# Supplementary material for: Integrative analysis reveals generalizable human neurodegenerative disease-associated glial states
Source: bioRxiv. 2025 Sep 25:2025.09.25.678630. Preprint. [Version 1] doi: 10.1101/2025.09.25.678630 (PMC12485690; doi:10.1101/2025.09.25.678630)
Supplement: Supplement 6 [file media-6.zip › microglia_diffexp/Pineda_2024_C9FTLD_M1.csv]

gene	nebula_logFC	nebula_SE	nebula_pval	DESeq_basemean	DESeq_logFC	DESeq_lfcSE	DESeq_stat	DESeq_pval	DESeq_padj	nebula_zscore	DESeq_zscore
ENSG00000238009	-0.775164081634683	0.369578509004276	0.0359557599734453	3.33315941621975	-1.31727950132495	0.63464168034088	-2.07562714856265	0.037928448523485	0.2129316408336	-1.87151024383556	-2.09171409850144
ENSG00000241860	-0.229636865263745	0.258370428810042	0.3741163426515	4.75907302108575	-0.576774736328476	0.467163733701719	-1.23463080440389	0.216967939085718	0.533163536319854	-0.45493314275744	-0.869559917486963
LINC01409	-0.238618074375065	0.276588927951776	0.388292875993532	5.69380427326782	-0.468375984518591	0.504880562297368	-0.927696606871396	0.353564969067032	0.666550585367478	-0.47825475675816	-0.690654940769045
LINC01128	-0.670709329017926	0.280848468357756	0.016933255061154	6.22185344419392	-1.06117495224919	0.481268474806756	-2.20495421536864	0.0274573075006244	0.179584509315212	-1.60027132813119	-1.66903046400619
NOC2L	-0.309703185396095	0.218999242066857	0.157310617207671	5.56668051106838	-0.634438969060429	0.427605863676441	-1.48370034874099	0.137888433732575	0.418591760479566	-0.662842321737717	-0.964730923076217
C1orf159	-0.035712172987744	0.409502008658494	0.930505555849419	3.29385781596062	0.206835633294345	0.70439527028394	0.293635749727521	0.769036255055409	0.913204129147709	0.0486334441477502	0.423737215483396
SDF4	-0.196737711416279	0.370365164774326	0.595280687090062	5.04169161725449	-0.199174933692605	0.553102883760556	-0.36010467408597	0.718768857537291	0.886532894949635	-0.369503513241988	-0.246356395570574
UBE2J2	0.0484387301706616	0.174906313424412	0.781825406273008	10.6338772190552	0.207974285271998	0.295881026845963	0.702898349005227	0.482119100127503	0.755691191399338	0.267149109126386	0.425616485328765
INTS11	-0.0420700841489343	0.532266715152214	0.937001221130978	4.29987251807417	0.206068523999177	0.740436895817496	0.278306666190186	0.780776959308867	0.917811282779403	0.0321237795675929	0.4224711522834
CCNL2	0.293265393368892	0.235590452640444	0.213201533851275	12.4290491725409	0.389399128076056	0.394906855770488	0.986053096789908	0.32410705808575	0.641237687625573	0.902893457734935	0.725046199564201
MRPL20	-0.892591619861694	0.476769035938203	0.0611833973772428	4.30402518309344	-1.08694957757543	0.652165955592959	-1.66667635477409	0.095578777070778	0.349241257806323	-2.1764357483685	-1.7115697798831
ATAD3B	-0.276509810797017	0.189826411810551	0.145214228676179	4.79510429682201	-0.0911785424552053	0.363126185327955	-0.25109327319058	0.801741996561417	0.928434640167624	-0.576648685648643	-0.0681154883889819
SSU72	-1.09524191927101	0.361398268760029	0.00244094459788777	8.18411755435956	-1.28861442564994	0.555466342456309	-2.31987850056152	0.02034745092167	0.154891608778175	-2.70266022453592	-2.04440428532896
CDK11B	-0.191615509909779	0.147747721718594	0.194662127083566	8.04940012271503	-0.520573194725287	0.341038111572129	-1.52643700824383	0.126901066896958	0.402366993225676	-0.356202630823166	-0.776802986949017
SLC35E2B	0.138523520840476	0.344769636495296	0.687841723410359	7.0835052148163	0.477386798322535	0.495087126852159	0.964248053383723	0.334921577751381	0.653073281715954	0.501073371360634	0.870264034955131
CDK11A	0.166924725591427	0.121327314701217	0.168876909777421	12.6046313051139	0.257302574982173	0.281367904866898	0.914470238188292	0.360469809454837	0.672669363647903	0.574823122217925	0.507029567811591
ENSG00000290854	0.266653161970522	0.188021815688925	0.156131414878961	5.15323673101679	0.386413164469516	0.379912430297176	1.0171111383938	0.309100562172862	0.627794615021166	0.833789155554914	0.720118063948345
NADK	0.239040735388428	0.16683182536334	0.1519079830931	11.7583845502742	0.150300381274255	0.309003378918005	0.486403682058565	0.626680980467736	0.841111322734189	0.762087634480303	0.330429517954416
GNB1	-0.0819453902870763	0.0616343555180389	0.183669614759298	102.252393437439	-0.085059793069528	0.107562827793911	-0.7907917150756	0.429065545351682	0.719970151842791	-0.0714209087241145	-0.0580168968636176
CFAP74	0.0451585540827912	0.231953992433464	0.845637560482569	10.8010482088726	0.00331421276921756	0.348132005792821	0.00951998872286939	0.992404262713025	0.99626588363096	0.258631436324482	0.087838559892741
FAAP20	-0.253790147783685	0.439035397142742	0.563221541506262	4.112131184663	-0.405634089022268	0.653197409449075	-0.620997700166004	0.534601136376762	0.789429809997475	-0.517652262733213	-0.587103588326404
SKI	0.112622069704843	0.0886377042444125	0.203874991813653	91.5611444446577	0.0873141485727959	0.143446577136577	0.608687570771824	0.542731547072915	0.793724290634875	0.43381476085992	0.22647490310085
MORN1	-0.194708446676555	0.310267615243295	0.530298761936952	4.75586692668337	0.290083134517637	0.534377415115576	0.542843178458238	0.587237781264707	0.818889363463883	-0.364234097022129	0.561131715138694
RER1	-0.156917988942162	0.31438406136899	0.617688986509468	7.37204572538972	-0.349512634156079	0.457379786497944	-0.764162834637315	0.444770211296506	0.731574221378256	-0.266103159720917	-0.494478835655631
TNFRSF14	0.443007235162835	0.194478175056067	0.0227308815643056	10.1418501585493	0.562020950882002	0.337832690535675	1.66360736135644	0.0961909198466007	0.350818719913309	1.29172990400736	1.00994711100889
CEP104	-0.789718737046397	0.277330945688015	0.00440546760023938	6.29053867786789	-0.417046549584389	0.539254785365228	-0.773375704588196	0.439300064131038	0.728093718413998	-1.90930449305281	-0.605939100332497
NPHP4	0.211863167371602	0.172380361273464	0.21905505146748	8.77929856162246	0.303687324419772	0.330634670828852	0.918498122590936	0.358358141386878	0.670757006408714	0.691515315885933	0.583584531587875
KCNAB2	1.03612018323205	0.556955479050888	0.0628390555140077	3.39690856426992	0.885835156808648	0.775094753785694	1.14287337449012	0.253091168676067	0.571513831549703	2.83187344840659	1.54438105978573
RPL22	-0.340454185568203	0.281454474942125	0.226423071190197	8.32673116408505	-0.280942732807351	0.451081228505228	-0.622820713994963	0.533402344700546	0.788559787600385	-0.742693814700513	-0.381308744676545
PLEKHG5	-0.86786774347261	0.475038776141865	0.06770866400751	4.30971528956601	-2.10898557285326	0.728036709763784	-2.8968121312695	0.00376975429052315	0.0602045786878374	-2.11223496041212	-3.39837265249127
NOL9	-0.763577861264574	0.183552316779601	3.18245898020259e-05	6.70493372111815	-1.25248605451591	0.378732430741319	-3.30704727890436	0.000942849773612687	0.0262781356258504	-1.84142416568619	-1.98477679618661
ZBTB48	-0.44467995816993	0.170111857250187	0.00894773918770867	6.33122740243305	-0.795070017436812	0.363671948350727	-2.18622860806972	0.0287988842542547	0.184723355572948	-1.01333813523866	-1.2298418536924
DNAJC11	-0.121880962461863	0.10690032259638	0.25422942658192	15.6962404839494	-0.063228876799455	0.221765436685209	-0.285116011514486	0.77555526353219	0.916084159584947	-0.175122090559905	-0.0219864121779806
CAMTA1	0.214636212891845	0.197149906555532	0.27628819404394	26.2488745790006	0.436359878740355	0.307762813350471	1.41784471616277	0.156236105757775	0.449660211108318	0.698716116627566	0.80255181530217
VAMP3	-0.537395415464286	0.479015039470438	0.261915220495885	4.9191700442593	-1.20219684444649	0.603507893957447	-1.99201511112506	0.0463693999162488	0.23847119956928	-1.25409348121918	-1.90177777814983
PER3	-1.44093021283529	0.558418246276422	0.00986921929232648	11.7640855455188	-1.47030014463436	0.643844548094885	-2.28362599168531	0.0223935209006543	0.163584899525059	-3.60031318497218	-2.34426455846102
PARK7	0.217325758477171	0.638347199613737	0.73351713446891	3.01257364400935	0.289513769619488	0.799997904631996	0.361893159898545	0.717431871613964	0.88580786853381	0.705700092081298	0.560192015998744
RERE	0.160149306067308	0.0751028525641977	0.0329739957077751	247.034670068095	0.231504833532914	0.133962786624049	1.72812793289083	0.0839652905743443	0.326027748798371	0.557229308637157	0.464452100301179
ENO1	-0.32224740652688	0.302648461515737	0.286985402084724	12.8587534200006	-0.305084315094263	0.481802171249547	-0.633214902919659	0.526593314988935	0.784442455431793	-0.695416052014534	-0.421152830930864
SLC2A5	-0.226429061096031	0.147996119192492	0.126025093835678	142.497966660306	-0.593574258689113	0.19251208445015	-3.08330908360621	0.00204712415176597	0.0421122682649	-0.446603398993316	-0.897286419006771
MIR34AHG	0.374948361401748	0.113111031768401	0.000916857658199707	41.686793800534	0.588305624700858	0.17281024701748	3.40434456205221	0.000663230350034564	0.02132408871852	1.11500060581306	1.05332822821813
H6PD	-0.0964830969199142	0.196805989995074	0.623960741231845	8.07307474564119	-0.270166980817736	0.358128733044729	-0.754385102029759	0.450618014665698	0.735702881086854	-0.109171146842879	-0.363524078094762
SLC25A33	-0.0304128300177982	0.149204320437424	0.838483659422779	10.3096369676582	0.164388423761872	0.295533691021501	0.556242583353759	0.578045032166441	0.814998217675922	0.0623943119407883	0.353680901122264
PIK3CD	-0.0897706758941733	0.103559714230524	0.386024532346811	57.8128606148394	-0.158070109058613	0.151591675441634	-1.04273607767778	0.297070543795432	0.61648418887476	-0.0917409222225288	-0.178515598777673
CLSTN1	-0.248307605696783	0.35247728128692	0.481143773010481	8.31557991907154	0.456795165646682	0.636126620794982	0.718088428803395	0.472702764360264	0.750349418348829	-0.503415679584039	0.836278905948124
CTNNBIP1	0.324820137242714	0.306914461637995	0.289900038420362	5.65274542912817	0.576771618741537	0.559254836876371	1.03132164571522	0.302390010970078	0.621236586042508	0.984832041660043	1.03429211356585
LZIC	-0.143310357974273	0.500730506097778	0.774722975080868	4.42368090344003	-0.541351082124599	0.696508565404541	-0.777235355045742	0.437019926759537	0.726684404773365	-0.230768060296792	-0.811095517069114
NMNAT1	0.206119445043709	0.292907793147307	0.481619129099299	3.48028019363956	0.187243196737811	0.532569848950666	0.351584298485428	0.725150042307308	0.890209770607437	0.676600522855494	0.391401193643019
UBE4B	0.0858706801947565	0.176904599638875	0.627387871546814	21.5013480720041	0.167441679824724	0.270020284592152	0.620107782189897	0.53518682897267	0.789889682665505	0.364349105133144	0.358720098490482
KIF1B	0.614021614765837	0.284369170290156	0.0308314629973871	6.86929554891756	0.980893158659269	0.493055124529462	1.98941884965776	0.0466549907752229	0.239066751905943	1.73580500572688	1.70126801027169
PGD	-0.226869338517569	0.285485396775622	0.426800069863588	7.70510151128959	-0.308966252942978	0.443837926708065	-0.69612404517697	0.486351149322184	0.758497099303912	-0.44774667268298	-0.427559712826172
DFFA	0.555284736262204	0.361257353190098	0.124271494269592	3.16046166400989	0.890116722415654	0.557713117264429	1.59601181120081	0.110486156345971	0.376191701833481	1.5832822450284	1.55144750088812
PEX14	0.035152052358918	0.0884872598259794	0.691179044736348	26.5619492013114	0.0730401567531798	0.19006080244467	0.384298897056603	0.700756925374493	0.878935832402849	0.232647432633089	0.202916622848334
TARDBP	0.0448914884588719	0.238326167033372	0.850593231470045	9.30334293174392	0.0178597927035967	0.393053385530593	0.0454385927231928	0.963757720195862	0.987159828475862	0.257937943798397	0.111845078381743
SRM	-0.753623664774064	0.436612951927811	0.0843351716876463	5.6059616498127	-1.30924094072661	0.600759128775826	-2.17931093846958	0.0293085771814149	0.186744916554148	-1.815575983625	-2.07844698543345
EXOSC10	0.00612981747937545	0.295648591078175	0.983458279576398	6.75790548991691	0.102533493522519	0.477583093731569	0.214692468951067	0.830007094581541	0.94132441828011	0.157285045352093	0.251593426224323
MTOR	-0.00467620153893783	0.109553242084273	0.965953208861887	18.7073366240891	0.0532772725261725	0.216143964863576	0.246489753067127	0.80530313566132	0.930425532777857	0.12922492546112	0.170299288391266
AGTRAP	-0.0595797926362995	0.222532839386325	0.788903435293081	4.3145264021345	-0.0398497392326716	0.490824736434393	-0.0811893457574304	0.935291372398213	0.981144895786516	-0.013343891605185	0.0165993094492031
MTHFR	0.0759454030308757	0.141641544855343	0.591833961777685	27.1630883436933	0.0568768242817016	0.221778945886613	0.256457275754122	0.797597766483794	0.926340736163579	0.338576018236143	0.176240110700248
CLCN6	-0.28571194811266	0.190522606719562	0.133712269994174	15.0487518655342	-0.434598745414254	0.311354201441829	-1.3958338875843	0.162764523074818	0.457421764401673	-0.600543986581625	-0.634907839675527
KIAA2013	-1.16087759976849	0.533730900212478	0.029628306387978	3.91712096456983	-1.54631108179848	0.767506276718019	-2.01472108920172	0.0439338812262075	0.232164363177023	-2.87309718756211	-2.46971558733914
MFN2	-0.186481924043568	0.295892126609992	0.528540070141163	5.08775947799258	-0.542424453225254	0.546468404703167	-0.992599843937713	0.320905000865453	0.639589205877165	-0.342872186500207	-0.81286704514085
MIIP	-0.155624283208142	0.386412878317466	0.687138817887182	4.19210791493512	-0.274959728862017	0.548997003747844	-0.50084012660351	0.61648364285586	0.835191321121256	-0.262743778441028	-0.371434192030215
TNFRSF1B	0.212439904097245	0.139638113863708	0.128169407482808	95.0323784836918	0.361134916714291	0.170988697836003	2.11203969200736	0.0346830449786552	0.201629695345393	0.693012935096085	0.678397986451052
VPS13D	0.0850454181730851	0.0510933489313013	0.0960104451426497	78.3600454625962	0.184157489873584	0.117436489165275	1.56814539656757	0.116847204111575	0.387101166995401	0.362206137289915	0.386308438371529
LINC02766	0.231505432931507	0.167984108705967	0.168160410713145	5.85166001518585	0.287348723212602	0.320927286157018	0.895370183861564	0.370589233800262	0.680630504426146	0.742520623724759	0.556618749973537
DHRS3	0.329985606488796	0.121567177269326	0.00663899071219847	31.4262449372565	0.401688179164276	0.199521388882646	2.0132587358869	0.0440874169874665	0.232278151086811	0.998245277939987	0.745328466307265
PDPN	-0.0955692581802356	0.197081096786155	0.627730601331431	14.5626721461249	-0.196844849920199	0.309141162794249	-0.636747459125041	0.524289354639346	0.782629582599162	-0.106798170767884	-0.242510746279481
PRDM2	-0.103429272386435	0.0845714026631857	0.221336632456864	59.0955915408272	-0.0926914233491801	0.160681639885753	-0.576863812287981	0.564031458192618	0.808030475673059	-0.127208364438368	-0.0706123983311576
TMEM51	0.529362726513324	0.105842884905628	5.69151464462484e-07	45.0384199328123	0.825423793721121	0.18729323711508	4.40712012048758	1.04754100363231e-05	0.00161620611988985	1.51597024972876	1.4446760970789
FHAD1	-0.220773577585367	0.379027125562629	0.560247215655	7.21644688394239	-0.567525841778474	0.580380951133431	-0.977850566373943	0.328148237329014	0.646273255190947	-0.431917736763616	-0.854295228212342
EFHD2	-0.545475639308734	0.134096282827413	4.74609398641276e-05	15.0721660058865	-0.840657038770108	0.274919272144999	-3.05783233096414	0.00222944280353526	0.0443992248231077	-1.27507549591273	-1.30508021994755
CASP9	0.297424104565211	0.337887804817465	0.378726514255491	4.00673102147004	0.378143412398758	0.569377552254971	0.664134739596168	0.50660407748462	0.77020222232397	0.913692433246905	0.706469384632585
DNAJC16	-0.422926489799448	0.212880885897038	0.0469577177445429	11.7906052817036	-0.473583892051632	0.341723061059024	-1.3858704489652	0.165786465737674	0.461616198509025	-0.956850641603334	-0.699250248006363
DDI2	0.0188189633680281	0.11065397298488	0.864954786520378	26.9907149973001	-0.0782799954638227	0.180237924850257	-0.434314784354394	0.664059869308771	0.860062549966689	0.190235103495264	-0.0468272889341074
PLEKHM2	-0.0580676089498	0.09619232751547	0.54606868639152	30.3126797488443	-0.10724787543602	0.181633658771395	-0.59046256162798	0.554880578304339	0.802908758423964	-0.0094171859915415	-0.0946368605893493
SPEN	-0.0280784795456173	0.0943649556040545	0.766045128279716	43.8386936155274	0.0179370941579655	0.163084341657894	0.109986611685827	0.912419992819373	0.973384143303606	0.0684559479610412	0.111972659323988
ZBTB17	-1.44965481617487	0.311864914725961	3.34613605685493e-06	3.15079611405604	-1.81449374136377	0.675612836202144	-2.68570051386778	0.00723779316271571	0.0906297578635706	-3.62296846767108	-2.91233334505858
FBXO42	0.181299269678538	0.0651693976842024	0.00540301354181213	40.9388051772823	0.349397490566329	0.142817042817843	2.44646915853012	0.0144263139430127	0.129298083472645	0.612149674186678	0.65902614021972
SZRD1	0.0769981608023843	0.150141854596371	0.608065986100572	7.21255565425413	0.154535131380288	0.318542464404812	0.485131964019405	0.62758273961075	0.841594174684705	0.341309727036269	0.337418693166089
NECAP2	0.366641323824834	0.169911581982368	0.0309405869455095	6.6507280901789	0.48382188792266	0.343014581122406	1.41049947888369	0.158392250204476	0.452250179037234	1.09342962116534	0.880884725100229
CROCCP3	0.531470272552169	0.186991103238238	0.00448002496942339	10.3489321042259	0.852081742656482	0.332225508616101	2.56476917201771	0.0103244463867	0.110752295949438	1.52144293994201	1.48867328020138
NBPF1	0.595801403975505	0.171486482552628	0.000512122160883114	10.3081811045678	0.974413474439744	0.319020755129996	3.05438896614324	0.00225519477117247	0.0444860338423063	1.68849236465628	1.69057371965415
CROCCP2	0.0136170590546014	0.203033452777673	0.946527523945782	9.84901287489896	0.0929477863836663	0.340145815944706	0.273258649751481	0.784654398800041	0.91961665838746	0.176727255836589	0.235772850028861
CROCC	0.522819124646871	0.176160230110052	0.00299879643033728	13.0913993479835	0.901751805802318	0.346567804009781	2.60194915791101	0.00926955932266753	0.104554820558548	1.49897839985506	1.57065043715489
ATP13A2	-0.30051174320382	0.346442567346034	0.385711087281277	4.37713860947086	-0.447547650744826	0.548505410163486	-0.815940266863423	0.414534300378339	0.709348608524447	-0.638974792960552	-0.656279152241481
SDHB	-0.101210673612002	0.195449974881223	0.604573982170452	11.6739571424264	-0.0274060677096436	0.313386242940781	-0.0874514064576294	0.930312709411406	0.980590680653232	-0.121447302247468	0.0371367670023787
PADI2	0.515851941344345	0.196209821703641	0.00856154173671526	161.647702771115	0.486230101138277	0.307031750340001	1.58364762145881	0.113273930503341	0.38068735803865	1.48088663095849	0.884859321874437
RCC2	-0.155849263710965	0.0735465431459587	0.034085711423338	31.8000209550485	-0.20117643790087	0.154058126216356	-1.30584762285335	0.191604381336493	0.49845631402691	-0.263327988025674	-0.249659746004059
ARHGEF10L	0.159579535691468	0.161671484337654	0.323612981866504	34.1061917329395	-0.0131169822474546	0.191165012387996	-0.0686160196554789	0.945295267079788	0.983789753607875	0.555749779031548	0.0607199583145517
IGSF21	-0.191523028319982	0.127273301093702	0.132371129472332	150.809441200159	-0.193366897990301	0.1982732482951	-0.975254602691045	0.329433983166528	0.647349646949168	-0.355962482763738	-0.236770616447214
UBR4	0.0294683833933756	0.106704365225851	0.782418657966445	28.1898685729481	0.0667603149598065	0.195453916767541	0.341565500778408	0.732677903670685	0.893982521907923	0.217888580892829	0.192552158949283
EMC1-AS1	-0.966345428170438	0.329624179424812	0.00337157596652501	5.34290152816469	-1.20927197915366	0.48552349959289	-2.49065592122241	0.0127507534782102	0.121328755563586	-2.36795315177597	-1.913454820449
CAPZB	-0.0857755199740381	0.098394454880599	0.383343923198658	156.839616750928	-0.145687386822915	0.134816315938582	-1.08063616639165	0.279858988146922	0.599910208890745	-0.0813666526684831	-0.15807873399562
MICOS10	-0.136342702959642	0.40746306749143	0.737916549125063	60.8496247252155	-0.433749929593325	0.324656080100592	-1.3360289739805	0.181539803204224	0.48590579296298	-0.212675066499712	-0.633506925254044
TMCO4	0.128087886650988	0.119828350180295	0.285102084070815	13.642655811988	0.139763371627191	0.249618901851415	0.559907004600094	0.575542870728662	0.814046590446741	0.473975034221016	0.313038879832579
OTUD3	0.182284315087944	0.249074881093722	0.464262912738054	4.49476325870693	0.121182445684565	0.467875928839459	0.259005514528503	0.795630985667833	0.925487582656562	0.614707553479612	0.282372289418393
LINC01141	-0.251318387815672	0.278766944439854	0.367303493763553	50.1049408462138	-0.537105010048939	0.221379676879176	-2.4261712620625	0.0152590675658669	0.133574816382057	-0.511233813818157	-0.804087655694743
DDOST	-0.690023692277128	0.308403801297344	0.0252599910404829	5.28269841870501	-0.846238801033553	0.455201978891664	-1.85904025086621	0.0630214332735885	0.282590401938311	-1.65042516811171	-1.31429254971254
HP1BP3	0.122789370337566	0.213312944107305	0.564865171147297	54.6818094358749	0.642235955028721	0.300186051203064	2.13945968660041	0.0323984574821574	0.19614868566832	0.460216313016942	1.14233667463104
EIF4G3	-0.149420254564509	0.0694618215696877	0.031467250779543	270.829670631616	-0.18619243869224	0.116092443971224	-1.60382908932808	0.108751730691614	0.374796550927619	-0.246633702449831	-0.224929645474278
USP48	0.155577529335755	0.207436981815461	0.453255305835115	23.7560474623201	0.388986126184932	0.259151214692727	1.50100059012322	0.133355408935385	0.413267838307651	0.545357720868828	0.724364567234656
CDC42	-0.162476780398315	0.131762320030599	0.217536578799659	32.3613289583209	-0.176628321409038	0.204548663218174	-0.863502692367365	0.387861139770959	0.694130026592515	-0.28053774052669	-0.20914470190888
ZBTB40	-0.0878494108999075	0.133703771624492	0.511151903787929	15.2377193933853	-0.0361907007242563	0.243620632584126	-0.148553512649464	0.881905957401734	0.95893557490414	-0.0867519502440357	0.0226383107128532
C1QA	-0.0135718360409217	0.186210664881176	0.941898178615385	42.6829496394151	-0.132971226181055	0.240924218107193	-0.551921376878322	0.58100222167764	0.816502796892454	0.106125524080379	-0.137091551158282
C1QC	-0.0986147405558134	0.199308329687308	0.620752004758976	64.5599278411483	-0.305607186848217	0.268444548382355	-1.13843692743922	0.254938081774344	0.57376010068516	-0.114706411576986	-0.422015796208654
C1QB	-0.0967501323341275	0.161533954828804	0.54920882800686	83.3248979601972	-0.486473306021973	0.209082629045118	-2.32670360155552	0.0199810460435025	0.153575906313918	-0.109864560923056	-0.720523374013533
EPHB2	-0.0703303586080107	0.123731349614841	0.56975538281235	24.6988089302382	0.0188927147690618	0.222921397026612	0.0847505668861674	0.932459693982879	0.981144895786516	-0.0412600159013568	0.113549847993828
KDM1A	-0.070878934186301	0.117093011416664	0.544965302809417	17.4743778639116	-0.141204208702199	0.232167459063574	-0.608199828140145	0.543054948592542	0.793846938419444	-0.04268450872059	-0.150679544762191
LUZP1	-0.00582092463270678	0.085646292625212	0.945813734152527	43.7990351422409	0.0249451348095135	0.160655942779299	0.155270538879361	0.876608040476645	0.957439404576101	0.126252409199702	0.123538967318035
LINC01355	-0.427990102557407	0.34249154078692	0.211432179585358	4.03275306704413	-0.571538472059449	0.535868939463615	-1.06656391137642	0.286168804135606	0.607493481015144	-0.969999385912314	-0.860917809330755
HNRNPR	-0.384287020919537	0.12366743983681	0.00188726276891441	21.6537352619799	-0.494394956067028	0.212322668614558	-2.32850764024888	0.0198851640278274	0.153262994826431	-0.856515066822618	-0.733597533938949
RPL11	-0.393961689169106	0.197634382952569	0.0462191530387279	20.6414402123006	-0.653487117017057	0.295933453625415	-2.20822319684149	0.0272287181305188	0.178904736767057	-0.881637394529818	-0.996168632549817
ELOA-AS1	0.556545280937872	0.406858145270854	0.171340283500768	4.91831989471894	1.08314804506284	0.619936596479974	1.74719165026391	0.0806040996077677	0.319296403706179	1.58655551658819	1.87003294313187
ELOA	-0.42781481583181	0.283718059087213	0.131583411701253	6.8491649799502	-0.21436747498449	0.432180884161568	-0.496013319516349	0.619885013595679	0.837892133521069	-0.969544216758233	-0.271430681028009
LYPLA2	-0.407002084173806	0.226570948217115	0.0724379155317509	3.88687742810326	-0.226039671176541	0.463924725764963	-0.487233507125159	0.626092862608388	0.840797023470771	-0.915499545488223	-0.290694869527598
GALE	-0.147771961613718	0.181522337119669	0.415604621704256	4.89825128348017	-0.569315236348145	0.377370385698608	-1.50863782088835	0.131391363444637	0.41012333098326	-0.242353560268304	-0.857248505703837
HMGCL	-0.144136337448797	0.155155194029937	0.352898565123597	7.72333563940051	-0.339685318576071	0.323487370589345	-1.05007289143071	0.293684601158002	0.614175843229765	-0.232912891158495	-0.478259500693872
FUCA1	-0.358449188394957	0.188015944274803	0.0565875782551137	5.37735628066124	-0.405656251089878	0.433361563316368	-0.936068828960116	0.349237750835382	0.663605490920981	-0.78942165553638	-0.587140165354494
PNRC2	-0.344426997881318	0.307632313689521	0.262881678660283	5.09978572545304	-0.318389000500982	0.474830230557423	-0.670532287144421	0.502518531343064	0.766393424985808	-0.753010064340774	-0.443111335002045
SRSF10	-0.46219889090834	0.173601885857941	0.00775839857940325	22.4450389157113	-0.551697399156614	0.278987246388457	-1.97750042806057	0.0479850921757319	0.242592859214935	-1.05882975913536	-0.828171429631053
IFNLR1	0.0102054853852265	0.205015179201562	0.960298366315536	16.9963074089444	0.101926968381165	0.341148075504585	0.2987763252963	0.765110715978935	0.911423767552461	0.167868381350313	0.250592396558564
NIPAL3	0.228106155258844	0.417832047042477	0.585115526740862	6.60025189287352	1.0805230468049	0.585789288895563	1.84455924218433	0.065101680542703	0.287125329192932	0.733693678401419	1.86570055697078
RCAN3	-0.442832697244787	0.212517489271549	0.03718317950439	4.70355963286284	-0.520860399385462	0.452904650060023	-1.15004427381444	0.250125636570224	0.568550409332334	-1.00854133051885	-0.777276999261741
NCMAP	0.453753173785434	0.262886956833828	0.0843403736422927	5.25997607631703	0.567556171017241	0.445881859910863	1.27288464063261	0.203058980309279	0.513291278488053	1.31963401241029	1.01908262606685
SRRM1	-0.0962597452874362	0.169737868552027	0.570640639357673	26.9669297876099	-0.100070663988875	0.233885959569428	-0.427860929202846	0.668752374118256	0.86174262627203	-0.108591166965502	-0.0827913473762154
CLIC4	-0.981860512650953	0.596402046240037	0.0997006901038838	5.53081657422073	-1.02906994855807	0.762000199733433	-1.35048514280975	0.176860416193978	0.480375352378488	-2.40824135873767	-1.61604327695847
RUNX3	0.262770956920511	0.314025134170983	0.402714441852608	3.7968681929471	0.434680633226044	0.517741568476075	0.839570665545529	0.4011491524401	0.703028129225652	0.823708186887357	0.799780331547741
SYF2	0.226141261535913	0.441801829522703	0.608748080390879	3.51137713060721	0.414114080264999	0.652164854437604	0.634983742909776	0.525439017928901	0.78340359261178	0.728591415177095	0.765836594952723
TMEM50A	0.226668659238082	0.316403683552402	0.473750130169714	5.15668086048767	0.476554442966328	0.502436267970401	0.948487347243813	0.342881411103501	0.657747644745615	0.72996091515003	0.868890287442942
MACO1	0.0325145404817087	0.195165195288514	0.867684717307282	23.0361569985385	0.23570764175695	0.318095078965297	0.740997448070125	0.458694987627453	0.74160267460726	0.225798573736678	0.471388557547382
MAN1C1	0.106362599786098	0.118996302610302	0.371412249870609	34.5020361964206	0.0970610997746729	0.197256802045349	0.492054513549089	0.622680806784311	0.839043088720769	0.417560719841091	0.242561601967095
ENSG00000233478	-0.396168983906535	0.263800293610839	0.133154935055119	4.00507528769649	-1.47014193423685	0.481517438939505	-3.05314369812792	0.00226457468746291	0.0445693059218213	-0.887369103391518	-2.34400344265469
MTFR1L	0.237131444911861	0.458686850230036	0.6051708552546	3.47793631089959	0.827191519645432	0.728679181936636	1.13519301793003	0.256294454299721	0.575015342806958	0.757129756876314	1.44759361190312
PAQR7	0.187562963991192	0.153902960915345	0.222954561143202	6.49464237101309	0.261786965607372	0.352386715036614	0.742896807503574	0.457544158689172	0.741128895964463	0.628414684740112	0.514430758203546
PAFAH2	0.207010177708144	0.221094755293916	0.34912070765697	3.72048588800484	0.300100184148202	0.450239381542627	0.666534728970149	0.505069373268928	0.768680532859527	0.678913499106277	0.577664193613
PDIK1L	-1.06506260326785	0.310015787036146	0.000591437756841344	4.68913299658047	-1.49201314939542	0.520221657501017	-2.86803351587203	0.0041303177697971	0.0643957547323645	-2.62429323074836	-2.38010043799279
SH3BGRL3	0.864778597985809	0.49217099420786	0.0789059791657894	4.29725860803502	0.850844375863866	0.733363387567861	1.16019478240606	0.245969510812183	0.565056254564547	2.3869486878476	1.48663108807713
DHDDS	-0.216296076353994	0.172992524768491	0.211182542769719	6.2524183202222	-0.559804269392089	0.402411326604513	-1.39112453447977	0.164187666230454	0.459490793490302	-0.42029095532344	-0.841551283241143
HMGN2	-0.56640932894389	0.503392973936751	0.260511400846845	3.18386316894506	-0.134390664885174	0.703668178068328	-0.190985849685709	0.848536679415166	0.947816019411381	-1.32943426022061	-0.139434240940895
RPS6KA1	0.0317973569626521	0.0620126368328131	0.608121951334985	44.9441060482943	-0.00687806710780724	0.131166707437541	-0.0524375982455949	0.958180016245415	0.986694071406658	0.223936254644472	0.0710168754761189
ARID1A	0.0553102898174222	0.076612396829002	0.470325460190746	92.3876884961333	0.148980834034197	0.129365692999926	1.15162552435197	0.249474988113645	0.56817470697293	0.284992570922936	0.328251692432265
GPN2	0.0480331548335813	0.229996931588423	0.834571122500896	3.65332976588517	-0.305222709405752	0.516585492356887	-0.590846459921267	0.554623302179438	0.8028053829503	0.266095946757894	-0.421381241596682
NUDC	0.313170649036659	0.373460746023046	0.401714151727909	4.95527123729384	0.0878174630699845	0.530911561404438	0.165408835395632	0.868622199826858	0.955794341426283	0.954581675158153	0.227305590418719
SLC9A1	0.12737425333028	0.209592636694599	0.543371245868124	3.86918165995947	0.0802245092874813	0.495261065481857	0.161984284408523	0.871318229648437	0.956811070686641	0.472121933971673	0.214773921953925
WDTC1	0.277741038035606	0.141006417937879	0.0488721964598765	16.1429395333838	0.45995710767136	0.254356805596426	1.8083145312068	0.0705575615330217	0.298663704800608	0.862581177038056	0.841497482314212
WASF2	-0.0193673956318824	0.078711940295753	0.805640353735665	124.963165768685	-0.0557155686315261	0.127479406212094	-0.437055445166017	0.662071138406721	0.858486693803463	0.0910761246038433	-0.00958619353694554
AHDC1	-0.38636938946295	0.194652031930064	0.0471529851147061	9.40428675732435	-0.442683157674083	0.346186680612778	-1.27874116037769	0.200988220095557	0.51169715523948	-0.861922378329875	-0.648250627880869
FGR	-0.105376489759275	0.279819233338778	0.706480007987243	8.5046318643723	0.116012045018033	0.472509095262991	0.245523411466741	0.806051183092649	0.930680505401642	-0.132264727271256	0.273838884785739
FAM76A	0.629711353896565	0.368694490515811	0.0876458223602474	3.68280405901623	0.606893774717553	0.63341711734763	0.958126577410569	0.337998935147396	0.654314172372028	1.77654674052488	1.08400674148919
STX12	-0.161490319063866	0.106729655550666	0.130259786918453	43.2191233598181	-0.251509189314566	0.177989525459031	-1.41305612600477	0.157639222065086	0.451383611316066	-0.277976184484125	-0.332730626152283
THEMIS2	-0.00646200965341758	0.256744418376723	0.979920134372198	29.4992087099523	-0.152737411082052	0.381630225180922	-0.400223569843407	0.688991855948274	0.872985721571065	0.124587695995796	-0.169714333159656
RPA2	0.0356190148201933	0.272470006377175	0.895991771246928	8.32004711240937	0.32480804341802	0.488259852853602	0.665236024464639	0.505899542400601	0.769343458303132	0.233859999687225	0.618442882607214
EYA3	-0.142036367148477	0.0958275369342688	0.138284888397787	46.3967790663993	-0.193903677480586	0.160831299385445	-1.20563396690516	0.227958656232663	0.544826101252688	-0.227459872956826	-0.237656535524773
ENSG00000289576	-0.633007172122152	0.188898074115109	0.000805053328412439	5.83959148428353	-0.835282337705694	0.360663526178927	-2.31596010429762	0.0205604471016583	0.155874261826098	-1.5023696826824	-1.29620963100865
PTAFR	0.221286508188216	0.146740888494873	0.131552349750023	33.5066405084228	0.176973194523433	0.177325419726294	0.998013679012266	0.318272725607838	0.636891612117274	0.715985018617306	0.3744512336446
DNAJC8	-0.200106998704279	0.351030978449759	0.568640328762593	9.32387752455004	-0.178010916395927	0.523361491638842	-0.340129946967454	0.733758670365377	0.894232473978259	-0.378252582171829	-0.211426583570889
ATP5IF1	-0.543652048135721	0.633421355414909	0.390738596195783	3.19944062250021	-0.609157575173893	0.932385703012992	-0.653332170587138	0.513542156862864	0.773886095967858	-1.2703401547237	-0.923005653097096
SESN2	-0.0596963435945298	0.174962393579426	0.73295657321404	6.53505760683105	-0.22768798766141	0.350412847631952	-0.649770661093331	0.515840372908336	0.775645809594156	-0.0136465408838701	-0.293415306962768
PHACTR4	-0.0659673328234249	0.0844856739676055	0.434913738286505	53.9225808728306	-0.0128182563288935	0.152659289464618	-0.0839664351501151	0.933083118366494	0.981144895786516	-0.0299304942342746	0.0612129857029014
RCC1	-0.232492055052093	0.241807651767426	0.33631330021757	6.17981006273919	-0.345506998756922	0.400923409358784	-0.861778062073022	0.388809659310679	0.694527366709769	-0.462347248510609	-0.487867799127428
SNHG3	-0.766097787968516	0.347373432658132	0.0274259533660245	6.37027183310071	-1.55924119852561	0.528619029701327	-2.94965014673533	0.0031813394915911	0.0543216861805278	-1.84796768974526	-2.49105589055669
TRNAU1AP	0.00293804904951112	0.255223929353994	0.990815233481102	8.40602083301515	0.446343518344182	0.444390391227537	1.00439507053978	0.315188225104832	0.634015730821627	0.148996941781811	0.819029152735126
SNHG12	0.184891846333375	0.247565492976226	0.45516006537776	14.4494063596518	-0.192465827555487	0.351871447016212	-0.546977679455246	0.584394066815904	0.817757061479357	0.621478561307957	-0.235283459238574
TAF12	0.0861580927183403	0.188547505866755	0.647701990672353	8.68155422181855	0.327052969582678	0.330465180387039	0.98967452244026	0.322333231802432	0.640320490715463	0.365095432698944	0.622147984894055
GMEB1	0.130961411967352	0.213175725388363	0.538993660398234	8.80915177119153	0.142667178091116	0.374220000120402	0.381238784792939	0.703026072225559	0.879741296833999	0.481436752060886	0.31783142051361
YTHDF2	-0.139194036584838	0.0966761358652519	0.149924763529614	22.9938049308155	-0.156070976195865	0.186496170403444	-0.83685887950535	0.402671896526181	0.703888400903845	-0.220079158907523	-0.175216162093262
EPB41	0.15379021316924	0.0941257558467953	0.10228399822419	102.946753351868	0.174121684958355	0.1247536809905	1.39572382614998	0.162797676566568	0.457421764401673	0.5407165754266	0.369745005539263
SRSF4	-0.383877864007832	0.118241532831645	0.00116810096585089	37.975906810247	-0.446340237677157	0.196092236406464	-2.2761749565239	0.0228355401898512	0.165103821958422	-0.85545260413611	-0.654286396760874
LAPTM5	-0.0915608324074212	0.126959589333842	0.47079821432628	117.43481281959	-0.122503035157597	0.153221852024983	-0.799514126337694	0.423992358864895	0.716659481921547	-0.0963894432273698	-0.119814493627075
SDC3	0.253715339002625	0.39084272522646	0.516241783569894	2.96902968844524	0.304282021693784	0.637281774297262	0.477468576642286	0.633028491824452	0.843888433539667	0.800193354641357	0.584566040140186
PUM1	0.00260263632595395	0.0655257546652227	0.968316924149024	115.269773953867	-0.0421714033143152	0.098627846711663	-0.427581101284738	0.668956127601428	0.86174262627203	0.148125971517922	0.0127675563013278
SNRNP40	-0.252610931142777	0.224381266140678	0.260245463858705	8.81623523325837	-0.370487043443938	0.364080709353011	-1.01759591740609	0.308870028326698	0.627794615021166	-0.514590176661993	-0.529095712166329
ZCCHC17	0.169976581721019	0.193560118696587	0.3798573783191	8.9325329709689	0.323834110499259	0.339735356265744	0.953195198929938	0.340491178507125	0.656222124091358	0.582747913830934	0.616835470683678
PTP4A2	0.0172238495775138	0.40820366420859	0.966343842177163	12.2938684337089	-0.872253744958895	0.545929719661624	-1.59773999023085	0.110100854875351	0.376191701833481	0.186093052280499	-1.35722849555668
KHDRBS1	0.0134314634637011	0.120729522935148	0.911416106466944	39.0518725651877	0.12348296659832	0.199567972634365	0.61875142072299	0.536080129522333	0.790141957625764	0.176245317527664	0.286169147164839
TMEM39B	-0.243024257164244	0.159059216110663	0.126540988864847	7.31546661446659	-0.177356664289546	0.338655998713213	-0.523707434575045	0.600482043851464	0.826930962524171	-0.489696344739485	-0.210346783703221
KPNA6	-0.250937173757974	0.126766967476014	0.0477579991493579	26.7937357997694	-0.310358379188933	0.216280487026421	-1.43498095207738	0.151292525582123	0.440865909284837	-0.510243910677602	-0.42985732520143
TXLNA	-0.254307307049817	0.227992638279959	0.26467093672252	8.24476841010021	-0.4915766880977	0.392143939548709	-1.25356186471585	0.210001299675327	0.522885080459603	-0.518995176435826	-0.728946168890745
HDAC1	-0.139104154532188	0.135743808911847	0.305478777777755	9.53570159607345	-0.0535000666099483	0.254709022465051	-0.210043861392029	0.833633440088828	0.942829472416844	-0.21984576109755	-0.00592965385386841
BSDC1	0.258578061862107	0.336298885271759	0.441956474790334	7.74302080667239	0.583412402214624	0.491116201654467	1.18793149207709	0.234860401324757	0.553668176656453	0.8128204457285	1.04525228785573
ZBTB8OS	0.0155065834842811	0.273710546472558	0.954821440091981	12.3500714523825	0.615244388299594	0.367318597590682	1.67496117086123	0.093941850314859	0.346028679410128	0.181633806708273	1.09778887738588
RBBP4	0.13760048533325	0.166997183894495	0.409957231236064	17.2017910994769	0.584218486076733	0.272589216664345	2.14321935851232	0.0320954885522592	0.195422847844623	0.498676513928447	1.04658267600297
YARS1	-1.25324036872035	0.357998654520245	0.000464064750207188	11.8079378990781	-1.50857629064507	0.487813497637246	-3.09252675039118	0.00198460346082847	0.0417326602299424	-3.11293670347073	-2.40743680810931
S100PBP	-0.041703987673516	0.0958953120330264	0.66364170256394	29.2272428256598	0.0167766824328485	0.184351600393535	0.0910037254736889	0.927489630842292	0.979133998942534	0.0330744266999449	0.110057476453346
RNF19B	-0.209211888797859	0.117241192480092	0.0743494053222328	14.9091794379658	-0.432069440133783	0.214577171961127	-2.01358530446127	0.0440530905955956	0.232278151086811	-0.40189536007061	-0.630733388450213
AK2	-0.575500261196718	0.165500224266321	0.000506418491953557	11.2370203382481	-0.895768917269457	0.325897829991013	-2.74861884564914	0.00598469345298377	0.0797959127064502	-1.35304079362599	-1.3960387335391
AZIN2	-0.0316581469140806	0.408651280153989	0.938249787965925	25.4997319549555	-0.330400361474041	0.411189311291742	-0.803523711343798	0.421672097433174	0.714922865349808	0.0591605825393577	-0.462935292560195
ZNF362	-0.0124280468527651	0.0986970084653029	0.899794292170002	17.6332247470335	0.0332461379420859	0.194140378975572	0.171247929552405	0.864028821742481	0.95345866635096	0.109095615257831	0.137239224446206
ENSG00000225313	-0.402368578627878	0.380256227483958	0.289986520999156	16.0062552891992	-1.57532978726138	0.397673167376638	-3.9613680692954	7.45215542032359e-05	0.0054060705533125	-0.90346766576324	-2.51760904310816
PHC2	-0.0769779522623701	0.114834148606244	0.502640912200307	132.614792227042	-0.146587462017499	0.13850645197982	-1.05834392493756	0.289898674227646	0.611172368122317	-0.0585219025047093	-0.159564248626028
SMIM12	0.104173137631552	0.24093911588626	0.665477669635833	6.09689428148692	0.180830066959079	0.471233141485292	0.383738007876772	0.701172639113442	0.878935832402849	0.411875317062398	0.380816746731996
ZMYM6	0.104192743341928	0.0833075471430691	0.211043976191626	34.7508920445514	0.211015716032337	0.160419526848177	1.31539919221957	0.188375776870391	0.493804551454823	0.411926227446951	0.430636165816617
ZMYM1	0.329872331619944	0.120165017433458	0.00604811992529719	13.01884604578	0.796347401777313	0.26268586600267	3.03155785994675	0.00243295286899518	0.0465060017436246	0.997951135722096	1.39668743358514
SFPQ	-0.371515598279728	0.119365538912362	0.0018556078497063	70.5908382140945	-0.493975894199571	0.1937742506678	-2.54923392812611	0.0107959856615769	0.112811213213756	-0.82335135964757	-0.732905900018918
ZMYM4	-0.0709495660500516	0.0528009579813545	0.179039788053599	96.3338045743736	-0.0804319252011875	0.112820734292759	-0.71291793751736	0.475896538749412	0.752561558398885	-0.0428679193329169	-0.0503789067630381
KIAA0319L	0.0816453123461812	0.0677083154267512	0.227879660214622	54.048642417138	0.178443000366445	0.132959361398138	1.34208677365792	0.179567861863036	0.482732090328347	0.353377041488471	0.376877051061622
PSMB2	-0.829340255812286	0.416471373202952	0.0464424255752529	4.91870215052438	-1.19489444293779	0.593741167240125	-2.01248373679729	0.0441689693477427	0.23228846181249	-2.01219016861465	-1.88972564701284
AGO4	0.113377244725128	0.0935915578913145	0.225740373281229	82.0696842254407	0.153978837117743	0.128293657796302	1.20020615019195	0.230059287361151	0.547880739101221	0.435775732941495	0.336500566246478
AGO1	0.0844208089091369	0.0965652102197339	0.38198959928058	18.2616411791563	0.169611036000694	0.218753058740011	0.775353894375836	0.438130571111113	0.727131796849792	0.36058420688227	0.362300477504766
AGO3	-0.122134240447081	0.10286245927258	0.235087679119909	64.8005182704815	-0.0519820753952113	0.160727934973995	-0.323416557324784	0.746379791830183	0.902694208090698	-0.175779780558314	-0.00342430966497197
ADPRS	-0.52604250621837	0.286434908594615	0.0662812677556665	4.68096536443013	-0.829645676760557	0.504426601747357	-1.64473022217033	0.100025457445816	0.357855052725405	-1.22461324487942	-1.28690669459731
COL8A2	-0.389858604498309	0.150164644923021	0.00942590728816021	9.01747952815898	-0.275820198120111	0.306947325542578	-0.898591305959599	0.368870391279919	0.679311752863685	-0.870982865087451	-0.372854339679661
TRAPPC3	0.259786488703841	0.196479062993802	0.186098389934223	5.0825554833435	0.176731562482573	0.387082762878002	0.45657306248554	0.647977944698523	0.852716068374504	0.81595838228044	0.374052435928551
MAP7D1	0.479787486547855	0.6154022047944	0.435607290098214	3.3719729419704	-0.181545070964648	0.911582853350202	-0.199153670231338	0.842142539210135	0.946178353546887	1.38723762629942	-0.217259472144584
STK40	-0.00349379836100045	0.0986680014838377	0.971753098337927	19.3297699780828	0.129471735417271	0.186881769391478	0.692800243912799	0.488434919130202	0.759689955226813	0.132295286051469	0.296053214354123
CSF3R	0.158054711556911	0.159961388468881	0.323113277492955	107.174460264219	0.0244589255743036	0.179636893018996	0.13615758524457	0.89169670490199	0.963634712989768	0.551790249814006	0.122736511104722
MEAF6	0.530879041672141	0.468197064703444	0.256845108001073	5.07576212911971	0.506678497736639	0.635138458707549	0.79774494960939	0.425018513389092	0.717482851060525	1.51990768358639	0.918608049200789
SNIP1	-0.151286198132868	0.296887367788391	0.61034967245034	3.89549062578904	-0.021695475218082	0.464242339029151	-0.0467330818284535	0.96272596365472	0.986738975667649	-0.251479020614569	0.0465617225455955
GNL2	-0.349311332431458	0.242950988983249	0.150495014411708	6.39113377545411	-0.2720534594862	0.43931597280628	-0.619266032483104	0.535741117526987	0.79012427566474	-0.765693274765656	-0.366637586475859
MTF1	0.170241293253189	0.168316550609448	0.311808154710005	7.46267535060952	0.440215068923823	0.314946296069092	1.39774645524725	0.162189218644218	0.456603078881083	0.583435293458585	0.808914551943512
INPP5B	0.0712237526739876	0.154642261743438	0.645106368079821	24.1932740067434	-0.0130099867075979	0.210562814471415	-0.0617867249744804	0.950732675224255	0.984748475825687	0.326315251817632	0.0608965473826671
SF3A3	-0.472035129891065	0.168449088660919	0.00507487722361818	13.541815853711	-0.624909152938755	0.277213880403148	-2.2542491452086	0.0241804986380596	0.169302680901811	-1.08437163951367	-0.949002591311251
FHL3	-0.391083561806339	0.234859604362349	0.0958768109625275	4.25880712597424	-0.412451179710538	0.405833140374748	-1.0163072915378	0.309483077455773	0.627831366334323	-0.874163726500558	-0.598354746024309
RRAGC	0.207848138044824	0.270899956578887	0.442932568944676	5.16820826703847	0.423566738230694	0.467155600014203	0.906693055200058	0.364569136963583	0.676665379885146	0.681089440817214	0.781437582279966
RRAGC-DT	0.110572918982391	0.409965577783085	0.787381296674124	7.27492277060107	0.327698690937262	0.531220646082047	0.616878679987617	0.537314750263248	0.790930235307359	0.428493706468915	0.623213705319607
MYCBP	0.722398977632261	0.368450282162371	0.049920837493839	3.09692804469142	0.791815821742647	0.550536770384072	1.4382614646979	0.150359881312649	0.439589502897266	2.01722981076799	1.3892083601912
AKIRIN1	-0.06931668410654	0.210162675134638	0.741532987978568	6.43784510043123	0.145554097699816	0.423247410006062	0.34389837777798	0.730922711893361	0.893361469905027	-0.0386277950998307	0.322596090556
MACF1	0.0374804787005546	0.0572049163228935	0.512341047820729	143.096712363609	0.113907068747375	0.101587467356821	1.12127087829921	0.262172577569436	0.580725335332697	0.23869368539212	0.270364760550856
PABPC4	0.692650852978986	0.166752335425242	3.2704186711846e-05	24.1000288798338	1.01813161675529	0.198293754375651	5.13446134479113	2.82953239905888e-07	0.00014380682310511	1.93998249675828	1.76272762458868
TRIT1	0.0530856935207978	0.179452951184163	0.76736788250824	14.0096212705174	0.217391327281454	0.319349890055638	0.680730866209408	0.496041801809336	0.763813880820929	0.27921593489384	0.441158690873789
CAP1	-0.197074649095871	0.0943747120461026	0.0367784832498694	43.4894782921349	-0.170806638286132	0.160745829142518	-1.06258830600634	0.28796869245902	0.609069336688669	-0.370378443377601	-0.199536398619657
PPT1	-0.117717042895697	0.126585473064783	0.352401545336402	22.1996456316367	0.0458404794815701	0.235846298957272	0.194365905609886	0.845889384195181	0.946999614910289	-0.164309590411148	0.158025352905053
RLF	0.124507631724183	0.138562187470898	0.368882486641878	65.0405032655379	0.337309825335389	0.198797459122934	1.69675118999786	0.0897437102474839	0.338153360897628	0.464678143079501	0.639076247526231
ZMPSTE24	-0.500091241034386	0.244267620442833	0.0406277775695903	8.81724269087922	-0.744170551818221	0.403008496902139	-1.84653811901868	0.0648141098317716	0.286441897159339	-1.15722528163866	-1.14583564919828
COL9A2	1.04995561451783	0.550501222597593	0.0564853631088778	5.59054833344208	1.29985152103725	0.854574194888086	1.52105168727623	0.128246867040987	0.404694277295152	2.86780007966314	2.22768771015254
SMAP2	0.332983212029645	0.12378391052043	0.00714442482467463	233.384516314042	0.368593626150692	0.201547356550264	1.82881895580093	0.067426734305323	0.29201352601403	1.00602919639502	0.690708093493662
EXO5-DT	0.212726269905836	0.243576105264317	0.382474396931493	5.47855402099322	0.361406280045877	0.461881176249593	0.782465921171421	0.433940805626494	0.724520854714105	0.693756544644441	0.678845853697759
NFYC	-0.104752992297198	0.106893724274273	0.327099314290328	30.1484693873436	-0.0450288984321412	0.200600994681639	-0.224469965882291	0.822391634408204	0.936413501087913	-0.130645683892935	0.00805144943671342
CTPS1	-0.530493192098045	0.192799140368151	0.00593170477459142	4.86802873534324	-1.02341092927947	0.451539841243835	-2.26649087367426	0.0234213453050286	0.166757808705124	-1.23617039457249	-1.60670343959522
SCMH1	0.162562898059886	0.135963073721111	0.231837050188938	63.7606396310561	0.188750449242279	0.206438057483695	0.914320021913533	0.36054871294859	0.672671319342651	0.563496712068973	0.393888814300248
HIVEP3	-0.281754669248247	0.0898799435283146	0.00171977690130833	187.193972007822	-0.616593897024942	0.105470616960809	-5.84612013082335	5.03170730729125e-09	1.44913170449988e-05	-0.59026807283492	-0.935278810909486
FOXJ3	0.0353029735172561	0.0752504351954243	0.63896971789028	56.9309882788626	0.162254186979213	0.141567459171673	1.14612629151205	0.251742900428903	0.569834597774619	0.233039331424853	0.350158484345899
PPCS	-0.514661223955061	0.302185704226469	0.0885439375514926	5.05469704028111	-0.558203386578904	0.4668848777555	-1.19559106146768	0.231856181311815	0.550037728317979	-1.19505933198327	-0.838909131946604
CCDC30	0.798731709309399	0.290171244661932	0.00591201403802193	11.8785124236779	1.41807797521525	0.448004425282958	3.16532135663526	0.00154911755079632	0.0359795044055921	2.21544393558454	2.42281266020042
PPIH	0.260332790180241	0.284764889994687	0.360610421550495	4.72643766836667	0.483908406150855	0.482064242971684	1.00382555480117	0.315462704530416	0.634015730821627	0.817376969911871	0.881027517718617
YBX1	-0.2845751305121	0.100819613459575	0.00476334739339784	17.7797618894166	-0.265489829676878	0.219590512164018	-1.20902231640398	0.226654271872512	0.543517321392869	-0.597591998609754	-0.355804749209602
P3H1	-0.090017835407004	0.183162214970897	0.623097533681583	5.35990821708172	-0.0277148448625423	0.371057341376819	-0.0746915416353321	0.940460137672408	0.983522289889485	-0.0923827243099088	0.0366271507159547
C1orf50	0.0931895199881482	0.230865987123936	0.686468633218806	3.56478041433041	0.106542696996145	0.488596756796548	0.218058543193542	0.82738349786309	0.939258877609929	0.383354024680052	0.258210351623651
ERMAP	-0.0507189349834915	0.104501904811411	0.627435318158445	16.6590144281191	-0.0892432537032995	0.233081845834066	-0.382883760783467	0.701805952570724	0.879037899421724	0.009665204311939	-0.0649214221906054
ZNF691	-0.0700284763507295	0.178836522968184	0.695369928631509	5.52862942828548	0.0308721131612162	0.329959148466694	0.0935634405188568	0.92545595241054	0.978575379858899	-0.0404761146035789	0.133321053424328
ELOVL1	-0.580831287281738	0.85646630365347	0.497662775968257	3.97097178452403	-0.582258328017034	0.605454836554516	-0.96168746678202	0.336206619937598	0.653599939071278	-1.366883933346	-0.87861022320536
SZT2	-0.218827470152456	0.139114329616649	0.11571777016086	13.4882445738252	-0.121595942181826	0.26557064985517	-0.457866643953838	0.647048252485532	0.852401408222499	-0.426864256125126	-0.118317396612564
KDM4A	0.438007543786442	0.162991929703342	0.00720331101874696	8.64183604962333	0.729670823652151	0.360398899809093	2.02462000865892	0.0429063980836391	0.228699260637428	1.27874714512069	1.28664214747304
ST3GAL3	-0.191923504195287	0.16586677737025	0.24723383142234	34.5822181063432	-0.122558236223299	0.274100718729325	-0.447128474494538	0.654782300792269	0.85502399278615	-0.357002403298345	-0.119905599338251
ATP6V0B	0.0107254836869041	0.338350599409094	0.974711837733057	17.0140345762413	-0.247204615731292	0.435826869839944	-0.56720829494078	0.570572673064263	0.81104486720132	0.169218667210763	-0.325626211905458
ERI3	-0.181014119628688	0.198946225852443	0.362893943646431	19.4150184794665	-0.285258493834117	0.315248206818034	-0.90486952079246	0.365534515828762	0.677432286820448	-0.328673872841689	-0.388431623059571
ARMH1	-0.200267028564106	0.235094251704829	0.394292651740684	6.36877227308534	-0.304883187220531	0.467252455830552	-0.652502054116749	0.514077348171814	0.774342449129092	-0.378668133638587	-0.420820882666086
RPS8	-0.645084654941785	0.20036929800269	0.00128423972882341	17.5791152502507	-0.887390831131159	0.312036113123856	-2.84387221160817	0.00445689189825318	0.0663923206912198	-1.53373142795842	-1.38221125600373
PLK3	-0.168195363541657	0.104938349786611	0.108978445387013	18.8637728828646	-0.23445089737895	0.198172591302953	-1.1830641958985	0.236783706327746	0.556380533769848	-0.295387254333461	-0.304577042548837
BTBD19	-0.153790898438772	0.180323555534049	0.393736482014241	7.44930706169032	-0.14413561139314	0.33932383518904	-0.424773023424191	0.671002144952813	0.862565193684209	-0.257983006102241	-0.155517631192313
EIF2B3	-0.0122693539173042	0.128958596571197	0.924202191414352	33.4331642420779	-0.0306104329950114	0.21188722955444	-0.144465681388064	0.885132754421559	0.960988564740169	0.109507695116967	0.0318481738479127
MUTYH	-0.351500688000165	0.251650317469347	0.162479071875697	4.39917229655814	-0.352765664904543	0.445138032669024	-0.792486013359449	0.428077343975228	0.719305569733411	-0.771378400771614	-0.499847747941054
TESK2	0.951226451891247	0.365617139091851	0.00927627065282226	7.06365351527253	1.79621155650929	0.527599724722806	3.40449676590145	0.000662860852287288	0.02132408871852	2.61142887252921	3.04689714851926
PRDX1	-0.685433592783426	0.557597669754986	0.218973612583411	3.9506651146255	-0.994406289392021	0.689521900602613	-1.44216781007674	0.149255039155374	0.437803304603793	-1.63850600140596	-1.558833198129
AKR1A1	-0.318506117604504	0.117810633416554	0.00686045633091925	24.1552499095256	-0.538284969701971	0.207676797166629	-2.59193601329512	0.00954375204294484	0.105451983252491	-0.685701001954866	-0.806035101128653
NASP	-0.196662867269089	0.204976076957824	0.337335609236382	25.1702304341856	-0.227955352542157	0.274601745453474	-0.830130748680107	0.406464863806558	0.705603673151693	-0.369309164542458	-0.293856575030587
GPBP1L1	-0.070206548914173	0.0743287856827756	0.344893512387422	64.7669713405921	-0.010194840893115	0.133746771729727	-0.0762249492923574	0.939240133764233	0.983357407418937	-0.0409385177763894	0.0655427595206161
LURAP1	0.854993710000671	0.370039707928836	0.0208579534254936	3.43907287614269	1.21682126434663	0.643139452290954	1.8920022088711	0.0584906865016807	0.274056144997029	2.36154015122395	2.09065175824259
LRRC41	-0.447238968630949	0.268677306392545	0.0959935331987292	6.79689664985006	-0.830848710407007	0.430713490137016	-1.9290055441326	0.0537301739598504	0.25891171389465	-1.01998314856103	-1.28889222213259
NSUN4	-0.44186411981319	0.167470490885241	0.00832836299084302	8.36419080648167	-0.834452130782432	0.334006528986139	-2.49831083636411	0.0124786721676757	0.11966229470446	-1.00602621382248	-1.29483942934307
MKNK1-AS1	-0.803850878284538	0.35016967414021	0.02169853816557	3.24942728354577	-1.46357910661692	0.609009278151356	-2.40321315146398	0.0162517115372699	0.137310300651881	-1.94600159462059	-2.33317192934903
MKNK1	-0.175448394559313	0.160243622799147	0.273566869309393	144.373450912337	-0.680986991801667	0.154919239992701	-4.39575479348952	1.10388492595052e-05	0.00164440788969182	-0.314221287438851	-1.04155535865082
MOB3C	-0.471717156451142	0.214918946179268	0.0281735890783535	5.57925417092809	-0.784488713893313	0.395189916445833	-1.98509294201802	0.0471341319132355	0.24047925071636	-1.08354595404789	-1.21237811142151
ATPAF1	0.108299523828597	0.364615180674887	0.766448051332744	4.87722811770362	-0.0927833338721003	0.495888381208062	-0.187105278905841	0.851578089284352	0.949494733696838	0.422590353858958	-0.0707640905756588
EFCAB14	0.0427037224847083	0.234960149605332	0.855779876044651	18.2042742619832	0.246788093446638	0.327263157050904	0.754096781533683	0.450791109850044	0.735705272024906	0.252256945511758	0.489676110849144
TAL1	-0.0117141322958545	0.146655728878615	0.936336641118106	25.5389720910138	-0.0589616817825398	0.225541717164301	-0.261422509874694	0.793766700054385	0.924046872980062	0.110949445796614	-0.0149436887849017
CMPK1	-0.171647139791066	0.155486646679738	0.269621367038585	16.006195986013	-0.275443294308845	0.273309122077565	-1.00780863885939	0.313546337834997	0.632362362020162	-0.304350523344103	-0.372232284845508
SPATA6	-0.560598369802163	0.279386396552649	0.0447992798206534	103.998277439741	-0.504546981441128	0.363041871813721	-1.38977627820301	0.164596823637985	0.459785501529967	-1.3143448725449	-0.75035278095857
FAF1	0.0758722589158104	0.0720019574772902	0.291996142585281	124.374763346567	0.170585997561154	0.108984909643709	1.56522584749421	0.117529962946994	0.388172354687318	0.338386084030533	0.363909587133453
RNF11	-0.56827469515932	0.462414588431135	0.219098429417001	5.34700123067963	0.384215721674161	0.703101521401988	0.546458384712399	0.584750886284417	0.817757061479357	-1.33427807916603	0.71649132982477
EPS15	-0.166146762963303	0.0924624771403896	0.072349886219443	126.203746418089	-0.198130091746312	0.151086454752216	-1.31136899115972	0.189733129921527	0.495255058163745	-0.29006762850827	-0.244631952982865
OSBPL9	0.19942629512135	0.199880889791996	0.31841240097802	33.7918141044894	0.397210167069346	0.274338785534697	1.44788191831923	0.147650077371544	0.435418155903918	0.659220339741681	0.737937803258017
NRDC	-0.105213949529968	0.0894374955946115	0.239436502119691	63.5925651034613	-0.162789852087367	0.140632235879656	-1.15755716368381	0.247044798774137	0.565860434887333	-0.131842657097796	-0.186305222759274
TXNDC12	-0.255811346738477	0.160395129796113	0.110738567868804	11.3920244613862	-0.144241484966313	0.245638761403873	-0.587209787828049	0.557062819561452	0.804528105284764	-0.522900734432074	-0.155692368528558
BTF3L4	-0.226987498735019	0.10408337128043	0.0291964476246063	20.8578444597017	-0.435100069880049	0.208994968737601	-2.08186863304987	0.0373544705779892	0.210667510309286	-0.448053500744485	-0.635735242578085
ZFYVE9	0.818997244464586	0.340901422590399	0.0162858407616238	8.01822259335642	1.28607661569433	0.526012086208664	2.44495639817705	0.0144869654774294	0.129516376263906	2.26806769509723	2.20495313914946
CC2D1B	0.303479123413379	0.183006264536412	0.0972571109940516	5.9966602100263	0.36363418342361	0.343803360933694	1.05768071154412	0.290201031825449	0.611172368122317	0.929415573705362	0.68252286099967
PRPF38A	-0.498985441454429	0.306581854895969	0.103614702181996	3.33429528903444	-0.911494505274984	0.603517172113526	-1.51030417590757	0.130965826681317	0.409601192417319	-1.15435383853493	-1.42199277737291
TUT4	0.113665968528302	0.083890602434487	0.175439577182099	88.6129082642444	0.259929501553422	0.148138720862354	1.75463579029375	0.079321625461838	0.31600719226628	0.436525465522818	0.511365136526378
SHISAL2A	0.30234315665937	0.198066873218956	0.126892835234094	15.1722609300082	0.368388332162619	0.311871041837169	1.18122006452577	0.237515312490824	0.556586291912246	0.926465795136988	0.690369269332469
ZYG11B	0.466107382671429	0.135558661480292	0.000585123067344686	22.6140063617858	0.761232900419123	0.244559137807486	3.11267412554568	0.00185400608934728	0.0397484183919615	1.35171433559977	1.33873326950983
ECHDC2	0.13011537625092	0.0917543719668171	0.156166339202117	21.376692622096	0.143496586938644	0.18881073086597	0.760002285254152	0.447253218877572	0.733257649165508	0.47923984091397	0.319200305007934
SCP2	0.416039862729414	0.128388436117778	0.00119329610170605	24.6729800177692	0.800002618285267	0.225522453558277	3.54733023547272	0.000389156462283436	0.0155662584913374	1.22170340281909	1.40272012688959
MAGOH	-0.693703771895497	0.380857226239728	0.0685419194254778	3.76207141319498	-1.21280255993012	0.540581447013014	-2.24351495344776	0.024863626677588	0.171129950689444	-1.65998127523356	-1.91928181071474
LRP8	-0.459808271550997	0.321501747228203	0.152662773486536	11.8832723479639	-0.828182022266944	0.503683182330752	-1.64425188554956	0.100124183408934	0.358059993647843	-1.05262200902248	-1.28449102957598
NDC1	0.455221077425515	0.167173282998502	0.00646824208922058	10.7064256897442	0.567676421847853	0.315997742765897	1.79645720529216	0.0724218329358508	0.302282433123551	1.32344573549344	1.01928109211643
YIPF1	-0.155940355056686	0.135099029583924	0.248390710853467	11.8375180806094	-0.269429807230869	0.249075590678305	-1.08171903355577	0.279377393037891	0.599409157151075	-0.263564526021548	-0.362307421803122
TMEM59	0.921838090836925	0.377177902185086	0.0145237936596486	6.12718228537373	1.67198082589905	0.474232250685607	3.52565820540849	0.000422431779702754	0.0165216816182746	2.53511576099517	2.84186253699112
TCEANC2	0.254481779430788	0.181740536569094	0.161439138053161	6.90682434240695	0.430547249639235	0.34140985138063	1.26108619273328	0.20727779463743	0.519547474809223	0.802183579743413	0.792958455077602
SSBP3	0.747944334486266	0.42734428840452	0.0800812413355478	9.6189335006999	2.10017189787554	0.625035115356329	3.36008625159923	0.00077918142701954	0.0236215001033292	2.08356374695358	3.54856360581089
ACOT11	0.623565933779915	0.286609101572168	0.0295801774046774	10.3999852624753	1.09314619703107	0.383845775682942	2.8478786697239	0.00440117002594113	0.066017550389117	1.76058885400244	1.8865342322633
MROH7	1.0210768127745	0.50342496677188	0.0425337009368022	5.37671585311648	1.19278939042109	0.764306003828619	1.56061758568699	0.118614006971727	0.390260860714289	2.79281014693656	2.05098873838902
TTC4	-0.181453351408926	0.257907789992617	0.48170744085956	4.84565771289258	-0.203094312526877	0.503340202983847	-0.403493127159156	0.686585489754916	0.871478123551906	-0.329814431301979	-0.25282507133839
USP24	0.141073184823531	0.0723917174407434	0.0513255755666882	92.6686034184269	0.273809161202607	0.129477830550157	2.11471848145108	0.0344539482356165	0.200865123316954	0.507694114570967	0.534272597589631
DAB1	-0.00683952996889775	0.494796880432016	0.988971269220629	12.6283979371829	0.547795483553917	0.900527183833877	0.608305327576842	0.542984988241956	0.793846938419444	0.123607384440199	0.986468917223075
OMA1	0.687210279705389	0.27571707166536	0.0126866144261226	6.20652919047809	1.15976479235065	0.432903648886864	2.67903676795698	0.00738342858648288	0.0917882345139742	1.9258548945327	1.99648382158635
MYSM1	0.185484681849458	0.16532547724865	0.261889454078434	22.9684465271734	0.285038498731031	0.264114344165514	1.07922384765443	0.280487951113494	0.60089657763962	0.623017984441373	0.552805877129637
JUN	0.600776437186581	0.317753889156062	0.0586647559892793	12.3279120445539	1.40660722541832	0.478726048632139	2.93822997398494	0.00330092066067746	0.0557030361489321	1.70141109338772	2.40388094566411
FGGY	0.395917492108934	0.156524936271212	0.0114250826052944	31.4806523763916	0.68852572575944	0.264791357404898	2.6002575480838	0.00931538185412278	0.104798045858881	1.16945140038005	1.21873488232794
NFIA	0.127603281257346	0.153482138158141	0.405754205894109	133.636878940726	0.672005100762446	0.191440092931269	3.51026313492081	0.000447663450581633	0.0170468575073448	0.472716653551654	1.19146868247689
TM2D1	-0.0735563215084063	0.12300466148702	0.549842461266454	24.7968172431873	-0.0452919390988906	0.187857714626333	-0.241097040858719	0.809479906195574	0.931041161514599	-0.0496369126656067	0.00761731819834648
PATJ	0.509303210747773	0.426951115936252	0.232914755107947	5.91752405216146	1.90926814005239	0.627574745690614	3.04229600244883	0.00234780895226566	0.0452791726508377	1.46388146324945	3.23348956871669
USP1	-0.0269038297071001	0.256878499752519	0.916587138879567	3.04525319192867	0.0444901003053218	0.549275021456971	0.0809978582082801	0.935443655811942	0.981144895786516	0.0715061753614229	0.155796641309639
DOCK7	0.150172258773734	0.0672936044989141	0.025641558145361	41.1586224008611	0.248371848302846	0.156901861893985	1.58297578693276	0.113426983274059	0.38068735803865	0.531321789620104	0.492289993582531
ATG4C	0.287308237753346	0.158260504430851	0.0694604059456828	45.6269239194389	0.701017352840947	0.239510067266254	2.92688053092003	0.00342380372837564	0.0566698548144934	0.887424439912727	1.23935148736142
ALG6	0.00830910348020483	0.228254503550892	0.970961180052413	5.68378637863876	-0.280720725066166	0.423473635213853	-0.662900123462	0.507394522659334	0.770334705091944	0.162944023589717	-0.380942335570306
ITGB3BP	0.336293242497894	0.348507623608534	0.334568690251222	11.3167153755126	0.792782664436248	0.422566772996598	1.87611216758548	0.0606398792490127	0.278787335848404	1.01462439242646	1.39080407016664
PGM1	0.667669121304345	0.265156812047362	0.0118017926868158	7.28556503245802	0.991848491562226	0.468991853454819	2.11485228209359	0.0344425392529973	0.200865123316954	1.87511213287251	1.71934906328398
JAK1	0.329712267520686	0.0741570971544426	8.74301015606158e-06	78.0858372864528	0.60619004052143	0.144850092693208	4.18494754991521	2.85231953139628e-05	0.00328587210016851	0.997535495345395	1.08284527470225
LEPROT	0.36498319497483	0.134160299737993	0.0065183125602446	11.5691916673163	0.650580421879864	0.299297590581601	2.17369080925658	0.0297283633557974	0.188327493089399	1.08912393798572	1.15610866575456
LEPR	0.342310836739196	0.109248279522662	0.00172835408756979	30.2482407847951	0.593628239435832	0.202623826634775	2.92970599408249	0.00339282849279854	0.0563731503418835	1.03025035195697	1.06211285211222
PDE4B	-0.390283901346057	0.204505801379841	0.0563363603991994	124.351722981684	-0.0221705233347992	0.30039952849395	-0.0738034558374672	0.941166777166627	0.983644065211128	-0.872087238540509	0.0457776870208116
MIER1	-0.181322493041475	0.075147031597904	0.015826033645205	40.2593986568698	-0.115300588727675	0.162208474048449	-0.710817294867325	0.477197461898208	0.753332006358581	-0.329474629801243	-0.107927331742433
SLC35D1	0.0113705539198244	0.31897950170698	0.971564102455607	8.94018886855011	0.188569672988336	0.40422011389454	0.466502448805735	0.640855895163603	0.84923235187324	0.17089372886327	0.393590455039068
SERBP1	-0.284578954427206	0.179907459634156	0.11369354079356	15.266919793283	-0.194718359733574	0.297303269898736	-0.654948597773232	0.51250084946502	0.773180956762315	-0.597601928216222	-0.239001114747964
WLS	-0.0804918155931918	0.375754165215852	0.830380152396877	14.3765941523264	-0.0100345695487485	0.495576896351954	-0.0202482593975124	0.983845330332047	0.993504400896316	-0.0676463937883404	0.0658072767835337
LRRC40	-0.0820809884888581	0.207977664476543	0.693091969105698	9.95342228847262	-0.124034288477905	0.358705243088711	-0.345783316156407	0.7295055644026	0.892909899297028	-0.071773018209814	-0.122341726044837
SRSF11	0.121334410811409	0.100442418901066	0.227047381909631	60.9256611018144	0.184868384954771	0.165513914889201	1.1169356067647	0.264021858832725	0.58331672248163	0.456438202070507	0.387481723726066
ANKRD13C	0.292151912584662	0.140196489541072	0.0371715694681307	20.0487541535095	0.475307908898768	0.249435081488505	1.90553752929366	0.0567102338628289	0.268720526485624	0.900002068755439	0.866832965337186
ZRANB2	0.0750899617130116	0.0925251244161791	0.417042465534068	48.5821628427205	0.168383875307104	0.165239897965517	1.01902674463188	0.308190269748796	0.627714269361056	0.336354683450569	0.360275129872527
ZRANB2-DT	-0.372693338277888	0.494626891839108	0.451159256869972	5.31128152261594	-0.030902359887535	0.719322193319618	-0.0429603871179379	0.965733111182203	0.987159828475862	-0.826409611302761	0.0313663678027484
FPGT	0.592244910032525	0.26298965875719	0.0243241467094791	10.9164404425088	1.08054748236423	0.406671580942395	2.65705186445591	0.00788273148190147	0.0952750337841875	1.67925717394799	1.86574088624671
TNNI3K	-0.0292012737277591	0.568451482325982	0.959030800357195	3.11047857707671	1.35028350864815	0.83968973454496	1.60807433162189	0.107818900147598	0.373518563462408	0.0655403747688792	2.31092237308657
CRYZ	0.305212014388537	0.207269481970683	0.140875879894584	4.72329013396235	0.559603566846128	0.467881317678633	1.19603742594932	0.231681954382686	0.549809154781873	0.9339153925969	1.00595737840186
TYW3	-0.67814531161219	0.385579415991145	0.0786166694587575	4.82289946670179	-0.67004196529885	0.57614314246482	-1.16297828770871	0.244838311786815	0.564664286610437	-1.6195804338017	-1.0234913156709
ACADM	0.0968561984587598	0.232330603529456	0.676759204699652	11.2781235480049	0.456361950624813	0.344194102178456	1.32588544584706	0.184877644525713	0.489010925735539	0.392875332879921	0.835563913181997
RABGGTB	-0.454810646812899	0.198152277361912	0.0217183294645721	10.1109487422923	-0.656023941685917	0.376787860500083	-1.74109627846084	0.0816667035943355	0.321184975768798	-1.0396446166004	-1.00035549402877
MSH4	0.638968206232477	0.53351679019776	0.231051971752364	5.63641044961144	0.530478843151707	0.616736641528446	0.860138359603594	0.389712778178429	0.695239511874001	1.80058412061079	0.957888946547551
ST6GALNAC3	-0.0267152626975167	0.143412840285593	0.852223447444281	657.322315843048	-0.476012393347048	0.203474497030188	-2.33942042022311	0.0193136857210718	0.150740961725438	0.0719958295890737	-0.703258328915614
PIGK	0.170321573345021	0.29789628944397	0.567492788666841	8.46568627246708	0.360534663322743	0.418283508190618	0.861938508841335	0.388721356580991	0.694527366709769	0.583643757741117	0.677407307893904
ZZZ3	-0.0641744605498032	0.131891399710964	0.626562753497648	52.5227066999217	-0.0901388682357235	0.184116531791207	-0.489575093332432	0.624434604599344	0.840330610400736	-0.0252749211817223	-0.0663995747928842
USP33	0.340686642891263	0.0647692560672549	1.44051095912819e-07	45.9931489756471	0.520255057354492	0.148617725760184	3.50062588223156	0.000464166960575424	0.017062753475071	1.02603278820644	0.94101526369161
MIGA1	-0.183565035737622	0.337973546671327	0.58703731755812	11.6492535966456	-0.207674995121037	0.357096373205324	-0.581565680034582	0.560859265668405	0.805757242330399	-0.335297867462389	-0.260385185262005
FUBP1	-0.0312820151210007	0.0633139910494163	0.621251484152357	43.5412708805432	-0.0957388910148683	0.142885905118272	-0.670037334582594	0.502833990652245	0.76649359196108	0.060137288502094	-0.0756420423323613
IFI44L	-0.161673545887996	0.314702265593343	0.607437328199734	56.5480521547456	-0.233023345231497	0.539943141529144	-0.431570154908467	0.666053853762095	0.861327244571742	-0.278451971787813	-0.30222096206415
IFI44	-0.1733509608275	0.16449897413616	0.291969087761399	21.471076032623	-0.341631999544537	0.28734131646378	-1.18894144339873	0.234462710270514	0.553032437001703	-0.308774855975211	-0.481472368992868
PRKACB	-0.985076182686154	0.541985418910179	0.0691355970292648	8.13796172100831	0.0410763205734797	0.800194613923749	0.0513329130923066	0.959060241812596	0.986694071406658	-2.41659152789475	0.150162423449673
RPF1	-0.122918987822166	0.185790294396022	0.508227162276803	4.81637422115917	0.117358687338004	0.383809611731711	0.305773184805075	0.759777346627661	0.908326591236058	-0.1778175435302	0.276061428946805
GNG5	-0.103691964988375	0.146379204923966	0.478709886669879	8.22144144632166	-0.143222251249032	0.306171233108564	-0.467784807197244	0.639938486373029	0.848775417343367	-0.127890501485546	-0.154010190630605
SPATA1	-0.266793857283358	0.205975261516532	0.195226635146194	7.6557480604742	-0.268904365834266	0.382134565022998	-0.703690245393223	0.481625696399439	0.755691191399338	-0.551419151998336	-0.361440215499946
CTBS	-0.0849152280244944	0.134807170952155	0.528759085637851	19.3870677763818	-0.0112951657073579	0.235747759977058	-0.0479120807275414	0.961786311420715	0.986694071406658	-0.0791327221891342	0.0637267461257431
C1orf52	0.398859901667371	0.512248693384098	0.436188842697071	5.54520227638574	-0.879585484301019	0.744117695796931	-1.18205156155977	0.237185242477675	0.556586291912246	1.17709199076196	-1.36932904684905
BCL10	-0.601675988173897	0.353364476889249	0.0886230097069814	4.00699101598085	-0.671162294716618	0.528452109472917	-1.27005320384858	0.204065679170532	0.514513690813428	-1.42101161951185	-1.02534034534196
BCL10-AS1	0.348690629256976	0.522029435796707	0.504164203909135	5.21131140513505	0.566458181995987	0.684405709625332	0.827664313768052	0.407860634543021	0.706478725431375	1.04681683611965	1.01727046774395
ZNHIT6	-0.372318102087118	0.207992016616882	0.0734443336763993	19.062504277966	-0.558433924425663	0.309374418753448	-1.80504233891006	0.0710680569397565	0.29967204097584	-0.825435230961342	-0.83928961942841
ODF2L	0.146742173169978	0.318405667450483	0.644895136597894	9.82368289743805	0.0807595102344108	0.520970634248005	0.155017394312413	0.876807604390648	0.957439404576101	0.522414844970594	0.215656905663205
SH3GLB1	0.0717071829410382	0.164798282390959	0.663474647399278	23.0158275749735	0.272732674374952	0.255338344565662	1.06812267009437	0.285465180994992	0.606735974573481	0.327570581021604	0.532495927216372
SELENOF	-0.103438804140494	0.136879585952411	0.449833898864973	19.4082605166939	-0.0195405955890136	0.210205337998122	-0.0929595593294979	0.925935689033352	0.978723312117465	-0.127233115659073	0.0501182089758501
HS2ST1	0.0116951293620139	0.122342136278433	0.923843321613035	51.2558118816302	0.152199033821177	0.207037009341901	0.735129599799401	0.462260568985685	0.74388737493692	0.171736557827949	0.333563118517438
LMO4	0.139439605790803	0.38433546243096	0.716749043629894	7.72300935892725	0.338762792174647	0.627297133731052	0.54003561304313	0.589172472630843	0.819840782586359	0.503452180197905	0.641474273280303
PKN2	0.0667346742962824	0.058145520277363	0.251084898130989	186.514581725052	0.184133011796876	0.101187011853382	1.81972971060437	0.0688001764560019	0.294635454890189	0.314658407861971	0.386268038923469
GTF2B	-0.154842183862389	0.147894662473596	0.295110579686276	18.2129206897082	-0.210646494867803	0.265134410173556	-0.794489461891856	0.426910541415915	0.71872702218112	-0.260712891638841	-0.265289449233096
KYAT3	-0.230301490112922	0.151532824320123	0.128558090746799	22.2511154586791	-0.353524533968254	0.251887996483646	-1.40349893168175	0.160468110324863	0.455168901249776	-0.456658982117785	-0.501100211183557
RBMXL1	-0.396917391154082	0.236098478084744	0.0927334250055322	3.86706955267999	-0.405799664154497	0.47436815371618	-0.855453008334306	0.392300408642726	0.696992706286891	-0.889312501516012	-0.587376859140707
GBP3	0.324470474264149	0.187055216735936	0.0828074199775867	4.58844411445073	0.177791903513098	0.421063783551272	0.422244587301224	0.672846499824031	0.862956907705107	0.983924067587138	0.375802458730583
GBP2	0.271522441679046	0.333298969880381	0.415271932566196	11.9639598191679	0.258230840036411	0.443307405960737	0.582509645821894	0.560223446227233	0.805501464898838	0.846433272891032	0.508561607942531
GBP4	0.328908171093114	0.365485559348182	0.368162233897986	3.01994465845479	0.481582379540987	0.576656370645994	0.835128863661905	0.403645156835057	0.703942745579139	0.995447488455593	0.877188564506189
LRRC8B	-0.219508231104295	0.450592874182477	0.626149027905844	5.93772458852824	-0.482258534543488	0.606606051689981	-0.795011083717241	0.426607054803764	0.718636177325896	-0.428631996297832	-0.713567172206411
LRRC8C	0.0455123483313891	0.117501882581042	0.698509750675243	112.694664070529	-0.100006438791181	0.145460541656866	-0.687515924607862	0.49175766915536	0.76065713352648	0.259550138116101	-0.0826853479315145
LRRC8D	-0.146240126644496	0.13053389000825	0.262576120200297	77.9577405221185	-0.365603986140312	0.153663975688363	-2.37924330997248	0.0173482208676795	0.142365573592087	-0.238375825931847	-0.521036548766093
ZNF326	-0.0465697714613266	0.18771329849582	0.804064858226558	19.6535185060843	-0.039275448466935	0.2907691945023	-0.13507431051684	0.89255312124885	0.963716441838298	0.0204393872633004	0.0175471384080974
LINC02609	-0.251236595304105	0.325520277328217	0.4402328093801	4.27916033123697	0.0088852304184423	0.549369719868979	0.0161734986423376	0.98709597771835	0.995158605307648	-0.511021422217064	0.0970331563819856
ZNF644	0.0190696549060867	0.0481062307764324	0.691804675918678	90.0076484926902	0.0580726988331619	0.107414087476552	0.540643226577137	0.588753517286636	0.819840782586359	0.190886077235145	0.178213822622335
CDC7	0.0941107609351369	0.258583153384851	0.715897015110657	3.0079175518607	0.136200146397487	0.527948906148278	0.257979787080446	0.796422506917628	0.926122538326824	0.385746222156029	0.307158012053964
GLMN	-0.242118287996163	0.30011783091732	0.419813933630229	13.9483819327484	-0.564121788160275	0.424666759401826	-1.32838696618234	0.184050303023067	0.487939434832557	-0.487343803675954	-0.84867706266023
RPAP2	-0.0466150455996601	0.147340293256884	0.751716549398226	25.7393275723462	0.0721643264036384	0.228648144423806	0.315612998240125	0.752296270454821	0.904772603493948	0.0203218233623443	0.201471122732536
EVI5	0.109409815088147	0.0453955594962419	0.015946244758256	114.966697982084	0.198483253848094	0.105116179342498	1.88822743643849	0.0589954240209771	0.274781921046492	0.425473460561257	0.409952165144519
RPL5	-0.517715864175669	0.207774303157357	0.0127125388068676	19.5949486346134	-0.863650714570603	0.312765470847291	-2.76133651272613	0.00575653292198594	0.0787066438804027	-1.20299135307899	-1.34302976240134
DIPK1A	-0.237424822036971	0.296223874811448	0.422839535723954	15.2955455244629	-0.404731550713176	0.339028723741685	-1.19379722828899	0.232557296157313	0.550489039044831	-0.475156224022808	-0.585614008488269
MTF2	0.0996849384431064	0.103702719678537	0.336423092527228	38.2189630934435	0.11635599041616	0.180390414495374	0.645023133527665	0.518912194385076	0.778368291577614	0.40022075610809	0.274406543936946
CCDC18	-0.0282647573847804	0.165763299258499	0.864606901600008	22.6293109242121	-0.0942430385845399	0.242926058220412	-0.387949482550081	0.698053418442851	0.878040349365052	0.0679722380498251	-0.0731732367441687
CCDC18-AS1	0.0903398113963951	0.0817838848443537	0.26932588975809	100.01214956398	0.321220869188759	0.141608445576925	2.26837366853424	0.0233064412717729	0.166282124350221	0.375954152016177	0.612522488587414
DR1	-0.32630640990609	0.145172057093447	0.0245939295604367	17.166516125999	-0.446442857489697	0.239750106238576	-1.86211745426899	0.0625865362556387	0.282080163405695	-0.705956115035475	-0.654455763980207
FNBP1L	-0.0614555198291789	0.0814752960138345	0.45067865130337	70.4051612662748	-0.0820372945202847	0.146119518163982	-0.561439673160015	0.57449784484233	0.813981859533901	-0.0182146150256931	-0.0530284627391113
BCAR3	-0.386335210130594	0.147019213230322	0.00859422538995722	53.576945268278	-0.61596122155137	0.177615352718805	-3.46795033268627	0.000524444208517603	0.0182709595225487	-0.861833624445389	-0.934234621848454
GCLM	0.00511264912385694	0.365138877926932	0.98882844102003	3.25199553649786	0.0905090374145604	0.652027359324354	0.138811717208229	0.88959893463724	0.962812826664882	0.15464375201763	0.231747856011365
ABCD3	-0.0661695751174027	0.216329033626672	0.75970006086136	13.1674855375115	0.216056886513638	0.321501322910391	0.672024875536382	0.501567860204245	0.766393424985808	-0.0304556592378179	0.43895628456826
RWDD3	0.0267074992713157	0.209281131145105	0.898453328191138	6.55470544783814	0.430020831852376	0.377116406781803	1.14028672346038	0.254166867186894	0.572973916788539	0.21071935980051	0.79208963730683
PTBP2	0.235670985601549	0.152875539937104	0.123173922008502	42.5752425426327	0.668755604223494	0.176700413489051	3.78468613071431	0.000153902687920698	0.00836301398512474	0.753337364574045	1.18610560317072
DPYD	0.107996585809706	0.242619695783213	0.656227952472958	268.942970454419	0.26241699281493	0.495187201968331	0.529934925159299	0.596157050261279	0.825051564032909	0.421803711052276	0.515470576476523
DPYD-AS1	0.371596859204757	0.575999974081208	0.518840698763501	4.77600986616561	-0.339579752055519	0.841801450627092	-0.403396491895508	0.686656567090127	0.871478123551906	1.10629771964351	-0.478085270127689
SNX7	-0.103244203401797	0.116514185279168	0.375559093378328	14.1121438247507	-0.134832607845798	0.226410696285708	-0.595522252516075	0.551494429091038	0.800499075405424	-0.126727793574273	-0.140163638593182
FRRS1	0.208575930101256	0.367969551601843	0.570830149438598	12.9413965005474	0.318780047930518	0.547133739862251	0.582636428180751	0.560138077069765	0.805501464898838	0.682979307226348	0.608494074393641
AGL	0.734989907303366	0.24973030245046	0.00324907064607405	7.27807212238272	1.07997895020101	0.453987127937406	2.37887570757272	0.0173655302471253	0.142365573592087	2.0499248296747	1.86480256148074
SLC35A3	0.0993281039792007	0.186761606767632	0.594833808188365	14.8645170173988	0.113233133770346	0.306910455564049	0.368945181623881	0.712168585269303	0.882549709800169	0.39929415975272	0.269252475405856
MFSD14A	0.0195718290070894	0.162181920622641	0.903945893676086	20.3367755892107	-0.00300902850560265	0.268973259476542	-0.0111870916516334	0.991074178470541	0.996158200200524	0.192190078778766	0.0774024680174623
SASS6	0.912900069647049	0.360613341335557	0.0113569175413528	4.05863884211302	1.37915571421391	0.588220333556597	2.34462434488625	0.0190462584485993	0.149599702723544	2.51190629359085	2.35857404045628
TRMT13	0.118696740226277	0.259267206031547	0.647084459546652	14.6359377497815	0.052372690484664	0.357900497257594	0.146333103435085	0.883658434359357	0.960309743435117	0.449588931055319	0.16880633550783
DBT	0.0676925498687918	0.402427076870954	0.866417504797586	4.6462679261355	-0.0531818081452422	0.621567875602555	-0.0855607412041479	0.931815607949495	0.981144895786516	0.317145734911803	-0.00540438928884476
RTCA	-0.464023229564263	0.250127503553236	0.063575270963253	9.0927946679958	-0.636820002069228	0.405852722291263	-1.56909136514849	0.116626651504918	0.386674006955413	-1.06356704132228	-0.968660660715179
CDC14A	-0.0191527828999937	0.0701646106418895	0.784876833922081	41.0478108537347	0.0304548657724298	0.145056816879024	0.209951289623492	0.833705690887117	0.942829472416844	0.0916334120726808	0.132632414181439
SLC30A7	-0.195686691684119	0.102075824163732	0.0552288010414719	34.8071354148996	-0.331413609808752	0.184466716709621	-1.79660383032918	0.0723985358971508	0.302282433123551	-0.366774317629596	-0.464607591979739
DPH5	-0.0202591131582536	0.290818146822254	0.944462306310307	6.98856732097841	-0.153203751493747	0.495208790798712	-0.309372035271523	0.757038540287718	0.907186267418292	0.0887605909501958	-0.170483997192719
DPH5-DT	0.0182923651286717	0.220519343206524	0.933890266900701	7.96015439117862	-0.233201649624385	0.359949873266667	-0.647872570444326	0.517067373042674	0.776679781482737	0.188867679497058	-0.302515241682004
RNPC3	0.153231910582633	0.0881386982009102	0.0821171898788987	38.1331062580584	0.38895743704415	0.157606690610175	2.46789927215844	0.0135908557577442	0.125814625296985	0.539266824367576	0.724317217703615
AMY2B	1.18645451484376	0.627723914018966	0.0587459621845607	4.11993779451763	1.78837986340059	0.790312550793641	2.26287670821459	0.0236432905730595	0.167625684120396	3.22224842013344	3.03397145657282
SLC25A24	0.16524299950146	0.15854232991684	0.297289191198215	9.91550918918646	0.332372819852286	0.326461369389631	1.01810765688359	0.308626796944605	0.627794615021166	0.570456163800742	0.630928046220742
EEIG2	-0.0755280605827382	0.0799264413235683	0.344674375339645	68.7771862105748	-0.247246864931343	0.154766115405741	-1.59755166228183	0.110142791410576	0.376191701833481	-0.0547569512964571	-0.325695941418255
PRPF38B	0.215274776157987	0.129211988499272	0.0957016947805972	71.1159424152611	0.0888173598815418	0.156291351280682	0.568280708777259	0.569844376004703	0.810941713078266	0.700374281560974	0.228955854031585
STXBP3	0.254600186589854	0.217009620090239	0.240707297935786	22.7346821885416	0.642528705159693	0.289282980328011	2.22110787309763	0.0263436559186562	0.176578112596734	0.802491049041191	1.14281983937686
CLCC1	-0.198749814401061	0.377955146878733	0.598988569755253	6.32722634710327	-0.0609211706218911	0.392770602236427	-0.155106238285165	0.876737564266518	0.957439404576101	-0.374728365325838	-0.0181776956284305
WDR47	-0.326813373093783	0.40521429037202	0.419943160982581	3.4172526812137	0.4703273465144	0.702594303331229	0.669415257545392	0.503230621471504	0.766827613670862	-0.707272552458253	0.858612876244461
TMEM167B	-0.311825806606673	0.472874847185616	0.509622471188051	3.34689295539669	-0.787921550455612	0.607319459671913	-1.29737576806985	0.194501925934045	0.502420578233336	-0.668354157831193	-1.21804378132084
SARS1	-0.435972864579036	0.395412220180407	0.270210413871576	4.58905954059812	-0.801811289384531	0.579486926525136	-1.3836572538272	0.166463428242288	0.463202582935063	-0.990728320315301	-1.24096787756924
PSRC1	-0.0209554034018331	0.426077548985571	0.960774148488864	6.62983238256589	0.351957295758768	0.690070505887485	0.51003092112468	0.610029799128146	0.831774323894207	0.0869525256783651	0.663250929534259
SORT1	-0.0812026588023712	0.197064408748171	0.680294335801597	71.063975515237	0.394958395295833	0.309301145417011	1.27693802996861	0.201624126422061	0.511832345314504	-0.0694922489214337	0.734221402746129
PSMA5	-1.07543670954628	0.200285329423762	7.89451105274514e-08	7.89339880819729	-1.5406271181528	0.395016083624729	-3.90016301112543	9.61279425145115e-05	0.00619810017406999	-2.65123179761939	-2.46033458094638
CYB561D1	-0.0249663679315137	0.268323246156492	0.925867126035603	3.87715493376256	-0.149698786681747	0.515320574713855	-0.290496428878027	0.771436482395824	0.914169689740765	0.0765372057172824	-0.164699284383593
GNAI3	-0.0980849512698532	0.0729451050466089	0.178741319068354	39.8385413368167	-0.174970553232724	0.159795098911923	-1.09496820881325	0.273530564502067	0.592455271320597	-0.113330701349584	-0.206408665081561
AMPD2	-0.359375311762734	0.23864622140624	0.13209503385323	13.6721726221928	-0.288920989759599	0.405704654482339	-0.712146105713895	0.476374306314801	0.752857875719751	-0.791826531253295	-0.394476330561619
GSTM4	-0.337407665705135	0.227185908822054	0.137501163824313	4.42755740187629	-0.591062117188389	0.47104179786454	-1.25479759942315	0.209552244277534	0.52251988183489	-0.734782879835132	-0.893140295465723
GSTM2	0.0790106102265034	0.130743349556984	0.545631983534283	9.28211160114551	0.0392136375823679	0.290097243003063	0.13517411326089	0.892474213846009	0.963716441838298	0.346535478723324	0.147088188261595
AHCYL1	0.380928712955718	0.240323407187585	0.112951102061722	15.7037555092375	0.414854598909895	0.331592324110778	1.25109831785883	0.210898609196006	0.523760846063091	1.13052985680829	0.767058772041594
STRIP1	-0.324751972845818	0.170171724102402	0.0563423794569713	6.1942262247802	-0.537355033282517	0.355855976972011	-1.51003514920527	0.131034455537207	0.409601192417319	-0.701919689576636	-0.80450030251987
RBM15	0.202794354072058	0.292015696382372	0.487391343832615	5.65010079861739	0.309442929640572	0.447734527826348	0.691130369468821	0.489483616752242	0.759953000671944	0.667966219033264	0.593083777666194
LAMTOR5-AS1	0.401916363071265	0.19541004715563	0.0397069562826402	9.86770795077488	0.74864275236197	0.329843387500732	2.26969155887749	0.0232263039280824	0.166121908889596	1.18502874094629	1.31795406211646
CD53	-0.135647599731009	0.0847530395183102	0.109486765427118	103.371637198783	-0.231358774846055	0.138948847912923	-1.66506436232594	0.0958999157499212	0.350052924410359	-0.210870083563906	-0.299473698640166
LRIF1	0.332659902174468	0.309883248610371	0.28304649889816	5.0523503696905	0.528790643341201	0.44935042309336	1.17678901847019	0.239279726798185	0.558542431464144	1.0051896537954	0.955102684318964
DRAM2	-0.035632302285113	0.0894504712819766	0.69037462258343	44.7751133445805	-0.146025300872152	0.163381339534066	-0.893769761519823	0.371445091175889	0.681087773293651	0.0488408453644058	-0.158636438804042
CEPT1	-0.185444848645586	0.072179426460105	0.0101927633218688	43.3191367574198	-0.303526347090489	0.147266839490999	-2.0610637679166	0.0392969568737942	0.217297022513387	-0.340179200308526	-0.418581507693385
DENND2D	-0.453572267260448	0.215404941711386	0.0352328081131667	5.71180115260614	-0.557745166716152	0.404795222180623	-1.37784523174851	0.168251077459887	0.466075443813218	-1.03642890148335	-0.838152870342954
WDR77	-0.789641402369333	0.19922625552991	7.3846220039426e-05	5.78585401881186	-0.959165529194814	0.354657240158322	-2.70448596725851	0.00684101590960571	0.0876949220459841	-1.90910367716432	-1.50067065218326
ATP5PB	-1.09464760797837	0.527432760396722	0.0379470804545006	3.17555356988048	-1.9030962238051	0.82029964613169	-2.32000127365601	0.0203408084375919	0.154891608778175	-2.7011169692357	-3.05856588734944
C1orf162	-0.262604643072196	0.279640449705347	0.347689874653122	19.8228437827246	-0.483905787371519	0.341918786973335	-1.41526527879633	0.156990731163745	0.450930823555437	-0.540540968939897	-0.716285854146256
TMIGD3	0.0567670618617631	0.13161493559213	0.666241742884704	42.3254813655968	0.0578253394525678	0.1936312700603	0.298636369190575	0.76521751243559	0.911425324985318	0.288775388457196	0.177805572310525
ADORA3	0.0181080614969211	0.143236391255771	0.899398825374857	21.6468868506314	0.0239009564904783	0.207017129325979	0.115454004063802	0.908085276046236	0.971743471022972	0.188389096034036	0.121815620003262
RAP1A	-0.103471967486777	0.0417427320837802	0.0131824464069512	240.196967839009	-0.174223369293073	0.0802688586902071	-2.17049765171668	0.0299691663347704	0.189140684537923	-0.127319231320271	-0.205175487364149
INKA2	-0.334014907365782	0.311996542205746	0.284361709605281	8.63448317698725	-0.744843275577473	0.473549380183245	-1.57289462672139	0.115743219505324	0.38505081292867	-0.725972863343212	-1.14694593530838
DDX20	0.129472443935988	0.17349464899089	0.455509230617502	5.23673830945599	0.0714370193206373	0.387419837870299	0.184391743368994	0.85370614660432	0.950249196585263	0.477570330818883	0.200270750453533
CTTNBP2NL	0.0331491525288248	0.118553094810677	0.779773357667405	92.2131630635897	0.00238959446275188	0.163243516091295	0.0146382197588508	0.988320807556246	0.99534814981769	0.227446478491996	0.0863125384780173
WNT2B	0.148625964573229	0.140133345297358	0.288869975293406	48.2594212929452	0.133343884287009	0.160484803957922	0.830881684735528	0.406040471255749	0.705447350020043	0.527306508823416	0.302443940186499
ST7L	-0.562344906879513	0.31802181467903	0.0770176300834592	15.2276985419253	-0.415011033986069	0.439211603220323	-0.944899977466867	0.344709943046304	0.659644276394256	-1.31888012643455	-0.602579616347247
CAPZA1	-0.0512107271859355	0.0516322877461512	0.321277859838006	66.2223133434629	-0.161499649081219	0.105782041973455	-1.52672085042323	0.126830440397859	0.402366993225676	0.00838816156949734	-0.184175827956083
MOV10	-0.190720893586846	0.180857366682787	0.291636855028021	7.39798205808622	-0.444319784580588	0.331087576081375	-1.34200077767758	0.179595743504346	0.482732090328347	-0.353879569829533	-0.650951772439412
LINC01356	0.179481225020801	0.230463385027694	0.436106892342948	5.93447005689248	0.0822741148662664	0.360920248510172	0.227956495114592	0.819680061959419	0.936081129239169	0.60742873570075	0.218156660520846
SLC16A1-AS1	0.0711554795966672	0.268699992738596	0.791152866860815	14.5525559381818	0.327884919330829	0.395061566952054	0.829959041221091	0.406561941691344	0.705603673151693	0.326137966294472	0.623521062976951
LRIG2	0.0296450465935798	0.111334273458279	0.790030794442545	14.3676120403112	0.299151010869491	0.248329759069704	1.20465228166843	0.228337564605156	0.545283736370521	0.218347324355121	0.576097645839212
MAGI3	0.191708268031576	0.127940152549463	0.134023788608109	35.8073973264805	0.415531570835214	0.201282259920113	2.06442222479088	0.0389777010533363	0.216066366472362	0.639178845728593	0.768176069469062
PHTF1	0.0844906037256165	0.2237385557441	0.70570476827985	10.0263750779848	0.210876349999029	0.399948121522724	0.527259258516226	0.598013562433802	0.826021473437084	0.360765443923854	0.430406151388148
RSBN1	-0.107903153509481	0.158051230072582	0.494790116626598	17.9297182864688	-0.231611177420375	0.270015868398121	-0.857768762978327	0.391020161553558	0.695862862167403	-0.138825745499597	-0.299890272409958
PTPN22	0.584955801746643	0.335887977143601	0.0815923810731155	6.53914340569519	0.557629347073587	0.532882282226684	1.04644002188156	0.29535792294974	0.614882421738172	1.66032945856516	1.00269905912655
AP4B1	0.224575162534904	0.31309283920264	0.47320148158225	3.30903642196761	0.144941039304727	0.550389134902564	0.263342842569715	0.792286341063791	0.924046872980062	0.724524707016119	0.32158427818668
HIPK1	-0.0116427732377081	0.138732759513263	0.933118203684472	16.3516563645461	0.0127458263068165	0.264467758981617	0.0481942538322882	0.961561429645677	0.986694071406658	0.111134744723398	0.103404814782058
OLFML3	0.215089425868189	0.319655644992893	0.501024561580293	6.47076020862314	0.406494097551921	0.410448402269939	0.990365890825379	0.32199531103817	0.640320490715463	0.699892980228379	0.753260317024125
SYT6	-0.0135290814858433	0.193238710736464	0.944183890691925	36.2381416358404	-0.276855499651612	0.241147912181675	-1.14807338428473	0.250938270600256	0.569171810030966	0.106236545349113	-0.374563036443199
ENSG00000232895	-0.0437621105322963	0.51903631069307	0.932806654458805	9.63405472343194	-0.509090274499483	0.694875402314141	-0.732635336930997	0.463780872554259	0.74475813325443	0.0277300742543444	-0.757851185924092
TRIM33	-0.0372414505199167	0.0982315934983522	0.704599595768809	54.7862689330943	0.0694771148857239	0.174220285159259	0.398788894313961	0.690048760786005	0.873556233434591	0.0446623507389183	0.197036057696992
BCAS2	0.420487755738685	0.486625731221048	0.387539210898281	4.75185387398034	0.849032553573687	0.749709600885892	1.13248190041908	0.257431889562588	0.576668790723558	1.2332533002319	1.483640795115
CSDE1	-0.2245795008002	0.174257822561981	0.197475570323646	25.8018752603674	-0.389671971742931	0.243804126950131	-1.59829932584626	0.109976377380887	0.376191701833481	-0.441800623469911	-0.56075916855636
SIKE1	-0.227145663362457	0.449696302627556	0.613482259136212	3.68647695338322	0.429381566477088	0.600043983906455	0.715583487199878	0.474248572818158	0.751560467562158	-0.448464208739809	0.791034572048487
ATP1A1	0.618908686581309	0.357447328169017	0.0833682895295082	4.20759562915048	1.04998260019089	0.569201664943708	1.84465834318093	0.0650872541789749	0.287125329192932	1.74849532404166	1.81529556799068
ATP1A1-AS1	-0.658470695661262	0.339379822596596	0.0523532537628246	3.33203521897503	-1.0020837532294	0.617411413650229	-1.62304053840686	0.104580739268353	0.366820916961904	-1.56849112131241	-1.57150434485483
LINC01762	0.157446563522648	0.381074360499092	0.679485776593998	4.61724360514011	0.503797803569348	0.523244174558904	0.962834997626205	0.335630334479546	0.653233459017164	0.550211064479985	0.913853653838059
CD58	-0.166983213291039	0.111763383523366	0.135155231638402	50.8806661418646	-0.267538088163142	0.175196492944487	-1.52707445033111	0.126742499365135	0.402366993225676	-0.292239649160773	-0.359185264489335
TTF2	-0.108218082567598	0.156350406254099	0.488842536733476	14.2886793163525	-0.170824262875323	0.27218446459196	-0.627604750077896	0.530262896207356	0.786685173652026	-0.139643525582431	-0.199565486839459
MAN1A2	-0.230251468061123	0.157196922870852	0.142993868719507	40.3783647504967	-0.022688430903119	0.220996120031289	-0.102664385691056	0.918229340342734	0.976190660829485	-0.45652908925268	0.0449229148033713
GDAP2	-0.0975999090357424	0.107547913157962	0.364141575412199	34.7049250475081	-0.100645301527206	0.17728503975169	-0.56770329672584	0.570236452640134	0.81104486720132	-0.112071186331308	-0.083739748660363
WDR3	-0.25653375462425	0.433611507038861	0.554104282852668	4.0863237461557	-0.0481248944291028	0.687838166530062	-0.0699654319443751	0.944221173498603	0.983740403622568	-0.524776619700333	0.00294171263156444
WARS2	-0.457175648885058	0.205811980975005	0.0263288415929409	7.15394665800657	-0.515513557798683	0.365869749655424	-1.40900841975647	0.158832678481364	0.452909023788445	-1.04578584599993	-0.76845239054969
WARS2-AS1	0.456000727988539	0.192370259681728	0.0177672847509777	13.7307960121744	0.689940129414855	0.318733757558488	2.16462835533902	0.0304161577131833	0.19029370213027	1.32547026351198	1.22106926209539
NOTCH2	-0.0335704300965623	0.0902211585849397	0.709825518039696	40.5591555649919	0.0972028039201289	0.177892381214168	0.546413529667156	0.584781711979351	0.817757061479357	0.0541949337398331	0.242795475295158
SEC22B	-0.22200059192422	0.320169471563418	0.488068202602006	8.83513756724738	-0.218520514336098	0.488892831855865	-0.446970174437987	0.654896594831747	0.85502399278615	-0.435103939693467	-0.278284998039067
ENSG00000290569	0.430752946734224	0.443179008173028	0.331069687417032	4.6146721177294	0.312783865197287	0.635659542827232	0.492061935869181	0.622675559872441	0.839043088720769	1.25990904547447	0.598597771028759
NBPF26	0.183008094752928	0.29140840079149	0.529995804338925	3.75165517145384	0.184668674069506	0.486013508808497	0.379966134114742	0.70397055422281	0.880090520689492	0.616587000863489	0.387152114107116
LINC00623	-0.13208655987116	0.188228744421386	0.482844899160441	12.1798530903755	-0.349727324030815	0.313616404678492	-1.11514359202396	0.264788893735465	0.58384285477484	-0.201623088418464	-0.494833167106869
PDE4DIPP4	-0.29745979311216	0.383483698083688	0.43793924807528	14.9055373515592	-0.975135634450347	0.545579114589881	-1.78734047615325	0.0738824758178289	0.306539938641635	-0.631049757355106	-1.52702825558016
FCGR1BP	-0.51799407887271	0.244089928460879	0.033825612469364	28.6953214156225	-1.18362565665881	0.337728111273389	-3.504670227764	0.000457173191305865	0.017062753475071	-1.20371379653769	-1.87112725991688
SRGAP2C	-0.0656557259968293	0.0876959975466987	0.454053630722935	186.723861470414	-0.211908881940561	0.12969089763319	-1.63395339077621	0.102268637715912	0.361686872642439	-0.0291213410300928	-0.267372935676344
SRGAP2-AS1	-0.61626675798791	0.253803523466265	0.0151770985630494	10.2390067901711	-1.35093895182377	0.379826599690332	-3.55672549770125	0.000375506166183435	0.0151784034067027	-1.45889964743304	-2.14726679728519
LINC02798	0.175235450966364	0.141395125885489	0.215222711943751	280.921583737716	-0.0741097363419783	0.146255658895988	-0.506713633519524	0.612355763144464	0.832010346527468	0.596403683015241	-0.0399445518301803
ENSG00000290735	-0.874971481311162	0.371265035140381	0.018436641765751	15.2586155530113	-1.78300719512578	0.526472848132269	-3.38670303976971	0.000707379111198989	0.0220640993529215	-2.13068132211906	-2.8603668811687
H3-7	0.147190653437907	0.271776992619334	0.588103639261606	11.6708205936981	0.163437592307666	0.341085254756542	0.479169327986119	0.631818172578161	0.84364571773954	0.523579419090395	0.352111616639398
NBPF15	0.183380607159147	0.132063092544227	0.164959493141977	9.09983084105171	0.361165309893679	0.277423215418143	1.3018568375733	0.192965329745619	0.500216156316275	0.617554308320719	0.678448148385207
SRGAP2B	0.0457511083475671	0.0832342976710238	0.582548111179039	264.803829846894	-0.0415821509117167	0.138204911779013	-0.300873177200864	0.763511204644219	0.909977942959331	0.260170129129236	0.0137400784531764
LINC01145	0.204378273361838	0.195730276423726	0.2964006216134	11.2525878922569	0.420497476072159	0.32925314174764	1.27712517438772	0.201558058429288	0.511832345314504	0.672079201352981	0.776371967908529
NBPF20	0.323193774222151	0.214291755815977	0.131504603255223	3.73802746287527	0.161492072411913	0.452517997396711	0.356874363762236	0.721185862388729	0.887862227479035	0.980608845192788	0.348900664614189
GPR89A	-3.67987313564939e-05	0.270522249874093	0.999891464973659	4.78586989735245	0.122893104441962	0.509719316649118	0.241099562892492	0.809477951547663	0.931041161514599	0.141272118676551	0.285195618654703
RNF115	0.173461605164584	0.0696544696910828	0.0127629743794359	34.2144799302128	0.270041969879555	0.165900472574206	1.62773478393057	0.103581134158108	0.364538085183728	0.591797516231555	0.528055097252315
POLR3C	0.0570203700288913	0.114154064023914	0.617424626013322	12.5531664022891	-0.125042855029992	0.246895577708368	-0.506460489048093	0.612533419976419	0.832055909220612	0.289433156829336	-0.124006298491538
RBM8A	-0.639050696019481	0.449523253324651	0.155136951796896	4.02831716973417	-0.777057124824292	0.671945401041871	-1.1564289652395	0.247505739534421	0.566326692155032	-1.5180629740634	-1.2001127647531
LIX1L	0.138938287777829	0.21119294842	0.510619287398164	6.32529280165965	0.255584794548631	0.369665293711979	0.691395159069944	0.489317245442883	0.759950127702903	0.502150401668392	0.504194484719414
POLR3GL	-0.132792218283089	0.392272100034608	0.734970845189968	3.29368930298526	-0.331598912096371	0.61663152647981	-0.537758609244946	0.590743710720946	0.820504185433975	-0.203455480126017	-0.464913421160415
TXNIP	0.41571698506473	0.178780933335037	0.020056617484564	72.4645476562022	0.788516314972821	0.275445869649653	2.86269064762436	0.00420060465357932	0.0644613467632962	1.22086498249374	1.38376274230372
NBPF10	-0.0637882034649735	0.271306204260308	0.814119347226013	3.13461876341159	-0.0529623152313555	0.530689109037011	-0.0997991372528087	0.920503793004801	0.976925779580086	-0.0242719227518018	-0.00504213073887982
NOTCH2NLA	0.246427563619237	0.135949916850408	0.0698881516306288	9.70008009263743	0.330226410564937	0.281305426355683	1.17390700507639	0.240432276303793	0.55977765218668	0.781269100422502	0.627385539529764
NBPF12	0.247019489280072	0.22817103871319	0.278983043775678	9.6620868494543	0.630759450039902	0.336836266998663	1.87259957385291	0.0611237002342317	0.279777753572072	0.782806160923822	1.12339546153083
ENSG00000237188	-0.0155597785719294	0.271122703767501	0.954234391797347	13.0191216180376	-0.145433304212832	0.375920436079205	-0.386872567316851	0.698850550950377	0.87826454693982	0.100963409738186	-0.15765938743782
FMO5	0.734833609427529	0.461917246353746	0.111646964012623	4.55786255108934	1.18100215964208	0.551199222280347	2.14260490926709	0.0321448366306843	0.195469374189923	2.04951896909577	2.0315346929053
ACP6	0.726144158615346	0.164333485984616	9.9285789004493e-06	6.87653819331528	0.811121898822788	0.343394091194767	2.36207296404158	0.0181730650502143	0.146126713668238	2.02695496738863	1.42107176463883
GPR89B	0.247260093562927	0.220364670988725	0.26184134629908	3.77675504407517	0.157668654361332	0.491397219287546	0.320857848137457	0.748318118620694	0.903629426258951	0.783430940966477	0.34259036577863
NBPF11	0.444693244496441	0.152061868326426	0.00345095304612789	10.6076433631327	0.817162473217034	0.281942306006597	2.89833223254517	0.00375152956303574	0.0601358356672149	1.29610798477495	1.43104133350676
LINC01138	0.564721768116555	0.330670881584602	0.0876723159309068	9.13259282016841	1.15960401728333	0.487749223349078	2.37745948485789	0.0174323579043365	0.142493445878398	1.60778749944256	1.99621847296199
NBPF14	0.374594351440419	0.158442008135822	0.0180672831892428	6.46231013768219	0.552828773883032	0.341072033651351	1.62085635683676	0.105048448619314	0.367456921486182	1.11408134387759	0.994776030304267
PDE4DIP	-0.332919062725514	0.521714902345653	0.523392637395002	3.72309848061777	0.860094583859993	0.863426715052402	0.996140806006673	0.319181735548745	0.637920470770566	-0.723127270351411	1.50189794510779
NBPF9	0.0802058643705848	0.13981847573607	0.566209530881731	8.57243966414906	0.197275674641528	0.276374320460644	0.713798859144078	0.475351565237349	0.75225023022986	0.349639209572424	0.40795913546264
ENSG00000274265	0.0992329592173506	0.256137131382192	0.698444398804924	22.9544755266196	-0.236825334881949	0.35164785359874	-0.673472999929604	0.500646420346762	0.766393424985808	0.399047096202305	-0.308495894741317
NOTCH2NLC	0.271503939940848	0.152184024542294	0.0744155078133848	9.09433601074025	0.658427201546525	0.336920252315087	1.95425236987762	0.0506713786779822	0.250683793153666	0.846385229204346	1.16905925706798
NBPF19	0.388909231528048	0.184447999514762	0.0349874701783385	5.11322398020845	0.769880438615437	0.3664442186362	2.1009485194792	0.0356454855881618	0.204401877952134	1.15125296561942	1.35300545986118
LINC00869	-0.299661794410918	0.274863350917441	0.275615809580359	10.4983868035379	-0.376784478621021	0.418050540218687	-0.901289299671568	0.367434521559546	0.678775767858558	-0.636767720680779	-0.539489212782595
ENSG00000290790	-0.299566442922737	0.291020058997553	0.303307253537722	20.1158934916	-0.332319024379476	0.449990133622053	-0.738502912729618	0.460208897828471	0.742521919185432	-0.636520120321608	-0.466101918897632
FCGR1A	-0.946275889608544	0.241219185225388	8.74937665294566e-05	30.5216800487401	-1.37991438825097	0.337172700801294	-4.09260413127038	4.26555586912498e-05	0.0039328960492929	-2.31583833898055	-2.19508884037007
H2BC18	-0.00975585841906479	0.25868734083391	0.969916564086028	12.782627627932	-0.173310987307447	0.40661160045105	-0.426232274522406	0.669938602066753	0.861990993575093	0.116034519186635	-0.203669661188377
ENSG00000290791	0.569250033723799	0.19989455626528	0.00440292817583513	4.59682131632289	0.851471445782657	0.392901298170692	2.16713828574001	0.0302243113921632	0.189800892871307	1.61954610134971	1.48766602554042
ENSG00000290792	0.371647248897671	0.21551791957881	0.0846288371078289	4.3597004553317	0.723558553506414	0.4036680439997	1.79245933449949	0.0730594176041161	0.304649308928361	1.10642856716673	1.27655424950504
H2BC21	0.294101018067652	0.521215822072784	0.572577488956884	7.69310924796124	0.0482471241474232	0.585622656932062	0.0823860272076534	0.934339746948747	0.981144895786516	0.90506333446672	0.161997360891528
VPS45	0.0860266167800702	0.0802250203285646	0.283577877051701	40.932620183989	0.203810366934729	0.142531149431388	1.42993561581316	0.152735498771748	0.443276691094356	0.364754027544615	0.418744213270772
PLEKHO1	-0.0205444503683025	0.13152713569693	0.875875905461902	44.024922562722	-0.0507411701317981	0.181182279281202	-0.28005592121427	0.779434601764998	0.917261334257694	0.0880196523760774	-0.00137627752849999
ANP32E	-0.38876330168778	0.347983145005051	0.263913080751584	5.0373832636869	-0.531470041679748	0.578188416954902	-0.919198700795146	0.357991650578176	0.670367711750371	-0.868138679071466	-0.794787512768149
APH1A	0.115020138434631	0.338673061299212	0.734142729426411	5.05605085814198	0.139374194652587	0.518497480786939	0.268803995809304	0.788080518272836	0.921881353625413	0.440041854848057	0.312396568953366
C1orf54	-0.000273122750734591	0.172040349399341	0.998733318461408	9.33240985129241	-0.0817069367910406	0.318513923338129	-0.256525479121055	0.797545108984457	0.926340736163579	0.140658453245681	-0.0524832291375043
MRPS21	-0.60341167230759	0.247940650098284	0.0149456240245835	5.95994077679383	-1.08712846379444	0.444220106631721	-2.44727432992069	0.0143941233818488	0.129143536883877	-1.42551869143183	-1.71186501976652
PRPF3	-0.129306871168917	0.28570283934937	0.650842430121352	6.90881555720094	0.116759896768925	0.454493786519568	0.256900974737304	0.797255218098133	0.926340736163579	-0.194405037246027	0.275073164681476
ADAMTSL4-AS2	-0.539589538491997	0.224146564645804	0.0160706649402225	5.84788005335318	-1.11394820192275	0.419158678887166	-2.65758114535573	0.00787036410009908	0.0952750337841875	-1.25979098694342	-1.7561292252607
ADAMTSL4	-0.513116162278882	0.226567289392584	0.0235285961307232	4.23793825235929	-1.46206570205472	0.478457336227475	-3.05579116746912	0.00224467538004238	0.0443992248231077	-1.19104725169735	-2.33067415512705
MCL1	-0.109387064493842	0.156450179289242	0.484438636648856	33.3318032325119	-0.421505720661456	0.232336512323138	-1.81420352938422	0.0696463970082295	0.296864760804688	-0.142679035046666	-0.613298667526804
ENSA	0.00800764141377219	0.155853416337366	0.959023269068938	22.4505399764136	0.0785276826813548	0.267821083858059	0.293209487282089	0.769362032821428	0.913407795238263	0.162161213406583	0.211973421769238
GOLPH3L	0.0929460695746527	0.135452803223131	0.492594650349837	16.256381604249	0.271873734647297	0.242690870444804	1.12024706223603	0.262608493971895	0.58118273256075	0.382721854055642	0.531078303955842
CTSS	0.16987629367743	0.0969569601349881	0.0797601539083639	52.4900697950971	0.227844651387018	0.168925058157425	1.3487913153458	0.17740400499993	0.480643023894447	0.582487494658807	0.45841121153944
ARNT	0.0503807316444142	0.0940176908332729	0.59205228350768	34.3678939750332	0.169654295181647	0.167752478974891	1.01133703786899	0.311855144780861	0.63012826260679	0.272191927771216	0.3623718739243
SETDB1	-0.150224129119066	0.125552027028872	0.231497992253994	19.317652233002	-0.191424963285778	0.227313705847151	-0.842117999758864	0.399721906918491	0.702425102507857	-0.248721133199298	-0.233565581543216
CERS2	0.0637638807403472	0.678184212230113	0.925092096798029	3.00918683691248	-0.67780706667393	0.871552065074884	-0.777701176826071	0.436745198267896	0.726507222378633	0.306944112411482	-1.03630710236149
PRUNE1	-0.206303219384806	0.442820283034139	0.64129799340489	3.06252314586726	-0.0299653232703645	0.708857708572157	-0.0422726915543082	0.966281314802738	0.987215167136965	-0.394342383131077	0.0329128848186707
C1orf56	-0.215324438754936	0.218929754637788	0.325345630524375	10.174215026802	-0.34767245670323	0.389414550527786	-0.892808078773683	0.371959959250837	0.681095948444682	-0.41776789225332	-0.491441744371258
CDC42SE1	-0.074639543877745	0.0769786951666511	0.332239428456447	35.5786956794868	-0.0484732807027929	0.157893283006057	-0.307000271195409	0.758843165798283	0.907712162882066	-0.0524497292542797	0.00236672410870128
GABPB2	-0.106750115618334	0.523843087207925	0.83852337681792	4.45070770487227	0.38697371718576	0.690537251025501	0.560395136701278	0.575209948106222	0.814046590446741	-0.135831638103562	0.721043219164383
SCNM1	-0.46264897874119	0.265650071452045	0.081583197946576	4.49195164524118	-0.493729616140627	0.458055274281797	-1.07788217680664	0.281086340312703	0.601581862844129	-1.05999850763838	-0.732499434357036
PIP5K1A	-0.0515554304617675	0.0906103810793476	0.569370193294354	46.4774156502607	-0.0885165663377254	0.148256730551197	-0.597049226761131	0.550474514996382	0.799882241770726	0.00749306641648432	-0.0637220727142641
PSMD4	-0.077321692270088	0.441612964227088	0.861009488017273	5.97652881339308	-0.829205374672669	0.575005029557519	-1.44208368979096	0.149278765666988	0.437803304603793	-0.0594144963277947	-1.28618000509704
PI4KB	-0.0523336624713038	0.107281133169069	0.625678795833871	16.9844789876378	0.102627061325487	0.247088090733381	0.415346045294533	0.677888598198855	0.865965999002348	0.00547222197288553	0.251747853700027
RFX5	-0.223946355180899	0.251548169572806	0.373319717259719	3.36542709648104	-0.420617241026098	0.484645498728243	-0.867886407961777	0.385456520476197	0.691927417078247	-0.440156526605383	-0.611832290600649
PSMB4	-0.424314979653578	0.554196152890692	0.443890282278421	3.09512634911976	-0.824129958117814	0.740778616202376	-1.11251855830118	0.265915255349257	0.584734575285131	-0.960456149950881	-1.27780336546402
POGZ	0.0186383259514193	0.147231230391757	0.899263167611731	42.483211631268	0.329137350855385	0.194510255837604	1.69213365864976	0.0906204921240638	0.340565920814228	0.189766040137311	0.625588118445768
SNX27	0.453352960048565	0.0992425317687164	4.92090703384114e-06	54.7216789158748	0.810563362133807	0.166678865119324	4.86302424457673	1.15605680535525e-06	0.000369938177713679	1.31859477257372	1.42014993674257
S100A11	-0.2424555700724	0.232268606648271	0.296550839690205	13.442734840166	-0.442849631227424	0.357712832254359	-1.23800320060234	0.215714874070436	0.531397122454533	-0.488219628110489	-0.648525381479848
FLG-AS1	-0.532318002740572	0.211570921045709	0.0118686324163566	11.0593256407106	-0.710197782724088	0.360250767369364	-1.97139838982195	0.0486783250923552	0.244239679905894	-1.24090890237271	-1.08976583877751
S100A8	-0.41004413399285	0.42647289356893	0.336312083249924	4.83394238554521	-1.23310713043735	0.645951605505381	-1.90897757653623	0.0562649843869987	0.266957421803223	-0.923398872936381	-1.95279316258191
CHTOP	-0.236949139525365	0.30639907920713	0.439324132539016	6.62762561594205	-0.440546387425022	0.426057770529979	-1.03400622614398	0.301133252559535	0.620389075229875	-0.473921013508825	-0.644724029785622
INTS3	0.299743983553658	0.171355002391815	0.0802465586808634	10.3013683935511	0.273244375239228	0.325834201586854	0.838599428508404	0.401694131478709	0.703412504251326	0.91971649099084	0.533340455678937
GATAD2B	-0.0234373766660387	0.0893511587445638	0.793085263793355	74.5546867889925	0.0848472851726284	0.162429936537419	0.52236236115922	0.601418057179005	0.82760193982282	0.0805075557739286	0.222403508072729
DENND4B	-0.298155935499197	0.0930021925334048	0.00134639731414642	25.2618614864919	-0.372253181920035	0.224835854138356	-1.65566645652061	0.097789383817652	0.353615415641173	-0.632857438686072	-0.532010607012174
CRTC2	0.031645860024957	0.299788494202332	0.915930968932875	9.81968780773214	-0.327687661912113	0.458411419562061	-0.714833112633115	0.474712171692773	0.751743614997353	0.223542860719508	-0.458458161192294
SLC39A1	-0.358598028392041	0.271108786213485	0.185932173219513	7.29600220562754	-0.698491837315385	0.392339147808365	-1.78032664142034	0.0750225195534636	0.308378217613738	-0.78980815015162	-1.07044594942603
JTB	0.161314689631575	0.438523107455048	0.712978342758482	5.52127059304238	-0.735897321039554	0.547653934645233	-1.34372689482504	0.179036717021577	0.482056058617146	0.560255474191455	-1.132181228505
RPS27	-0.549611122536918	0.315507492432247	0.0815100688653939	16.3527453008691	-0.86162677259126	0.423101521798083	-2.03645396719337	0.0417047910190876	0.224924715608563	-1.28581415507975	-1.33968937990941
TPM3	-0.253887807510184	0.0724546619252588	0.000458166893949706	36.8385176682854	-0.460717229827307	0.149502358086688	-3.08167199316122	0.00205841521403855	0.0422305654638296	-0.517905856922658	-0.678014672252527
C1orf43	-0.261779245489869	0.297920347926855	0.379570083096134	7.88236232640223	-0.0902255930581329	0.459707315940487	-0.196267472649518	0.844400819294592	0.946745792720643	-0.538397649084681	-0.0665427083813707
UBAP2L	-0.462748014704129	0.165984509312105	0.00530511129009037	22.3024361629886	-0.620586193546458	0.293059950564798	-2.11760833355236	0.0342082518232384	0.200787565049443	-1.06025567551758	-0.941867832501593
IL6R	0.230700852837121	0.141334354408419	0.102615132079261	47.8093156393225	0.13671812941138	0.201376388036579	0.678918371435609	0.497189584563985	0.764941839243291	0.74043136089151	0.308012908789337
UBE2Q1	-0.56935107620257	0.441754494565822	0.197453548718328	4.01228448136126	-1.31799025949946	0.683426646295917	-1.92850288563198	0.0537926056673676	0.259068067428125	-1.33707313080075	-2.09288715790055
ADAR	-0.317183926393672	0.135107352027189	0.0188925830168784	27.8296718800801	-0.231597830144064	0.222379275060796	-1.04145420062525	0.297664798631161	0.617139072174288	-0.682267652093844	-0.299868243612414
PBXIP1	0.343181153893551	0.225716581807152	0.128408624013061	3.58817464954082	0.712882362685856	0.473483370105997	1.50561225102006	0.13216674166318	0.411354700277334	1.03251031500655	1.25893390205365
SHC1	-0.152685054749531	0.23146103065609	0.509473507454261	3.34859674652662	-0.367960637835092	0.446913133832343	-0.823338161221126	0.41031571821298	0.707610340391246	-0.255111448459395	-0.524926046657417
FLAD1	-0.595723628269866	0.314614854490623	0.0582912387595666	5.19878479172482	-1.11365165844505	0.495409640995838	-2.24794102958204	0.0245799504444038	0.170032643586588	-1.40555505477156	-1.75563979984678
ZBTB7B	-0.0687067436617234	0.173556283433742	0.692196607291396	8.15835243252409	-0.058023482032809	0.321751392670478	-0.180336381922778	0.856888495207818	0.951119809685964	-0.0370439553917106	-0.0133952520955501
ADAM15	0.067434526061152	0.409978309726565	0.869350806130357	3.44899520663959	0.262567857397608	0.6138341915705	0.427750459331413	0.668832808572357	0.86174262627203	0.316475721379083	0.515719568500886
SLC50A1	-0.330286524432881	0.306717101801917	0.281549886394207	3.15169208192725	-0.0469976447459387	0.517812488655995	-0.0907618989026764	0.927681785320531	0.979133998942534	-0.716291326422043	0.00480216374335819
KRTCAP2	-0.769607161292544	0.428063801437351	0.0721960950446358	4.78678913333654	-1.22781281944504	0.622798756555452	-1.97144391590595	0.0486731220506237	0.244239679905894	-1.85708052177411	-1.94405525214473
SCAMP3	-0.0805553160086783	0.313548478280005	0.797244369379803	5.05960423084062	-0.323636313595785	0.518925130626226	-0.623666680403836	0.532846509455176	0.788050982829976	-0.0678112860829642	-0.451771678515076
CLK2	0.0373900837137539	0.24960670175142	0.880925570920037	6.67110556879861	0.313446904867683	0.38146301443167	0.821696712418315	0.411249530734156	0.707804001813447	0.238458955639853	0.599692074190141
FDPS	-0.177187685494723	0.62570899976346	0.777039580454633	5.00948922003798	-0.393769100287875	0.622634163644409	-0.632424501063451	0.527109528127281	0.784805501123507	-0.318737725184349	-0.567521208475686
ASH1L	-0.069985589939214	0.032176441268115	0.0296258542514205	187.706015214873	-0.0380873612274502	0.0691375373337315	-0.550892651029786	0.581707265559289	0.816962089472084	-0.0403647509416439	0.019507997886366
MSTO1	-0.343790075302521	0.297982530246631	0.248612682491844	7.11049580649067	-0.335725054537394	0.459815376314809	-0.730130117065816	0.465310653695566	0.74563519672307	-0.751356159799978	-0.471723346597939
YY1AP1	-0.20503466521636	0.0866737606910443	0.0180013204470617	28.7194072088022	-0.179532516857877	0.168086352549929	-1.06809692836037	0.285476791298552	0.606735974573481	-0.391048313224809	-0.213937884583806
DAP3	-0.145120419500888	0.0983846252197363	0.140204079819166	33.3087327896602	-0.184120774803299	0.181696708185751	-1.01334127977195	0.31089717663165	0.62966516786157	-0.235468268889874	-0.221510501124089
GON4L	0.016685006729795	0.0812108096489896	0.837218193629158	38.2420716812839	-0.0520948157467633	0.151690020221893	-0.3434294205417	0.731275429510421	0.893666154309765	0.184693832560105	-0.00361038016516512
KHDC4	-0.455192857880264	0.121465960947344	0.000178610705464429	12.0488996632739	-0.638445902750726	0.289692211948563	-2.20387665397123	0.0275330198233947	0.17980747639768	-1.04063710868798	-0.971344102348152
ARHGEF2	-0.125244027932258	0.164480774953349	0.446387817683311	20.0839033195874	0.0791511871389446	0.243831190776886	0.324614693004435	0.745472705562737	0.902210978577119	-0.183855003220944	0.213002474674425
SSR2	-0.448864422619232	0.270037891392738	0.0964671580694088	6.65789232753122	-0.470918595679357	0.38333494471648	-1.22847812903583	0.219267534651619	0.535766826750563	-1.0242039845332	-0.694851352470514
UBQLN4	-0.51480808148144	0.354954161309602	0.146960696319416	3.09123605780528	-0.527815592410615	0.643270367788232	-0.820519052082895	0.41192027271516	0.707858797658573	-1.19544067869292	-0.788756085740671
LAMTOR2	-0.590587862336525	0.314693528295657	0.0605581254741599	4.74663011657703	-0.211030134675215	0.549647326409205	-0.38393734406725	0.70102488702903	0.878935832402849	-1.39221894944199	-0.265922621383764
PMF1	-0.873738958887984	0.250374187402259	0.000483504120123479	6.5724288067597	-1.48201775339237	0.438978827718871	-3.37605747660676	0.000735325560929028	0.0224495153583986	-2.12748081628022	-2.36360369739979
SMG5	-0.208384711670753	0.156171212829718	0.182094099521134	9.42321729194946	-0.184315587049195	0.33898696281011	-0.543724707054422	0.586630927804784	0.818459428641623	-0.399747419250007	-0.221832025862469
GLMP	0.0112124948588448	0.335700064548254	0.973355341943454	3.64267226831444	0.201695831962879	0.553428574793027	0.364447809797877	0.71552363953687	0.885183883963138	0.170483294993644	0.415254313031223
CCT3	-0.142137944162525	0.35570455816969	0.689454464401222	8.33217118353264	-0.436051256168584	0.351613137337001	-1.24014494871007	0.214921786126522	0.530328859191772	-0.227723639214086	-0.637305112691563
MEF2D	-0.218498081287275	0.22112797741717	0.32310029459598	12.8245329512908	0.0438794390910847	0.334555337056526	0.131157492440991	0.895650721523234	0.965835172079328	-0.426008928086923	0.154788785328906
GPATCH4	-1.53132395214416	0.349076045355947	1.15034776652994e-05	3.35396366490035	-2.0313303166415	0.597766115512028	-3.39820251420829	0.00067830188570276	0.0216255656548777	-3.83503969786296	-3.27020778368397
METTL25B	0.255321211277191	0.370523445743075	0.490771370755493	5.74662262784947	0.185782531371605	0.617949584165746	0.300643509004733	0.763686350046078	0.909977942959331	0.804363342541392	0.38899046197895
PRCC	-1.08694261801854	0.321359260879206	0.000718741148292139	8.04141187156955	-1.09565325910026	0.491905094667626	-2.22736717097955	0.0259227446230801	0.17525525295981	-2.68110932889517	-1.72593463108812
ARHGEF11	-0.00300320475949534	0.0806336752363461	0.970289623813712	46.2737919931612	0.0355311193771804	0.146570167150327	0.242417130770811	0.80845696174578	0.931041161514599	0.133569216372399	0.141010435309994
ETV3	-0.248740071006778	0.192754028743496	0.196893318968329	5.57108636470115	-0.387707067051269	0.373380918081307	-1.03836872286773	0.299098425156327	0.618380089339713	-0.504538667469454	-0.55751622320648
MNDA	-0.343044565174226	0.201834527893401	0.0892000340709279	28.2159227765001	-0.694659240836807	0.288707455794411	-2.40610080167612	0.0161238150688132	0.137167589193834	-0.749420284659982	-1.06412050220158
IFI16	-0.0930750804151408	0.0898475710232293	0.300238507412089	178.497075612258	-0.347263354961701	0.128179696274488	-2.70919158848731	0.0067447379443367	0.0870144443556593	-0.100321509288818	-0.490766548980891
PIGM	-0.35489893096869	0.510759507570839	0.487152148037856	4.23031767510867	-0.268717311516264	0.722776758718065	-0.371784660028178	0.710053185850744	0.882281307976565	-0.780202659266242	-0.3611314947089
DCAF8	0.140945263602751	0.146451711053809	0.335848244351915	19.5672315880537	0.284168705322538	0.251840481498571	1.12836786060604	0.259164595143919	0.577704360692327	0.507361939994408	0.551370340586109
COPA	-0.422500885882933	0.115654132001859	0.000259051584518598	45.1343228008796	-0.683011550391145	0.191860187419546	-3.5599441425416	0.00037093368480824	0.0151172973431283	-0.955745470781107	-1.04489675881704
NCSTN	-0.143015152837725	0.29937070778385	0.632850034537293	5.2240329215506	0.0601127667504939	0.390358045249005	0.153993922969228	0.877614527199199	0.957581331161732	-0.230001497558939	0.18158081990929
CD84	-0.0585118421258606	0.118076919038932	0.620218960054447	46.7279563029369	-0.133991031751696	0.179920366671766	-0.744724092276555	0.45643853154314	0.740032660077716	-0.0105707316366754	-0.138774672862417
F11R	0.237353653611722	0.174059117875058	0.172681478697254	8.26642652712118	0.0439758731067836	0.35430541085257	0.124118547896189	0.901221412618314	0.968310023301419	0.757706768886784	0.15494794329932
USF1	-0.0535172745345206	0.157762025724879	0.734438082254929	6.50561106588525	0.0579701023520309	0.352924491209852	0.164256388535987	0.869529312223331	0.956183436121876	0.00239872225555398	0.17804449390995
ARHGAP30	0.172562762805705	0.117963633837382	0.14350921447596	24.0122552921959	0.300153907408446	0.187816219514129	1.59812559418419	0.110015028628429	0.376191701833481	0.589463481439419	0.577752860303921
PFDN2	-0.874336945983357	0.438836486491628	0.0463274046289304	4.61675849908198	-1.44581907722245	0.6422923095115	-2.25102971935329	0.0243836551177128	0.169881124432101	-2.1290336165817	-2.30386017444155
NIT1	-0.0232993888480683	0.345717096943495	0.946267744408939	3.64503528529742	-0.0414648389801806	0.610431266260221	-0.0679271218104751	0.945843648528127	0.983877814023961	0.0808658704048006	0.0139336940440369
DEDD	-0.599771691622176	0.223309584742256	0.00723497834183154	4.18476327729137	-0.632963882822015	0.425039624824737	-1.48918793884926	0.136437885947978	0.416401338686314	-1.41606670969273	-0.962296390715519
NDUFS2	0.445032525739502	0.337751382946174	0.187626376630475	8.28363238242735	0.670187314549758	0.3973154669089	1.68678888784217	0.0916439529198638	0.342772187544426	1.29698900047008	1.18846854645476
FCER1G	-0.31317220614241	0.176131920423936	0.0753948554095409	16.0813291347608	-0.395546703137956	0.305006945105634	-1.29684490627243	0.194684556027664	0.50271206338285	-0.671850369741418	-0.570455024513211
SDHC	0.212314012305817	0.279486130040555	0.44745874551997	9.1826459885142	0.304338752933154	0.449031724052836	0.677766706962878	0.497919623492753	0.765088568968242	0.692686030363198	0.584659671301886
ENSG00000283696	0.0306486472941493	0.161244171005129	0.849249575256471	7.05423938850125	-0.109657124537661	0.309342277691814	-0.354484764759211	0.72297561970654	0.888929750144372	0.22095338639637	-0.0986131670249863
FCGR2A	-0.233013529165081	0.171449151878169	0.174120471204581	39.4029038559484	-0.448047577337326	0.222713387732393	-2.01176759915164	0.0442444409345429	0.23228846181249	-0.463701366628084	-0.657104248046541
HSPA6	-0.0113729463644724	0.181407276766583	0.950011059580298	10.511024309014	-0.242479651092733	0.311716525567091	-0.777885133460929	0.436636733261375	0.726507222378633	0.111835407418879	-0.317827970001927
FCGR3A	-0.441686143379734	0.204344176107562	0.0306581693781166	53.4867640742944	-0.880391808913588	0.267882670138974	-3.28648287870526	0.00101446940737558	0.0272097333125578	-1.00556406027156	-1.37065983233901
FCGR2C	0.0646077993738676	0.270189066862002	0.811011989381495	14.9147830629335	-0.196614527542464	0.381028892415289	-0.516009498114832	0.605847775460447	0.830316354806759	0.309135526103673	-0.24213061441506
DUSP12	-0.545275035987276	0.238181295204837	0.0220603196186447	5.24847842850288	-0.535332316395607	0.439402860054283	-1.21831777865413	0.223103236521678	0.539528765841338	-1.27455458684889	-0.801161941962046
ATF6	0.00901579662787605	0.0939420097960365	0.923542860839128	185.776258257723	-0.083924403352034	0.122077007944237	-0.687471005108264	0.49178596618969	0.76065713352648	0.164779102208048	-0.0561430111630674
OLFML2B	-0.154556579286686	0.189388095170414	0.414452139523833	13.4898584854631	-0.220753754188577	0.310405622983388	-0.711178335195274	0.476973732033708	0.753116419000592	-0.259971258793106	-0.281970812839907
NOS1AP	0.284457677524688	0.54869321722012	0.604160000476967	12.3767050165297	0.262767628507136	0.906220690242536	0.289959864452897	0.771846942644067	0.914193225129618	0.880022355793032	0.516049277516002
UHMK1	-0.0260025174950272	0.17104743948218	0.879171688109153	15.2186648514745	-0.0453574232709524	0.294926956600586	-0.153792056832496	0.877773697055049	0.957581331161732	0.0738466236511308	0.00750924089964593
HSD17B7	0.18438500038063	0.392340130890494	0.638382079910545	4.20481724116435	0.153970461857749	0.558894712876166	0.275490997338999	0.782939041417864	0.918905389021458	0.620162428310579	0.336486743433307
MGST3	0.441353310605251	0.415169471132593	0.287751190012249	7.79591162952387	0.964177101119008	0.589627499667379	1.63523089011778	0.102000654906382	0.361441412278038	1.28743513816456	1.67367926192244
ALDH9A1	0.326892041175035	0.232571057444459	0.159855503504882	5.63657833954314	0.354414638107978	0.397573848568482	0.891443537808374	0.372691269483437	0.68134840633451	0.99021217958549	0.667306610696939
TMCO1	0.238009218533314	0.370601928530158	0.520728162773682	5.65098430300819	0.705665200694923	0.533819060525116	1.3219183294069	0.186195348133115	0.490914802523683	0.759409082223915	1.24702245310798
UCK2	-0.439018690092694	0.202420026488356	0.0300940679280243	13.0366963662389	-0.791050367819631	0.33411742497571	-2.36758189991779	0.0179047567158449	0.144983222141424	-0.998637452155193	-1.22320768762343
POGK	-0.43911448803204	0.36606238980306	0.230309539270017	7.04486397102105	-0.521116758719376	0.498940462510775	-1.04444677847334	0.296278730590731	0.615940383133763	-0.998886211819488	-0.777700103401777
POU2F1	0.00191626960091265	0.0854962960730207	0.982118126833157	77.1783845352413	-0.0536758753189482	0.155795360856188	-0.344528072106688	0.730449188285403	0.893222714884106	0.146343674766343	-0.00621981451038228
CD247	-0.363041535720323	0.514100911407429	0.480083760687598	3.34801703097371	0.544688230107357	0.746083944372838	0.730062929534323	0.465351719504164	0.74563519672307	-0.801346659213718	0.981340600741271
CREG1	0.0156658344647048	0.0842294902531514	0.852452681812705	30.5888835914217	0.111087539565898	0.176981809337469	0.627677725647368	0.530215079906385	0.786685173652026	0.182047335649492	0.265711313955343
RCSD1	0.0119938507378046	0.0750809823867651	0.873081539813354	89.1525694549358	0.0923537044016822	0.146489841947937	0.630444426546008	0.528403851785607	0.785784729677736	0.172512251226644	0.234792356975381
MPZL1	0.250881560249382	0.115684031372071	0.0301070425800134	80.3460792038984	0.38755899677182	0.192924252788587	2.00886612838937	0.0445513329101323	0.23301850623412	0.792834847181234	0.722009184445064
MPC2	-0.387589595538486	0.378575990437716	0.305925387091034	4.28031391280882	-0.413374032606384	0.583739049594822	-0.708148671728078	0.47885293711789	0.753748767611461	-0.865090902160269	-0.599877853745465
DCAF6	0.0593387353429793	0.131019011173239	0.650619513287777	101.568457871445	0.24659275938417	0.187544411508137	1.31484994621379	0.188560337639175	0.493804551454823	0.295453283996809	0.489353724886993
GPR161	0.57179676346887	0.407940031818848	0.16101420926529	3.22440450350595	0.929097789883454	0.650020384650787	1.42933638978506	0.152907571630078	0.443627071485519	1.62615922518888	1.61578317681913
TIPRL	-0.463064885342756	0.257712596674547	0.0723631296107876	6.24923400973138	-0.609039129268661	0.463098345940268	-1.31513993649033	0.188462876844106	0.493804551454823	-1.06107849732594	-0.922810165957585
SFT2D2	0.243085841304439	0.0943901300148631	0.0100144158286504	37.3782894670487	0.362684621023485	0.16731938214717	2.16761869646684	0.0301877100342936	0.189800892871307	0.772591609790969	0.680955671006704
TBX19	0.576781562168586	0.160694380540751	0.000331557426150619	10.2370261110304	0.628425994131949	0.283931284101616	2.2133031100125	0.0268767553562443	0.17753453079354	1.63910331208243	1.11954424675285
NME7	0.222864915760206	0.200119298814594	0.265424952402052	5.29328406478519	0.0144790724175436	0.437823939355394	0.033070536158578	0.973618338632111	0.988575905322674	0.720083688592976	0.106265422952436
BLZF1	0.0591627002394488	0.401164084739597	0.882755090846846	6.81753763847541	-0.0757245339637566	0.498486740951478	-0.151908822728602	0.879258849526658	0.958101158424111	0.294996171520724	-0.0426096685967929
SLC19A2	0.354559567054236	0.295058583978258	0.22949598222856	5.24487430257162	0.541778345115297	0.517846534837529	1.04621409755165	0.295462195548242	0.614882421738172	1.06205677766932	0.976538027851231
C1orf112	0.0813018478172247	0.181112950087129	0.653502822086518	13.7526334061715	0.200742351162598	0.284365854781481	0.705929870929326	0.480231750344371	0.755086864963671	0.352485163004407	0.413680655977732
SELL	0.097572008385552	0.453489781583226	0.829644042407091	3.32957304154812	0.0551450787032637	0.695726768723575	0.0792625513093831	0.936823792277771	0.981845764650705	0.394734085148531	0.173381979059256
SCYL3	0.269330849235201	0.235394045039272	0.252553063218481	8.06741830225017	0.484637014246532	0.388048246280243	1.24890917274378	0.211698296248076	0.524992330534839	0.840742338364428	0.882230037233069
KIFAP3	0.518131792884068	0.494274756505556	0.294515724108607	4.26009504281112	0.814070804057582	0.583523671764441	1.39509473813808	0.162987272719861	0.457508133950487	1.48680674894365	1.42593873786099
GORAB	0.0730273763168675	0.194398130240767	0.707170540381539	5.43034020696281	0.0488251467144191	0.385951616697014	0.126505874317269	0.899331499373122	0.967288833976549	0.330998743080384	0.162951348941798
FMO4	-0.73066386774905	0.271146691630034	0.00704482280514924	5.2953499692855	-0.879149077874489	0.447785933719737	-1.96332446303402	0.0496084846946332	0.246791902181119	-1.75595600182574	-1.36860878688042
PRRC2C	0.0383434831754271	0.0474754965658638	0.419293327220695	110.545945485763	0.0735324248828126	0.0985918710326576	0.745826447075497	0.455772261600261	0.739603360956609	0.2409346595187	0.203729078866512
VAMP4	0.854084387147729	0.291417430846065	0.00338097164229033	3.89389608990001	0.955487724293929	0.498905861854499	1.91516636173056	0.0554712908827422	0.265084044926379	2.3591789016065	1.65933801967907
DNM3	-0.501405612158852	0.524450603149048	0.339042530397276	12.833723702947	0.0321937410995312	0.697563790900644	0.0461516803473485	0.963189354900956	0.987035728542922	-1.16063832498712	0.135502313001456
PIGC	-0.435072434477329	0.632501118496037	0.491540733694763	5.0039366462608	-2.11154801566282	0.71201506715227	-2.96559456825547	0.00302098450779506	0.0530069092345229	-0.988390162612216	-3.40260179501858
SUCO	-0.216385999588562	0.102820881104957	0.035335316236715	27.6558092523925	-0.304210066284503	0.200527605817056	-1.51704831384681	0.129254486352784	0.406837435249152	-0.420524460070999	-0.419709941041965
PRDX6-AS1	-0.229665852596046	0.231955118687842	0.322110305757193	18.0782758756283	-0.445450234432004	0.333844485088306	-1.3343046068716	0.182104048418416	0.48640486013077	-0.455008414512775	-0.652817505217435
PRDX6	0.261348627604849	0.355533322946552	0.46228530547514	7.0166300137967	-0.158301987369322	0.500584085073694	-0.316234558967287	0.751824478397147	0.904772603493948	0.820014807201991	-0.17889829860665
KLHL20	-0.142276904768811	0.131479350416222	0.279197621453666	20.7082300449471	-0.230869514600681	0.241232314226269	-0.957042240966652	0.338545934817537	0.654314172372028	-0.228084479896109	-0.298666206936191
DARS2	-0.118804345625575	0.195694074505303	0.543789728279865	5.36490154571298	-0.211995214943348	0.379880094277224	-0.558058235050982	0.576804618744925	0.814222808310848	-0.167133002521236	-0.267515422592435
GAS5	-0.702563532484783	0.164478947816795	1.94206439947742e-05	11.6187383955875	-1.07961475567598	0.300156783054788	-3.59683610907742	0.000322111290634476	0.0137095642910437	-1.68298752239261	-1.69946414103356
ZBTB37	-0.122602320347021	0.242601704385266	0.613302757325541	12.2419666175469	0.164219924448077	0.348629787776829	0.471043870047042	0.637609406986728	0.847153723622785	-0.176995249278904	0.35340280413952
RC3H1	-0.072030852529955	0.0627515219557671	0.251020503864568	63.2744536967083	0.0329546706026091	0.116163501203155	0.283692125850921	0.776646329586651	0.916599369871702	-0.0456757089741492	0.136758176862978
RABGAP1L	0.0462331868753649	0.0795381728571463	0.561058215560879	205.890708835762	0.105343426182385	0.112474065446725	0.936601924754667	0.348963361559768	0.663521884655897	0.26142194825559	0.256231034395069
CACYBP	0.835367157556152	0.624735545308075	0.181172622153306	3.1526675336632	0.0179108900524145	0.907326529269051	0.0197402913665973	0.984250549171464	0.993565223138386	2.31057564582133	0.111929411179381
KIAA0040	-0.323168673944336	0.209738772681687	0.123361786436709	4.54242423386478	-0.166113114127608	0.375333143789155	-0.44257512792668	0.658073078308388	0.856635619754545	-0.697808318226694	-0.191790047150791
COP1	0.0875230455496895	0.0512372568558964	0.0876008191580128	170.819109949279	0.15516924350237	0.0994703056696761	1.55995543049461	0.118770413980141	0.39032954613481	0.368639822175612	0.338465253320551
ASTN1	0.0510071947250017	1.07400726872682	0.962120778581708	3.18600644517507	1.18630427639458	2.08712296483535	0.568392134235447	0.569768730249028	0.810941713078266	0.273818672006884	2.04028548623386
SEC16B	0.832667424295025	0.217185205102532	0.000126124914453837	3.83808033936654	0.971773549017596	0.462197625961857	2.10250657820945	0.0355089240188904	0.204299120171745	2.30356521590699	1.68621669719493
RASAL2	0.255923986286532	0.0984141477463109	0.00930935463353535	245.311089278072	0.350870661401257	0.131095450568063	2.67645185153918	0.00744062559074098	0.0922338667202326	0.805928575676808	0.661457511333536
RALGPS2	-0.360081247021037	0.158723764241972	0.0232924639529155	52.2676490504096	-0.425297611991927	0.191269475851518	-2.22355192901812	0.0261786058731743	0.176018019256207	-0.793659641851163	-0.619556933594153
FAM20B	-0.690419474889654	0.171158415927063	5.4881138009237e-05	8.50809003380128	-0.727189790199848	0.33502179569422	-2.17057457020965	0.029963346094921	0.189140684537923	-1.65145290159427	-1.11781002426013
TOR3A	-0.255757996198611	0.197487667033183	0.195300199203083	4.71549451071232	-0.480255512700961	0.394015479204346	-1.21887473474586	0.222891740404019	0.539528765841338	-0.522762198441868	-0.710261317017862
ABL2	-0.278854896145699	0.0760460884171549	0.000245489888845278	67.6105233466996	-0.396631445157179	0.132756240825614	-2.98766704066429	0.00281115627716877	0.0505670479515903	-0.582738197052155	-0.572245319534637
SOAT1	0.146841091439512	0.0888632686820616	0.0984451809987286	65.165320257703	0.198325001722627	0.139318522927718	1.42353649432188	0.15458069059769	0.446830768405499	0.522671707233913	0.409690980468962
TOR1AIP2	0.0810178511687443	0.165564534775345	0.624598861600959	14.9319392620802	0.273610725044706	0.263046949952975	1.04015927610497	0.298265908066553	0.617658489665659	0.351747705482679	0.53394509182396
TOR1AIP1	-0.600711100747902	0.172483075592171	0.000496338136692405	9.73935187015078	-0.753346760518985	0.316068014976783	-2.38349571871207	0.0171490839436843	0.141578406845594	-1.41850608469752	-1.16098037528192
CEP350	0.369879089430154	0.0963485449274571	0.000123551963167142	124.746383025892	0.459100983270694	0.166501548016929	2.75733762681903	0.00582741471482323	0.0789515051119433	1.10183716615579	0.840084505564836
QSOX1	-0.344095970528576	0.171747698070882	0.0451239863338007	11.9291742194666	-0.347630496202184	0.314854659342371	-1.10409830659095	0.2695504957847	0.588041114340095	-0.752150481622162	-0.49137249133709
ACBD6	0.187189776961819	0.172040053316542	0.276568937435872	55.1296027033261	0.275181482996692	0.209691493487032	1.31231590953264	0.189413566338776	0.494728606898677	0.627445625480805	0.536537524025785
ENSG00000243155	-0.407638409605004	0.261573123960212	0.119135872514551	2.96646294053456	-0.208460293375058	0.523425433913094	-0.398261681356641	0.690437303067124	0.873835578000293	-0.917151899408646	-0.261681268136637
STX6	0.197014671783454	0.133220649003401	0.139177770405655	52.1852756163484	0.532966687150233	0.221407994782552	2.40717001964481	0.0160766834227877	0.137167589193834	0.652958048339219	0.961994968666833
MR1	-0.151962978286033	0.109348677355726	0.164616879521102	17.45821301283	-0.306505643279919	0.207518253676974	-1.47700569877111	0.139674109688383	0.422247833347667	-0.253236423799355	-0.423498639177894
IER5	0.646447479689978	0.244736636097112	0.00825640481527321	9.35779224299615	0.933406456460719	0.396882423662822	2.35184629202353	0.0186804924487548	0.147837931060988	1.8200056401879	1.62289434628206
GLUL	-0.392578910070395	0.278372197698515	0.158461085760266	43.2085024557537	-0.607624571535082	0.374971266970182	-1.6204563524154	0.105134283095724	0.367459630237483	-0.878046715369731	-0.920475531894307
RNASEL	0.288094736560385	0.23832378785631	0.226725274014552	4.41236666466902	0.267959308250664	0.467015609683416	0.573769490129698	0.566123797291369	0.808927716530871	0.889466750849088	0.524617801859084
RGS16	-0.209515643394175	0.382665794244537	0.584024284138045	18.9663926781112	-0.21590485725539	0.474585343934374	-0.454933680558928	0.649156951378797	0.853312232349271	-0.402684123293737	-0.273968028873713
NPL	-0.135037233187685	0.132602479712275	0.308506288093344	164.578218154205	-0.259172337620616	0.210738369541852	-1.22982985103311	0.218760827344802	0.535542149676333	-0.209285137400653	-0.345378146039638
DHX9	-0.116032477125566	0.0852053580433466	0.173261676459226	40.7589155160794	-0.26956122533552	0.164610014154584	-1.6375748870441	0.10151040529912	0.360925885507981	-0.15993525816224	-0.362524318700553
SMG7	-0.22475772063543	0.0788974140708445	0.0043893606127615	40.166207795732	-0.364693013396848	0.172075260700461	-2.11938085644796	0.0340582933208774	0.200619556363384	-0.442263409065146	-0.519533048451385
NCF2	-0.0209608421513977	0.129670769597579	0.871584139374003	12.6838021746838	-0.129066069196667	0.25201976991627	-0.5121267638628	0.608562294458676	0.830870110394631	0.0869384028117868	-0.130646347613899
ARPC5	-0.227763700502136	0.269083478573841	0.397305920978	16.8144446398749	-0.571138652420199	0.360830809158009	-1.58284336571187	0.113457169785825	0.38068735803865	-0.450069073233111	-0.860257933436825
RGL1	-0.823438685009233	0.363652697534199	0.0235523094270696	35.1324235897938	-1.55220411688223	0.614437651912891	-2.52621907536078	0.0115297558346534	0.115472917688641	-1.99686548854532	-2.4794416523247
TSEN15	-0.0391389024114925	0.403680536311922	0.922762020623551	8.06575238890245	0.448764668071023	0.552024571154601	0.812943284630242	0.416250576122843	0.710332491315509	0.0397352145313344	0.823025100366246
EDEM3	-0.0814409891685155	0.107804722719738	0.449979515226165	35.9268811642133	-0.0520595403737951	0.20297199889293	-0.256486316623689	0.79757534490376	0.926340736163579	-0.0701111242571458	-0.00355216049312806
NIBAN1	-0.497554488082772	0.202207487782363	0.0138699666936491	79.6553221058398	-0.922330307242335	0.257188103065186	-3.58620906740995	0.000335520000954206	0.0139893461540083	-1.15063806465936	-1.43987655247476
RNF2	-0.00627519687578064	0.0974348893536083	0.948648542962224	20.8113032825316	-0.101428787161693	0.197428390244848	-0.513749755219612	0.607426960663337	0.830524545867108	0.125072794988198	-0.0850328399262331
TRMT1L	0.324892601287798	0.301474789499399	0.281177697239683	9.60080675491458	0.470176111326566	0.412358061904978	1.14021321458949	0.254197483401047	0.572973916788539	0.985020209919734	0.858363272560778
SWT1	-0.10927703912391	0.26055226614001	0.674919845408389	11.7394163627319	0.154473313725305	0.416975622416445	0.370461258214822	0.711038837791321	0.882281307976565	-0.142393330841806	0.337316667211538
IVNS1ABP	-0.225604458078026	0.201168829282818	0.262088592266404	26.0206652417579	-0.122882839708133	0.302022570741049	-0.406866412025514	0.684106106267149	0.869894982117669	-0.444462142392854	-0.120441335939707
TPR	-0.125652369745208	0.154396795542489	0.415743735556281	33.5967749986131	-0.129024586331551	0.203573719100347	-0.633797854171695	0.526212753775685	0.784010724714937	-0.184915349330688	-0.130577882886273
ODR4	0.0338070070503181	0.167921497130082	0.840443470136028	20.326378426709	-0.00863483978519787	0.275392111207792	-0.0313547100072253	0.974986659554125	0.98929944081593	0.229154737260803	0.0681174382621326
PDC-AS1	-0.0179668455425389	0.352725044631803	0.959375518833221	11.3653528293386	0.204718187859916	0.497975159049613	0.411101204828412	0.680998326564318	0.868102682165537	0.0947129499096	0.420242511717689
PLA2G4A	-0.115211098080921	0.112164059847711	0.304342349528845	110.423337402075	-0.268803070551815	0.176117768291339	-1.52626888904902	0.126942913273359	0.402366993225676	-0.157802373292279	-0.361273034329997
LINC01036	0.160329785831876	0.486544553822661	0.741757049833478	9.68969559775379	0.859559547486326	0.740249797976188	1.16117498422333	0.245570745741368	0.564810453196815	0.557697962618155	1.50101490292902
RGS18	-0.132031829176416	0.163859372436975	0.420379481950002	17.8675721087826	-0.210477895453378	0.260059492567864	-0.809345174733248	0.418316628373569	0.712308961203713	-0.201480968563443	-0.265011187040878
ENSG00000285280	0.0897386730706256	0.300420094210683	0.765160852044311	4.92847809846724	-0.0889584723616731	0.466669213740057	-0.190624257487927	0.848819983948678	0.94788738029166	0.374393168876728	-0.0644514094050087
RGS1	0.321984389611512	0.250998165963146	0.199556650068465	91.4238713685618	-0.0149631806453278	0.501671832313119	-0.0298266310395288	0.976205319713747	0.990070895918157	0.977468421590784	0.0576729298582882
RGS2	0.520318494883104	0.465949703286163	0.264129538068462	6.21637887706476	0.345561903326331	0.6253346446798	0.552603164187832	0.580535174828272	0.816443460077027	1.49248498439324	0.652695756941184
UCHL5	0.170716897204447	0.17024511398734	0.31597126766436	9.64982014031406	0.149675123030349	0.347964129995709	0.430145265353056	0.667089974522369	0.861662039149838	0.584670299973965	0.329397570540807
RO60	-0.147778533250995	0.308772197552347	0.632222850785483	10.1856865407751	-0.497501260048539	0.42833487810598	-1.16147735213252	0.245447828175747	0.564810453196815	-0.242370624918068	-0.73872428339143
CDC73	-0.0175327530943454	0.0638367576332531	0.78358529760752	53.3479090403064	-0.0256569657071419	0.136012866459894	-0.188636313423387	0.850377869735687	0.948978297998493	0.0958401630043978	0.0400235442743501
ZBTB41	0.378124305169386	0.426658573055035	0.375485168345586	5.98643331667506	0.546987276282387	0.609703158152875	0.897137023104015	0.369645805044477	0.679808377093291	1.12324761729212	0.985135024528904
DENND1B	0.554027174134942	0.266435151481028	0.0375799386694042	19.21661707207	0.774821500991526	0.403640797014722	1.9195817338634	0.0549107531278411	0.263213531110143	1.58001671828802	1.36116035680046
NEK7	0.233212986503254	0.101902845624279	0.0221036688401575	83.3085808071956	0.401204455895757	0.175035507475012	2.2921318176144	0.0218980378820367	0.16184691813584	0.746954648675324	0.7445301130177
PTPRC	-0.0989424591279794	0.050596589847936	0.0505221544727864	352.348826400799	-0.158525980920489	0.0989790067030097	-1.60161216202292	0.10924139970793	0.375561745931209	-0.115557402345177	-0.179267985161036
ENSG00000261573	-0.649607016242022	0.308030271367408	0.0349526601174429	4.88989803116601	-1.54997945332323	0.541164921266817	-2.86415359239264	0.00418125213019172	0.0643957547323645	-1.54547469808036	-2.47576999212952
MIR181A1HG	0.14606983223974	0.373024761062562	0.695366990269551	40.5426572797391	0.389235760694604	0.490818624578954	0.793033803532838	0.427758128347048	0.71917303539959	0.520668969169513	0.724776572496665
LINC00862	0.865612767668029	0.609312921366644	0.155422179209378	5.6357933037567	0.167805360652495	0.565026656252838	0.296986626728997	0.766476719100565	0.912296301560667	2.38911478632039	0.359320329664169
DDX59	0.0173144016558393	0.146058896109153	0.905636656267161	8.98406483552286	0.127838959503161	0.310378084568474	0.411881398394794	0.680426355655394	0.867773445423058	0.186328189954224	0.293358425604047
CAMSAP2	0.361284738789594	0.140977982243424	0.0103860765166039	45.4142476088894	0.804530305992586	0.222553870019619	3.61499130939247	0.000300357697210102	0.0132402576729351	1.07952011221109	1.41019277625445
KIF21B	-0.195846277868564	0.167725170614647	0.242943203447944	8.73769622530758	-0.328443440358157	0.302672524020228	-1.08514455159533	0.277857637912047	0.597930259417207	-0.367188716999141	-0.459705523574571
NAV1	0.669223388683882	0.596724171582876	0.262077066158329	3.9267878418956	0.593890507767577	0.656831185536171	0.904175259709669	0.365902476608695	0.67768432966755	1.87914811771934	1.0625457086627
IPO9	0.0715584238188138	0.151925124777422	0.637632790955766	21.6745862016852	0.242310467325885	0.233214067378881	1.03900450795803	0.298802639723001	0.618064354131368	0.327184296415088	0.482286084824767
TIMM17A	-0.340057178149243	0.324143539598307	0.294134664783842	3.80025519702569	-0.818961878127144	0.613763202186049	-1.33432873657175	0.182096143765124	0.48640486013077	-0.741662900748321	-1.26927379095353
RNPEP	-0.353882530706718	0.138149896903801	0.0104196116396755	13.1064707133703	-0.563125178570299	0.248214630700803	-2.26870260218096	0.0232864172612628	0.166276566229182	-0.777563360449555	-0.847032224389359
PTPN7	0.0683937235955238	0.261617626967376	0.793763791231166	4.98610780041853	0.0217136228104381	0.45744536974212	0.0474671386939142	0.9621409203242	0.986694071406658	0.318966481183224	0.118205570306488
PPP1R12B	0.570295074988342	0.240683276877907	0.0178129455400276	27.4449921573635	1.19908714194504	0.266198658541887	4.50448228594795	6.65349473261635e-06	0.00122311052105969	1.62225977260314	2.06138276111488
KDM5B	0.455132798500537	0.17634439162564	0.00985341256475575	12.89236572012	0.867370434775751	0.311407144703012	2.78532605795849	0.00534739215101383	0.0753694423894935	1.32321650054442	1.51390625624563
KLHL12	0.111007275523786	0.152296647100731	0.466069866435149	8.18396802416508	0.193215005850376	0.322794082148196	0.598570471194918	0.549459352206288	0.799583127008385	0.429621605337715	0.401257269957636
ADIPOR1	-0.614289168288323	0.374423325275622	0.100874782752975	4.54299438498741	-1.06236497803773	0.556287069165178	-1.9097423559243	0.056166394530393	0.266782654613851	-1.45376441641304	-1.67099452293156
CYB5R1	-0.510986683707528	0.205811431315799	0.0130357698032295	4.71292330306117	-0.460433860648608	0.423268301053041	-1.08780614920395	0.276680694317161	0.596437424875318	-1.18551760901246	-0.677546990148523
CHI3L1	1.52414149660651	0.522097958555744	0.00350859547345339	6.60123839890076	2.90021682892461	0.799639889981284	3.62690364157858	0.000286840274749754	0.0129377552481347	4.09912427772957	4.86898489639599
BTG2	-0.526108055876336	0.147371019772013	0.000357041197631128	23.2873016883834	-0.798589158568728	0.216958242713753	-3.68084267543758	0.000232464411608931	0.0112174326601328	-1.2247834584667	-1.23564996358076
ATP2B4	-0.205447184948498	0.239826432468324	0.391638639976277	24.5097728110996	-0.149051238866703	0.375138841049037	-0.397322864382414	0.69112938878302	0.874013576609451	-0.392119508187687	-0.163630549505746
PPP1R15B	-0.348619792786258	0.191843259701896	0.0691847227545464	7.19931746576748	-0.454877581121362	0.354116986402394	-1.2845404162693	0.198952931535366	0.508501196891439	-0.763897545429924	-0.668376717955689
PIK3C2B	-0.417344600894829	0.58491086184887	0.475525096298333	4.32511433568511	-0.425448593108126	0.621116453155992	-0.684973954475611	0.493360356594032	0.762077158181598	-0.942356083374605	-0.619806117949391
MDM4	-0.098687732593565	0.0914226845743114	0.280379784543469	75.2942808061704	-0.0459062680171531	0.134750592562935	-0.340675815549476	0.733347647095705	0.894232473978259	-0.114895950881602	0.00660340891448624
RBBP5	-0.111904868551048	0.341743927198083	0.743325740755347	5.49507936622916	-0.193748332987412	0.549361411435712	-0.352679181599353	0.724328968410491	0.889544756854755	-0.149217047203359	-0.237400149704176
DSTYK	-0.165490715288629	0.372305377023713	0.656679235506291	8.8770716481274	-0.0430879476970109	0.537903894056282	-0.0801034314365877	0.936154993628382	0.981480299108023	-0.288364061600387	0.01125486036425
ELK4	-0.19699328322109	0.094749019540665	0.0376075814006543	22.878320564225	-0.284736072352024	0.187673597918578	-1.51718768921112	0.129219303603363	0.406837435249152	-0.370167159629394	-0.387569400925734
NUCKS1	0.158649225123198	0.2442602531439	0.516009451272098	18.6278596228073	0.135165138644278	0.323527488531173	0.417785639353035	0.676103851414071	0.864900396241867	0.553334030360621	0.305449800152083
RAB29	0.0389124665536577	0.126560921606329	0.758492990624716	14.6139186948175	-0.204672030320356	0.263032969715945	-0.778123101987503	0.43649644464214	0.726507222378633	0.242412145518129	-0.255428990298682
ENSG00000286619	-0.335094777061656	0.519394507722935	0.518820739615667	10.6683331102619	-0.16361392552447	1.05482506709027	-0.155110008881187	0.876734591739415	0.957439404576101	-0.728776974004271	-0.187665301511263
SRGAP2	-0.0301606729930101	0.0805283914159587	0.708006581462531	643.06303664756	-0.0716933861289997	0.120799980726907	-0.593488390458249	0.552854350246885	0.801415111384827	0.0630490911277315	-0.0359565254795315
IKBKE	-0.113481492519095	0.133774562500694	0.396268706947146	16.5887474824996	-0.331955677653578	0.233472674132577	-1.42181811591826	0.155079059092394	0.447730390350862	-0.153311085673161	-0.465502239137008
IKBKE-AS1	-0.295205945024393	0.250543384441857	0.238691860631905	3.06494572906904	-0.515109302495277	0.50151300954493	-1.0271105488623	0.304368411989692	0.623309570891429	-0.625197162847211	-0.767785193885185
RASSF5	-0.098772881753792	0.172973516415683	0.5679800334174	11.9648488366494	-0.330652850935407	0.34531115730377	-0.957550440933282	0.338289499743609	0.654314172372028	-0.115117058732748	-0.463352009731316
MAPKAPK2	0.0498026034476711	0.0960857385137439	0.604239061538657	21.7755274629851	0.0784349451214428	0.238442326965219	0.328947239023062	0.742195567783495	0.899630991252721	0.270690695311282	0.211820364554833
PFKFB2	-0.115155533606604	0.156043471219746	0.460532161077305	10.2061475576235	-0.244399444431043	0.286061885681205	-0.854358642882638	0.392906303596041	0.697257007240077	-0.157658088351788	-0.320996462044122
CD55	-0.984027786906757	0.461953005853344	0.03315948313226	14.4828217478161	-0.669743475219773	0.549059244092891	-1.21980183819009	0.222540004406895	0.539528765841338	-2.41386914593214	-1.02299867752004
CD46	0.270940788529685	0.268533087209382	0.312990880275259	13.9324954855969	0.363289737160603	0.435445654417777	0.834294092672364	0.404115279869506	0.703942745579139	0.844922887144128	0.681954375204078
MIR29B2CHG	0.177820312683087	0.127847899010996	0.164263652544584	67.5920210208787	0.463055148143719	0.183304902331798	2.52614710383221	0.0115321182363076	0.115472917688641	0.603115824605027	0.846610593390903
PLXNA2	-1.27126008367022	0.634875946725924	0.0452443542545585	3.51660789458092	-1.56293069787737	0.884640173623004	-1.76674171542138	0.0772714937489394	0.312875566979499	-3.15972871457469	-2.49714516542939
TRAF3IP3	0.295258088681227	0.118788318700445	0.0129339841119918	28.9966330403717	0.478726528789043	0.212952277014334	2.24804606694494	0.0245732525897336	0.170032643586588	0.908067913681714	0.8724751715588
UTP25	-0.99529295161613	0.394790527284635	0.0116999924846339	3.27964637150336	-0.920401261122121	0.677979081216031	-1.35756586983669	0.174601478982474	0.475891095743488	-2.44312153497577	-1.43669278932747
HHAT	0.496912589077817	0.256078032875281	0.0523221942824745	6.60981065308961	0.811113563586187	0.407830471395161	1.98884982971337	0.0467177808151975	0.239066751905943	1.43170658654477	1.42105800788163
RCOR3	0.38112132149964	0.188722191121786	0.0434370068266325	28.6144494068445	0.547709480023675	0.288604381133194	1.89778643648137	0.057724220665189	0.272534025435647	1.13103000573689	0.986326974079646
TRAF5	0.114035691240074	0.192336601189694	0.553250442856157	5.03369555852691	-0.418486307075788	0.424375442927053	-0.986122816601626	0.324072848412821	0.641237687625573	0.437485528946837	-0.60831532493082
LINC00467	0.591115168352768	0.414307827928272	0.153650941464011	2.97201050112379	0.463075222564154	0.60115735226152	0.770306178277769	0.441118292353219	0.729853284681394	1.676323560105	0.846643724895285
LPGAT1	0.160172419038612	0.356347221082256	0.653082457079167	16.7560779022406	-0.628552587568108	0.397919848870455	-1.579595964746	0.114199423965188	0.381991104552545	0.557289326368456	-0.955015839403634
INTS7	0.231957587055404	0.363695836214413	0.523617515095085	5.72171932681699	0.210384908080072	0.541809075796004	0.388300819381778	0.697793430963282	0.878040349365052	0.743694737790656	0.429595058976094
PPP2R5A	0.235527423890999	0.158279633237837	0.136738681625503	16.7881545678088	0.46820994624837	0.272846406483403	1.71602020449132	0.0861583445098653	0.331481016322126	0.752964576149098	0.855118247026211
ENSG00000234915	0.179104822290405	0.221342601155284	0.418414692903165	3.37065031797267	0.16023335694778	0.510601275562486	0.313813076105744	0.753663012424299	0.904772603493948	0.606451326191816	0.346823237918354
PACC1	0.296291986544058	0.321016789489502	0.356017773737018	6.80590676059363	0.234048211346174	0.459060788496062	0.509841435407593	0.610162554064319	0.831774323894207	0.910752648729549	0.468649777311927
BATF3	-0.722172927387519	0.23770996592341	0.00238120541120344	8.88741916652711	-1.0130847663423	0.386072896669186	-2.62407637283688	0.00868843003916541	0.100548530659808	-1.73390747459959	-1.58966079003501
NSL1	-0.194876957913944	0.0835625297698372	0.0196949387173955	36.8822091991301	-0.153695996649196	0.150066494169508	-1.02418596169501	0.305747448156672	0.624505426022138	-0.364671672184277	-0.171296415293524
TATDN3	0.0496631644873872	0.206705886519661	0.810128671533229	11.3324131209686	0.16207357762809	0.407646894683682	0.397583250950195	0.690937408724563	0.874013576609451	0.270328612481665	0.349860400546795
FLVCR1	-0.0321496737014201	0.214625766510344	0.880927063729798	7.81716109403466	-0.0831113614700004	0.380885424541002	-0.218205675814863	0.827268862973594	0.939258877609929	0.0578842290035183	-0.0548011392637395
ANGEL2	-0.165098200950629	0.244230685513819	0.499045174781694	10.5298911301737	-0.0137602195798846	0.325187511190754	-0.0423147233714424	0.966247808245748	0.987215167136965	-0.287344814885707	0.0596583376034174
RPS6KC1	-0.0558121798601762	0.100540231894299	0.578810635874388	67.9543195524171	0.0265373363318008	0.153130730861889	0.173298567716857	0.862416749456203	0.953092954118904	-0.00356048607706101	0.12616679071562
SMYD2	0.63051116192985	0.213162865536709	0.00309758041861133	5.3663189891241	1.04579557614556	0.437633878443428	2.38965863398244	0.0168640392545165	0.140371193794819	1.77862361168953	1.80838516148839
PTPN14	0.380211820611341	0.338765510518566	0.261715724989244	24.3184202267053	0.612700237848708	0.460314141334758	1.33104804486797	0.183173202688642	0.487408830067715	1.12866829381288	1.09358992518779
CENPF	1.16036743078657	0.477154083814452	0.0150219033225344	3.08137973863273	1.3404457064688	0.790378172341576	1.69595486486879	0.0898944280839669	0.338426082198464	3.15450777438682	2.29468573068556
KCTD3	-0.749071207604651	0.493403001129091	0.12897074454244	4.15521423621287	-0.820797926172438	0.662576764503583	-1.23879672536872	0.215420786912714	0.530871534205889	-1.80375456319665	-1.27230406692361
ESRRG	-1.37832018974545	0.784163984799134	0.0787996199930262	8.42434318512606	-1.99381864743323	1.48410298163267	-1.34345033471991	0.179126197603751	0.482134064578319	-3.43773298302174	-3.20829725248038
GPATCH2	-0.452054765204021	0.120241541098205	0.000170215412824012	37.0181915953683	-0.574942470492948	0.194564412019999	-2.9550238120312	0.0031264491933161	0.0538964378078044	-1.03248838559438	-0.866535883804167
RRP15	-0.00429361841610705	0.169032009208715	0.979734941952671	8.27689138561567	-0.178143762190519	0.394122988795174	-0.452000434521979	0.651268669409375	0.853863627268134	0.130218383669615	-0.211645836776224
LYPLAL1	0.154211783135199	0.141918560530955	0.277204044473133	36.0093413043283	0.313273471232033	0.215797907961488	1.45169836997651	0.146585492756291	0.433405096919014	0.541811271240777	0.599405833435243
EPRS1	-0.422146229247158	0.333031138203251	0.204945167962352	10.9819441617304	-0.577035476164992	0.497041704058246	-1.16093975908583	0.245666398508522	0.564810453196815	-0.954824529618305	-0.869990251357073
IARS2	0.0128011053541061	0.401882191103866	0.974589375574156	7.53802949667584	0.280456092481315	0.575544244664599	0.487288501416172	0.626053895170003	0.840797023470771	0.174608459023204	0.545242918426428
RAB3GAP2	-0.0904021913097352	0.0630561815781763	0.151664485482723	43.7462539697237	0.0158525891165921	0.129532658343773	0.12238295206233	0.902595739299262	0.968989461673164	-0.0933807859173486	0.108532321500271
HLX	-0.731307859699846	0.321552815080715	0.0229479005422361	3.45935912901959	-1.77271514255366	0.5882744546022	-3.01341513078686	0.002583252835611	0.0479446990471668	-1.75762826349006	-2.84338052851195
DUSP10	0.637497702297842	0.42110358464304	0.130057839218614	12.0872817377039	1.25894838758367	0.689175855181285	1.82674476785392	0.0677381537826253	0.292775211946915	1.79676564531142	2.16017979132485
ENSG00000236230	0.596406622035002	0.272417506570785	0.0285742491748398	3.72352003054173	0.645854737311862	0.473624597082401	1.36364272736345	0.172680037576487	0.473443459190666	1.6900639416895	1.14830923565506
TAF1A	-0.261903430607233	0.298567426730088	0.380377863522332	5.51164738340133	-0.293119266516145	0.474903484658559	-0.617218605432826	0.537090545345419	0.790930235307359	-0.538720122076445	-0.401405308920175
MIA3	-0.115422464367803	0.161309986300172	0.474280347094931	21.1577991642085	-0.125197871257861	0.259779832653956	-0.48193837827524	0.629849721843457	0.842425919897609	-0.15835123067822	-0.124262142531943
AIDA	0.0278928094047293	0.172270804040041	0.871374700409898	62.1125908246347	0.17922911231706	0.276786576562402	0.647535420767242	0.517285477778949	0.776872332350099	0.213797268917198	0.378174476888712
BROX	-0.340060441038747	0.150397673348274	0.0237546042134851	21.5626979897693	-0.587429475137154	0.252825925235991	-2.3234542683423	0.0201547616728018	0.154240160188669	-0.741671373532843	-0.887144859810332
FAM177B	-0.0758628017357931	0.27205384826587	0.780358287720942	51.4965808815936	-0.244639517555387	0.2561979107327	-0.954884904626046	0.339635904345071	0.655158341938247	-0.0556261776851248	-0.321392686871477
ENSG00000287684	-0.0575956562053473	0.164104877922223	0.725611919317706	122.254045204913	0.426887080205453	0.219849764481242	1.94172179903279	0.0521707882561953	0.253661007615941	-0.00819166060890316	0.786917587296368
DISP1	0.0246790361891717	0.0922604415297409	0.789089487061496	345.069695945244	0.0884673340059838	0.145975214770865	0.60604352694291	0.544485849862595	0.794655024123788	0.205452025254558	0.228378159454186
TLR5	-0.0993777901643994	0.137871115832521	0.471031281664766	44.9040046082056	-0.0958828617110776	0.22360525835585	-0.428804145376974	0.668065761860941	0.86174262627203	-0.116687831696958	-0.0758796564526656
TP53BP2	-0.401889043553182	0.216503849288118	0.0634154492925784	11.5345359078379	-0.615081527092531	0.33362593120536	-1.84362625791795	0.0652376265818821	0.287138611139817	-0.902222451252226	-0.932782744275606
ENSG00000290989	-0.336233549475876	0.36668848659507	0.359170925536723	7.14342433969033	-0.263959999676284	0.517481252713022	-0.510086110931379	0.609991135199952	0.831774323894207	-0.731734038064346	-0.353279865886972
FBXO28	-0.0905573784847571	0.0812922445110878	0.265290701376706	30.4205586783742	-0.0662006319507954	0.169521297424138	-0.390515132651227	0.696155667601524	0.877558355424157	-0.0937837623260773	-0.0268910976774442
DEGS1	-0.0281197375663872	0.250453874506314	0.910605272369576	12.580373520787	-0.0627069636698638	0.382209365279425	-0.16406443527102	0.869680418930345	0.956227897627664	0.0683488127609914	-0.0211250290463551
NVL	-0.125001278402473	0.0922329262542835	0.175328923628448	23.606526453118	-0.0706302563217949	0.182426956202937	-0.387170064073336	0.698630310651657	0.87826454693982	-0.18322465258972	-0.0342018999858756
CNIH4	-0.0637316978880591	0.219264208678465	0.771310100454676	6.78210306930464	-0.2123072313552	0.41155468780455	-0.51586639065578	0.605947729300051	0.830316354806759	-0.0241251940388467	-0.268030385061706
WDR26	0.0697921736752278	0.0715404909219559	0.329281637646206	49.3544796901224	-0.0156416477988448	0.141139490885857	-0.110824034440471	0.911755886021313	0.973027319325556	0.322597853368627	0.0565531646554867
CNIH3	-0.250885615806979	0.372662475103151	0.500804293535254	7.58819453694771	-0.415608189819407	0.600582771770048	-0.692008178314073	0.48893219306605	0.759868130237659	-0.510110029524534	-0.603565182589261
LBR	-0.0691484063449808	0.101046199244445	0.493770175968492	17.9553799874347	-0.112193959045703	0.205570722182926	-0.545768180674425	0.585225298233784	0.817757061479357	-0.0381908262071855	-0.102800044742863
ENSG00000242861	-0.06634633178723	0.429016902957689	0.877099330577353	4.01517625344964	-0.159192178753812	0.627119426749296	-0.253846670926768	0.799614015870397	0.927462088484391	-0.0309146454138071	-0.180367500661632
TMEM63A	-0.569624561640811	0.421728124293288	0.176794299924136	7.71290178995284	-0.70716089946	0.608744740669591	-1.16167065144934	0.245369271415892	0.564810453196815	-1.3377832937361	-1.08475366363171
H3-3A	0.163263298249007	0.144392173716124	0.258184100683882	17.7727364888581	0.0108741172667299	0.261389815199728	0.0416011513624624	0.9668166553835	0.987313081020762	0.565315449685951	0.100315682696602
ACBD3	-0.202254451751122	0.116129257724257	0.0815728275023348	23.4766315292047	-0.324647603219844	0.210470685798836	-1.54248370497608	0.122956094708055	0.395952537561534	-0.383828899393974	-0.453440745212122
LIN9	0.182890667585332	0.243310786126901	0.452246448063296	3.48475472425291	0.630771584291434	0.467432725329127	1.34943821883095	0.177196251881364	0.480381429637585	0.616282076321377	1.12341548831113
PARP1	0.268357854344415	0.297812756265407	0.367537331415439	8.89476879393295	0.223329815853875	0.440376554781032	0.507133755031352	0.61206097209181	0.831774323894207	0.838215750798509	0.450959773838766
PSEN2	-0.0514082009551559	0.207761331280816	0.804568699919362	4.7728357014333	-0.348863873254314	0.433879546039219	-0.804056970278981	0.421364073864883	0.714821440838914	0.00787537905169333	-0.493408098658315
ZNF678	-0.187096695300891	0.162367154430517	0.249195228200679	16.0312735013171	-0.125800949962887	0.25528981992011	-0.492776993623385	0.622170168319538	0.839012057793164	-0.344468570437416	-0.125257484082287
ARF1	-0.453082259653136	0.248905501318768	0.0687135909137496	12.4291544071533	-0.666347013877993	0.377666387373709	-1.76437998232188	0.0776680260790825	0.313575581926763	-1.03515649282061	-1.01739304251845
GUK1	0.0851420260249223	0.567605443516332	0.880762934085795	4.52173720586228	-0.960518609029094	0.724484431147864	-1.32579606646241	0.184907256293751	0.489010925735539	0.362457000063742	-1.5029038210363
TRIM11	0.247408518591089	0.362850920652812	0.495336212313304	3.24714410814769	0.492613590556257	0.599760897450845	0.821349962376683	0.411446956477	0.707804001813447	0.783816358026912	0.895394849328718
RAB4A	-0.628094214616244	0.327468784687476	0.0551074932218764	4.85216821004852	-0.43465281936773	0.542035967937469	-0.801889256577663	0.422617021252161	0.715636345843592	-1.48961214668312	-0.634997085162455
CCSAP	1.27519349937828	0.628538864046327	0.0424764197402978	3.21337460423341	1.12083080938596	0.702530512280912	1.59541940142492	0.110618480299091	0.376191701833481	3.45267801134754	1.93222585551632
NUP133	-0.150514361656785	0.205344806558056	0.463568473331884	8.77805498335982	-0.142743999420743	0.308199191350435	-0.463155009574431	0.643253262165478	0.850395780160707	-0.249474783529811	-0.153220867591577
ABCB10	0.402405294217742	0.313895782978343	0.199852815650994	9.21976188249728	0.708426669607966	0.515000244870504	1.37558511217038	0.168950118537745	0.467562147394655	1.1862983543502	1.25158007506715
TAF5L	0.212813645287078	0.201967410819817	0.292018963530563	10.080888001211	0.225601653168567	0.331262574821585	0.681035741179256	0.495848875294108	0.7637712231538	0.693983433350543	0.454709291200412
LINC01736	0.432459126616179	0.188066299705236	0.0214763611746088	13.4763393246298	0.766928023191289	0.283655139432896	2.70373392396339	0.00685651679884742	0.0877463210250511	1.26433950334819	1.34813269330345
GALNT2	0.372544394635063	0.114965752899952	0.00119328017791762	154.187796264574	0.591354690490631	0.164242334893942	3.60050099672836	0.000317604611187859	0.0136348708268706	1.10875819632139	1.05836050981753
COG2	-0.65145175799937	0.212393383959018	0.00216078416093297	6.41882478828995	-0.681210426934263	0.40842975039563	-1.667876608583	0.095340224038816	0.348894339557548	-1.55026496124678	-1.04192412357226
TTC13	0.0095604735357113	0.100510025257862	0.924219829028118	36.5762165067979	-0.0268829428379398	0.185254874352645	-0.145113282076273	0.884621431711327	0.960718880478102	0.166193471302698	0.0380001500342874
ARV1	-0.385960194173216	0.626214882589036	0.537671289112792	3.67172386774868	-1.40392312614618	0.784681946241193	-1.78916200744937	0.0735887283347687	0.306073500267167	-0.860859815986675	-2.23471367573443
FAM89A	0.0356298951591759	0.162017166220295	0.825937882495688	10.8705787633449	0.0615530304041322	0.280324933330333	0.219577437058011	0.826200265187137	0.938518313333797	0.233888252794663	0.183957879894942
C1orf131	0.0657365472766294	0.260994016995237	0.80114159544871	4.86399587261691	-0.298744196193241	0.450673034989675	-0.662884559312686	0.507404491513687	0.770334705091944	0.312066559393963	-0.410688883648838
GNPAT	0.0484749822751279	0.168567497309005	0.773675788805844	14.0537793358046	0.134093589217901	0.299158397886238	0.448236085516452	0.653982822294764	0.85502399278615	0.267243245403205	0.303681278633363
SPRTN	-0.431806447971124	0.290021529535853	0.136519703803028	3.42939092215213	-0.839619853157624	0.537603470826669	-1.56178279851234	0.118339165424202	0.389950567988218	-0.979909336068129	-1.30336841363285
EGLN1	0.424941082073981	0.120382442644168	0.000415676332783279	40.6203842636949	0.673593245204145	0.219288099820448	3.07172731103821	0.00212824051246466	0.0430632272311351	1.24481730642791	1.19408980993107
TSNAX	0.220503959745436	0.167393663289936	0.187745517304429	30.0906077995003	0.304171332170941	0.221438645501083	1.37361449029209	0.169561395977312	0.468418698869437	0.713952965639456	0.584383354397256
DISC1	0.0287507440222426	0.0632087135014659	0.649214188917815	461.136991660852	-0.0016484722549816	0.109506607114344	-0.01505363282108	0.987989392414135	0.995344321469309	0.216025078084038	0.0796479762016127
ENSG00000286071	-0.405184814439009	0.338924043965807	0.231890446044568	11.5787764946242	-1.15296407869476	0.370326078290673	-3.1133753367209	0.0018496063010422	0.0397484183919615	-0.910780619254034	-1.82052235164805
SIPA1L2	-0.250708671538566	0.0932611565417783	0.00718290571556761	241.814488227978	-0.405985401248726	0.143231132359963	-2.83447735530303	0.00459007108709696	0.0676761334343306	-0.509650556209034	-0.587683405940961
NTPCR	-0.109060701065036	0.322062057444419	0.734886546134367	5.98996839195258	-0.109391197735561	0.484695688047366	-0.225690470192239	0.821442170557804	0.936204061347341	-0.141831563195579	-0.0981742724109428
PCNX2	-0.0251177497307178	0.0743909050055054	0.73563039614363	180.860302783386	-0.0464401480271406	0.120672789953909	-0.384843576127465	0.70035331181704	0.878935832402849	0.0761441107738274	0.00572227523755517
TARBP1	0.525932225850225	0.361732275420276	0.145966619945173	5.75430492297064	0.309064363018347	0.562117854562745	0.549821288382236	0.582441955702591	0.81743688348093	1.50706222728964	0.592458978472433
IRF2BP2	-0.0168301381720712	0.352895495238783	0.96196205723619	12.6616748826848	0.0428999764845067	0.403062824572791	0.106434962167441	0.91523725481384	0.975169550079119	0.0976646516456623	0.153172247021037
ARID4B	0.186932126857037	0.0550353800660301	0.000682333566687603	88.5760810372775	0.311349444290123	0.101270325770388	3.07443905133723	0.00210898808798497	0.0427738429112445	0.6267765823468	0.596230354110068
GGPS1	0.063551756130664	0.319683063907407	0.842422222899521	5.77014817378694	0.0791260300831546	0.522208258559724	0.151521981481848	0.879563972306788	0.958101158424111	0.306393285879579	0.212960954616258
TBCE	0.0882687492295212	0.152317716532004	0.562249045535217	10.6758670037302	0.137620936597626	0.2845202326109	0.483694728261493	0.628602535086003	0.842014791455827	0.370576199913219	0.309502932391448
B3GALNT2	-0.0718818336781174	0.166385020089402	0.665726102752772	14.7704645679853	0.0289303940316849	0.290457278109911	0.0996029234314362	0.920659572807353	0.976963317811351	-0.0452887499246147	0.130116374312609
LYST	0.183129890341312	0.0728680127905777	0.0119650792894209	139.237226627078	0.270845320865634	0.11986922358362	2.25950675885285	0.0238518803561138	0.168462360467364	0.616903268936537	0.529380974968258
GPR137B	0.150775074929141	0.143273112685279	0.292633830517081	17.4538271185744	0.164642699851677	0.250672224802034	0.656804717721329	0.511306490357341	0.77232309032997	0.532887129600005	0.354100567005561
ERO1B	0.183742740285348	0.138831626860013	0.185671353470707	20.330660402395	0.393235297321628	0.238405744992902	1.649437169953	0.0990581050745146	0.355867787045242	0.618494663776365	0.731377543404477
LGALS8	-0.22184088378344	0.151814642720471	0.143943707004799	21.7499703297515	-0.360490490846793	0.262635800345288	-1.37258702116336	0.169880768991938	0.46893605242503	-0.434689223638438	-0.51259706269121
HEATR1	-0.626357024561207	0.191562120229532	0.00107648964268781	15.4531596809583	-0.816928641715217	0.336968972501769	-2.42434380723563	0.0153360788335548	0.134113078058617	-1.48510116431902	-1.26591806861481
MTR	0.0872765420521086	0.0862710608401564	0.311703082964484	36.330097682086	0.212144824084574	0.162155319421457	1.30828162061825	0.190777806702209	0.497080895629399	0.367999723570942	0.432499684043761
CEP170	-0.121697113427458	0.0689487843438101	0.077557649985365	196.257060960317	-0.289209429215528	0.108750380910024	-2.65938773543064	0.00782828142561748	0.0949948757265942	-0.174644687555294	-0.394952380823138
SDCCAG8	-0.012014570268586	0.0666672210735634	0.856982169430922	291.911206648777	-0.0260644038029933	0.115115652856075	-0.226419284921927	0.820875330159778	0.936164584988935	0.110169294889943	0.0393510946212385
AKT3	0.302168603103788	0.0968155950133848	0.0018019295812485	222.815933818003	0.584017562168579	0.168635258676653	3.46319961051795	0.000533792241829717	0.0183014482913046	0.926012529814326	1.0462510643699
ZBTB18	1.1323454828639	0.53358503020646	0.0338254566898967	4.18366209725105	1.9235040277964	0.831539787749027	2.31318339318834	0.0207125582220875	0.15620156188298	3.08174284430886	3.25698496071038
ADSS2	0.709463924911288	0.451718047499799	0.116277874794985	6.54552846136017	0.775124631118815	0.449919234437206	1.72280838823973	0.0849231813694186	0.32858767892153	1.98364120338802	1.36166065304427
CATSPERE	0.521498201123647	0.319958965725835	0.103124560903239	4.84148548771603	0.827413812142803	0.514623269046653	1.60780489711551	0.107877915586868	0.373573222713645	1.49554834181374	1.44796049098062
DESI2	0.0418030367178065	0.0997404173959559	0.675129658492677	18.6881894522154	-0.0787285918330973	0.19598135466975	-0.40171470375722	0.687894002028885	0.872372371995313	0.24991812391978	-0.0475676675977064
COX20	-0.104110111637903	0.249664681954402	0.676678585656297	9.6133809594078	-0.138627123117544	0.324314330796525	-0.427446800692007	0.669053925694109	0.86174262627203	-0.128976307932664	-0.146426235302212
HNRNPU	0.0113597251339427	0.0896118587203563	0.899125710429753	67.4113747882903	0.00449538765185001	0.140418260129945	0.0320142668602354	0.97446067342047	0.98888186731887	0.17086560962439	0.0897880109828031
EFCAB2	0.491920957331548	0.357558224207115	0.168890185142239	7.00331600055852	1.4384476823065	0.520297306436676	2.76466486470572	0.00569813047052171	0.0784761798551746	1.41874475619684	2.4564315156952
KIF26B	0.357157987514834	0.196206169792461	0.0687103087030848	35.4205697044848	0.626357749578454	0.261523710306141	2.39503236186592	0.0166188983926087	0.139000273099844	1.06880412741283	1.11613074578986
SMYD3	-0.114829866580713	0.0822927657461522	0.162900593848585	192.447251224899	-0.162545544761823	0.132180763291873	-1.22972163810932	0.218801361106922	0.535542149676333	-0.156812424858548	-0.18590200966264
CNST	-0.191322151149787	0.168708606926084	0.256778161144064	14.9608944344123	-0.0557902172727295	0.26697108199454	-0.208974758074623	0.83446794370914	0.943197675777992	-0.355440862593582	-0.00970939618636298
AHCTF1	0.00635309334401284	0.168034248594427	0.969840507384152	24.6804745040851	0.0788690176456672	0.280179588099475	0.281494516358792	0.778331133431938	0.917018538794777	0.157864828482205	0.212536772571934
ZNF670	0.0105727041888007	0.173260952866775	0.951341806261863	6.58291575484319	0.139808231227962	0.369005650230692	0.378878293978853	0.704778243542773	0.880830897797541	0.168821942845722	0.313112917639265
ZNF124	0.354790911343785	0.0589022498396275	1.70806786903835e-09	56.9349164251562	0.384923875302807	0.130467597112399	2.95034080355747	0.0031742357956073	0.0543077173743507	1.0626575121757	0.717660090593048
ENSG00000259865	-0.179061260406932	0.133406256077859	0.179522935361498	16.366961502107	-0.325306218889529	0.232085622597272	-1.40166467551512	0.161015403837444	0.455616286224305	-0.323602859751686	-0.454527746852674
ENSG00000290683	0.189626394208805	0.123588827802977	0.12494779645216	10.5070621998806	0.304376319201993	0.263556092417728	1.15488250113971	0.248138546213993	0.566724038934418	0.633772818868392	0.584721671946171
ZNF496	-0.0636572153741543	0.173732704334406	0.714059952600318	8.36897003772652	-0.0696981693041394	0.33703955525009	-0.206795220971681	0.836169788595154	0.944369340025867	-0.0239317843968308	-0.0326635519568762
NLRP3	0.151451648141881	0.12085401196965	0.210140756499046	17.0681932158988	0.250403758402817	0.232823070494447	1.07551093571197	0.282146038813291	0.602953691651455	0.534643995420094	0.495643526931014
SH3YL1	0.155825850357365	0.314923522617346	0.62073751289027	8.06540133226492	0.304072469131075	0.385780842329449	0.788200023865889	0.430579715174921	0.721403409981418	0.546002539060064	0.584220187482967
ACP1	-0.980374179280621	0.397330294350699	0.0136096879947828	3.8470808283863	-1.66896278506251	0.59783008876579	-2.79170088027529	0.00524318008340674	0.0743014445450793	-2.40438177895174	-2.67214411857675
EIPR1	-0.109225038729297	0.179337554385397	0.542493141141536	13.2805005082586	-0.142866341329384	0.303484190801712	-0.470753817363516	0.637816547704423	0.847153723622785	-0.142258300790057	-0.153422784827261
TRAPPC12	0.191229422073224	0.0701597473058742	0.00641791467337068	37.018884044795	0.388889192448024	0.152278575838231	2.55380108664236	0.0106554109415132	0.112271646993505	0.637935420654301	0.724204584507409
RNASEH1	-0.345257663139086	0.330056485375214	0.295535043527428	3.69131246502918	-0.303238862987055	0.549393972652464	-0.551951564963523	0.580981538120777	0.816502796892454	-0.755167062832331	-0.418107034178027
RPS7	-0.434041414962993	0.261597197766743	0.0970760024326702	12.8979105249707	-0.843709757493587	0.373666204274781	-2.25792364372656	0.0239504202696153	0.168648436128343	-0.985712901806625	-1.31011853047264
NRIR	-0.463456426457761	0.278584845263283	0.096190469699119	6.42025235613438	-0.823192753413067	0.462890363839114	-1.77837522169544	0.075342249452202	0.308883704189269	-1.06209521686074	-1.27625657103066
CMPK2	-0.287961773851989	0.261122557928041	0.270120986420881	2.99838207247094	-0.323173078347927	0.530952910544746	-0.608666177225317	0.542745730216532	0.793724290634875	-0.606386136208828	-0.451007139349732
RSAD2	-0.294504538774752	0.340327551623657	0.386843342512717	4.72475103032245	-0.754680510672585	0.567908427950649	-1.32887711033964	0.18388851667028	0.487850821591062	-0.62337581278075	-1.16318164177432
ID2	0.233815083271112	0.407526287669211	0.566142176682949	24.1425852830244	-0.877289694589691	0.471034447116156	-1.86247460235823	0.0625362221270813	0.282000500614814	0.748518120612901	-1.36553999763957
KIDINS220	-0.226220434862047	0.136907439004861	0.0984610969282378	29.7811734581746	-0.0245392805273799	0.195240200996531	-0.125687642207538	0.899979184376819	0.967743640698907	-0.446061656735777	0.0418682098053147
ITGB1BP1	-0.0208753269248966	0.37507473432431	0.955615496260514	4.91873757867787	1.03965699320637	0.552483755046329	1.88178744390265	0.0598648812957057	0.277150917686517	0.0871604612316412	1.79825383599358
CPSF3	0.0494234415102474	0.301589241223843	0.869828230947345	6.77508466111107	-0.0487323872096657	0.483077835358593	-0.100878954989709	0.919646549357362	0.976583011066446	0.269706120936188	0.00193908594123576
IAH1	-0.204410233007813	0.366869560322591	0.577408454037464	3.80153951434046	-0.072821005129631	0.565373824109499	-0.128801515076027	0.897514706660441	0.966699327306927	-0.389426842579058	-0.0378175861253997
ADAM17	0.0883294428427791	0.0857863098641212	0.303176694734931	57.1693242831427	0.108495469427917	0.145860800832453	0.743828834126194	0.456980033683165	0.740492777761167	0.37073380375065	0.2614332734803
YWHAQ	0.359844480805173	0.463912011690178	0.437941501475842	5.69872164982381	0.725726892475612	0.60734026308465	1.19492636432448	0.23211580116891	0.550411371021241	1.07578017693536	1.28013294968677
TAF1B	-0.059680204218276	0.110631683384739	0.589576746359456	18.5917851682477	-0.211993858291858	0.221421194022795	-0.957423516874509	0.338353533278904	0.654314172372028	-0.0136046315709327	-0.267513183528799
HPCAL1	0.0526666714724823	0.118678655191871	0.657204952537521	21.6947875491975	0.0427303429640933	0.223032970899628	0.191587561210057	0.848065286733357	0.947536704443519	0.278127855288134	0.15289227810522
NOL10	-0.123979328080313	0.150232001860334	0.409228279596299	31.1551276655856	-0.159861318640944	0.241451245326228	-0.662085293554619	0.507916560316936	0.770965303039824	-0.180570941864815	-0.181471871827624
PDIA6	-0.821015082800365	0.39533801907394	0.0378253745749301	10.4801793369304	-1.50775487511746	0.545433132692642	-2.76432578944026	0.00570405566539927	0.0784761798551746	-1.99057209146416	-2.40608111606131
SLC66A3	-0.145745475960489	0.322295963905878	0.651117664313463	4.4013845655341	-0.427605599400213	0.566081887745847	-0.75537763821229	0.450022426663785	0.735147242649859	-0.237091360535862	-0.623366114296425
ROCK2	0.0811878101787852	0.10533578532341	0.440853701502348	52.2657414685944	0.0722319925944399	0.164568521505377	0.438917430464245	0.660721366319538	0.857924948151609	0.35218904009353	0.201582801308975
ENSG00000287291	-0.12080164531086	0.285383551439403	0.672079492498028	3.86288258382443	-0.645710054038644	0.553658828890333	-1.16625983429688	0.243509407363818	0.563902781995012	-0.172319414698777	-0.983333104023372
NBAS	0.0277443052168199	0.0783208313911985	0.723159661323581	62.2476971843805	0.0581727151892608	0.146937798974887	0.395900276137952	0.692178597342763	0.874587066907913	0.213411646301692	0.178378893008853
DDX1	0.0464403533925296	0.302503552769359	0.877988198758071	7.12510368659698	0.377581054822202	0.432392986176542	0.873235845384502	0.382534540613264	0.689711692591528	0.261959900048862	0.705541250613871
CYRIA	0.406046530891944	0.184415423270062	0.027679189267689	95.6688870217885	0.353187382065604	0.270598850492339	1.30520651297299	0.191822537043321	0.49845631402691	1.19575359753053	0.665281105697832
SMC6	0.125333381414747	0.185851401758692	0.500073471812648	11.1505326843132	0.10684823847646	0.306177374377042	0.348974964900187	0.727108104575791	0.891726617960942	0.466822377258424	0.258714627646294
GEN1	0.790192807639669	0.300079379731999	0.00845647843772238	3.39719334701824	1.38913947029707	0.579189181824614	2.39842095448137	0.0164659299662078	0.138181428809721	2.19327086665103	2.37505157013069
LINC01376	0.276877446624987	0.275758499640814	0.31535079965852	13.0803144847816	0.515937459235542	0.465618694405436	1.10806860943236	0.267832186453714	0.586285809718796	0.860338678808346	0.933889353309332
WDR35	0.571395638161166	0.424935045211098	0.178733171847934	4.30565277773042	0.960810732160179	0.61985871682778	1.5500479481474	0.121130008013254	0.394065892669378	1.62511761826533	1.66812329241036
LAPTM4A	0.0757996096986429	0.0993812768964956	0.44563326828789	19.0689359956142	0.261168343304595	0.205060754695027	1.27361446461569	0.20280008342933	0.512786865914373	0.338197434932262	0.513409762972258
PUM2	0.0406796591516977	0.0378909496798896	0.283002759991726	123.136544183749	0.0955053044326725	0.0844368151080681	1.13108605897129	0.25801887140272	0.576787199254507	0.247001035847436	0.239993864564301
RHOB	-0.841560293268456	0.539010538138104	0.118451609724478	5.41344668576698	-0.165569899648073	0.839675043379117	-0.197183304367089	0.843684095309917	0.946556367157211	-2.04392208723437	-0.190893507548707
HS1BP3	-0.0815676626349529	0.199592919398134	0.68278176330749	7.42670412058844	-0.151880048208011	0.353820638127262	-0.429257176777186	0.667736077265666	0.86174262627203	-0.0704400587749561	-0.168299312391814
LDAH	0.0222984956415034	0.193237092952234	0.90813244674254	19.2494042485152	0.0751016816834024	0.315852931996842	0.237774210955095	0.812056221765703	0.932628706108689	0.199270446908297	0.206319033517155
ATAD2B	-0.0993644764983589	0.0566595519516447	0.0794800488538978	86.0291874537728	-0.0846321288532184	0.110870656569806	-0.763341099183734	0.445259997321861	0.732073525568198	-0.116653259939805	-0.0573110653352606
UBXN2A	0.366341293336246	0.209839817686623	0.0808432759044368	8.00312724926364	0.682754453063072	0.34881934840398	1.95732964982307	0.050308723711702	0.249808834982245	1.09265052837766	1.20920977811653
FAM228B	-0.553087176471819	0.168375713335669	0.00102040518562066	27.8171084368981	-0.718074842246696	0.280852639842003	-2.55676728782275	0.0105649869717099	0.112001825074323	-1.29484046624906	-1.10276640499223
ITSN2	0.0469393061276709	0.0448789423705493	0.295602880046363	126.672918931202	0.108381192717364	0.0847691005924715	1.27854597913464	0.201056983558193	0.51169715523948	0.263255536632906	0.261244667321102
NCOA1	-0.000587292383918755	0.0433128687810798	0.989181571653116	150.053668913834	0.072205728006209	0.110433902737832	0.653836604666809	0.5132170806903	0.773686244180523	0.139842645170727	0.201539453341702
DNAJC27	-0.317518427973924	0.55051748594079	0.564099185417574	3.10356428962316	-1.05013819779594	0.741837756190802	-1.41559011931154	0.15689554589349	0.450807288500083	-0.683136256380924	-1.65081503010559
DNMT3A	-0.0277404362871319	0.0972744686423756	0.775508578646631	53.4267051408789	0.0774507828304697	0.160807221787812	0.481637466087609	0.63006350609374	0.842425919897609	0.0693337489666993	0.210196069728432
DTNB	-0.200261252005412	0.153257792109984	0.19131618148834	141.140462405143	-0.349897490741821	0.201511637405646	-1.73636369217462	0.0824995478611821	0.323263534476469	-0.37865313357897	-0.495114016018525
ASXL2	-0.171521514474206	0.0666701090141017	0.0100911585757472	68.497589234615	-0.255061696198338	0.136530543081072	-1.86816583632047	0.0617389591349943	0.280897633979121	-0.304024310568939	-0.338593804009222
KIF3C	-1.06095255751678	0.319122855331177	0.000885487438933909	6.39466761210408	-0.934266172597274	0.564695618164149	-1.65445975237884	0.0980341344549806	0.353982250770882	-2.61362062538492	-1.45957590950406
RAB10	-0.053306647610009	0.0869921284566112	0.54002477300123	138.025532457772	-0.110245969361773	0.121339993231395	-0.908570755822729	0.363576749104616	0.67624908422469	0.00294565973031199	-0.099585016495477
HADHA	0.0941979538566312	0.0992031084527746	0.342342787949433	17.7134735400223	0.234623370530559	0.200795062703225	1.16847181086983	0.242616503418429	0.562588993434039	0.385972637066703	0.469599039538414
HADHB	-0.0249105834593229	0.131765958213	0.850052266493143	24.3666559909562	0.0200760101014401	0.233558445478227	0.0859571147612885	0.931500508457453	0.981144895786516	0.0766820619289064	0.115502798746073
SELENOI	-0.2975862946191	0.179697835807486	0.0977142926601004	11.3505925715589	-0.471244706332926	0.315164297275326	-1.4952350580537	0.134853107000269	0.414742917499501	-0.631378245343617	-0.695389576554372
SLC35F6	-0.225756494003649	0.355200822467211	0.525053961671086	4.25820194495754	-0.0607646054149634	0.579900818371238	-0.104784479500533	0.916546825809152	0.975241942732891	-0.444856935914269	-0.0179192951004489
TMEM214	-0.642809131236138	0.215778667285955	0.00289171177631316	4.65976841968198	-0.962769020082544	0.392467274944899	-2.45311923196071	0.0141623387218412	0.128397278653419	-1.52782254811219	-1.50661797576964
EMILIN1	-0.250492451326577	0.323254515110172	0.438394131463072	2.99151541312972	-0.195295740057107	0.584443935081388	-0.334156500451853	0.738261466736456	0.897001697736321	-0.509089094577237	-0.239954042817838
PREB	-0.37378564745984	0.32274932199489	0.246811020396247	3.93863543740297	-0.421755863321339	0.511419161058256	-0.824677476785616	0.40955472216081	0.70738413225124	-0.829246023727321	-0.613711511457157
CAD	-0.323846607356096	0.291483907295077	0.266556555935082	3.59607381808405	-0.512428605620288	0.550163807523338	-0.93141096999288	0.351641018468318	0.665391677522178	-0.699568716091981	-0.763360880837293
MPV17	-0.592897671215138	0.25928628424989	0.0222161050081203	5.13301260637746	-0.635006192396628	0.460527691357378	-1.37886647060242	0.167935927687989	0.465650325810085	-1.39821685801029	-0.965667087709686
GTF3C2	0.0330418228326911	0.113762270949315	0.771474879945594	15.9740715698948	0.0688441033496872	0.211451701512408	0.325578384365223	0.744743368629163	0.90145456779994	0.227167774175794	0.19599131398707
EIF2B4	-0.202174447118352	0.277510108308934	0.466289193703933	4.14678254800915	-0.305253645019402	0.455004407409191	-0.670880633349303	0.502296574737235	0.766393424985808	-0.383621150399311	-0.421432298782744
ZNF513	-0.484988903272938	0.370064327257509	0.190008837083018	3.03421230087943	-0.771185595986827	0.668459138451902	-1.15367649513002	0.248632823885831	0.567253128696483	-1.11800885905954	-1.19042219440587
PPM1G	-0.341905524457104	0.166592762803135	0.0401363200941736	10.8955279853569	-0.515993250684058	0.29254273880778	-1.76382176767375	0.0777619914470666	0.313582405206018	-0.746462523894524	-0.76924409195821
NRBP1	-0.265544508508309	0.233575066572273	0.255592594596135	8.28357436004094	-0.268795721450961	0.406843349641374	-0.660686039695376	0.508813678419461	0.771356079838149	-0.548174952968694	-0.361260905124677
IFT172	1.08605563569361	0.483431781676245	0.0246685404429317	3.54203808997023	1.20727524864275	0.641023873172045	1.88335458189516	0.0596523310526222	0.276648491838248	2.96154143996821	2.07489669013768
ZNF512	-0.0574135063331308	0.124230802881409	0.643972366504205	19.3398109144308	-0.243236741153625	0.238395502134853	-1.02030759379023	0.307582602998274	0.62698806374059	-0.00771866983923504	-0.319077497117836
SUPT7L	-0.275526925048717	0.383220773496041	0.472155086354721	4.08044938641182	-0.0554217112572761	0.535465320537123	-0.103501961997619	0.917564592410229	0.975964308558954	-0.574096414373747	-0.0091012013592608
SLC4A1AP	-0.035525474066967	0.337679473361267	0.916213366378633	5.4344319672827	-0.233033882478393	0.525288891403147	-0.443629945906366	0.65731015143872	0.856326855915341	0.0491182474866709	-0.302238353093836
MRPL33	-0.541729462441429	0.49005546465389	0.268966726193749	3.55733114600137	-0.862276553758719	0.685163287687193	-1.25849789277149	0.20821174880837	0.520683881026468	-1.26534775326753	-1.34076180078783
RBKS	-0.338275109345612	0.283155424335245	0.232218999221838	5.51154320329042	-0.741649945904608	0.501031902194972	-1.4802449557713	0.138807887020001	0.420364578988015	-0.737035381196568	-1.1416755557031
BABAM2	-0.120817984851658	0.109863512813596	0.271458570988976	136.312333515621	-0.102479207398733	0.149057049574239	-0.687516676946517	0.49175719522714	0.76065713352648	-0.172361843781399	-0.0867664891141987
FOSL2	0.293819714571446	0.757456289687316	0.698087673903463	5.43406776289678	-0.090310331595904	0.915641122246029	-0.098630707382797	0.921431487921982	0.977430086635472	0.904332870285979	-0.0666825637383184
PLB1	-0.298992454012867	0.131502243613697	0.0229859506317966	24.8093821132121	-0.283517910297915	0.24051707890911	-1.17878493944729	0.238483822863751	0.557494650850327	-0.63502963639781	-0.385558904953315
PPP1CB	-0.054753588998769	0.148758184957092	0.71282021826058	39.909548543214	0.0260086519207071	0.226859069880014	0.114646736118874	0.908725133847299	0.971826359257416	-0.000811630422056569	0.125294232031331
TRMT61B	-0.17581501095432	0.291135976090107	0.545914707787447	4.26062083410052	-0.248907797301699	0.554242843313081	-0.449095194109879	0.653362987162461	0.854793490170149	-0.315173284652668	-0.328437200538746
WDR43	-0.496675456262988	0.113302573149978	1.1672316050871e-05	28.4964717352444	-0.94098100118525	0.21379498865871	-4.40132393695803	1.07592353078155e-05	0.00163087356244782	-1.14835547213299	-1.47065829036305
YPEL5	0.468424756163754	0.206188233049786	0.0230967383275975	10.6343887110754	0.856297523569453	0.363488854548206	2.35577380944397	0.0184841690106143	0.14719190806609	1.35773188729171	1.49563114801342
LCLAT1	-0.3098888722295	0.177557753644824	0.0809352832524522	15.4599513789239	-0.520967172593853	0.319169305613581	-1.63225962970446	0.102624803828766	0.362205189983879	-0.663324496977153	-0.777453221386464
MEMO1	0.195767008696444	0.134472356227704	0.145443489554055	13.1523211120785	0.343595346083877	0.239480680234006	1.43475183780227	0.151357826674258	0.440907492402425	0.649718226556032	0.649450084165425
SPAST	0.0433357321147696	0.128699519078311	0.736327809073206	27.4062049007015	0.297719917299635	0.218160032061554	1.36468588900662	0.172351796614592	0.472985839466408	0.253898092539328	0.573735720470871
SLC30A6	-0.361872764860991	0.200100971304838	0.0705363651133094	12.0215941060693	-0.570661443588305	0.327539314531524	-1.74226854081476	0.0814614654976726	0.321005740092791	-0.798311697829478	-0.859470331794424
NLRC4	0.168709357729795	0.213644126959944	0.429717781699448	9.9769831707003	0.204125231942455	0.360832463805293	0.565706394013931	0.57159338791136	0.81133019082539	0.579457298011898	0.419263877159293
YIPF4	0.220869112186126	0.198403641020702	0.265609170286656	15.9695619378362	0.273536878071029	0.291966233683665	0.936878469197902	0.348821075563302	0.663447407291632	0.714901161385444	0.533823212273819
BIRC6	0.0645769742083131	0.0545306488355271	0.236320985071573	164.181531756989	0.0563105707732368	0.101168322135035	0.556602794084849	0.577798844340744	0.814812375477036	0.309055482024567	0.175305546703367
BIRC6-AS2	-0.0520972069632484	0.277347512819768	0.851001371307042	4.39539030693433	-0.027143065282147	0.4824874160732	-0.0562565247878487	0.955137452147497	0.986301850908853	0.00608622884198977	0.0375708351293859
TTC27	-0.00431490596167102	0.17972199831509	0.980845605108821	27.6300450283261	0.0407916197711036	0.250232556496807	0.163014838445389	0.87050675155859	0.956403899441225	0.130163106043349	0.149692543588787
LINC00486	1.8911201741507	0.326688172071726	7.09069555421864e-09	26.1911501515696	2.19394597589612	0.420740123145638	5.21449192792267	1.84321728736961e-07	0.000114873685103699	5.05206223497999	3.70333152485888
RASGRP3	-0.08787863972447	0.30960537399296	0.776532379298311	24.7790539873342	0.284104822132481	0.453780066601491	0.626084843832467	0.531259292756927	0.787455873978358	-0.0868278490852377	0.551264905602413
FAM98A	-0.242568337225469	0.60150197499794	0.68674883133639	3.8236843349408	-0.635615633476725	0.717144641782993	-0.886314414755206	0.375448123553129	0.683866115534879	-0.488512451936686	-0.966672929939649
FEZ2	0.121101396774338	0.0493876738092927	0.0142042115586662	78.1485093739323	0.19760145497902	0.106577258598575	1.85406772117576	0.0637294720055072	0.284627271167822	0.455833131710607	0.408496814381641
STRN	0.0589745275255834	0.171559970043355	0.731030851609298	26.9284986473066	0.270033782079243	0.245738878986153	1.09886471035158	0.271827081422425	0.590984972446151	0.294507541165518	0.528041583828961
HEATR5B	0.0633887614963362	0.128903442216038	0.622893378610627	72.0530498439251	0.131834178183893	0.184010365607848	0.716449737754722	0.47371369254762	0.751443341227704	0.305970035747123	0.299952270026841
GPATCH11	-0.184587072818635	0.185499541492408	0.319696861324898	9.73223795269246	-0.319640608683369	0.349225381361696	-0.915284586237777	0.360042248801699	0.672030576581319	-0.337951803475055	-0.44517703159902
EIF2AK2	0.0445523494650587	0.121352717937536	0.713521275373997	41.3612117368783	0.0916967700371006	0.225716040657858	0.406248354214644	0.684560128505215	0.869894982117669	0.2570572974836	0.2337081302178
CEBPZOS	-0.47413880425378	0.301408601195799	0.115701092723848	10.4285455959519	-0.372422593683918	0.411475617342271	-0.905090309091466	0.365417545694075	0.677432286820448	-1.08983427609883	-0.532290209933491
CEBPZ	0.0410068933995937	0.297142725029985	0.89023723291764	8.55916336115807	0.0975975890633402	0.404828500956543	0.241083789389169	0.80949017648093	0.931041161514599	0.247850768964954	0.243447042086062
NDUFAF7	-0.00356231751746335	0.27838105931786	0.989790107903482	7.02811928303734	-0.130477794335982	0.451126757906326	-0.289226458083595	0.772408086032667	0.914193225129618	0.132117361531632	-0.132976306667526
PRKD3	-0.255141150894078	0.137513927775683	0.0635414006735304	83.2344288342379	-0.355034336723328	0.189967443777191	-1.86892200928776	0.0616336657439869	0.280795744572405	-0.521160428801259	-0.503592040860885
CDC42EP3	-0.0958150666042628	0.363643542096334	0.79217583421983	4.26593519974415	-0.0268796549202794	0.591259609429336	-0.0454616795932039	0.963739318554814	0.987159828475862	-0.107436464466676	0.0380055765251156
RMDN2	0.0959353461399244	0.146775541995519	0.513357022835241	9.32920495307919	0.20819487598922	0.302148419243634	0.689048370699383	0.490792828533658	0.760346071101095	0.390484144559355	0.42598055573059
ATL2	0.0262984300632405	0.074835156812106	0.725274690938491	32.4480674106644	0.102013319246516	0.149293953798388	0.683305094754729	0.494414075511043	0.763017899534735	0.209657124855075	0.250734912955638
HNRNPLL	0.150927600515902	0.105026575031401	0.150706056958747	22.3802062009483	0.206488750467896	0.205118870947062	1.0066784665619	0.314089313355315	0.63269636877814	0.533283194630402	0.423164708300854
GALM	0.596537161858556	0.104738649473648	1.23023389432644e-08	17.0817136147697	0.9443341393513	0.203431409953241	4.64202720498451	3.45007421318839e-06	0.000764324133383274	1.69040291602346	1.64092976477608
SRSF7	-0.418977338398154	0.143813227215724	0.00357580961482568	34.9411834041227	-0.664261155905601	0.216765301259576	-3.06442568088953	0.00218088352707716	0.0439226892166589	-0.946595832538116	-1.01395047177148
DHX57	-0.429746786891251	0.161512759431372	0.0077964368360981	10.4381342553354	-0.579344695179416	0.288073179303189	-2.01110251423188	0.0443146296774864	0.23247018847206	-0.974560989305269	-0.873801464743889
SOS1	0.159892156343599	0.0503151636167545	0.00148390675648612	94.9997464184698	0.297935862444755	0.0963623109417694	3.09182977798025	0.00198926885086198	0.0417326602299424	0.556561564848721	0.574092123662928
MAP4K3	0.155768648419632	0.142764344984778	0.275233593101766	77.0365637029973	0.462890060732845	0.230718475749721	2.00629819189244	0.0448244428299996	0.233584551297465	0.545854002098573	0.846338127528468
MAP4K3-DT	0.372810074918511	0.228419205976616	0.102651885264095	16.8962197000408	1.15591075851977	0.370390047118385	3.12079324893499	0.00180364616970517	0.0391356295705699	1.10944809151717	1.99012299342854
THUMPD2	-0.111300513285304	0.0851342765979866	0.191093005856896	25.2462255736494	-0.186487228247085	0.17473884520969	-1.06723395146223	0.28586620482438	0.607149461573904	-0.147647710597086	-0.225416176154435
SLC8A1-AS1	-0.371741895934369	0.263564614403984	0.15841000151635	18.3932768928683	-0.818237273614237	0.327216408460363	-2.50059976351508	0.0123983207377386	0.119460463404325	-0.823938989496223	-1.26807787908787
SLC8A1	-0.0505319752202568	0.0770675102844638	0.512027116542591	684.386956925546	-0.0509702189472466	0.125437071824364	-0.406340950134858	0.684492100731594	0.869894982117669	0.010150684983615	-0.00175430746252503
ENSG00000289013	-0.0994741369888732	0.155292408120173	0.521808460802292	15.9351069422077	-0.106226573453537	0.242517218244129	-0.438016625057131	0.661374231869899	0.858256738263132	-0.116938016657883	-0.0929512691563532
ENSG00000287255	0.0150858579061639	0.406437540002187	0.970391490285415	6.19018087511468	-0.122494684399053	0.602783911015403	-0.20321492024017	0.838967051475409	0.944709032469194	0.180541303526189	-0.119800711251928
PKDCC	0.227004510227522	0.390189684141845	0.560714953576436	3.36959792074529	-0.179843387970179	0.587179585031235	-0.306283448121945	0.759388840527176	0.908113436976443	0.730833023464222	-0.214450956811854
EML4-AS1	-1.37411136969828	0.284852021976592	1.40744056065111e-06	4.44521404575699	-1.89489839012257	0.545475907762348	-3.47384433144963	0.000513058596594697	0.0179466650792639	-3.42680388925253	-3.04503590458099
EML4	-0.318981020405413	0.151472380012415	0.0352157153568847	155.131175885789	-0.706072946315165	0.181726388846997	-3.88536277419588	0.000102177195682076	0.00635115806254056	-0.686934187784679	-1.08295806885966
COX7A2L	-0.50174118270893	0.354770333512274	0.157282523424854	4.91103463188466	-0.196577817007648	0.557502507424494	-0.352604363908214	0.72438506555475	0.889544756854755	-1.16150970508104	-0.242070026103231
MTA3	0.283294586384568	0.162623149537407	0.0815029999888761	24.0554972128223	0.429214697617055	0.258754803508909	1.65876996985788	0.0971621537994818	0.353019768220152	0.87700214300416	0.790759166021934
HAAO	-0.425016344984282	0.206134854315855	0.0392233147274936	7.02271785434322	-0.47543474320955	0.360770831010778	-1.31783032979001	0.187560452384406	0.493021508990045	-0.962277393762647	-0.702304955535621
LINC02580	0.18521944255638	0.252080408371516	0.462483637972652	3.54099348614875	0.282426763140871	0.48468666648367	0.582699675214579	0.560095491909222	0.805501464898838	0.622329234370606	0.548495380125295
ZFP36L2	0.454714269709524	0.169077976806042	0.00715857158348182	127.106869197045	0.850527959905129	0.23719875824125	3.58571843382112	0.000336151498230812	0.0139893461540083	1.3221297017859	1.48610886444645
THADA	-0.115469397196087	0.110105374005963	0.294308305360517	73.1049458302466	-0.143085527421284	0.180894467987634	-0.790988961757888	0.428950432838817	0.719970151842791	-0.158473101719372	-0.153784536987812
LRPPRC	-0.503615783449929	0.245031274231097	0.0398488533446049	25.4297304845374	-0.618967347430784	0.287280579263894	-2.15457428071462	0.0311951634569483	0.193625152491403	-1.16637750343037	-0.939196033963337
PPM1B	-0.141316524808524	0.180276184158213	0.433105221744262	22.925185560508	-0.161438405874741	0.270072699732122	-0.597759070186908	0.550000704618881	0.799619192734287	-0.225590649672334	-0.18407475009083
CAMKMT	0.134392100145615	0.133563691153669	0.314318241128056	92.5283815035215	0.35060508411159	0.20763487624061	1.6885654783029	0.0913027309893489	0.34223670097526	0.490345261422888	0.661019193566668
SRBD1	0.0708785380692078	0.0923120929759692	0.442597562535107	56.4994431387329	0.0867185620228194	0.168457769943014	0.514779235485278	0.606707296986973	0.830316354806759	0.325418828890574	0.225491926857323
PRKCE	0.0427725460513749	0.213268318588329	0.841044646946027	68.7498486165427	0.471436715190341	0.29591911310684	1.59312695364876	0.111131713808795	0.376983905499798	0.252435660497241	0.860443815935435
RHOQ	0.163287074797854	0.098363426113587	0.0969067066951673	70.8544661474554	0.269909725610961	0.151133996688313	1.78589683013281	0.0741159643312936	0.306539938641635	0.565377190537056	0.527836836825891
RHOQ-AS1	-0.292817919257872	0.218335444435494	0.179875714127249	12.9238178171603	-0.55124566224621	0.295601805709422	-1.86482508428276	0.0622059260327191	0.281324764912772	-0.618996147542894	-0.827425867711851
PIGF	0.16938259692077	0.152509937452728	0.266726274466808	15.2275448176962	0.356887116160086	0.295178370645175	1.20905578338966	0.226641414975678	0.543517321392869	0.581205506337466	0.671387272337062
LINC01118	0.541530751762244	0.239621329486471	0.0238247354622656	3.84772949988674	0.435353191901952	0.465506736410821	0.935224257458955	0.349672739867072	0.663902962579058	1.54756710762272	0.800890345198689
MCFD2	-0.0827189894788427	0.284160807514531	0.770975436305809	7.95453012452976	0.0232790572729357	0.434646121846276	0.053558644844343	0.957286805825421	0.986653163526903	-0.0734297230739446	0.120789216440696
TTC7A	0.248335563965107	0.160581679500375	0.121989876483037	130.760243908579	0.524359657231467	0.246551701492982	2.12677363026186	0.033438896314531	0.198292425640047	0.786223627928552	0.947789634550737
STPG4	-0.0357123026404067	0.18692346943668	0.848484015215199	9.9177634922139	-0.121051115768418	0.317715831830777	-0.381004355593122	0.703200016579357	0.879741296833999	0.0486331074771175	-0.117418196620142
CALM2	0.150889245944188	0.276863900363824	0.585757441943548	17.5939137193065	0.542518730122142	0.419433207952259	1.29345678843792	0.195853120055991	0.503772240929969	0.533183598851529	0.97775998437933
MSH2	0.259002380660873	0.331018413882687	0.433955443045829	3.30111621588037	-0.000771142692704307	0.569462791712215	-0.00135415817139817	0.998919538432371	0.99948462794397	0.813922279469973	0.0810959506689612
MSH6	-0.875361368063613	0.469496011018643	0.0622556887373374	4.85461383242663	-1.5253298017093	0.64928393832238	-2.34924924471479	0.0188113099120465	0.148301512124223	-2.13169374575066	-2.43508737102489
FBXO11	0.0137708419858834	0.0412374712406784	0.73842481966966	152.680777702935	0.110928267387377	0.0796993798739116	1.39183350689643	0.16397282090437	0.459107295636156	0.177126585828665	0.265448445749627
PPP1R21	0.431880103302878	0.109534502097564	8.05129122825814e-05	33.6774667299083	0.739913699783694	0.180824744706501	4.09188300519741	4.27884523881404e-05	0.0039328960492929	1.2628359465283	1.30354733766428
ASB3	-0.116626065521469	0.152199039465957	0.443513681031597	30.1547358264184	-0.01997255972293	0.215840312514962	-0.0925339640691333	0.926273807545125	0.978960941552279	-0.161476636307763	0.0494052807176279
ERLEC1	-0.177779177927111	0.360733371650817	0.622134767445124	5.47390868464766	-0.51992505540106	0.486831885469526	-1.06797658682446	0.285531073219418	0.606735974573481	-0.320273660716138	-0.775733275824352
PSME4	-0.188777422431329	0.121950182155049	0.1216251780751	55.0106785069071	-0.174337293167133	0.20249900609644	-0.860929130111901	0.389277076722508	0.694989568336878	-0.348832934844342	-0.205363511190033
ACYP2	0.019812477353122	0.1229196920846	0.871949829927638	52.6696022373619	0.279178965903483	0.198808269933022	1.40426233776662	0.160240744936519	0.454972078952193	0.192814973240806	0.543135105404065
RTN4	-0.024716872087762	0.0765279228912851	0.746711541106897	150.841997815544	0.0748734919565747	0.137323755587397	0.545233354828569	0.58559303385792	0.817757061479357	0.0771850745833383	0.205942421452129
CLHC1	0.450084939409158	0.251143005672511	0.0731095779416603	5.64177463031427	0.762652202860626	0.478222489703543	1.59476440209536	0.110764930258997	0.376330710750189	1.31010866397142	1.3410757344
RPS27A	-0.672358610190902	0.241996666072468	0.00546307481956018	21.4349650353774	-1.15536337930595	0.367612721403762	-3.1428819299128	0.00167293305631406	0.0376409937670663	-1.60455403644118	-1.82448223875762
MTIF2	0.192666221613221	0.137164510790893	0.160129520179327	10.0065275487809	0.278681755405212	0.291391056491775	0.956384038550885	0.33887824577077	0.654573673923418	0.641666375345688	0.542314492333049
ENSG00000240401	0.431218770875598	0.522399264120889	0.409111488658396	3.80875330312993	-0.0915033903853822	0.674610382861941	-0.135638870539157	0.89210677515903	0.963716441838298	1.26111865663959	-0.0686516284313237
CCDC88A	0.138544715042454	0.118468042395806	0.242214683321309	95.2355227878038	0.29766709553601	0.183226619177948	1.6245843364436	0.104251156897296	0.366150404712454	0.501128406600485	0.573648541640546
PPP4R3B	-0.253198128244026	0.113487994533309	0.0256773864792843	34.3504698904729	-0.306733812264486	0.197173153784698	-1.55565707793781	0.11978965821438	0.391315562172157	-0.516114958455617	-0.423875217009189
PNPT1	-0.891645504558417	0.303030413539048	0.00325648354009827	9.13523141980093	-1.22252234792434	0.449508560418221	-2.71968646556343	0.00653438416513104	0.0851539655908479	-2.17397895935159	-1.93532367850172
ENSG00000285755	-0.546145256137858	0.204671560823444	0.00762138356109422	20.2357598349336	-0.656967207420931	0.310659083951771	-2.11475292807766	0.0344510107142074	0.200865123316954	-1.2768142980076	-1.00191229179207
VRK2	-0.504789510866623	0.17308187868933	0.00354007560300414	42.5221111072727	-0.440968557836778	0.267653747707889	-1.64753365724601	0.0994484040614666	0.356494456470523	-1.16942533556688	-0.645420794152602
ENSG00000287875	-0.466595821335177	0.237180423548059	0.0491531170295568	3.36511756299205	-0.621367507129171	0.486197049282003	-1.27801579225292	0.201243858044416	0.51169715523948	-1.07024732139582	-0.943157338939544
FANCL	-0.287168165136494	0.326262356662389	0.378764190134378	5.93862939190795	-0.568898604101464	0.479494979477167	-1.18645372412821	0.235443166096518	0.554588046639563	-0.604325362887444	-0.856560881712343
PAPOLG	0.00368944648282423	0.189277606964247	0.984448419269781	36.5473382143197	-0.089945874970778	0.205319536235422	-0.438077528422064	0.661330083568491	0.858256738263132	0.150948104557742	-0.0660810521623621
REL	0.107297978418983	0.13886919525925	0.439726583611868	77.0794890575166	-0.0785449064360614	0.143066885635229	-0.549008291382842	0.582999759755593	0.817752468468107	0.419989628816515	-0.047264506988092
PUS10	-0.349633622253136	0.184601330884403	0.0582259434942533	12.3028205585315	-0.451178650470582	0.315704103094488	-1.42911874140434	0.152970107715721	0.443659526909645	-0.766530168631992	-0.662271877347196
PEX13	-0.337506534669874	0.123135159749559	0.00612630124452172	12.184474511687	-0.675157714903451	0.277648142639329	-2.43170261643168	0.0150280403447711	0.131953524978478	-0.735039614068099	-1.03193452233726
SANBR	1.29582049887275	0.429549669679039	0.00255546483667876	4.9713870453127	1.76828229348188	0.572738919244258	3.08741423721504	0.00201906023127994	0.0417927413005622	3.50624038966883	3.0008017454981
USP34	0.0660734115179945	0.0369171222912634	0.0734897892759029	153.075149741383	0.112206857085279	0.0834233102421278	1.3450300252964	0.178615538541857	0.481466493833521	0.312941298831647	0.267558673554981
XPO1	0.408246799674118	0.129180279773921	0.00157613629147883	58.1954240890617	0.730410216719856	0.192561140668586	3.79313403620181	0.000148757806249276	0.00818641685346333	1.2014670620095	1.28786246687114
CCT4	-0.0560736842589003	0.282820663968879	0.84283705543049	11.0674846780973	0.361683834367611	0.435143396305897	0.831183093752743	0.405870203976425	0.705293355260722	-0.00423953770262056	0.679303938764595
COMMD1	-0.0648741658506058	0.0627374059161338	0.301108681593735	58.0358539563897	0.00510297573359508	0.136202797469785	0.0374660126546016	0.970113439082974	0.988333867117892	-0.0270918543738254	0.0907907949614353
B3GNT2	-0.467255569680654	0.192316434065158	0.0151147222687007	5.46978300334395	-0.560358412987904	0.376875424529564	-1.48685315230457	0.137053599659508	0.417344555391759	-1.0719604978802	-0.842465860627435
EHBP1	0.0369682345561078	0.119707777988433	0.757457955261275	39.9233606165557	0.161401784645588	0.211642606127197	0.76261480426387	0.445693152966047	0.73250020462297	0.237363534845257	0.348751650622215
WDPCP	0.0468510444944156	0.205376634957368	0.819550959207457	30.6010409331559	0.344894768933694	0.289656263081908	1.19070364736483	0.233769945562769	0.552441458699818	0.263026346585514	0.651594695711331
UGP2	0.41410222475055	0.204118054305716	0.0424848976154349	27.9141297220331	0.763397929929305	0.307097275912773	2.48585054250412	0.0129242231367166	0.121929870998673	1.21667191491406	1.34230650764815
VPS54	0.145879690218777	0.0626008725107466	0.0197895608533627	48.1932581455502	0.241153884632807	0.13149620707433	1.8339227419426	0.0666654632076493	0.290317339775247	0.52017522509082	0.480377221518479
PELI1	-0.0167797480445924	0.130671106749836	0.897822875291228	217.061005509557	-0.0165393884140281	0.162714424957491	-0.101646725042042	0.919037090271705	0.976583011066446	0.0977955002973239	0.0550715030941082
ENSG00000225889	-0.0883832720352351	0.139482076515718	0.52630713653698	35.6955430881341	-0.277040352765922	0.213189590297833	-1.29950225233271	0.193771621004107	0.501403655428418	-0.0881382338917913	-0.37486812429301
ENSG00000288932	0.160413155677386	0.18931248251598	0.396802350192658	44.9282753435696	0.310800902282614	0.252878180601237	1.22905385329672	0.219051615388445	0.535542149676333	0.557914450101321	0.595325021775113
SERTAD2	0.020641520632376	0.107922424222204	0.848319881509602	34.8379424816606	0.110889166243416	0.172951214638245	0.641158643929491	0.521419615931464	0.780503375198865	0.194967759921196	0.265383911895378
LINC02245	0.30908816451485	0.138019795814393	0.0251267770149914	51.4294849238428	0.459715626072761	0.190503643411836	2.41315923328005	0.0158149086536315	0.136530434598967	0.943980638371076	0.841098932893174
SLC1A4	0.279222693419352	0.179086065911315	0.118960017992595	11.2749485668546	0.378301387262695	0.387266566511293	0.976850107848552	0.328643364927488	0.64671308443852	0.866428609439808	0.706730111706309
LINC02576	-0.10453753121658	0.271036418700047	0.699722184496347	3.84598892903098	-0.645735819900139	0.506734219541809	-1.27430869082419	0.202554037686439	0.512764982599131	-0.130086193506724	-0.983375628875125
CEP68	-0.2615045778412	0.407817652878831	0.521373795837714	7.3782324015053	-0.349488100997711	0.647469868592997	-0.539775081359657	0.589352153842215	0.819840782586359	-0.537684416289256	-0.494438345298931
RAB1A	0.0133540373342235	0.0898581393615246	0.881859456411034	131.318666218438	0.0665375493870358	0.126692736237237	0.5251883522544	0.599452261228918	0.826427828033228	0.176044264163594	0.192184499092093
ACTR2	-0.195768517384033	0.0834325237419457	0.0189542623398697	90.9945746129002	-0.282010006423676	0.130647213781631	-2.15856119897848	0.0308842257155992	0.192247629814681	-0.366986795411272	-0.383070209253324
SPRED2	-0.141348827573172	0.0925452944540598	0.126674614558009	44.0762822987426	-0.119076823292098	0.150260367703922	-0.792469931437487	0.428086717542732	0.719305569733411	-0.225674530650824	-0.114159757352041
MEIS1	-0.0486567324567828	0.852114636095266	0.95446461399184	3.48807893517887	1.6703791857346	1.14686232991546	1.45647750576804	0.145260663516182	0.43025441644834	0.0150201504804443	2.83921913573836
C1D	0.0723404704812297	0.340633729007964	0.83181819280432	5.75649689522959	0.674954633464478	0.506325540952519	1.33304480788137	0.182517099819052	0.486619033240416	0.329215046413819	1.19633669129226
DNAAF10	0.455549904248493	0.35128649117858	0.194698460309284	3.9099064020978	0.909339969149137	0.578594079878243	1.57163718187455	0.116034718264493	0.385592294540469	1.32429960406988	1.58317419932214
PNO1	-0.631149443360183	0.371506525883009	0.0893395454969773	4.55413154080088	-0.769419050459667	0.541564142627711	-1.42073484911018	0.155393857309892	0.448281444793811	-1.49754569600448	-1.18750662774915
PPP3R1	0.0800761021793541	0.0677906816232585	0.237513034361706	107.10070763937	0.138135860465148	0.137136266920685	1.00728905319438	0.313795888760568	0.632575798160703	0.349302254525697	0.310352780207889
ENSG00000289156	0.0570106707891344	0.206378806521336	0.782361543530473	12.1127501163832	-0.0507697769132923	0.337022810577058	-0.150641960484405	0.880258159394327	0.958224832703413	0.289407970696499	-0.00142349113097933
CNRIP1	-0.213098697126875	0.455088073018491	0.639599995535495	3.83130115604421	-0.208320729479801	0.733928610380465	-0.283843314640383	0.776530458771946	0.916599369871702	-0.41198828212827	-0.261450927150097
PLEK	-0.263380076808787	0.151948596641197	0.0830335059020712	27.8207717312879	-0.409050586349604	0.243083882281765	-1.68275486844274	0.0924225551354082	0.343897879573612	-0.542554547074395	-0.592742291398151
APLF	0.23826142348912	0.268510511150974	0.374893257273576	12.7074752324623	0.339872877345869	0.3939624862906	0.86270365624398	0.388300421628388	0.694312012183211	0.760063985873913	0.643306395499393
ARHGAP25	-0.178681909819599	0.103274808644603	0.0836017499994628	134.945812211819	-0.445940120089131	0.155552452000145	-2.86681511191296	0.00414625160816571	0.0643957547323645	-0.3226177955071	-0.653626029122179
ANTXR1	-1.09698783085141	0.624066937240051	0.0787807357003716	4.50992544053384	-1.78485471174351	0.772443544151965	-2.31066040393026	0.0208516199691936	0.156659127420724	-2.7071938541901	-2.86341608525973
GFPT1	-0.0149732443643005	0.193137852705243	0.938204947066685	18.4833115723798	-0.101542733648692	0.291975815686295	-0.34777789184359	0.728006994211685	0.892195805672192	0.102486470187953	-0.0852209010732796
NFU1	-0.0509921448058573	0.290479071181728	0.860651424945295	6.05251459973629	0.180594865277106	0.445986384752012	0.404933584188954	0.685526331173689	0.870765583848966	0.0089557570716571	0.380428561898362
AAK1	-0.156059751644532	0.0617483361800373	0.0114926406629265	143.357064653397	-0.145801911121474	0.114803427013748	-1.27001357811395	0.204079793562895	0.514513690813428	-0.26387456458097	-0.158267748782462
ANXA4	-0.0450507636955852	0.102024728532256	0.658802494510105	45.5133725697158	0.0161986190989294	0.175762520833845	0.092161963893557	0.926569357801483	0.979033783955585	0.0243838130458007	0.109103421119963
GMCL1	0.664804513475593	0.322357864583273	0.0391774447727078	5.04186009339565	1.04910841613331	0.534313819355759	1.96346861737219	0.0495917475549834	0.246791902181119	1.86767357118026	1.81385278497097
MXD1	-0.133654346017203	0.54329059809795	0.805675309361197	8.25647906879837	0.165003107115593	0.635332153169106	0.259711563931622	0.795086271925537	0.925066710131517	-0.205694177609296	0.354695395378427
PCBP1-AS1	-0.212237566567285	0.245547664283203	0.387399133339559	24.2342450004968	-0.204399645913804	0.340115889851035	-0.600970586829469	0.547859577089764	0.79809589378782	-0.409752174020101	-0.254979437835219
PCBP1	0.315629816092483	0.454899886299972	0.487779688096862	9.50300845530651	-0.19859350764224	0.556834373928485	-0.356647356809451	0.721355820182754	0.887862227479035	0.960967423906273	-0.24539679029591
C2orf42	-0.290631258070025	0.330275430171311	0.378877549979007	3.44530496482857	-0.0286831772896132	0.551510018429379	-0.0520084428770647	0.958521966077172	0.986694071406658	-0.613318018068207	0.0350289820338634
TIA1	0.22988201387952	0.440488411504102	0.601754008097336	9.20660456126076	-0.102211842501173	0.515781963198005	-0.198168702657667	0.84291307352956	0.946284539939659	0.738305071896205	-0.0863252210186307
SNRPG	0.0354755858581788	0.344615778934687	0.918008661926513	4.73871195841538	0.0801055995029874	0.564312191170506	0.141952629690369	0.887117422705772	0.961805800680293	0.233487555972	0.214577669212346
TGFA	-0.439658664908446	0.276339100178378	0.111607005122057	11.6046642175027	-0.285557276258767	0.414009942341315	-0.689735310808912	0.490360655869649	0.760346071101095	-1.00029928247649	-0.388924743707486
TEX261	-0.100490506772991	0.408511375136707	0.805688469716694	4.12656790594081	0.0693475195107237	0.528813099502765	0.131138051564778	0.895666100272659	0.965835172079328	-0.119577236332361	0.196822169094402
ENSG00000236469	-0.410263672553884	0.298533280560733	0.169359600725818	3.52902551145552	-0.0778626849462432	0.512136192045711	-0.152035115181419	0.879159239664374	0.958101158424111	-0.923968951365159	-0.0461385455013172
NAGK	0.0080616963963523	0.140000958716684	0.954080670668431	32.3551803565101	0.113788363159855	0.222353443212291	0.511745451367786	0.608829171648553	0.831008537605609	0.162301578631679	0.27016884482289
MCEE	0.739428353285928	0.200040241127249	0.000218680033837011	5.35460353894255	1.1488459953195	0.384123911559062	2.9908213489148	0.00278228214813364	0.0503960540039301	2.06145019587933	1.97846306861614
MPHOSPH10	-0.614458613078807	0.329223217822925	0.0619869521576925	6.53972735438633	-1.17979427288549	0.465543096204236	-2.53423213125666	0.0112694050807465	0.114673675014257	-1.45420441574377	-1.86480381418231
ZNF638	0.238941247546699	0.0905705659213847	0.00833528905277807	109.868515254817	0.514329488772908	0.125694236584067	4.09190988187364	4.27834923445438e-05	0.0039328960492929	0.761829293201995	0.931235504317739
ENSG00000289463	-0.138516591451495	0.22777520270305	0.543102253946387	3.82416094626626	-0.206905774625262	0.497868303320809	-0.415583344521411	0.677714916363234	0.865965999002348	-0.21832002896069	-0.259115637664917
EXOC6B	0.235451024415462	0.120606601997663	0.0509116932755345	66.9780628089016	0.457609991045293	0.176208012569701	2.59698741488433	0.00940453697705746	0.105252849069659	0.752766188709696	0.837623721423707
SFXN5	-0.170442848738422	0.199314823170173	0.392471506873856	15.995463164446	-0.0125754561405121	0.31541619536288	-0.0398694053298192	0.968197242710802	0.98787686063718	-0.301223326245563	0.0616137113692419
ALMS1	0.102304546114975	0.168382918985337	0.54347216701573	14.7547269497842	0.273117664691326	0.289545700403624	0.943262719185961	0.345546539801955	0.66065990349389	0.407023122938591	0.533131328292838
DUSP11	-0.219149080969017	0.257528986369909	0.39478679567519	5.34316793891874	0.0198148883218171	0.443749234623368	0.0446533464753692	0.964383620695445	0.987159828475862	-0.427699386810686	0.115071834504106
STAMBP	0.628416172559595	0.230211448398528	0.00633853177702356	10.9030739627784	0.884187003564219	0.408361084299239	2.16520877615337	0.0303717005596496	0.190153255677806	1.77318352752902	1.54166089176812
DGUOK	-0.110977994952242	0.206870329350752	0.591639544512213	10.5122091651167	-0.100630619946607	0.35596256926345	-0.282700004539326	0.777406812766086	0.916843415547226	-0.146810223352485	-0.083715517681764
TET3	-0.032848791196981	0.059469436195324	0.580698811155527	66.2399478969501	-0.01946479272034	0.12161018083114	-0.160058907792987	0.87283467060403	0.957034914183522	0.0560688221723746	0.0502433166014341
MOB1A	-0.0683741839559334	0.0878219749014112	0.436242256323892	36.6388093746453	-0.0823045567192584	0.150952951068238	-0.545233174554189	0.585593157829087	0.817757061479357	-0.036180393593461	-0.0534695613374497
MTHFD2	-0.606270172407523	0.158463502674431	0.000130279630677568	20.0009792785538	-1.05297496166433	0.265402983474572	-3.96745713962638	7.26435710180626e-05	0.00531898689488187	-1.43294139311101	-1.65549692141296
MOGS	-0.0810606650990487	0.155228950471661	0.601530605411031	6.65260794095665	-0.285314261867081	0.337307349106579	-0.845858421474623	0.397631729831271	0.700130048042018	-0.0691235321597624	-0.388523664512746
CCDC142	-0.245727103444055	0.267199159776835	0.357760783196858	4.41623512541027	-0.332325042501601	0.50130683730108	-0.662917434541212	0.507383435015324	0.770334705091944	-0.496714858266978	-0.466111851410512
TTC31	0.0248574920304383	0.194134145696166	0.898115051574467	4.30899912414506	0.0508465002339445	0.427023290087145	0.119071960275441	0.905218345131387	0.970150736558701	0.205915423689514	0.166287459351848
AUP1	0.0468775930412065	0.23851085890118	0.844185333029139	14.6824324790001	-0.0965835027128877	0.327294783930946	-0.295096370167834	0.767920262512327	0.912757059857821	0.263095285517106	-0.0770360181267954
LOXL3	-0.333943755653123	0.120862879528931	0.00572733188517126	31.0178817561142	-0.313018977000845	0.221621274719698	-1.41240491192348	0.157830771006247	0.451392870405155	-0.725788102832957	-0.43424846607389
DOK1	-0.410927413370191	0.144748155787995	0.00452675048132908	8.82740887466924	-0.361282924974952	0.286545061124531	-1.26082412154345	0.207372221054764	0.519579501388085	-0.925692495146689	-0.513904922854557
HK2	0.322228864368439	0.152164555427903	0.0342060606704299	35.4465788959612	0.300150699991905	0.275780466975413	1.08836823464609	0.276432578497533	0.596437424875318	0.978103252140133	0.577747566674872
MRPL19	0.0401283056552382	0.483271817416845	0.933823988939452	3.74731401162713	-0.0756034350512106	0.632879409401614	-0.119459464043385	0.904911353017801	0.970029043433474	0.245569329574595	-0.0424098028440248
GCFC2	0.0528091754825952	0.529325947818892	0.920529437005943	5.9017638854937	0.298905999622303	0.767634832315615	0.389385664953003	0.696990874672019	0.878040349365052	0.278497897169602	0.575693270966421
SUCLG1	-0.266885908835974	0.39723524321081	0.501673727450769	4.57645983501733	-0.0964775433891658	0.512630856387843	-0.188200811923372	0.850719236038653	0.948978297998493	-0.551658183375033	-0.0768611392649358
TMSB10	-0.147483409745416	0.333123972435968	0.657962270723796	24.5861877833001	-0.63434169408887	0.448437562817685	-1.41455967716684	0.157197638454463	0.451075256142997	-0.241604274152337	-0.964570377163728
KCMF1	-0.0913807356204282	0.0654837470396457	0.162873551809248	44.5392216298629	-0.137195076803688	0.14042533441361	-0.976996618000508	0.328570826696889	0.64671308443852	-0.0959217837288591	-0.144062737492857
TGOLN2	-0.232965560710308	0.20888172476436	0.26472235080051	27.9595658095059	-0.336241179456565	0.294137353215782	-1.14314341847598	0.252979049833019	0.571478699444057	-0.463576806363141	-0.47257517667076
ELMOD3	0.0338163136606772	0.184386116145438	0.854484601546361	17.2358880943259	0.0865205189783539	0.303527089682271	0.285050402153306	0.775605527617707	0.916084159584947	0.229178903848147	0.2251650698994
CAPG	0.402504110486231	0.165923043195047	0.015272658300847	13.9356203539969	0.771547102715062	0.255881974299621	3.01524601264656	0.00256770893373666	0.0479446990471668	1.18655495174617	1.35575617882207
MAT2A	-0.509947114981581	0.28894298326508	0.0775854351035058	20.2319700026215	-0.909931727770285	0.358677129841162	-2.53691036329315	0.0111835585081916	0.114384305817061	-1.18281814836599	-1.41941351637197
GGCX	-0.0400994197549479	0.295777848801511	0.892159039772905	3.97526923903181	-0.0686249808188924	0.452410804584139	-0.151687316314148	0.879433561520135	0.958101158424111	0.037241027563031	-0.0308923252798035
VAMP8	-0.536569108240242	0.201370480594287	0.00770829891727628	6.1995512564575	-0.737984094265766	0.378058801679609	-1.95203521512291	0.0509340238321957	0.250895077485844	-1.25194779928634	-1.1356253098179
TMEM150A	0.109949297202276	0.192834437215566	0.568559284952636	4.12675584921212	0.104283124086615	0.390780743407268	0.266858400384207	0.789578187104482	0.92284684651824	0.426874340272447	0.254481075852276
USP39	-0.227403734093876	0.193739627332957	0.240491357901724	9.90143425219753	-0.227056784209582	0.327035115783544	-0.69428869638533	0.487501178330271	0.759468117701685	-0.449134344120071	-0.292373547376352
C2orf68	-0.376113220913346	0.184742973418318	0.0417631154471127	6.1561759302419	-0.676314349017439	0.371264278333206	-1.82165209121049	0.0685077916037966	0.294042384230901	-0.835290061781458	-1.03384347051036
GNLY	0.517685120961707	0.451245431766154	0.251283989765959	12.5242649907992	1.12268779558308	0.646993759192842	1.73523744183203	0.0826987571675254	0.323603832394665	1.48564687057659	1.93529068852236
ATOH8	0.428016116994092	0.367266127036374	0.243852520706322	3.16968167747263	0.468398755755386	0.594638273362453	0.787703679258264	0.430870052966069	0.721596677190703	1.25280228668577	0.855429864640738
ST3GAL5	0.782847129631805	0.35152835607631	0.0259485132863203	19.2916631511126	0.96586050636472	0.455664003937456	2.11967699449284	0.0340332943929604	0.200619556363384	2.17419625598897	1.67645761103866
POLR1A	-0.70845959646241	0.259333255299188	0.00629797755957295	8.48589700536044	-0.977250777479357	0.409498177652238	-2.38645940522177	0.0170114853655093	0.140998889611966	-1.69829790282195	-1.53051915937787
PTCD3	-0.195652690758988	0.132800240858974	0.140674025198826	12.2644355761707	-0.0496608263003849	0.256115353521168	-0.193900231351341	0.846254002544495	0.947102925127518	-0.366686027017302	0.000406758574584548
IMMT	-0.180864893106284	0.115177032528014	0.116340490984111	20.5654433236129	-0.316887019739676	0.225089297642134	-1.407828017854	0.159182001839102	0.45345614767222	-0.32828637453149	-0.440632415008542
KDM3A	0.452835800086614	0.18599256782749	0.014904208280035	30.5907506651073	0.847599032420249	0.291750944237018	2.90521435890079	0.00367001659637545	0.0593800438065242	1.31725185706427	1.48127486318037
CHMP3	-0.334056211711685	0.140364821818619	0.0173166765176534	23.6156045978752	-0.383108003524935	0.233654682157428	-1.63963332550216	0.101081429639188	0.360202142856008	-0.726080118836295	-0.54992577276895
RNF103	0.427548508184389	0.489433115659554	0.382358679393181	2.99066470956302	0.66257082199446	0.740030109436871	0.895329546116233	0.370610950472678	0.680630504426146	1.25158804125088	1.17589802880094
RMND5A	0.236565719885232	0.38252756309762	0.53629330726007	4.26302117069998	0.549306372872269	0.533137419728645	1.03032792774488	0.302856093263474	0.621245294953313	0.755660731877782	0.988962540201291
CYTOR	-0.859997087043958	0.397202345924455	0.0303772739615829	3.2278026508611	-1.16019291156861	0.639908425965464	-1.81306084510164	0.069822437374759	0.296981038525957	-2.09179713195426	-1.83245306261474
KRCC1	-0.0950609060915993	0.165905363808887	0.566656396242927	33.4523422087493	-0.101760622604752	0.227867347999638	-0.446578342610605	0.655179535651743	0.855064423221797	-0.105478126769277	-0.0855805123968431
EIF2AK3	-0.0241396125826981	0.161169320906247	0.88093979619329	13.8437442457091	0.0485928629056143	0.27805774294099	0.174758172139543	0.861269656267842	0.952905479759432	0.0786840513011144	0.162567979865012
RPIA	0.0504923027640566	0.151501270460238	0.738923137475303	8.70035694236674	0.235240013050845	0.300544007781857	0.78271403508264	0.433795058505853	0.724520854714105	0.27248164584299	0.470616767269529
MRPS5	0.168770012205895	0.246998150696793	0.49442707554924	8.51088353714041	0.297112165844906	0.364191972672877	0.815811956711569	0.414607693639868	0.709348608524447	0.5796148002214	0.572732666855926
ZNF514	0.186519780358011	0.41009870038898	0.649241039782724	5.22993143305158	0.412155652350891	0.621294943507818	0.663381630025619	0.507086168005665	0.770334705091944	0.625705837220432	0.7626043390962
LINC00342	0.335690448452344	0.29918901381979	0.261861907058793	19.2758966577576	0.741592008675873	0.480052658013697	1.54481387884475	0.122391289261566	0.395600222573006	1.01305910985949	1.30631727558577
STARD7	-0.61043387209541	0.287245563334734	0.0335758517137402	8.26998218679361	-0.797609562038827	0.388411231620645	-2.05351827420336	0.0400223392619609	0.219183827342574	-1.44375332229919	-1.23403320424129
STARD7-AS1	-0.175703559196439	0.20636831258031	0.394542945957599	3.97054473288758	-0.0320175613159401	0.448748266350416	-0.0713486016922868	0.943120315202116	0.983740403622568	-0.314883876529019	0.0295258015392685
TMEM127	-0.148071798178644	0.190794588015752	0.437701955030452	7.9119385633709	-0.246817798110399	0.3228940981861	-0.764392410691091	0.444633430055615	0.731574221378256	-0.243132149492077	-0.324987794983635
CIAO1	-0.624216310371784	0.206572991417029	0.00251300439801348	10.1588722832058	-0.83946042769553	0.358353409039623	-2.34254902149601	0.0191525177614123	0.15022800097925	-1.4795423459692	-1.30310529244272
SNRNP200	-0.0316691428384906	0.139083127459579	0.819879949170928	12.8552551515797	0.0204152938480909	0.271828154713428	0.0751036766946144	0.940132222509974	0.983522289889485	0.0591320292898461	0.116062764149566
ARID5A	0.0116549627739888	0.123633987235216	0.924894765122573	21.4420385001464	0.00809045568988167	0.194721419833266	0.0415488737541524	0.966858330846836	0.987313081020762	0.171632256764468	0.0957214332123451
KANSL3	0.0436934382482249	0.156962425869282	0.780729286345001	14.5265039923089	0.0930025773377343	0.275304059337775	0.337817675342113	0.735500589152341	0.895054333289028	0.254826952369528	0.235863278877885
CNNM4	0.119834911120353	0.374560488185819	0.749017804728105	5.4888145637353	0.276048140391668	0.586226241991446	0.47089011139098	0.637719209991889	0.847153723622785	0.452544433140782	0.537967884786233
SEMA4C	-0.508414737113137	0.325422726008826	0.118212402922336	7.91965924931656	-0.979511996384835	0.42545696100279	-2.30225871513808	0.0213205865519981	0.158756132529641	-1.17883900427657	-1.53425115175679
ANKRD36	0.534264381635596	0.217599790320363	0.0140782147061117	16.1633981080682	1.08228046002718	0.308683859542639	3.50611289372478	0.000454702315483543	0.017062753475071	1.52869843669216	1.86860105136178
ANKRD36B	1.06295654149395	0.59413063948045	0.0735994129236688	3.24650643899749	1.65219900718181	0.70458242793935	2.34493359707238	0.0190304685321911	0.149599702723544	2.9015597435158	2.80921395240914
TMEM131	-0.0688813208974638	0.0697395272695416	0.323302475925183	74.1899958132945	-0.0353131517713395	0.125838846054092	-0.280622024745523	0.779000321262672	0.917220329205436	-0.0374972822049254	0.0240866472699546
INPP4A	0.1073892178324	0.119145504731807	0.367413779587704	92.4509552735221	0.121601559496124	0.131470762049751	0.924932339329623	0.355001103448976	0.667336980745895	0.420226551301561	0.283064009068732
UNC50	-0.238003333359694	0.315882270450321	0.451176053651974	4.60049782088381	-0.122356124511267	0.499312963474051	-0.245048964200637	0.806418518907946	0.9308558454729	-0.476658451350594	-0.119572027313372
MGAT4A	-0.201469554711198	0.0776688104588035	0.00948783518789867	335.91250581671	-0.310500190023811	0.10878197543468	-2.85433490964922	0.00431270401351404	0.0651734390445156	-0.381790747785597	-0.430091374613335
LINC02611	-0.207777972534611	0.199635762581269	0.297975191214135	11.8053326688294	-0.194700108914708	0.332022630906096	-0.586406138591721	0.557602620121249	0.804837604653714	-0.398171892418725	-0.238970992977466
CRACDL	0.3626865510681	0.662381070626752	0.584001141161478	3.93384566743535	-0.991309061349912	0.752967474515969	-1.31653636431926	0.187994081460085	0.493548727990014	1.08316021505867	-1.55372142791475
TSGA10	0.530966293783666	0.425489478936604	0.212069425474598	6.88982598347696	0.726354746293125	0.53511294966159	1.35738585050591	0.174658641736412	0.475891095743488	1.52013425219653	1.2811691809231
MITD1	-0.00595920900036068	0.286156643788927	0.983385263605495	11.5724763730711	0.109503878995604	0.346047841204374	0.316441445247831	0.751667463128536	0.904772603493948	0.125893324514691	0.263097586834624
MRPL30	-0.197981946757981	0.225009835792578	0.37892361619203	3.69773043125021	-0.00231514873647726	0.439165702725932	-0.00527169749847716	0.995793813438962	0.997932610365431	-0.372734434157598	0.0785476707238379
TXNDC9	-0.0203865079175675	0.400843973640652	0.959437907748849	3.62938345608572	-0.384114016343569	0.572386946267303	-0.671074032782342	0.502173368336074	0.766393424985808	0.0884297834424754	-0.551586130447343
EIF5B	-0.147648484861637	0.158936983383845	0.352902040189725	23.085632704207	-0.194769394417696	0.25333793905104	-0.768812579542047	0.442004579982894	0.730334589988947	-0.242032926697212	-0.239085344121662
REV1	-0.147615408782347	0.0636512194103681	0.020388025758852	42.9381892554491	-0.199294634691423	0.137388901630006	-1.45058758259915	0.146894735060988	0.434052842314274	-0.241947037643266	-0.24655395415911
RPL31	-0.279013059909029	0.167971382134588	0.0966983891145918	16.0335979989687	-0.603479520316603	0.288991392759657	-2.08822662347765	0.0367773968044706	0.208547910600731	-0.583148902803637	-0.91363439876911
TBC1D8	-0.280238353404238	0.323689811567185	0.386620666940691	64.3331912917782	0.0718390389311902	0.349972869388718	0.205270308686122	0.837360940344	0.944709032469194	-0.586330637198045	0.200934257254721
CNOT11	-0.167853441085223	0.235685825398915	0.476346200904761	7.95172143844368	-0.230042665649272	0.381332102646124	-0.603260685510004	0.546335282411566	0.79641249199189	-0.294499380167713	-0.297301547381251
RNF149	0.147215783041428	0.187827315420448	0.433167680952978	184.033230782349	-0.295526438463296	0.150496873389263	-1.96367161528274	0.049568186372743	0.246791902181119	0.523644673434887	-0.405378187149588
MAP4K4	0.108447375182512	0.120032659106914	0.366270012280222	233.555405656739	0.155867634390008	0.133882882594974	1.16420883214431	0.244339391835667	0.564167388537176	0.422974281252557	0.33961790132993
ENSG00000288948	0.261654460014186	0.234910662677236	0.26534497025719	3.29265772364092	0.311712278226103	0.546712457629378	0.570157628340373	0.568570791690493	0.810100864150043	0.820808965907245	0.596829187544817
TMEM182	-0.0176119212621349	0.212608574132952	0.933980906094626	8.8177412459674	-0.0659527553652941	0.396705800576519	-0.166251048685064	0.867959387337434	0.955673391945384	0.0956345860684368	-0.0264819937531131
MRPS9	-0.373476884421862	0.268096911669766	0.163599616799548	7.41534162646645	-0.752305451205875	0.415947872747033	-1.80865320030956	0.0705048978945942	0.298608979318281	-0.828444255023334	-1.15926176307184
TGFBRAP1	-0.132000841893204	0.113672632443655	0.245545620437315	12.8226305245837	-0.0953034751060547	0.240033193657645	-0.397042899166622	0.691335826115146	0.874013576609451	-0.201400503511463	-0.0749234171477694
C2orf49	0.0714467058871585	0.366821736307171	0.845571224119844	3.60686984451596	0.365403744892399	0.538828211944711	0.678145161652919	0.497679658541522	0.765088568968242	0.32689419711479	0.685443405268759
NCK2	-0.405345693833634	0.183949377117145	0.0275544593949644	221.818929428507	-0.455895550419248	0.213670773418358	-2.13363551376595	0.0328726285349872	0.197008134868336	-0.911198376718048	-0.670056809012985
ENSG00000235522	-0.424015775473893	0.22460920508421	0.0590536912590243	3.30943030722796	-1.00714561252579	0.478789125186611	-2.10352649954874	0.0354197713483663	0.204290269993248	-0.959679202849491	-1.57985860912863
ENSG00000234162	-0.618100066892101	0.339642226825796	0.0687808820659266	7.95293694007543	-1.56128417220724	0.483509227362003	-3.22906799674851	0.00124194361796334	0.0309233223608163	-1.4636602227718	-2.4944276836156
UXS1	-0.197128873321699	0.118989832319331	0.0975828321684261	12.7475161762547	-0.183590453616555	0.259911368985031	-0.706357918599277	0.47996558342957	0.755080597383737	-0.370519248078679	-0.22063524104975
GCC2	0.265727511028977	0.137785112509049	0.0537849186867218	52.0212981879511	0.451996231844427	0.243041347030261	1.85975035674958	0.0629208538860422	0.282590401938311	0.831385506592895	0.828358582827902
GCC2-AS1	0.345574436578622	0.24379787563612	0.156347642545643	3.1557226817628	0.61686642556681	0.511067789515122	1.2070148779129	0.227426414331007	0.544349224468956	1.03872498101465	1.10046594270888
LIMS1	0.0355675376482301	0.109437094449836	0.745177738635699	146.986980695045	-0.0238333325427948	0.151763734240168	-0.157042343891448	0.875211476509828	0.957362609648955	0.233726328294042	0.0430333303038216
RANBP2	-0.0447214363783841	0.0920687249729214	0.62715172044434	47.8654859851245	-0.0447115765260483	0.161262794569163	-0.277259095289163	0.781581165969059	0.918381786205993	0.0252389812616233	0.00857516827363512
CCDC138	-0.447708118948662	0.482583801001975	0.353546944600957	3.78653777855029	-0.308644205998973	0.627422923050594	-0.491923700361972	0.622773283071691	0.839043088720769	-1.02120139684836	-0.427028195626414
SH3RF3	-0.125861096112023	0.141560048776123	0.373949123515528	339.220895502895	-0.621778218265806	0.180746443721198	-3.44005782611636	0.000581589910571334	0.0196686732104276	-0.185457351604357	-0.943835190530183
SEPTIN10	-0.026868355883017	0.264092297436566	0.918964237050531	15.4640155726446	0.0945729171876434	0.424815772625507	0.222621011934539	0.823830481647533	0.937450948572267	0.0715982906681861	0.238455021029861
MIR4435-2HG	-0.555100320609704	0.273380856890833	0.0423055589075942	6.99867525167924	-0.933610203533396	0.465130147366683	-2.00720208917654	0.0447281492724007	0.233584551297465	-1.30006802190773	-1.4584932759115
BCL2L11	0.416862019659233	0.143467240943497	0.00366520274901505	9.21593462448356	0.631731143952588	0.285229071137277	2.21482032470857	0.0267723995917876	0.177523816172713	1.22383830763287	1.12499917812279
ANAPC1	-0.109272122177493	0.175437586009715	0.533380019410791	13.7390085262125	-0.121588853215728	0.293276692607934	-0.41458750824865	0.678443894336716	0.8662265770754	-0.142380562947751	-0.118305696742469
MERTK	-0.154300447488502	0.139670042792965	0.269268031571385	185.846016052773	-0.29037141680437	0.213257918134056	-1.36159735284408	0.173324991127724	0.474144821188106	-0.259306158264153	-0.396870164552724
TMEM87B	-0.050176686671127	0.126208822235886	0.690948082204475	25.1249482268121	-0.168849817726094	0.211784473423112	-0.797271938763699	0.425293113830969	0.717509562187644	0.0110732670434443	-0.19630679559481
ZC3H8	-0.260039780946337	0.360681863920553	0.470929716927503	6.76822678208453	-0.142538840663029	0.588538891046666	-0.242191030756755	0.808632144625113	0.931041161514599	-0.533880760528877	-0.152882266619155
ZC3H6	0.365756544076452	0.179519915375404	0.0416084855122839	20.5460777978229	0.791989860011848	0.270511493987269	2.92774938446469	0.00341425128442763	0.0566202132388766	1.09113210292346	1.38949559885382
TTL	-0.310770615502633	0.302020362458621	0.30349264724691	7.94338060260876	-0.352903529358969	0.411057716429479	-0.858525494727	0.390602358890436	0.695405806885094	-0.665614130367141	-0.500075284112805
POLR1B	-0.975229999813231	0.311862269937942	0.0017652928695209	4.60419499272239	-1.46332903211269	0.578698908039277	-2.52865352221017	0.0114500998079142	0.115253459385769	-2.39102382609685	-2.33275919790508
SLC20A1	-0.329015973107101	0.192199243704428	0.0869246048544294	25.0153262260914	-0.454475671578776	0.277850061310073	-1.63568677809861	0.101905158082792	0.361294105294121	-0.712992070473244	-0.667713392814407
IL1A	-0.887133367435277	0.405804618160321	0.028807588545341	7.53155774692998	-2.0651791298609	0.508001187067456	-4.0653037481715	4.79699453253558e-05	0.00414460327611074	-2.16226223847361	-3.32607301312468
IL1B	-1.44788960032198	0.487537994273412	0.00297995150422802	22.7323431594369	-2.97441482772767	0.598466134303924	-4.97006372998401	6.69308986085717e-07	0.000252727054817829	-3.61838471037975	-4.82670644886061
PSD4	0.0229141923862474	0.167429840253927	0.891142663101987	5.77793405333284	0.0214456920246937	0.338730879453201	0.0633118895428506	0.949518148272554	0.984442750736958	0.200869234069852	0.117763368249866
PAX8-AS1	0.0964737035589417	0.391099764694373	0.805161400202096	14.7293502576011	0.161995903787518	0.600548430592221	0.269746610823325	0.787355198980449	0.92166506829677	0.391882103761187	0.34973220500573
ENSG00000272563	0.627484355254479	0.275722226775207	0.0228589141003376	7.47249479173239	1.03720494926426	0.495843166892397	2.09180042908476	0.0364563719741516	0.207151394304301	1.77076386629636	1.7942068995017
ZNG1B	-0.141668981372616	0.158365059325215	0.371015811982964	21.092529593196	-0.282566458522234	0.269837544690784	-1.04717250835511	0.295020022323944	0.614787108951568	-0.226505877882466	-0.383988596670844
WASH2P	0.352081008713666	0.14255393196767	0.0135185144686216	9.19201136370927	0.609321113167102	0.297068943111128	2.05111011196874	0.0402562247965497	0.219800184806937	1.05562067533827	1.08801290319818
SLC35F5	0.0105744472100872	0.198857020520194	0.957591572456039	26.4919252303532	0.259626430099123	0.247738270430499	1.0479867710708	0.294644701886948	0.614787108951568	0.168826468970115	0.510864937118453
ACTR3-AS1	0.386793266761746	0.212088474489714	0.068192078675153	6.29403615304136	1.04669614927299	0.405525972119885	2.58108289291903	0.00984909295830202	0.107345375384112	1.14575841439507	1.80987149792406
ACTR3	-0.0975485833645272	0.0678893994672001	0.150753504188808	84.1715600344128	-0.211783779365417	0.107443317857767	-1.97112099279898	0.0487100380719259	0.244256952374602	-0.111937908341945	-0.267166462143024
DDX18	-0.380201156830346	0.281465595649096	0.176762433545607	13.6333718820347	-0.748789204244131	0.434866338629746	-1.72188357140621	0.0850906115748455	0.329088130710235	-0.845905254272165	-1.1534584298201
CCDC93	0.0891077960252527	0.0939183225542252	0.342732678687208	31.441217799226	0.327682609841313	0.177049852461044	1.85079289977614	0.0641993529337327	0.285322892390314	0.372754962845476	0.623187164533406
INSIG2	0.251755791050887	0.0925072054313595	0.00649918445861447	19.5553350270476	0.400830906557658	0.206374786647544	1.94224746670345	0.0521071493045362	0.253494239859906	0.795104972845553	0.743913594519841
STEAP3	-0.351761986538868	0.178599648109099	0.0488892927090315	10.7640385470127	-0.452647290364013	0.304603206401317	-1.48602273663412	0.137273107111969	0.4176195934674	-0.772056917837975	-0.664695770441482
C2orf76	0.831100407739558	0.289683737710615	0.00411781846446131	4.44662880531968	1.17084582869102	0.474537836539749	2.46733924786407	0.0136121325406386	0.125814625296985	2.29949612512129	2.01477233981544
PTPN4	0.415449385401722	0.281389156028981	0.139830406859011	12.1603130975616	1.1341226293662	0.325175545624143	3.48772422965988	0.000487150250233476	0.0175594948809618	1.22017010322191	1.95416312605126
EPB41L5	0.0381863356745286	0.126381031073064	0.762535865529325	16.117072122433	0.259665133247496	0.254707114404168	1.01946556873735	0.307981991286457	0.627437963856399	0.240526592708129	0.510928814107283
RALB	-0.0733078571473264	0.129897346737979	0.572514443136002	11.277438783754	-0.0625626206962887	0.261018118684119	-0.239686888449308	0.810573000199898	0.931519805804298	-0.048991722263043	-0.0208868005068592
TFCP2L1	0.270367078954377	0.278579466106772	0.331787118399078	5.72706966205204	-0.233668555169695	0.435910130580682	-0.536047544612972	0.591925691753689	0.821245202936587	0.843433128571757	-0.303285838430752
CLASP1	0.375614533466606	0.112461089795373	0.000837931618193599	95.7663445406964	0.745789912207328	0.15654518946055	4.76405512540692	1.89740632426485e-06	0.000496075923042126	1.11673046284702	1.31324563796098
NIFK-AS1	0.34855994046323	0.269402292959324	0.195725209938455	5.04349384764272	0.410998077867249	0.529823446703615	0.775726481008613	0.437910500834239	0.727131796849792	1.046477474953	0.760693838905124
NIFK	-1.05510742550532	0.371030090248698	0.00445895588805176	3.35626150768593	-1.20441664838185	0.581972771956112	-2.06954123357627	0.0384953261648842	0.214580398751355	-2.59844250060628	-1.90544141785733
TSN	0.178160926558839	0.332681178429698	0.592283054756961	3.10555426898527	-0.0380535330352271	0.5326359306309	-0.0714437964974561	0.943044554076145	0.983740403622568	0.60400030076354	0.0195638290822149
GYPC	-0.0311176285580021	0.127443204396326	0.807100246194753	20.7319512084859	-0.0347103873692916	0.221680370322888	-0.156578533853648	0.875577021348338	0.957439404576101	0.0605641530725143	0.0250814700840024
BIN1	-1.08750356096059	0.242060108494929	7.03256682442638e-06	88.1265931121096	-1.73495760202556	0.32803714098049	-5.2889059965583	1.23050106127653e-07	0.000114873685103699	-2.68256593619699	-2.78106420294251
ERCC3	-0.343021116912442	0.164947669145932	0.0375644942569933	15.4060289432781	-0.518837567026519	0.291459041591139	-1.7801388634028	0.0750532377386821	0.308378217613738	-0.749359396275852	-0.773938448124957
ENSG00000286145	-0.0942918339349136	0.294179296384506	0.748570343401073	12.3735029967683	-0.420135072200335	0.361799379829916	-1.1612376792847	0.245545255613024	0.564810453196815	-0.103481067826031	-0.611036502816132
MAP3K2	0.113355390401896	0.0662096396814992	0.0868841794173656	108.116234997709	0.175719155557066	0.128592214836118	1.36648362251952	0.171787217856488	0.472290462697907	0.435718983556823	0.372381525199296
IWS1	0.0754900822571509	0.214081581395584	0.724371117648351	28.630677995772	0.0599513360725935	0.252642502939719	0.237297111036372	0.812426303167186	0.932768654469634	0.337393681292454	0.181314389242985
AMMECR1L	-0.200634808107168	0.210652966312049	0.340872685745272	5.14075483047395	-0.327422250753905	0.391559048314644	-0.836201467347524	0.403041573075132	0.703888400903845	-0.379623151212987	-0.45802011761442
SAP130	-0.173965762491921	0.301080068149612	0.563395344760396	13.9410981423343	0.00669641757258314	0.45284665859984	0.014787384306396	0.988201804347655	0.995344321469309	-0.310371318870898	0.0934206654197732
UGGT1	-0.123619905164116	0.0839536001569314	0.140891599621856	24.3516908649293	-0.142024517543285	0.166523245180417	-0.852881034052698	0.39372528027882	0.69734308591867	-0.179637624044165	-0.152033410297223
HS6ST1	0.188442903756301	0.140612390833905	0.180193790455491	19.2851774442853	0.563408611049886	0.247734772883136	2.27424113495631	0.0229514922560629	0.16514784267103	0.630699634939066	1.01223735241741
SMPD4	0.222573501213738	0.370467366260238	0.547979124201216	4.10632541598424	0.686937876621712	0.577226567104146	1.190066285528	0.234020340143673	0.552441458699818	0.719326968926092	1.21611424225346
MZT2B	0.0982920806282097	0.441081786766588	0.823657537823987	3.62762937186227	-0.117436262327308	0.66339794006406	-0.177022349987954	0.859490834066601	0.952662066239311	0.396603905424148	-0.111452119890266
PTPN18	-0.208095057265059	0.0987964575541659	0.0351782321535297	33.2476115650746	-0.186098953819148	0.188610307604424	-0.986684960025924	0.323797105390824	0.641237687625573	-0.398995270161896	-0.224775354868854
FAM168B	0.0260428086655483	0.150075806058594	0.86223404225644	15.559968903723	0.248244939473445	0.319760043756947	0.776347590389181	0.43754378065488	0.72684153586163	0.208993349689236	0.492080538945922
PLEKHB2	-0.385088935759547	0.205540362222594	0.060993287083195	12.1882376977322	-0.10932139789128	0.367282692073244	-0.297649195703126	0.7659709226459	0.91207121990912	-0.85859740875769	-0.0980590723804306
C2orf27A	0.118449862764703	0.511316533291763	0.816804722642407	5.59257055442068	0.447756250594577	0.71356850335839	0.627488809395629	0.530338869348148	0.786685173652026	0.448947861373838	0.821360773959039
NCKAP5	-0.881540217584286	0.192672912467988	4.75492779325677e-06	107.153659367429	-1.3206354771722	0.253974961675254	-5.19986485463411	1.9943348108281e-07	0.000114873685103699	-2.14773843880964	-2.09725291486965
NCKAP5-AS2	-0.360011205943332	0.246608018199344	0.144330756566068	7.01396713129474	-0.551427000161353	0.409631429511934	-1.34615403124308	0.178252846516984	0.481256830667131	-0.793477765340085	-0.827725153957727
MGAT5	-0.148806096322266	0.096550232810257	0.123260866394147	205.22177731305	-0.369585683088023	0.134930247096359	-2.73908698043136	0.00616100712864141	0.0812211574368207	-0.245038910336272	-0.52760807646207
TMEM163	-0.964236259427601	0.375484013027362	0.0102292410453186	186.313884176068	-1.25687917771491	0.454780136502823	-2.76370728805371	0.00571487802658271	0.078500073369912	-2.3624762478677	-1.9920273557227
CCNT2-AS1	-1.03641823607962	0.3083983643515	0.00077759958016315	3.92978582396626	-1.63283453194744	0.581988296777541	-2.80561403208348	0.00502208080567208	0.0720301040537584	-2.54991205705799	-2.61251682421686
CCNT2	-0.0758044995124642	0.0780932599923944	0.331701697337246	36.8849960651741	-0.119876452638285	0.153728960865914	-0.779790951314917	0.435513933362088	0.725862709335526	-0.0554747835987601	-0.115479492747274
RAB3GAP1	0.116699986496775	0.0671201232863371	0.0820921919889698	85.8504514154483	0.244005542401238	0.116103707021652	2.10161715470233	0.0355868259095459	0.204299120171745	0.444403936567744	0.485083694223657
ZRANB3	0.394867742141521	0.173048576004536	0.0224992730804176	9.68035322354549	0.732441823330569	0.33450288038062	2.18964279918053	0.0285501524945663	0.183400236098924	1.16672550198109	1.29121549933066
R3HDM1	0.273647192035176	0.15174845856623	0.0713419435559248	47.356264983845	0.426930221988719	0.172604824668787	2.47345474153436	0.0133813751920718	0.124719613440669	0.851950637762439	0.786988789958778
UBXN4	-0.00514653198858021	0.148934702971451	0.972434085166457	29.5260731531809	0.0699839789385841	0.188439448928431	0.371387091909634	0.710349238378403	0.882281307976565	0.128003612710978	0.197872603321937
MCM6	0.00857255158807803	0.23740556626799	0.97119519752058	3.31806547712706	-0.0806400746999045	0.532426882526124	-0.151457556608156	0.87961478945537	0.958101158424111	0.163628122468263	-0.0507224437558545
DARS1	-0.057376899036666	0.153413257696207	0.708402664134939	48.4914393804409	-0.0197727014076472	0.239128694373289	-0.08268644404833	0.93410086404063	0.981144895786516	-0.00762361123107001	0.0497351336600793
CXCR4	0.809129495870461	0.326374959199266	0.0131699285533923	18.8696727805102	1.54276420040192	0.516832997574134	2.98503425215343	0.00283546571532426	0.0505827351474462	2.24244399333103	2.62859903542722
HNMT	0.178708167103601	0.117914585301738	0.12962734716874	35.3741436399998	0.27746429282996	0.200035815012765	1.38707307395055	0.165419481585595	0.460982499861765	0.605421326885111	0.540305150804259
SPOPL-DT	0.0512275469919879	0.157710066507042	0.745316523637857	24.793746969083	0.230936796403011	0.245886193778004	0.939201965164055	0.347627060262951	0.662542489673084	0.27439086339572	0.463514592554979
SPOPL	0.118647854244857	0.0884644272072717	0.17985785822536	58.9629554556533	0.232187742245589	0.152677762717458	1.52076987580222	0.12831759650015	0.404769636276486	0.449461988237867	0.465579196003867
LRP1B	-1.16831522834281	1.72007621627748	0.496996612880726	3.37379453065455	0.584296267760904	2.76090213860577	0.211632371749318	0.832393852312298	0.942332662995054	-2.89241056736889	1.04671104953277
KYNU	0.180232099806931	0.1128103119129	0.110119500612322	61.254867432344	0.166706736555095	0.16052961668615	1.03847962760057	0.299046815033422	0.618380089339713	0.609378541312438	0.357507123190059
ARHGAP15	0.0249038301570166	0.0844328629335666	0.768028843396582	508.52833697445	0.154507069546987	0.122779104905002	1.25841501830897	0.208241703300033	0.520683881026468	0.206035750461576	0.337372378964593
ENSG00000228655	-0.54392138486252	0.311528947791479	0.0808155023221281	25.7247510687145	-1.26490669627648	0.327636966902671	-3.86069590447721	0.000113064547539535	0.00664542646762982	-1.27103954465002	-2.00527624463868
ARHGAP15-AS1	0.387620672803169	0.235456267615529	0.0997116065156394	3.61381289978749	0.521209071338308	0.462416758122487	1.12714139828005	0.259682702545031	0.578178189005813	1.14790694964024	0.942589800729292
ENSG00000257277	-0.742704496380411	0.325537453251873	0.0225205477574127	3.35339523878236	-1.40335056662514	0.580251767868817	-2.41852010512514	0.015583784348456	0.135184635311907	-1.78722204738666	-2.23376870408051
GTDC1	-0.0464632348320596	0.120592372764922	0.700021343864596	86.0457302490019	0.201329386484771	0.200557230057193	1.0038500553052	0.31545089322489	0.634015730821627	0.020716032213207	0.414649518984847
ZEB2-AS1	0.0349484336678986	0.260254109495397	0.893176574293351	3.77917644655021	-0.347605752059984	0.485493183096952	-0.71598482566246	0.474000718714234	0.751443341227704	0.23211869352275	-0.491331652765518
TEX41	-0.134134416105633	0.320990218112071	0.676037079708035	8.86073853281093	0.211445530081829	0.55998810774405	0.377589322269096	0.705735698077384	0.880839258655239	-0.206940781396924	0.431345545502578
ACVR2A	0.0627200547777468	0.0959956359277092	0.513521896061932	24.6884563097384	0.146335612440422	0.230726002797267	0.634239793808606	0.525924341199103	0.783851355521865	0.304233596947254	0.32388592899176
ORC4	0.122201834176614	0.14499092940441	0.399326886813441	23.4323958808632	0.329329917562948	0.227848044379802	1.44539277683676	0.148347591148638	0.436091660056882	0.458690650782898	0.625905937071517
MBD5	0.173779407413221	0.10347724807914	0.0930746459726755	160.963284635055	0.438008249203384	0.149178923561768	2.93612689209429	0.00332338346037266	0.0558638776218283	0.59262275716286	0.805272341824725
EPC2	-0.0572437036010258	0.0574840937828029	0.319338512692351	55.6625074249368	0.010196551269438	0.153487540719324	0.0664324362853921	0.947033546811048	0.983981636217423	-0.00727774103718432	0.0991974047925998
ENSG00000289474	-0.0735427927141946	0.666514116349293	0.912140181556029	4.24491941679654	0.447271643553388	1.08105810765706	0.413735062329576	0.679068146007901	0.866812689950115	-0.0496017822825379	0.820560962061082
MMADHC	-0.0558218523292418	0.400372187334837	0.889114396877545	5.34521601058223	-0.384704792999046	0.629775785137297	-0.610859931547189	0.541292313110996	0.792726276277985	-0.0035856026941205	-0.552561168277843
NMI	-0.0142580332067683	0.136749934744032	0.916960205724582	9.07032378435386	-0.0154856357867441	0.273595227006148	-0.056600533409145	0.954863409628832	0.986197869375344	0.104343667625206	0.0568106521719623
RIF1	-0.129882571145966	0.15483291925548	0.401549947937474	27.6698305193472	-0.18480106082595	0.21258904607937	-0.869287784267841	0.38468974274928	0.691927417078247	-0.195899964318602	-0.222633268250202
NEB	-0.0438373519120038	0.20367044701007	0.829582790379815	12.8675356425992	-0.103470333040781	0.292508457827875	-0.353734499881258	0.723537864947078	0.888988503006648	0.0275346940563477	-0.0884022764914025
ARL5A	0.0143582233453575	0.0682020370030258	0.833258061754358	93.0390288198387	0.0385412682944027	0.121447917014394	0.317348121251309	0.750979467397352	0.904637216876154	0.178651846087844	0.145978487182931
ENSG00000288066	-0.621168456699207	0.291678932434624	0.0332021009264089	5.06334088360888	-1.72789343485061	0.503766451244919	-3.42994939536089	0.000603693826953104	0.0200656274415104	-1.47162794758459	-2.76940526183052
CACNB4	0.105363198501738	0.132224606078048	0.425538059527877	100.545618032428	0.271389553760711	0.187113227046728	1.45040282851269	0.146946218807529	0.434056523246855	0.414965562474551	0.530279195397896
STAM2	-0.0887084289126826	0.108203607790594	0.412313736911983	27.759613371092	-0.0967772546840834	0.193076182761278	-0.501238699149859	0.616203141677471	0.835136493191113	-0.0889825726764158	-0.077355792951847
FMNL2	0.0402081037699863	0.106748668336244	0.706425245631428	344.583271352068	0.18473798284252	0.1678913409352	1.10034252995706	0.271182908214346	0.590110278403702	0.24577654230142	0.387266503656954
PRPF40A	-0.0622361639357572	0.0799807124255502	0.436486687456051	48.2348235667421	-0.117720967795376	0.153706473870201	-0.76588164981773	0.443746725462164	0.731115886344984	-0.0202417229907675	-0.111922007451568
ARL6IP6	0.128240349458454	0.168671781366385	0.447078137256669	12.7951113024941	0.258127285861351	0.309718553295627	0.833425324749491	0.404604896970055	0.704227701414439	0.474370936231659	0.508390698619601
NR4A2	0.638562257123754	0.579887020817042	0.270816622874904	4.34346777592344	0.0565163389851785	0.796654471847942	0.0709420972107036	0.943443839028743	0.983740403622568	1.79952998766497	0.175645153539719
GPD2	0.0864930022014426	0.0995729949004916	0.385044530748702	94.5218962783684	0.11313050010356	0.147437198369876	0.767313143184866	0.442895355885876	0.730754215940381	0.365965096192276	0.269083085321005
CYTIP	0.286652154394717	0.172884884123254	0.0973069401335043	16.3983844299482	0.49498329124693	0.291679123144016	1.69701309408604	0.0896941850038565	0.33811420525014	0.885720780343888	0.899305883725468
ACVR1	0.00985582388358218	0.0942664734211355	0.916730668300822	23.1495538626365	0.172281925405477	0.189931507997834	0.907073961669601	0.364367686471252	0.676473137266822	0.166960411112544	0.366708603971175
PKP4	0.437057233838375	0.535815089327198	0.414679356487153	5.96199280146171	1.79776087708762	0.67984000675552	2.64438817842933	0.00818387423267475	0.0976295927863471	1.27627946381908	3.04945419975247
TANC1	0.049886931047134	0.258388728384831	0.846904694939268	66.5826627726475	0.332465671211695	0.346228161143197	0.960250229542104	0.336929292363686	0.654016143104698	0.270909669805685	0.631081291253696
WDSUB1	0.122399158499736	0.09156088471791	0.181285904413991	20.9712507823871	0.183571601076146	0.190460540306506	0.963830097198751	0.335131114594048	0.653073281715954	0.459203045232217	0.385341467627726
BAZ2B	0.123474258678481	0.0808050511003692	0.12649981594994	201.211885897314	0.298111078918869	0.123517133945416	2.41352004694837	0.0157992587269027	0.136530434598967	0.461994770830633	0.574381306874898
ENSG00000226266	-0.171420657681798	0.156544770018655	0.273505065920196	8.80374571481103	-0.179722139900525	0.313295312755535	-0.573650905657701	0.566204056580029	0.808927716530871	-0.303762414519895	-0.214250844885136
MARCHF7	-0.109265430554234	0.0537223820364795	0.0419626593668549	78.8804108292381	-0.188450012978142	0.107906342142313	-1.74642202892583	0.0807376448422755	0.319547985083491	-0.142363186728943	-0.228655622649428
CD302	0.0100096080638127	0.0940827095400216	0.915271673811082	41.6184170276493	0.138747453369621	0.175536288839779	0.79042034149567	0.429282326477812	0.720054222630226	0.16735974434778	0.311362173881788
LY75	-0.183454594165512	0.159475874568779	0.249995816059667	18.6917007980946	-0.459745200118982	0.244276211414583	-1.88207110899844	0.0598263614316688	0.277150917686517	-0.335011082500313	-0.676410401452047
RBMS1	-0.171829845775421	0.110077377297248	0.118525766129041	100.108301175244	-0.211229543541718	0.180645542867009	-1.16930393182867	0.242281199599332	0.562264186016177	-0.304824958176867	-0.266251732540704
TANK	-0.00450607077535409	0.0611197526267707	0.941228984302844	93.5954421281695	0.0235111534220018	0.117651853698015	0.199836659457568	0.841608329459359	0.945885763754617	0.129666706066467	0.121172275797485
PSMD14	-0.00315436216970582	0.16492753221707	0.984740792459068	19.7874997638389	0.0707016431209609	0.269254885531028	0.26258258223067	0.792872326453412	0.924046872980062	0.13317670410255	0.199057060630676
IFIH1	-0.111318960470916	0.185831331259032	0.549151378950569	11.4371455858638	-0.0906695262755246	0.294293872632333	-0.30809179091812	0.758012487522345	0.907688189013056	-0.147695612626414	-0.0672753908209348
GCA	-0.346720467660718	0.213742702976261	0.104773495906306	35.0412447654493	-0.830892362142248	0.286828784872422	-2.89682349179779	0.00376961778949773	0.0602045786878374	-0.758965544973117	-1.28896426643704
TTC21B	0.451496892571655	0.154961183256108	0.00357272695903712	8.57048499042271	0.621507119002563	0.345515005401286	1.79878473955346	0.0720527382176257	0.301616113469131	1.31377509977474	1.10812510056094
CERS6	0.107664620962211	0.226587267511635	0.634674775539683	46.1392245932272	-0.128294521934657	0.318362336567918	-0.40298272502246	0.686960932935883	0.871562769539798	0.420941693929735	-0.129372959842897
DHRS9	-0.255552142525156	0.246978763830133	0.300802953871163	9.76814802051381	-0.500705256112103	0.382079733921112	-1.31047321189635	0.190035800686027	0.495826746073933	-0.522227655725688	-0.744012267169708
FASTKD1	0.0414200941182223	0.0989884994769775	0.675630272880738	24.6583820712264	0.0158294550311826	0.193497481965082	0.0818070337165375	0.934800162728026	0.981144895786516	0.248923732253665	0.108494140221036
PPIG	-0.0327264526166344	0.116968405234552	0.779639526096875	47.318355589154	0.073930633905735	0.159309360275728	0.464069617615549	0.642597868524003	0.850106504983523	0.0563865002391999	0.204386296544624
SSB	0.218543555732958	0.373859216188963	0.558842868492024	7.0790320424209	0.26272786378777	0.540759928106256	0.485849357787741	0.627073976290533	0.84142244993791	0.708862360900405	0.515983648474397
METTL5	0.75249451519704	0.424964110333663	0.0766064662029183	4.20517479312018	0.926240579176991	0.573269089046799	1.61571694144035	0.106155526414014	0.370130648998014	2.09537925607433	1.61106753935667
UBR3	-0.158577028347561	0.0703857481706953	0.024260996432281	63.1652232736497	-0.118820082249412	0.138938425777584	-0.855199571928523	0.392440673159035	0.697098564164075	-0.270411207350711	-0.113736023226903
GORASP2	-0.391320065144151	0.270691629305495	0.148280877879853	9.18914273296948	-0.530161649819957	0.392853565849145	-1.34951466884111	0.177171711931983	0.480381429637585	-0.874777857569767	-0.792628098463967
TLK1	0.096687744305691	0.0680890063832827	0.1556018865273	68.8079502604501	0.248954449722414	0.125814327406545	1.97874482862326	0.0478447429921006	0.242450779737097	0.392437905949316	0.493251538726396
DCAF17	0.281616089834801	0.302503909898842	0.351879300637434	10.7449591537275	0.474900374332498	0.452348828929695	1.04985432471697	0.293785094165945	0.614175843229765	0.87264357077296	0.866160356466023
CYBRD1	0.213157375272336	0.090344995667413	0.0183059373800511	27.1022392608508	0.57411623673457	0.197302175458256	2.9098322682004	0.00361622771876325	0.0589391062586823	0.694876001148186	1.02990958103479
DYNC1I2	0.108568068642125	0.287199699096921	0.70541356805857	16.2068941328583	0.591081421415115	0.303889474666289	1.94505394457705	0.051768486113555	0.252680580735283	0.423287687414535	1.0579094972664
SLC25A12	-0.157297443354689	0.206369039199617	0.445932082055762	11.0590513078711	-0.123026813291428	0.362215308303386	-0.339651059663062	0.73411932151942	0.894232473978259	-0.267088493569638	-0.120678954824956
HAT1	-0.433775728482645	0.153532649078634	0.00472364290945873	14.1455746739363	-0.45360489782079	0.283654762645847	-1.599144303412	0.109788542543729	0.376191701833481	-0.985022990519282	-0.666276238268826
METAP1D	-0.0549290850408576	0.313067968971366	0.860722768129708	4.80157995074331	-0.194906136418465	0.537508855687155	-0.362610093501242	0.716896169236885	0.885752312919696	-0.00126734311079544	-0.239311027757824
ITGA6	-0.233090186756179	0.204237396547342	0.253757229523769	11.0004502896321	-0.312979094475566	0.335758266570891	-0.932156034971324	0.351255892746744	0.664808524278614	-0.463900424319277	-0.434182642601411
PDK1-AS1	0.343122303696473	0.302824613251606	0.257183722575981	9.95454501563031	0.770086745539043	0.449726849966479	1.71234327146899	0.0868334267291058	0.332406205998881	1.03235749799014	1.35334595580553
PDK1	0.255858384346946	0.181712300428273	0.159118905152766	25.5367746140084	0.251271166945654	0.306297392785763	0.820350329006565	0.412016422850111	0.707858797658573	0.805758226329213	0.49707512741137
RAPGEF4	0.998735653807579	0.570871768629727	0.0802059918300064	6.84975869957569	2.03792429552799	0.671233413446112	3.03608886969033	0.00239668712312236	0.0461188791620873	2.7347965900427	3.44582805154669
MAP3K20	0.238473907167509	0.208233330362817	0.252116180809508	18.2748544354459	0.257492411123557	0.315567655070658	0.815965790492383	0.41451970180768	0.709348608524447	0.760615744803853	0.507342879818302
SP3	0.160332076416858	0.0531014632194473	0.00253314966932247	70.4246605169706	0.262312801189525	0.112713671403857	2.32724919632553	0.0199520060013286	0.153504302628209	0.557703910607801	0.515298615083924
OLA1	-0.376885762196569	0.119843874745122	0.00166196878052339	45.4827322267168	-0.535154540478468	0.179025004694908	-2.98927259569395	0.0027964252146511	0.0504407387360866	-0.837296129047417	-0.800868534558494
CIR1	-0.0365496000629368	0.124595234295688	0.769257166022502	15.3686087728853	-0.0193694352774759	0.236690330956943	-0.0818345016425678	0.934778319731913	0.981144895786516	0.046458887163348	0.0504006977595254
GPR155	0.241360098655285	0.230722686461982	0.295512671589741	39.0955644509953	0.441653449887807	0.338007081264722	1.30663963676522	0.191335128348684	0.498232522282287	0.768110353043766	0.811288504674299
ENSG00000236449	-0.608194666229119	0.292063738160957	0.0373055928851942	13.326109188082	-1.19177533428367	0.419603083512636	-2.84024446223541	0.00450789734675931	0.0669213626735403	-1.43793874942437	-1.88457776429436
WIPF1	-0.0207659994106147	0.058153451832076	0.721024645513916	134.676653037771	0.0101301142579304	0.117222243691342	0.0864180204962129	0.931134122233873	0.981144895786516	0.0874443533063206	0.0990877548953591
ATF2	-0.197509705619158	0.0845942060643451	0.0195543943277599	31.3878177953866	-0.175314677159611	0.174649826013846	-1.00380676672253	0.31547176216279	0.634015730821627	-0.371508159897818	-0.206976618882689
LNPK	0.409127661860008	0.240716527869959	0.0892016152505195	10.7105033252853	0.788513490073723	0.394197502906369	2.00030057080552	0.0454678174336917	0.235093921380668	1.20375440746962	1.38375807999443
MTX2	0.355063928938674	0.311305896746494	0.254051900157109	14.6119205856343	1.237315038517	0.486096541648291	2.54541008319341	0.0109149470547555	0.113045771353874	1.06336646025657	2.12447537825292
HNRNPA3	-0.168874755327145	0.0944224509645307	0.0736950311939465	60.5406911435162	-0.0986482171813323	0.138472482816852	-0.71240303614551	0.476215235978997	0.752744171031565	-0.297151439175394	-0.0804436929176829
NFE2L2	0.03821931065049	0.0808659333736996	0.636480311784723	79.2155057825215	0.108013996928756	0.152171104883921	0.709819364268604	0.477816159295425	0.753719682556325	0.240612219225842	0.260638634936825
ENSG00000213963	-0.455706623199845	0.365932272924694	0.213010285965495	4.24970142688281	-0.654707381410377	0.596078018130128	-1.0983585394814	0.272047959132161	0.591018051480422	-1.04197120928866	-0.998182598294178
AGPS	0.0142170556652345	0.110776548993363	0.897879958785038	39.8348289762524	0.076107813421869	0.188213144031454	0.40437034200518	0.685940406014704	0.871163473168756	0.178285274270576	0.207979587464872
RBM45	-0.440674227057316	0.243264245227515	0.0700628235489487	8.43455250246543	-0.371895370895013	0.413781507942266	-0.898772332152897	0.368773940205755	0.679311752863685	-1.00293640495479	-0.531420063560038
OSBPL6	0.479401544026376	0.524051339484158	0.360297257359783	16.7850485075364	0.615141208148746	0.733670507765083	0.838443417907852	0.401781713305146	0.703423303537277	1.38623544469994	1.0976185853652
CHROMR	0.181065216230413	0.110478453408751	0.101230168138761	15.3673806590828	0.247676819990368	0.247862816083044	0.999249600663727	0.317673793458567	0.636378756198011	0.611541904775561	0.491142895281251
PRKRA	0.258791430954627	0.336909870711553	0.44240845322751	7.80607291364771	0.8540588401136	0.48212122111246	1.77146079183762	0.076484107129013	0.311212161222861	0.813374503823992	1.49193634890493
PLEKHA3	-0.10938960788339	0.264482784873722	0.679168380269801	7.59963474400098	-0.322086896653349	0.472906255270998	-0.6810797976626	0.49582099942724	0.7637712231538	-0.142685639496975	-0.449214468239269
TTN-AS1	0.287078520119998	0.275433175469456	0.297281831650749	15.4337711389056	0.389669157828041	0.441871523755333	0.881860760151188	0.377852109219338	0.68557689014437	0.886827929364125	0.725491865825902
CWC22	-0.0655913144526999	0.117037365575152	0.575185802699499	15.7819336517721	-0.0235614509338574	0.232992956797295	-0.101125163857876	0.919451102567038	0.976583011066446	-0.028954082796735	0.0434820529330478
UBE2E3	-0.163198086705297	0.178506264016225	0.360589220131918	35.8029710034308	-0.182985978020314	0.236858032193687	-0.772555510681097	0.439785482679431	0.728479020389241	-0.282410765312019	-0.219637594022764
ITPRID2	0.128705952612427	0.304813316157941	0.672846069490612	10.3022432950908	0.313184625297779	0.373173432643101	0.839246843162347	0.401330805805084	0.703061265643942	0.475579973556132	0.599259199091823
DNAJC10	-0.195224912105781	0.158821460776999	0.218993117601776	26.0591574337195	-0.348753763838398	0.263790286080701	-1.32208721185322	0.186139111640865	0.490914802523683	-0.365575209030082	-0.493226370343532
NUP35	-0.131628331542945	0.177095139026879	0.457322238050122	6.1595545811981	-0.205756997551559	0.381404446273335	-0.539471942611027	0.589561251727771	0.819863063725727	-0.200433201392969	-0.2572196570176
ENSG00000272800	0.486657166771842	0.396161309372783	0.219284900964503	6.34265085081958	0.513649531075573	0.617213556889141	0.832207143447159	0.405292032450179	0.704572064460674	1.40507620777619	0.930113279070862
ZNF804A	0.57807983567462	0.468439020618121	0.217182155687681	37.5047332004772	1.48125609555383	1.02447201337982	1.44587267998375	0.148212915946228	0.436091660056882	1.64247455455099	2.52708397291884
LINC01473	0.0816448279596956	0.116259481771937	0.48251465088522	74.1690265417965	0.249937680452073	0.165030487060917	1.51449398776734	0.129900597544112	0.408123522868158	0.353375783676243	0.494874296072408
ZC3H15	-0.474128320666933	0.164700864694346	0.00399287695298244	12.9941280779733	-0.640588537484445	0.257098092827709	-2.49161139407489	0.0127165084378685	0.121157064946288	-1.08980705324245	-0.974880379387794
ITGAV	0.00673771392891187	0.144179299969804	0.962727230074456	124.342132008773	-0.117586694953012	0.225537066932206	-0.52136305819902	0.602113880841214	0.828148950017448	0.158863577393021	-0.111700398998188
ENSG00000227227	-0.678140084671847	0.378224586199292	0.0729799414943989	5.1095451618668	-1.18565477294179	0.527931232337678	-2.24585078570122	0.0247135670841078	0.170547300005345	-1.61956686094268	-1.87447618225502
CALCRL-AS1	0.151494868733829	0.757381670485304	0.841461441982735	4.92657391862757	0.36235083096641	1.24128194529497	0.291916620828883	0.770350375128469	0.91379584610809	0.534756226852388	0.680404772574825
WDR75	-0.196149211196016	0.191360795361887	0.305352348536517	10.1200908465392	-0.1969792840912	0.335453898738737	-0.587202249941994	0.557067881476965	0.804528105284764	-0.367975347623506	-0.242732620995116
SLC40A1	0.284889516275641	0.222691449672742	0.200790887731614	9.73250772704145	0.444510684676692	0.325397897385859	1.36605272574822	0.171922414838898	0.472290462697907	0.88114371668503	0.816004181883199
ANKAR	0.162274320149224	0.229030505373032	0.478617988197124	21.025135691821	0.203345067125928	0.296036486918194	0.686891907287494	0.492150847044166	0.760949054842805	0.562747358328494	0.417976266684021
ORMDL1	-0.213831961491681	0.234555333172765	0.361953908555653	20.3208671183614	-0.380733368734615	0.341499429648066	-1.11488727558632	0.264898730104593	0.58384285477484	-0.413892358546548	-0.546006594966785
PMS1	0.0380512860144346	0.16309468286908	0.815522286211611	44.3776984895553	0.110924255072634	0.266991796040142	0.415459413801452	0.677805620443093	0.865965999002348	0.240175907627245	0.265441823689284
HIBCH	0.449662065230613	0.274536449182863	0.101443456458167	25.3420071091478	0.815147839931415	0.296125852795018	2.75270744596444	0.00591046872771856	0.0794190510225324	1.30901058149269	1.42771631439869
NEMP2	0.0593582881461039	0.219979203430698	0.787286496365451	3.62516689499197	0.0550916330776748	0.526886996903078	0.104560623817803	0.916724461015428	0.975310841420182	0.295504056996463	0.173293770585985
NAB1	-0.0748051322329103	0.116668834293123	0.521409032684218	15.0488181329963	0.142164431869348	0.209814363624116	0.677572447442335	0.498042820605881	0.765129795525394	-0.0528797145329113	0.317001671096771
GLS	-0.0952771183082165	0.0842508190713264	0.258107840477773	103.146160990054	-0.227403824729	0.147777645029573	-1.53882425642587	0.123847206435689	0.39802157841225	-0.106039567639396	-0.292946314820717
STAT1	-0.445019377608926	0.143262709928197	0.00189433581123098	39.1990923381595	-0.73907660705309	0.213272825366861	-3.46540449202457	0.000529434536699348	0.0182972575883295	-1.01421950978885	-1.13742842997858
NABP1	-0.284441797976773	0.158918615631004	0.0734766993063834	59.8015160235644	-0.694951991855327	0.224309384082112	-3.09818510134613	0.00194709773091002	0.0411318444867055	-0.597245772407458	-1.06460366841225
SLC39A10	0.141650589529633	0.144494156291137	0.326927918170265	44.6014121938443	0.181692209145709	0.233132901992831	0.779350351634609	0.435773361607296	0.725862709335526	0.509193468334028	0.382239655439443
STK17B	0.169943412291512	0.149788306111379	0.256560863471496	15.7931871930423	0.342083781438465	0.260126656051992	1.31506623208231	0.188487644118332	0.493804551454823	0.582661782373355	0.646955346604522
GTF3C3	0.157818551842741	0.139760401732382	0.258810135578989	10.0096456393275	0.382093570965089	0.285838243225816	1.33674754872891	0.181305055437221	0.48572889270623	0.551177011036451	0.712988860314195
ANKRD44	0.140658991216747	0.116740499876033	0.228247322923896	380.349765231221	0.326146089206421	0.121261323035209	2.68961348138782	0.00715348203387906	0.089965188897693	0.506618573037609	0.620651238760993
SF3B1	-0.148210192236808	0.140365312563844	0.291018921403367	56.0704821545816	-0.152883069154283	0.205001724132998	-0.745764796861407	0.455809508912765	0.739603360956609	-0.243491519011756	-0.169954732182581
COQ10B	-0.110728709746556	0.233163006834937	0.634859481007764	7.18453030342593	-0.199466178522836	0.43355923628947	-0.460066726359995	0.645468326350253	0.85168697917932	-0.146162901452833	-0.246837075916996
HSPD1	-0.201064913529853	0.31998444364833	0.529769181310848	12.5463295524663	-0.610728545613668	0.477843024010267	-1.27809450996724	0.201216104477216	0.51169715523948	-0.380740011150566	-0.925598435995975
HSPE1	0.196207839440207	0.714960352285099	0.78375282608837	3.88157164809948	1.1781920738964	1.12755148606497	1.04491199599954	0.296063644959934	0.615789574495385	0.650862937064191	2.02689683207653
MOB4	-0.297169556387299	0.324355835158678	0.359570509277491	8.4685054103702	-0.180220362459	0.497572093768643	-0.362199497753179	0.717202954849198	0.885752312919696	-0.630296096151795	-0.215073128294641
PLCL1	0.895443045726045	0.253961772184741	0.00042205110984187	57.1139283802708	1.72472469424947	0.329507968799424	5.2342427423943	1.65662623470645e-07	0.000114873685103699	2.46657542906685	2.92891280631336
SATB2	0.698560747731779	0.315207671185522	0.0266783493496683	4.38589623557401	1.27983878599584	0.530601770047947	2.41205148237669	0.0158630414418726	0.136530434598967	1.95532879172828	2.1946580134368
FTCDNL1	-0.16159239860681	0.252750219044713	0.522604156170512	21.4363347083757	-0.0915978485017905	0.403164104162636	-0.227197430416176	0.820270225687142	0.936139524729876	-0.27824125566423	-0.0688075253105285
C2orf69	0.90122146620763	0.509671615443534	0.0770208786197517	3.65102368122252	1.28534867374838	0.595904818188566	2.15696976180792	0.0310080205788157	0.19287926407557	2.4815803232114	2.20375171907111
TYW5	-0.0820177543139866	0.179992624921556	0.648625240525377	6.35794263039702	-0.0400703776830785	0.414247634133978	-0.0967304925394427	0.922940423827028	0.97776919047914	-0.0716088172654057	0.0162351602669103
SPATS2L	0.221559364443578	0.452366121309008	0.624290389497579	28.1152305097917	-0.158784578165414	0.679620520710743	-0.233637115605865	0.815266710981184	0.933957091338826	0.716693547745887	-0.17969478282531
KCTD18	-0.322678953991556	0.209855184934891	0.12413989369755	4.76141306282117	-0.50049018295421	0.458832503735392	-1.09079060197279	0.27536503273413	0.594921421479506	-0.696536656519943	-0.743657303134947
SGO2	0.879710521976081	0.379660959295274	0.0204985556782449	2.95718051235632	0.898828928825207	0.641173700582714	1.4018493397473	0.160960241164523	0.455616286224305	2.42572259493215	1.56582642185205
BZW1	-0.409693883557846	0.28406125446702	0.149225368054865	2.97189661403669	-0.653596795106266	0.543639503585899	-1.20226140814837	0.229262263932423	0.546887344112682	-0.922489373408255	-0.996349648988371
CLK1	0.0352537084122218	0.18436166843615	0.8483529367924	33.2105933540303	0.202113970106184	0.285296456789455	0.708434911462435	0.478675218818967	0.753748767611461	0.232911404132539	0.415944422405583
PPIL3	0.402238113301487	0.308571367838245	0.192387161065721	4.83339789588395	0.64741229305162	0.525643355251843	1.23165695253855	0.218077256588205	0.534993883011539	1.18586423364898	1.15087987847802
ORC2	0.0313210605767631	0.17466439057472	0.857685355533146	16.4644512936713	0.107746873630493	0.27281712839211	0.394941748216163	0.692885878610423	0.875224267718429	0.222699450075737	0.260197765584933
ENSG00000183308	-0.40958950211431	0.267472374493308	0.12568690267103	4.70839399857012	-0.351353128640927	0.480022913267993	-0.731950744286179	0.464198632122697	0.745063381300408	-0.922218324855126	-0.49751645018037
HYCC2	-0.0481101737547833	0.160540560644434	0.764424208557441	28.4806713405698	-0.229963623307328	0.245642360641009	-0.936172501791764	0.349184378754024	0.663605490920981	0.0164394060526925	-0.297171093219104
CFLAR	0.0657472998855699	0.0768264321000422	0.392113893088496	85.4187539470652	0.139408462978904	0.132483673476146	1.05226900282173	0.292676148902424	0.61346965708805	0.31209448082326	0.312453126561453
CFLAR-AS1	-0.288819201178979	0.335574047214501	0.389418694304726	4.335020695477	-1.13484894753965	0.544624130094411	-2.08372873112126	0.037184849254189	0.210044235546687	-0.608612628088247	-1.79062452475027
CASP10	-0.223235106731076	0.0997658359597036	0.0252477585772391	20.1083088689083	-0.366261593064074	0.196570402586143	-1.86325910841825	0.0624258203150441	0.281680120483065	-0.438309619179025	-0.522121885538157
CASP8	0.0228623695598861	0.122563122413873	0.85202486645307	19.6895762746297	0.0637634593655382	0.21989249405029	0.289975606675121	0.771834899272637	0.914193225129618	0.200734665111726	0.18760604682744
TRAK2	0.0952800210179044	0.345570030914108	0.782764350949366	14.9588318588533	0.27253528926037	0.462485240531227	0.589284295748176	0.555670577811696	0.803704589253202	0.388782453912662	0.532170156128245
ALS2	-0.496032698324862	0.325361320047933	0.127369000223797	8.68735176557829	-0.396218567784604	0.46306069510214	-0.855651477172356	0.392190587185879	0.696940903596462	-1.14668641484425	-0.571563892714729
SUMO1	-0.104784548651155	0.314943199710985	0.739353687675786	4.06494224724711	-0.0542429220693579	0.536586918073792	-0.101088789611338	0.919479977052479	0.976583011066446	-0.130727626657784	-0.00715568770067448
NOP58	-0.0457444856913352	0.140196525912328	0.744206241755025	19.0611293680565	-0.00450006020794654	0.212313206305555	-0.0211953852812631	0.983089795468952	0.992973560071515	0.0225824167740783	0.0749416187222476
BMPR2	0.104059207873803	0.0666042661524328	0.118205443685503	87.4245799005303	0.211936998392685	0.13594350084118	1.55900794875281	0.118994498835274	0.390621507070296	0.411579474286611	0.432156681472717
FAM117B	0.32057657504122	0.169739405446514	0.0589401273256611	20.2644403424401	0.532790459445426	0.292199541824458	1.82337883255651	0.0682460339925565	0.293210210689054	0.973812732519748	0.961704116485428
WDR12	-0.608963730756509	0.552376263752608	0.270268822955332	4.60514752844904	-1.53614235888639	0.737381300414538	-2.08324018797711	0.0372293356184545	0.21009892863713	-1.43993578855653	-2.45293278213646
CARF	0.196983659362297	0.17854670758899	0.269913740044461	10.2034850422178	0.222040448562165	0.315806761905852	0.703089595745767	0.481999915615465	0.755691191399338	0.65287751801123	0.448831758327031
NBEAL1	0.352914103478035	0.139592572412408	0.0114658000404571	25.1234958632972	0.594933769131512	0.239470937053289	2.48436731593497	0.0129781862666737	0.122147635451047	1.05778398255891	1.06426754260368
CYP20A1	-0.0877957820644585	0.102965783658778	0.393842615753466	25.883662807642	0.0620915152679363	0.181291184993117	0.342496052801981	0.731977613994092	0.893982521907923	-0.0866126916003332	0.184846613578802
ABI2	-0.133557020569835	0.27844297431542	0.631471566801033	20.6175516665364	0.0265648286715436	0.422605843401981	0.0628595867432795	0.949878316276344	0.984442750736958	-0.205441451446501	0.126212165005633
RAPH1	0.0884638124796405	0.0792029012037276	0.264025789368899	63.5338860874942	0.241199969154513	0.141334552242629	1.70658883710507	0.0878985014482322	0.334703857431788	0.371082723007005	0.480453280976223
PARD3B	-0.23667392228111	0.195605794065693	0.226296722394539	44.727574776568	-0.618042179438067	0.287503735670728	-2.14968399626604	0.0315802191965437	0.194478327767739	-0.473206353571918	-0.937669105327778
NRP2	-0.175051367201759	0.167762189318277	0.296740172833831	37.3629480160826	-0.285485701305304	0.244868653789271	-1.16587279297491	0.243665880569894	0.563971086719448	-0.313190321711873	-0.388806613976571
NDUFS1	0.103025216564249	0.224599191864254	0.646444602385195	13.6624985058662	0.609164646229967	0.307692202560823	1.9797857766953	0.047727605265313	0.241999125288911	0.408894496584543	1.087754664858
EEF1B2	-0.693043630386802	0.265649961175409	0.00908443276993331	7.20579088809908	-0.829664910190024	0.45441074106849	-1.82580391528416	0.0678798033541613	0.292923596304486	-1.65826707781751	-1.28693843810167
FASTKD2	-1.10892941728742	0.34365211798532	0.00125141225320551	6.83561684018552	-1.85270350236138	0.545970433092348	-3.39341361741471	0.000690273254320154	0.0217662807201684	-2.73820271568802	-2.97539603062957
KLF7	0.684974634011123	0.166175066675855	3.75587296878957e-05	35.5239233846279	1.06886376741571	0.28382982221438	3.76586138509569	0.000165975860926885	0.00885661540232259	1.92004956639951	1.84645768680075
ENSG00000223725	-0.349806592492575	0.331652220022961	0.291544624856988	10.6908622598658	-0.893781968743676	0.450243850047482	-1.98510644542822	0.047132629848711	0.24047925071636	-0.766979322538533	-1.39275940629769
CREB1	0.115212729126337	0.0698051930544351	0.0988428856416263	52.6678238567334	0.20547377277414	0.138506435542644	1.48349621423098	0.137942621536234	0.418591760479566	0.440541957419597	0.421489554688485
METTL21A	0.219144439454549	0.123090706987775	0.0750188329378584	19.8851441619125	0.469752498515389	0.217198809845589	2.16277657713385	0.0305583679694742	0.191045079056626	0.710422682906113	0.857664127608869
CCNYL1	0.101429191714339	0.183808433403876	0.581071601219662	8.12220377336759	0.363503946345484	0.344434721769508	1.05536382765945	0.291258959689783	0.611537645618402	0.404750079610859	0.682307913308476
PLEKHM3	0.218082480845658	0.192998874619592	0.258489864732436	14.2872800684322	0.574662841927183	0.335462728826258	1.71304527313021	0.0867042109617434	0.332205934682689	0.707665082180609	1.03081171678475
IDH1	-0.00797508991645091	0.129032310107267	0.950716591130884	17.2749375941532	-0.135951781641119	0.253341690700755	-0.536634066288379	0.591520407966037	0.821133728281902	0.120658662231055	-0.142010760985757
PIKFYVE	-0.0903614333879976	0.0791562747732987	0.253638028556847	51.2826787456826	-0.0362921459789981	0.143893465976196	-0.252215385408825	0.800874586574612	0.927927642215992	-0.0932749493304865	0.0224708820235493
PTH2R	-0.21782710030954	0.53792397173242	0.685521386575285	3.24926758226448	0.70953878931899	0.771267360053448	0.919964756799536	0.357591176658306	0.67019257404073	-0.424266583690907	1.25341555515974
RPE	-0.636821993406554	0.215211009832387	0.00308580397886573	11.366310926302	-0.90582617653714	0.347556337944098	-2.6062714951348	0.00915338760625375	0.103870533571533	-1.51227567511325	-1.41263757536236
KANSL1L	0.029936557210243	0.137168135539189	0.827236535482225	41.3137535109812	0.337310984984724	0.200928342991061	1.67876258751475	0.0931983226775086	0.345318153793692	0.219104293488638	0.639078161450828
KANSL1L-AS1	-0.954040546628413	0.260402446441492	0.00024858263470709	10.9121116382302	-1.18686281340636	0.368066045328122	-3.22459196785811	0.00126152329536914	0.0313205783677855	-2.3360009174954	-1.87646997321276
ENSG00000273118	-0.493435239573502	0.559488408911891	0.377809223441994	20.5210861858477	-0.432377106258961	0.807284594739774	-0.535594397658903	0.592238901492912	0.821471200658013	-1.13994156238272	-0.631241171058804
IKZF2	-0.908631088194205	0.313528635120056	0.00375454725106132	38.1018793132903	-1.46416130195293	0.43012143821264	-3.4040649264943	0.000663909706629848	0.02132408871852	-2.21808562920204	-2.33413280427881
SPAG16	0.713909276614386	0.442982925392471	0.107049996724812	5.14282781698824	1.19739224249063	0.69458674176689	1.72389158975983	0.0847274158806735	0.327977093731639	1.99518450176045	2.05858544156675
BARD1	0.432312211026357	0.178792798150432	0.0156081818443251	15.0064232944718	0.826163772932487	0.254747966958196	3.2430632628682	0.00118251951097406	0.0300499075729878	1.2639580058645	1.44589738386837
ATIC	-0.165295039311616	0.394168633744234	0.674959576247735	4.72933195942316	0.232042319239197	0.592600230906494	0.391566366560884	0.695378642947457	0.876834716150909	-0.287855947431289	0.465339184941576
PECR	0.152492629550664	0.230721719922158	0.508652415928881	6.30985681871514	0.401270574975375	0.440138565216244	0.911691468749683	0.361931156220977	0.674514175702849	0.537347124397123	0.744639238189366
XRCC5	-0.16037391378061	0.0853687217289931	0.060298757983456	84.8631723944373	-0.15485256693197	0.131802723057457	-1.1748813934934	0.240042170574055	0.559410427134814	-0.275077201422741	-0.173205258117427
SMARCAL1	0.168741632648989	0.119686100250299	0.158578589414757	13.6406744450114	0.36467792846752	0.287147615700835	1.27000158987027	0.204084063826211	0.514513690813428	0.579541106683762	0.68424549322248
RPL37A	-0.0609720883268477	0.262098419348898	0.81604833552033	21.4529003414838	-0.27931630013946	0.335500516896176	-0.832536124604234	0.405106396434188	0.704572064460674	-0.0169592826140532	-0.378624425035183
DIRC3	0.460569206633876	0.440895825380615	0.29619799306644	49.4366044884341	1.34270511288929	0.792139142800755	1.69503694532997	0.0900684124195008	0.33893339865178	1.33733328710007	2.29841473167779
ARPC2	0.0967076171468753	0.107682450681602	0.369142099546186	68.9874413015961	0.128191148420883	0.168581463616782	0.760410698012959	0.447009130584615	0.733180395865408	0.392489509995659	0.293939690139602
PNKD	-0.837536784967747	0.329787484493066	0.0110971146961895	12.7097811801857	-1.6385206422765	0.451354842109913	-3.63022723898792	0.00028317180834184	0.0129377552481347	-2.0334741947118	-2.62190137356869
TMBIM1	-0.474735543303408	0.169187376795926	0.00501645899837418	14.1160573674406	-0.728983820422936	0.289506644249363	-2.51802103648797	0.0118016272222096	0.11653263908559	-1.09138383558487	-1.12077095259126
ENSG00000288819	-0.340890111369852	0.336500395458758	0.311038570266227	10.3809234672929	-1.05281155220651	0.419425218072511	-2.5101293552275	0.0120686943087513	0.118307218926141	-0.743825788486336	-1.65522722490115
SLC11A1	0.190339922914688	0.225882264553017	0.399423642256251	296.951930008432	-0.566243250321785	0.244004963994698	-2.32062184740671	0.0203072620124965	0.154891608778175	0.635625647463161	-0.852178395768553
CTDSP1	0.255204829167767	0.203948907188583	0.210818676636608	17.6517107494257	0.0833005205166246	0.28611068705294	0.291147881872764	0.770938220859351	0.914080722962096	0.804061131714438	0.219850675220412
USP37	-0.102170475710105	0.121429134145547	0.4001238751529	26.1365332080187	-0.186002573033325	0.215250524008231	-0.864121348323463	0.387521232668489	0.693780242489794	-0.123939631929539	-0.224616284750832
CNOT9	-0.0523393945237576	0.243519247818831	0.829822526855704	8.3174025345882	0.103361964018307	0.353098831339471	0.292728139671848	0.769729959239471	0.913626323090616	0.00545733748315805	0.252960762031107
ZNF142	-0.555527081287154	0.249541294514813	0.0260012571182514	4.96166038875317	-0.873999016779713	0.449284067685508	-1.94531495693165	0.0517370830603706	0.252680580735283	-1.30117619650502	-1.36010895136688
TTLL4	0.222263405211378	0.115108474424922	0.0534949345642727	14.5017672374649	0.420762693337201	0.243126734464819	1.73063112233791	0.083517577141726	0.325187862327405	0.718521738897421	0.776809691478546
CYP27A1	-0.0244769278206064	0.37429662624315	0.947859930521596	19.1418549647235	0.530944169822156	0.686042318491177	0.773923350661326	0.438976119997723	0.727742482344176	0.0778081407552679	0.958656937467676
NHEJ1	0.222097189963101	0.244888263502382	0.364442353155676	7.74203038676424	0.31515147897519	0.382614870133361	0.823678073111333	0.410122501529036	0.707610340391246	0.718090125757887	0.602505361113889
ANKZF1	0.159612482137547	0.454510702564142	0.725457582321254	3.30259764384816	0.114911802243231	0.609675462854592	0.188480280484304	0.850500172379956	0.948978297998493	0.555835331465371	0.272023006791543
DNPEP	-0.120770549069263	0.202351557286448	0.550617358441728	6.77939246031415	-0.221658190383176	0.358989343080581	-0.61745061421899	0.536937546117046	0.790930235307359	-0.172238666713241	-0.283463525012657
FARSB	-0.409728379155089	0.327806888486129	0.211333238300142	8.9679582194281	-0.904937507453962	0.465305482690902	-1.94482451017046	0.0517961031137718	0.252680580735283	-0.922578948541588	-1.41117088576509
ACSL3	0.33693873217288	0.2135434692771	0.114600968007694	21.8933260236757	0.731474718521813	0.333164181772283	2.19553829175363	0.0281250072431725	0.181973878507309	1.01630054324923	1.28961935675147
AP1S3	-0.0463724770193879	0.224915629717161	0.836652489188648	5.8292834395515	0.00472330135424896	0.426513368468412	0.011074216433614	0.991164234285502	0.996158200200524	0.0209517041197893	0.0901641674877496
WDFY1	0.255185392403856	0.108023539268169	0.0181613098264005	22.8182374573498	0.452648782978278	0.203914486711407	2.21979708395557	0.0264325449681719	0.176762529818116	0.804010660035208	0.829435575352811
CUL3	-0.0853134899139466	0.0698060383601518	0.22165069055927	70.6505261714605	-0.0245838496723926	0.121064772213485	-0.203063609858708	0.839085314255625	0.944709032469194	-0.0801668936399798	0.041794651376664
DOCK10	0.16502914023917	0.115278237956827	0.152266241936915	325.829440239464	0.04961013102282	0.156181026014327	0.317645057718273	0.750754191738707	0.904637216876154	0.569900832875498	0.16424691366993
RHBDD1	-0.0399642363965547	0.0724231320760989	0.58107448695708	42.2216743803657	-0.0101363441039489	0.174841215326323	-0.0579745690112627	0.953768885435776	0.985685514055191	0.0375920598199008	0.0656393046055833
MFF	-0.336507230178686	0.273060285348356	0.217816472464787	25.3799187738928	-0.373189578504022	0.350149624004257	-1.06580031198173	0.286513919862893	0.607778116281708	-0.732444708045557	-0.533556067695621
AGFG1	-0.204807353862086	0.159496196742792	0.19911072414806	60.3640020862055	-0.360052491467021	0.169280875046981	-2.12695315620913	0.0334239755407429	0.198292425640047	-0.390458051090095	-0.511874173658521
PID1	-1.22148276537232	0.520298445694584	0.0188918629510967	10.4358254849269	-1.57672171957092	0.654849937911574	-2.40776035590588	0.0160507130414227	0.137167589193834	-3.03047135190272	-2.51990633540418
TRIP12	-0.121302660932569	0.0774370412020878	0.117239052468116	92.8555657037136	-0.135244623967743	0.127980278562215	-1.05676144392823	0.290620474863448	0.611172368122317	-0.173620408005245	-0.140843643975838
ENSG00000225963	-0.136611591344807	0.162955864899887	0.401842631164093	14.2652063347614	-0.319932403078889	0.275168298238168	-1.16267900454862	0.244959763112091	0.564684142740629	-0.213373292211903	-0.445658618966635
SP110	-0.0823646535891161	0.0899902574184375	0.360054157857426	63.6200534862644	-0.230452645161397	0.154393412996428	-1.49263262394963	0.135533378725482	0.415655773716184	-0.0725096147962754	-0.297978191473982
SP140	-0.314551133282132	0.0927227968306404	0.000692878059041364	36.0958668528512	-0.484021207130587	0.161565830983669	-2.99581417793415	0.00273713174247067	0.0498920216349083	-0.675431046473147	-0.716476346831496
SP140L	-0.017849028094161	0.0777548368521448	0.818437412723753	30.2806995818132	-0.00137497784567887	0.156480922423741	-0.00878687206326348	0.992989180659621	0.996680590253151	0.0950188878985237	0.0800993606512657
SP100	-0.109025087190221	0.119759783859674	0.36263017469304	195.607465152978	-0.473366923416563	0.156347283506334	-3.02766324300982	0.00246452561800619	0.0470055217209128	-0.141739084217391	-0.698892155611779
ENSG00000235419	-0.73384943464666	0.296023574394689	0.0131742579562555	3.70259580946782	-0.995514475295963	0.508165455367104	-1.95903610680658	0.0501085584248693	0.248957990104008	-1.76422800180244	-1.56066218573295
CAB39	-0.0567640589386119	0.0724805480937689	0.433531598254005	137.777014335285	-0.12918153081239	0.116130323664345	-1.11238414512446	0.265973018619278	0.584734575285131	-0.00603224195842177	-0.130836909380782
PSMD1	-0.374176848156117	0.0770181292583646	1.18400477674476e-06	32.1499982513052	-0.339675565092263	0.171338781718331	-1.98247916604581	0.0474256369009957	0.241317728400826	-0.830261859292701	-0.478243403213372
NCL	-0.440743347306591	0.327367176615581	0.178197004680499	8.85734064386788	-0.532837125445614	0.465144090169508	-1.14553132396337	0.251989127382857	0.570093233984783	-1.00311589033957	-0.797043794184863
PTMA	-0.174357322014475	0.335886786478735	0.603694140754502	16.2297346138839	-0.136667400896529	0.317121650118837	-0.430962064070096	0.666495954461235	0.861327244571742	-0.311388086204795	-0.143191843277669
PDE6D	-0.132930647714216	0.129480390168791	0.304586737535623	12.0625267163179	-0.149997767846487	0.296863866232933	-0.505274588483569	0.613365988355374	0.832466562895136	-0.203814941499097	-0.165192733038892
COPS7B	0.107978984819935	0.202566551912597	0.593995947314982	9.9414104396437	0.192918316660457	0.353885918702423	0.545142675831301	0.585655393570102	0.817757061479357	0.421758006349892	0.400767604055319
DIS3L2	-0.0170115262234062	0.103448600069065	0.869381440566373	41.1694053257097	0.0614983553762117	0.195456881185562	0.314638988421321	0.753035773056581	0.904772603493948	0.0971936391054638	0.183867642374363
EIF4E2	-0.437070469633929	0.283406048310101	0.123023575526473	7.64167062791913	-1.04823464410861	0.431011831289575	-2.43203218104784	0.0150143732433961	0.131953524978478	-0.993578484596987	-1.64767334053419
GIGYF2	-0.101663576245262	0.075030916002603	0.175431633717275	68.5230790553236	-0.0168783363538886	0.130047224979816	-0.129786209252125	0.896735574046056	0.966300244419796	-0.122623359976654	0.0545120919175323
INPP5D	0.137716176989062	0.108059088343829	0.202503090862076	320.013917562323	0.235989165757524	0.0825004395878272	2.86045949496181	0.00423027588134132	0.0644613467632962	0.498976931846182	0.471853194306821
ATG16L1	-0.117178497082921	0.207936697086458	0.573074266305136	5.9229156142218	-0.252797378303901	0.447928500348417	-0.564369934280281	0.572502395952375	0.811753976605919	-0.162911142004971	-0.334856696953813
DGKD	-0.32963667047968	0.191135999742184	0.0845962573095896	17.6060524641558	-0.529580224341761	0.305553967192476	-1.73318065285719	0.0830635646564538	0.32423325798006	-0.714603842825397	-0.791668494133629
USP40	0.0260486122562123	0.182412759538646	0.886447833162857	23.6183172962792	0.171944733681714	0.287678782625256	0.597696959478925	0.550042154609812	0.799619192734287	0.209008419943096	0.366152091313214
AGAP1	-0.197414194674442	0.551162160186181	0.720210063218251	4.26532080221412	-0.459530131512366	0.665093676470358	-0.69092542564994	0.489612406956409	0.760014094135739	-0.371260145475941	-0.676055444928868
LRRFIP1	0.149732204568196	0.0636425412413537	0.0186373507112107	95.9208423448847	0.102132404647898	0.11764242715298	0.868159618256489	0.385306957360862	0.691927417078247	0.530179095558121	0.250931455541285
RAMP1	0.108024378949826	0.52380074788381	0.836609837171116	6.55880581730134	-0.0344592592455001	0.721377837328784	-0.0477686691527709	0.961900606433519	0.986694071406658	0.421875881834373	0.0254959404574152
UBE2F	0.0773809467927264	0.1074890851034	0.471589120478892	44.7474534886361	0.0587778158141636	0.163342930484737	0.359843034771901	0.718964518806998	0.886647650940974	0.342303712033277	0.179377571604341
SCLY	0.136065467653587	0.184743815705813	0.461421042861625	11.9203436008942	-0.0486857996847023	0.300075049441919	-0.162245410857212	0.871112600807554	0.956706860426753	0.494690515009408	0.00201597557261759
ILKAP	0.0339894652026317	0.265545580442387	0.898150073009906	15.0553587543957	0.14050481926846	0.395912960319783	0.354888153080344	0.722673384037722	0.888684605477643	0.229628528545116	0.314262590168574
PER2	-0.371161049445143	0.300111841543391	0.216182719518447	4.12869640325624	-0.80989766824856	0.549157520426677	-1.47480028611699	0.140266244291809	0.423741381357075	-0.822430698413421	-1.25431391152486
TRAF3IP1	-0.173277051969389	0.359860524405741	0.630152868066416	4.47114534924002	-0.582141240468653	0.591763256591228	-0.983740091978671	0.325243321819324	0.642085897628473	-0.308582935952111	-0.878416977944069
ASB1	-0.462162687428486	0.296551220539749	0.119124664560756	4.1201145044441	-0.614862283984018	0.551680405328672	-1.11452623302382	0.26505349682099	0.583901635016154	-1.05873574912266	-0.932420898012902
TWIST2	0.12100707073889	0.339798651678359	0.721755162945822	4.70054713913503	0.106086377146212	0.516953521880848	0.205214536038433	0.837404513008194	0.944709032469194	0.455588194156914	0.257457225865604
HDAC4	-0.0148171433464561	0.190440145340915	0.937983386965089	68.4180867891824	0.123489918285145	0.236253796850185	0.522700248341208	0.601182865409846	0.82760193982282	0.102891819583359	0.286180620464566
NDUFA10	0.363903978305836	0.309275301182919	0.23934143571958	9.11012352250446	0.59309295464008	0.422916220769061	1.40238876050098	0.160799187822156	0.455509830420796	1.08632152304744	1.06122939992922
ANKMY1	-0.141793212530805	0.0835712377810414	0.0897581609002553	36.9233148763556	-0.297911586017518	0.157044390107476	-1.89698967160583	0.0578293012600376	0.272881028337916	-0.226828470428997	-0.409314715573876
RNPEPL1	0.208572287120227	0.193429121387877	0.280905281338883	10.0441934022518	0.509118312088824	0.32464391635603	1.5682361086677	0.116826040393878	0.387101166995401	0.682969847453581	0.922634801562654
CAPN10	-0.333210263490403	0.231109609028367	0.149363162932542	3.49490946984838	-0.299418538321845	0.4777082633574	-0.626781157641046	0.530802696326659	0.787049132703336	-0.723883434889088	-0.411801840770608
MTERF4	-0.140748117033654	0.337472691870151	0.676630715446367	9.51321942839961	-0.127983659288797	0.519997696223462	-0.246123512119942	0.805586622757473	0.930425532777857	-0.224114658349094	-0.128859901588152
PPP1R7	0.074351567632989	0.374711303025942	0.84271365036723	5.05902649876682	-0.0664496468525285	0.536076823083189	-0.123955455619869	0.901350544240393	0.968310023301419	0.334437286638931	-0.0273020803174946
HDLBP	-0.036581763834814	0.0654018479737476	0.575930805244619	38.6887309924071	-0.0112470872633762	0.158473685024991	-0.0709713241135432	0.943420577966015	0.983740403622568	0.0463753671090626	0.0638060964204426
SEPTIN2	-0.146670657071681	0.114981538623212	0.202096319225586	44.0508599738439	-0.142002012532635	0.185626951828756	-0.764985963157083	0.44427990319186	0.731574221378256	-0.239493789483741	-0.151996267264308
FARP2	0.0793179987106418	0.156265928887247	0.611745502165777	25.4126002736259	0.106651379522327	0.268747286542667	0.396846349201724	0.691480769439856	0.874013576609451	0.34733367810678	0.258389724951218
STK25	-0.746796519345994	0.255093393037854	0.00341653354931075	4.56764412209041	-0.630043375215459	0.491325702978253	-1.28233343258117	0.199725704751802	0.509636765816766	-1.7978478527657	-0.957476285902212
THAP4	0.336239524170724	0.394059571655967	0.393509151549953	4.28144045381804	0.402211398697296	0.583505569034746	0.689301730851769	0.490633408964835	0.760346071101095	1.01448490139852	0.746192005571422
ATG4B	-0.299299375186679	0.228662541294687	0.190563819147621	16.5629327455265	-0.250604727009267	0.338566474877928	-0.740193567894235	0.45918254989232	0.741713429253622	-0.635826622310907	-0.331237870885548
ING5	-1.17976613924143	0.385837333501395	0.00223059481636456	5.04089404401694	-1.43736146188065	0.617023818479404	-2.32950725536478	0.0198322090908392	0.152991327272188	-2.922145285782	-2.28990143921121
D2HGDH	0.0897276040689978	0.11157495065659	0.421286505341021	14.8321974883803	0.00262922663747654	0.239674225711313	0.0109700015914245	0.991247380648304	0.996158200200524	0.374364425866723	0.0867080355471641
LINC01237	-0.469212599098089	0.192670866344041	0.014879183327351	5.21723000995222	-0.757736852449176	0.418141195821452	-1.8121554633252	0.0699621784534303	0.297038438249453	-1.07704233976761	-1.16822593190916
ENSG00000291147	-0.0582446375715167	0.192544755437046	0.762271530992126	11.2563429955177	0.104360265959494	0.288103693038513	0.362231614801075	0.71717895624743	0.885752312919696	-0.00987687834828145	0.254608393415818
LINC01266	-0.27287298231141	0.505823295775325	0.589567380139122	15.7465292391527	-0.20421856459741	0.825822766909936	-0.247291032386471	0.804682998433467	0.930425532777857	-0.567204889264786	-0.254680575088623
TRNT1	-0.476534154587495	0.155787103649093	0.00222165650106841	16.2047088730536	-0.700365526504303	0.273404444541705	-2.56164645632697	0.0104177307107466	0.111259818715514	-1.09605431119511	-1.07353834961628
CRBN	0.79082600387102	0.31032290265587	0.0108219188937195	9.16919577871357	1.19440348910013	0.363199979045379	3.28855605179123	0.00100702730124432	0.0271897371335967	2.19491509494048	2.05365270159683
ENSG00000223727	0.184863838730002	0.243601906194405	0.447926249300843	21.2770542596283	0.342451042973193	0.385124474562246	0.889195742136206	0.373897890744832	0.68225098921276	0.621405833626545	0.647561487498424
SUMF1	-0.121319821693238	0.0962647053940503	0.207570849203319	146.800847927532	-0.198710080898244	0.150239682363255	-1.32262048063837	0.185961619843953	0.490914802523683	-0.173664969559409	-0.245589186751618
ITPR1	0.389191026468483	0.18301375499243	0.0334560702233088	68.1648184829916	0.765514097349092	0.286701320803896	2.67007523789088	0.00758342523091152	0.0933065368445846	1.15198470593932	1.34579910213514
ENSG00000235978	-0.678745614011002	0.237867317541325	0.00432455494871688	9.32632779756364	-0.983949456816804	0.374430351633113	-2.62785709685451	0.00859246035786765	0.100217562468455	-1.62113924627954	-1.54157488696603
BHLHE40	0.48149551153688	0.46701733486349	0.302540177869673	3.73434444046357	0.906290147195918	0.782442050426795	1.15828405017543	0.246748138115623	0.565740072136338	1.39167287538491	1.57814066972495
ARL8B	0.0411975983044824	0.129718213170302	0.750793673936925	36.2326984547526	0.191065518297977	0.228381151245517	0.836608088084185	0.402812897780669	0.703888400903845	0.248345974691124	0.397709682793608
ENSG00000233912	-0.865595342069671	0.358455102332373	0.0157440977334036	5.5485132590648	-1.73641748597993	0.596281598531921	-2.91207625768612	0.00359034971231518	0.058640116284316	-2.10633418828699	-2.783473644938
EDEM1	-0.0820096097865367	0.113453698195442	0.469774189284976	16.4762960726974	-0.136939695498131	0.244444979780816	-0.56020661836017	0.575338513208959	0.814046590446741	-0.0715876682727644	-0.143641247523997
LMCD1-AS1	-0.971748991019936	0.592170245457821	0.100798250113936	7.29822341236935	0.0644438761431737	0.779200891275668	0.082705085254291	0.934086041280335	0.981144895786516	-2.381984648587	0.188729029756016
RAD18	0.263088632015689	0.372345010313122	0.479832371838331	6.05852857990174	0.46251472519275	0.596738786517567	0.775070660132353	0.438297907464566	0.727269813807154	0.824533097637741	0.845718661022249
SRGAP3	-0.0932854580317137	0.225009290994175	0.678445792239484	82.7194708997657	0.351700286220909	0.339830196616322	1.03492947278605	0.300701849338367	0.619915050890836	-0.100867799382646	0.662826752275579
THUMPD3-AS1	-0.0398322331745822	0.219546244513872	0.856030223041071	17.8257573747585	-0.174988658888924	0.332993053502238	-0.525502430301441	0.599233964284391	0.826427828033228	0.0379348341781789	-0.206438547270672
THUMPD3	-0.0933777805213185	0.338085327938169	0.782397608189972	4.28458889181921	-0.0288002663688264	0.542252907406948	-0.0531122396494824	0.957642479388522	0.986694071406658	-0.101107534304688	0.0348357342460357
SETD5	0.101459461681997	0.0419304684587277	0.0155330033012902	90.8836178231346	0.220664386554486	0.0928035231051669	2.37775872263411	0.0174182189368767	0.142493445878398	0.404828682000892	0.446560658915499
MTMR14	-0.203040569701511	0.0831198239051982	0.014576015063324	26.1655507857035	-0.152047909354713	0.176656106808571	-0.860699989949828	0.389403298648012	0.694989568336878	-0.38587022135528	-0.168576356121942
OGG1	-0.262165457586264	0.230376196312469	0.255125292512645	6.22511267541186	-0.0710874086002531	0.372122334697867	-0.191032362134271	0.848500238711015	0.947816019411381	-0.53940053069259	-0.0349563996121955
TADA3	-0.0832817816057358	0.278062894234555	0.76455323635129	5.28084997988949	-0.055224814850198	0.387530161246969	-0.142504559316104	0.886681478312473	0.961582524490996	-0.0748911321763673	-0.00877623685057404
ARPC4	-0.269349937265727	0.258945698503008	0.298256639265067	12.2041879844148	-0.296422594940782	0.323173568018814	-0.917224130543763	0.359025204528527	0.67128681105228	-0.558056555711456	-0.40685723419638
TTLL3	-0.0201526862168706	0.118505057943688	0.864964834888318	21.8165171900301	-0.143727252340445	0.205815986757587	-0.698328903428329	0.48497152754546	0.757850243804083	0.0890369510722515	-0.154843661560789
CRELD1	-0.253135733927344	0.409755496912655	0.536725222960011	4.45173441440242	-0.715839721439904	0.583260525823517	-1.2273069918956	0.21970722867204	0.53653772066886	-0.515952938381096	-1.0990774858006
EMC3	-0.121506705072883	0.254075956027304	0.632486622622362	6.88236091081302	-0.450575869426629	0.428563628560913	-1.05136283015811	0.293091980413074	0.613745688504352	-0.174150251884897	-0.661277027066784
ENSG00000291224	0.465610473671496	0.238773176138704	0.051174731254376	3.56346635467871	0.550151278590148	0.475079873082935	1.15801849280638	0.24685648980949	0.565740072136338	1.35042400600758	0.990357001256074
FANCD2	0.101354186092596	0.336568405406216	0.763307793536123	3.78579191760452	0.496951019906291	0.544147416600185	0.913265421733001	0.361102963624924	0.673559932150117	0.404555311608412	0.902553489847423
BRK1	-0.308494088469901	0.372937526258074	0.40812345827289	7.59322211455661	-0.300088685610516	0.560953819047621	-0.534961480643812	0.592676493381641	0.821946212330238	-0.659702645169379	-0.41290787458627
VHL	0.244141005936531	0.119393966259733	0.0408710907792608	19.6058029229929	0.373771217005916	0.21297897388308	1.75496768620506	0.0792648351646927	0.31600719226628	0.775331568514994	0.699253365057614
IRAK2	0.229847323683591	0.329004322786788	0.484792726414336	17.5861074205145	0.171567044625487	0.381818790294769	0.449341543649632	0.6531852934246	0.854690433922239	0.738214991446119	0.365528740484144
TATDN2	-0.483985332849991	0.18926719861289	0.0105532551684869	6.45907343848343	-0.436455781199486	0.370204814951692	-1.17895760285138	0.238415058615041	0.557484737871165	-1.11540287564056	-0.637972754523475
GHRL	-0.0439778547481385	0.272166034850738	0.871632942315533	3.73567847304935	-0.202964695450222	0.481153749725354	-0.421829187793041	0.673149699565685	0.863128477343331	0.0271698486474806	-0.252611146918653
SEC13	-0.784352602733247	0.236539248909294	0.000913317805566222	9.14313488476471	-1.22637013222944	0.39048849363415	-3.1406050427146	0.00168599233670054	0.0378362955560848	-1.89537018737346	-1.94167419223022
HRH1	0.364822583948755	0.574297644461471	0.525265371891527	3.98302746365295	0.0581909931108825	0.658324290532794	0.0883925960924023	0.929564645725758	0.9800413104418	1.08870687739756	0.178409059510658
VGLL4	0.0770074286373907	0.0931653260255426	0.408482256646813	41.1892927409737	0.137787111706806	0.174815379891183	0.788186438702214	0.430587660332659	0.721403409981418	0.341333792935187	0.309777193428062
TAMM41	-0.0904681156225886	0.158407372832985	0.567924734117159	14.1446134977645	0.0983664653426531	0.306564501078723	0.320867109520268	0.748311099867101	0.903629426258951	-0.093551972375494	0.244716021576626
PPARG	0.373090462760555	0.171965098838868	0.0300393729330333	58.679831120957	0.768877916680274	0.242442862417615	3.17137782079086	0.00151717674601027	0.0357177304782799	1.11017617800771	1.35135086365527
TSEN2	0.170613199333747	0.243732832874438	0.483926750173164	9.05850932563598	0.359855720364163	0.45012328485813	0.799460353350931	0.424023526803582	0.716659481921547	0.58440102646266	0.676286757406287
MKRN2	-0.387219315820543	0.299517884749152	0.196077243809572	3.18703865898513	-0.56565045360245	0.564339389167027	-1.0023231843472	0.31618752862326	0.634431083907331	-0.86412939235161	-0.851200023956145
RPL32	-0.313072002010764	0.232417630582931	0.177972675589259	15.6988308321851	-0.53009126346927	0.363098111870088	-1.45991192501417	0.144314281407637	0.428641868279769	-0.671590168464445	-0.792511930443388
NUP210	0.207241107437071	0.248164004447475	0.403662887377813	15.3958620956892	0.290162309881467	0.378129593520092	0.767362076002255	0.442866269988589	0.730754215940381	0.679513157118085	0.561262388844674
TMEM43	-0.45732860861987	0.521553215026891	0.380563250890738	3.03481138963003	-0.420569213717467	0.806762909473428	-0.521304597396491	0.602154598857483	0.828148950017448	-1.04618303838781	-0.611753024701466
XPC	-0.267595156194979	0.133214628760731	0.0445634376443532	15.1477767181226	-0.347865311779187	0.239523019394381	-1.45232517800895	0.146411209846881	0.433068419403304	-0.553499894544734	-0.491760038929985
SLC6A6	0.235899282976683	0.11563389194049	0.0413450344429589	17.8878136796332	0.423173012937809	0.293641654815823	1.44112051542289	0.149550638611363	0.438303092809422	0.753930187121016	0.780787764701989
CCDC174	0.0474902714478235	0.262500706672941	0.856434426105895	7.82630003121173	0.316582396743704	0.422448050832302	0.749399591547356	0.453616397081417	0.737532117196733	0.26468623492365	0.604866996333732
FGD5-AS1	0.475355956905733	0.539723677685866	0.378458837230267	4.4965639192588	-0.0797250710496106	0.674451035156416	-0.118207352192915	0.905903364595829	0.970589089685143	1.37573021983941	-0.0492122906957921
NR2C2	0.188330147230335	0.113300975279326	0.0964704401833358	35.7499892151846	0.41842385646084	0.215972951167865	1.9373900953718	0.0526976764495882	0.255360585824141	0.630406838708397	0.772949595767793
MRPS25	-0.188395967098521	0.209684300926898	0.368932711122988	13.6018956843694	-0.232266886192759	0.343493468156436	-0.676190110511734	0.498919950633241	0.765646166076393	-0.347842405181798	-0.300972476408607
RBSN	-0.360951104813972	0.279528202371571	0.196604212785611	6.55547677003221	-0.443711036394937	0.440569322968211	-1.00713103083429	0.313871810962376	0.632575798160703	-0.795918412071398	-0.649947073785945
CAPN7	0.312182269256127	0.167473575651777	0.0623120415808968	26.514829384579	0.474462199774568	0.280536671824028	1.69126623157554	0.0907859664078162	0.340909802709528	0.952015137463509	0.865437178313361
HACL1	0.510768956165061	0.306774876781262	0.0959200487270327	6.35924896365546	0.713165707063761	0.455282019679043	1.56642625062706	0.117248861436904	0.387860344573765	1.46768758204945	1.25940154322558
OXNAD1	-0.0651011598714888	0.213025050506378	0.759906702383346	11.4289347416785	-0.0819570013490832	0.364287804348841	-0.224978712904156	0.821995834419089	0.936204061347341	-0.0276812924850961	-0.0528959441659306
RFTN1	-0.281450556253391	0.206679444345568	0.173269429147131	12.8274137144022	-0.370178035445919	0.321125766745021	-1.15275095859825	0.249012618764093	0.567676032394999	-0.589478378953984	-0.528585714885288
PLCL2	-0.0360150552262566	0.0665722354419283	0.588513009548448	141.926231025491	-0.031523881927711	0.108998800291679	-0.289213109165915	0.772418300651516	0.914193225129618	0.0478469461866503	0.0303405867465016
TBC1D5	0.18887994651024	0.0906007076392115	0.0370918779093262	341.480412252934	0.460319446344888	0.108822121676288	4.23001719920692	2.33673445421567e-05	0.00288419795491762	0.63183450912837	0.842095498351013
RAB5A	-0.120029387853441	0.157826942756087	0.44694820548702	21.0941324841215	0.0104186362944142	0.242950781098491	0.0428837324469869	0.965794216447507	0.987159828475862	-0.170314084446705	0.0995639414506274
KAT2B	0.453042731417423	0.200373950649303	0.023760113428021	28.7041211133897	0.804927978751085	0.288875527177574	2.78641803483854	0.00532940941049581	0.0752387210893526	1.31778919814629	1.41084910886357
SGO1-AS1	0.474560434749672	0.388333628967728	0.221691325752098	17.0505609217178	1.32026771678434	0.54948785975004	2.40272408818082	0.0162734606180908	0.137310300651881	1.37366447786383	2.26138329210175
UBE2E2	-0.0418018730474182	0.0501797597147148	0.404820754185487	522.142825894227	-0.0435717122331302	0.0796985475041317	-0.546706478319085	0.584580402772184	0.817757061479357	0.0328202465691663	0.0104564389652365
UBE2E1	0.11289094892068	0.0721957913077212	0.117893277238378	111.795660975736	0.121317543606026	0.109051069974832	1.11248375310784	0.265930211847139	0.584734575285131	0.434512962762006	0.282595259610301
RPL15	-0.775487097046165	0.397780107470774	0.0512313107635496	11.4248376772539	-1.03400080983177	0.581649468834512	-1.77770438251007	0.0754524195332563	0.308961566240443	-1.87234902184969	-1.62418133765235
NR1D2	0.715537921020329	0.423310582454695	0.0909633282239447	8.22809523347021	0.614778333902088	0.582840955569613	1.0547960434614	0.291518614534089	0.611908787252751	1.99941362232863	1.09701968540034
THRB	-0.19739539216129	0.764880459252198	0.79635016783649	5.08808547970387	2.20897945921784	1.73137618511995	1.27585182134453	0.20200790480584	0.511832345314504	-0.371211320763305	3.72814329564734
TOP2B	0.144251252940223	0.20220448232724	0.47560263198147	22.7910720847947	0.378873956445441	0.330961402142458	1.14476780069466	0.252305356971284	0.570360618585006	0.515946642372826	0.707675099306242
NGLY1	0.146501260217431	0.0755214325791274	0.0523962975648945	29.4376699731077	0.262094610278113	0.147152256803421	1.78111172721083	0.0748942003039602	0.308282939793338	0.521789263401626	0.514938505403004
NEK10	1.4248033529723	0.40923511212196	0.000498380399177044	26.6062701729573	2.04550216946127	0.557462835319098	3.66930679475771	0.000243209065869023	0.0115457490610349	3.84117172226963	3.45833483171684
SLC4A7	0.20921970011365	0.0929137206980852	0.0243372382946293	213.635033186024	0.225636124576492	0.136305191152486	1.65537440407586	0.0978485747344358	0.353615415641173	0.684650992580536	0.454766183981273
CMC1	0.0639372988941157	0.102305201094741	0.531993202713957	32.6753612571699	0.107158360313338	0.208761111214427	0.513306140640684	0.607737189213563	0.830567749890096	0.307394429422563	0.259226463244768
AZI2	0.19320857440505	0.532532303162658	0.716746078443063	8.24049323268867	-0.314885384898083	0.686792528373922	-0.458486911096162	0.646602663970145	0.852142619997262	0.643074709380278	-0.437328848973381
ZCWPW2	0.0284011722395734	0.331693386887618	0.931764701699636	5.45213185811297	-0.0597094529630352	0.559988976803002	-0.106626122006756	0.915085594354687	0.975169550079119	0.215117340820613	-0.0161778357045219
RBMS3	0.398570311146909	0.57573371486409	0.488760007932046	11.936511187278	2.13836038468285	0.878209975573446	2.43490787415227	0.0148955815884857	0.131441166676714	1.1763400075654	3.61159117973662
TGFBR2	-0.115710483941541	0.0427933970593059	0.0068524078088367	173.780788902792	-0.107193196864195	0.0815534726302329	-1.31439156920041	0.188714466159854	0.493939105610765	-0.159099134578478	-0.0945466172197887
STT3B	-0.160317395574627	0.119742180653267	0.180617940660835	45.9468334250964	-0.0824073210052862	0.178781062597414	-0.460939877009535	0.644841740946939	0.851572040107501	-0.274930439915732	-0.0536391670007278
GPD1L	-0.0903998829782928	0.234851635873095	0.700294191206196	7.57103739023071	0.0439466285863468	0.412752161949064	0.106472194788334	0.915207715331649	0.975169550079119	-0.0933747918452566	0.154899677150859
CMTM7	0.104589201717561	0.0533353844156212	0.0498822755567159	66.1969771185359	0.149337601207022	0.11237705355045	1.32889763958778	0.183881742692816	0.487850821591062	0.412955715691715	0.32884051307533
CMTM6	-0.0186977609268045	0.0777488878487761	0.809951103705288	44.0272545794777	0.00599292874779735	0.142805946696747	0.0419655405563993	0.96652616855677	0.987215167136965	0.0928149731174168	0.0922596036020103
DYNC1LI1	0.179432848817808	0.19811714937703	0.365099615405074	16.3772843167403	0.502229677349414	0.325253794565647	1.54411627393957	0.122560167064432	0.395600222573006	0.607303116631083	0.911265565136077
CNOT10	0.0923494534766567	0.0958179751368186	0.335145740708631	18.9151559047435	0.232947582873756	0.19589370489328	1.18915297967672	0.234379473556604	0.552987070324701	0.381172613839584	0.466833262749303
GLB1	-0.134927741296643	0.0641271764077799	0.0353727857440339	43.8633085258459	-0.101935825399659	0.12868996807367	-0.792103898427464	0.42830009717452	0.719384300075398	-0.209000818486859	-0.0858696730321866
CRTAP	0.0230165504395869	0.158993163235087	0.88489688798282	10.6171728369067	0.134374793270102	0.289896286457715	0.463527128657103	0.642986573991699	0.850395780160707	0.20113502846126	0.304145387339155
UBP1	0.204194493950418	0.086252648747463	0.0179135752789057	22.8207868978825	0.346560524226982	0.204725897810415	1.69280256153968	0.0904930549586557	0.340234984700951	0.671601979139215	0.654343914747414
CLASP2	0.512349814247819	0.145545853720408	0.000431229324614304	35.0890210137138	1.10332543621331	0.225346137764858	4.8961364377347	9.77392182677565e-07	0.000337786738333366	1.47179261529598	1.90333439387491
PDCD6IP	-0.0900591771119	0.0856798347036321	0.293206752971544	49.4740293561515	-0.0963139718061694	0.165283390449811	-0.582720208873108	0.560081666631602	0.805501464898838	-0.0924900768135379	-0.0765911751762439
TRANK1	0.14074939267805	0.155164963180589	0.364356458327623	40.3062561483837	0.157223050754396	0.187097995051197	0.840324615511642	0.400726403437344	0.702646025073927	0.506853319602297	0.341854926471505
EPM2AIP1	-0.377872935204356	0.446680766600083	0.397576465446441	6.70613315348415	0.128102047109738	0.553661017063009	0.231372704889496	0.817025268241324	0.934979909616561	-0.839859533100722	0.293792634313498
MLH1	0.217929488159875	0.207660015895953	0.293969539801091	7.29148446552929	0.363907987830961	0.338760681758186	1.07423324909567	0.2827181538253	0.603132061493974	0.707267804228548	0.682974757080617
LRRFIP2	-0.0221011033493694	0.222239649739566	0.920783235249452	17.1944190615777	-0.0505695673190538	0.303143131201588	-0.166817460513151	0.867513679693385	0.955510811129798	0.0839774728089905	-0.00109305842582442
GOLGA4	-0.261083818526615	0.159837837982958	0.102378724816316	190.890127988526	-0.574797558384396	0.136125952553862	-4.22254204727758	2.41562316118131e-05	0.00288523295738313	-0.536591825503282	-0.866296715945002
APRG1	-0.109469293830608	0.287495000378391	0.703374379921362	8.16023631292584	0.274711746132104	0.475798029772251	0.577370499544943	0.563689198255823	0.80767407511282	-0.142892560957022	0.535762254371665
ITGA9	-0.430767429966364	0.193859859508388	0.0262795331743874	63.4532673537382	-0.556289945614311	0.275161367284714	-2.02168622399201	0.0432087779474857	0.22987921272554	-0.977211305486004	-0.835751124077454
ITGA9-AS1	-0.23735135979449	0.533211587882871	0.656221899089631	5.10625265833709	-0.590799365071527	0.759613286563961	-0.777763337637171	0.436708545107007	0.726507222378633	-0.4749654637319	-0.892706640459877
VILL	-0.944551455839956	0.336871140225616	0.00504892749007168	3.11354679388397	-1.08364727052877	0.545930499077388	-1.98495462766801	0.0471495197585085	0.24047925071636	-2.31136048101929	-1.70611954032375
ACAA1	-0.5677437882561	0.320740623575457	0.0767100626985271	11.5185330526645	-1.13466403967605	0.439597299911954	-2.58114424247671	0.00984734277069708	0.107345375384112	-1.33289946680841	-1.79031934654038
OXSR1	0.168603258597355	0.103445417647836	0.103127594464428	37.263486292009	0.285660427079617	0.214850801597332	1.32957580309612	0.183658074884402	0.487850821591062	0.579181789115277	0.553832328771064
XYLB	-0.235513557249286	0.201420844815175	0.242298453402423	9.99375955276622	-0.489014702587403	0.325367948422232	-1.50295904977341	0.132849604193709	0.412885100803468	-0.470193219701331	-0.724717781105661
ACVR2B	0.747469722863686	0.368222989195107	0.0423628736995433	4.24498304546822	0.98123381243739	0.567348602683812	1.72950776259202	0.0837182583983334	0.325675710293382	2.08233131723004	1.70183023682159
EXOG	-1.0298420077698	0.343767511935219	0.00273769519839158	7.71354027669457	-1.09745943556112	0.530872525304015	-2.067274879092	0.038708259954538	0.215073547271517	-2.53283548570536	-1.72891560598206
WDR48	0.242646150947892	0.181685287672071	0.181702945613643	16.2339091178613	0.460056648525873	0.314944157035952	1.46075625868289	0.144082343752048	0.428474841661294	0.771449860540048	0.841661767916785
GORASP1	0.035158821540632	0.212054082715833	0.868313401132134	3.23518479681214	-0.0995924538758185	0.50950383763592	-0.195469487213136	0.845025422600865	0.946999614910289	0.232665010248873	-0.0820020931854234
ENSG00000287958	-0.478422859227347	0.467313898880916	0.305943004447055	3.52647901904539	-0.613983676526609	0.754568118198045	-0.81368886614616	0.415823214053095	0.710261489849795	-1.10095873330866	-0.930970814464085
CX3CR1	-0.198452672360934	0.318617469180268	0.533379422659284	85.7103864621372	-0.696378391792667	0.226019089406289	-3.08106007161575	0.00206265030390464	0.0422305654638296	-0.373956773007106	-1.06695784725028
RPSA	-0.178754809167881	0.39829175323433	0.653573275496941	14.8454069435382	-0.795724086846737	0.441301877576895	-1.80312871365041	0.0713680026408902	0.300329742398921	-0.322807094123851	-1.23092135203164
EIF1B-AS1	0.202537176792618	0.0995298403979318	0.0418569880269139	27.5612350567188	0.470900181125345	0.22347374885088	2.10718343226778	0.0351016824768568	0.203162618943682	0.667298403690529	0.859558301916096
RPL14	-0.66103231185989	0.254653094249355	0.00943668701957926	10.2686782678796	-1.06786545853378	0.427646323914033	-2.49707620250338	0.0125222044270305	0.119813783222086	-1.57514290098505	-1.6800727025107
ZNF621	-0.122944618126662	0.220319562467329	0.576824851181494	12.453308631565	0.0124171254974451	0.336309586317333	0.0369217114308739	0.970547428329862	0.988354955469172	-0.177884098050951	0.10286231581721
CTNNB1	0.223265199057619	0.0618336864294213	0.000305327780489262	80.2403438959577	0.335244892970707	0.115447588822682	2.90387089405232	0.00368580116093083	0.0595239664120418	0.721123109058247	0.635668213112003
ULK4	0.0515158309039123	0.102196706327218	0.614201618373718	49.6124923372631	0.00924432768636329	0.150470058794768	0.0614363266712883	0.951011722487214	0.984748475825687	0.275139453706132	0.097625822693029
TRAK1	-0.0358744424483147	0.0765507868853165	0.63932995352354	93.7863725727782	-0.0721144274861905	0.125666314736601	-0.573856467720437	0.566064933362644	0.808927716530871	0.048212077082734	-0.0366514264165608
SEC22C	-0.743931335258813	0.572158074465085	0.193525599524496	2.99337636654907	-0.977860070984736	0.871893135290078	-1.12153660971239	0.262059517242455	0.58071152320462	-1.79040779469624	-1.53152475804552
NKTR	0.0292013772275064	0.0950684850850805	0.75872045847882	94.3002112777503	-0.0184275093533722	0.151070017292423	-0.121979924829839	0.90291491719774	0.96909129001099	0.217195242762179	0.0519552842534484
ZBTB47-AS1	-0.810646035355653	0.564592203021776	0.151056965876876	4.4083226995049	-1.9747157428205	0.761863771187602	-2.59195386038936	0.00954325696492983	0.105451983252491	-1.96364666092765	-3.17676917076429
GASK1A	-0.253959060371254	0.317165150097645	0.423296351458661	8.13198612798731	-0.422786549738655	0.503199311643658	-0.840196995416505	0.400797942768207	0.702646025073927	-0.518090880086213	-0.615412591279706
SNRK	0.0185954378183035	0.0829427483040441	0.822604744958674	27.8674844727693	0.0749959065097399	0.180498085760211	0.415494193159316	0.677780165188063	0.865965999002348	0.189654672004875	0.2061444585828
ANO10	0.00268893832133804	0.0835021614017109	0.974310944812994	42.1852358381106	0.0451712670939535	0.17026826626897	0.265294691041237	0.790782453969916	0.923291946256766	0.148350072950022	0.156920862081802
ABHD5	0.245892163989345	0.347972668435339	0.479788871396957	4.69508696668136	0.292985229750811	0.575441355831508	0.509148719989806	0.61064798415251	0.831774323894207	0.779878821747357	0.565921431546451
TCAIM	0.141305381854068	0.13897139987798	0.309251107346447	31.5226720965193	0.187031071526238	0.236566548537121	0.790606586953227	0.429173601848805	0.720011634946345	0.508297063400145	0.391051094998855
ZNF445	0.0855704209633604	0.272836306375097	0.753799927391291	12.494531764775	0.212832216567767	0.419695175769829	0.507111420038073	0.612076642539751	0.831774323894207	0.363569418366254	0.433634179913395
ZNF852	0.136735240945899	0.198980466110112	0.491969799206866	5.30006669225403	0.293509397046951	0.397159981640738	0.739020572602535	0.459894505205429	0.742291897062377	0.496429723394124	0.566786535031006
ZKSCAN7-AS1	-0.47265857139762	0.396307624330558	0.233004217896525	5.05828650223662	-0.550038134775937	0.605723822531262	-0.908067528989335	0.363842544771173	0.67624908422469	-1.08599053759162	-0.825432923417305
ZNF660	-0.0813620390831201	0.277249660237283	0.769169594361585	4.60563166531699	0.0327716185531537	0.467556344974122	0.0700912711492934	0.944121014230282	0.983740403622568	-0.0699061136183672	0.136456061551693
ZNF197	0.0500453994477385	0.278519245705342	0.857400803694186	10.1733829592414	0.154619489215107	0.454104979014689	0.340492829544828	0.733485421759335	0.894232473978259	0.271321166612451	0.337557920197971
ZDHHC3	0.00449947511508924	0.0993259304836861	0.963868103467452	17.3288112273525	0.0743829209162798	0.201350450873768	0.369420185519785	0.71181455453897	0.882364096300818	0.153051515675005	0.205132766367757
EXOSC7	0.0372743723542777	0.162990888099914	0.819109933714205	8.75576494524933	0.106020934137671	0.3136105928813	0.338065539061045	0.735313799065733	0.895054333289028	0.238158486557377	0.257349216504574
CDCP1	-0.0157207068277273	0.157079989861106	0.920280098427632	14.2717164081221	-0.0515968993055525	0.274062153770082	-0.18826714522881	0.850667239105067	0.948978297998493	0.100545525395777	-0.002788601981976
LARS2	0.080924560950564	0.139087915370423	0.560685848268362	16.6975819825519	0.243487401932093	0.277568870336548	0.877214370750107	0.380370211927248	0.687144552544986	0.351505457648175	0.484228537618795
LIMD1	0.198801109866301	0.140939269573598	0.158378969771482	24.4267328390596	0.16946742305839	0.233809320712764	0.724810381988926	0.468568365716114	0.747356595862511	0.657596913650997	0.362063453833642
SACM1L	-0.10412975486553	0.0933568213426666	0.264681085130652	30.1335328027439	-0.2383056923757	0.197761343316903	-1.20501655368424	0.228196911509045	0.545098511318262	-0.129027315738714	-0.310939126960615
CCR1	-0.304303648582688	0.226311254429357	0.178746539819274	14.2697576640549	-0.61458181352156	0.331935729764532	-1.85150846508007	0.0640964380639237	0.285302969673583	-0.648821279383159	-0.931958000048506
CCR5AS	-0.392146803826578	0.195469322354618	0.044836960315306	5.23562116746529	-0.785001476228099	0.403437273378829	-1.94578321842608	0.0516807852898054	0.252680580735283	-0.876924659875787	-1.213224391771
CCDC12	-0.402629418642931	0.168741802509163	0.0170296009598926	16.093123307626	-0.65030408731067	0.27126199108562	-2.39732844512452	0.0165151125629981	0.13826605866696	-0.90414499217571	-0.990915252358573
NBEAL2	-0.114674404638009	0.155511641011059	0.460878664179587	7.12416032286449	-0.33129053780533	0.315376716499102	-1.05045972157641	0.293506800204222	0.614167777613097	-0.156408734957266	-0.464404469770865
SETD2	0.127661802195814	0.068361771410566	0.0618395645676673	106.850923457532	0.217038190959117	0.122988547868613	1.76470244360455	0.0776137876931301	0.313575581926763	0.472868615578259	0.440575862709525
KIF9-AS1	0.628956180342257	0.123430804271664	3.47606131670529e-07	19.1685885758859	1.1369138887478	0.249727370786044	4.55262026412741	5.29818551964507e-06	0.00101725161977185	1.77458577225003	1.95876991521019
KLHL18	-0.0613672241026431	0.0990444414763652	0.535525899656003	31.1425233479247	-0.0123215648643219	0.186320780967503	-0.0661309210939329	0.947273593253367	0.984062023050269	-0.0179853364478695	0.0620327421430958
PTPN23	-0.150208686195558	0.312453882474733	0.630702193031667	3.78343213650316	-0.2343692034769	0.490905508214921	-0.477422232089301	0.633061486142165	0.843888433539667	-0.248681032373605	-0.304442212161953
SCAP	-0.633008765648704	0.148837474585104	2.10906671796924e-05	9.99596725300229	-0.58248559915361	0.285371954871157	-2.04114521140172	0.0412363956358417	0.223350475370506	-1.50237382061202	-0.878985319197878
SMARCC1	0.16030492992661	0.076859647929964	0.037007266150008	58.7249186691947	0.265542957698122	0.152124071014512	1.74556831096632	0.0808859927174953	0.319695780914529	0.557633418989223	0.520629774948008
DHX30	-0.50569335351271	0.376639052691069	0.179386252836937	7.98008567100384	-0.777716906757418	0.51359316339633	-1.51426647039939	0.129958268950211	0.408123522868158	-1.1717723546651	-1.20120169123439
MAP4	0.00611749019404434	0.153851952738593	0.968282722369175	44.1754974745642	0.0881240015089543	0.238309843917299	0.369787500425439	0.71154082934105	0.882281307976565	0.157253034941623	0.227811511855741
NME6	-0.193629544969808	0.317710836723427	0.542224795866384	4.03314498764777	-0.311694025484747	0.565751151685369	-0.550938384404898	0.581675913403384	0.816962089472084	-0.361432499950111	-0.432061721151258
TMA7	0.2005348590361	0.412143141878401	0.62656589019034	4.43654705065161	-0.0983231175968978	0.55923021567228	-0.175818678679045	0.860436394761311	0.952905479759432	0.662098961026908	-0.0799071375366185
SHISA5	-0.304168764548849	0.301953254674094	0.313772729560052	6.57003236892152	-0.280683181713898	0.466525965011481	-0.601645359025174	0.547410228865568	0.797844867982205	-0.648471024385968	-0.380880372748307
PFKFB4	0.218095258207623	0.153656014956561	0.155790187307892	6.61833153886212	0.255749818495044	0.374462668733065	0.682978144017221	0.494620653274219	0.763034250997755	0.7076982613105	0.50446684583795
IP6K2	0.29819832644568	0.297452271749191	0.316098232664567	9.72855658342088	0.213992964163892	0.452548142123668	0.472862319486474	0.636311409268918	0.846586168168071	0.915702864539998	0.435549917116941
PRKAR2A	-0.115973855354126	0.131031260257257	0.376110573401496	31.7582428208555	-0.0447372402342258	0.2202054801303	-0.203161339162649	0.839008929529192	0.944709032469194	-0.159783034301442	0.00853281201918268
SLC25A20	-0.389340771545509	0.32846795416604	0.235889581741909	3.7449594113753	-0.209516284064401	0.587984151672436	-0.356329815129306	0.721593583490484	0.887862227479035	-0.869638202014543	-0.263424110988025
ARIH2	0.0014200227165688	0.12444628346136	0.990895753708286	29.5153994425312	0.111781106643736	0.204740658697244	0.545964379303041	0.585090422858532	0.817757061479357	0.145055064497695	0.266856000585412
WDR6	-0.171210130854099	0.200101922016296	0.392210978003216	16.8086156482612	-0.47192535807542	0.268661595026348	-1.75657915687256	0.0789895682521733	0.31600719226628	-0.303215736967737	-0.69651294727692
QRICH1	-0.0905346906217631	0.131314850275954	0.490541722652217	16.7833616770424	-0.0444385892450973	0.243589835340285	-0.182432034501843	0.855243687712332	0.950777500012313	-0.0937248484786556	0.00902571574145551
QARS1	-0.197353840434535	0.233323165293752	0.397642547424112	7.49471334204125	-0.0131840927969077	0.338582540361634	-0.0389390805055275	0.96893895844541	0.987919825462396	-0.371103422893383	0.0606091967874403
C3orf62	0.220675102841886	0.200971114847066	0.272185328680739	8.93484704452558	0.471164770527975	0.314134180084425	1.49988380889131	0.133644502746676	0.413718560992934	0.714397374981763	0.859994989240692
USP4	-0.159370710899713	0.0726782109772908	0.028319878019733	44.2729603182922	-0.305269753662527	0.148342129068303	-2.05787631322163	0.0396020080555485	0.21798318340469	-0.272472172404633	-0.421458885033739
GPX1	0.0559865842379294	0.213435088838276	0.793080914033546	42.761739955038	-0.0736186968070727	0.301916546081835	-0.243837900779105	0.807356365518501	0.93103357437502	0.286748712799873	-0.0391341235264123
RHOA	-0.026140855863031	0.0857881204726774	0.760583857008742	40.6475886602192	0.136260353130455	0.137982585461353	0.987518480501434	0.323388527728888	0.641237687625573	0.0734873987427599	0.30725737928818
IP6K1	-0.153939551712745	0.0909613163092926	0.0905768127660166	20.9643168736955	-0.148017021043629	0.204014229960214	-0.725523023920907	0.468131225345005	0.747073104355531	-0.258369015851326	-0.161923641331354
INKA1	-0.162571581057618	0.252947203872214	0.520412589556242	6.47022582537059	-0.133320344576321	0.422849387186905	-0.315290381436433	0.752541187365219	0.904772603493948	-0.280783910541871	-0.137667747999427
UBA7	-0.208977315394019	0.177998890451874	0.240380133680029	16.2311133521783	-0.332605867755585	0.280643577889824	-1.18515403151737	0.235956551234553	0.555147874467119	-0.401286240484218	-0.46657533493488
RBM6	0.0424565720164285	0.05083695265276	0.403632249778096	149.345100156224	0.100931487880282	0.098457592800112	1.02512650380547	0.305303501295233	0.624339675973618	0.251615166910472	0.24894942177463
RBM5	0.0689355625092653	0.124373055177467	0.579397878865616	38.8990338263384	0.292156073151781	0.157763581229353	1.85186004827724	0.0640459221839537	0.285302969673583	0.320373480824388	0.564552963371604
GNAI2	-0.0215495133214592	0.132506418400758	0.870809797558642	44.0989495048543	-0.0229108038447699	0.189778487609037	-0.120723924684069	0.903909708432525	0.96967716424845	0.0854097932859021	0.044555902957898
RASSF1	0.0798447753474462	0.161093265557472	0.62014619555148	20.1440365058059	0.30152885089347	0.26085353358504	1.15593163239696	0.247709122699858	0.566606648553463	0.34870156535179	0.580022113667725
HEMK1	0.0395193552917583	0.243924773683996	0.871294419088535	4.1533216415	0.077930457232394	0.467433797091892	0.166719774473376	0.867590545522368	0.955510811129798	0.243988060822621	0.210987740631238
MAPKAPK3	-0.00466668368034329	0.122399700280959	0.969586747762407	13.6048066923188	-0.184833774560151	0.243680433545677	-0.75850888752422	0.448146394514833	0.73351123690632	0.129249640599305	-0.222687260106731
DOCK3	0.492670280858701	0.486891606852897	0.31160093133311	5.36568209934151	0.875929686324147	0.808098559681637	1.08393917527737	0.278391768430396	0.598632374126089	1.42069053363564	1.52803273531869
MANF	-1.67902839520099	0.598940202639687	0.00505775332152691	4.21479065076571	-2.49444311127897	0.680854069006892	-3.66369714866714	0.000248600705402527	0.0116734244275969	-4.21858560626641	-4.03454484807839
DCAF1	-0.570097809923448	0.111800682648059	3.41031266627379e-07	18.4925490146692	-0.822639710225478	0.241835396990854	-3.40165137304771	0.000669800229823414	0.0214336073543492	-1.33901218325836	-1.27534380979543
RAD54L2	-0.235733524207305	0.123187271764695	0.0556688343619476	16.238305665045	-0.328769509416371	0.237709833522173	-1.38307071501821	0.166643184092085	0.463553480539476	-0.470764410553725	-0.460243679008044
TEX264	-0.329959596173465	0.316895971604396	0.297771738573235	3.05479894153095	-0.484115131416465	0.558380465667774	-0.866998688497288	0.385942728286973	0.69238894775736	-0.7154423878685	-0.716631362658687
RPL29	-0.688292378342656	0.448276897453209	0.124681206410041	7.56846658293474	-0.646172531358622	0.595280691991211	-1.08549217209982	0.277703728829444	0.597838450273123	-1.64592944434074	-0.984096392278833
ALAS1	-0.9756957577769	0.322999136897531	0.00252159471266831	3.3793123041738	-0.639350826170777	0.619295116906744	-1.03238473664092	0.301891919339179	0.620772124900625	-2.39223326541753	-0.972837618654315
TWF2	-0.32783478921245	0.169398710583428	0.052955327955429	6.27194499451468	-0.496707200572686	0.351074282024557	-1.41482081144851	0.157121040592037	0.451005246084784	-0.709924876010506	-0.737413740699119
PPM1M	-0.537559311379702	0.190805968168887	0.00484279565585589	5.96445237372059	-0.895202848172635	0.366453471404133	-2.4428827068891	0.0145704719110137	0.129782347743462	-1.2545190717191	-1.39510447390145
WDR82	-0.523882433940836	0.259257927374341	0.0433108537777155	11.2608664908327	-0.532511309831393	0.368377935383555	-1.44555701816652	0.148301489593749	0.436091660056882	-1.21900415914877	-0.796506057043953
DNAH1	-0.145953143012232	0.141577525405711	0.302584827788597	8.40896552339217	-0.25241042161084	0.29959717986331	-0.842499324346116	0.399508517734796	0.702289642569408	-0.237630612073309	-0.334218050502567
BAP1	-0.233082265699399	0.3708731939547	0.529696818229824	3.37099924273126	-0.625565649209023	0.582308452707523	-1.0742857094043	0.282694647987893	0.603132061493974	-0.463879855615619	-0.950086095023116
NISCH	-0.130148551405006	0.354466810340373	0.713494377185987	8.60978152962602	-0.229061118191895	0.505953165535645	-0.45273186096067	0.650741834245846	0.853775162631787	-0.196590638464615	-0.295681568164907
STAB1	-0.140073956976271	0.24564813426123	0.568527173524661	73.2709894816646	-0.454206860365585	0.273466698936947	-1.66092201401938	0.0967291103493168	0.35198385321935	-0.222364058798619	-0.667269737670464
UQCC5	-0.315202399757002	0.311150480870794	0.31104947263195	9.10552816437658	-0.553025509876149	0.457351862259593	-1.20919046255518	0.22658968100273	0.543517321392869	-0.677122197981844	-0.830363388610192
PBRM1	-0.0607370876773367	0.0695605707879799	0.382579166925707	86.4261578866484	-0.067141505203621	0.12932310141874	-0.519176422982783	0.603637718810028	0.829162144756541	-0.0163490535936748	-0.0284439468069849
GNL3	-0.700821822619012	0.293056210854243	0.0167831322788276	7.95533870741131	-1.13110884656313	0.466667714585991	-2.42379922846517	0.015359094150384	0.134178537370392	-1.67846480338147	-1.78445173523974
NEK4	0.0505038371395868	0.161486731051233	0.754475959506819	9.68377819335253	0.132061401991492	0.290385578555379	0.454779478541861	0.649267895308346	0.853312232349271	0.272511597295018	0.300327287906009
ITIH4	0.0459030913069836	0.24871805832919	0.85357515109641	5.21926866292918	-0.29920433515933	0.445663413953666	-0.671368404475844	0.501985867572904	0.766393424985808	0.260564785112664	-0.411448312605728
STIMATE	-0.00564298078390208	0.110805837941274	0.959383892789789	14.7119372895045	0.014885956237068	0.240471909781869	0.0619030981646504	0.950640000253449	0.984748475825687	0.126714478137658	0.106936957809097
SFMBT1	0.0807167062823579	0.0676609344997674	0.232885514427478	46.2087214926343	0.024554734061683	0.135711301101739	0.180933598472209	0.856419696299248	0.950843764588217	0.350965718924795	0.12289463668198
RFT1	-0.104633759052821	0.162576742564055	0.519837373560167	7.36550371704424	-0.151664601321816	0.327607328824723	-0.462946301799493	0.643402857781222	0.850395780160707	-0.13033606948947	-0.167943731543188
PRKCD	0.0164089039632174	0.118117648928847	0.889513365331878	31.9132374773685	-0.0596234247277417	0.193521996197495	-0.308096370951519	0.75800900257144	0.907688189013056	0.183976873176703	-0.0160358517870386
TKT	0.47985915909302	0.311851941300046	0.123867702291696	10.1243784765013	0.920679346663088	0.451986679249698	2.03696124007775	0.0416539263355797	0.224790708019618	1.38742373926172	1.60188909258666
DCP1A	-0.0646342666278983	0.103747025987303	0.533285348831205	22.1819722281875	-0.16103293981481	0.220834361026729	-0.729202371705729	0.465877880660865	0.745957169923994	-0.0264689051693574	-0.18340555515269
CACNA1D	0.0634082792096339	0.214734826943982	0.767775086290785	99.9996694842126	0.417217081566437	0.197532039527722	2.11214890791366	0.0346736791838884	0.201629695345393	0.3060207176286	0.770957893549988
ACTR8	-0.3520270033506	0.317973341898501	0.268252440503283	3.10567073459842	-0.388674596912818	0.597707256425553	-0.650275854499734	0.515514050830552	0.775645809594156	-0.772745090188748	-0.559113067307212
WNT5A	-0.0819553110347121	0.209072629802238	0.69506231279003	37.3413423026777	-0.148123244117416	0.33628775191448	-0.44046577157257	0.659599797631275	0.857370580943917	-0.0714466700491315	-0.162098955495267
ERC2	-0.760803105162378	0.848419943720269	0.36986332978261	40.4552950182046	-1.55999188623726	0.865941851354381	-1.80149727582441	0.0716245362890748	0.300990269230353	-1.83421892305578	-2.49229485101826
CCDC66	0.0635910578454018	0.128170714894058	0.619793221179475	23.8268183384254	0.159053690311975	0.211226524006185	0.75300055738889	0.451449579075225	0.736086877374967	0.306495341116164	0.344876276090013
TASOR	0.110096495696194	0.127813262228703	0.389025738284807	29.9914134801943	0.194212745417946	0.2199017462624	0.883179641448592	0.377139219431505	0.685227732589798	0.42725657237662	0.402903973181855
ARHGEF3	-0.0198626418797247	0.431972482447594	0.963325181201601	6.95121992329242	0.378278587036387	0.536418608929687	0.705192886188577	0.480690207752738	0.755322826109035	0.0897901127000647	0.706692481439459
APPL1	0.0451025773271435	0.105118070666699	0.667875283034544	31.2538749468372	0.127004097585761	0.204181538599179	0.622015577201998	0.533931625259763	0.788980544252497	0.258486080808086	0.291980541178245
ARF4	-0.220428569162741	0.244173721726947	0.366656980319757	14.0634890154386	-0.464528808106888	0.37584987017261	-1.23594244663049	0.216479957631907	0.532267169590118	-0.431021849232245	-0.684305430328441
DENND6A	-0.0564875339428627	0.097857775768012	0.563776569934407	42.8518981429769	-0.136856531055767	0.169645384751134	-0.806721215885316	0.419827118089492	0.713474882040364	-0.00531418616743879	-0.143503990107501
DENND6A-AS1	-0.112018132336293	0.381805888005004	0.769223862281809	3.6636786805203	-0.604456686754945	0.605427542052684	-0.998396413723684	0.318087171953909	0.636763940148696	-0.149511160640313	-0.91524714740304
SLMAP	-0.0393259871934065	0.0859614468591574	0.647323194662901	49.8855888798174	0.108806019390921	0.15035942040342	0.723639523875461	0.469287069951979	0.747790296312321	0.0392494092221465	0.261945815672654
ABHD6	0.0178478216610494	0.583517142739793	0.975599206629456	3.42237779478003	-0.420376463135872	0.690097974953292	-0.609154755401687	0.542421866708576	0.793519290274653	0.187713328114084	-0.611434902603777
PXK	0.182665683127128	0.650587057123489	0.778886396271718	4.60777574681225	1.22058132010406	0.837500902988354	1.45740896009641	0.145003525220774	0.429934954669694	0.615697856465748	2.09685748180037
FHIT	0.104765015924749	0.0643231562777648	0.103370315424656	496.804539628073	0.275342135904875	0.114378488127688	2.40728952106355	0.0160714232740148	0.137167589193834	0.413412254563604	0.536802671034567
PTPRG	1.05267213315325	0.470590792010887	0.0252918221442085	80.6426955282449	2.75479274230193	1.07832579961684	2.5546942707675	0.0106281102788385	0.112255759435075	2.87485409636132	4.62897205125654
THOC7	0.191496647012355	0.272565067705833	0.482322374642101	8.30858630064821	0.649552375446146	0.40702900718378	1.59583804589353	0.110524956570777	0.376191701833481	0.638629326876116	1.15441194305049
ATXN7	0.105367231310888	0.0572794082947522	0.0658371634360574	73.5713699133066	0.151302499177217	0.111456663758103	1.35750070095039	0.174622170885967	0.475891095743488	0.4149760345187	0.332083447331872
PSMD6-AS2	0.212695481574701	0.173510565182237	0.220260430710302	5.48646004546555	0.331386088875773	0.359761126449815	0.92112811671997	0.356983542280892	0.669634781872972	0.693676596213716	0.629299511948599
PSMD6	-0.155142667464541	0.275944535430846	0.57396334493771	3.82565188248026	-0.230247815799636	0.492485113164883	-0.467522387265642	0.640126178822207	0.848786093465909	-0.261493161031979	-0.297640134147812
MAGI1	0.505503483600875	0.360039230813928	0.160311899304585	22.0214752607378	1.66246491058025	0.408632819093177	4.06835876342369	4.73454451553838e-05	0.00413196612265168	1.45401466594748	2.82615714758272
SLC25A26	-0.0433690223335861	0.135654293010935	0.74919383246827	30.559306507295	0.0364267245187528	0.21425116368978	0.170018794257267	0.86499535615489	0.954233896473219	0.0287508111200525	0.142488572413293
LRIG1	-0.317291781838084	0.330701039251904	0.337331076999926	10.396143466341	-0.41047251302997	0.455192075947746	-0.90175671923843	0.367186115669481	0.678556264087834	-0.68254772162694	-0.595089087421151
SUCLG2	-0.00524506299242415	0.0671504667096766	0.937741262954245	120.6203607146	0.0234000793923565	0.115090679061014	0.203318631736904	0.838885993638951	0.944709032469194	0.127747756065145	0.120988955451486
SUCLG2-DT	0.707931751484352	0.181731394318716	9.80028037477362e-05	20.0864792716473	1.22700104142447	0.235680166324675	5.20621255729318	1.92733866165107e-07	0.000114873685103699	1.97966259017434	2.10745280761535
EOGT	-0.325269404161718	0.260448699225262	0.211708640928886	4.09275334272027	-0.412608394357955	0.493495087673313	-0.836094228016098	0.403101895270271	0.703888400903845	-0.703263309714162	-0.598614218410902
TMF1	0.239214696319536	0.164298144736766	0.145398344448801	20.3722271548217	0.37486247547614	0.271311402207525	1.38166871139979	0.167073445676017	0.464301888273011	0.762539360927846	0.701054415050801
UBA3	-0.055701869385967	0.0771316544894349	0.470192336706143	28.2392581822078	0.130813863055997	0.163297481406203	0.801077040071411	0.423087047226128	0.715776794210641	-0.00327404153848523	0.298268307332129
ARL6IP5	0.275902198904193	0.367327116632535	0.452587886001218	14.5539714089598	0.259283075730303	0.457089923440704	0.567247411140838	0.57054610070278	0.81104486720132	0.857806241291579	0.510298253422062
FRMD4B	-0.228762198861384	0.204040258756802	0.262218881808148	160.682728014043	-0.073941645709071	0.320239351799777	-0.230894939343062	0.817396422341239	0.935125177237273	-0.452661885963125	-0.039667129348236
MITF	0.381040689374729	0.166578513219187	0.0221693364183373	86.8755304383513	0.725751377610767	0.263925554929301	2.74983367110919	0.00596255220636391	0.0797468282708734	1.13082062732582	1.28017336078433
FOXP1	0.366365069101316	0.208600763902384	0.0790375675174619	232.960023601881	1.05804474915955	0.317996313487979	3.32722331763618	0.000877160477381874	0.0253467107845465	1.09271226719352	1.82860161210514
ENSG00000277855	-0.0891219832124633	0.522484342500524	0.864559136123835	3.20083803096242	0.583441996115234	0.658963029851846	0.885394126353961	0.375944099209668	0.683866115534879	-0.0900564541135674	1.04530113063308
RYBP	0.0952611125146237	0.316385870726236	0.763344683635552	16.9625703416898	0.00715594343470195	0.296768152254669	0.0241129089504225	0.980762546463535	0.991725117116602	0.388733353974182	0.0941790824890752
SHQ1	-0.192990805280833	0.215673223727588	0.370878133156966	11.6601571280284	-0.0765459341089996	0.346058728299688	-0.221193479167821	0.824941786391466	0.938075419113223	-0.359773876897404	-0.0439653352572221
PPP4R2	-0.0754963906252941	0.189554472580724	0.690421331147993	31.0010383047239	-0.018535139891876	0.239950787228378	-0.0772455890058607	0.938428175180804	0.982909374901461	-0.0546747135360648	0.0517776471620276
ZNF717	0.279829172641371	0.136232111696227	0.039969713483265	11.5628290905664	0.580611559279824	0.298468130316836	1.94530504366909	0.0517382754586769	0.252680580735283	0.868003461348952	1.04062968167554
GBE1	0.0732807282713358	0.151342902242234	0.628241615889232	61.9531637494972	0.0623855080112044	0.227252679431301	0.274520450836153	0.78368468957877	0.919173694718343	0.331656625155637	0.185331829174106
LINC02008	0.00111588847341897	0.344745765705192	0.997417376170013	5.90369651662561	-0.128767264621068	0.609564497372242	-0.211244692196097	0.83269633819862	0.942551599899918	0.144265315441056	-0.130153190407307
CADM2	-0.186031709051513	0.762156913404465	0.807164340370133	3.61674698634897	-0.518522911644464	0.943266522372123	-0.549709863910451	0.582518390230565	0.81743688348093	-0.341703107801347	-0.773419130209752
CHMP2B	0.124041824370225	0.438099757493484	0.777072566173445	4.74440803310592	0.936404830042366	0.688096724186478	1.36086221184886	0.173557237258411	0.474386121452918	0.463468575506467	1.62784296374177
CGGBP1	-0.0961869697276413	0.216427534795708	0.656731459071787	19.5099420472864	-0.216580724479765	0.312931429769644	-0.692102818304941	0.488872761924116	0.759868130237659	-0.108402189791807	-0.275083503065274
ZNF654	0.133054702010573	0.155016609937593	0.390712778245501	41.0930552252061	0.338307453937609	0.24046115207977	1.40691105823772	0.159453764089799	0.454080593848339	0.486872423558392	0.640722767609474
C3orf38	0.0514314323039652	0.474286131978426	0.913646933428143	6.09505459948232	-0.0759790794434931	0.486621318517138	-0.156135945040429	0.875925865755617	0.957439404576101	0.274920294843915	-0.0430297790903693
PROS1	-0.405473259517867	0.208431733031473	0.0517325290482734	27.4051295452366	-0.800528838304191	0.239378536662472	-3.34419639064362	0.000825212981543699	0.0245011689365552	-0.911529628068567	-1.23885127680733
ARL13B	-0.175129365804937	0.190397356397582	0.357672129674885	14.1431275277641	-0.000920567496597269	0.292805246609737	-0.00314395833837035	0.997491488314561	0.998531625424378	-0.313392861625303	0.0808493349043402
NSUN3	-0.311685032676215	0.095763892555217	0.00113502640286262	26.2204111077149	-0.346594331737686	0.178852739388655	-1.93787544391211	0.0526384205366157	0.255351439316853	-0.667988608468428	-0.489662370359664
CRYBG3	0.0971434355043549	0.259753571890211	0.708416919840807	19.3315220220274	0.286134604804288	0.297215607480247	0.962717292103525	0.335689416439376	0.653233459017164	0.393621204779912	0.554614927771293
RIOX2	-0.681041158827813	0.29403454400102	0.0205476578198251	6.08426777532875	-0.905246862721693	0.4787022245551	-1.89104377687615	0.0586185007136142	0.274173757584437	-1.62710011518655	-1.41168145619185
ST3GAL6	0.152834262530228	0.0565160498969334	0.00684560839717415	86.9220584056531	0.198834326003164	0.101263221826916	1.96353940172891	0.0495835308220539	0.246791902181119	0.538234246874794	0.410531586537113
DCBLD2	0.52662132328172	0.288630814913636	0.0680689802762471	5.25504747504722	1.03411973281717	0.448100088868402	2.30778738613655	0.0210109648462128	0.157358633140726	1.5088516148996	1.78911495363128
CMSS1	-0.102915260850308	0.147193967574063	0.484438772660109	64.9720436912296	-0.17397621685138	0.221311457978431	-0.786114819542399	0.43180022300036	0.722559375186039	-0.125873624484215	-0.20476757859132
FILIP1L	-0.537446361616916	0.178843141752573	0.00265469942039413	13.5655973447534	-1.03100976587477	0.294311542094581	-3.50312379370921	0.000459835702112296	0.017062753475071	-1.25422577370805	-1.6192448172538
TBC1D23	0.295124942219105	0.0982997130801123	0.00267950539411765	15.4925650183101	0.494129282745641	0.215707248490051	2.29074027972886	0.0219784394931524	0.162302322410971	0.907722170657953	0.897896399128191
NIT2	-0.620202039125103	0.329717298492112	0.059970350825038	3.81297532641051	-0.956773151521214	0.617426646871034	-1.54961428433629	0.121234122384565	0.394079314297459	-1.46911843941621	-1.49672219092472
TOMM70	-0.578106232555392	0.315160049654181	0.0666056360806598	6.80812627760614	-0.840774845684074	0.507554099359441	-1.65652261846604	0.0976160284408183	0.353479667111765	-1.35980775087759	-1.3052746524742
TFG	-0.302255025914777	0.0879494469721328	0.00058886815505861	24.2471776737419	-0.438426030638419	0.1861671686645	-2.35501261464918	0.0185220769079256	0.147235288455377	-0.643501596197748	-0.641224521025538
SENP7	0.0078182260210432	0.101812653616088	0.93879035332004	52.0928768281549	0.152238992927802	0.176540052812995	0.862348178229367	0.38849594825562	0.694517896322895	0.161669356172187	0.33362906838237
PCNP	0.051010171498207	0.162242546937183	0.75321203838468	15.7815556592125	0.253637939243883	0.235594900011789	1.07658501619174	0.281665701189983	0.602523312275676	0.273826401829762	0.500981328689905
ZBTB11	-0.347866194301953	0.235116563341362	0.138993965640087	8.20618593101956	-0.451769910059317	0.372520029828255	-1.21273991701225	0.225229273261711	0.541423825055516	-0.76194066715834	-0.663247712227125
RPL24	-0.485257245640116	0.380751882528816	0.202496531654361	8.46248614814868	-1.10998039087068	0.560624959482746	-1.97989827619304	0.0477149601603466	0.241999125288911	-1.11870566692024	-1.74958061531788
NFKBIZ	-0.499512638150139	0.213108735282643	0.0190815890049629	17.3372325004068	-0.810517912104176	0.3438196094735	-2.35739291701641	0.0184037623540355	0.146928743021988	-1.15572281655196	-1.25533758302195
ALCAM	0.233365252571133	0.182240082161211	0.20035617774803	103.246233768019	0.750429644931564	0.26190377669764	2.86528760445449	0.00416630657265756	0.0643957547323645	0.74735003980991	1.32090321022216
CBLB	-0.142626438489933	0.172044739854453	0.407099969861913	34.3381813296303	-0.00898584436414031	0.241933997369993	-0.0371417182447415	0.970372008612137	0.988333867117892	-0.228992118324654	0.0675381283994719
BBX	0.0778322357852781	0.123136870898688	0.527335227162755	90.3859683502382	0.316695520101479	0.16894377218606	1.87456167222724	0.0608530501855249	0.279071312952726	0.343475579602176	0.605053698960388
CD47	0.53939186216032	0.413850403561629	0.192455348822519	7.5296663860232	0.919857906341654	0.575238138839675	1.59909061001609	0.109800470803318	0.376191701833481	1.54201302720126	1.60053335961809
CIP2A	0.291655474575116	0.414699191510694	0.481872516965287	3.29425549370367	0.375606040665426	0.711778759050961	0.527700547240598	0.597707193364952	0.825741949260184	0.898712962189672	0.702281620259867
NECTIN3	0.105962661631406	0.436772784006446	0.808312471107511	14.4038943085817	-0.40077106225135	0.653562206742277	-0.613210277639858	0.539737309901578	0.792140369891223	0.416522195612083	-0.579077483996757
ABHD10	0.0906230872985421	0.355113398034201	0.798572658646394	3.72822629933459	-0.0257556898164566	0.549920621259693	-0.0468352864409021	0.962644505367553	0.986738975667649	0.37668973796721	0.0398606066557563
ATG3	-0.563004621689724	0.198873501189631	0.00464072880270438	10.377833796062	-0.714350077732632	0.345708496914153	-2.06633647743411	0.0387967193798298	0.215288153784027	-1.3205932158375	-1.09661892729953
NEPRO	-0.237807662241274	0.141753290207305	0.0934219845430485	8.25648861329688	-0.528967972446199	0.310274530611257	-1.70483852285298	0.0882245446637374	0.33505936962404	-0.47615034979786	-0.790658012838483
CFAP44	0.261082830776357	0.15020053303953	0.0821705784866962	9.34392257097269	0.549533176037065	0.342635793932246	1.6038405378795	0.108749206479951	0.374796550927619	0.819324609372291	0.989336863837309
SPICE1	0.279038749517002	0.155463605494219	0.0726725819623308	8.58413623894148	0.364158272994797	0.304817262655982	1.19467732838277	0.232213123663718	0.550411371021241	0.86595096009046	0.683387836204328
USF3	-0.29467980266773	0.186102519376606	0.113324113403264	15.1149495822662	-0.265907975287191	0.332589108004259	-0.799508970341223	0.423995347329334	0.716659481921547	-0.623830922645093	-0.356494870907764
NAA50	-0.0157272659474894	0.0832653312920205	0.850185832049426	26.3566013102589	0.0505589696731293	0.17104331787813	0.295591609776613	0.767541981890713	0.912684107285406	0.100528493250396	0.165812909161652
ATP6V1A	0.0535881030378135	0.182937027816996	0.769574155437457	16.743398885927	0.0562968721449339	0.302461104331146	0.186129295102018	0.852343369142809	0.949735195949686	0.28052054774506	0.175282938022578
CCDC191	0.755761924853985	0.415783903118097	0.0691131152227648	3.18552056055221	1.24241391269901	0.665516606581961	1.86684133861053	0.0619237477563017	0.281324764912772	2.10386377813111	2.13289073314943
QTRT2	-0.170901355085471	0.151896791363248	0.260540315083775	9.62391301567511	-0.241553849529766	0.288519054709404	-0.837219745410085	0.402469060545659	0.703888400903845	-0.30241393520592	-0.316299995700538
ZBTB20	0.132943330723897	0.0901411711148033	0.140256978714558	306.265989438876	0.280995551383234	0.10636481024359	2.64180936100685	0.00824644579896187	0.0979256818580596	0.486583224395293	0.546133259695831
B4GALT4	-0.497995213877312	0.179582652276479	0.00555302234632676	9.61413605857034	-0.626133330877773	0.334451146981388	-1.87212194225968	0.0611897349748739	0.279872583474277	-1.15178250264461	-0.951023016104173
ARHGAP31	0.0523716334867017	0.152415282128022	0.731138525496789	103.318729288957	-0.157955923945036	0.154480801264678	-1.02249549880573	0.306546441965652	0.625398172038544	0.277361726592694	-0.178327143793231
TMEM39A	-0.440970868250915	0.15432419210382	0.00427084278588474	16.9194093899931	-0.621955674096124	0.249909114208807	-2.48872745624019	0.012820120163963	0.121587089151087	-1.0037066967193	-0.944128069651588
POGLUT1	-0.236371574239681	0.22169065637116	0.286323056322706	8.25540140607856	-0.560561412662925	0.399644251192107	-1.40265101021925	0.160720932659105	0.455437473983165	-0.472421242766826	-0.842800898176549
TIMMDC1	0.327209305697682	0.276451607113617	0.236569744931629	7.59557991493596	0.508276088801008	0.463235577222909	1.09723025128622	0.272540752169124	0.591349095615579	0.991036024197232	0.921244767681431
COX17	-0.675129328273734	0.36283491307515	0.0627856171038777	4.92127997175634	-0.650371382175532	0.501627424089706	-1.2965227795425	0.194795437209645	0.502848096053581	-1.61174879349801	-0.991026318086086
GSK3B	0.0516733673077499	0.0578269528803151	0.37154333054778	88.6313818925835	0.134610133018346	0.107950293784039	1.24696402668103	0.212410688166025	0.525904450246943	0.275548530385655	0.304533800042046
LRRC58	-0.00877913462275684	0.406566695093314	0.982772342784929	6.59497124190543	0.0499368472646153	0.474466908348115	0.105248324774584	0.916178765999331	0.975241942732891	0.118570789646488	0.164786137237137
NDUFB4	-0.561438390829858	0.42835963397483	0.189969065842533	3.06703118629038	-0.544190673366232	0.670758650859807	-0.811306231635872	0.417189832287353	0.71123128472035	-1.31652616527704	-0.815782074769185
RABL3	-0.6941860243151	0.252414992884606	0.00595629974743919	4.34725551632974	-0.876645470460307	0.496539071877679	-1.7655115581242	0.0774778294494398	0.313540255945274	-1.66123354590686	-1.36447674828527
GTF2E1	-0.291298006509469	0.238120660588896	0.22120847551416	4.10165261691892	-0.359868391708743	0.494943678922303	-0.727089580156526	0.467171081429227	0.746449415703988	-0.615049371781005	-0.511570329173058
HCLS1	-0.0484959223358254	0.112302638847895	0.665863201653786	111.792369899173	0.00310318768411173	0.172010625855418	0.0180406743402008	0.985606405252501	0.994249793830176	0.0154377280606892	0.0874902769346128
GOLGB1	-0.00349493469756167	0.131353419159005	0.978773103370507	61.0893157274275	0.0847481936051479	0.200244823025003	0.423222894479354	0.672132644427796	0.862565193684209	0.132292335312618	0.222239963988715
IQCB1	-0.113526844337498	0.102468596100262	0.267897052880215	47.2462035972586	-0.141445230398448	0.172350226717936	-0.820684910556764	0.411825768002869	0.707858797658573	-0.15342885128689	-0.15107733514479
EAF2	0.254950535706913	0.139206056243735	0.0670316857686006	24.8261088181213	0.236248800820752	0.224437872923899	1.05262448687017	0.292513129871191	0.613276739162119	0.8034008048182	0.472281704821623
SLC15A2	0.213112650164635	0.18579123635192	0.251359149489511	49.3547393427469	0.35779282937292	0.280363297605185	1.27617570641067	0.201893414310892	0.511832345314504	0.694759862921693	0.672882092144023
CD86	0.158056854802865	0.0995627878059098	0.112397335006126	118.953533147565	0.238435368941326	0.165930392595837	1.43696019283273	0.150729304818449	0.440115307073808	0.551795815206618	0.475890491013087
FAM162A	0.743828081007325	0.36320175398493	0.0405624574720518	7.40325754735854	1.15881062153843	0.578144598412724	2.00436123544163	0.0450313786443879	0.234521465634425	2.07287502190831	1.99490902571376
WDR5B-DT	-0.913412734879739	0.52343655292342	0.0809795649191265	3.19205358373292	-0.893115823377534	0.769759426762311	-1.16025318083349	0.245945740491663	0.565056254564547	-2.23050218881062	-1.39165997739071
KPNA1	-0.138046275870448	0.0636379917977405	0.03006423105124	43.2640042733176	-0.106412472234847	0.144081865052827	-0.738555627356929	0.460176876926342	0.742521919185432	-0.217098754820011	-0.0932580828104484
PARP9	-0.0747148929715215	0.159280765192298	0.639014825194179	40.7818522164838	-0.124613988334492	0.214222286007252	-0.581704129187908	0.560765989728113	0.805757242330399	-0.0526453891546984	-0.123298482350739
DTX3L	-0.190078671801454	0.16038338517888	0.235957398457992	11.1809482391814	-0.304058467703349	0.311466457071316	-0.976215771554911	0.328957549178611	0.647023447319213	-0.35221190477507	-0.419459737601621
PARP15	0.170313521624753	0.26059617051998	0.513399554506599	4.37590473500218	0.086512365380764	0.438205214510162	0.197424317456993	0.843495501510058	0.946556367157211	0.583622849742005	0.225151612925379
PARP14	-0.220265861284941	0.125869670499566	0.0801266245915696	113.705148933554	-0.517875305603953	0.194088583802	-2.66824197208973	0.00762493214101233	0.0934459768770872	-0.430599343723921	-0.77235029923462
HSPBAP1	0.3121955455421	0.0955321009387716	0.0010832382742265	47.6282786396217	0.485886412967725	0.168868916862054	2.87729928039176	0.00401094989314414	0.0630083765032097	0.952049612155389	0.884292087260346
SLC49A4	0.00423664130949911	0.121373570309769	0.972154857416821	36.6536637578908	-0.116327736778633	0.207155601148206	-0.561547629578252	0.574424270327667	0.813981859533901	0.152369011962605	-0.109622571725129
LINC02035	-0.0502579269162912	0.221966137895637	0.820873533847403	3.25397991871781	-0.322246292034816	0.464595938655695	-0.693605486451805	0.487929652106214	0.759631000138086	0.0108623095191779	-0.449477539783306
PDIA5	-0.393077418163712	0.185477557303706	0.0340674754577411	6.90683533088123	-0.586482875781066	0.380292958528066	-1.54218704982354	0.123028146111847	0.396036953206543	-0.879341197346987	-0.885582560125747
SEC22A	-0.163248933049818	0.0839195968208395	0.0517386795272122	40.1104937124843	-0.285600567575904	0.164748562565459	-1.73355423032858	0.0829972074267267	0.324226841879203	-0.282542798627976	-0.388996193165669
HACD2	-0.0315464771890616	0.358442746352737	0.929868880951366	9.05545746466106	-0.196742267291435	0.386491877218068	-0.509046318664101	0.610719757856107	0.831774323894207	0.0594505566609019	-0.242341440429512
CCDC14	-0.137775728154627	0.191977118163873	0.472962360049168	20.5310042137874	-0.194470605565472	0.299946566063394	-0.648350831675701	0.516758063866852	0.776485160314713	-0.216396220303893	-0.238592212865461
UMPS	-0.0111125595213293	0.241120665394794	0.963240803651364	5.27569549419064	0.073553810192187	0.462855887073887	0.158912984033074	0.873737430911993	0.957034914183522	0.112511557074386	0.203764373906462
ITGB5	-0.113258427777733	0.145473236611026	0.436243872479835	53.7057650179442	-0.162206943854378	0.184245956759055	-0.880382651036961	0.378652051696344	0.686374213251338	-0.152731850769403	-0.185343171240134
ITGB5-AS1	-0.533414405811096	0.349843738387955	0.127328479615683	3.11900563777433	-1.1828767899573	0.630259911175544	-1.87680791524727	0.0605444252358076	0.278787335848404	-1.24375594544709	-1.86989130491221
HEG1	0.128968130021178	0.128938110872568	0.317197850565207	16.518109271251	0.17165258877097	0.257460563323864	0.666714103919076	0.504954768101747	0.768680532859527	0.476260772794945	0.365669925443385
SLC12A8	0.481060818858118	0.309885872899976	0.120571181382229	3.74791161865417	0.768705403181786	0.606565122173627	1.26730894191069	0.205044844446006	0.516497800587024	1.39054410366416	1.35106614152596
ZNF148	0.0769707355051141	0.0413677278164182	0.062794053727663	137.362971378041	0.111463891741877	0.0989984289435051	1.1259157638298	0.260201176217324	0.578326283690856	0.341238511436135	0.266332458351907
SNX4	0.0389298520909237	0.152198511362932	0.798118095647542	18.998569854119	0.0210255107535041	0.264426910011381	0.079513506218407	0.936624189218082	0.981845764650705	0.242457290752394	0.117069886827946
OSBPL11	-0.0666348760846513	0.0680760140508371	0.327663757095741	42.7447888141065	-0.0873289020244857	0.136554846092761	-0.639515216949266	0.522487817622958	0.781290194576386	-0.0316639118703788	-0.0617619112478155
ZXDC	-0.00564467275269766	0.0791477984972448	0.943144568626237	35.5341212276715	0.0608651176240909	0.158718213337756	0.383479100124247	0.701364563737903	0.878935832402849	0.126710084581884	0.182822525309742
TXNRD3	-0.0268806620494107	0.208419390487913	0.897378299492756	6.75720598090248	0.223514279090656	0.404609145659928	0.5524202344119	0.580660470510091	0.816443460077027	0.0715663350975159	0.451264218221479
CHCHD6	0.242986479885887	0.156951186195189	0.121582350738905	10.9800459110194	0.417229376564737	0.361207483959273	1.15509615689962	0.248051051831238	0.566724038934418	0.77233359679725	0.770978185632213
PLXNA1	0.43293267731921	0.207214240916686	0.0366807421273177	8.50513034520651	0.319035720646863	0.359757611749121	0.886807423186209	0.375182590377281	0.683700837091872	1.26556917816914	0.60891604531675
ABTB1	0.471413836831005	0.382347710491425	0.217596149247806	3.91949763021181	0.815427376802585	0.584935123409253	1.39404755188904	0.163303245614866	0.45824619750323	1.36549366910467	1.42817767153236
MGLL	-0.243893620888204	0.140788816015222	0.0832136464544613	19.6828085444394	-0.239120310238532	0.264615686122802	-0.903651305567584	0.36618032710873	0.677908297882885	-0.491953832004855	-0.312283599912108
KBTBD12	-0.165606415511577	0.28721462773474	0.564213319408156	57.3560448339797	-0.477285533080118	0.278191623896525	-1.71567183222471	0.086222123033752	0.331534999115095	-0.288664501764508	-0.705359561914156
SEC61A1	-0.283997171079589	0.140771206745458	0.0436498329914562	16.4741875481392	-0.386338608021065	0.236508435983493	-1.63350878548802	0.1023620345009	0.361724152874123	-0.596091204381936	-0.555257672006856
RUVBL1	0.0769020680645505	0.210354430673413	0.714676034403187	4.05798410777465	0.175445175102771	0.513503172154143	0.341663274185396	0.732604313528431	0.893982521907923	0.341060201865186	0.371929338564503
EEFSEC	0.0173476764913597	0.0759542021467022	0.819337983943063	36.1357333721102	-0.0216099931648796	0.156740518807222	-0.137871134594483	0.890342263767389	0.963014166117957	0.18641459512087	0.0467028050256299
RPN1	-0.543336225856347	0.394029149537969	0.167918207243479	6.92388459894556	-0.896547118019076	0.516764367741424	-1.73492441426938	0.0827541941535279	0.323674168169525	-1.26952005520246	-1.39732310245173
RAB7A	-0.0568497477754209	0.0498132070671418	0.253762351473852	97.0493561661341	-0.0783483022162341	0.107508246009988	-0.728765514497885	0.466145109732071	0.746108512057261	-0.00625475119425652	-0.0469400247151546
ACAD9	-0.0527670880818717	0.125651534759036	0.674523573042046	10.4831517481984	-0.181323715863962	0.278856534119838	-0.650240154623876	0.515537107109145	0.775645809594156	0.0043467404633916	-0.216894140178361
RAB43	-0.13690582876835	0.124445387541098	0.271276448557207	11.371966417875	-0.106790889398924	0.244702677313207	-0.43641079276888	0.662538709765931	0.85881647385332	-0.214137342077728	-0.0938826353334117
ISY1	-0.0680454624155991	0.188930810662724	0.718726924984228	4.9353794550177	0.073322880030682	0.378435008713488	0.193752899024716	0.846369369162286	0.947109357539458	-0.0353267984057333	0.203383238935093
CNBP	-0.396275263183026	0.139305745294762	0.0044461073302303	22.0433369162651	-0.449864473141386	0.197115477907891	-2.282238198218	0.0224752810408756	0.163584899525059	-0.887645080070368	-0.660102914508073
COPG1	0.170526743460402	0.437098802096111	0.696438072500149	6.5181402638938	0.0700519664717918	0.670964807715537	0.104404829681457	0.916848090099234	0.975322272649272	0.584176525453803	0.197984812252783
H1-10	1.17930478619845	0.493002802691233	0.0167529456426114	4.98041967985646	1.4596179803667	0.669973278400391	2.17862118896987	0.029359820777512	0.186933567809656	3.20368263354402	2.49137169368003
ENSG00000290993	0.0291972141354132	0.0851590770653081	0.731707557713193	22.0190946537559	-0.0341170030197208	0.17283323318535	-0.197398396077755	0.843515784672527	0.946556367157211	0.21718443241074	0.0260608117412838
IFT122	0.354855352356109	0.214807491213717	0.0985408364588277	11.2152986557186	0.807598579693649	0.368466349154038	2.19178381295284	0.0283951204709538	0.182948427195407	1.06282484692947	1.41525675924215
MBD4	-0.195517886389567	0.125553340963923	0.119411243193499	35.4695032533296	-0.367703942982181	0.215940118014331	-1.70280514044073	0.0886045405612245	0.335911904541018	-0.366335978885667	-0.52450238876545
PLXND1	0.17218498667997	0.135888536289145	0.205117898192918	25.2569899532058	0.290370683519034	0.232064125511791	1.25125192391825	0.210842579584628	0.523760846063091	0.588482505618249	0.561606295763851
TMCC1	-0.000538433278826115	0.0755977531599047	0.994317238937748	112.918211132721	0.045008880331955	0.120579312670496	0.373271992808166	0.708946019043655	0.882225782016013	0.139969518198096	0.156652853461873
TMCC1-DT	-0.329155411285633	0.338964149078025	0.331517101533119	3.1223135708115	-0.449619704396633	0.668726447328177	-0.672352209476743	0.501359499485852	0.766393424985808	-0.713354151272875	-0.659698939869526
PIK3R4	-0.0302187227833127	0.23260611819276	0.896634700606355	7.58334975896751	-0.197400231828621	0.401285174260236	-0.49192007203487	0.622775848144247	0.839043088720769	0.0628983525372502	-0.243427367418901
ATP2C1	0.0524314205877301	0.109033501129776	0.630605760776654	147.096435352038	0.13330505953003	0.12252128943731	1.08801547994023	0.276588273786354	0.596437424875318	0.277516976478887	0.302379862490701
NEK11	-0.115226861163216	0.278246330694948	0.678787566810057	6.81080006081799	-0.130518059000734	0.497176377164498	-0.262518625171022	0.792921627935963	0.924046872980062	-0.157843305478158	-0.133042760835952
NUDT16	-0.32439704682185	0.249652586812848	0.193808786227837	7.00599379705075	-0.308030010799303	0.417813718014464	-0.737242454036993	0.460974920329654	0.743202707902259	-0.700998048890266	-0.426014507036255
MRPL3	-0.150355596348888	0.13839913814566	0.277305983321364	24.1926365075828	-0.198001938281395	0.225674399818599	-0.877378818512658	0.380280914117872	0.687144552544986	-0.249062515740297	-0.244420444157584
ACP3	0.170292389437196	0.184107355736647	0.354985444007778	13.4647574689536	0.27763239006964	0.295000588861061	0.941124867382548	0.346640873352787	0.661648365674339	0.58356797553575	0.540582584190246
DNAJC13	-0.114432090925823	0.0678554747659514	0.0917170276395779	74.7043930049047	-0.182953567566035	0.121679632160833	-1.50356772384233	0.132692706933813	0.412545875461728	-0.155779516018855	-0.219584102709706
ACAD11	0.0566060016587388	0.227699235202691	0.803670304349156	12.6336669591957	0.322254282758292	0.376977276950955	0.854837419816732	0.3926411592061	0.697257007240077	0.288357161485833	0.614228069394483
UBA5	0.0555232022884103	0.322090923880057	0.863135941777766	4.83444593885051	-0.0365571351171956	0.529090269984148	-0.069094325091805	0.94491453815552	0.983740403622568	0.28554544330379	0.0220335349618148
NPHP3	0.285139676729762	0.267017043213478	0.285578841088393	15.0758532722058	0.558902838785693	0.342149531949481	1.63350461303047	0.102362911316809	0.361724152874123	0.881793311352845	1.00480087304323
CDV3	-0.273010899219889	0.143107056290578	0.0564249703323763	14.9925466711737	-0.536992548433273	0.269103897657648	-1.99548409780535	0.0459901068364966	0.236943663128998	-0.567563019764126	-0.803902045229711
TOPBP1	0.183142120425237	0.142171109354956	0.197682967706096	15.8478579724253	0.251194825031983	0.268133547276527	0.936827292158727	0.348847404088644	0.663447407291632	0.616935026942944	0.496949130127639
RYK	0.0549816331324308	0.120195202084239	0.647357570043023	36.1468312152979	0.246293308232172	0.20972122810761	1.17438425501588	0.240241148944868	0.559609775356993	0.28413914414586	0.48885950054878
CEP63	-0.459325692254501	0.216962439564715	0.0342535082781837	8.49188141099904	-0.742818542315207	0.401242667727634	-1.85129499442825	0.0641271258224652	0.285302969673583	-1.05136888954401	-1.14360424685628
MSL2	-0.0332914833803726	0.111490959073865	0.765243328456385	28.7062179555742	0.195028258107833	0.172599085004442	1.12994954812659	0.258497484047601	0.576787199254507	0.0549192780414867	0.404249922986269
PCCB	-0.295578584287885	0.352617856217618	0.401895619506358	3.91225541730088	-0.422875850728214	0.57019019631566	-0.741639988657588	0.458305488391215	0.741250359359808	-0.626164799716252	-0.615559976661837
STAG1	0.0224139879780588	0.0494260900978226	0.650199578372519	245.61197500005	0.0562771837247482	0.0899377260012085	0.625735008287757	0.531488766863624	0.787525801012126	0.199570347251314	0.1752504435861
SLC35G2	-0.0988898069140796	0.316868787232294	0.754976378108406	10.4811975241984	-0.161596716743352	0.465111654603347	-0.347436395420286	0.728263494678717	0.892383575950095	-0.115420679706428	-0.184336031718065
NCK1-DT	0.191435112605021	0.129037499819061	0.137925195289878	25.9534606034058	0.260348403529722	0.22294149198761	1.16778802011512	0.242892281602416	0.562775358821366	0.63846953973857	0.51205650655662
ENSG00000273486	-0.339145810951015	0.254941822323627	0.183423704259422	3.40680563790451	0.00776090137998267	0.520441518924833	0.0149121488155206	0.988102267647454	0.995344321469309	-0.739296342554814	0.0951775256012762
NCK1	-0.129132455281585	0.0832553739587993	0.120891983118858	51.1091616031141	-0.222056775508886	0.145927126414341	-1.5216963491653	0.128085182817573	0.404680687989244	-0.193952129408169	-0.284121363423566
DZIP1L	-0.0360545067574769	0.181892908608573	0.842874254601155	5.37006152350511	-0.0973165125729963	0.397636407830707	-0.244737430115878	0.806659744137173	0.930885560217066	0.0477445019197979	-0.0782458024625664
DBR1	0.122545199157653	0.266787184146376	0.645992250589547	3.29794762808788	-0.354579430222082	0.595607288486763	-0.595324196120818	0.551626785195726	0.800499075405424	0.459582270769683	-0.502841247741451
ARMC8	-0.150061951153171	0.165207011178093	0.363705602016662	41.5183398979413	-0.119667929810942	0.24640831670154	-0.485648907524046	0.62721611432949	0.841482488789875	-0.24830000371961	-0.11513533960023
CEP70	0.195186191869105	0.301056834001778	0.516767207123076	6.01103904239026	0.614798121333084	0.457537003443669	1.3437123483036	0.17904142269704	0.482056058617146	0.64821001249661	1.09705234324761
PIK3CB	0.187163879009211	0.124513447466585	0.132797281663075	30.2408898122265	0.382310645527042	0.20924623404721	1.82708495217546	0.0676869973983874	0.292775211946915	0.627378375954971	0.713347127534101
COPB2	-0.184666778691669	0.320680051582852	0.56470988981334	9.50280436137516	-0.197553320602426	0.423365796315854	-0.466625604433667	0.64076776485712	0.84923235187324	-0.338158776676708	-0.243680030323743
COPB2-DT	-0.0221167447916934	0.315358468583164	0.944088534811087	11.7469133128353	0.693309087361416	0.458491025751895	1.51215410645047	0.130494663050664	0.408801264959294	0.0839368564870928	1.22662950456064
NMNAT3	0.817381962777141	0.377313928520437	0.0302868935948609	3.85333855940209	0.900395322536388	0.537696218935554	1.674542782389	0.0940239736274092	0.346028679410128	2.26387327366131	1.56841165116282
SLC25A36	0.0952640460253459	0.235839083713406	0.686259315197525	19.492005320288	0.31522171359106	0.371988728654525	0.847395873340598	0.396774503870571	0.699618717028926	0.388740971456849	0.602621278706179
ZBTB38	0.0539946239265477	0.276170649607903	0.844992292039051	19.8242329045153	-0.135062643166296	0.295896903188883	-0.456451695542349	0.648065198873939	0.852716068374504	0.281576165438934	-0.140543296688602
RASA2	-0.0388924756047493	0.0828304286375325	0.638681318014616	72.6638378789064	-0.0273342653747188	0.141557975277519	-0.193095905201605	0.846883859485603	0.94713759126156	0.0403751139919818	0.0372552720113713
RNF7	-0.230029132802679	0.188582557043445	0.222548483391309	4.87505258259056	-0.420211337412763	0.432898467853132	-0.97069259564884	0.331701380118466	0.649425411288233	-0.455951748606012	-0.611162373509529
ATP1B3	0.385445780786625	0.1424894713549	0.00682874198137409	37.4549850635733	0.581424201310698	0.221413725170037	2.62596278014918	0.00864042648571408	0.100398173728138	1.14225938131459	1.04197089364695
TFDP2	0.703261909172537	0.309327391848014	0.0229948822768268	13.5639220689381	0.9219255575642	0.39816125076094	2.3154577593934	0.0205878936854638	0.155897810203688	1.9675363543312	1.60394588132755
GK5	0.117787327074817	0.245152253116022	0.630896060360062	6.84976979169851	0.0882143607050236	0.445364087784022	0.198072460543345	0.842988371245779	0.946284539939659	0.447227446958618	0.227960643737788
XRN1	-0.0677058124219423	0.0748021573944115	0.36539555960272	64.0994394925914	0.00916848158353722	0.136280124148949	0.0672767334253116	0.946361398952326	0.983971142771623	-0.0344448251714805	0.0975006437123333
ATR	-0.17224180810103	0.0936005054206641	0.0657417681453825	63.5146475097696	-0.217667920340622	0.158803335885191	-1.37067599447651	0.170475981318856	0.469678724041746	-0.305894705715488	-0.276877847990162
PLS1	0.251916274700757	0.186280002909524	0.176262496221181	7.02268809507074	0.351202480227443	0.350699849792516	1.00143322112976	0.316617409789999	0.634998704871307	0.795521702674389	0.662005156379094
TRPC1	0.601649685499061	0.394878849110893	0.127600895895474	7.81498887515092	0.77025417285352	0.590142849600174	1.30519953495221	0.191824912516143	0.49845631402691	1.70367866781094	1.35362228352424
U2SURP	-0.0440830776175142	0.104334617810301	0.672648199161274	37.858668967518	-0.136480319015845	0.175145357581268	-0.779240288755685	0.435838181327305	0.725862709335526	0.0268966151537258	-0.142883076996238
SLC9A9	-0.277517802695834	0.107609105915286	0.00991029985012375	524.075277132887	-0.347013526069567	0.14389135874625	-2.41163561935307	0.0158811443023103	0.136530434598967	-0.579266150367334	-0.490354222903474
DIPK2A	-0.13969886469228	0.299805078559027	0.641240096738482	9.02602215575987	-0.405493532481866	0.383675104770469	-1.05686693621795	0.290572320180148	0.611172368122317	-0.221390052141668	-0.586871609044649
PLSCR1	-0.169471731399695	0.127934416843201	0.185278429576658	85.0264877102578	-0.236928578522897	0.172743046312125	-1.37156651790658	0.170198422924721	0.469213265497635	-0.298701614141716	-0.308666291548214
GYG1	-0.345700964623874	0.243110267169457	0.155028442506039	5.18406720627009	-0.418053681747381	0.461917233238246	-0.905040235924168	0.365444071613734	0.677432286820448	-0.756318189143502	-0.607601305414783
HLTF	0.711365456788177	0.405104691236118	0.0790877261746859	8.31247333719157	1.03392179150499	0.56658650980949	1.82482599497936	0.068027291761198	0.292923596304486	1.98857893414267	1.78878826457577
HPS3	0.272551847920901	0.135923311904112	0.0449429100333205	53.7434196649315	0.444889808723022	0.216244829116328	2.05734310753713	0.03965323353608	0.218080164068575	0.849106344492518	0.816629901068609
COMMD2	-0.318976294056999	0.444825202589898	0.473323296128259	3.25752097273988	0.000751686361516125	0.613189844518804	0.00122586237889508	0.999021903579181	0.99948462794397	-0.686921914818759	0.0836092793922337
ANKUB1	-0.315818968618509	0.321544559132508	0.326004540429022	24.782276811032	-0.867853830569358	0.311954259261291	-2.7819906438349	0.00540265975943349	0.0759007810105778	-0.678723249779515	-1.34996672760937
RNF13	0.16907480369221	0.0818848526050853	0.0389431300712111	131.537979184138	0.409497770456238	0.129750735822323	3.15603428266481	0.00159930061639811	0.0363630455938938	0.58040625594929	0.758217680665705
TSC22D2	-0.00321900325742387	0.105734574456054	0.975712804286242	78.0859591759318	-0.0242492451223984	0.173468187636368	-0.139790733118344	0.888825335300848	0.962216626613122	0.133008849810587	0.0423468940752829
SERP1	-0.584247279590119	0.292051842002049	0.0454471976089207	11.0698100328766	-0.925851465526744	0.407356977311771	-2.27282584340796	0.0230366770175597	0.16543128414288	-1.37575428176547	-1.44568799154001
EIF2A	-0.681050321101297	0.170802392312153	6.68131102484572e-05	13.2938949799787	-0.98907723810605	0.304686054770335	-3.24621761521574	0.00116949405904869	0.0298065742483207	-1.62712390697259	-1.55003795113282
SELENOT	-0.219542384576075	0.337620422886168	0.515521749097352	12.3518880776986	-1.03668723500668	0.402915502955273	-2.5729643744231	0.0100831586243409	0.108801447783324	-0.42872068302985	-1.62861510488074
SIAH2	-0.512390533121837	0.315307836934716	0.104152221192412	4.93051853048333	-0.583232687261806	0.561216328202437	-1.03922971936666	0.298697911775188	0.617995679534872	-1.18916300171514	-0.880218338751807
MED12L	-1.56225441344988	0.980372753689277	0.111041110766732	3.09545076487887	-2.56894964704543	1.0972883082322	-2.34118018735128	0.0192228871784715	0.150303841829858	-3.91535719971547	-4.15751296186266
P2RY13	-0.379711245535747	0.165979937910205	0.0221553693228062	27.1803939187536	-0.740882080087715	0.238967986046243	-3.10034031062364	0.00193298413244396	0.0410242257650738	-0.844633095705806	-1.14040824391399
P2RY12	0.000682941124222788	0.248395096247735	0.997806287238887	214.624746065551	-0.39538798923846	0.263470869462321	-1.50068958304707	0.133435868626718	0.413368915358497	0.143141075838633	-0.570193077710134
IGSF10	-0.380880107360138	0.356119301572874	0.28483113228195	3.08487007531021	-0.590477784086293	0.632950901667144	-0.932896663123506	0.350873325430116	0.664666834660495	-0.847668293300112	-0.892175892294279
SUCNR1	-0.578277526888281	0.301407263230733	0.0550360044221972	3.14851909998441	-0.90871341899722	0.581062469598666	-1.56388248517386	0.117845168454534	0.389064675371483	-1.36025255293738	-1.41740277824961
ENSG00000289315	-0.306294717256304	0.250679324102742	0.221761059526677	8.25262158541104	-0.421762543100438	0.407286393796694	-1.03554292390865	0.300415431348611	0.619606324629722	-0.65399151141756	-0.61372253599115
MBNL1	0.101023481167577	0.0703103426430297	0.150768439998325	537.801781739538	0.220335760958171	0.109716638268969	2.00822559307752	0.0446193245472063	0.233218974039844	0.403696566141756	0.446018284084829
RAP2B	-0.227085510712756	0.245638653416884	0.355241780923886	8.29133063654223	-0.345585597465492	0.459133083121226	-0.752691561923989	0.451635281708953	0.736111834364337	-0.448308009628968	-0.48799752110201
DHX36	-0.0940094195481534	0.118924331560311	0.429237120851008	39.5329457376099	-0.0309542654039526	0.187216735195085	-0.165339200962443	0.868677005490456	0.955794341426283	-0.102747718982391	0.0312807011778917
SLC33A1	-0.558564547408288	0.213830476867914	0.00899658230665684	11.5903489696326	-0.565189937421937	0.347036002096689	-1.62862047167218	0.103393387787428	0.36432254098017	-1.30906362140955	-0.850439972431774
GMPS	-0.254849928817281	0.169645093951809	0.133031663856664	18.9453030867213	-0.302438207967931	0.269426457357257	-1.12252601668923	0.261638852039732	0.580225790971069	-0.520404208922692	-0.416785605977391
SSR3	-0.127289396009301	0.191968860613842	0.507283709572717	11.9944365956746	-0.268925570076242	0.328446438520298	-0.818780594144341	0.412911604669019	0.708494587945403	-0.189166235171004	-0.361475211700122
TIPARP	0.49828185665974	0.433142615151562	0.249984300074255	4.5440811509214	0.476433096564409	0.621345448255842	0.766776513615395	0.443214402685637	0.730754215940381	1.43526218018628	0.868690013225319
LINC00886	0.648439175619893	0.286012760124302	0.0233799225150187	10.5661727464129	1.02200380628743	0.461657602734096	2.21377011931519	0.0268445965704595	0.17753453079354	1.8251775010263	1.76911841753166
LEKR1	-0.138289705978124	0.293112922668974	0.637071915533462	3.93344777299507	0.0366467258039138	0.613294231544194	0.0597539059052327	0.952351637695061	0.985194626290207	-0.217730872716053	0.142851669996452
CCNL1	-0.28899881986754	0.0855504254746013	0.000729856552419188	57.9854892300015	-0.435873464885258	0.147870313487203	-2.94767390834658	0.00320174605400912	0.0544548935170055	-0.609079046102795	-0.637011679927136
ENSG00000243176	0.345044493516285	0.23485138913141	0.141777589004086	8.05475804058934	0.559408529984469	0.449764128724977	1.2437820054043	0.21357980488393	0.527840250056393	1.03734887147428	1.00563548295001
RSRC1	0.0487873448351141	0.0477943739864342	0.307360627828355	101.650024404731	0.0895933775096577	0.104003789428166	0.861443395497996	0.388993884130743	0.694689367277722	0.268054361029395	0.230236619846437
MLF1	-0.105255184293024	0.317476404287519	0.74023887482978	4.15962932281327	-0.333629137100005	0.557540309892326	-0.598394647311575	0.549576636493272	0.799583127008385	-0.131949731904261	-0.468264173368745
GFM1	-0.0935108550535704	0.138772314299602	0.500410664265173	12.3917798603087	-0.0902416746338368	0.264288314238565	-0.341451626016194	0.732763615758605	0.893982521907923	-0.101453090547287	-0.0665692499593765
MFSD1	0.0720148576018538	0.109020577912396	0.508893206401519	59.5335800602828	0.215343233495897	0.18927253076701	1.13774160795145	0.255228393858689	0.573815592750214	0.328369523523488	0.43777844742169
IQCJ	1.13487368148038	0.375131133435496	0.00248409689022019	21.0434714472318	2.14371558163996	0.514539543212072	4.16627955989072	3.0961099136607e-05	0.00347407657844525	3.08830784814297	3.62042957843527
IFT80	0.0576435687246954	0.600884942416279	0.923575274128242	3.70415922385673	0.328640773718297	0.761338128347998	0.431662045392897	0.665987056646528	0.861327244571742	0.291051424397672	0.62476855069553
SMC4	0.410495804598669	0.251370781025019	0.102462872974403	10.8418956146135	0.596490387920362	0.408214438930893	1.46121824961057	0.143955556305781	0.428445059070599	1.20730708021707	1.06683663905108
KPNA4	-0.168352670781264	0.0662778242579251	0.0110819011735392	41.1717637859945	-0.142035744224724	0.148029728310991	-0.959508240982006	0.337302770101219	0.654016143104698	-0.295795735939464	-0.152051939193062
PPM1L	0.444325774339219	0.15144252927601	0.00334671242672457	37.8961305262216	0.84077417798211	0.239272581278891	3.51387598816482	0.00044161893333629	0.0169581670401135	1.29515377058649	1.47001089192635
NMD3	-0.0941298824487689	0.233617476761671	0.687004782969924	13.5626895364121	-0.169422716964446	0.351762879062921	-0.481638987649235	0.630062425016325	0.842425919897609	-0.103060526449041	-0.19725232792971
PDCD10	0.123583907332239	0.18896978285752	0.513119751647773	18.2890362891562	0.346392017897615	0.289371338586762	1.19705019712502	0.231286989952645	0.549290707309196	0.462279496812063	0.654065806185933
GOLIM4	0.164280976543308	0.176165774135039	0.351059443761191	19.4171881348479	0.609621219415863	0.267023712006945	2.28302278787888	0.0224290260842929	0.163584899525059	0.567958067184601	1.08850820873031
MYNN	-0.687369939408057	0.254106276268294	0.00682943058668583	3.26888044968517	-0.889518555249967	0.480697921843511	-1.85047306183185	0.0642453971374894	0.285322892390314	-1.64353413603589	-1.38572292405878
SEC62	0.0499777507212847	0.312474497418833	0.872926877472881	15.0231610600647	-0.23590049929024	0.359940973715385	-0.655386623132194	0.512218861850517	0.773105110052966	0.271145502348715	-0.306969514711657
GPR160	-0.111900615414736	0.179050905379599	0.531993786459217	14.8668495170763	-0.140690576713932	0.293898207833974	-0.478705119540607	0.632148423222891	0.84364571773954	-0.149206003033011	-0.149831829107091
PHC3	0.04701506533462	0.0661655756364822	0.477352685245768	81.566150745794	0.0970517775091876	0.119835828095234	0.809872798910025	0.418013286783207	0.71221352747129	0.263452261479145	0.24254621618394
PRKCI	-0.33625371198056	0.234434463898295	0.151481364880445	9.83201267392409	-0.458392123486792	0.377311184057713	-1.21489142875944	0.22440750329746	0.540675326319315	-0.731786394283394	-0.674177237883854
SKIL	-0.0846881030787439	0.0850597589128667	0.319429636800564	82.2385716762168	-0.0471478976128954	0.156322233552752	-0.301607113341206	0.76295158472537	0.909760970392957	-0.0785429441036813	0.00455418131537014
RPL22L1	-0.827631070143497	0.266065790225072	0.00186691453252172	4.45868086555369	-1.29829523202076	0.490732495064266	-2.64562719012675	0.00815396265769517	0.0975765060422247	-2.00775190557801	-2.0603818165225
TNIK	0.19382191693212	0.72824676808239	0.79012470436966	5.1182821705301	0.0798977047225121	0.846536803164778	0.0943818442669173	0.924805837595832	0.978279693565887	0.644667383316411	0.214234552615155
PLD1	-0.0138920833743417	0.126285784338402	0.912405311160928	54.3024002175942	0.0652448710890198	0.195343974544506	0.33399991600025	0.738379622054448	0.897019113406978	0.105293933967933	0.190051018983245
FNDC3B	0.0709791335457752	0.113901900144861	0.533179237610177	141.065694236762	0.0801311148371669	0.174004293823322	0.460512284360805	0.645148556072006	0.851655236739821	0.325680046377623	0.214619780585319
TNFSF10	-0.280258812398961	0.177611372232346	0.11458104550939	8.32152432793657	-0.620718595349964	0.324918787220202	-1.91038074671039	0.0560842079740427	0.266538810173668	-0.586383763316349	-0.94208635292898
NCEH1	0.511257229483988	0.224705506480603	0.0228919973647744	15.5846017303768	0.721040524121927	0.372488754027417	1.93573770033566	0.0528998345661577	0.255909614026653	1.46895548726463	1.27239840840092
ECT2	0.318366173269675	0.275500239775731	0.247847635927673	6.0478807554108	0.27112501840528	0.474362654989517	0.571556414809407	0.567622530430752	0.809277736944454	0.96807295558509	0.529842597274631
NAALADL2	-0.229347002603382	0.197356350775548	0.245196519813039	119.748220102766	-0.284921196195181	0.231335164443139	-1.23163807318716	0.218084312033176	0.534993883011539	-0.454180452891921	-0.387874935595617
TBL1XR1	0.0529696943572151	0.105159889812942	0.61446781165518	205.573856535541	0.0770376192286333	0.15721273033879	0.490021508198598	0.62411867918152	0.840066270155528	0.27891471846697	0.209514170506042
LINC00578	-0.400730170642467	0.323474573158342	0.215408272214758	27.9230831490033	-0.143712303241484	0.488199157380089	-0.294372288581392	0.76847343979821	0.912824174002623	-0.899213191990516	-0.154818989060811
KCNMB2-AS1	0.109027434557568	0.231024345350415	0.636976397761293	65.7750257700827	0.188364560337174	0.306631988609264	0.614301727590476	0.539015961152521	0.7918887781598	0.424480528426504	0.393251930162462
ZMAT3	0.283192114087006	0.139577588435716	0.042466181421582	97.2443811295386	0.337584454283214	0.212967788478931	1.58514325896102	0.112933788852673	0.380259364879979	0.876736051953404	0.639529504456744
PIK3CA	0.449590151627156	0.120579541844008	0.000192563785384143	50.3054006379073	0.830568782265894	0.207408750440371	4.00450212685062	6.21482320328866e-05	0.0049498131398737	1.30882384257142	1.45316756068385
KCNMB3	0.0865980149653094	0.321339570531167	0.787552123858066	3.29029059595658	0.00452669905279974	0.577494579389313	0.00783851349321168	0.993745835149226	0.99681739605768	0.366237784102522	0.0898396883809685
MFN1	0.969135629715962	0.331798683875868	0.00349072976699941	6.88029261611514	0.942072190170066	0.495221960648927	1.90232312988624	0.0571289236316647	0.27031429363504	2.65793385054735	1.63719656712529
GNB4	-0.110686384201631	0.110641485438917	0.317114162310691	142.278293246531	-0.170574181892203	0.172286975376071	-0.990058485383886	0.322145533322268	0.640320490715463	-0.146052994199938	-0.199152744702528
ACTL6A	0.0178741165962803	0.228817390517665	0.93773641499399	5.14888002923066	0.22173114111094	0.441907779373722	0.501758854359118	0.615837159230279	0.83477142387035	0.18778160848948	0.448321266818262
USP13	0.272513518186111	0.364440370835003	0.454605617709578	5.68203142687058	0.372203354375757	0.534847164180697	0.695906006991577	0.486487695164293	0.758573125107289	0.849006813207983	0.696665711393138
TTC14	0.146143792771419	0.114130427500538	0.200370021146516	50.9106267276254	0.237936803614673	0.160143918404404	1.48576858856309	0.137340341358891	0.417677067701801	0.520861023373988	0.475067641887355
FXR1	0.227566496562636	0.238153010227009	0.339300932461784	27.9201093394108	0.612119909427881	0.272817175125736	2.24370004984389	0.0248517069108568	0.171129950689444	0.732292340157415	1.09263213147814
ATP11B	0.124722062993444	0.0827173489041022	0.131603108987142	41.6392577248893	0.279765757490269	0.163269484997096	1.71352140600704	0.0866166587139253	0.332160376572838	0.465234959342145	0.544103566142029
DCUN1D1	0.24119123563325	0.185026653714043	0.192387535186462	19.4521041650659	0.544181162145667	0.255755899975692	2.12773649482725	0.033358937275083	0.198292425640047	0.767671864398184	0.980503718578277
MCCC1	0.410894689453067	0.129626795120876	0.00152529016628437	32.6443341279266	0.54803799883698	0.234997341706155	2.33210297128491	0.0196952747844221	0.152634082842533	1.2083428693285	0.986869172672014
MCF2L2	-0.881005216913422	0.511849877809981	0.0852112748588111	36.9100726627818	-1.69594117323421	0.733023833891183	-2.31362350693494	0.0206883830990781	0.15620156188298	-2.14634919611621	-2.71667016548373
B3GNT5	0.0536399919852164	0.108260775289447	0.620268226240772	99.1965443830623	-0.0568150218656678	0.139247438892845	-0.40801484262406	0.683262778020393	0.869424212385302	0.280655288400492	-0.0114007684464568
KLHL6	0.533655355996301	0.174310822911133	0.00220219295100981	57.5098990147469	0.588770135101261	0.245976459541303	2.39360358385189	0.0166837696463891	0.139138773884944	1.52711697247057	1.05409487193849
KLHL24	0.889405643048823	0.252945448806097	0.000437778538234784	28.303701836229	1.51662830264527	0.3770281017234	4.02258689925962	5.75624057353291e-05	0.00480339383797863	2.45089803273192	2.58546346327732
YEATS2	0.357720488818732	0.252320387216411	0.156271568458553	24.0844888354621	0.853764729752298	0.308377610520543	2.76856911988889	0.00563030414561565	0.0779580574008321	1.07026478133167	1.49145093918883
PARL	-0.158006763082207	0.108177585487628	0.144118693112048	26.8397840341433	-0.351924602952757	0.186463865069314	-1.88736087188762	0.0591118041660538	0.275027457186163	-0.268930392659532	-0.498459630768206
ABCC5	0.790490608728882	0.22066429603887	0.000340553383230811	19.2146840942317	1.3145508815676	0.300379591827886	4.37629891421126	1.20711448633043e-05	0.00176770663760931	2.19404417033047	2.25194803335314
EIF2B5	0.0943115462290641	0.498675562988914	0.849995585969973	3.26853252259674	-0.107603050039376	0.841568186290949	-0.127860168423923	0.898259633243467	0.967046272013075	0.386267603749972	-0.0952230528017429
DVL3	-0.17989301038675	0.20882531792454	0.388989087312633	4.6558481058929	-0.0432618142377782	0.427619437733565	-0.101168961044126	0.919416335768804	0.976583011066446	-0.325762674954072	0.0109679051280628
AP2M1	0.411855794679296	0.541437328153943	0.446853467054997	3.94699113939399	0.196756808672703	0.850386772506646	0.231373317452636	0.817024792395484	0.934979909616561	1.21083858285909	0.407102781468499
EIF4G1	-0.930103130040719	0.200289011623279	3.4205028418828e-06	7.17502427832387	-0.726449511488469	0.413617257024617	-1.75633269441955	0.0790316178408546	0.31600719226628	-2.27384233918895	-1.11658824316568
POLR2H	-0.097875437934303	0.198049312525049	0.621166837785834	6.52738862292582	-0.233716871247501	0.386257030994917	-0.605081208866271	0.545125039235836	0.79518492976492	-0.11278665554471	-0.303365580924375
EPHB3	0.0459721907962758	0.236599506131328	0.845937984964959	3.23395870054212	-0.198171037423885	0.508802810016599	-0.389484950795418	0.696917441064091	0.878040349365052	0.260744216589756	-0.244699531117951
MAGEF1	-0.00541378578636884	0.357298650888636	0.987910923240326	5.09680030024535	0.101363181950433	0.524067888667494	0.193416128219878	0.846633085423091	0.94713759126156	0.127309631551537	0.249661904310454
ENSG00000272970	0.0396638667812279	0.212084106411531	0.851645331910688	4.20025639620112	-0.0724001028407657	0.46005550539699	-0.157372538729409	0.874951254681947	0.957362609648955	0.244363315549941	-0.0371229147114518
VPS8	0.247298688702595	0.0935764812860687	0.00822371764002947	97.6953330838394	0.465059196547049	0.154533180904495	3.00944556906822	0.00261724970820854	0.0483285012522974	0.783531161431059	0.849918142850219
C3orf70	-0.391722670837839	0.213901970407857	0.067052993350471	10.2258478043796	-0.528883528614031	0.370599111190095	-1.42710414743209	0.153549877224429	0.444809210401145	-0.875823308629454	-0.79051864387366
EHHADH	0.118853283861938	0.299235394244371	0.691227410979961	3.51356732410255	0.0310180575661414	0.492845203672464	0.062936713870823	0.949816899340454	0.984442750736958	0.449995429801747	0.133561925020443
MAP3K13	-0.203311333298231	0.327333977761829	0.534525388174018	10.5291060340991	0.300080358038807	0.499520075968488	0.600737332642738	0.548014949470897	0.798187653983235	-0.38657331645193	0.57763147192958
SENP2	0.40990268478957	0.219293400735175	0.0615953366642709	9.42634712385278	0.7310256240424	0.334691053119487	2.18418035746363	0.0289489977034873	0.185401020051096	1.20576691885655	1.28887815599001
TRA2B	-0.0917120456335938	0.0840935376912696	0.27545084850843	64.8349172126587	-0.206519393366013	0.148319490782248	-1.39239551239566	0.163802662653643	0.459107295636156	-0.0967821004352011	-0.258477940929152
ETV5	-0.194109554225618	0.145070489721516	0.180884664781651	52.4182361265694	-0.2675427903265	0.214350753966011	-1.24815418362803	0.21197459875852	0.525225274813196	-0.362678945772941	-0.359193025099232
TBCCD1	-1.6885671550418	0.368945137157722	4.7227056106627e-06	3.69798121515023	-1.48637809396922	0.643725389657384	-2.30902511824231	0.0209421874430792	0.157066405823094	-4.24335501896973	-2.37080015138436
DNAJB11	-0.760085279429227	0.323599368178887	0.018831662775537	6.61105971568519	-1.31266077577889	0.396728264624443	-3.3087150395536	0.000937251781429467	0.0262781356258504	-1.83235493631849	-2.08409119719965
EIF4A2	-1.30956030652035	0.229998230281287	1.2425406256936e-08	21.5489940235366	-1.52049300286882	0.434303690346356	-3.50099029012678	0.000463532732143658	0.017062753475071	-3.25918336509901	-2.42710455416126
ST6GAL1	-0.0165022119026715	0.0964816500569142	0.864192391154929	690.657050325823	-0.259228215606726	0.108116984100834	-2.39766413910473	0.0164999865737583	0.13826605866696	0.0985161817437641	-0.345470368963214
[truncated: 6,590 more rows]
