# Supplementary material for: Integrative analysis reveals generalizable human neurodegenerative disease-associated glial states
Source: bioRxiv. 2025 Sep 25:2025.09.25.678630. Preprint. [Version 1] doi: 10.1101/2025.09.25.678630 (PMC12485690; doi:10.1101/2025.09.25.678630)
Supplement: Supplement 6 [file media-6.zip › microglia_diffexp/Pineda_2024_C9FTLD_PFC.csv]

gene	nebula_logFC	nebula_SE	nebula_pval	DESeq_basemean	DESeq_logFC	DESeq_lfcSE	DESeq_stat	DESeq_pval	DESeq_padj	nebula_zscore	DESeq_zscore
ENSG00000241860	-0.981521702238788	0.224151629637041	1.19318595006048e-05	5.18175821126747	-1.19704207698736	0.49748520134692	-2.40618630211797	0.0161200417052467	0.0995331793640983	-1.68472505584606	-1.69851586929484
ENSG00000290385	-1.44845331224707	0.324426435899646	8.01964840111159e-06	2.95430386886236	-1.85679222978135	0.655831252831805	-2.83120424920881	0.00463730976323131	0.0437370511211346	-2.35145752644245	-2.43168783369951
ENSG00000291215	-0.526408369198219	0.260153320393444	0.0430263250075414	2.81398992317194	-1.05868543652559	0.577579269072694	-1.83296993714009	0.0668070419513859	0.243439790332341	-1.03486792380458	-1.54476189220791
LINC01409	-0.356544774360417	0.211448310654966	0.0917567075631248	4.74326491323196	-0.821876293505368	0.534378740345375	-1.53800335128261	0.124047795374706	0.349128594029341	-0.792319396733165	-1.28159889960859
LINC01128	-0.342942191814084	0.2902315636515	0.237358194324993	3.70345358635179	-0.443483734726042	0.616682251759709	-0.719144638037752	0.472051806215061	0.720183227612015	-0.772896245091221	-0.861096055522131
C1orf159	0.837195605342831	0.34382986923307	0.0148953960926474	2.30931178921737	1.10902722045322	0.660675879288178	1.67862526122204	0.093225100172499	0.296912404430831	0.912224599755092	0.864189648388848
UBE2J2	0.400103862212545	0.307925934682021	0.193823509411104	6.99467829782652	0.815252952699086	0.622463461494121	1.30972017336119	0.190290516481044	0.443392133478619	0.288100527775114	0.537722036265233
INTS11	0.982750875969624	0.845852006351013	0.245297493971065	1.75200392594014	0.994858116387265	1.10711546616089	0.898603756153012	0.368863757292501	0.635617463406283	1.12006322775375	0.737314973259372
CCNL2	1.00557260491882	0.329629445078567	0.00228373030930141	6.19014203605944	1.46440207143363	0.532795135381016	2.74852748117979	0.00598636164113355	0.0514109421245208	1.15265041482662	1.25911320617798
MRPL20	0.0582116903042864	0.279886123406974	0.835241865369269	4.6983557673268	0.129548450134669	0.542200252385867	0.238931003009701	0.811159084753707	0.91978548744187	-0.200087908321372	-0.224292667357376
ATAD3B	-0.746754076432591	0.377987066214357	0.048199250488532	4.19361813053497	-0.938298434548497	0.653061312881047	-1.43676928343695	0.150783561028615	0.387410310801105	-1.34949994832541	-1.41097734611187
CDK11B	-0.430261053195248	0.244510212703572	0.0784611614166705	9.73246913765825	-0.621313709200348	0.423065752021766	-1.46859845362378	0.141941734543449	0.374829167931297	-0.897579001474525	-1.05871624729202
SLC35E2B	2.35990391885431	0.907043153007358	0.00927481262277402	4.28512733892265	2.88980766920458	0.992591323864407	2.91137711939072	0.00359839415268419	0.0372713766150481	3.08650248993082	2.84314834094129
CDK11A	-0.264136021161008	0.211300035635539	0.211280571436415	12.604294348796	-0.382446598897336	0.399118496537614	-0.958228200935541	0.337947699693767	0.604621593148849	-0.660368774833139	-0.793266261792412
ENSG00000290854	1.13585916373561	0.370230391147232	0.00215511570345969	3.85916398725167	1.41769051519765	0.642109836415801	2.2078629461761	0.0272538285190794	0.140166983597271	1.33868682226514	1.20720324708073
GNB1	-0.134474267915937	0.0567911103541221	0.0178905643617512	103.969232995442	-0.154079545571667	0.121111796431128	-1.27220923239535	0.203298788191089	0.45834887312091	-0.47522452837398	-0.539484856236044
CFAP74	-0.000977991645994809	0.294571052174304	0.997350985456236	9.5887526739671	0.0755052880079275	0.494833471898715	0.152587268840582	0.878723765417063	0.948387026982472	-0.284604959715312	-0.284350146952193
FAAP20	-0.332229535480265	0.487983216400805	0.495984353149783	3.95090529463901	-0.262064486111656	0.768370701360182	-0.341065172901238	0.733054518953493	0.879743396898581	-0.757599624192134	-0.659487148992689
SKI	-0.0970447856349739	0.0784746210921156	0.216221093211305	93.8341915766293	-0.0827197084273421	0.151006626080678	-0.547788600899853	0.583837066579622	0.794708695965566	-0.42177890451937	-0.460183575657123
MORN1	-0.345777720393964	0.467547570747159	0.459569306551671	2.70717471453341	-0.634823290045178	0.871667823473272	-0.728285790699079	0.46643865866538	0.716120995596822	-0.776945101358365	-1.07372927288109
RER1	0.209905467692311	0.44861018544234	0.63985488886716	3.60894062687929	0.393825396939802	0.738847080447105	0.533026937998433	0.594014933128652	0.802992180083752	0.0165159043231002	0.06939494668171
TNFRSF14	0.276937090257711	0.216828537100036	0.201525652365386	8.19393217498235	0.457008229175891	0.397339013158867	1.15017205469619	0.250073013680627	0.514601587797219	0.112230476571316	0.139609225573508
CEP104	1.18022624847412	0.487423517296508	0.0154626918897561	3.61391911914033	1.49682124486077	0.739780106793729	2.02333265130381	0.0430388627052771	0.186226641791865	1.40203866092164	1.29514022180699
DFFB	0.829258918111376	0.337075578543134	0.0138876163810579	2.02491741287758	0.932061940329176	0.880914217533868	1.05806209251395	0.29002713511709	0.557806290553347	0.900891790040014	0.667530380466732
NPHP4	-0.0269567671422712	0.305938235828044	0.929787821725871	4.80089318977984	-0.224867406310841	0.544138514995177	-0.413253978746264	0.679420543862119	0.850585503151645	-0.321700099128542	-0.618150506701381
RPL22	-0.776617434282827	0.589293612289065	0.187544294217823	3.99891301322242	-0.743305405675069	0.889284117549985	-0.835846936885487	0.403241017312313	0.66451178509688	-1.39214188974257	-1.19428406999983
PLEKHG5	-2.15926871358055	0.800112535203607	0.00696095854768336	3.70315608999251	-2.54732154941776	1.1280351427089	-2.25819343119093	0.023933602619105	0.128586129309549	-3.36643209340445	-3.19906429524758
NOL9	-0.148277250801629	0.336039719374906	0.659032612459422	4.14166069707715	-0.118191872607188	0.585757083822174	-0.20177625823313	0.840091642968763	0.932104138836638	-0.494933832014429	-0.499603341129377
ZBTB48	-0.231839671809874	0.291194636856409	0.425934753270921	3.69166046746071	-0.171477179432735	0.552780340481849	-0.310208534701616	0.756402380703918	0.890934037994742	-0.614252760554852	-0.558818625754542
DNAJC11	-0.187912280850679	0.136362928842536	0.168193858345471	10.4559588302175	0.0718515693420177	0.329884712060005	0.217808121186738	0.827578616681502	0.92699486152485	-0.551528761422392	-0.288410478094706
CAMTA1	1.6598297117921	0.302653600800558	4.15214020879257e-08	15.1967289409156	2.5151330880789	0.488815865001878	5.14535895447918	2.67009754989362e-07	4.30362508666782e-05	2.08686529323919	2.42677723819417
VAMP3	1.96165030054015	0.564100050804266	0.00050613857385836	1.96088691364137	2.3245572933278	0.890444840903171	2.61055731534142	0.00903948229950063	0.0684482946604804	2.51783544496926	2.2149927782529
PER3	0.308061152920549	0.395491441981264	0.436019455183161	4.04631362340495	-0.20684091121843	0.80796009979251	-0.256003868596417	0.79794785012856	0.912882302708838	0.156672580616965	-0.598117891684525
ENSG00000236266	0.620871982182782	0.390934978302857	0.112247453195821	2.05675426900196	0.656786556661354	0.825563571753468	0.79556145539024	0.426286977565407	0.684147176004486	0.603335716187533	0.361620343248435
PARK7	0.991316478886766	0.528389675581687	0.0606403523033377	2.66710271362427	1.54058346421787	0.866193707910074	1.77856690732023	0.0753107935811004	0.261847158267724	1.13229406728717	1.34377262029431
ENSG00000284747	0.0434745600417987	0.309650805613922	0.88834501177213	2.4619264358153	0.0819686094005222	0.631416633410651	0.129816994141826	0.896711217311245	0.956817052541825	-0.22113108265098	-0.277167539988149
RERE	0.200082548977492	0.0740540317301594	0.00689558058261614	218.927889196159	0.326032591552629	0.155665520346321	2.09444320635218	0.0362205173070838	0.16756862594246	0.00248974134158285	-0.00594233681527065
ENO1	0.660491641397834	0.453358182700167	0.145147575913563	6.28552260735402	1.00736730444021	0.719954200980881	1.39921025958005	0.16174994089123	0.404868265802619	0.659908697554483	0.751216275046184
SLC2A5	-0.710326557186986	0.122807754706109	7.29219676640321e-09	138.247539997635	-0.95110773823304	0.202626331730538	-4.69389999863328	2.68045102299601e-06	0.000232238036582722	-1.2974850292586	-1.4252121625879
MIR34AHG	0.404690636697461	0.150650037079135	0.007224898787561	35.2081932099861	0.652031503864263	0.273496930397772	2.38405419364654	0.0171230805534082	0.103518369105869	0.294649991163001	0.356336113475501
LNCTAM34A	0.0820300967685002	0.345092981330683	0.812110423148597	2.05047845328224	0.0844263543902314	0.72533693971345	0.116396049570541	0.907338666101067	0.960813516830983	-0.166077563664533	-0.274436279200289
H6PD	-0.382119868380418	0.165048982454636	0.0206024982734979	6.63495813407515	-0.527354434573865	0.346135679171828	-1.52354832600795	0.127621579922845	0.353239000424285	-0.828838118653464	-0.954300498905753
SPSB1	-0.553755087208365	0.820276909705832	0.499622963829413	2.28037421863493	-0.616840635765363	1.27413020766071	-0.48412684359621	0.628295851562395	0.824512700814507	-1.07391635074933	-1.05374537760238
SLC25A33	-0.387460856107554	0.19151985789463	0.0430644362267954	9.55999495556973	-0.399528180769259	0.365959966207507	-1.09172646644829	0.274953348458231	0.541723514443761	-0.836464524461962	-0.812248806749984
PIK3CD	-0.317058281090365	0.0819464307519215	0.000109241411378767	59.3731401714125	-0.392620191935184	0.163212438061974	-2.40557764222664	0.0161469204100542	0.0996186627622344	-0.735936563254271	-0.804572046506557
PIK3CD-AS2	-0.367759779801386	0.301946529502208	0.223237934203396	2.62632580377193	-0.391245124476621	0.618103427961476	-0.632976791225635	0.526748799067287	0.759615699054375	-0.80833332280957	-0.803043951506481
CLSTN1	1.2619802005796	0.668571395369592	0.0590827176395909	3.35672482171416	1.43302573713625	0.854765944045719	1.67651243842677	0.09363786190678	0.29762580844698	1.51877527352179	1.22424508442733
NMNAT1	-0.274390894142422	0.21067070700497	0.192758007404221	4.16740234457404	-0.0372570466812206	0.537715669670202	-0.0692876343069406	0.944760668475924	0.976491341814225	-0.675011726074818	-0.409661497142536
UBE4B	1.18794364388776	0.254658523126823	3.08843231983893e-06	16.7458716177474	1.81541571552724	0.413859985512714	4.3865456412226	1.15165008102204e-05	0.000683090759726773	1.41305834346276	1.6491902101515
KIF1B	1.43805443377509	0.637838740039505	0.024160101221278	4.9322257869075	2.36079883816285	0.914128186468457	2.58256869562606	0.00980678363794538	0.0717891558119181	1.77019198207299	2.25526754667432
PGD	0.162528008785959	0.41480705886859	0.695194232331158	3.04207299800856	0.582627756864177	0.736001481603202	0.791612206533963	0.428586827271192	0.685769314474344	-0.0511344529243995	0.279208611026878
DFFA	-0.182079645844187	0.558316116114171	0.744331405626617	3.42672859665188	-0.172578263743043	0.858668034898085	-0.200983682551461	0.840711333168038	0.932677051766804	-0.543200331595385	-0.560042246762199
PEX14	-0.0976302403197605	0.0917429887339886	0.287251181241471	24.3921072027484	0.0287993591268505	0.2210891384958	0.130261302399519	0.896359695365151	0.956668157782412	-0.42261487629777	-0.336253852441409
TARDBP	0.547850256049153	0.212323459630308	0.00987252450955462	6.03909728965672	0.932084185678429	0.485569535175785	1.91956891476109	0.0549123736693549	0.218435648581528	0.499067864474895	0.667555101440789
EXOSC10	0.679209090491726	0.44416363617694	0.126218186054056	3.03585169185542	0.980371193566038	0.719758697117798	1.36208315021665	0.173171645277635	0.420521270265805	0.686635376173246	0.721215839946501
ENSG00000226849	-0.310453103391696	0.356903606225719	0.384381614866635	2.45500851401508	-0.437425771582444	0.666985949836139	-0.655824566754229	0.51193700777339	0.749633911772001	-0.726505018352687	-0.854363918031184
MTOR	0.0600908150473692	0.152551361686218	0.693650835491557	15.1681792397448	0.29760767726675	0.296734547648546	1.00294246027341	0.315888624371508	0.585080691697006	-0.197404702781931	-0.0375305829971863
AGTRAP	-0.244864045615904	0.252822374358882	0.332783709595818	3.2777988816043	-0.25019234332865	0.515524489088371	-0.485316117127778	0.627452124490707	0.823525210942725	-0.632850286915321	-0.64629378752237
MTHFR	-0.132151364933429	0.110238428504669	0.230614412946162	24.2821195413337	-0.0504562479451196	0.229138006457539	-0.220200257151445	0.825715196365121	0.925684648075067	-0.47190765110269	-0.424329601845874
CLCN6	0.749173166215777	0.371450430289038	0.0437074131783107	6.75919518039776	1.1874172080994	0.614415101858614	1.93259769251675	0.0532857769151845	0.213962006689173	0.786537203465815	0.951303445920857
KIAA2013	0.628757327118255	0.487776675274319	0.197388683932363	3.1937738306289	1.05651332798459	0.78912405191872	1.33884314565717	0.180621741554947	0.43080395557614	0.614595214147501	0.805831626739728
PLOD1	0.529651283092568	0.320669741374781	0.0985950413279037	4.86691158468914	0.640836074585829	0.616044582010806	1.04024301698118	0.298227010695789	0.566652522638493	0.473081518848293	0.343894775126944
MFN2	0.279686836084617	0.223437767815698	0.210663241742747	3.67340429100205	0.604116762708253	0.514373028496254	1.17447208395503	0.240205987191699	0.504561145076164	0.116156843493985	0.303089070259943
MIIP	-0.668844611975347	0.449659721391262	0.136897021261603	4.76323925908141	-1.00638727757925	0.72195873462479	-1.39396786729408	0.163327308152588	0.407460553727268	-1.23825288642807	-1.48664361248179
TNFRSF1B	-0.111834870113717	0.119758179771281	0.350386900019772	106.134733673964	-0.102830735622736	0.20325446229285	-0.505921171238923	0.612911989252706	0.814289405844946	-0.442897692267894	-0.482532704721512
VPS13D	0.0725743941850858	0.0601842760838412	0.227867740187967	71.8050882210645	0.228368555396475	0.143322709211346	1.59338709582805	0.111073378765219	0.328060642014913	-0.179579378083464	-0.114475139630181
LINC02766	-0.138717193891312	0.214915129809036	0.518634937031125	6.53121941715697	-0.129541570010032	0.388772481677504	-0.333206633995999	0.738978310792382	0.882009963700881	-0.481283009867809	-0.512216115685021
DHRS3	0.264722473814964	0.117992712718206	0.0248614113064629	29.5077787864187	0.386088478516687	0.241996395118934	1.59543070187858	0.110615954996305	0.327565488778427	0.0947892041800227	0.0607970075153582
PDPN	-0.457783387319524	0.232359785637811	0.0488213024520109	12.1077945021926	-0.594023914623792	0.388567956067962	-1.52875167740259	0.126326015886178	0.351581989144168	-0.936878190978814	-1.02838944522435
PRDM2	0.0979349152675329	0.0953518096169877	0.304377962925353	43.9637449077557	0.181545209527266	0.190916483377722	0.950914275788771	0.341647894284368	0.608230476053308	-0.143367045239664	-0.166509329126832
ENSG00000289380	-0.50363261790701	0.334204639828992	0.131821221948704	2.04623241002237	-0.759924782298723	0.688854969264552	-1.10317093757783	0.269952939610706	0.537286710678331	-1.00234638831074	-1.21275297213611
TMEM51	0.311877703941862	0.110060877687754	0.00460148667590078	36.4299807419075	0.438466813926738	0.221048054890657	1.98358141691692	0.047302522521007	0.197297859646307	0.162122240560854	0.119004386327175
FHAD1	-0.707475126161287	0.330042408140318	0.0320658692537771	5.02501300886494	-0.897217243041246	0.611475536241952	-1.46729867323135	0.142294824492092	0.375031739278589	-1.29341346586098	-1.36532433981865
EFHD2	-0.321959400102142	0.403492575715962	0.424910294303334	7.78341324656542	-0.444829288359895	0.636643299416761	-0.698710390523877	0.484733039110067	0.731272005851156	-0.742934879747238	-0.862591352183703
CASP9	0.576118298719843	0.574492878123236	0.315943222646271	2.03134092498958	0.362408400221503	0.873289220645091	0.414992412197411	0.678147457797784	0.849897105537739	0.539431852529631	0.0344816372992065
DNAJC16	0.0663652594294568	0.196100774923667	0.735043495507875	5.85123877834788	0.0511448955125584	0.414105601104732	0.123506891421213	0.901705717508479	0.959364223973507	-0.188445412567214	-0.311421541697403
DDI2	-0.0785194361856386	0.122821970494607	0.522631228242305	22.4096373105423	-0.0222585199689812	0.241802940150493	-0.092052313156854	0.926656476102596	0.970492932366604	-0.395326525322344	-0.392993824924168
PLEKHM2	-0.230828553896969	0.143254541397257	0.107110531730278	28.1983756263802	-0.280271898828173	0.256414070827532	-1.09304414505664	0.274374417822333	0.541075703575351	-0.612808983501241	-0.679720815467131
SPEN-AS1	0.506544812868041	0.629699253562913	0.421152493043826	1.9760385272601	0.781961992660606	1.05497762538003	0.741211921322903	0.458564956273638	0.709156603270877	0.440087749205481	0.500726215248801
SPEN	0.153966241235197	0.132662922063201	0.245811800726516	33.5694417167974	0.2908558352673	0.227603864719757	1.27790376330131	0.201283360995705	0.456019984022901	-0.0633598159313942	-0.045033819246731
ZBTB17	0.940809783021726	0.387102041896352	0.0150824920360386	1.79950859711246	0.956145341262162	0.778525946074348	1.22814833093675	0.219391290740147	0.478654210181293	1.0601754670597	0.694293958007117
FBXO42	0.00531694559006227	0.0670409354686993	0.936786894881812	45.6128669989812	0.136423953400429	0.163005225366403	0.836929939477558	0.402631950199485	0.663898450809362	-0.27561640771822	-0.216652007913371
SZRD1	-0.38993223209776	0.178215491517754	0.0286709361697608	6.34758140334168	-0.55779536915069	0.409588067467128	-1.36184477394585	0.173246877988956	0.420521270265805	-0.839993406603168	-0.988129122828746
NECAP2	0.317358500200311	0.318329790255289	0.318789366066121	4.92057886733654	0.555540009442814	0.576348904518744	0.963895315992132	0.335098412449502	0.603152347104277	0.169948279218135	0.249106341396303
CROCCP3	0.703707577480095	0.351983601162961	0.0455799706748855	5.72179342454841	1.14438834486893	0.563497075084391	2.03086829633951	0.0422683566212229	0.184492495940546	0.721616809011642	0.903486016781688
NBPF1	0.501364821783781	0.159203302307007	0.00163711836073189	7.8658667463809	0.803606910482808	0.333433867331152	2.41009384234115	0.0159484177540725	0.0989896297935655	0.432691230787688	0.524779937482704
CROCCP2	0.373087700060009	0.365870935665149	0.307858953230978	8.74568710152926	0.51975417360087	0.572970009212216	0.907122825356054	0.364341848906998	0.630751752165062	0.249524102123242	0.209337996590335
CROCC	0.0835588441030475	0.437172282400926	0.848419970592644	10.7508583819927	0.234603909627235	0.648522225254044	0.361751533704699	0.717537713050268	0.872315879869618	-0.163894662645555	-0.107545869677358
ENSG00000238142	-0.331121800147769	0.359549353797267	0.357084050326777	1.80768774378247	-0.710736177963753	0.681106076821942	-1.04350291702001	0.296715430520276	0.564653905940547	-0.756017886954449	-1.15809030095086
ENSG00000290122	-0.251514946063709	0.585094687008535	0.66728984512375	3.7625606282068	-0.191807349879689	0.899199362587777	-0.213309036749863	0.831085925448219	0.928392051496196	-0.642347119411148	-0.581411285930749
ATP13A2	3.76294355486799	1.22306997686673	0.00209349379582359	1.7622386531496	2.26879229258323	0.986860484664859	2.29900003884917	0.0215049371055108	0.120133630363982	5.08990526415607	2.15302184127353
SDHB	0.231925573059143	0.197145959307986	0.239428859035262	7.03250810389867	0.631863098110533	0.432762754916613	1.46006811106534	0.144271355688736	0.377240162234312	0.04795845166694	0.333923220348079
PADI2	0.638074028349173	0.212629238640743	0.00269203961343169	113.541841101537	0.895844417524319	0.345072904664853	2.59610188285978	0.00942881023869146	0.0701025051189696	0.627898548289707	0.62728230742233
RCC2	-0.139142905889537	0.0980838358899834	0.156012167540204	28.9834453254111	-0.158230428939428	0.202229369856638	-0.782430509730602	0.433961609329444	0.690671410609225	-0.481890884781942	-0.544097680196551
ARHGEF10L	-0.176012809345639	0.120957182508542	0.145623242644616	36.2489352001316	-0.143962299606902	0.218082804336841	-0.660126780947588	0.509172473912485	0.748866017522257	-0.534537485044239	-0.528241689308475
IGSF21	-0.177739453018371	0.185276262137643	0.337396939864677	137.535986371686	-0.202899613959681	0.294598032913457	-0.688733770395833	0.490990820438881	0.735675401077495	-0.537002962594024	-0.593737978104722
UBR4	0.151417383027164	0.13301717625671	0.254982897359943	22.7867028403558	0.375225541558945	0.254073582887351	1.47683807696493	0.139719047061206	0.372446579673492	-0.0669993350682799	0.0487251636593415
EMC1-AS1	-0.167881293455396	0.290802393949596	0.563734325203255	2.52247129325709	-0.116961451897348	0.611462684415298	-0.191281422200261	0.848305115294727	0.93569619585118	-0.522926479143184	-0.4982359902238
CAPZB	-0.0325890514609383	0.0785563976344218	0.678252367595276	164.339021215104	-0.00106506362301716	0.142522723131261	-0.00747293904871753	0.994037512804928	0.997073697316792	-0.329742447854557	-0.369441806094174
MICOS10	0.109389478199178	0.207096935851743	0.597357591579963	54.8833977618362	0.250234011277638	0.354586052813965	0.705707427835365	0.480370100796582	0.72760874807685	-0.127011054599232	-0.0901763362527118
NBL1	1.33144163611264	0.471620932871037	0.00475590350628818	1.89191204784274	0.250107656807432	1.07847513057467	0.231908599203545	0.816609005393468	0.922838723260478	1.61795937999789	-0.0903167523704496
TMCO4	0.169489246232377	0.133247198019277	0.203376291481399	13.4655003045392	0.414585086684862	0.25636062859557	1.61719484367042	0.10583622902674	0.318638359971766	-0.0411944896801548	0.0924649261979859
LINC01141	-0.351055216449007	0.0820821898911509	1.89535668617964e-05	36.9461208105319	-0.493191745711353	0.201215884433137	-2.45105771396114	0.014243711311408	0.0925146335475587	-0.784480847296147	-0.916335936720204
DDOST	0.251477361494465	0.296875613507026	0.39695059433555	3.07738360014094	0.120070202552879	0.63479795026367	0.189147117603336	0.849977513434318	0.936625202815059	0.0758764849048892	-0.234825723498742
EIF4G3	-0.229984429044909	0.0844086914681809	0.00643690186874475	250.459325571856	-0.26272687743686	0.14987596151635	-1.75296208130213	0.0796085160542134	0.271662179926401	-0.611603656134143	-0.660223256058443
USP48	0.827877694783682	0.209978578726599	8.0577171101309e-05	14.669969236916	1.24366539512604	0.375799678411432	3.30938387276759	0.000935015444106856	0.015485228254144	0.898919538810969	1.01381134167787
CDC42	-0.286968110957745	0.244279816002054	0.240094098613169	26.5342799743235	-0.311934982612426	0.384662777262437	-0.810931031155136	0.417405278745945	0.675308521479481	-0.692970756178516	-0.714907598280138
ZBTB40	0.0797276710373984	0.146675985760307	0.586742075798475	16.0805520409994	0.161288644775222	0.30451946848126	0.529649698850528	0.596354829534868	0.804588743106385	-0.169365201432375	-0.189020192229252
C1QA	-0.228736756922311	0.177558759647868	0.197665449370704	51.8262072850591	-0.187927295982712	0.285005399024212	-0.659381529704801	0.509650799794492	0.749043925889206	-0.609822102906724	-0.577099431320947
C1QC	-0.562574135696695	0.181964391420011	0.00199032926374945	60.2300359023585	-0.658044913078359	0.291378328073045	-2.25838660490013	0.0239215671074689	0.128586129309549	-1.08650908566148	-1.09953516758805
C1QB	-0.650481166323205	0.210184223512418	0.00196936074509928	90.8510166410452	-0.76503396536027	0.326002359125077	-2.34671297291671	0.0189398386728796	0.110007068121886	-1.212031689949	-1.21843074237364
KDM1A	0.647900513075394	0.258413796236434	0.0121684581636579	12.0074824996481	1.06059874696207	0.451246345242848	2.3503763701206	0.0187544366935515	0.109423106396895	0.641929803185203	0.810371700954872
LUZP1	-0.0542101107306396	0.229825212869751	0.813529368749662	24.3092159675117	-0.102227107439468	0.372087043009871	-0.274739766836644	0.783516176829277	0.905507940084642	-0.360615196571533	-0.481861900388959
LINC01355	0.135908530749885	0.376938556611871	0.718429259195946	2.17922290788503	0.240974217051176	0.752303048187412	0.32031535380825	0.748729285179213	0.886997050535185	-0.0891444526257764	-0.10046662795518
HNRNPR	-0.059117819897157	0.206805534898026	0.77498390794407	18.4075841044325	-0.0844545713965659	0.352412677881964	-0.239646802448046	0.810604078683264	0.919506398667228	-0.367622923158094	-0.462111506837938
RPL11	-0.25735274086213	0.307485033483391	0.402614929488668	11.9855950336737	-0.161077885462564	0.507970165758012	-0.317101074670789	0.751166909465209	0.888088671302855	-0.650682916914163	-0.547262022461246
ELOA-AS1	1.46091753895347	0.447852738440047	0.00110610056023366	2.43706147166599	2.08831629453233	0.734363998902424	2.84370734084665	0.0044591985578435	0.0428868563121692	1.80283825033659	1.95246115711376
ELOA	0.668007812717812	0.31286991531882	0.0327530367135538	4.84404531136336	0.932620208395551	0.581508419256776	1.6037948506189	0.108759280023606	0.322725176629317	0.670641051856874	0.668150776677563
LYPLA2	0.157461658434833	0.340772992878659	0.644029688586628	2.04852042772477	0.316204674319869	0.713429085135732	0.443218086994183	0.65760799758247	0.8376474437171	-0.0583687035386449	-0.0168639763981252
GALE	-0.581209856339299	0.418021607159128	0.164412809126775	2.38677471096311	-0.751732051000571	0.770931940395176	-0.975095221265883	0.329513028839372	0.599392301149571	-1.1131190640803	-1.20364849391164
HMGCL	-0.147891004438573	0.231124527045461	0.522253312065472	5.57852034063898	-0.0760409914511144	0.448880767815587	-0.169401313006028	0.865480990802085	0.941495710526416	-0.494382310150457	-0.452761602317024
FUCA1	-0.25395254601495	0.217578907623169	0.243139919025069	3.55245414436793	-0.459370826161795	0.455017073365527	-1.00956832842352	0.312702149927062	0.581546851187542	-0.645827772686662	-0.878751178430856
PNRC2	0.0783588663737596	0.213745466723101	0.713918182104954	3.68579328106684	0.555766075076255	0.546153580848797	1.01760035009295	0.308867920912745	0.577810483112873	-0.171319720029082	0.249357565263175
SRSF10	0.00931463868338458	0.226324937598968	0.96717149719882	16.7553273447029	0.0335618152451168	0.37430635599046	0.089664027094352	0.92855420297718	0.97074915778442	-0.269908094689788	-0.330961395451693
IFNLR1	0.473998326244366	0.278436820854788	0.0886888321794827	12.3761297971008	0.841123626337752	0.444457686991353	1.89247177168097	0.058428151256079	0.226146009106934	0.393614563473956	0.566471787260827
NIPAL3	1.15658776150831	0.749531870987049	0.122811327186338	3.34193373398094	1.58021663821515	1.03428311181771	1.52783761057258	0.126552861602219	0.351718310123069	1.36828522363434	1.38781646312197
RCAN3	0.0862093439502672	0.269717783738997	0.749250379298415	5.22068463878956	0.108676011406843	0.537780834772873	0.202082343549378	0.839852350912965	0.932104138836638	-0.160110009232562	-0.247487943386019
NCMAP	0.591648375168639	0.326484415890729	0.0699584609985399	6.34608361238354	0.830771028276801	0.559649042415923	1.48445001297686	0.137689575032019	0.369437010772593	0.561607276119121	0.554967076538298
SRRM1	0.70243697388954	0.180133167898886	9.63745537372167e-05	19.0382903172726	1.09902857934918	0.327966788212102	3.35103619894103	0.000805097774513447	0.0141377675345494	0.719802511900627	0.853078285536435
CLIC4	-0.324963122306949	0.463561659533271	0.483294400623745	14.3706526159053	-0.329573381486317	0.666301795686401	-0.494630786859583	0.620860766101071	0.818564019110176	-0.747223899988469	-0.734508926899098
RUNX3	0.872918257759233	0.306502299420766	0.00439950558130011	4.94101703552217	1.39309097859958	0.520569907199317	2.6760881859162	0.00744870430636132	0.0589878391420228	0.963233038231597	1.1798660945319
RSRP1	0.482287680086249	0.159570564021309	0.00250770579707739	35.8474966768118	0.778267886927303	0.281317331984727	2.76651239877946	0.0056659430261962	0.0498270739937781	0.405450946464921	0.496621002471306
TMEM50A	0.91512439258949	0.403425915029752	0.0233058873214469	3.76054565164006	1.47290457487843	0.64934932477244	2.26827767225999	0.0233122879130531	0.12668074094113	1.02349925269757	1.26856193025417
MACO1	0.397370797422542	0.26136485986735	0.128418485270328	12.1694844427129	0.648005187900586	0.446113500512799	1.45255677569882	0.146346854628454	0.380451241323854	0.284197979734499	0.351861719688852
LDLRAP1	-0.079806140294155	0.291350209010024	0.784147443929503	2.37229655775267	-0.310581702990062	0.761378082278883	-0.407920467135669	0.683332065985394	0.852395966400858	-0.397163812391392	-0.713403715825673
MAN1C1	-0.0390704064505848	0.20242391376029	0.846948943363225	30.2518309101204	0.104464237848778	0.358709756890485	0.291222181281986	0.770881399216669	0.89845090490274	-0.338997186091239	-0.25216843384156
ENSG00000233478	-0.332202704178966	0.275709077941671	0.2282407376966	3.82570403708314	-0.209024207221355	0.554091923637046	-0.377237419107871	0.705997174533201	0.867069220769592	-0.757561311729622	-0.600544160799526
SELENON	-1.07740226036732	0.350099890661001	0.00208805168835612	4.25311851451855	-1.46176947426429	0.590243801148427	-2.47655201362581	0.0132658294058182	0.0884323310316949	-1.82163307413607	-1.99270406322144
PAQR7	-0.289634659189092	0.199305882473685	0.146163565682288	6.58586381269105	-0.434182430591275	0.394991754569918	-1.09921897246698	0.27167256517657	0.538453353817243	-0.696778325107548	-0.850759634385839
PAFAH2	0.148336332914176	0.325208404083135	0.648298657373497	3.6185378007774	0.509693345632983	0.614663776649665	0.829223007757441	0.406978228135493	0.667401469472175	-0.0713987719661743	0.198157526266053
PDIK1L	-0.655434621767693	0.281342957860653	0.0198239051660734	4.54688765787919	-0.905945909547153	0.58899979289861	-1.53810904599605	0.124021954563037	0.349128594029341	-1.21910473772667	-1.37502439603185
CEP85	0.161554009156282	0.800168369984111	0.839994887169536	2.67196996465781	0.0225893552242991	1.06156530200133	0.0212792893491453	0.983022864804006	0.993720359307504	-0.0525252287158339	-0.343154950896502
DHDDS	0.0158852679108433	0.301561679265979	0.957989520330771	4.10011703497634	0.00853343125818528	0.566056490152743	0.0150752290745446	0.987972163052026	0.99532742955238	-0.260525881611263	-0.358775120656396
DHDDS-AS1	0.14734727085269	0.321687389579926	0.646920177708699	1.78090066660877	0.209566656239205	0.620389546904902	0.337798496581259	0.735515042917671	0.881056241191095	-0.0728110554305897	-0.13536945133484
RPS6KA1	-0.125100952615799	0.0900327478008069	0.164679243647729	38.2793196551582	-0.0776255388747914	0.172538924765563	-0.449901603248455	0.652781391510417	0.836101155069253	-0.461840354902347	-0.454522489741437
ARID1A	-0.130958779576391	0.0505990178288564	0.00964877939932263	90.6337208718069	-0.0805530849971152	0.144733617726224	-0.556560986055695	0.577827415716051	0.79129497219653	-0.470204756365106	-0.45777583456038
GPN2	0.576994865641234	0.334117753861654	0.0841819061286489	2.06597274948254	0.855661443152257	0.682984445285908	1.25282713106894	0.210268625567432	0.466868730716575	0.540683503984823	0.582627478421955
NUDC	0.802309469292923	0.338102959979431	0.0176455150342217	8.97786906748734	1.25057603812619	0.58320446259381	2.14431836231883	0.0320073865039156	0.154656675901682	0.862410624475705	1.02149105146235
SLC9A1	-0.644008290739215	0.326323633883169	0.0484356252766409	2.51875349253092	-0.64131183062723	0.653435422950042	-0.981446380320066	0.326372663887962	0.595359673454475	-1.20278905947063	-1.08093990561003
WDTC1	0.354639850649001	0.164493304620036	0.0310873272236192	13.29716741029	0.594857340900721	0.390006140910163	1.52525121658981	0.127196450390573	0.352661077473609	0.223182385367821	0.292799192421901
MAP3K6	-0.436174221212678	0.362438872350579	0.22880525937951	1.77802319671291	-0.0624558277377253	0.764776084411391	-0.0816655083896803	0.934912707028596	0.972628180456444	-0.906022424530084	-0.437664582446208
WASF2	-0.241354915744873	0.087326695416386	0.00571297493141742	120.006120074583	-0.257706224852975	0.162730693924805	-1.58363624364594	0.11327652116415	0.331421030803117	-0.627839594174868	-0.654643868616196
AHDC1	-0.25769547482147	0.721128741889212	0.720829679609512	6.31340336243578	-0.272554452330578	0.999075103906114	-0.272806770246765	0.785001755001609	0.90622802682168	-0.65117230734002	-0.67114451520427
FGR	0.162683434697833	0.267507613013132	0.543091265722849	6.43287923787802	0.394419306713052	0.475723356226383	0.829093845300627	0.407051306164893	0.667401469472175	-0.0509125199903315	0.0700549510686568
STX12	-0.245042323044487	0.106372954966037	0.0212442712044106	35.8421134337795	-0.249100729070943	0.211464978971949	-1.17797627901302	0.238806063093223	0.503377749995196	-0.633104849570456	-0.645080690463876
THEMIS2	-0.136335233298414	0.185780749426295	0.463040063751422	18.1683751786	-0.258686011219102	0.334083845339004	-0.774314636365031	0.438744750375044	0.694756160857043	-0.47788180413034	-0.655732692759257
RPA2	-0.215786521805965	0.223578812950495	0.334470962025591	6.54311801000269	-0.0876044686378122	0.413769199269101	-0.211723030115727	0.832323119954267	0.928392051496196	-0.591330439312195	-0.465611947630952
EYA3	-0.169380620290044	0.0662730445588341	0.0105944116417091	47.7222018254354	-0.178579968547442	0.136173108608761	-1.31141875493583	0.189716325886559	0.442818608081737	-0.525067370578395	-0.566711865075409
ENSG00000289576	-0.424193364058683	0.202459555654963	0.0361531720564087	5.23392741641559	-0.542413824270959	0.41177593981582	-1.31725477820188	0.18775323791516	0.44028597698681	-0.88891493744005	-0.971035807386085
PTAFR	-0.197875388070644	0.0942028230593021	0.0356826808495652	29.9463757368996	-0.241011310424608	0.179823310476772	-1.34026734234625	0.180158444796648	0.430529553278937	-0.565755099817999	-0.636091022277051
DNAJC8	-0.439279643614947	0.276137747716707	0.111654825682924	5.3229054782747	-0.504791836676181	0.527264193309706	-0.957379323461237	0.338375830803433	0.605147661745946	-0.910456662662887	-0.929226970460685
SESN2	-0.644585939704517	0.388252983884053	0.0968699069610885	4.12334211115834	-0.862985668644249	0.652433208497545	-1.32271879696555	0.185928910157044	0.437827900620265	-1.20361388544839	-1.32728322601364
PHACTR4	-0.186590444694791	0.0800563627064066	0.0197671541059365	56.6129766345516	-0.187430911456464	0.152628936720965	-1.22801688515411	0.219440629484843	0.478654210181293	-0.549641309240854	-0.57654780550219
RCC1	-0.688593208002844	0.205441286936843	0.000802949111363862	5.61124809649834	-0.84500832130512	0.454833040164422	-1.85784287130867	0.0631913310637555	0.236059913328247	-1.26645194157447	-1.30730522827071
SNHG3	-1.18396571929487	0.402443342674654	0.00326159054881948	3.28706208281989	-1.51066688560206	0.671392332619215	-2.25005084539571	0.0244457178643932	0.130406057591024	-1.97379522534446	-2.04704313532774
TRNAU1AP	1.19560563197615	0.325097464514649	0.000235361603550415	8.0386628583429	1.79631332167778	0.556137700894801	3.22997940759561	0.00123799134406938	0.0186374316234587	1.42399890978629	1.6279619625124
SNHG12	0.12596575069437	0.31920717844708	0.693122856453621	6.18693554929366	0.193581598087857	0.552821692672633	0.350170046967552	0.726211084480763	0.876542023070789	-0.103341765827365	-0.153133443410194
TAF12	-0.157252750793774	0.166205792107331	0.344080858086398	5.87111778605944	-0.0407511270708422	0.411920245197263	-0.0989296533636677	0.921194124409798	0.968401836352532	-0.507749964305183	-0.413544424296395
GMEB1	-0.356112389978812	0.144806155587655	0.0139233381488007	10.3670438660667	-0.408972739363238	0.340615306647537	-1.20068808236629	0.229872218760279	0.491548601404947	-0.791701994311021	-0.822744424747128
YTHDF2	-0.364457195925643	0.101942199665035	0.000350046306040669	19.5075486782016	-0.474851983350304	0.249808189076173	-1.90086636113242	0.0573195191867463	0.224259202505233	-0.803617557460578	-0.895955191766948
LAPTM5	-0.389175202030521	0.116762798578575	0.000859022637410095	112.63375420179	-0.431157265326504	0.199776224180728	-2.15820109272091	0.030912200491111	0.150879395786679	-0.838912442033138	-0.847397806653889
SDC3	0.745526090519639	0.531926323467253	0.161046997448018	2.52135740336591	1.13067668086907	0.806247197252018	1.4023945568094	0.160797457896036	0.403266978318873	0.781329537638062	0.888248418749365
PUM1	-0.193049559310281	0.0451277972835028	1.88714399585903e-05	97.7843987244611	-0.242311302362323	0.117002659429059	-2.07098969839435	0.038359758767655	0.173812842689184	-0.558864290408	-0.637535686804446
SNRNP40	0.29821830607913	0.328401634258391	0.363830567168871	6.0773199439789	0.487252921090747	0.554793915933075	0.878259308722347	0.37980301278502	0.645191945457962	0.14261796222828	0.173219767519003
ZCCHC17	1.16998557038268	0.276012136628665	2.24625926571761e-05	4.13666279144802	1.8411089602317	0.536489489167407	3.43177079403544	0.000599654130196473	0.0112525533870132	1.38741597858842	1.67774278662628
ENSG00000269967	1.07630841636933	0.715331300378672	0.13241941524425	1.82822614160675	1.1539106062964	1.06715633670954	1.08129480808253	0.279565996198657	0.54635957856642	1.253654204926	0.914067984950671
PTP4A2	0.988913173123278	0.3795193241275	0.00916869604416965	5.06979083405762	1.40663575662725	0.63658384875969	2.20966296799379	0.0271285616598618	0.13992137002395	1.12886238274292	1.19491823430316
KHDRBS1	-0.0415836718391301	0.131156620683058	0.751202971673647	41.2771983033229	-0.04308886821906	0.249622309736379	-0.17261625479135	0.862953074221585	0.940929505668523	-0.342585882178316	-0.41614232633954
TMEM39B	-0.140194968982832	0.296887234331204	0.636772459980907	4.56647113498472	-0.0862546995008227	0.577193115607844	-0.149438198704064	0.881207871911247	0.949365272364635	-0.483393127530946	-0.464111966334292
KPNA6	-0.0492376517766958	0.136121325280173	0.717562125395075	22.8330145560043	0.12693271870856	0.279616771433107	0.453952450913431	0.649863050687131	0.834851109522068	-0.353515013649149	-0.227199496465203
TXLNA	-0.311123008997345	0.265848331502358	0.241879192606306	6.01687457521943	-0.353624665731607	0.485028575867904	-0.729080065228807	0.46595268793959	0.715740122760848	-0.727461577750139	-0.761236813572404
HDAC1	0.0574839105489991	0.141329518131279	0.684201337243193	9.43102386239172	0.21114318003593	0.297479461958467	0.709773974464862	0.477844310509545	0.725609479585995	-0.201127106319306	-0.133617480465139
BSDC1	0.856573999846299	0.321455204612745	0.00770625075029228	6.67861219950255	1.50607916583034	0.548064830218283	2.74799454880273	0.00599610059752706	0.051419408839186	0.939895043491508	1.30542843178286
ZBTB8OS	0.693671366662736	0.180168016640302	0.000118052256251773	10.1907593919035	1.10492886154719	0.357195445481848	3.0933453254329	0.0019791369130733	0.0249492873986029	0.707286085860203	0.85963519419548
RBBP4	1.09723589970065	0.26980945026526	4.76821926798668e-05	10.3475303556426	1.73740824061751	0.472973034869301	3.67337694229781	0.000239365977786925	0.00600143698751328	1.28353659533561	1.56250149416469
YARS1	-1.35770504827647	0.409372686615943	0.000911362267955009	12.107493649257	-1.77341468165667	0.61798762237746	-2.86966051979191	0.00410912704968136	0.0407571217037626	-2.22187792004489	-2.33903142356162
S100PBP	0.0713815239530433	0.117300886849751	0.542833667809287	25.0728840429426	0.174951814451815	0.220908827731948	0.791963889573947	0.42838173195989	0.68561343780906	-0.181282679594571	-0.17383648532239
RNF19B	-0.494671640672209	0.125150375904473	7.73007568403764e-05	12.3593044092755	-0.625275401057403	0.315806980891202	-1.97992900376327	0.047711506827037	0.198270746142189	-0.989550993090851	-1.06311882512986
ENSG00000236065	-0.64293416399368	0.332215205586334	0.0529542023987146	1.81511102463777	-0.890036583985278	0.844777641503345	-1.0535749767257	0.292077550680639	0.559080088460987	-1.20125531199362	-1.3573445646212
AK2	-0.531180279485383	0.323802353655416	0.100912465224274	8.01142334509917	-0.631386566567372	0.520973696810519	-1.21193559374075	0.225537035801466	0.486427069329518	-1.04168174293147	-1.06991008573476
AZIN2	-0.163727730409472	0.501616135931584	0.744121400250055	9.06015907481643	-0.26804727611541	0.711471978025755	-0.376750292905713	0.706359183755208	0.867087562687195	-0.516995599134144	-0.666135747528206
ZNF362	0.167794300388415	0.183680616797858	0.36097374662867	15.3707196699966	0.355083633886958	0.346971495773801	1.02337984016545	0.306128287435878	0.57606337804381	-0.0436147058442559	0.0263417175135714
ENSG00000225313	-0.454527869985622	0.198080616072705	0.0217525579136284	14.1813117193577	-0.546235684074555	0.375831461003857	-1.45340595653047	0.146111073627313	0.380057219181593	-0.932229632028043	-0.975282991639118
PHC2	-0.389273580578463	0.115597349097797	0.000758541984877894	117.239061644555	-0.446513951965025	0.221645965364996	-2.01453679172426	0.0439532061363613	0.188609696617627	-0.839052916935495	-0.864463497448852
PHC2-AS1	-0.338708927233849	0.305763614643906	0.267970811986569	1.9972055737624	-0.257681609431234	0.675916345958694	-0.381232989809927	0.703030371863382	0.865223907340999	-0.766851559120575	-0.654616513810689
SMIM12	0.753854707318956	0.362453938104879	0.0375380569934397	5.33661113340699	1.30642823849799	0.620316508756708	2.10606717708746	0.0351985174780681	0.164869251492582	0.793221984275291	1.08355889227981
ZMYM6	0.0526598684382893	0.10295283071916	0.609004418684982	27.8083408601591	0.271082038947386	0.264904880557861	1.02331840159576	0.306157326000018	0.57606337804381	-0.208015364569111	-0.0670081879228319
ZMYM1	-0.209481041907306	0.15208800594344	0.168398726026298	10.3020533276145	-0.194964438266112	0.319150864826993	-0.610884881580376	0.541275794275895	0.769985077877736	-0.582326833428553	-0.584919718152053
SFPQ	-0.0551801581233421	0.150155426865285	0.713255832889545	44.0044897950054	-0.0217345221758758	0.259205808621705	-0.0838504441372148	0.933175340581646	0.971996313737682	-0.36200032895681	-0.392411512832707
ZMYM4	-0.170741809291295	0.0476305780061768	0.000337452952427263	87.0088211032425	-0.180422126520973	0.106856641958916	-1.68845027518589	0.0913248265348857	0.293553377601096	-0.527011014757329	-0.568759031831608
ZMYM4-AS1	-0.00217568967663203	0.378316830614195	0.99541141315264	1.83633868022816	-0.209956573944999	0.755121148403591	-0.278043562134196	0.780978918883483	0.904080508123934	-0.286315154848559	-0.601580288096238
KIAA0319L	0.039283026919162	0.0872060246266375	0.652377127962222	38.6628183021523	0.170237585314016	0.192590470797796	0.883935662075154	0.376730944728404	0.642792723462869	-0.227116180199618	-0.179075348281309
AGO4	-0.142578786281812	0.052763961790404	0.0068882280126236	76.4182619497319	-0.111102463515475	0.152111158584826	-0.730403111442464	0.465143817047475	0.715471726767299	-0.486796984462309	-0.491724970858105
AGO1	0.241033044592147	0.162246926687582	0.13738656949495	9.43466237291108	0.591133481418174	0.351755535828264	1.68052360576574	0.0928554854123174	0.296048608735986	0.0609630263539659	0.288660914680814
AGO3	0.00339708298107937	0.103087672075595	0.973711797678568	48.3890479244474	0.0180577036349651	0.1922158243232	0.0939449376686184	0.925152896565097	0.969627269437595	-0.278357782928328	-0.348190917744981
ENSG00000271554	-0.238278286176211	0.391615326865755	0.542889158885006	1.97676230075757	-0.29901612357851	0.813085583643505	-0.367754796781163	0.713056077413869	0.869500696397944	-0.623446469380024	-0.700551034335967
ADPRS	0.263273237634731	0.76633679181524	0.731186466950165	3.18524616169006	0.419349611951491	1.07711388255917	0.389327088566658	0.697034200160275	0.861440207491563	0.0927198372787164	0.0977596826059927
COL8A2	-0.379783866998954	0.171733376343575	0.0270030423718609	7.22179688136827	-0.51172013081248	0.368066997581324	-1.39029071928519	0.164440614907658	0.409214886138807	-0.825502538155171	-0.936926295728549
TRAPPC3	-0.145293960770762	0.187877750027955	0.439319357455649	4.55480177995282	-0.171981896879886	0.482111668446065	-0.356726269318923	0.721296737629741	0.874315028601636	-0.490673986910453	-0.55937951184245
MAP7D1	4.21148245618054	2.36489064938259	0.074939242845428	1.84287159978647	1.84674763074248	1.1223231606233	1.64546869879872	0.0998731925068997	0.308756601335513	5.73037475352175	1.6840089695404
THRAP3	-0.170013279915856	0.0649201479294412	0.0088238085027111	42.6017160868157	-0.192159443486187	0.152668534998313	-1.25867090745523	0.208149223727513	0.464879506444649	-0.525970746375456	-0.581802563083224
EVA1B	0.230225495643731	0.325429104590136	0.479285584541087	2.10556151171186	0.458769043600341	0.624320056509844	0.734829898249644	0.462443095998088	0.712653471824951	0.0455309081229024	0.141565996276871
STK40	-0.116390304383229	0.154578463554939	0.451478210120474	18.897297414265	-0.114947310758289	0.306037764546315	-0.375598452461227	0.707215441426901	0.867455506892561	-0.449402404906855	-0.495997700760345
CSF3R	-0.218968600138036	0.148159118526533	0.139426887518815	103.424350219906	-0.303278550279463	0.266931505733555	-1.13616618407791	0.255887020116249	0.521435569372359	-0.595874134582548	-0.705287814985785
MEAF6	1.30202358070351	0.491024564891487	0.00801003496900655	3.15479738800613	1.50981859570685	0.741129473834236	2.03718601001766	0.0416314052599176	0.182676258568798	1.57595328672286	1.30958401270499
GNL2	-0.430694100168371	0.181283962219106	0.0175110395502799	5.49268085706621	-0.728882428520049	0.421884160113992	-1.72768379908624	0.0840449296761978	0.280439754254108	-0.898197350012269	-1.17825599869356
MTF1	-0.126837940703943	0.170391357728549	0.456639438540872	6.14411091825371	-0.0481792986379531	0.340918189219362	-0.14132217101198	0.887615435451212	0.952149948901943	-0.464320603261168	-0.421799257003489
INPP5B	-0.0907804546544635	0.232287901626021	0.69593761966666	22.3669687018439	-0.00118166101355312	0.402121636341327	-0.00293856611224498	0.997655366842526	0.999205208735091	-0.412834055248627	-0.369571379293213
SF3A3	0.183278110912826	0.175223987658258	0.295577316769283	10.8988453368306	0.184979675174991	0.386002536954856	0.47921880678371	0.631782976332608	0.8260862153235	-0.0215053454499071	-0.162692651078393
FHL3	0.0540128900022106	0.298922257976066	0.85660926139258	3.21548586957443	0.262488388900189	0.579555670180273	0.452913158141548	0.650611275654499	0.835497172640886	-0.206083382688366	-0.0765582020604978
RRAGC	0.916728658516834	0.271128239081781	0.000721798196606019	4.16027010024318	1.45600834647574	0.604820437164042	2.40733985991421	0.0160692079386544	0.0994327924233069	1.02578998684858	1.24978536625253
RRAGC-DT	1.37364541145822	0.420438824240624	0.0010862815642718	3.64981265474914	1.81642507199936	0.678728886136578	2.67621595176052	0.00744586513296778	0.0589878391420228	1.67822222535153	1.65031189517774
AKIRIN1	1.00940595587421	0.336145402921036	0.00267433552277097	5.62849750989346	1.43825646287968	0.609255449404911	2.36067886513694	0.0182415192189627	0.10734105406994	1.15812406342605	1.23005792350335
MACF1	0.228528900313482	0.0990340373291767	0.0210225436840694	125.781264455076	0.406201481220639	0.176797623264572	2.29755057630368	0.0215873813661116	0.120202161758497	0.043108336654419	0.0831483319373132
PPIEL	1.4984858623323	0.525448166892187	0.00434691172065832	2.82058434775576	1.91073955164773	0.775422359570857	2.46412748879873	0.0137347248595989	0.090201061152775	1.85648212564007	1.75512237839287
PABPC4	0.194144324501847	0.191345711849635	0.310284164983564	20.0537813000828	0.462018992224288	0.356822759136556	1.29481368661093	0.195384509378699	0.448944623373258	-0.00598945987491361	0.14517762290059
TRIT1	-0.910573369061817	0.285853846577683	0.00144528668442966	11.6542046950435	-1.24666285651127	0.47797763115189	-2.60820334522121	0.00910188669596352	0.0686929146593937	-1.58341780559813	-1.7536588112779
MFSD2A	0.0713629085891518	0.281939412467956	0.80017985712678	3.29459525071783	0.00996215493682511	0.587624136325007	0.016953277309418	0.986473889714277	0.994971624515636	-0.181309260505549	-0.357187398180511
CAP1	-0.0961344333740018	0.129027598575687	0.456230151129964	42.4889491867341	-0.0495423983747905	0.229069947184566	-0.216276290206123	0.828772389388172	0.927756366937572	-0.42047901091812	-0.423314052426429
PPT1	0.43833686068969	0.241006102965305	0.0689451397043965	17.4574345549799	0.828481505459031	0.411276015837881	2.01441726129152	0.043965743594448	0.188609696617627	0.342693493825373	0.552422758913293
RLF	0.311821831560007	0.134730316119046	0.0206449822975278	48.7681671290852	0.47785604104289	0.25000718795612	1.91136920881955	0.0559571507617896	0.221521597708734	0.162042460288124	0.162777134084535
ZMPSTE24	-0.410005855209389	0.479320792660254	0.392335690710147	6.31648230922648	-0.502525066304457	0.740648758557114	-0.678493092033861	0.497459102321007	0.740278810184213	-0.868656568497048	-0.926707937339961
COL9A2	0.617760841609291	0.180055159760691	0.000601464171925426	8.45027931359283	0.934346937838857	0.443645693477809	2.10606560950556	0.0351986536257705	0.164869251492582	0.598893313067942	0.670069669174341
SMAP2	0.13444479293711	0.120164150748316	0.263207215818113	214.516482652029	0.216484315723	0.213454655807942	1.01419345904445	0.310490449132075	0.579331534829555	-0.0912345264338004	-0.127681944221219
EXO5-DT	-0.0746006594095274	0.289088319512175	0.796364532138414	4.86674351964759	-0.0713268991971495	0.529725357184533	-0.134648829303262	0.892889532917411	0.955082522044488	-0.389730897042636	-0.44752289147537
ZNF684	0.117574540907848	0.367487491369658	0.749012591543882	2.40507301600966	0.227080496342218	0.789984354083435	0.287449359178365	0.773768271900723	0.900170822415948	-0.115323589101572	-0.115906543295765
NFYC	-0.0422717669906126	0.107427824547691	0.69395766128935	26.7984127365749	0.0261112944303791	0.216363380334262	0.120682596056872	0.903942444564494	0.960098024014876	-0.343568414460389	-0.339241064593786
CTPS1	-0.800987298968092	0.231615231506845	0.000543662413605296	6.03902957658054	-1.09758287933853	0.476683035838791	-2.30254235376171	0.0213046057915424	0.119533045455729	-1.4269396625672	-1.58798812631594
SLFNL1-AS1	-0.582479604283922	0.296754438631873	0.0496655039276264	2.07576379249724	-0.606903377935742	0.702086070195231	-0.86442874128948	0.387352409822172	0.651797697810389	-1.11493213941298	-1.04270222920312
SCMH1	0.267405361228973	0.198282146016509	0.177462143328687	37.2352697224323	0.440062665546422	0.35340077037143	1.24522271155184	0.213049896417226	0.470398328048406	0.0986201038568352	0.120777835961021
HIVEP3	-0.666587223299892	0.111066916244451	1.95295674364386e-09	158.533531636042	-0.878739610729566	0.191909393710908	-4.5789296382922	4.67361367823566e-06	0.000331012060026213	-1.23502955715153	-1.34479038174054
FOXJ3	-0.25779468312744	0.0798932548948988	0.00125209605590463	42.72031652688	-0.301871139630746	0.175328411913577	-1.72174684260269	0.0851153877936254	0.28213422336587	-0.65131396705533	-0.703723777409326
PPCS	-0.792110000841149	0.253944165646512	0.00181324987106484	3.32106447386607	-1.20668029775491	0.566502970488149	-2.13005113938789	0.0331673915773122	0.158061708752281	-1.41426375289321	-1.7092267016055
CCDC30	0.819809687364806	0.234372811798994	0.000468959214388393	10.3146470790854	1.28682130080489	0.443335795140244	2.90258831998401	0.00370092787628678	0.0378307757773097	0.887399216768343	1.06176995147619
PPIH	-0.28513156530322	0.379286007486664	0.452196167871806	3.43009191393792	-0.286586647263089	0.698888168463864	-0.410060808287825	0.681761341370926	0.851783651540741	-0.690348349394827	-0.686738315190537
YBX1	-0.436517268545667	0.269817536683173	0.105700546940238	10.3119726233455	-0.472884051983218	0.461907160771248	-1.02376428023684	0.305946625642155	0.575907037131614	-0.906512262422727	-0.893768254636112
P3H1	0.0911632681848631	0.293842983481115	0.756374777314283	3.56941649595797	0.37107774459215	0.586375194968234	0.632833291340458	0.526842514088319	0.759629477981017	-0.15303629206867	0.0441157695770246
C1orf50	-0.13248528140048	0.397036937038433	0.73861724869012	2.89377964315553	0.0249864514620421	0.759167950874723	0.0329129429571578	0.973744011401098	0.989453669546546	-0.472384451015735	-0.340491088296319
SVBP	0.276726962264108	0.785717574252703	0.72469091818749	2.20820095265017	0.473450402129214	1.17647695184509	0.402430665034869	0.687367105867618	0.854805111264965	0.111930434438135	0.157881203521854
ERMAP	0.364655936794611	0.126202042216195	0.00385902311287505	14.2111625162661	0.623591546695231	0.271385821225754	2.29780444637339	0.0215729215964777	0.120202161758497	0.237484372464925	0.324731150328619
ZNF691	-0.361551150840996	0.239446519054489	0.131057377220654	3.3727716125492	-0.439881202488252	0.538506100484491	-0.816854631902021	0.414011507104742	0.673066978229	-0.799468010551734	-0.857092607206999
ELOVL1	-0.189368905758088	0.59860592738621	0.751736964387283	3.29342070984886	-0.227041377257504	0.877509341196063	-0.25873385797585	0.795840593953315	0.912154922625978	-0.553608678700281	-0.620566412999809
SZT2	-0.268193916475493	0.223745436236297	0.230661547765368	8.32309613694572	-0.384592948759731	0.415628781156574	-0.925327999878931	0.354795318358113	0.622184290557669	-0.666163050719493	-0.795651473130746
KDM4A	0.360233091532564	0.324235735762897	0.26655880555594	5.43493218191398	0.607671250988515	0.56106344373051	1.0830704758594	0.278777142499477	0.545704291520338	0.231168983903894	0.307039127935347
ST3GAL3	-0.0625797602066853	0.116630988745675	0.59157017710563	29.0140615532385	0.0527660741984547	0.229421999479136	0.229995703630215	0.818095108242587	0.923593051531906	-0.372566233840333	-0.30961994641659
ATP6V0B	0.549497996401493	0.378309482075314	0.146360077926128	11.5013473093934	0.839257758014313	0.59021934330302	1.42194214326764	0.155043047561228	0.393633757506488	0.501420675834138	0.564398271493953
ENSG00000230615	-0.883907909788125	0.605161547636685	0.144121183774213	2.05086527467028	-1.11433778974126	1.01101861509196	-1.10219314768986	0.270377710364627	0.537449815699286	-1.54534214920635	-1.6066076454193
ERI3	0.37411946829081	0.236118084397325	0.113089261961705	13.5938423794999	0.639661131872207	0.402841426334258	1.58787326738697	0.112314999533197	0.329741823227966	0.250997365802249	0.34258907621386
RNF220	0.177830438008446	0.764556250050292	0.816077457208731	2.31364075999093	0.000513924119217891	1.05226201505036	0.000488399383297413	0.999610313688054	0.999811038879201	-0.0292840872114127	-0.367687097073126
ARMH1	0.125151685624743	0.562200301580125	0.823838670066023	4.09682677348755	0.184385576389115	0.818829953666844	0.225181767671553	0.821837872525957	0.924683392487831	-0.104504170778036	-0.16335286551267
RPS8	-0.565764203825261	0.325348311831143	0.0820436896044756	10.7797457439239	-0.599435312885466	0.51519804582057	-1.16350463234139	0.244624819757686	0.508986542907532	-1.09106418957636	-1.03440306337493
PLK3	-0.571592724330267	0.157046605174588	0.000273022046355828	17.2069483359539	-0.823048886138474	0.283309594640368	-2.90512182329458	0.00367110183656321	0.0377395958733708	-1.09938674429942	-1.28290198690705
BTBD19	0.023083995288785	0.188515503940065	0.902541500208561	7.02224197665567	0.0879281090050025	0.382014082805981	0.230169810388011	0.817959819913729	0.923593051531906	-0.250246806074356	-0.270544823777502
EIF2B3	-0.607225509837607	0.109425304659566	2.86940600515796e-08	30.0185711958907	-0.644825108049587	0.23325230973657	-2.76449613201188	0.00570107830775064	0.0499233029534025	-1.15026686165776	-1.08484416618252
HECTD3	-0.726205171666488	0.428997414387942	0.0904942756768967	1.95657780709339	-0.95360883465994	0.850098651744267	-1.12176255391452	0.261963411618969	0.528609962725145	-1.3201581309177	-1.42799159927724
MUTYH	-0.12355120681028	0.468087888391336	0.791819420395895	3.42051461678515	-0.0596175188945025	0.762023864451871	-0.0782357635707194	0.937640513974554	0.973517424958139	-0.459627470129581	-0.434510405882004
TESK2	0.770121817476261	0.401551818900058	0.0551282454462506	9.2696783971228	1.25505303559705	0.633134684781484	1.98228444241719	0.0474474142655519	0.197603536001734	0.816449819598865	1.0264662818832
PRDX1	0.248570883468085	0.541693024764892	0.646321948169337	1.92899369279845	0.624607312175483	0.936086040801098	0.667254167833704	0.504609796460341	0.745557050720419	0.0717263197977799	0.325859957604188
AKR1A1	-0.34612728237501	0.129777820377683	0.00765144156864151	26.5822393437667	-0.415995798995578	0.247267646118699	-1.68237052248996	0.0924970137239437	0.29573441857434	-0.777444241528476	-0.830549061706995
NASP	-0.294133681220579	0.239429053652051	0.219267024841513	21.3342852195468	-0.389580419857846	0.394030661370075	-0.988705849700235	0.322807079927764	0.592004619948466	-0.703202486612201	-0.801193986409343
GPBP1L1	0.0844578238464884	0.0656896972533347	0.198544698171549	50.1266029591874	0.179463284902192	0.155304981519611	1.15555395033823	0.247863653074504	0.512535471397588	-0.162611007882173	-0.168822945517285
TMEM69	0.176717330172009	0.51897005439292	0.733468377372363	1.86230394057003	0.425503787161209	0.890061851442343	0.478060919554839	0.632606846384929	0.826564764833579	-0.0308734958569626	0.104598739343898
MAST2	0.127201779520939	0.108789846046978	0.242305690861124	27.2973713642059	0.326809772669204	0.222264743110487	1.4703626319481	0.141463566327292	0.3746434253325	-0.10157683808291	-0.00507866531246916
LURAP1	1.05616730301521	0.541863881478414	0.0512789861849995	2.88167953259455	1.42932738797254	0.888871994564487	1.6080238737557	0.107829950212975	0.321636857442933	1.22489467359567	1.22013515597952
LRRC41	0.852085931360178	0.387568626248178	0.0279104997183911	4.21852510441472	1.28030907416874	0.699393868910931	1.83059808082446	0.0671605552324347	0.244333402469954	0.933486522573629	1.05453299673619
NSUN4	-0.331476710343833	0.368604719105818	0.368506631311973	8.11959968905146	-0.456699671742356	0.606399060903165	-0.753133870395762	0.451369472869078	0.7043730697463	-0.756524663850229	-0.875782758454544
MKNK1-AS1	-0.500724859569858	0.295352853608065	0.0900100725379931	3.24378350220696	-0.680697188592918	0.592199518131972	-1.14943894371968	0.250375029501323	0.515014816836587	-0.998194395045622	-1.12470835362963
MKNK1	-0.51289890809444	0.124286827831433	3.67948622374053e-05	140.478759317632	-0.673594096947309	0.207273756633913	-3.24977994265339	0.00115494341804942	0.0180355005040036	-1.01557774043492	-1.11681477811001
MOB3C	-0.623825981068924	0.2112268535864	0.00314349419528589	5.93653757988044	-0.883239907632786	0.424745431804388	-2.0794571088867	0.0375753561341941	0.171550411971288	-1.17397070384768	-1.34979150452462
ATPAF1	1.89952332038668	0.77844457766398	0.0146810713688089	2.12450630596127	2.29506037237822	1.02721996914946	2.23424431115619	0.0254670023182294	0.133954057648216	2.42912422028332	2.18221322468265
EFCAB14	-0.204494443781079	0.243838467420395	0.401667325234869	13.3253876721366	-0.161144236724719	0.420216276472616	-0.383479283756922	0.701364427606866	0.864234173867518	-0.575206461157095	-0.54733575777606
TAL1	-0.0543530141453116	0.155017598120647	0.725869849537969	19.8663056599351	-0.0537288198623561	0.276857612825639	-0.194066615376742	0.84612372171016	0.934632971884946	-0.36081924860973	-0.427966369448056
CMPK1	0.827842981768592	0.273348471868436	0.00245749847269815	10.8689128285805	1.30641355620754	0.469554690402827	2.78223939172406	0.00539852029436542	0.0482445981949923	0.898869972035414	1.08354257603693
ENSG00000290466	-1.7573165345835	0.375675425009529	2.90036785138264e-06	2.27694123030452	-1.94176574644735	0.778253777710324	-2.49502900218506	0.0125946835603535	0.0851532687758435	-2.79248386711163	-2.52611782340478
SLC5A9	-1.0526026651367	0.60007664921274	0.0794110284366563	1.74826857851009	-1.08778587850729	1.03864774326555	-1.04730972127976	0.294956753949848	0.562842931054696	-1.78622168830676	-1.57710084373738
SPATA6	-0.722768053596643	0.175464887554394	3.80255041283978e-05	84.5201390743432	-0.935462029264766	0.282191531380533	-3.31498973299557	0.000916464906074826	0.0152654207835112	-1.31525026395534	-1.40782528494915
FAF1	0.107925546814692	0.110225488215921	0.32751366814766	90.0173337800792	0.240352345843348	0.191057167185285	1.25801271621628	0.208387157442394	0.464879506444649	-0.129101404808643	-0.101157705529197
RNF11	1.43812495529955	0.668599938592179	0.0314801561581633	2.3281705283319	1.72561781656803	0.88996540315688	1.93897179648437	0.0525047724901643	0.211944578039456	1.77029267988231	1.54939894568491
EPS15	0.0533499429624524	0.161845657239948	0.741676007900212	123.859017346863	0.16846761194799	0.25578593416598	0.658627349847436	0.510135095695345	0.749083395910837	-0.207030005937292	-0.181042297200105
OSBPL9	0.352479370715287	0.194671616288718	0.0701972681705632	29.7517150233687	0.595545065279143	0.323442029729986	1.84127296559545	0.0655815673748006	0.240919506359361	0.220097432254765	0.293563451787906
NRDC	-0.0766415494866331	0.0598787756371988	0.20056442104689	48.0828902317213	-0.0657414576654744	0.144355951900214	-0.455412172481244	0.648812739714012	0.834451950507078	-0.392645087588228	-0.441315861249605
TXNDC12	-0.140860395557262	0.182820999498895	0.441013683880934	6.34873680783099	-0.137213597879577	0.386483210930498	-0.35503119928346	0.722566218133808	0.874757875635184	-0.48434329131181	-0.520741942803454
BTF3L4	-0.145621113006432	0.218478414713729	0.505076210700656	16.7558385621276	-0.0923109427896595	0.41076851091474	-0.224727408106557	0.822191341330431	0.924683392487831	-0.491141128165563	-0.47084219257249
ZFYVE9	1.76231071716543	0.635594558735279	0.0055593968135637	5.88676147935734	2.78865127906894	0.925470866604514	3.01322427285075	0.00258487813202577	0.0296456289957619	2.23319810180733	2.73073452951017
CC2D1B	-0.149607249427585	0.266647504529301	0.574751520934426	4.17862883269359	-0.041485805204434	0.544035319499388	-0.0762557203870671	0.939215653233961	0.973986374795373	-0.496832939401393	-0.414360862774097
PRPF38A	-0.188112688437918	0.50526958055735	0.709668285140744	2.43619544454145	-0.196940518539048	0.814748076798524	-0.241719525516289	0.80899749896497	0.918607551347065	-0.551814923770158	-0.58711571105845
TUT4	0.362055321768927	0.0956351554166013	0.000153216476229663	55.9055298548633	0.565827039128333	0.194334997294678	2.9116064888217	0.00359575317194451	0.0372713766150481	0.233770949676707	0.260538186816089
SHISAL2A	0.372183978192537	0.296670221971353	0.209646631387378	8.35124085918107	0.503045153386407	0.500666984797683	1.00475000082078	0.315017245028623	0.58408908250377	0.248233676072581	0.19076947467028
ZYG11B	1.11677756972508	0.34568624241963	0.00123526189643982	12.5543651882355	1.80393905175916	0.558808503797393	3.22818826037982	0.00124576958569311	0.0187093448926223	1.31144018047677	1.63643633948694
ECHDC2	0.600547749456729	0.172795068237623	0.000509918607925665	14.8034478267556	0.935872817529502	0.351588552799419	2.66184097883135	0.00777145837534241	0.0607317604292992	0.574314708382606	0.671765359892254
SCP2	0.516293614334845	0.132955337045001	0.000103086080074933	16.0607253266717	0.988414935790567	0.331714362731928	2.97971703018885	0.002885147679516	0.0319046890348051	0.454008080037657	0.730154748505972
MAGOH	0.102665927758706	0.409789465836122	0.802174917104225	3.30183646111663	-0.000881913986583459	0.76753649067988	-0.00114901896820862	0.999083215706927	0.999811038879201	-0.136611624147898	-0.369238274229641
LRP8	-0.866656112437663	0.404956987804876	0.0323451572249754	9.23940330114339	-1.02893264224657	0.627072275431889	-1.64085175275515	0.100828192305326	0.310288190844826	-1.52070827730057	-1.51169798985685
LINC02812	1.02518645570052	0.503871995835846	0.0418894400354648	2.03907640368249	1.32518228257482	0.883654402031639	1.49966126975438	0.133702167884717	0.36212681233966	1.18065706699858	1.10440002324145
NDC1	-0.429988227585029	0.238925739987566	0.0719122707422832	8.17164184425124	-0.456149425561575	0.42985085001158	-1.06118069918737	0.288607789022353	0.556275868233075	-0.897189433303847	-0.875171276863277
YIPF1	-0.518018125172143	0.168878459236121	0.00215928244076369	9.81744782597496	-0.752039555122908	0.338189052782833	-2.22372530670243	0.0261669314935847	0.136554954084443	-1.02288747954141	-1.20399021933676
IFT25	0.0440582249315624	0.162728897203734	0.786586267475405	8.80377588773974	0.320578754532455	0.31821261779993	1.00743570996299	0.313725437994463	0.582405475328494	-0.220297666524054	-0.0120031166190957
LRRC42	0.0542519484749501	0.615376874819079	0.929749091442223	1.74684317721996	0.129958158955519	1.05391198861847	0.12331025774351	0.901861418321618	0.959364223973507	-0.205742030672931	-0.22383736314904
TMEM59	1.80084091843664	0.383610780704783	2.67327407615469e-06	5.86204382135205	2.90204581856379	0.633909665838143	4.57801162367001	4.69416615149072e-06	0.000331012060026213	2.28821544425214	2.85674844087059
TCEANC2	0.260614433807973	0.245938960053297	0.289294207794315	4.24079855388031	0.472924808024448	0.512327494367366	0.923090822225785	0.355959877031778	0.622533200947264	0.0889233265986754	0.157297117469523
CYB5RL	-0.68047403701011	0.287565829838309	0.0179656951315465	2.72827776336131	-1.32770910802983	0.59715091095303	-2.22340631769424	0.026188414083777	0.136554954084443	-1.25485856297437	-1.84372448111043
SSBP3	2.15304578669305	0.532538605704376	5.27749169542064e-05	7.11483401080614	3.28347944380121	0.73335266604759	4.47735393326862	7.55739006696072e-06	0.000483780161307712	2.79112939767779	3.28063078348315
ACOT11	1.50288771119476	0.618556702148675	0.0151126398888028	4.33887387862689	2.17932674739572	0.917301644399775	2.37580163591851	0.0175108736346439	0.10508852754408	1.86276753340504	2.05359991733176
MROH7	1.39103173170708	0.873313729860153	0.11120053687784	3.10763565692522	1.22320468240742	1.06568029041989	1.14781580686405	0.25104461050249	0.51539723108486	1.7030481827415	0.99107361153336
TTC4	0.274470373004402	0.415299978682059	0.508678581693682	2.44338024774295	0.276707503735847	0.831277738930074	0.332870099579466	0.73923234064449	0.882009963700881	0.108708246648754	-0.0607566803601911
USP24	0.0785257450586851	0.060456092332626	0.193982072085402	80.9869181973541	0.181142238203083	0.161813369805356	1.11945161528356	0.262947521580146	0.529235848029641	-0.171081433660146	-0.166957146040703
DAB1	4.59482969103705	1.33682542638842	0.000587934604202898	4.26207646587849	4.61058111298021	1.19059974567568	3.87248622362475	0.000107730766989267	0.00330740783280653	6.2777569472174	4.75542201109581
OMA1	0.418780117747429	0.503684679314953	0.405729002893997	3.37255246952249	0.633530464019124	0.814101818165911	0.778195613721149	0.436453702257333	0.692975107227496	0.314768386038215	0.335776142902786
MYSM1	0.568332993610017	0.11064556497537	2.79874781796852e-07	16.141867844315	0.904964811961132	0.257577587830727	3.51336783445557	0.000442464475943213	0.00899282199870525	0.528315201613389	0.63741768590927
JUN	0.685266172665611	0.38726793598422	0.0768123824129612	8.36958745632015	1.09020539304326	0.631846547758129	1.72542747429965	0.0844504635687622	0.281056778699584	0.695284294506977	0.843273190670108
FGGY	0.733237006379425	0.210728605352936	0.000502289660672824	22.3163536110063	1.22338409025759	0.390220647068128	3.1351085583229	0.00171790526163036	0.0228699305184007	0.763781932690034	0.991272985198345
NFIA	0.548075678398099	0.192006168401033	0.00431088224877386	117.703550785094	0.853135303269466	0.316222069326727	2.69789931197999	0.00697785423805575	0.0565877020239813	0.499389745445082	0.57982021125819
TM2D1	0.159398106837364	0.122509291804139	0.193220687500214	18.5147825054935	0.419512628904168	0.268679704636623	1.56138562632239	0.118432791220322	0.340980661420933	-0.055603645444637	0.0979408412748008
PATJ	2.109277862501	0.647169010062456	0.00111711889734436	2.65229493423666	2.67076436151547	0.88165483269173	3.02926299781232	0.00245151168268753	0.0288492104927479	2.72863310142378	2.59972829547709
USP1	0.709489963256949	0.542830430937569	0.191206085878127	1.74610166348877	1.00660551253867	0.880131828255662	1.14369856903558	0.25274866704475	0.51765588126751	0.7298734878749	0.750369705382568
DOCK7	0.487948238257422	0.111492290336042	1.20589132358839e-05	26.1215190689964	0.721179992889998	0.237218048133117	3.04015650818146	0.00236455239007761	0.0280883059807201	0.413533667474865	0.433179950979612
ATG4C	0.877938066804816	0.239868008349436	0.000252128448489632	39.3512348968076	1.3470722555818	0.376147010970055	3.58123876116363	0.000341968961918426	0.00762126382784128	0.97040083243346	1.12872607218942
ALG6	0.812265443338254	0.523606265598601	0.120832074307022	2.12099053141534	0.945402657591051	0.905405995309899	1.04417538926	0.296404251183358	0.564306921051782	0.876626777398655	0.682355750101031
ITGB3BP	-0.0260951460394722	0.439416372304437	0.952644726559528	16.4132793141649	0.0626033106203836	0.646304432971415	0.0968635018215208	0.922834793794145	0.968885291239496	-0.320469788834114	-0.298687950537187
PGM1	0.426430553552369	0.320529355515215	0.183388262180681	4.15315164733875	0.840074077536017	0.576366885527212	1.45753355827788	0.144969154968744	0.378395486624605	0.325692456835813	0.565305437009224
JAK1	0.54595994893361	0.154031181974423	0.000393393144057057	64.9776060805501	0.902437122129216	0.269878149267595	3.34386879626336	0.000826188006606796	0.0143683486466916	0.496368691606067	0.634608696306732
LEPROT	0.347073681379748	0.156929509793235	0.0269906237803794	9.34984995510993	0.644431993720905	0.347976720683397	1.85193995867107	0.0640344451525794	0.237849753887729	0.212378638905357	0.347890874385032
LEPR	0.491295454861538	0.170645948885825	0.00398895578419445	29.773717825631	0.703155604523351	0.305402087523678	2.30239292149185	0.021313023800092	0.119533045455729	0.418313163975528	0.413149677140337
PDE4B	0.214648635125383	0.309016478165892	0.487294268104377	92.8787966197197	0.377056858979335	0.464741837338963	0.811325404095963	0.417178824897542	0.675308521479481	0.0232886814778717	0.0507602834465363
MIER1	0.18337748821944	0.115932781116274	0.113705054485169	24.6731164589514	0.226075726950338	0.268929360545841	0.840650966824432	0.400543497278115	0.661901429225973	-0.0213634444182784	-0.117023130758001
SLC35D1	0.695454546493833	0.216455304940099	0.00131390836183842	7.39704224228011	1.07738882009859	0.470528903796736	2.28973993181939	0.022036397114743	0.121875318846612	0.709832291490367	0.829030295957642
IL12RB2	0.931764472128232	0.827407950265794	0.260112769918897	2.65251647083516	1.39968450002319	1.30463747353488	1.07285320896906	0.283336982825074	0.549756017074322	1.04725965165961	1.18719339113656
SERBP1	-0.0519565380032428	0.228565223946125	0.820178013634297	12.9587605438592	0.141685294851097	0.389751712196979	0.363527062017087	0.71621120107467	0.871438376755192	-0.357397316093963	-0.210805145990788
GNG12-AS1	0.509643104119025	0.472492908040011	0.28075451554451	2.78400353787854	0.486530196561184	0.764973093310952	0.636009554866025	0.524770194323526	0.758202257157779	0.444511804754771	0.17241661292962
WLS	0.295016830634464	0.302657095550461	0.329681289783592	9.88574031782889	0.50502176389725	0.515455298386654	0.979758604631556	0.327205290085535	0.596035307429271	0.138046569786595	0.192966056823327
LRRC40	0.714042674954713	0.330753714088466	0.0308629746426565	6.23585825759459	1.08087463947905	0.552764550980156	1.95539789511185	0.0505361243816657	0.206678322912965	0.736374312948854	0.832904042756949
SRSF11	0.461003097039981	0.172806317366632	0.00763623120993301	40.257936467603	0.730816443133566	0.288607073066918	2.53221944759516	0.011334303117772	0.0794281210722128	0.375058652741649	0.443888815729462
ANKRD13C	0.19998908297889	0.235973913055803	0.39671367347192	12.5179547523955	0.216814646841258	0.425029696596883	0.510116466160469	0.609969869918148	0.812696996953628	0.00235628107710471	-0.127314851445489
ZRANB2	0.763178236917597	0.151637776590453	4.83107336089624e-07	26.7280169833398	1.09384241784828	0.283195190939185	3.86250350587055	0.000112230954161458	0.00342228578466662	0.806535068655828	0.847314970137065
FPGT	0.867501945136882	0.419056227368416	0.0384399315600724	6.42812069537088	1.24749653689462	0.640806006840623	1.94676161518081	0.0515633208243952	0.209361463680158	0.955499075872189	1.01806884086068
CRYZ	0.382262071810877	0.204667716314469	0.0618010516949965	7.16013576053134	0.590995492886195	0.514789045687059	1.14803432170439	0.250954395421979	0.515384385228391	0.262624203749511	0.288507569778008
TYW3	0.236371325883379	0.374307329104273	0.527720202093432	5.12243973102801	0.448497970133058	0.669309160266849	0.670090888871511	0.502799852637138	0.743978929492264	0.0543065499764783	0.130151882799728
ACADM	0.670570100594494	0.240139908831283	0.00523163338598572	8.19269483478642	1.06857091943846	0.434061901729048	2.46179384825506	0.0138244101672953	0.0906166493609347	0.674299747241341	0.819231074962339
MSH4	-0.166926564518046	0.565904638847272	0.768014538484151	3.41336023452768	-0.230714188347511	0.881154267415025	-0.261831777793394	0.793451138343741	0.910924697874664	-0.521563220007359	-0.624647961310702
ST6GALNAC3	-0.429659811839865	0.214972006155733	0.0456432086218155	518.672146032302	-0.611852828699938	0.319876837404915	-1.91277628497191	0.055776698376183	0.221195289781822	-0.896720487881299	-1.04820249096758
PIGK	0.7969789279707	0.344422131096545	0.0206699333446347	5.82868056266856	1.20272870052696	0.574185995123936	2.09466742613142	0.0362005668032823	0.167562213316116	0.854799135107232	0.968318912963255
ZZZ3	0.0325851860297295	0.175754890110885	0.852914284731606	37.8080932075192	0.124676599854572	0.293385787485284	0.424957871760663	0.670867385816706	0.845941467502318	-0.236680039034949	-0.229706692689566
USP33	0.560791360926972	0.108841532812315	2.5722106129962e-07	31.133554346126	0.954385622884701	0.232402997283895	4.10659773771703	4.015296036166e-05	0.00163991230870743	0.517546490985706	0.692338405326851
MIGA1	0.712406902841148	0.255859950938992	0.00536330232575647	9.5681446271253	1.18118390110127	0.475651082117414	2.48329909361942	0.0130171739723378	0.0872904994608623	0.734038591058895	0.944376451031652
FUBP1	-0.0801815327644368	0.122268214367536	0.511963143730052	37.9364822805613	-0.184877447351967	0.246885649722257	-0.748838369342047	0.45395463039464	0.706337125582265	-0.397699835962702	-0.573710173277927
DNAJB4	2.39582002877185	1.13256339633957	0.0343962141640134	2.3373470443539	2.28609742480442	1.22349756402208	1.86849364643538	0.0616932949099279	0.233575369067538	3.13778716671488	2.17225281489463
GIPC2	-0.656415869579661	0.730941148123878	0.369163144618277	4.29554056692315	-0.555947337221991	1.08161571089749	-0.513997098618958	0.607254019170108	0.810570064630198	-1.22050586321039	-0.986075428420781
ENSG00000273338	-0.806332113247207	0.270535661135236	0.00287776240257578	3.84069320080594	-1.04534668084516	0.565249638494642	-1.8493540015861	0.064406712832258	0.238839354981085	-1.43457153231603	-1.52993870245415
IFI44L	-0.43429513454464	0.279484396814192	0.120204575383702	31.0138500194953	-0.472476315092266	0.434931922589302	-1.08632245772959	0.277336354581343	0.544248638084082	-0.903339273358066	-0.893315141808425
IFI44	-0.26215970704934	0.160259786873119	0.101872637419482	14.5720975404404	-0.449652411473654	0.30714262181861	-1.46398571716044	0.143197850895678	0.376274760461248	-0.657546792422645	-0.867951227634894
PRKACB	1.69829932893938	0.377063408078699	6.66814276296442e-06	11.3971371047464	2.52335428435835	0.598230040166559	4.21803339005812	2.46442331729977e-05	0.00117073078220778	2.14179612750643	2.43591334919079
RPF1	-0.25356519992305	0.360464421901851	0.481781401203125	3.72515816543838	-0.269844918164254	0.635501929281181	-0.424616992853942	0.671115903440575	0.846006286926199	-0.645274680517932	-0.668133444302759
GNG5	-0.257652503212574	0.152054297240649	0.0901746863733174	8.16799948336342	-0.33929612227386	0.328746952666923	-1.03208902629015	0.30203041411267	0.57141295521782	-0.651110948103784	-0.745313685234373
SPATA1	-0.0551241159668221	0.172307639917032	0.749031370443806	7.0037498343149	0.0405818871464384	0.375428306155966	0.108094905155019	0.913920409571928	0.963911811644873	-0.361920306262537	-0.323160078719356
CTBS	0.0442951067522943	0.161599647489527	0.784004714342648	16.9885018949571	0.116963592097475	0.306290978690987	0.381870836017923	0.702557173391516	0.864824031320406	-0.219959422553865	-0.238278060236495
ENSG00000284882	-0.105909871248119	0.321623741511318	0.741930887069704	2.27213668866991	-0.00996810639678667	0.630116218691589	-0.0158194728227835	0.987378413314234	0.99520687421265	-0.434437375923342	-0.379335644438857
C1orf52	0.338818222713616	0.598247631283481	0.571155108285475	2.49021567401267	0.443980236223266	0.929807283198448	0.477497051535256	0.63300821990847	0.826839181573575	0.200590654895709	0.125131382491737
BCL10	0.609840588807602	0.330087708689613	0.0646731521967998	2.01842681961558	1.0648900376673	0.779576619048753	1.36598508940236	0.171943643459905	0.419222940537306	0.587583970104152	0.815140557806001
BCL10-AS1	0.472439572596677	0.442338527119874	0.285498051328844	4.95718873552007	0.798364575876286	0.739000769705759	1.08032982995967	0.279995330747812	0.546547979093804	0.391388816387447	0.518954197624587
ZNHIT6	-0.552568889252319	0.22228014226722	0.0129219888125815	12.5783088883021	-0.7526311861138	0.389908505243862	-1.93027640072401	0.0535725994975724	0.214749549833329	-1.07222257659291	-1.20464769134181
ODF2L	1.12888820492278	0.46695833999876	0.0156260243030648	4.17937898076136	1.56711186749471	0.750670783704527	2.08761537216232	0.0368325442179988	0.169099971572562	1.32873297786462	1.37325329788208
SH3GLB1	0.119033137164213	0.181592161108601	0.512147745222092	17.1017552145997	0.21558874700236	0.327266782128869	0.658755360381999	0.510052876889447	0.749083395910837	-0.113240856931028	-0.128677178364614
SELENOF	0.0194326717676632	0.200187624005166	0.922668983609847	15.2281143197631	0.109241335905293	0.357418411451527	0.305639923420981	0.759878819641697	0.892242256548193	-0.255460537378906	-0.246859705451856
HS2ST1	0.171170448241419	0.131259238533599	0.192211760480518	26.4666583139144	0.338651151170121	0.233699486880985	1.4490881246247	0.147312973969676	0.382587119554538	-0.0387938983622102	0.00808050820194341
LMO4	1.34368707331424	0.469834714649813	0.00423755351433627	2.69244589448896	2.13772647486689	0.826081957553574	2.58778981349227	0.00965939011718614	0.0712301104556553	1.63544466140519	2.00737006289282
PKN2	0.0643346318188105	0.0779638173403616	0.409266137006587	152.82053064796	0.162239756963317	0.147431097384364	1.10044461339351	0.271138449271773	0.538031786398312	-0.191344949318824	-0.187963233336009
GTF2B	-0.103779468297283	0.160243163607331	0.517219491704849	11.9012764466759	-0.119473594586494	0.326402940432687	-0.366030999684371	0.714341943917341	0.870245699257379	-0.431395369787259	-0.501027702484064
KYAT3	-0.294102060110793	0.154646432739395	0.0572011337324057	17.3955417696181	-0.398048257363686	0.303220891723664	-1.31273361509154	0.1892727262948	0.442379533367742	-0.70315733477369	-0.810604186667917
RBMXL1	0.305477101462299	0.268360680510357	0.254991907152771	2.66873329514303	0.441484233885394	0.619573609271568	0.712561392672045	0.476117209054379	0.723839300812671	0.152982808975939	0.122357606798823
GBP3	-0.378137487417178	0.234594887129577	0.106989279085316	3.35037026581997	-0.368334823018384	0.482748379887242	-0.762995461744309	0.445466102393624	0.699961151610551	-0.823151669842621	-0.777584024511233
GBP2	0.381352305704634	0.213634255500152	0.0742498075393038	8.70011875344993	0.495239774841225	0.46551082067482	1.06386307867841	0.287390730896841	0.554626627555033	0.261325147119636	0.182095456639881
GBP4	-0.125924109948968	0.359859986661518	0.726394767301106	1.8356302719196	-0.14222572019461	0.75185828544066	-0.189165595363828	0.849963031724561	0.936625202815059	-0.463015742712188	-0.526311850666282
LRRC8B	2.34868513562483	0.623650423899278	0.000165865010596405	4.34101969836873	2.91686194275571	0.868995074061812	3.35659203351045	0.00078909453465433	0.0139108735738086	3.07048316954353	2.87321341148507
LRRC8C-DT	1.59525401368426	0.518023707349828	0.00207348361129825	1.86234535241144	1.22769466868417	0.899610397878817	1.36469595235776	0.17234863235777	0.419643581241228	1.99465753986142	0.996063276249215
LRRC8C	-0.201385919004381	0.0906628213841734	0.0263331918856971	89.5375648270723	-0.204568845476173	0.172752230693219	-1.18417484194144	0.236343858759608	0.500290729166094	-0.570767793138365	-0.595592973885791
LRRC8D	-0.138159056779696	0.139416339709249	0.321694462077847	63.1586385945702	-0.104094346605634	0.247721330972091	-0.420207441148302	0.674333919282439	0.848137480120615	-0.480486044900387	-0.483936939555943
ZNF326	0.428809413887339	0.270464149146665	0.112862425675917	11.8967974871836	0.672243036997756	0.461451842067387	1.45679998585765	0.145171599817344	0.378708692142225	0.329089235709511	0.378796933512235
LINC02609	-0.115096709128503	0.523493909073628	0.825978198401156	3.63613122866396	-0.144969080813215	0.775192355977062	-0.187010462236169	0.851652429982622	0.937097992566518	-0.447555277957965	-0.529360512474537
ZNF644	-0.0960167929915569	0.0488553049457168	0.0493760637634686	75.4192096051879	-0.0474239946492792	0.127974907113635	-0.3705726045745	0.710955889870635	0.869483890853105	-0.420311032008258	-0.420959897275032
GLMN	0.262369091376484	0.179109625425732	0.142961303584808	8.75132399849196	0.621055257269859	0.371966817323219	1.66965231398637	0.0949881735844711	0.300407587516971	0.0914288052397193	0.321912604107108
RPAP2	0.224865540137119	0.289393556474558	0.437145015849379	12.3474088814735	0.464792239454396	0.479423301603346	0.969481954464835	0.332304779550543	0.601801442637791	0.037877418188591	0.148259497320577
EVI5	-0.00769757469742873	0.0468098572138295	0.869382056191583	87.4907405971963	0.158160597288206	0.13206914401011	1.19755903980189	0.231088730138468	0.493098552773005	-0.294199864222164	-0.192496351667935
RPL5	-0.0493637892507708	0.346325350560177	0.886656739074488	9.10657502316855	0.204444508259336	0.56584191771102	0.361310291549923	0.717867501097982	0.872315879869618	-0.353695125571157	-0.141061629321412
DIPK1A	1.30749594064059	0.356231701873368	0.000242216147605004	5.51295259507328	2.07510395278571	0.569259768690445	3.64526718190429	0.000267114142473858	0.00646373257364354	1.58376727914196	1.93777844955889
MTF2	-0.075254488666112	0.149531529725141	0.614775604083169	29.7370157710337	0.0468214731041676	0.251021283406303	0.186523917290242	0.852033924671861	0.937137863895205	-0.390664500992865	-0.316226106102106
TMED5	-0.500143875889528	0.312857176102486	0.10990212308801	11.5157520644784	-0.642354410175302	0.491886239937801	-1.30590034447097	0.191586449444739	0.444083023289218	-0.997364807422382	-1.08209851101856
CCDC18	0.104942425750506	0.219250935191551	0.632194243749038	21.1289654540087	0.104407736694612	0.384775601191885	0.271347082224542	0.786124097893021	0.906896230519224	-0.133361008644797	-0.252231222856486
CCDC18-AS1	0.285802410806599	0.153247389916302	0.0621850367683108	91.2106907722205	0.497814811126361	0.260736879445203	1.90926121454554	0.0562284030192437	0.222167259479512	0.124889283440451	0.184957061754471
DR1	-0.0824301209742733	0.12731838581314	0.517351761824256	12.2836233125271	-0.0765043323363122	0.250130747287075	-0.305857369260198	0.759713245789417	0.892226485076683	-0.400910599038844	-0.453276507157213
FNBP1L	-0.0296454491168368	0.0923447396500414	0.748187514114726	64.1406609929754	-0.0271496389103787	0.170420097819897	-0.159310077025487	0.873424581834898	0.945513955026419	-0.325539272868607	-0.398429263274905
BCAR3	-0.491014936656559	0.0898448333586541	4.62531615288944e-08	54.3604039436233	-0.640835209332445	0.169958888164505	-3.77053072218367	0.00016290074599052	0.00458269325114285	-0.98432957896866	-1.08041024241936
DNTTIP2	-0.380002163714864	0.479146996834628	0.427730894119164	3.42878963805736	-0.512796643070508	0.847692836064874	-0.604932141990243	0.545224085508914	0.772872107972581	-0.825814244421361	-0.938122610126631
ABCD3	0.722738420584844	0.210619638276811	0.000600283267585075	7.64340207096331	0.904169191113964	0.511987676146125	1.76599795901319	0.0773961912818345	0.266716623893891	0.748790983492004	0.636533522568089
RWDD3	0.496005965052479	0.257690194062283	0.0542524998634391	5.7387788295775	0.824229997216436	0.492404716447738	1.67388729166228	0.0941527522518722	0.298812497125667	0.425039309796583	0.547698111807558
PTBP2	0.848030779179276	0.222732748055618	0.000140440303566399	25.5011545118451	1.27378017940835	0.350726091825024	3.63183751964433	0.000281410290834733	0.00670187146457599	0.927696163612561	1.04727751892145
DPYD	0.713797287915113	0.250832884954101	0.00443127306029107	178.756043839201	1.10560715956925	0.370028768487062	2.98789514147711	0.00280905912894494	0.0314170625483527	0.736023924361622	0.860388978171395
DPYD-AS1	0.360791547743418	0.780154745899321	0.643750392666506	3.04610416126441	0.324007901639988	1.06608242317999	0.303923875485643	0.761185887651009	0.892957275072214	0.231966404513683	-0.00819234899681405
SNX7	-0.362149563178555	0.29080900447915	0.21301503922281	8.14557967456384	-0.449911629793303	0.545444433418125	-0.824853279689466	0.409454893713547	0.669472504581166	-0.800322484585414	-0.868239293660831
FRRS1	0.263544764806402	0.479452303796052	0.582539703316114	6.93366287328117	0.376715623412394	0.71214684797445	0.528985874871006	0.596815248559358	0.80496928175385	0.0931075514067002	0.0503810726954977
AGL	1.92673673857334	0.281032660246551	7.08562531578701e-12	6.14762575768271	2.7716424910163	0.491825727077688	5.63541583618398	1.7463641883293e-08	6.33682612581291e-06	2.46798230817469	2.71183287939932
SLC35A3	-0.00958400154653919	0.1336740287739	0.942843194265432	9.79822476255056	0.105901412889785	0.31597593345221	0.335156578960791	0.737506974570241	0.881570381733677	-0.296893496451699	-0.250571319474028
MFSD14A	-0.372272091152728	0.257902680699339	0.148891055265855	11.9430992267234	-0.455424017472334	0.451114037825318	-1.0095540800898	0.312708979360393	0.581546851187542	-0.814776460157514	-0.874365140068111
SASS6	-0.110842097262205	0.475116952491439	0.815532851090572	2.85374265271425	-0.225692520847591	0.80361865851069	-0.280845297029137	0.77882905918852	0.902981514224223	-0.441480110159847	-0.619067446005156
TRMT13	-0.121591539662233	0.297328404783854	0.682578604453601	11.3146532275106	-0.0887678160192791	0.475034777749465	-0.18686593103736	0.851765751730011	0.937108444065709	-0.456829257947842	-0.466904760798699
DBT	1.52688569720164	0.443384212670742	0.000573795342824718	3.05759673521487	1.91895407077781	0.715535054459817	2.68184494780133	0.00732173864507326	0.0584552996641102	1.89703430000801	1.76425106915822
RTCA	0.283855247104601	0.366219968653967	0.438283557353571	5.37503059187785	0.224374677916072	0.595124901441072	0.377021155345302	0.706157883357323	0.867069220769592	0.122108924951409	-0.118913484942414
CDC14A	0.119575125518595	0.0926653430940094	0.196912685487485	45.4220263033366	0.144006812456618	0.187637017294711	0.767475493550582	0.442798858262659	0.698479988584195	-0.11246695080258	-0.208225272964565
SLC30A7	0.0057539381760136	0.109830999995687	0.958218724901297	25.2385249365038	0.0995241372077386	0.226556587695531	0.439290414020047	0.66045111918654	0.839965027726886	-0.274992425232951	-0.257658304932925
DPH5	0.249990155849254	0.527669425324667	0.63566904932136	4.54207153903177	0.540153393276132	0.813436771425242	0.664038573434192	0.506665623225509	0.747126926193995	0.0737529013374821	0.232007390296872
DPH5-DT	-0.231219033378009	0.188061690393605	0.218890006533703	5.66893819918753	0.115975923515564	0.443544932545825	0.26147502768185	0.793726204863888	0.910990286465372	-0.613366549841858	-0.239375643785834
RNPC3	0.899878209257873	0.226381712915162	7.03650184833212e-05	23.9132645406174	1.47002040939676	0.362292714377122	4.057548912967	4.95904333918526e-05	0.00188862131559013	1.0017292005915	1.26535679379015
VAV3	1.20099991027761	0.762009497715112	0.115003744571133	2.49927989620302	1.06744190367638	1.25867086702227	0.848070716216469	0.396398589018771	0.65798108642104	1.43170140929999	0.817976414087125
SLC25A24	0.553572529911204	0.199309343343688	0.00547865969034131	7.75273823587278	0.731426270103668	0.425612594385007	1.71852590772261	0.0857007330478821	0.283242334855432	0.507238709428841	0.444566508695085
EEIG2	-0.299490947171149	0.0956358077544252	0.00173869868410157	52.4673329587486	-0.427931750843501	0.183345895404121	-2.3340132589294	0.0195950276634178	0.113084859136834	-0.71085213612469	-0.843813333380629
PRPF38B	-0.076003328045141	0.105470977107293	0.471150157520883	60.5088244366629	-0.0744614165191699	0.198930366347707	-0.374308949841373	0.708174474254922	0.867908193374761	-0.391733770064734	-0.45100624075951
STXBP3	0.262723807582923	0.170711146632849	0.123805221630972	22.7661156392506	0.420427798052659	0.304130585149561	1.38239236230025	0.166851259967011	0.411337028774801	0.0919353051373715	0.0989578571246944
CLCC1	1.19445045946733	0.403374761774739	0.00306499329822955	4.78328005663789	1.64652293798125	0.675829979160079	2.43629757298951	0.0148384720546825	0.0943389672032449	1.42234943692076	1.46150181180441
WDR47	1.21703695496486	0.592220215586133	0.039875023434903	2.62275732025507	1.77329894916374	0.940516407194298	1.88545243400246	0.0593687805863141	0.228415436305231	1.45460073373254	1.60238638267479
SARS1	1.58222615575477	0.556721177358381	0.00448252859712353	3.84057982865624	2.06373902672066	0.809855295275937	2.5482812037643	0.010825516997078	0.0772419892613646	1.9760550385149	1.92514875158438
PSRC1	1.47803190901379	0.705377023442356	0.0361373516932179	2.66024768366054	2.16122317082798	0.972232244186115	2.22294948943728	0.0262192061233485	0.136636578792924	1.82727588957206	2.03348164265048
SORT1	0.774288805183747	0.31867391773675	0.0151104371522927	47.967107885153	1.20300019793074	0.437865194740081	2.74742138078559	0.00600659076203338	0.051419408839186	0.822399868705859	0.968620624579411
PSMA5	0.401011012093894	0.228116038362172	0.0787601779162251	3.47983330007217	0.594800130488756	0.489823850343193	1.21431435009139	0.224627707907871	0.485075113718911	0.289395848692843	0.292735615217792
CYB561D1	-0.0603921556216702	0.375037012246735	0.872069886759932	2.66754771983939	-0.275686970075075	0.711573072351912	-0.387433112334994	0.698435594102981	0.862328000593293	-0.369442549389779	-0.674625642383307
GNAI3	-0.315890243036267	0.0949948154783735	0.000883101593472373	35.0674934921975	-0.391735710262517	0.18104004875603	-2.16380691981818	0.0304791708486655	0.149932305213007	-0.734268719653908	-0.803589133258742
AMPD2	-0.480019543270744	0.333938350908785	0.150590288708023	6.32187732323281	-0.471443165388764	0.618459264995229	-0.762286527298448	0.445889013098675	0.700080133912414	-0.968629237333676	-0.892167015666381
GSTM2	-0.278931671608499	0.155935643754215	0.0736532382988726	9.40031882925712	-0.284169530950096	0.345323115623004	-0.82290909033825	0.410559692911823	0.670110630781576	-0.681495510238269	-0.684052204535031
AHCYL1	0.213926454127477	0.360510755093868	0.552914654312156	10.3758209894546	0.437154739654376	0.570504447973228	0.766260002367046	0.443521612389601	0.698796121686629	0.0222574779554898	0.117546294854762
STRIP1	0.128700076863529	0.296207001679689	0.663929966897497	5.71210549764799	0.315749082512247	0.551688894155697	0.572331772230921	0.567097228754215	0.784652633598323	-0.0994374166612271	-0.0173702697868371
RBM15	0.429515187847967	0.284539381133531	0.131168370137951	3.7158593910656	0.957483757452678	0.595020561413956	1.60916079131349	0.107581187353945	0.321319588701755	0.330097011594386	0.695781322918571
LAMTOR5-AS1	0.323941178456944	0.158580460442729	0.0410766035656626	8.84083963699699	0.71541130226985	0.369574950554059	1.93576783598921	0.0528961419018505	0.212794221604883	0.179347697126697	0.426769278369526
CD53	-0.10294888085042	0.100010619189643	0.303301379969216	102.950207931142	-0.078873583375645	0.169961757577982	-0.464066649460579	0.642599995007274	0.830640925335604	-0.430209372504952	-0.455909425742104
LRIF1	0.461071859371669	0.419113444346405	0.271283191001316	6.12136463203913	0.626901740855529	0.691878776687835	0.906086097707226	0.364890283131992	0.63105953162471	0.375156838596509	0.328409727051624
DRAM2	-0.0117289394636624	0.090298836923781	0.896653249890575	33.4116533069624	0.038080424338018	0.181371989636128	0.209957581732525	0.833700779951246	0.928956767176255	-0.299956257091815	-0.325939922563829
CEPT1	-0.384100205435506	0.116728276451171	0.000999918048289195	33.667117831715	-0.504277036221925	0.222464766369089	-2.26677259708302	0.0234041209440325	0.12702681638054	-0.831665845431973	-0.928654879255061
DENND2D	-0.429741987987197	0.299016898711442	0.150666016897226	5.01484134876716	-0.569450794386633	0.520284407560135	-1.09449905880721	0.27373615994	0.540187164851486	-0.896837827347209	-1.00108164884184
WDR77	-0.742197077826009	0.318063980105545	0.0196227786640302	4.7305028559618	-0.988105527236543	0.57183044269448	-1.72796943545112	0.0839937042612391	0.280372475836518	-1.34299300196679	-1.46632733554762
ATP5PB	0.0800319869990415	0.440978331115027	0.855985064582626	1.76695659797067	0.269681963219586	0.833840829085414	0.323421393883269	0.746376129454094	0.885891869852319	-0.168930668133281	-0.0685640742948466
C1orf162	-0.236579448814033	0.244462973475369	0.333168410261033	12.8508034809765	-0.229208226194397	0.402058738179051	-0.570086418796655	0.568619086106182	0.785639042981532	-0.621020696510189	-0.622974404699246
TMIGD3	-0.0153569051070826	0.160022766031742	0.923546780160489	32.8768640958024	0.00597997458597057	0.270307261008613	0.0221228781041883	0.982349936852643	0.993578051325858	-0.305136635641542	-0.361612744621259
ADORA3	-0.159483982114003	0.144910535641773	0.271084467553546	15.0931516377872	-0.0954797423019032	0.269871322773319	-0.353797288725272	0.72349080553417	0.875063135303575	-0.510935943448	-0.47436363921916
RAP1A	-0.118844636298	0.069739111821377	0.0883564718579262	200.487402739548	-0.101185290830429	0.125498924685416	-0.806264205721822	0.420090524737517	0.678428533956133	-0.452906949782644	-0.480704142824882
INKA2	-0.316616438413565	0.304476446794724	0.298399514987601	6.3830227705318	-0.321483196000853	0.52990026652208	-0.606686231941078	0.54405916091742	0.77223944574363	-0.735305655315713	-0.725518406533689
DDX20	0.586573550339815	0.283280220560435	0.0383917267085678	2.30303172863861	1.12948324959169	0.671795816017762	1.68128949698881	0.0927066969728008	0.295783190836515	0.554360924783204	0.886922173730231
CTTNBP2NL	0.0416410148487068	0.0514092504571865	0.417945519881082	91.2498307156691	0.075370584748587	0.122338222346548	0.616083700604086	0.537839279035932	0.768598096967607	-0.22374920507049	-0.284499840973247
WNT2B	0.152731777065117	0.147984865461047	0.30203604407099	39.2653621642656	0.253430550579159	0.26523683504339	0.955487764501866	0.339331089974429	0.606214655337781	-0.0651225095000857	-0.0866240627305792
ST7L	0.0145728385054916	0.236577794051128	0.950882567265708	9.57223147979722	-0.00189609749128811	0.41454849072792	-0.00457388588717012	0.996350579792332	0.998488720522841	-0.262399901877096	-0.370365323475878
CAPZA1	-0.249229542403485	0.0908922867172689	0.00610604261198648	62.1152756196704	-0.331304116173712	0.165483089206584	-2.00204212866804	0.045280200751571	0.192057843977293	-0.639083787488376	-0.736432270372755
MOV10	0.0243876163766884	0.192554378087272	0.899214936861143	5.22781197979233	-0.0958170696503971	0.423903219296064	-0.22603524882286	0.821174005095216	0.924572591403442	-0.248385363220564	-0.474738506816682
RHOC	-0.104351667715378	0.43291971716126	0.809522863246076	2.19563337855699	0.123973303787473	0.771570495979789	0.160676573862566	0.87234814102635	0.945117152189136	-0.43221241434694	-0.230488256675402
LINC01356	0.109781146153585	0.228761719949881	0.631303484910343	5.9707981370692	0.210363475981848	0.449049886256058	0.468463487956201	0.639453175637761	0.829018316149609	-0.126451791235394	-0.134483955676345
LINC01357	0.0712221574129414	0.203824128705564	0.726766911590263	15.3545909378749	0.260819017829983	0.368071075417805	0.7086104702303	0.478566237084829	0.726397103775914	-0.181510239358646	-0.0784133529258363
SLC16A1	-0.338634120740241	0.725894137904074	0.640853205934489	1.95831670674798	-0.24253043756641	1.09014955088491	-0.222474464507681	0.823944549561492	0.925253175627552	-0.766744742796234	-0.63777920897321
SLC16A1-AS1	0.161226202147473	0.339343045122526	0.634706622159916	9.88529451062066	0.369289542326625	0.540271250548443	0.683526176807947	0.494274415064497	0.738140448440131	-0.0529933049226645	0.0421285631137663
LRIG2	0.178550474782424	0.182507167665041	0.327915911838403	9.62837369355424	0.465381633845127	0.384741706354993	1.20959497283024	0.226434348124475	0.487430581009185	-0.0282559454301653	0.148914483820286
MAGI3	0.929278679747402	0.292067771673749	0.00146401882910631	19.5264964787742	1.50637285693839	0.491688193795452	3.06367506063213	0.00218636243820337	0.0267572092833305	1.04371018432877	1.30575480698066
PHTF1	1.62442747420007	0.419080178376445	0.000106112041478157	7.49435118290458	2.19916901862484	0.615054278878667	3.57556900934702	0.000349466973781945	0.00769338757403862	2.03631437565629	2.07565038130466
RSBN1	0.519426237876307	0.311999029639349	0.0959461054655434	10.9603029434985	0.839665315215005	0.510271934308196	1.64552517738093	0.0998615549206797	0.308756601335513	0.458481158725156	0.564851184634137
PTPN22	1.4141284361873	0.421295261692322	0.000789012462868608	4.79600461537408	1.95254995692507	0.7075116821225	2.75974235657497	0.00578469623515874	0.0503497282724617	1.73602800786078	1.80158575068605
AP4B1	0.220974884562488	0.271132406850967	0.415068144793482	3.10875581653339	0.309032642709436	0.664307402891539	0.465195241486556	0.641791646094467	0.830395840358372	0.032321944222142	-0.0248341640249493
HIPK1	0.278051369823904	0.165351636477539	0.0926510567791468	14.6869953469846	0.544946797531002	0.317304230921695	1.71742682392875	0.0859012140612518	0.283801009559612	0.113821558331855	0.237334239557679
OLFML3	-0.305282236657137	0.234425993180451	0.192829499023116	4.93103542666844	-0.333195143325373	0.558102589835183	-0.597014150075475	0.550497933393434	0.775768047901505	-0.719121528609946	-0.738533744825856
SYT6	-0.076511199801003	0.161687557630237	0.63606764084115	28.92735990297	-0.00387312880025671	0.268958990506276	-0.0144004436994878	0.988510505406244	0.995455746536439	-0.392458961041901	-0.372562373256538
ENSG00000232895	-0.289106204680168	0.548573619788998	0.598183579031535	4.11211848900006	-0.428566894426363	0.824884020549149	-0.519548062212496	0.603378605969448	0.808689413236435	-0.696023743980932	-0.844519160376431
BCAS2	1.54738586648965	0.625001206830579	0.0132933330641547	6.90238913667334	1.93221712704581	0.799459174962456	2.41690531244019	0.0156530884203286	0.0980014290581582	1.92630652794049	1.7789901351165
NRAS	0.389972569420076	0.403743410584903	0.334098177429323	1.78888434976967	0.569311270722124	0.823779498600678	0.691096672943658	0.489504790972558	0.734657030631949	0.273634036903488	0.264410169128244
CSDE1	0.470812006954852	0.260083252823784	0.070259233039956	13.6246184653242	0.83665071267816	0.435713725010281	1.92018443453536	0.0548346070300052	0.218226262368971	0.38906481253298	0.56150109512756
SIKE1	0.568020313374256	0.549562101324572	0.301329220006387	3.08698250794141	0.736078318005663	0.913548552336861	0.80573530123032	0.420395490254811	0.6784489990607	0.52786872495251	0.449736270436505
ATP1A1	1.24346101004329	0.4421402411251	0.00491782229607435	3.34145587214871	1.91463158138287	0.73508506178087	2.60463949130506	0.00919709747947125	0.0691199016234034	1.49233168864755	1.75944754159951
ATP1A1-AS1	0.771635445905225	0.442570367385456	0.0812407895402485	1.91240606848612	1.11408605751199	0.851149914602652	1.30891872089547	0.190561884423922	0.443658259827267	0.818611132305859	0.869811469753
LINC01762	0.275570423021531	0.274597167510139	0.315598312476848	4.31120127439052	0.602002439246459	0.530349616631091	1.1351048824557	0.256331376100721	0.521914505004536	0.110279010011052	0.300739449453785
CD58	-0.167684187928697	0.0979804581253731	0.0870064840403414	38.9428157115403	-0.191347751184492	0.190914260567275	-1.00227060365176	0.316212916154594	0.58527198588293	-0.522645031813495	-0.580900539738772
TTF2	-0.104244175965658	0.236169322219674	0.65892639325104	11.9219276111307	-0.121376223802059	0.40268143020094	-0.301419967991799	0.763094269671091	0.894018829703123	-0.432058926687669	-0.503142070163408
GDAP2	-0.0938718027764102	0.13112853427261	0.474067767484616	24.3150642516914	-0.0522175209453599	0.278652196127213	-0.187393179279022	0.851352370027453	0.936911694105635	-0.417248196691702	-0.426286882158687
WDR3	-0.0994371557068074	0.519176230051992	0.8481113863657	1.80110506695679	0.0790045699230639	0.87994074164435	0.0897839663332643	0.928458889738094	0.97074915778442	-0.425194973970196	-0.280461439409101
WARS2	-0.450873808229493	0.240415284662982	0.0607382964516882	4.19108026393951	-0.467945780532995	0.463998671589118	-1.00850672466444	0.313211261049122	0.582055763275556	-0.92701199079289	-0.888280416301266
WARS2-AS1	0.238395726632993	0.223172565728735	0.285424662904991	12.6355577838321	0.500858951403151	0.435354827067541	1.15046146330071	0.249953857643388	0.514601587797219	0.0571971953822236	0.188339976176249
NOTCH2	0.00992430117311913	0.0926161590450907	0.914665871984009	37.2997839417696	0.092579712830095	0.203025034239497	0.456001463942049	0.648388925499814	0.834382441055221	-0.269037556543948	-0.265375555533103
SEC22B	0.715420669479748	0.406145187245926	0.0781555109047185	2.68765365253783	0.906797770832701	0.76750918903609	1.18148132137876	0.237411569359472	0.501727189191897	0.73834195376488	0.639454629820309
ENSG00000290569	0.344978408678732	0.331547372050037	0.298102946903081	2.53800908699023	0.46365043383734	0.760298166870561	0.609827109995223	0.541976341020131	0.770738688206664	0.209386795315035	0.146990623241988
NBPF8	0.122101238593254	0.165554169570238	0.460799842359786	6.37492446416439	0.17683701849589	0.356009486569035	0.496719961594616	0.619386543801456	0.817456198910943	-0.108859909481809	-0.171741482014782
NBPF26	0.809762007899289	0.327087172720894	0.0132984034323195	3.39627234974482	1.40399981916238	0.634485424160208	2.21281650562845	0.0269102988617859	0.139037328453435	0.873052117513945	1.19198895048113
LINC00623	0.128761467353994	0.276010864605282	0.640851427588468	10.302894351199	0.300435151169144	0.47246005857856	0.63589534335036	0.524844638014824	0.758202257157779	-0.0993497570714678	-0.0343884471650949
PDE4DIPP4	-0.532023867247195	0.278942798849811	0.0564834822285668	12.0862422040124	-0.660640454287549	0.458297777618075	-1.44150918147828	0.149440885334014	0.386048491993363	-1.04288630338645	-1.10241955956427
FCGR1BP	-0.910538380777214	0.23983670864427	0.000146757516385819	22.1074581598623	-1.21972914898944	0.391180919514394	-3.11806912899431	0.00182040099967287	0.0237079158003303	-1.58336784576475	-1.723727724231
SRGAP2C	-0.067686556202092	0.0639799594751987	0.290085663128207	165.610616664002	-0.060340079054441	0.125660888816332	-0.48018185787811	0.631098085894499	0.825648324287129	-0.37985823686148	-0.435313377809512
SRGAP2-AS1	-0.113181062870869	0.17211415974881	0.510799707891582	7.70784520089989	-0.257955987776802	0.392699537037125	-0.656878767219975	0.511258871831679	0.749519495921038	-0.444819923283393	-0.654921426980861
LINC02798	-0.0628808545987472	0.127123961402616	0.620852826822657	261.691868206374	-0.0525235017652079	0.200317752103203	-0.262200934334307	0.793166533091347	0.910829660010496	-0.372996167054532	-0.4266269147571
ENSG00000232721	0.392463980739673	0.456858008965776	0.39031280049032	1.8182043779123	0.551816492179766	0.86150236952983	0.640528118896438	0.521829314371084	0.756429766103023	0.277191527526916	0.244968443959398
ENSG00000290735	-1.20488918184782	0.237318256492375	3.83233572034474e-07	7.02369811113999	-1.70922993981682	0.443265605527498	-3.85599495765702	0.000115259863364361	0.00348646701723683	-2.00367187447754	-2.26770373525379
H3-7	-0.762111517390879	0.204740338907129	0.000197391233699485	8.80024799734366	-1.10141891612672	0.435279618859341	-2.53037098087205	0.011394198143726	0.079662302436306	-1.37142886539311	-1.59225106527187
NBPF15	0.137028775237531	0.153344865835804	0.371536633533353	7.85500024995875	0.0963700498491405	0.319832159811272	0.301314445382875	0.763174726663257	0.894018829703123	-0.0875448535433601	-0.261163402150128
ENSG00000224363	0.0342716829796723	0.34396352670724	0.920632081811876	1.92182380357629	-0.147358109960101	0.702330230995232	-0.209813138402555	0.833813518337066	0.928956767176255	-0.23427188706154	-0.532015410219122
SRGAP2B	0.0265394245626993	0.093030115109005	0.775431336078989	244.091957468179	0.0756055498843816	0.170237873675621	0.44411709481548	0.656957927686656	0.837466616911078	-0.245312792511369	-0.284238727202454
LINC01145	-0.0629409045750122	0.166703423821617	0.705755880266458	8.97980769913684	0.0321344684853082	0.344352992405759	0.0933183947692936	0.925650618935916	0.969774221373222	-0.373081912521698	-0.332547587775172
NBPF20	1.19555189086221	0.385139560137042	0.00190791516137914	2.67555159882375	1.71492927919665	0.804320065725042	2.13214782556836	0.0329946960369126	0.157488168391948	1.42392217275478	1.53752090987393
GPR89A	0.374553857308696	0.307568887588362	0.223304351798709	4.61761805882577	0.601995437596478	0.630676692569296	0.954523045942962	0.339818949443877	0.606214655337781	0.251617630648079	0.300731668609099
RNF115	0.242923699181793	0.163250137375065	0.136738786686824	29.8951739135562	0.414583207510145	0.29496715232428	1.40552330740327	0.15986572355292	0.401711587079247	0.0636626953816776	0.0924628378949921
POLR3C	-0.1458952055563	0.180075185250477	0.417830692873354	8.38212430479828	-0.179733469611487	0.36319600258373	-0.494866321030206	0.620694485524656	0.818464342782402	-0.491532505401603	-0.567993736155677
PIAS3	-0.193713220635026	0.321820492858562	0.547221123959106	1.90279750157947	-0.357613247576993	0.714815367600218	-0.50028757604579	0.616872600902904	0.815927915555335	-0.559811933585719	-0.765669273912711
ITGA10	-0.64245261962496	0.346794104242036	0.0639472148512552	1.96414405747151	-0.94896374223464	0.711992843245755	-1.33282764179006	0.182588372394519	0.433809594428252	-1.20056771393905	-1.42282956706872
LIX1L	0.535592157897332	0.343538142727635	0.118985224006599	4.86507678749004	0.848768926312752	0.622946580595043	1.36250675860842	0.173038012669193	0.420521270265805	0.48156450447442	0.574967912009561
POLR3GL	0.348271980527941	0.568967074575651	0.54046318587022	2.8912017041266	0.439891099117752	0.784537135080942	0.56070143712492	0.575001087337705	0.789227465679763	0.214089692375423	0.120587176368141
TXNIP	0.372721756334832	0.143600833735246	0.0094442316855406	72.3422678278043	0.593978014727128	0.241876882937384	2.45570394125219	0.0140608943843963	0.0918998064544248	0.249001570431755	0.291822008414719
NBPF10	0.109566341853106	0.218366975821021	0.615841095382427	4.00102159144591	0.118458928779808	0.446979678916054	0.265020837338907	0.790993409711339	0.909143832427677	-0.126758510675421	-0.236616311575749
NOTCH2NLA	0.390267819388406	0.136056002134946	0.00412507748829386	10.9943738050902	0.609007470730926	0.289397074254266	2.10440092492383	0.0353434888096468	0.165204728118007	0.274055624854719	0.308524051961921
NBPF12	0.768555105977995	0.21624296823216	0.000379235140145668	5.55858136182767	1.07407613547757	0.478066869914898	2.24670690037311	0.0246587649695393	0.131138032059787	0.814212709483462	0.825348951617274
PRKAB2	1.24485904935544	0.694776480943581	0.0731745691618812	2.25491418018716	2.46168627269964	1.07039230814064	2.29979817117315	0.0214596571232421	0.120083611403833	1.4943279514505	2.36738247116481
ENSG00000237188	0.396503825844797	0.221019187421106	0.0728164882388674	8.54160022287804	0.63803630431527	0.431040961777948	1.48022197631406	0.138814017442947	0.371398870707157	0.282960029487445	0.340783425989009
FMO5	0.0948614020990138	0.2963817446051	0.748919110777764	3.09756094087168	0.457273437999415	0.681492257180542	0.670988456847974	0.502227883084833	0.743742226861969	-0.14775572012124	0.139903948770308
ACP6	0.536658983541792	0.273888386491785	0.0500650724056463	4.79376456308729	0.976778634440149	0.529504250392554	1.84470404858129	0.0650806016255734	0.240275368501321	0.483087826696305	0.717223474623941
GPR89B	0.451129627799258	0.410264751353506	0.271503778137172	4.67438510600392	0.659724956013799	0.659669598426315	1.00008391714218	0.317269898583507	0.586819283732527	0.360960308574914	0.36488574912415
NBPF11	0.442686345101728	0.18341957290373	0.0157993700826936	7.53041152845527	0.518360311791089	0.4456019480365	1.16328107198631	0.244715482691585	0.509057835163459	0.34890413029911	0.207789015666484
LINC01138	1.9712832671487	0.665920393543342	0.00307400844855147	5.34867025665744	2.90592720034514	0.922220800789902	3.15101025465502	0.00162706777531239	0.0219192742387607	2.53159037500276	2.86106177114143
PDE4DIP	2.61555844180825	2.95304862862317	0.375771310207703	2.50132883985496	3.31112101191875	2.44702864316574	1.35311902505364	0.176017608657096	0.424795437363356	3.45155203477786	3.31134850701856
NBPF9	-0.240289401724368	0.215132580140637	0.264021535268292	7.78283131339656	-0.195862662737885	0.435849556006678	-0.449381351979362	0.653156581228837	0.836344347023901	-0.626318144823145	-0.585917903597949
ENSG00000274265	0.585768260711757	0.192278912522608	0.00231560316771891	13.723577234611	0.989453845403221	0.361909476192837	2.73398159067824	0.00625735427926658	0.052932408364255	0.553211050301047	0.731309275561893
NOTCH2NLC	0.204349349199323	0.184357793816912	0.267672315166276	10.1923287687995	0.426954406010319	0.392195523675113	1.08862641268695	0.276318664373812	0.543366506457086	0.00858231291409267	0.106210793644606
NBPF19	0.60030438390019	0.22697458090116	0.0081737072221549	3.8221969527182	0.526215548211173	0.61505364374576	0.855560410969113	0.392240975769385	0.654774745199643	0.573967206274608	0.216518440119947
LINC00869	0.330998859753803	0.242437514257639	0.172160176568466	6.56144400294841	0.602049051728151	0.433672924626234	1.38825602785102	0.165059096859897	0.409443454010557	0.18942537271532	0.3007912493126
ENSG00000290790	-0.486214766956016	0.317491375258333	0.125663971115172	15.8582452219335	-0.611124643401051	0.503037238553353	-1.2148695892943	0.224415834101564	0.485052039894808	-0.977475408175494	-1.04739326789462
FCGR1A	-0.887399250408973	0.242931277939327	0.000259313588933912	25.494343163867	-1.14932271835202	0.385724488772385	-2.97964674737109	0.00288580966207164	0.0319046890348051	-1.55032744064505	-1.64548595219267
H2BC18	-0.587127208404434	0.185040370233124	0.00150889056180657	14.9404823058518	-0.765218200488539	0.337809835561461	-2.26523363127275	0.0234983463565077	0.127385029557861	-1.12156846154497	-1.21863548053146
ENSG00000290791	-0.0313488974538013	0.221135282533508	0.887266866229816	3.54028983661704	0.0277516164761989	0.557702390098005	0.0497606195865902	0.960313148800792	0.983949978739892	-0.327971629757483	-0.337418195540255
ENSG00000290792	0.234787764773734	0.289373867465922	0.417156217829559	3.45975055749342	0.389363245716106	0.583948947414025	0.666776175281028	0.504915113030942	0.745886057318704	0.05204538027123	0.0644362147067442
H2BC21	-0.595792461573408	0.337756965660303	0.077737375714667	6.61031444294171	-0.851023530625761	0.57781654921727	-1.47282650830715	0.140797822603609	0.373776807888287	-1.13394159184897	-1.31398985398128
VPS45	0.521110520675058	0.0905805821031948	8.76710119953513e-09	25.6888914182906	0.952687987318486	0.206590436108314	4.61148156354632	3.99809122416725e-06	0.000291022349913981	0.460886149108167	0.690451844486123
PLEKHO1	-0.107449199824404	0.126754557270505	0.396607871874297	29.6183883748957	-0.0111109758684485	0.256983471910621	-0.0432361497252745	0.965513288706699	0.985493943669193	-0.436635385916086	-0.380605700765556
ANP32E	0.316011464017487	0.417827169886859	0.449456758800438	2.70103080517738	0.455743186172743	0.770106138392608	0.591792693827874	0.553989416260822	0.777290295533994	0.168024843873628	0.138203399353164
APH1A	0.0527969078041895	0.827692547129649	0.949138979916055	2.00199465403545	-0.0380140412425523	1.23322279960007	-0.0308249581948047	0.9754091361138	0.989782785162218	-0.207819685816512	-0.410502735582913
C1orf54	-0.0591872618343025	0.154510916850944	0.701673789369525	10.3496215456062	-0.0386818289202521	0.347567792999115	-0.111292903713753	0.91138408246472	0.963024201396226	-0.367722079422788	-0.41124483954665
MRPS21	0.239255411728633	0.631187941471012	0.704646472934289	3.11744054243601	0.415733346166403	0.948517752153775	0.43829790768007	0.66117034247007	0.840524438188008	0.0584247412486098	0.093740972374197
PRPF3	1.07847417765361	0.307953877722906	0.000461668770074462	4.95324018034295	1.69348464275035	0.545920892562525	3.10206966947394	0.00192172725198474	0.0244993081587772	1.25674669928886	1.51368975778902
RPRD2	0.285266216741971	0.16380445641403	0.0815951650906562	31.4555968858086	0.49064044318692	0.293692675747059	1.67059134838446	0.0948024225302974	0.300135624608371	0.124123650988576	0.176984277794897
TARS2	-0.216889359798439	0.503336353508069	0.666538591338555	2.44751078937949	-0.217571803195483	0.896563664530307	-0.242673010075046	0.80825871737716	0.918214496441608	-0.592905183629412	-0.610042995630787
ADAMTSL4-AS2	-0.78299418406642	0.222578821360917	0.000435092993515445	5.51726407556203	-1.10465976041991	0.446313429760562	-2.47507622840868	0.0133207740830045	0.0885370448256247	-1.40124726202078	-1.59585257436847
ADAMTSL4	-0.366704845130967	0.234298166564235	0.117554676149	3.01002808264465	-0.516415088750466	0.500643067395275	-1.03150352493094	0.302304756077646	0.57141295521782	-0.806826979730518	-0.942143742847906
MCL1	-0.123714919107201	0.237308798120287	0.602140652644689	30.2281622281786	-0.172109362789308	0.387674152597852	-0.443953669946739	0.657076080439436	0.837466616911078	-0.459861235207494	-0.559521163088471
ENSA	1.15750895327569	0.541816690423796	0.0326510666246705	10.4076733575215	1.7830517387501	0.792998535784566	2.24849310344061	0.0245447643644389	0.130857083965402	1.36960059498592	1.6132245338585
GOLPH3L	-0.235598765051082	0.169386554636763	0.164257532192317	15.793264139468	-0.256878252277725	0.304780530885942	-0.842830254055357	0.399323385071573	0.661095538088044	-0.619620376433048	-0.653723753210541
CTSS	0.108546114283149	0.0965105180841239	0.260712955222998	50.0597220853225	0.224002627456049	0.179838799540844	1.24557452578621	0.212920639363842	0.470227964496707	-0.128215295424426	-0.119326939892713
CTSK	0.761977015495464	0.410046307452924	0.0631305905257768	1.98622725964892	1.13921390018806	0.743618765709403	1.53198648651807	0.125525769495873	0.350664065450247	0.804819842465642	0.897735722135577
ARNT	0.0956354049326048	0.0842651015143855	0.256402593904119	26.3561327579791	0.299520585970306	0.204180538974832	1.4669399320531	0.142392396466621	0.375031739278589	-0.14665052010816	-0.0354047918534123
SETDB1	-0.257570525149634	0.110258920621506	0.0194885537086801	15.4021466491167	-0.245117008340754	0.256733450983147	-0.954752905794281	0.339702668220595	0.606214655337781	-0.650993891482928	-0.64065363221914
CERS2	-0.00257438848900625	0.652148673171551	0.996850320212853	2.25451319575224	-0.0939247557047927	0.985044380171785	-0.0953507858076535	0.924036205132676	0.96937951989701	-0.286884457586905	-0.472635602365817
MINDY1	-0.312873230754156	0.382807130091094	0.413749599121815	2.17788582528904	-0.332894999514694	0.712674809797102	-0.467106448745493	0.640423720622505	0.829811154513169	-0.729960722487822	-0.738200198821588
PRUNE1	0.845984029401409	0.536509715391947	0.114834897762502	2.27849917471257	0.888864628737273	0.891652298505489	0.996873591003031	0.318825871886026	0.58801028190504	0.924773605989902	0.619525756803196
C1orf56	-0.506101591475878	0.234403783216104	0.0308422828859287	6.52346196085221	-0.875586478846596	0.475007625587907	-1.84331036320291	0.0652837089280015	0.240510512973119	-1.00587184003028	-1.34128634633126
GABPB2	0.816588293949202	0.471380364798231	0.0832140886248172	4.24784699160038	1.22385368680591	0.747735526126973	1.63674674272209	0.101683397821378	0.312007013447023	0.882799383420777	0.991794841877503
TNFAIP8L2	0.209294051927193	0.305968781419969	0.493951627465005	2.13385990429392	0.208440518746127	0.63832625339371	0.326542293439972	0.744014095802501	0.884413797865052	0.0156428626722439	-0.136620913626274
SCNM1	0.161233879407153	0.285460337730794	0.572195793504109	4.98710808530634	0.276120214227572	0.546900290605912	0.504882185967862	0.613641586744101	0.814758599875296	-0.0529823425500073	-0.0614093277307642
PIP5K1A	-0.380425246112228	0.110523040480737	0.000577334832511316	49.0684874494692	-0.485804185633303	0.202588577730464	-2.39798408713667	0.0164855814060433	0.101292619313102	-0.826418364523779	-0.908126235045041
PSMD4	0.79196646350136	0.221996899650898	0.000360449685935017	5.68741724110164	1.26979116625675	0.452429316772631	2.80660673210724	0.00500663233954071	0.0458852114003258	0.847641828238759	1.04284457927603
ZNF687	-0.626129585333399	0.348361839814349	0.0722794207095279	1.76520730140509	-0.515651327967768	0.714942913277711	-0.721248254079091	0.470756787837114	0.719324660067342	-1.17726002444541	-0.941294985191673
PI4KB	0.452213686029345	0.186727942943561	0.0154447685172891	12.7516105020369	0.765558507454117	0.346703284826725	2.20810860744145	0.0272367031372805	0.140166983597271	0.362508237236252	0.482497230502087
RFX5	0.0978282579119085	0.284920484247519	0.73133303231919	2.02007031733639	0.225544557500257	0.635363533108212	0.354985053040247	0.722600788913797	0.874757875635184	-0.143519341466131	-0.117613412620761
SELENBP1	-1.44616541666913	0.464411646775107	0.0018458626228746	1.96626417194233	-2.0411809881448	1.00647573118267	-2.02804789515023	0.0425553600088748	0.185199941870831	-2.34819063630596	-2.63659671869325
POGZ	1.07789284770767	0.142643050725038	4.13822740143139e-14	30.0407923569701	1.66553135068611	0.276107877883133	6.0321761315013	1.61766321568511e-09	1.17852761917387e-06	1.25591661723234	1.48262561939129
SNX27	0.483177492752498	0.127991330998028	0.000159956426224537	41.697548823069	0.821040467441411	0.257653648731185	3.18660524112359	0.00143953105189834	0.0202617857748227	0.40672151154259	0.544153627883184
S100A11	-0.0379384702593679	0.239708312912234	0.874244587183076	11.2985472656875	0.056232217865277	0.400790554452524	0.140303251263218	0.888420395599026	0.952565438500992	-0.337380892404645	-0.305768064987914
FLG-AS1	0.327177514426497	0.451717519028422	0.468883594278453	4.16528018180483	0.751897015383811	0.803977868588399	0.935221036250624	0.349674399579738	0.616437720821624	0.183968866973437	0.46731538789778
S100A8	-1.53992909045414	0.548263823387332	0.00497362016569051	3.01267504481071	-1.77708537576643	0.809177333653319	-2.19616306816597	0.0280802737526109	0.14303191359541	-2.48207595170315	-2.34311061929926
CHTOP	0.821810428798694	0.645653522011036	0.203076583053926	3.09128663451183	1.194851988722	0.974976401445749	1.22551888122647	0.2203797805284	0.479312746758876	0.890256078995377	0.959565623187366
ILF2	-0.295546636657221	0.514099248258475	0.565370798233933	1.85295996702727	-0.284168224514277	0.91882135590349	-0.309274727550113	0.757112553713973	0.891034213003354	-0.705220048175656	-0.6840507527095
INTS3	0.653060011322722	0.207899987983642	0.00168244462482188	7.82598578056214	0.887109751774214	0.417058808630746	2.12706154004204	0.0334149702933188	0.158738695719735	0.649297059844947	0.617575584325257
GATAD2B	-0.0468405585298437	0.166735988842657	0.778766771226313	63.5196347086618	0.0165929651349324	0.286551785299076	0.0579056421428825	0.95382378888551	0.981122944010626	-0.350092199968372	-0.349818663034407
DENND4B	-0.347091046036716	0.175850712637483	0.0484064880765763	24.0644272515159	-0.461051094423994	0.301927913278605	-1.52702375019747	0.12675510567809	0.351990702838539	-0.778820401363166	-0.880618439207237
CRTC2	-0.33981564982098	0.348861022157731	0.33002093861949	4.25816133997713	-0.366016970560309	0.615809621642735	-0.594367086347111	0.552266617453766	0.77668408992485	-0.768431850257364	-0.775008224516811
SLC39A1	-0.620429373003184	0.294421845071325	0.0350932843577268	6.89026199520872	-0.916032376917597	0.514684816181561	-1.77979289094562	0.0751098614918562	0.261708504498314	-1.16912068119173	-1.38623335909852
JTB	0.0747966075419734	0.512784708392784	0.884029091894825	2.30597902569361	0.442147991934563	0.880766489843425	0.502003649131978	0.615664954089037	0.815757719920983	-0.17640627570643	0.123095232687559
RPS27	-1.57193361268128	0.319285044501573	8.51001770166293e-07	14.5226872289113	-1.98470984232346	0.53768745815406	-3.69119608840642	0.000223201977087208	0.00570714177107404	-2.52777526551567	-2.57384105165979
TPM3	-0.353425806763967	0.0884922500019787	6.50057935395779e-05	32.2577947310601	-0.378395833410256	0.207857898932163	-1.82045443235116	0.0686898295706316	0.248196317735997	-0.787865817393667	-0.788764697560972
C1orf43	0.512397754776611	0.25752242398724	0.0466216867073287	6.65377110292941	0.780483454286637	0.463880048205191	1.6825113675538	0.0924697224959868	0.29573441857434	0.448445175293829	0.499083134334761
UBAP2L	0.0282999768584478	0.16853094616338	0.866645000346789	11.9992583699655	0.155388398148068	0.322077259183289	0.482456906588488	0.629481404104092	0.825108793703679	-0.242798896778892	-0.195577061358851
IL6R	-0.0906297065610901	0.0934522541957043	0.332147737602917	50.2394979600786	-0.0300094432530793	0.180803930245132	-0.165977825882395	0.868174400496351	0.942989297337245	-0.412618801779858	-0.401607327514635
SHE	-1.28236966625405	0.389439911040178	0.000991751473522241	1.9235429686461	-1.46905018459588	0.788918212909411	-1.86210707340403	0.0625879991864225	0.235282583579636	-2.11430639500241	-2.00079502413061
TDRD10	-0.71000714290455	0.391353911167898	0.0696418763431525	3.28370342729504	-0.936507960352682	0.694985702546771	-1.34752118917102	0.177812433793349	0.4270715879241	-1.29702893704058	-1.40898761488134
UBE2Q1	1.22131279180639	0.714875580170616	0.0875571282069738	2.00295341460768	1.53528955197424	1.09422909597063	1.40307871324913	0.160593368066635	0.402867076200514	1.46070620871029	1.33788956286324
ADAR	0.108982520154275	0.193532557337976	0.573351532326263	15.3018827756354	0.222655866633376	0.361912819178449	0.61521961874357	0.53840969317415	0.768750723698387	-0.127592150710293	-0.120823578087885
PBXIP1	0.70959154457974	0.430692088849978	0.0994427622989773	1.92044254675248	0.647337999768079	0.931275719337811	0.695108855869637	0.486987085294521	0.732710585939964	0.730018536025121	0.351120281992071
SHC1	0.27466211496216	0.333585796667225	0.410301746076815	2.12407920170684	0.664546775449267	0.670399184224	0.991270262684602	0.321553629535284	0.591349441765581	0.108982035328879	0.370244175814216
FLAD1	-0.200764032664577	0.641065621164644	0.754149717467014	2.62767181041265	-0.254242402749617	1.01585907586204	-0.2502732995065	0.80237600344593	0.91482487510208	-0.569879800535421	-0.650794567111509
ZBTB7B	-0.748804068850627	0.202487544086623	0.000217283203393476	6.04618684127153	-0.971383175266733	0.423211872930536	-2.29526447011134	0.021717972472739	0.120613267639222	-1.3524271361197	-1.44774399821719
ADAM15	-0.278923367170932	0.506389780677846	0.581765536613694	2.46007846672238	-0.15498231073597	0.867478479716347	-0.178658392524789	0.858205941410326	0.939384771667427	-0.681483652317199	-0.540488087695871
SLC50A1	-0.577919532214419	0.335260158279993	0.0847449934923771	2.97125696765757	-0.976910976899325	0.619636966440637	-1.57658601698825	0.114890812277933	0.334517571490524	-1.10842080445122	-1.45388697395527
KRTCAP2	1.03525297990644	0.571562102601558	0.0700991509893063	1.8718043764631	0.852969279189702	0.821721139520331	1.03802766920127	0.299257173585883	0.56793424070357	1.19503107469108	0.579635710807249
SCAMP3	0.461744230118863	0.280357299056973	0.0995611554740441	4.39010093301926	0.472963235387487	0.542164756362554	0.872360716621736	0.383011623982109	0.647752373619101	0.376116917973928	0.157339821309948
CLK2	0.0783038068726499	0.488789011346241	0.872723840013939	4.65253392110554	0.177833432647519	0.771252229789926	0.230577528049361	0.817643027233155	0.923429174650458	-0.171398339587959	-0.170634179624905
FDPS	0.944398745508773	0.350139090310097	0.00699231053327608	3.44257452674168	1.52843447227066	0.62597178875627	2.44169865116042	0.0146183432962016	0.0936938053337758	1.06530015293356	1.33027159986446
ASH1L	-0.191650086486688	0.0586810861534777	0.00109093616620879	170.894888875126	-0.230039153274671	0.128398852515947	-1.79159820175262	0.0731973514003872	0.258214802478245	-0.556865980691529	-0.623897803408805
MSTO1	-0.259653153195829	0.448876158395359	0.562959233410797	4.37558983352318	-0.360826400418034	0.728480648538105	-0.495313638244379	0.620378745366371	0.818287089825641	-0.653967679748296	-0.76924000985028
YY1AP1	-0.130503511179103	0.160427477157866	0.415946598641932	23.8813929157003	-0.13175598727278	0.280422362923647	-0.469848359806647	0.638463360860288	0.828703057068813	-0.469554677816551	-0.514676969460749
DAP3	-0.215021749805792	0.135540142391584	0.112647148785707	28.9445062575806	-0.21618873518142	0.276135288336291	-0.78290875637066	0.433680695111301	0.690500266645963	-0.590238420022455	-0.608506009715009
GON4L	-0.337445464571109	0.112251250937983	0.00264567852760698	32.6866891957133	-0.440796009170083	0.216599125472811	-2.03507751108356	0.041843074427306	0.183337664942167	-0.765047458553	-0.858109220252299
RIT1	0.351036411369462	0.207676790429497	0.0909702689611422	6.2451372333731	0.702707197312385	0.41514881747515	1.69266337210378	0.0905195609833432	0.292422890993434	0.218037028056397	0.412651367902627
KHDC4	0.0143789100899605	0.143919340743931	0.920416170232857	9.21202411887024	0.192117981908084	0.302044451300275	0.636058636670971	0.524738204195482	0.758202257157779	-0.262676812604137	-0.154759941479372
ARHGEF2	0.115871548462652	0.206412028100611	0.574551841597139	19.0769371476055	0.309257719886524	0.358462937138369	0.862732762152057	0.38828441491096	0.65202589982665	-0.117755295021788	-0.0245840386170663
UBQLN4	-0.361428854984455	0.549181245412985	0.510459043692244	2.55009745762547	-0.101362522941351	0.908937319847136	-0.111517615932415	0.911205897233384	0.963024201396226	-0.799293384082188	-0.48090109861848
LAMTOR2	0.447481098001302	0.546634488925196	0.413008292572965	2.30926216906819	0.541352408641925	0.920124030236314	0.588347212824004	0.556299261597599	0.778836223852944	0.355750566432605	0.233339840842531
PMF1	0.178307784855847	0.239257940371619	0.456118568357812	5.72617256969007	0.358878119940723	0.495200168658597	0.724713242551706	0.468627969332409	0.718064122475135	-0.0286024828049477	0.0305584816661276
SMG5	1.17804067037678	0.283732921123474	3.29675783211102e-05	5.86494992422532	1.61857949329014	0.517377714572114	3.12842909097611	0.00175743410274804	0.0231570806005895	1.39891787009642	1.43044861666735
TMEM79	-0.150194068124872	0.496612940578837	0.762319044357765	2.48316111609874	0.00033362113578128	0.857225411324707	0.000389187174544582	0.999689473570007	0.999811038879201	-0.497670858855651	-0.367887465488343
GLMP	1.03977537066065	0.394011140261229	0.00831634497357291	1.76544303237956	1.38858598858748	0.727591878073836	1.90846823670367	0.0563307247145031	0.222306627806109	1.20148860443619	1.17485975635554
CCT3	0.696569289618315	0.307827442315131	0.0236445445018442	12.678926662385	1.07766977529728	0.530335978989947	2.03205103555251	0.0421484895922354	0.184228700755214	0.711424035166606	0.829342517901143
MEF2D	0.748530281609313	0.421418212216591	0.0756971225314686	8.95112530139904	1.08484904073722	0.664471942613158	1.63264838011195	0.102542969802145	0.313109893583951	0.785619227400823	0.837320744390809
GPATCH4	-0.687048626374032	0.45881213830599	0.134275985498794	3.30214441344992	-0.971536164908471	0.835553988428721	-1.16274493134246	0.244933005900493	0.509275584256588	-1.26424643073875	-1.44791401366272
ISG20L2	-0.0505974385609441	0.289748813174394	0.861374162063575	2.63054016011934	-0.174413591081589	0.701891696001881	-0.248490745901519	0.803754729291488	0.915418320073813	-0.355456655599948	-0.562081822720505
METTL25B	0.617688306594969	0.248017316717587	0.0127561788900844	3.9411412072293	0.716438177718841	0.552772565389984	1.29608128654755	0.194947481418439	0.44819051637362	0.598789740192885	0.427910432012229
PRCC	0.195914943202637	0.31736999343089	0.537031783731064	4.06043151815218	0.43931546025473	0.604090619796496	0.72723436825211	0.467082395819367	0.716743574407618	-0.00346119030489936	0.119947476211647
ARHGEF11	0.11665720481313	0.130113698839563	0.369943629192946	34.2652153165802	0.251687747814055	0.233307352834225	1.07878189331174	0.280684968431019	0.546885871417218	-0.116633454931363	-0.0885608173057019
ETV3	-0.318731659893659	0.3294681236922	0.333337744363409	4.07070161559985	-0.449328642657927	0.603104893803858	-0.74502569498973	0.4562561866385	0.707391294458352	-0.738325983802912	-0.86759142746261
MNDA	-0.422209834567135	0.188772987487475	0.0253124357558475	20.4295082223044	-0.551599010613053	0.319738631011504	-1.72515597776863	0.08449936673999	0.281056778699584	-0.886082652175882	-0.981243188294353
IFI16	-0.287266548623937	0.0607110543387672	2.22646346032966e-06	146.39047646215	-0.369188513184578	0.114629682161135	-3.22070607040165	0.00127875223391843	0.0189963212973003	-0.693396895849153	-0.77853271954903
SLAMF8	-0.0543489750880023	0.39941655432746	0.891765221941192	2.71237863453334	-0.0271114561628252	0.79593646058107	-0.0340623372662594	0.972827441552942	0.989390338789963	-0.360813481232665	-0.398386831272561
PIGM	0.282786342539985	0.476592098843293	0.552946352723874	2.108119638073	0.660156971048988	0.825982107182809	0.799238827703662	0.424151941794288	0.681926475303313	0.120582634235761	0.365365841945138
DCAF8	0.587930435378871	0.18608645899067	0.00158068466245801	13.7022464230184	1.04442916162177	0.339603787461072	3.07543437436336	0.00210196180073973	0.0261189926018191	0.556298423326919	0.79240264615836
COPA	-0.0359490461197809	0.140137029165204	0.797543304295069	43.822165487054	0.0693956698845184	0.254426520560368	0.272753287399742	0.785042869678564	0.90622802682168	-0.334540190162132	-0.291139687966064
NCSTN	0.990667971890085	0.437683333121636	0.0236088595591731	3.15842583599342	1.52547456739804	0.709355007508694	2.15050933770893	0.0315149481802998	0.152811408372295	1.13136806300126	1.32698229517734
CD84	0.0179773702299892	0.0755803547121732	0.811991455339228	39.7210106111992	0.108135488997908	0.158486876037862	0.682299327876682	0.49504969798152	0.738685424647995	-0.257538565014814	-0.248088619073148
F11R	0.213275954997676	0.221995462911172	0.336691898747153	7.2858684082233	0.447050636870879	0.418929997349226	1.06712491275293	0.285915433467316	0.552488268566902	0.0213286290991761	0.128543479730042
USF1	-0.113479477004215	0.188481274308806	0.547125578825626	5.10147586736048	-0.146773447100978	0.378555824334555	-0.387719426478206	0.698223677975138	0.862251014614009	-0.445246029351438	-0.531365681810387
ARHGAP30	-0.535796067810306	0.089762165632328	2.38619216466284e-09	23.5421904144577	-0.744100693000084	0.19006280150268	-3.91502538696186	9.03946960233488e-05	0.00293490117376527	-1.04827263523274	-1.19516786270208
NIT1	0.177217923309397	0.35852675343367	0.621097970566893	2.56022080985188	0.00344270764512231	0.692536392091913	0.0049711577390512	0.996033606327226	0.998356394304225	-0.0301586980319704	-0.364432377143302
DEDD	-0.521141311877348	0.380784375658362	0.17112449568361	2.36257351307001	-0.621503267144021	0.744927119457708	-0.834314191160692	0.404103957033732	0.664844097816096	-1.02734708335376	-1.05892690062699
B4GALT3	-1.25294307138883	0.48556102345961	0.00986851054652677	1.84592323190023	-1.38727326989893	0.89318736113656	-1.55317163034378	0.120382136995749	0.343295966470574	-2.07228810822294	-1.9099173775891
ADAMTS4	-2.67117671794438	1.18844921215536	0.0246007265190579	2.42113131904768	-2.7811639557347	1.10968331239299	-2.50626816198329	0.0122013043728615	0.0833678828686204	-4.09738643693564	-3.45893039103315
NDUFS2	0.732622503799884	0.394074594470515	0.063013531616707	6.40316666356448	1.09953880784191	0.65032130089374	1.69076240672235	0.090882189815136	0.293123570504013	0.762904483371412	0.853645295979292
FCER1G	-0.215746123096986	0.174553141863286	0.216461886226945	15.2451313229888	-0.205090665608703	0.3080944308819	-0.665674692728604	0.505619052788656	0.746170513458875	-0.591272753924294	-0.596172865970715
SDHC	0.139077958915602	0.331795743153973	0.675093795550062	7.71235632511757	0.269080275038202	0.552692421715524	0.486853563511859	0.626362108698836	0.822573023878321	-0.0846188205503016	-0.0692327227279478
ENSG00000283696	-0.298929009877325	0.207532781032175	0.149755909448068	5.92444795458808	-0.591615262058272	0.467436644843782	-1.26565871243576	0.20563529606888	0.46079051199546	-0.71004974487038	-1.02571274022391
ENSG00000283360	-0.0993658442487323	0.403230044253812	0.805353484817034	2.0425444940394	-0.774146113271795	0.776119884853013	-0.997456872810839	0.318542797462907	0.587848556512001	-0.425093148213265	-1.22855695660177
FCGR2A	-0.170989927426377	0.152966679564629	0.263641884827682	42.8149617363483	-0.279544520530702	0.266492994749636	-1.04897511768866	0.294189570577255	0.561860995351313	-0.527365303080624	-0.678912489204585
HSPA6	-0.59593429722552	0.401230312673495	0.137473007990832	28.5295546594512	-0.732523405513754	0.589588374008618	-1.24243190301281	0.214077250856612	0.471731976336121	-1.13414411922713	-1.1823021701776
FCGR3A	-0.900299195192998	0.179762394444085	5.49205213115224e-07	42.3949131350429	-1.13609040746293	0.296256789463792	-3.83481644258412	0.000125658100648538	0.00370813104716621	-1.56874729458523	-1.63078105318344
FCGR2C	0.534827610711608	0.322417846253131	0.0971555455982688	10.7788369520897	0.847687024836704	0.513238491072525	1.65164351384728	0.098607243949599	0.307174768511064	0.480472806197629	0.57376560864195
FCGR2B	-0.717196820260007	0.400783394055439	0.0735363603316887	1.99063904339768	-0.562844646919251	0.749087420379211	-0.751373780425149	0.452427737694617	0.7054090102663	-1.3072950900344	-0.993740321075117
DUSP12	0.67689043222886	0.558014023068152	0.225116513470627	3.18057621361221	0.909718126600807	0.909600657966476	1.00012914308417	0.317248014207201	0.586819283732527	0.683324559944629	0.642699984089946
ATF6	-0.340686330349247	0.094659570616339	0.000319358398659815	172.292935210127	-0.424385277246985	0.17536669805823	-2.41998784231011	0.0155210260163285	0.0976256312358055	-0.769675096521419	-0.839872182321467
OLFML2B	-0.284101951288333	0.142807392963663	0.0466563562691116	14.5133856492199	-0.326217287975534	0.275094235600839	-1.18583832650305	0.235686152638971	0.49946093011419	-0.688878161724529	-0.73077934281093
NOS1AP	3.55457071890708	1.24156893029718	0.00419694439348887	2.39648345228052	3.09188848045321	1.12105842917623	2.75800832497659	0.0058154716848041	0.0505572346277419	4.79236932367235	3.06771817957521
UHMK1	0.0462174397246467	0.296165475805362	0.875991434637739	14.8638491140286	0.18247301211438	0.477928135550781	0.381800104536829	0.702609641222306	0.864824031320406	-0.217214519907538	-0.165478273897071
HSD17B7	0.80004407046464	0.264118483071967	0.00245274952410285	4.27860578456458	1.12052578341589	0.539850975923763	2.07562055713339	0.0379290586259668	0.172728397153368	0.859175857487794	0.876967855350173
MGST3	1.06190326942079	0.475279233439757	0.0254651557751831	6.30026586619922	1.50724248938125	0.745477889600336	2.02184734169556	0.0431921252308502	0.186710786558263	1.23308507015671	1.30672121846802
ALDH9A1	0.458716354111522	0.275942139244903	0.096439757529082	4.15677036491348	0.768274526778115	0.56104021188905	1.36937515439633	0.17088203656401	0.417911127044539	0.371793408475399	0.485515508276943
TMCO1	0.284643317452133	0.322733561234181	0.377789682017292	3.15978198682929	0.301981930470974	0.656563055272534	0.459943531768817	0.64555675282694	0.832875250288159	0.123234211992491	-0.0326695309747453
UCK2	-0.424653355598715	0.272212411116561	0.118758149933829	11.9986009425625	-0.525210017325913	0.468650345377285	-1.1206862909769	0.262421419610953	0.528773495810761	-0.889571760172469	-0.951917435257301
POGK	0.866515373096949	0.275155595217567	0.00163727529972583	4.0765732692698	1.11177586649043	0.562995820049578	1.97474977059781	0.0482965517644428	0.199888722609623	0.954090347913947	0.86724418381566
TADA1	0.17626528900334	0.920728863669309	0.848180071227025	1.7424898215314	0.155504026966826	1.20217952192713	0.129351751656481	0.8970793234537	0.956870476659548	-0.0315189662400715	-0.195448564521326
STYXL2	-0.86319359828412	0.407557142993204	0.0341776508417554	3.15904438521841	-1.16158384602882	0.755817028079974	-1.53685852908029	0.124327956923293	0.349336437913029	-1.51576414722545	-1.65911158763444
POU2F1	0.227628885443978	0.110924762387471	0.0401597868039944	45.7652514413942	0.384986379056086	0.21152572517643	1.82004519183176	0.0687521230667699	0.248321993917833	0.0418232038327037	0.0595722583840756
CD247	0.10702501430087	0.312520018204931	0.732006164734964	4.65418659000463	0.339342728100043	0.593629738535191	0.571640377952403	0.567565634477827	0.784990410174206	-0.130387276775594	0.00884904885949508
CREG1	-0.030578337657609	0.13476023077491	0.820494339411166	19.8273951863401	0.0138019784317607	0.279230489819233	0.0494286223567339	0.960577718691807	0.983949978739892	-0.326871346063585	-0.352920251105476
RCSD1	-0.00649235870091744	0.100063523144527	0.948267656372469	86.1601030759372	0.0192178085396087	0.19348067464329	0.0993267600241708	0.920878832044861	0.968295938727506	-0.292478934172168	-0.346901707900541
MPZL1	-0.0689157327049708	0.13038902788922	0.59712503944322	64.361386953188	-0.031691227882522	0.221620813658923	-0.142997525184143	0.886292135724131	0.951549044492209	-0.381613380160835	-0.403476273410672
ADCY10	0.187117481004544	0.597115028730023	0.754000153298103	2.96870255941158	0.530682400882781	0.963050263490479	0.551043305838863	0.581603988323977	0.793597798696769	-0.0160231021150865	0.221482396754258
MPC2	-0.371369302114105	0.441261817802766	0.400007630429073	2.35582613199279	0.351064345191593	0.974105809948531	0.360396521205578	0.718550627767	0.872781316945894	-0.813487366094814	0.0218751330409327
DCAF6	0.0150424853263552	0.137985022688686	0.913190316605018	88.4763334943586	0.0922005788828838	0.236937718530028	0.389134239389576	0.697176846270405	0.861440207491563	-0.261729292352124	-0.265796882272736
GPR161	0.80385828117509	0.358874453329578	0.0250946305330006	2.38206165814044	0.812818769237342	0.771297587403433	1.05383289473741	0.291959430285048	0.559066097714955	0.864622175697666	0.535016959104113
TIPRL	1.51778256796862	0.445181777407186	0.000651167643076028	4.22249622453583	2.27441890873824	0.690925873270445	3.29184214505161	0.000995334624882573	0.0161376309487608	1.88403592569881	2.1592746283352
SFT2D2	0.0816212439896553	0.132804937504805	0.538822249968157	32.1974131445671	0.150598138731383	0.228902328032611	0.657914404041918	0.510593134437352	0.749083395910837	-0.166661365269536	-0.200900415800931
TBX19	0.420037561792088	0.174429591942579	0.0160373842246993	11.7630854981645	0.511774790982875	0.350919743028723	1.45838129985461	0.144735472179657	0.378072876939928	0.316563892610402	0.200470610044085
NME7	1.27099588139665	0.523817297723131	0.0152490037921364	2.02827658534078	1.76860769554124	0.867872479891693	2.03786585762226	0.0415633499058306	0.182480212906943	1.53164878008339	1.59717305211419
BLZF1	1.21869351007801	0.516781810440915	0.0183620113858958	2.94725602491137	1.47700602025816	0.779212437508041	1.89551135115565	0.0580246893477521	0.225474403433816	1.45696613170432	1.27311981440656
SLC19A2	0.360857223350512	0.479071844375149	0.45130426776363	3.08696941585293	0.514416707714106	0.766016720928351	0.671547622473141	0.501871732380787	0.743457999261839	0.232060182829044	0.203406538548879
C1orf112	-0.200763866492457	0.195863439554222	0.305353934708381	11.2204136286608	-0.0265610441857672	0.381763577351266	-0.0695745895144105	0.944532262546913	0.976491341814225	-0.569879563257958	-0.397775165433997
SELL	-0.517374059263833	0.53046729695175	0.329402772471462	3.26390668860006	-0.471790003488377	0.848263230829694	-0.556183489206429	0.578085425068017	0.79129497219653	-1.02196781669343	-0.892552452440813
SCYL3	0.222425128240222	0.186363847195805	0.232673871300396	5.63429950976822	0.386411232298308	0.500338827186478	0.772299112725646	0.439937290809496	0.695909964377367	0.0343927497309087	0.061155679693133
GORAB	0.36793390615563	0.326654447873975	0.260008763825223	2.33821067571491	0.703171890584915	0.662997350594244	1.06059532508639	0.288873848023687	0.556655711413705	0.24216499070487	0.41316777563368
FMO4	0.566797259824947	0.283291765264793	0.0454188584339032	5.36052408937442	0.826187125187537	0.540055264562341	1.52981959329121	0.126061390366263	0.351469572922126	0.52612232462937	0.549873043261665
PRRC2C	0.0223742448209264	0.0855013068974056	0.793565790917363	88.430338999454	0.0707693302093714	0.171113161587388	0.413582038651242	0.679180229562697	0.850585503151645	-0.251260260020928	-0.289613156695806
MYOCOS	1.43200635495259	0.977949290131065	0.1431133350476	1.86657379239958	1.91669903962314	1.19520410936406	1.60365834137147	0.108789383224566	0.322725176629317	1.7615559196406	1.76174508168028
VAMP4	0.494336566522735	0.446391625075822	0.268118624117174	3.46284452626941	0.748567634244853	0.732490031098847	1.02194924499093	0.306804923197982	0.576557847149805	0.422655572687574	0.463615488929111
DNM3	2.30041339366303	0.453940726876635	4.02753974853683e-07	7.72980947468189	3.48080511382743	0.685793491531862	5.07558785087378	3.86299821287663e-07	5.81123697823741e-05	3.00155586394172	3.4999162940782
PIGC	0.293644971967997	0.555118469290465	0.596821318367168	2.65455058379441	0.427123781687147	0.910050551339977	0.469340720752535	0.638826113001508	0.828703057068813	0.136087690373855	0.106399018682791
SUCO	-0.0849472130128431	0.160992976213958	0.597745434238309	19.4171277934224	-0.0222729956545719	0.33104257644828	-0.067281362698226	0.94635771367703	0.976927829872346	-0.404504759206249	-0.393009911569689
PRDX6-AS1	-0.0208554051928429	0.228456099050715	0.927263388215723	11.6005573907876	0.0579119086412232	0.422790935040047	0.136975284571174	0.891050331006405	0.954211971768541	-0.312987953625108	-0.303901445964671
PRDX6	1.20885617861327	0.519585889206678	0.0199878309492415	2.66373839340719	2.02258946815295	0.84653501565588	2.38925671206392	0.0168825012169482	0.102561105781278	1.44291938873173	1.8794197698453
KLHL20	0.0779101805510597	0.110700203714703	0.481560837983062	14.943949805018	0.209450316605225	0.222437002641579	0.941616341336522	0.346389100253039	0.613281290483313	-0.171960399307756	-0.135498738092291
DARS2	-0.0787208941849382	0.350051106534163	0.822069514122348	2.59784916853962	-0.0825388420677205	0.705076290349412	-0.117063703882054	0.906809572032818	0.960755087195555	-0.395614187555347	-0.459982581169109
GAS5	0.223544752379818	0.320258199386236	0.485168349735132	6.80151206642065	0.432760410736306	0.547123755956734	0.790973533912002	0.4289594358314	0.685879161703138	0.0359914630172481	0.112662932946533
ZBTB37	0.388916003761176	0.307743023002321	0.206313054390429	10.9854587302946	0.641640802812042	0.504450164079596	1.27196073765336	0.203387069660902	0.45834887312091	0.272125364933105	0.344789059382772
RC3H1	-0.142517795751767	0.082499923244042	0.0840796923074859	53.9298120941981	-0.121656728374948	0.173477838493478	-0.701281094066211	0.483127609965505	0.729948076255214	-0.486709895976741	-0.503453791332184
RABGAP1L	0.0200781294524605	0.0491198069583522	0.682717034870926	156.124943812034	0.111745976616404	0.105119226097767	1.06304032825046	0.287763663157455	0.555227623697989	-0.254538887210817	-0.244076330044489
ENSG00000289425	0.298076893426339	0.335335704492946	0.374061656831103	2.03322504986897	0.822627175267802	0.677014214397205	1.21508109840832	0.224335161888267	0.484993813461915	0.142416038851605	0.54591691613569
CACYBP	1.67549588558282	0.603309348500812	0.00548335783421786	6.70277942805372	2.03829599295618	0.840128795943539	2.42617084761033	0.0152590849927362	0.0961120035899769	2.10923505046357	1.89687423134893
MRPS14	0.575638265762403	0.376632570698754	0.126417837165459	1.76644584639429	0.590537576462328	0.790497539155098	0.74704543304905	0.45503613660375	0.706980081110874	0.538746412621898	0.287998693072792
KIAA0040	-0.342807572893666	0.287467891845295	0.233062371889468	2.07327658654123	-0.364280176467293	0.571873988236411	-0.636993785275473	0.524128891697542	0.757871455772442	-0.772704022497	-0.773078147302656
COP1	0.0845161332650915	0.0582028162068302	0.14647464335193	136.6130521137	0.135850028444808	0.125185402080028	1.08519065472156	0.277837222399195	0.544573022665611	-0.162527747760368	-0.217289803426342
LINC01645	-4.97265144151466	2.20296391217923	0.0239921416187935	3.23396988989514	-1.7082501651515	2.99703056004151	-0.56998089640028	0.568690655153462	0.785639042981532	-7.38366625944311	-2.26661492411369
RASAL2	0.51106602954059	0.0907266513286068	1.77069726255842e-08	147.16978737699	0.778896617452863	0.167779886888647	4.64237181164513	3.44432329490809e-06	0.000275705901208868	0.446543602477305	0.497319702717988
RALGPS2	-0.484881109294658	0.183578003080352	0.00825931613300156	40.786346408003	-0.668150798032247	0.300245587189648	-2.22534760389405	0.0260579120439652	0.1363470806428	-0.975571076045418	-1.11076570916854
FAM20B	-0.623203709291821	0.304987378406309	0.0410152898001055	6.7887761450535	-0.895041178577665	0.535536554467915	-1.67129801151844	0.0946628290198027	0.299904069755261	-1.17308216087814	-1.36290610702147
TOR3A	-0.899729806715272	0.310254139323052	0.00373190278551945	3.97348165190597	-1.19549436937947	0.600127128878248	-1.99206853323574	0.04636353892904	0.194731178396238	-1.56793426377227	-1.69679592148976
ABL2	-0.591345059926853	0.0625280223569546	3.16055400123422e-21	65.7972523875412	-0.770596221727563	0.137132004016369	-5.61937548608695	1.91648938269926e-08	6.65316660317058e-06	-1.12759113918313	-1.22461200722073
SOAT1	0.0114958906259838	0.0786747025323138	0.88382722916175	67.9043224265295	0.0780693292842439	0.151141804552612	0.516530350523029	0.605484046841331	0.80927181526454	-0.266793481188559	-0.281500760451242
TOR1AIP2	0.449645644673902	0.201772267527632	0.0258484635081533	10.7134945288437	0.879171371646713	0.427521547307609	2.05643756948263	0.0397403581229978	0.177748499711684	0.358841326449299	0.608753763325864
TOR1AIP1	0.319489408994905	0.260443593105686	0.219930671052814	8.21190202101289	0.553248478333154	0.494956364569506	1.11777222788992	0.263664285639921	0.530029808950095	0.172991007649414	0.24655979198203
CEP350	0.362374971704086	0.155585464926994	0.0198534741201616	104.022503501275	0.57742115155682	0.272014499850819	2.12275872011784	0.0337740756118024	0.15985351474973	0.234227378383666	0.273422576685077
QSOX1	-0.0957104809276243	0.133521913390136	0.47348839095283	9.14252808052873	-0.11200583532542	0.324241594047191	-0.345439442014087	0.729764029523344	0.8784809456492	-0.419873648471179	-0.492728876475527
ACBD6	0.253863141380823	0.169146446864801	0.133394826993777	41.266948000449	0.472214266486683	0.307439410859192	1.53595879320416	0.124548487014915	0.349336437913029	0.0792831442182351	0.15650750168417
XPR1	0.206963612542152	0.0883872946041065	0.0192036539371703	56.2700058759784	0.352989006015809	0.172204044884	2.0498299343293	0.0403810293993111	0.179390153620791	0.0123152241584664	0.0240139841671161
ENSG00000243155	0.485173039443856	0.444519876362459	0.275073120475179	2.08427515862354	0.460655743513676	0.831369838553926	0.554092441355503	0.579515582807446	0.792531462184849	0.409570956187591	0.143662661924986
STX6	0.00959261226980465	0.188461970543973	0.959405636916664	36.358704438214	0.115857961454401	0.310733014758312	0.37285372313758	0.709257315926027	0.868741557002079	-0.269511175714799	-0.239506733526006
MR1	-0.196165862250467	0.116248386644589	0.0915126877671669	15.952357037139	-0.247137382753454	0.266783849875331	-0.926358109266891	0.354259906522113	0.622005834725852	-0.563314064880111	-0.642898848640416
IER5	0.860402722394469	0.241877598316991	0.000374853965234812	19.6838007457738	1.36027349282932	0.418066715887092	3.25372348751316	0.00113903090870428	0.0178798138816779	0.945362083180092	1.14339643945549
GLUL	-0.512600693604622	0.322393952553504	0.111838784044218	38.9227400472969	-0.685378015999843	0.495073579521175	-1.38439626825315	0.166237150979865	0.410651439144114	-1.01515191943822	-1.12991009766931
RNASEL	-0.310516893214812	0.345134878007842	0.368281398687267	3.28298777430266	-0.66430920247351	0.688033624295822	-0.96551851394386	0.334285167422401	0.60236732304943	-0.726596103953775	-1.10649659282151
RGS16	-0.546273043090314	0.29770780874058	0.0665160352523046	10.8671976846063	-0.74206989597298	0.495935790296052	-1.49630236513077	0.134574879064243	0.363565656520161	-1.06323272673885	-1.19291106376181
NPL	-0.0141824628145044	0.135194459464643	0.916451848546128	125.505086342102	0.0416893081990351	0.230621025510995	0.180769763323455	0.85654829744392	0.938972914664268	-0.303459647417742	-0.321929415770485
DHX9	-0.0444850489203638	0.113362780130674	0.69475295000387	27.4940698953932	0.0811791805259104	0.233111339362263	0.348242092160756	0.727658378801061	0.877584784481344	-0.346728763636841	-0.278044822268882
SMG7	-0.110369038446976	0.0998426244234984	0.268973283868987	35.4323880027448	-0.121356369372711	0.210380072513503	-0.576843462039027	0.564045206582715	0.783002919409901	-0.440804628642094	-0.503120006188271
NCF2	-0.223000830348627	0.143829098705954	0.121031870862822	10.6493875889757	-0.386116470514829	0.292591057938428	-1.31964549168171	0.186953406822246	0.439209122846848	-0.601631763221724	-0.797344543504839
ARPC5	0.404397593960506	0.225659996593908	0.0731224039775756	12.5090268312274	0.697440227420449	0.416000519540382	1.67653691440341	0.0936330718932156	0.29762580844698	0.294231554921349	0.406798251164756
RGL1	-0.688261757916782	0.349015727407606	0.048608709186774	61.7330656985256	-0.798746727588526	0.492112096379958	-1.62309915457111	0.104568210326912	0.316566727032548	-1.2659786634112	-1.25589530680568
ENSG00000289581	-0.429606673640928	0.518501165265705	0.407356325337342	4.00164093154651	-0.397555114216422	0.872859862788799	-0.455462705028305	0.648776392605978	0.834451950507078	-0.896644611753188	-0.810056162952452
TSEN15	0.881288854175987	0.399954952243271	0.0275616188355366	10.0149715709925	1.28753090216255	0.651436380744281	1.97644918248428	0.0481039258825572	0.199534023444835	0.975185427638708	1.06255852245133
EDEM3	0.0280005149330686	0.0927516485212502	0.762738222501091	27.0995898640318	0.193985026572409	0.215734080937166	0.899185820477333	0.368553691754225	0.63532574900184	-0.243226498991032	-0.152685118459813
NIBAN1	-0.715058568320502	0.197646924799948	0.000297050938455347	76.3075412144623	-0.925283634520447	0.300426625952889	-3.07989889905944	0.00207070872620074	0.0259028268982827	-1.30424187631353	-1.3965141641596
RNF2	-0.180283953496888	0.104590345678087	0.0847592957616548	20.1833619282941	-0.102727982379569	0.229885254772076	-0.446866339824278	0.654971568732519	0.836861263536371	-0.540636259321236	-0.482418516347591
TRMT1L	1.5405792107421	0.285915763242705	7.11559015161232e-08	6.93367200597767	2.25456619921709	0.507359521881401	4.44372501546175	8.84145949920142e-06	0.000558063031047497	1.91658729217706	2.13721256442095
SWT1	1.67417354439105	0.321679077950688	1.94536611279217e-07	6.46703998439698	2.35324184542107	0.589210596368776	3.99388921367635	6.49982427939695e-05	0.00229442731877433	2.10734687714041	2.24686955663215
IVNS1ABP	0.335975301638354	0.209409338133013	0.108627005516275	15.6059560623875	0.532987265232555	0.351502549467736	1.51631123597719	0.129440671845819	0.35609006524851	0.196531242871352	0.224043763228905
TPR	0.280916243273033	0.189479266824162	0.138188739451249	21.5396835827727	0.439590203746645	0.332536467058233	1.32193081749938	0.18619118926917	0.43810262626265	0.117912316189627	0.120252795164316
ODR4	0.312570690036687	0.190611660588669	0.101040550668723	13.3391369156374	0.539624021510753	0.386872755622642	1.39483593421374	0.163065320033782	0.407144558402467	0.163111756629564	0.231419106178285
PDC-AS1	0.898014015210848	0.199919252079724	7.05959975251495e-06	6.61527847398783	1.35537887310897	0.473022236946444	2.86535973838885	0.00416535753484039	0.0411790986960234	0.999067314619324	1.13795711073357
PLA2G4A	-0.130672863531011	0.100960174856582	0.195561442980659	85.5255182903184	-0.12197007597582	0.174523112943893	-0.698876348916791	0.484629309286161	0.731237737481927	-0.46979649633894	-0.503802010540774
LINC01036	0.057573495714962	0.573419122570914	0.920023702079372	5.20490088595778	0.230439593341251	0.875077257806715	0.263336284065732	0.792291395656666	0.910172093317687	-0.200999187502608	-0.112173621469256
RGS18	-0.0964558518143063	0.179166127870422	0.59032863141412	14.2724400681839	0.00274485409805587	0.324614158677558	0.00845574361031601	0.993253373120171	0.997073697316792	-0.4209379648767	-0.365207892925758
ENSG00000285280	0.239363143931049	0.361448427275217	0.507821788386189	2.93802694258911	0.365699377730819	0.701143235446806	0.521575848189957	0.601965682847961	0.807931933588952	0.05857857225071	0.0381388588020714
RGS1	0.406441024454786	0.368604152877606	0.270179594202578	57.0150657461224	0.617494070506695	0.542427570275709	1.13838990557363	0.254957707256128	0.520291265135386	0.297149372933111	0.317955102492742
RGS2	-0.100266880967563	0.337841559756733	0.766629361624972	5.77431002043455	-0.110412603696414	0.73172368747819	-0.150893849120751	0.880059452621477	0.948880940036256	-0.426379740135438	-0.490958338404042
UCHL5	0.305908873753589	0.217148340727211	0.158907539710472	8.89439916245169	0.52217596776054	0.412261887008856	1.26661227781486	0.205293960142275	0.460632762537971	0.153599337393243	0.212029305677433
RO60	1.4859823351225	0.348943710265345	2.05788593262097e-05	4.54358863251722	2.20827119689572	0.605637469418927	3.64619315745842	0.000266153945960171	0.00646373257364354	1.83862831705425	2.08576551639779
CDC73	-0.236923962603708	0.0966585341142692	0.0142403067138297	43.5017087421236	-0.310712038810866	0.228008799697529	-1.36271950566403	0.172970928015976	0.420521270265805	-0.621512628358926	-0.713548556367757
ZBTB41	0.745569686269821	0.488832390755275	0.127207933207104	2.56378551167467	0.679284318329671	0.770650340799807	0.881442961051165	0.378078113590186	0.64358782492876	0.781391788086743	0.386621820015381
DENND1B	2.03843102242528	0.273858447784692	9.81452440897826e-14	11.1250770193089	2.62246225880638	0.475985915509627	5.50953751645901	3.59777711440727e-08	9.55104006901177e-06	2.62747077335437	2.54605078228801
NEK7	0.12240669203927	0.0925798767409275	0.186110266795071	67.9182823474261	0.258026785795791	0.174931877531498	1.47501295611105	0.140209060212855	0.373091679681966	-0.108423751966771	-0.0815163249174495
PTPRC	-0.0443949491388495	0.0542818425859861	0.413437118545609	281.649813496177	-0.0096168140891572	0.105086259113	-0.0915135258437182	0.92708455926481	0.97050895398412	-0.346600109999688	-0.378945257759636
ENSG00000261573	-0.514765403352505	0.331608234240722	0.12058328818287	2.5963810511605	-0.87487864847028	0.666926992071875	-1.31180572816881	0.189585691713977	0.442628156598643	-1.0182429123104	-1.34049974342519
MIR181A1HG	0.0505389383567676	0.582817607645874	0.930898176473307	25.5577934574218	0.134914489400566	0.702707241980549	0.191992456233005	0.847748114557491	0.935310412174052	-0.211043844378371	-0.218329456082638
LINC00862	1.2790671367179	0.39700022412702	0.00127374793034091	7.45059783344234	1.45653732219078	0.621197719135029	2.34472419541221	0.0190411589905969	0.110524437973715	1.54317373981156	1.25037321024541
DDX59	-0.546348697274349	0.30147078122527	0.0699433377640319	5.83646829957686	-0.750230277319386	0.537292168201777	-1.39631716544515	0.162619006937738	0.40625495616386	-1.06334075348185	-1.20197959189583
CAMSAP2	0.896854602560893	0.194307006623101	3.91852632421075e-06	32.4070258563244	1.43779274109283	0.339050191852519	4.24064865805546	2.22874767620237e-05	0.00108738792029203	0.997411787248771	1.229542595372
KIF21B	-0.0303268383400065	0.351100796649857	0.931167171808345	7.39399422278001	-0.057855529613061	0.607796489485526	-0.0951889828485736	0.924164720664056	0.96937951989701	-0.326512229743798	-0.432552329574991
NAV1	2.32750207713573	0.667758161608876	0.000491132980691415	3.18463131834128	3.02127215073328	0.907117191811259	3.33063046098889	0.000866495492873712	0.01484058504493	3.04023584291475	2.9892431493527
IPO9	0.0971466733139546	0.275099441378793	0.723988782425528	15.3263012231692	0.14974594496111	0.450632542459661	0.332301666772136	0.739661481441754	0.882103989607135	-0.144492577317322	-0.201847447912948
RNPEP	-0.210273395234834	0.121634275640637	0.0838565846330533	14.225180302702	-0.284350003883248	0.264299107144383	-1.07586441344999	0.281987899374315	0.547950036113066	-0.583458236144335	-0.684252761813206
ARL8A	3.92646965962448	1.40355711413023	0.00514976508752201	1.93590452669604	1.58501787166624	1.06176423160859	1.4928152827911	0.135485545695376	0.365151548356664	5.32340447794749	1.39315201286909
PTPN7	0.0830858658991049	0.447323567154275	0.852648682235951	3.59565759268117	0.283642824913515	0.773689056434939	0.366610878820628	0.713909292304001	0.869836024883357	-0.164570029058309	-0.0530495460305137
PPP1R12B	1.02095442347769	0.17527071517498	5.71077073070064e-09	19.2017184536031	1.55844146098267	0.324839156780639	4.79757882771216	1.60595015614302e-06	0.000179064185129469	1.17461414071325	1.36361798526002
KDM5B	0.801171933566538	0.344377812051451	0.0199954586705711	8.75463391508521	1.23792599106563	0.568632572938649	2.17702265044038	0.0294788774906569	0.14724756404575	0.860786335202955	1.00743321484961
KLHL12	-0.0191050304387244	0.193400508826141	0.92130913789827	6.71426294890101	0.269469720871494	0.440265446731373	0.612061934162893	0.540496781436022	0.769726088551835	-0.310488590422299	-0.0687999365202981
ADIPOR1	-0.179916570871094	0.416689100500292	0.665903844385893	5.12725694685911	-0.187215190222112	0.700031768096288	-0.26743813460243	0.789131841169647	0.90820913592944	-0.540111673021017	-0.576308077234628
CYB5R1	1.35014261617238	0.352732619583421	0.000129364193964541	2.76789402850195	1.84701611471773	0.62292536498073	2.96506807805918	0.00302615954495705	0.0328689723860196	1.6446625424537	1.6843073323717
CHI3L1	4.29851109850726	1.30710086547995	0.00100692703136917	3.47620533079278	4.00315050891451	1.23712851994306	3.23584045180591	0.00121285155209166	0.0185614934012577	5.85464310560465	4.08039209661025
BTG2	-0.721419213497466	0.1659003658712	1.37066272307876e-05	18.807901409334	-0.971573749130775	0.306028195621281	-3.17478507873544	0.00149947517814625	0.0207899584607497	-1.31332425279549	-1.44795578053156
ATP2B4	-0.0657240573786312	0.355062564923073	0.853146235278765	20.9557048523795	0.0267420839865053	0.543127301679862	0.0492372302106588	0.960730241816382	0.983949978739892	-0.377055981325417	-0.338540076172589
PPP1R15B	0.852532489407045	0.534511520231207	0.110717835859071	3.62966505607536	1.30258338501734	0.841893047968216	1.54720767461014	0.121813175950229	0.34526175418351	0.934124163597433	1.07928615544555
PIK3C2B	0.567538195889006	0.526076399397815	0.280670982107083	5.37305181985375	0.898270905824417	0.802468618781169	1.11938446538727	0.262976155374799	0.529235848029641	0.527180308543835	0.62997883304806
MDM4	-0.289282570258587	0.0996535005840247	0.00369743350346123	64.0636013156295	-0.331350031380311	0.181896811502368	-1.82163738134573	0.0685100250197157	0.247645769254287	-0.696275576701841	-0.736483295358616
RBBP5	0.184377735189788	0.289908225186215	0.524785181308687	5.82654447328821	0.181491257910269	0.533011126635406	0.340501818519098	0.73347865353899	0.879901425683536	-0.0199351900027446	-0.166569284873487
DSTYK	0.5909660865671	0.389495226871579	0.129200691026124	5.00344587872791	0.795595487113871	0.687483015396577	1.15725838936534	0.24716680850085	0.511586727227598	0.560633035019969	0.515876944456926
NUAK2	0.41211316503557	0.271362640954381	0.128842924507339	2.7710039321624	0.47527015496488	0.659216342003368	0.720962337675864	0.470932687140866	0.719349878851491	0.305248632486195	0.159903471732943
CDK18	1.33335950870263	0.623881799601705	0.0325818158014748	3.69527486630669	1.81222898131157	0.928804461012611	1.95114155603411	0.0510402090065055	0.208079912598337	1.62069791365637	1.64564883289673
ELK4	-0.1858795479368	0.0913409633925692	0.0418501157189054	22.4331003175343	-0.290963414020941	0.197073150822912	-1.47642341336694	0.139830261148855	0.372480713621525	-0.548626218504578	-0.691602160493195
NUCKS1	0.428950198139082	0.195363103188164	0.028116564305067	12.8885584395977	0.872363323740881	0.364492170425727	2.39336642738296	0.0166945588239299	0.101883088536032	0.32929026179122	0.601188066166505
RAB29	-0.00699443445460463	0.128388800213847	0.956553905380311	11.3076613789502	0.0307945974691048	0.256916512002907	0.119862274437061	0.904592249600327	0.960136742647809	-0.293195849027593	-0.334036569415931
ENSG00000286619	1.14923233679949	0.790394580528716	0.145946791409716	4.14833912692052	1.64629844986274	1.17672592042054	1.39905004325423	0.161797976904042	0.404876223880202	1.35778239970192	1.46125234100983
SRGAP2	-0.000871308383741837	0.0724684476362131	0.990407042230897	562.554706548849	0.0234046787528836	0.131495873258466	0.177987933559556	0.858732452057848	0.939698040598032	-0.284452626496724	-0.342248892215733
IKBKE	-0.2301934641995	0.153472747480452	0.133640830876752	11.5251845712067	-0.256122317847089	0.29886853290324	-0.856973182687018	0.391459705595984	0.654438841027848	-0.611902137800569	-0.652883692879939
IKBKE-AS1	-0.494662544765642	0.354522725333879	0.162927954621457	1.83867330553392	-0.783874467061516	0.704200706706999	-1.11314069922919	0.265648006458505	0.532239490853377	-0.989538005029799	-1.23936795259507
RASSF5	-0.440343759126359	0.288723339954607	0.127223971012419	11.4158005527742	-0.611304620099087	0.478232294273394	-1.27825876131573	0.201158203239601	0.456019984022901	-0.911976115081007	-1.04759327371301
MAPKAPK2	0.0941937203711063	0.123344751788506	0.445068592259308	22.2526816622562	0.205072031276435	0.245079536067076	0.836757056779759	0.402729140259588	0.66393300821608	-0.148709104039737	-0.140364270963545
PFKFB2	0.275242767392985	0.213326620132804	0.196966969267902	9.18456319944412	0.485129098143893	0.399889719846136	1.21315721327009	0.225069719176028	0.485535202027444	0.109811149960367	0.170859590055765
CD55	-0.285175374004952	0.497582328114827	0.566562099149967	12.1500951485115	-0.268001733793037	0.695640491965915	-0.385258961903799	0.70004556295379	0.863316197734787	-0.690410903917403	-0.666085136923848
CR1	-0.0547596564428942	0.603743945901317	0.927730864618427	2.9121595420969	0.542845361478904	1.10087899011677	0.493101754463791	0.621940691259887	0.818952594805988	-0.361399893864635	0.234998940366216
CD46	0.60221087380799	0.253779828972571	0.0176458941622832	11.4055036133308	1.01466809659052	0.467032127706211	2.17258735833437	0.0298113881964091	0.148172088696159	0.576689486581079	0.759329552625406
MIR29B2CHG	0.420380389422883	0.168078024570126	0.0123807294013911	60.6870292460247	0.670997672067983	0.305589205080002	2.19575057270861	0.0281098012129437	0.143065850122789	0.317053416789896	0.377412975284873
PLXNA2	2.14929721949481	1.32736554828687	0.10539987528283	2.49596157404029	1.83196087613749	1.50347229792217	1.2184866183895	0.22303910688275	0.48288581883514	2.78577681195494	1.6675766369748
TRAF3IP3	0.360751816946548	0.175001682089602	0.0392630704269699	26.8584086926741	0.587643138520686	0.316744749058137	1.85525771230016	0.0635594338216989	0.236767416291645	0.231909672838662	0.284782140954487
UTP25	-0.00492244586282345	0.302417431881003	0.987013413511653	2.08973582704514	0.32036387633023	0.703097048282485	0.455646737691206	0.648644028453948	0.834451950507078	-0.290237252857971	-0.0122419080357639
HHAT	1.03293656310146	0.430429295927283	0.0164048294173259	3.90160264956553	1.26952956886405	0.648784092759002	1.95678282348952	0.0503730073660018	0.206219613557295	1.19172345904414	1.04255386941643
RCOR3	1.27522732374404	0.178835210859028	9.98310141607427e-13	17.8787817554115	2.0188462877243	0.372766306034519	5.41584970272864	6.09983250092742e-08	1.37642720383427e-05	1.53769086408454	1.87526002098224
TRAF5	0.47488756455711	0.347688022726048	0.171987964414606	3.96213727522006	0.715094181363411	0.615685779269214	1.16145963645967	0.245455028699991	0.510125970307648	0.39488430843124	0.426416865934389
LINC00467	0.968598549520112	0.376921508573932	0.0101768420556312	2.78896277749994	1.13450040854232	0.683686642376547	1.6593865350341	0.0970379278118253	0.304436682804844	1.09985509582154	0.892497678742216
SLC30A1	-0.161283954650748	0.221304137748285	0.466130925397797	4.86898574136727	-0.0264458452120112	0.458788046141365	-0.0576428384183805	0.954033126257793	0.981122944010626	-0.513506127412218	-0.397647146277762
LPGAT1	1.27826823418953	0.324533172864137	8.18933386721581e-05	10.5241850766429	1.89578982424449	0.533073232769465	3.55634030693181	0.000376056893375493	0.00813978302064077	1.54203298548032	1.73850893622674
INTS7	-0.0029540959045005	0.29931158350829	0.992125298927469	6.32733682487934	-0.117516381448103	0.545011947950971	-0.215621660937743	0.829282669964053	0.928048051150483	-0.287426642476105	-0.49885267638463
PPP2R5A	0.692800385013818	0.339728768858506	0.0414225893081413	9.85849364020459	1.10059236888972	0.559309735700834	1.96776901712723	0.0490946205929616	0.202434008895419	0.70604240962544	0.854816104988997
ENSG00000234915	-1.26635135412457	0.393306662856881	0.00128299900412464	2.67268014428046	-1.71696449016196	0.751005304978079	-2.28622152038204	0.0222413023900569	0.122557994732999	-2.09143381882217	-2.27629904280518
PACC1	0.0463412720164008	0.255864585462314	0.856276213950435	5.0382602450685	0.0880485945439676	0.508237361282354	0.173243057774833	0.86246038008505	0.94090233140395	-0.217037699559438	-0.270410929728503
BATF3	-0.696456016249286	0.191619195501121	0.000278429790600069	7.37326241297014	-0.996546305548774	0.389757457279066	-2.55683704554561	0.0105628686627175	0.075667025833086	-1.27767925935637	-1.47570746526805
NSL1	-0.115089846496566	0.112890689805217	0.307974949799584	30.2368942297525	-0.074377021298695	0.225748185613413	-0.329468966036623	0.741801247240901	0.883194572958233	-0.4475454787937	-0.450912453423017
TATDN3	0.437033535054191	0.331335019514167	0.187166444385682	7.95649034116528	0.356881290644185	0.517669440988082	0.689399957553996	0.490571610133793	0.735653655601863	0.34083247284859	0.028339430633363
FLVCR1-DT	-0.990304094275932	0.325474730089964	0.00234508724166084	1.82507775224251	-1.14610901084967	0.681649110702106	-1.68137681521974	0.0926897459643305	0.295783190836515	-1.69726544894681	-1.64191459986705
FLVCR1	-0.0888179443181212	0.346222569172769	0.797538343592752	3.71080045333334	-0.142874053829023	0.612311720807426	-0.233335487422357	0.815500904035974	0.921932760499587	-0.410031783273301	-0.527032335598827
ANGEL2	0.234914108140181	0.411550807173546	0.568133728193574	5.81842587278652	0.095398537044973	0.627704790237722	0.151979941094354	0.879202756544372	0.948790540479376	0.052225786187319	-0.262243031988877
RPS6KC1	0.215381475459155	0.121157047989279	0.0754523377801408	40.5001630766832	0.42239207451771	0.234292082153376	1.80284399982923	0.0714127178321569	0.254068266122605	0.0243351054847611	0.101140732609325
PROX1	0.508917074168563	0.560220152119716	0.36365458726573	3.90132721047442	0.779417722494741	0.892707738215399	0.873093946797039	0.382611872997409	0.647465176434251	0.443475105306236	0.497898800131755
SMYD2	1.65462808308454	0.465340087666348	0.000376917552170558	4.63968129524706	2.15719029504958	0.635215525724172	3.39599743345424	0.000683790007464413	0.0124692377317837	2.07943787842087	2.02899995902505
PTPN14	0.218144536586661	0.541039150095988	0.686804428979024	18.5451078967929	0.400877216924263	0.923128419932078	0.434259425090345	0.664100064606622	0.841404714084695	0.0282804853486731	0.0772315446555636
CENPF	-0.203594650718948	0.623956190204651	0.744200121277946	2.4990788976009	0.0943861211987287	1.03616615202972	0.0910916854539577	0.927419739223021	0.970538036663998	-0.573921645054518	-0.263368116858721
KCTD3	1.37822847678527	0.641896905996429	0.0317838792443277	1.80983477625827	1.81397282492966	0.945080210383094	1.91938504795731	0.054935621790391	0.218435648581528	1.68476639242635	1.64758674415855
GPATCH2	-0.353921304210463	0.190821875990365	0.06363610563245	22.5878634931199	-0.42061891479742	0.345742512549369	-1.21656695237141	0.223769022902322	0.484117737467967	-0.788573339072636	-0.835686671573022
RRP15	-0.576805510967215	0.280237973695955	0.0395641891615769	6.78790309110477	-0.776601706382806	0.492567219213007	-1.57664106763664	0.114878137587091	0.334517571490524	-1.10683009154482	-1.23128582603417
LYPLAL1	0.533555972415316	0.279407842883868	0.0561853089869088	20.9642302857548	0.883858817464966	0.441344248097152	2.00265171977591	0.0452146843505272	0.191870117982068	0.478657031628465	0.613962862321984
EPRS1	-0.548451846817874	0.269974567088965	0.0422048574180009	7.10523287273718	-0.674618743793977	0.477432820432372	-1.41301292019059	0.157651925220739	0.397587671707849	-1.0663438444295	-1.11795345513526
IARS2	0.0844503420801514	0.400405036576744	0.832955715976685	5.40730843430769	0.270160883601767	0.626457575674679	0.431251682623218	0.666285378426194	0.84243345433562	-0.16262169110954	-0.0680318561575553
RAB3GAP2	0.0300940802897777	0.0843410112523087	0.721230817762599	30.3891441982098	0.1252016983224	0.19328335759105	0.647762434815017	0.51713861539579	0.752894036635482	-0.240237093320662	-0.229123157432268
HLX	-0.53659910425876	0.279146876252946	0.0545702437043159	3.95647024828412	-0.606252189244876	0.543745304323306	-1.1149561833906	0.264869198741412	0.531879945016406	-1.04941929239576	-1.04197857148261
DUSP10	1.19507379770875	0.288109448685121	3.35413727586521e-05	16.3270903261893	1.75822739550725	0.49503077585104	3.55175371164462	0.000382672867394551	0.00816549716572864	1.42323950269658	1.58563755654089
ENSG00000236230	0.380292440960973	0.324144747547274	0.240708409731585	3.81635072508653	0.882399581773107	0.614866999287322	1.43510642593581	0.151256772699778	0.38796352099693	0.259811764380294	0.612341232233383
TAF1A	0.00196012831475364	0.223277089319485	0.992995537357938	4.70995853257648	-0.0904606579600943	0.425151076968322	-0.212772971446182	0.831504046668053	0.928392051496196	-0.280409613034235	-0.46878599454441
MIA3	0.122290565896335	0.208728874682953	0.557954571612738	14.572991801722	0.190246173779439	0.420747233909799	0.452162625079133	0.65115183101745	0.835555363486423	-0.108589568691362	-0.156840058076323
AIDA	-0.107927637894194	0.186975822329308	0.563785596530478	46.0382830103469	-0.12659447574266	0.299154953048217	-0.423173590985991	0.672168613346952	0.84675420852332	-0.437318548480926	-0.508941047260793
BROX	0.332094891001957	0.323107431273294	0.304036529115192	11.6754985998561	0.535211446326414	0.516998840803612	1.03522755581907	0.300562652788213	0.56939018845164	0.190990397670301	0.226515467426124
FAM177B	0.354450210764029	0.185793471844914	0.0564216464776944	57.8568363885854	0.575945906467723	0.325216971292226	1.77095895143246	0.0765675280072183	0.265187987097499	0.222911598241139	0.271783155556683
ENSG00000287684	0.368798088880248	0.11731767475042	0.0016689190757887	124.3780934197	0.581153585395142	0.211739877299941	2.74465817589904	0.00605739551801643	0.0516279999486461	0.243398958743618	0.277570382998822
DISP1	-0.0416234160916479	0.0866721093296584	0.631056728323734	291.106270053431	0.019417744757809	0.1499939872521	0.129456820993584	0.896996189234722	0.956870476659548	-0.34264263306668	-0.34667952132092
TLR5	-0.239940487255644	0.186238742148066	0.197624521919745	40.9313386867613	-0.263920861472484	0.311374567881349	-0.847599286185289	0.39666117202466	0.658257719929138	-0.625819929237023	-0.661550115350797
TP53BP2	0.2182842920892	0.242509858725618	0.368064472633141	13.2941430192336	0.348736983846762	0.415122181540656	0.840082749980942	0.40086199124343	0.66218527323631	0.028480042477576	0.0192887659414439
ENSG00000291068	-0.0839546074153136	0.362250895193649	0.81672584186598	2.06246473447564	-0.26066966664555	0.706165735767062	-0.369133835646106	0.712027969893218	0.869483890853105	-0.403087415920459	-0.657937103837529
ENSG00000290989	-0.167080784147329	0.505328525297619	0.740917982287141	2.61041382855473	-0.228832773687876	0.87110287650413	-0.262693167317065	0.792787083576489	0.910509761593255	-0.521783430488385	-0.622557169097888
FBXO28	0.132730015969746	0.0895589789548655	0.13832957241028	27.9221421512545	0.31305860402989	0.215274648552274	1.45422884735948	0.145882869687618	0.379573012914512	-0.093683059494031	-0.0203601643488074
DEGS1	0.146734418725153	0.474045341189245	0.756913318376619	8.4641812888885	0.227602249194718	0.682901019318558	0.33328731800962	0.738917411452647	0.882009963700881	-0.0736861480658809	-0.115326725978282
NVL	0.121042416581289	0.202834726143399	0.550671691688373	17.2082522416805	0.271710456301536	0.346744098995017	0.783605134417703	0.433271842142388	0.690206785594281	-0.11037180330272	-0.0663098356995596
CNIH4	-0.202161783345132	0.367325954339002	0.58207197231173	4.70011009805512	-0.255755988899053	0.642664731666444	-0.397961761859675	0.690658372376174	0.857244563953156	-0.571875651200806	-0.652476596173235
WDR26	0.133147492088858	0.0799706545435865	0.0959218563627059	43.9667524580889	0.196503677133031	0.180162279949679	1.09070376544922	0.275403253204652	0.542275253801307	-0.0930869446062306	-0.149886174084643
CNIH3	2.12563168940448	0.829708678778178	0.010410091732353	3.25795824329291	3.47042305844164	0.986648895541688	3.51738401991147	0.000435822761260485	0.00889985575370392	2.75198475974238	3.48837884780475
LBR	-0.0926975743792045	0.162456446693969	0.568271127798335	15.0848049577002	-0.138412942882857	0.393358877803897	-0.351874460430662	0.724932413462502	0.875891057002349	-0.415571513889483	-0.522074759671067
ENSG00000242861	0.218083686164592	0.24098565110312	0.365483695648358	4.22814657125476	0.3768546909945	0.526891070634281	0.715242128777842	0.474459441149866	0.722414122101669	0.0281935969235305	0.0505356167330031
TMEM63A	0.191163290161518	0.259965865468695	0.462132475034161	12.6919628118996	0.352763797236383	0.433655932979766	0.813464708789866	0.415951672224987	0.674495029493901	-0.0102460840743863	0.0237637125112279
H3-3A-DT	0.199314583144394	0.288430255795584	0.48954532995796	2.32362547795004	0.52923303557431	0.730876351890472	0.724107483031028	0.468999750911918	0.718098685620182	0.00139316157216863	0.219871735497339
H3-3A	-0.0814736105191081	0.22399046134419	0.716054437577995	15.9876058445365	-0.128093425826081	0.383706139370985	-0.333832098793275	0.738506260232626	0.882009963700881	-0.399544796070584	-0.510606811448269
ACBD3	-0.0582260868301735	0.111725778066151	0.602261050197272	20.2837861109931	0.0203981502379032	0.232390434646346	0.0877753435460685	0.930055235109492	0.97074915778442	-0.366349615936825	-0.345590009164372
LIN9	0.385355339527132	0.370685484723149	0.298537425911383	2.07131387853088	0.478428881469275	0.726592556407241	0.658455522631482	0.510245468045231	0.749083395910837	0.267041086184689	0.163413724373941
PARP1	0.650658980762263	0.234672883860555	0.00556068312669301	4.93302542531891	1.43601657135936	0.51303778451684	2.79904641470363	0.00512537694660825	0.0466817884158285	0.645868624067118	1.22756876050876
ITPKB	0.119717772843926	0.10671394838979	0.261923314448687	33.9005399371013	0.260081833603108	0.205255333872652	1.26711364180417	0.20511465839293	0.460504997036995	-0.112263264434805	-0.079232576393171
PSEN2	-0.229434185239313	0.370991821019946	0.536288883865354	2.95497319702792	-0.460056300443883	0.66593254561917	-0.690845196664975	0.489662829191426	0.734657030631949	-0.610817962032327	-0.879512937293388
ZNF678	0.13425830637091	0.122153518547928	0.271726684517848	13.5289893335591	0.407092316327621	0.251726195476897	1.61720283245207	0.105834505141041	0.318638359971766	-0.0915008109310379	0.0841383056759785
ARF1	0.66851872698596	0.488858650296714	0.171465739423973	8.0802552037487	1.02354521667548	0.702086116143323	1.45786277942368	0.144878369759608	0.378267910167841	0.671370587242707	0.769194583415302
GUK1	0.682183504995575	0.61735577734631	0.269155819334471	2.19219024462409	1.14743583008585	0.983238932396037	1.16699592772398	0.243212014095458	0.507568009069503	0.690882547896517	0.906872648392943
TRIM11	0.444744449323428	0.299683412658395	0.137796293069956	2.95354914102965	0.929226968536808	0.599861102342668	1.5490702179352	0.121364841290204	0.344477691033139	0.351842900952171	0.664379912324755
RAB4A	0.579691768217429	0.377448220805901	0.124583025960784	2.44662058591898	0.597340583018903	0.79604816074617	0.750382467386131	0.453024387301189	0.705849850959962	0.544534415936474	0.295558787844758
ABCB10	0.203354730074885	0.279752788481004	0.467281899796468	6.12729239063627	0.454592149654447	0.521396144449206	0.871874781764393	0.383276692549476	0.647959435653039	0.00716209450967286	0.136924267091282
TAF5L	0.585681750425961	0.250043340281326	0.0191642276749175	5.60029739211985	0.781773306616858	0.502942189919964	1.55439993360125	0.120089049073867	0.343231081995163	0.553087522111171	0.500516530845145
URB2	-0.591417142883394	0.277095258913292	0.0328144727168807	2.692697895533	-0.61450728548668	0.585569396135562	-1.04941837729583	0.2939856037519	0.561709157380324	-1.12769406656409	-1.05115235507678
LINC01736	0.445448370357398	0.284030482682408	0.116808372904423	13.0450952207775	0.783008344570206	0.452148007619909	1.73175228326656	0.0833176773165575	0.279044658797494	0.352848031039798	0.501889012834783
GALNT2	0.335325635297925	0.124879257338875	0.00724866706140778	150.933689131036	0.5288499336853	0.212580564806015	2.48776238866374	0.0128549587503961	0.0864596555000558	0.195603583156453	0.219445999234386
PGBD5	-0.174497861463261	2.74526007255062	0.949317934125149	2.5560997901372	0.765892106318175	2.97084132614435	0.257803100952609	0.796558871154371	0.912386068863004	-0.532374288287385	0.482867954682215
COG2	0.419389950671973	0.297325204772857	0.1583794442337	6.22452748383049	0.471508855258322	0.553849555068469	0.851330205004918	0.394585950629327	0.656655667396932	0.315639167548221	0.155723587146493
TTC13	-0.208950744030074	0.0813899930864575	0.0102500379944923	26.0388083427313	-0.294487562403143	0.194584370585495	-1.5134183774218	0.130173419823233	0.356696609991741	-0.581569620153075	-0.695518501825274
FAM89A	-0.309197598422197	0.141126225149863	0.0284569004697585	11.7665029781912	-0.414485604365809	0.281365828581295	-1.47311991102733	0.1407187054469	0.373676680012862	-0.724712280589344	-0.828870801597994
C1orf131	0.149801781586491	0.507815382899831	0.767999530451781	3.03686831318439	0.514465318697786	0.831547844591837	0.618683966345087	0.536124574605527	0.767130692832829	-0.0693062552187915	0.203460559317567
GNPAT	0.177077889238988	0.297660301734758	0.551910820941267	9.11923505854977	0.296139090288892	0.495402882162038	0.597774257986715	0.54999056917459	0.775174090782301	-0.0303586529284268	-0.0391626050511337
EXOC8	-0.438914390570475	0.333553730448243	0.188216629475687	2.42924737155706	-0.55435848915143	0.683342622792002	-0.811245297251372	0.417224817381373	0.675308521479481	-0.909935117195599	-0.984309761742115
SPRTN	0.288625644540405	0.419762257317771	0.491709035404759	1.82972605069544	0.434039472828489	0.778788302026846	0.557326646662353	0.577304272939293	0.790972102177356	0.128920583875173	0.114084338402448
EGLN1	0.102938236060063	0.141038307899505	0.46547569245323	28.6411800724016	0.2618619756653	0.283297721540425	0.924334916078503	0.355311969090499	0.62224780233618	-0.136222794643456	-0.0772543271314926
TSNAX	0.21732374167412	0.103222272880863	0.0352568675101623	26.69137772103	0.419213889901934	0.207142994612264	2.02378984955118	0.0429917790600462	0.186226641791865	0.0271084708434197	0.0976088564163132
DISC1	-0.0898217599595804	0.0824052581947489	0.275712991569933	478.359331771031	-0.0805995301008023	0.142635295990387	-0.56507423033801	0.572023275552548	0.787655543117818	-0.411465133400617	-0.457827448414145
ENSG00000286071	-0.237453219125045	0.213155947553781	0.265284231239439	11.2518272773607	-0.215166274825414	0.386288057651644	-0.557009906372648	0.577520660824701	0.791001742731981	-0.622268354680482	-0.607369762509058
SIPA1L2	-0.601192087723883	0.102367403046974	4.282730089304e-09	230.529107339664	-0.829138245765578	0.175137646350058	-4.73420913804181	2.19910882943185e-06	0.000208858138383297	-1.14165172756572	-1.28966901491131
NTPCR	0.75243613682088	0.320548478404877	0.0189080123777172	2.90678388630475	1.23244171683009	0.63655638900422	1.93610768522491	0.052854513475945	0.212794221604883	0.791196404955698	1.00133861055497
PCNX2	-0.0574849116082458	0.10840979342623	0.595934652402972	119.484245285205	-0.0431829277084174	0.194894779691539	-0.221570468828171	0.824648273543459	0.925407321799758	-0.365291290528417	-0.416246853455284
TARBP1	0.891553826370761	0.54899008122895	0.104378166585317	2.97491059394837	0.916901293406394	0.806036367036717	1.13754333042969	0.255311221441227	0.520894910652919	0.98984279956498	0.6506825461177
IRF2BP2	1.22331390458962	0.275106007648485	8.71994512266239e-06	8.74329848319045	1.90689351053299	0.498795403576872	3.82299735895442	0.000131839192243601	0.00382630401669049	1.46356360118771	1.75084832175593
TOMM20	0.685652696531484	1.07529157614383	0.523705764754776	2.18837473738087	1.10269431594274	1.23646952357597	0.891808730354839	0.372495461441044	0.638705173815894	0.695836212617712	0.857151972049291
ARID4B	0.193780036445849	0.0838476525441623	0.0208275120257487	84.5173559089412	0.331479455402423	0.17760850264383	1.86634902309356	0.061992550229604	0.23423398703176	-0.00650962743345657	0.000110693792885261
GGPS1	1.12683549793386	0.422694491780537	0.00767964414041567	3.69795254825964	1.41105200285737	0.706212304191136	1.99805638401264	0.0457105476214854	0.193338051936048	1.32580191392978	1.19982595264188
TBCE	0.229454824098405	0.245986519932759	0.350926183892307	7.04845452131306	0.526057202771043	0.468334637689979	1.12325068537697	0.26133104161277	0.527808006622704	0.0444304648622196	0.216342472843694
B3GALNT2	-0.27245455241458	0.153643945627985	0.076181441277427	9.36686355141753	-0.298509513292551	0.39881357748846	-0.748493858138991	0.454162328327838	0.706405165515606	-0.672246820301787	-0.699988044760336
LYST	0.199773142343878	0.0825585572863042	0.0155301081824459	121.694076520531	0.386523549257734	0.188717522212439	2.04815930564531	0.0405443924183231	0.179653257716143	0.00204793906299094	0.0612804961034504
GPR137B	0.377030446280046	0.175104816282741	0.0313053164423951	13.3631930643589	0.715070868098928	0.410591487019537	1.74156282023671	0.0815849718941285	0.275490443814592	0.255153956414267	0.426390958199703
ERO1B	0.205958157660806	0.1168358896485	0.0779344420335738	14.429709136462	0.522253416126664	0.309520580819327	1.68729786802615	0.0915460907486781	0.293950556776083	0.0108795333576217	0.212115373062929
LGALS8	-0.18046634088199	0.144751348587136	0.21249526801027	12.9474087487372	-0.161523385480411	0.302625938280001	-0.533739395897264	0.593521848582836	0.802566023267217	-0.540896690590545	-0.547757100972169
HEATR1	-0.732543270562231	0.249703413246155	0.00334998053874163	12.5191838636242	-1.0433357660007	0.42117225968156	-2.4772186249625	0.0132410766835788	0.0883325633007996	-1.32920831352489	-1.52770399833091
MTR	-0.230994929517488	0.11951339984236	0.0532614278041726	24.6193122877517	0.0570885790321362	0.270692063506417	0.21089860667741	0.832966391386121	0.928765243811134	-0.613046551543623	-0.304816401701006
KMO	0.160365846605563	0.692328013379888	0.816823262811154	3.53489560400509	0.579409143831689	0.98790032315249	0.586505672943537	0.557535750403755	0.77999754684933	-0.0542218081204635	0.275631807247911
CEP170	-0.155315218957075	0.0864902794938468	0.0725337348895198	141.105218696386	-0.183626230817658	0.162014752955012	-1.13339203664154	0.257049656760272	0.52290516157724	-0.504983359173613	-0.572319712236773
SDCCAG8	-0.101455145240981	0.0585865497557016	0.0833245063951115	261.162080409539	-0.077113343001601	0.114358316288121	-0.674313381873488	0.500112098108973	0.74268045369062	-0.42807646479009	-0.453953292973666
AKT3	0.610967128199547	0.135329304099378	6.34154818966157e-06	159.026344693976	0.866261841520176	0.246413090114354	3.51548629627658	0.00043894941269369	0.00894347042657618	0.589192557691535	0.594407566477965
ZBTB18	5.29500989415043	3.73134050074245	0.155880442782705	2.34013666981648	2.93688805944815	1.34671473097326	2.18077963499047	0.0291997195576452	0.146181545577453	7.27754549585771	2.89546818058609
ADSS2	0.361553057455811	0.548582773169794	0.509852447141988	2.70337666625765	0.747413275680056	0.895899671956925	0.834260017137266	0.404134477353455	0.664844097816096	0.23305376557694	0.46233266491915
CATSPERE	1.53936592177486	0.34124014300014	6.44945224058002e-06	3.80540328109927	2.11987459110642	0.64926895955472	3.26501761698305	0.00109457268524092	0.0173326544859378	1.91485483471791	1.98753149123116
DESI2	-0.134730571846999	0.111059887371399	0.225078432848943	16.1526514051291	-0.267397153431053	0.218438975883779	-1.22412748159615	0.220904140397996	0.479901390468479	-0.475590505209811	-0.665413274447184
COX20	1.25073531310335	0.314982214735454	7.16279379624085e-05	5.24699429000332	1.84090372127781	0.544136483920304	3.38316539265071	0.000716554652651343	0.0129611669235091	1.50271867883444	1.67751470718385
HNRNPU	0.47476122560953	0.144630256210788	0.00102859677461714	64.9913027220541	0.739295799406613	0.255260217231407	2.89624371327869	0.00377658978486057	0.0384617859823397	0.394703908824859	0.453311816647718
EFCAB2	1.45905821291241	0.545229547412412	0.00744968829609583	4.81107606761725	2.08854794793681	0.834338744547467	2.50323739798229	0.0123062967169065	0.0838491142700634	1.80018331539874	1.95271859059962
KIF26B	1.57694003498029	0.563061707785997	0.00509994448536797	19.985810548837	2.12818924943901	0.704403476512258	3.02126454567828	0.00251721328098559	0.0293135335958267	1.96850697732501	1.99677146542025
SMYD3	0.16734997456437	0.0838976139353908	0.0460763845988272	125.883418996006	0.284889236645933	0.185679836586289	1.53430357266358	0.124954987232354	0.349827454950133	-0.0442491594731509	-0.05166442450467
CNST	0.742091034230759	0.204087818378347	0.000276758409098895	8.04236372978657	1.26781296039796	0.406696037589157	3.1173477074264	0.00182486202936154	0.0237079158003303	0.776424614696388	1.04064622423307
AHCTF1	0.573121908418282	0.194732478917001	0.00324917836308072	18.7712208974007	0.803066882460547	0.363617466286329	2.2085486999906	0.0272060469043185	0.140160832967111	0.535153301525994	0.524179811201205
ZNF670	0.0145360839341321	0.228176896758018	0.94920486264087	4.6768007482647	-0.0417070391297662	0.499685272152762	-0.0834666167967739	0.93348052067843	0.971996313737682	-0.262452383794454	-0.414606717225122
ZNF124	0.0105063450684512	0.14715535967034	0.943082371235727	51.5405978024249	0.118902094020924	0.249547620475224	0.47647055818242	0.633739177613682	0.827185553806044	-0.268206455037834	-0.236123827672548
ENSG00000259865	-0.113699589586307	0.19235009393294	0.554448372531467	11.8464579531425	-0.131900648427458	0.333490823116162	-0.395515076531849	0.692462797286284	0.858657673898337	-0.445560328496157	-0.514837729564402
ENSG00000290683	0.156704426286833	0.134999674862434	0.245732873825197	10.5894339065031	0.184589412920271	0.282063874962798	0.654424154616103	0.512838576696369	0.750021177289631	-0.0594499566601516	-0.163126344564805
ZNF496	-0.20656763894494	0.277747282662754	0.457042772068762	7.0553406797562	-0.303909294284169	0.480738570739931	-0.632171647505641	0.527274721825939	0.759955134749355	-0.57816678019312	-0.705988752786267
NLRP3	-0.104064661080173	0.125799056483855	0.408107127105455	14.4668057056573	-0.0141394836433032	0.248074193446218	-0.056996995321759	0.95454758863796	0.981122944010626	-0.431802597065637	-0.383971242986504
ZNF672	0.00911753375690359	0.527548784479664	0.986210986563788	2.17548442546817	0.0886333014392572	0.942450214735271	0.0940456058616887	0.925072929010656	0.969627269437595	-0.270189541162424	-0.269761152382935
SH3YL1	1.38356408720058	0.495220647456257	0.00520872723841384	1.79358331976479	1.32659499481911	0.765175014012982	1.73371447123155	0.0829687575751121	0.278343626558663	1.69238511996179	1.10596995241373
ACP1	0.456340411793398	0.617490790844804	0.459892524745682	2.03104317608736	0.701105343120713	0.951420270239414	0.736903937251924	0.461180769532363	0.711436955357905	0.368400796243108	0.410871247686779
EIPR1	-0.178281405418627	0.203622080260264	0.381274468704156	11.8269709809208	-0.207583025293614	0.399159775911241	-0.520049959492344	0.603028754528203	0.808582589409434	-0.537776817383511	-0.598942593629664
TRAPPC12	-0.0531966622746925	0.200315061870134	0.790574271273722	26.3757818244115	-0.0199215516931902	0.347507183273828	-0.0573270212877655	0.954284695867681	0.981122944010626	-0.359168091731397	-0.390396781764334
RNASEH1	-0.153777256125209	0.380188731093101	0.685862647691815	2.85527467891127	-0.270729342944349	0.661289121659304	-0.409396335244463	0.682248828647771	0.851961528413777	-0.502787299329736	-0.669116294326581
RPS7	-0.0403908112504404	0.408493420083935	0.921235527708661	4.30503998716208	0.0882926465766768	0.699033425814455	0.126306759185093	0.899489106055649	0.958298243107827	-0.34088259443697	-0.270139717804594
NRIR	-0.398806258524904	0.254069412305705	0.116490874185216	2.88411442797804	-0.902660784806665	0.559465091229572	-1.61343540277523	0.106649946847701	0.319642339840325	-0.852664644611241	-1.37137367863664
ID2	-0.729032912789977	0.438146862163327	0.0961322559007601	16.5169083033031	-1.06423436058034	0.647073796105426	-1.64468777284091	0.100034215606542	0.308840330727109	-1.32419586746211	-1.55092834102543
KIDINS220	0.887468698542361	0.19688451469186	6.55774910445948e-06	23.1720630315847	1.34959910732982	0.337993615793637	3.99297218724339	6.52502244692463e-05	0.00229442731877433	0.98400963832391	1.13153413043997
ITGB1BP1	1.32435912295659	0.692596575376712	0.055854998183766	2.30082572181516	1.53994427417127	0.945077406933261	1.62943718987879	0.103220501280381	0.314083168599961	1.60784624695368	1.34306229651476
CPSF3	0.347978120819855	0.293584624091978	0.235909265794057	4.4408333955485	0.638077368782274	0.605754309309866	1.05336001572854	0.292176022298967	0.559080088460987	0.21367008957925	0.340829060409574
ADAM17	0.159022774375281	0.105138176275157	0.130403611204466	52.9632310223541	0.282162715825705	0.209759882553882	1.3451700696544	0.178570319386216	0.428208210090326	-0.0561395833301345	-0.0546943724588937
YWHAQ	0.583570535383274	0.373477332329852	0.118162554406924	3.02577581957808	0.983375528424821	0.660037463911145	1.48987835114342	0.136256224800725	0.366681182185851	0.55007291442302	0.724554519112871
TAF1B	-0.345812037556119	0.121473200988576	0.00441586661816594	14.688671485906	-0.374374167492614	0.262796245414286	-1.42457958979753	0.154278763366914	0.392358166065329	-0.776994102894817	-0.784295471311414
HPCAL1	0.183382955215015	0.244781033273153	0.453753890407607	14.5154781309208	0.365566054855826	0.444318731366254	0.822756343698886	0.410646567225511	0.670127239232117	-0.0213556380856419	0.0379906987846095
NOL10	-0.530334663534739	0.191068485646162	0.00550955399549423	29.3244422830046	-0.748573152305843	0.334646767601727	-2.23690537240372	0.0252925253618554	0.13326931343614	-1.04047428642207	-1.20013804991771
PDIA6	-1.13592116378323	0.45544625086526	0.012628268940921	12.7186685191653	-1.50180635380869	0.628614496417537	-2.3890736888307	0.01689091411978	0.102561105781278	-1.90519231967609	-2.03719653889559
SLC66A3	-0.657328571558552	0.319518610193495	0.0396625119694193	2.90295702279924	-0.862575969169902	0.615465745857452	-1.40150118016427	0.161064254886406	0.403823879056861	-1.22180911197801	-1.32682793219196
ROCK2	0.67409404437558	0.163694214136965	3.82161827741031e-05	31.4154869039241	1.04682434841144	0.288755346035712	3.62529858852199	0.000288627773676573	0.00676663450702532	0.679331592790124	0.795064386813162
ENSG00000287291	-0.940353729572688	0.374102771539421	0.0119497738512642	1.93471627276993	-1.3650866068688	0.867372089482045	-1.57381892203146	0.115529318235981	0.335618804762781	-1.62594123496782	-1.88526162078709
NBAS	0.0581712690960017	0.0956863853898237	0.543229431750259	44.5204640578568	0.171676864324488	0.212569792859817	0.80762587202455	0.419305988373763	0.677767881637104	-0.200145625836071	-0.177475895799237
DDX1	1.15369722846247	0.316670291988952	0.000269256161799873	3.14569682493364	1.67953408143918	0.618973877271122	2.71341674198556	0.00665933000154473	0.0548923402684409	1.3641578263931	1.49818667620921
CYRIA	0.122643692030302	0.410464354510717	0.765098334063243	65.3850287209297	0.197875141107521	0.685547715812888	0.288638028460047	0.772858390994829	0.899841063595226	-0.108085339261001	-0.148362083590646
SMC6	0.423662687782063	0.306158291107209	0.166418858165264	7.68787780960804	0.676423964377069	0.522515435221843	1.29455307686726	0.195474448244727	0.448944623373258	0.321740216413961	0.383443145001149
LINC01376	0.450508334183831	0.193799183624414	0.0200925988187008	6.66331316163183	0.776068705643414	0.409158750774936	1.89674228932795	0.0578619593696162	0.225112950547481	0.360073162324156	0.49417708024535
WDR35	-0.6435859388634	0.477595772907921	0.177801978810561	5.4026615486411	-0.763513640132424	0.742192541192488	-1.02872718028893	0.303607893857018	0.573000164610273	-1.20218598248122	-1.21674122425968
LAPTM4A	0.178989439050664	0.157045075631071	0.254397597227743	15.1619768103901	0.411313777175344	0.294168858691335	1.39822338436893	0.162045996679683	0.405272143538603	-0.027629147576273	0.0888295614934653
PUM2	-0.0646277787133161	0.0605767789780656	0.286028824802416	104.942395310168	-0.0241102414109704	0.134420782264749	-0.179363942128265	0.857651942230238	0.939205456502401	-0.375490603083034	-0.395051619441386
RHOB	-0.9363739262664	0.427076265515666	0.0283418669879674	4.06897132767695	-0.580014409339148	0.784725225914578	-0.739130577410909	0.45982771099733	0.710077830532404	-1.62025846679789	-1.01282085995555
HS1BP3	0.575107400476936	0.204583261438483	0.00493698923314862	5.35470180987441	0.835662364284694	0.462031084505529	1.80867130439726	0.0705020835854042	0.251621908438853	0.537988389143199	0.560402756112275
LDAH	-0.0554410249929418	0.163818530212864	0.735039538565628	12.99177746095	0.0314102511056044	0.333845235804795	0.0940862643430698	0.925040631443553	0.969627269437595	-0.362372821220639	-0.333352401349954
ATAD2B	-0.278914528471369	0.0804856453851893	0.000529453827617048	78.3704825004621	-0.349649205791983	0.151660975374732	-2.30546589145989	0.0211404948969888	0.118961413304377	-0.681471031522483	-0.756818935439291
UBXN2A	0.984771526103431	0.309327603611795	0.00145462086826861	5.63675366782169	1.65753826782468	0.572698782059372	2.89425841253639	0.00380055243059716	0.0385869361513723	1.12294851764856	1.47374300793854
FAM228B	-0.0508060988159206	0.190098866561654	0.789267865543477	16.6513186047064	0.00465553435894795	0.345967862183117	0.0134565515119547	0.989263549331836	0.995455746536439	-0.355754601946552	-0.36308457822201
ITSN2	0.0557935486323154	0.0418567247350622	0.182543293437935	117.963068934054	0.0856980413675459	0.10030385348483	0.854384337093361	0.392892071509534	0.655380365391983	-0.203540777085551	-0.273023069615847
NCOA1	0.216149318917654	0.0797096410686245	0.00669374095039385	123.461626711292	0.385699230521765	0.148208654148777	2.60240694267817	0.00925719342460177	0.0695136670968849	0.0254315105152693	0.0603644411629759
DNMT3A	0.0616651621051624	0.123578992907142	0.617783690085439	43.7896299894451	0.180557189428924	0.231952980844036	0.778421509272737	0.436320562515196	0.692975107227496	-0.195156689837594	-0.167607303311915
DTNB	-0.353461513319824	0.141574837561832	0.0125375890299499	111.72091419674	-0.446589985718763	0.235084310941888	-1.89970136216006	0.0574723214825483	0.224338515518785	-0.787916802847838	-0.864547992793571
ASXL2	-0.165339820720725	0.0604756799163776	0.0062572206837043	56.7241686891159	-0.128138134171844	0.139916566954782	-0.915818169075401	0.3597622722618	0.6261807621882	-0.519297505736756	-0.510656495265013
KIF3C	0.67984228464324	0.657771149599866	0.301344513074005	4.03384361437154	1.08493606007749	1.04723370162419	1.0360018574601	0.300201275962073	0.569162214241564	0.687539515220501	0.837417447878298
RAB10	-0.30016825115717	0.0583752522972247	2.71762093087991e-07	119.997549215392	-0.35859922122211	0.113801207784495	-3.1511020682767	0.00162655637783297	0.0219192742387607	-0.71181925968254	-0.76676497390032
HADHA	0.100926865387701	0.245161074351213	0.68057711283314	12.6147130055185	0.371404466079444	0.437169434901377	0.849566407045887	0.395566195241898	0.657528633195832	-0.139094834378879	0.044478851015714
HADHB	-0.0286399948627501	0.147449329826043	0.8459909531948	17.7266189108834	-0.00463339267145064	0.295610228789246	-0.0156739930496586	0.987494474988822	0.995212721220311	-0.324103582963426	-0.373407244839437
SELENOI	0.171228965980849	0.296424085271614	0.563501369465201	8.93617652821913	0.260847559325436	0.494729651719947	0.527252729684969	0.598018095674875	0.805814475308368	-0.0387103407787266	-0.0783816351244846
TMEM214	-0.419717646841074	0.325163276611332	0.196776355865734	4.14432112473162	-0.583813506591858	0.582522065275393	-1.00221698265774	0.316238807351102	0.58527198588293	-0.882524052920292	-1.01704274847492
EMILIN1	-0.506488024282257	0.294943733374902	0.0859360433954738	2.82536088434607	-0.718524529199218	0.584637625954251	-1.22900835885552	0.219068672036871	0.478305233140976	-1.006423628117	-1.16674539674826
SLC5A6	-0.445639535684206	0.4155568324418	0.283544309733665	3.26693838324662	-0.494324869882648	0.701844122779967	-0.704322874322369	0.481231724312616	0.727980915438853	-0.919537963781027	-0.917595163218393
CAD	-0.296608565968164	0.542653906337736	0.584661241977111	3.73998814447955	-0.276695736649613	0.812927257533115	-0.34036961374535	0.733578198801976	0.879903896662676	-0.706736378914265	-0.675746671863858
MPV17	0.575081997868546	0.353838781120419	0.104105978535541	4.25841858386755	0.796101389026158	0.62557557050731	1.27259027775103	0.203163470335804	0.458335394890988	0.537952116713814	0.516439146825893
GTF3C2	-0.496111870205655	0.113024322593214	1.13650381740125e-05	12.9227017762304	-0.575315162073461	0.237881742785926	-2.41849229510311	0.0155849756172921	0.0977553786808048	-0.991607499385302	-1.0075986461608
GTF3C2-AS2	-0.456971425009525	0.309220608297703	0.139456807283095	1.86112935095739	-0.476000209579084	0.709818401404333	-0.670594350100457	0.502478982740709	0.743848314181247	-0.935718788562328	-0.897231200989789
EIF2B4	-0.204179043278459	0.381142879503127	0.592164447814384	3.00400153276815	-0.245985347862834	0.676850635674632	-0.363426337950698	0.716286429996318	0.871438376755192	-0.574756100222362	-0.641618606900052
PPM1G	-0.0359385183814036	0.350466682103956	0.918324294485387	7.829344853551	0.105695135489228	0.584590886464594	0.180801887159815	0.856523081784418	0.938972914664268	-0.33452515758591	-0.250800552929054
NRBP1	0.211136618021632	0.245200477356569	0.389195351465561	6.03472178585743	0.555728838991693	0.476055060654286	1.16736252783009	0.243063997174305	0.507493786374109	0.0182738660527187	0.249316185275388
IFT172	0.17291855863526	0.712639640249637	0.808280294803891	2.40003051404073	0.383351898268432	1.02409384461655	0.374332782375006	0.708156745246383	0.867908193374761	-0.0362977684434405	0.0577558806465465
ZNF512	-0.24664495113254	0.143474726133835	0.0855992743853364	16.2864298555976	-0.335675506654326	0.283821579955929	-1.1826990277006	0.236928449690091	0.501180939264056	-0.63539324504785	-0.74129014108681
SLC4A1AP	1.14295523386722	0.464829379898436	0.0139374895287604	3.9500964827305	1.59745205041972	0.744498624857551	2.14567495101199	0.0318989210084006	0.154380515293203	1.3488193133387	1.4069699577742
RBKS	-0.229459196914804	0.257987914644983	0.373778262616825	6.22824783505663	-0.302433976366037	0.532811741343711	-0.567618828375143	0.570293819456407	0.786275894259379	-0.610853676247934	-0.704349250723891
BABAM2	0.108287081984831	0.117009015047165	0.354727041465989	106.389740499395	0.211639362943505	0.213565206295599	0.990982410545711	0.32169416921705	0.591487384671642	-0.12858516810068	-0.133066078702653
FOSL2	0.768151374397963	0.813954403171683	0.345308778960845	4.21816166284233	0.486640647233506	1.20652339902289	0.403341242803592	0.686697205242137	0.854429116867126	0.813636220447289	0.172539355358785
PLB1	-0.291048594797615	0.179485740762554	0.104895567306976	28.1008232801031	-0.308700004877358	0.313668638559118	-0.984159609629501	0.325037041587385	0.594003712769333	-0.698797286260162	-0.711312608615065
PPP1CB	0.766321921991321	0.285426678751772	0.00725668490110082	21.567569710854	1.23566899183136	0.460065741803691	2.68585308479373	0.00723448914333475	0.0581464817522168	0.81102394212478	1.00492504026982
TRMT61B	-0.294937970234524	0.509892898745283	0.562973022773874	2.56876056912987	-0.385077863866476	0.81667327201615	-0.471520101197656	0.637269368559694	0.828404128688101	-0.704350932315698	-0.796190353129298
WDR43	-0.667731736693692	0.191184837990934	0.000478346467690459	26.4469503132872	-0.813075943911213	0.33327343186204	-2.43966625052725	0.0147008365929761	0.0939395161245102	-1.2366638098479	-1.27181918288997
YPEL5	1.25407409353952	0.420876925888413	0.0028855963681848	5.5859655247206	1.85785077182712	0.704276124077488	2.63795790927978	0.00834069336120761	0.0645099385417822	1.50748612931599	1.69634774919146
LCLAT1	-0.574533396549761	0.246742892997984	0.0198871663552404	9.2035226866938	-0.565456476102323	0.461339945383545	-1.22568288690505	0.220318032568485	0.479293941181766	-1.10358573535527	-0.996642813669826
MEMO1	-0.200801655678982	0.200449254297566	0.316460458683081	9.46637346732294	-0.196023127693845	0.380505498871269	-0.515165032503677	0.606437701708586	0.809719925387824	-0.569933522504138	-0.58609622626522
DPY30	0.446564895434478	0.495468648685359	0.367429904068239	1.76651964161332	0.651709544374032	0.996498567004661	0.653999479731297	0.513112140803962	0.750021177289631	0.354442319169298	0.355978323983658
SPAST	0.382094007418435	0.161847435833937	0.0182341705727244	15.7512972906503	0.554448487656225	0.324207442898145	1.71016582068541	0.0872352141213861	0.286738908470368	0.262384224306719	0.247893347099787
SLC30A6	0.252239071390065	0.234675609800188	0.282445721739021	7.16834001898731	0.265334879165475	0.45519569118525	0.582902879582602	0.559958682033519	0.781447950344412	0.0769641318100998	-0.0733949335858788
NLRC4	0.0325567431373639	0.193291775850203	0.866242528818085	10.0654835926419	0.188776571016946	0.377724295619749	0.499773441121154	0.617234613537942	0.816089110374415	-0.236720652691192	-0.158473208958832
ENSG00000289727	0.369108506776141	0.454613441794491	0.416839101296555	2.90011231617075	0.330170999599941	0.765422017203479	0.4313581164104	0.66620799909052	0.84243345433562	0.243842205005404	-0.00134337651991282
YIPF4	0.793377037923311	0.173216896178133	4.64415978821096e-06	14.0730409176585	1.21348246320159	0.341589514956151	3.55245817002717	0.000381649693112682	0.00816296239344802	0.849655989947131	0.980269432825222
ENSG00000276517	-0.748073233662855	0.304611419864863	0.0140560441270529	1.79078312324367	-0.972818034621328	0.733944722205152	-1.32546499101251	0.185016973565061	0.436363523229224	-1.35138357526432	-1.44933853919183
BIRC6-AS2	0.472442703230797	0.286758372146013	0.0994493826019835	2.35465875699324	0.191212738799274	0.765997439912854	0.249625819664655	0.802876729373486	0.91482487510208	0.391393286625436	-0.155765926647453
TTC27	-0.397536204710402	0.212874536213915	0.0618363792671979	22.0590096716904	-0.512731096543598	0.341654697008505	-1.50072895538396	0.133425680653256	0.361651709782669	-0.850851132526422	-0.938049769103873
LINC00486	2.67551181771747	0.666074932367641	5.89854745029852e-05	2.74740852057878	3.67563260089851	0.896699905724453	4.0990665633325	4.14819732891868e-05	0.00166407240403645	3.53715956612457	3.71642560568807
RASGRP3	1.11636474666837	0.265216004558779	2.56201470812794e-05	19.7991117308514	1.68252320112406	0.406308567365964	4.14099858152536	3.45797099343539e-05	0.00148613785768676	1.310850709705	1.50150844694609
FAM98A	1.95335305375128	0.723158664595564	0.00691021698234377	2.69137813034234	2.67369510488745	1.0411818581615	2.56794246262474	0.0102304135285971	0.0739309147390854	2.50598779162536	2.60298519335897
CRIM1	1.26333458381835	1.15064313942826	0.27223165567976	3.9380740956387	1.84293256956298	1.32403867589973	1.39190236894752	0.163951964403059	0.408116500469392	1.52070919974043	1.67976934051196
FEZ2	0.109010951253557	0.102747662270386	0.288709002122462	60.9652908234088	0.187695331297236	0.207755205580639	0.903444661098434	0.366289945914381	0.632995031940111	-0.127551553893413	-0.159674776925031
STRN	0.527775951355699	0.157221368150135	0.000788224481008707	19.8533143315108	0.812190628424778	0.335330752365671	2.42205828930089	0.0154328748646622	0.0971388622931945	0.470403729349124	0.534318914197992
HEATR5B	0.135128369386208	0.136865350335096	0.323491261504856	67.0183365305496	0.231229536641299	0.251993332730896	0.917601803727994	0.358827373237899	0.625246307112987	-0.0902584464148423	-0.111295767514071
GPATCH11	-0.243154019132112	0.227811049085119	0.285814023973286	9.5455107020985	-0.315154616945519	0.425223897882157	-0.741149823693254	0.458602602846456	0.709156603270877	-0.630408537078971	-0.718485537017495
EIF2AK2	-0.0276327064181979	0.186817744081001	0.882411709734054	25.6897613668581	0.0434573458570022	0.327451467357088	0.132713852858114	0.894419686784417	0.955840882419625	-0.32266527401444	-0.319964617979467
CEBPZOS	0.217104220990516	0.349625330887433	0.534624294201311	3.99492131962033	0.44788210672738	0.62946947685119	0.711523152747344	0.476760108741512	0.724450629882304	0.0267950168715979	0.129467481619928
CEBPZ	0.108728541588697	0.250967262236174	0.664841913145042	5.77968573186191	0.251340758831444	0.506649623563016	0.496083974293494	0.619835165402977	0.817852324116929	-0.127954807152642	-0.0889464217544927
NDUFAF7	0.304543905017913	0.234182166452639	0.193444286247027	2.93969327163797	0.684063522226642	0.693622084177818	0.986219351763423	0.32402548503754	0.593476872554552	0.151650296124847	0.391932888598834
PRKD3	-0.441972650713742	0.106335743431162	3.23317989282168e-05	77.3602260261134	-0.533132534897768	0.193749322684849	-2.7516614123341	0.00592937909256935	0.0512139480282593	-0.914302012255478	-0.960721628400097
CDC42EP3	1.57211673271836	0.396234663440167	7.25876930122434e-05	3.17094562286438	2.01727827045459	0.77719650465768	2.59558330276217	0.00944305093529478	0.0701505989645849	1.96161977550659	1.87351750330795
RMDN2	0.946236631948295	0.390174869424517	0.0153016255214107	6.91308234253958	1.35332723369827	0.663280006011756	2.04035583981448	0.0413148968856166	0.181915187795453	1.06792447422651	1.13567714991715
CYP1B1-AS1	1.9243503682141	0.767481808517972	0.0121638020489079	1.91634791690322	1.96593426063205	0.995551935449758	1.97471793346864	0.0483001666310202	0.199888722609623	2.46457480572408	1.81645955738315
ATL2	0.10749879422412	0.210832971510323	0.61013793136367	29.1759784804448	0.214286556863271	0.348779212633296	0.614390276431326	0.538957459651297	0.768750723698387	-0.129710765586424	-0.130124285725273
HNRNPLL	0.667676619347176	0.260979399408318	0.010517021289988	15.6625259408359	1.10185297178392	0.439276324689991	2.50833680272098	0.0121300986107928	0.0831330828101863	0.670168140258009	0.85621699697266
GALM	0.380063248547067	0.119089175262066	0.00141576658159172	17.2955513801846	0.66997315796128	0.265737436360629	2.52118469695804	0.011696044305185	0.0811441167552648	0.259484500127692	0.376274445771859
SRSF7	-0.347069111781922	0.198988756145837	0.0811304206418986	20.4486153787334	-0.471170422081506	0.342275509931536	-1.37658233910966	0.168641414243977	0.414418024766168	-0.778789081402006	-0.891863919493514
DHX57	-0.141354148000749	0.19345572991251	0.46497490209502	10.1999513391545	-0.100805644949251	0.36114496840296	-0.27912792304716	0.780146654910015	0.903696574334933	-0.485048321297899	-0.480282247179533
SOS1	0.333890005916667	0.0836932845473155	6.62272377763933e-05	76.1023423669542	0.576758486222623	0.174176416259809	3.31134661401178	0.000928481252792331	0.0154052790215139	0.193553645427435	0.27268616511661
MAP4K3	0.586544560592733	0.156036617329456	0.000170581097343161	50.0935811018702	0.900030445230455	0.279573371567317	3.21929960705768	0.00128504143371661	0.0189963212973003	0.554319530272145	0.631934186839656
MAP4K3-DT	2.36899121670618	0.498619944567379	2.02317060434264e-06	9.35369912482285	3.16992282239352	0.674242985145349	4.70145465689964	2.58314629990369e-06	0.000232238036582722	3.09947825858293	3.15443675255182
THUMPD2	-0.0423585550514093	0.168124807262846	0.80108196487486	19.5273053657674	0.0391542026372527	0.304201648922236	0.128711342545227	0.897586060016698	0.957297858644773	-0.34369233928568	-0.324746646379427
SLC8A1-AS1	-0.31187541490565	0.282202548790753	0.26909572174381	9.6538620947008	-0.447887472960258	0.508406631009007	-0.880963082781514	0.378337801802792	0.64358782492876	-0.728535939475459	-0.865989873883872
SLC8A1	0.0177807997004609	0.0758645626012899	0.814693426934943	518.402412876132	0.0843699932995873	0.14239473673795	0.592507807748918	0.553510593967273	0.776980811998228	-0.257819248421098	-0.274498912564402
ENSG00000289013	0.203454147073794	0.164376180775567	0.215814348260162	10.9960851897032	0.350585131963182	0.354757507409506	0.988238795912194	0.323035712061619	0.592144666342033	0.0073040522179991	0.0213425894673469
ENSG00000287255	-0.385928865533208	0.626477147821649	0.537874563969656	5.12004137099672	-0.124690552889561	0.832673201730845	-0.149747286967289	0.880963999172498	0.949329161476954	-0.834276992415147	-0.50682524197849
PKDCC	1.61841372845497	0.51217448441327	0.00157830091876306	7.50359174670631	2.05300449598575	0.629860592323699	3.25945855480775	0.00111625088416982	0.0176141267141902	2.02772733748576	1.91321960393274
EML4-AS1	-1.15160279372266	0.36894258436792	0.00180017540665196	4.47055153046679	-1.70229399448415	0.664532220674723	-2.56164252315072	0.010417848677164	0.0747468220668382	-1.92758414676252	-2.25999590730859
EML4	-0.593900892418193	0.104241610669319	1.21684288271905e-08	153.16058825746	-0.802861610791976	0.179238793286053	-4.47928484717405	7.48935363661235e-06	0.000482849328029022	-1.13124061691147	-1.26046812424087
MTA3	0.507550998258591	0.194082504853871	0.00891934768276329	21.1580634694139	0.950542137247039	0.328363515009723	2.89478609466978	0.00379416984502731	0.0385655146635321	0.441524483101709	0.688067188559121
HAAO	-0.258621796424523	0.17956028794207	0.149780787409595	9.48188256621328	-0.189733956930724	0.356398998735867	-0.532363888797955	0.594473990699467	0.803372097627397	-0.652495003593031	-0.579107150683583
LINC02580	-0.182546705754956	0.299402344832885	0.542058128964649	2.43260294665057	-0.0475388545738629	0.665412374140486	-0.0714426969219936	0.943045429174267	0.975995908282414	-0.543867247266865	-0.421087539650227
ZFP36L2	0.472387722731134	0.153514085995665	0.002089816425273	104.913708716698	0.742442792270113	0.249894096975117	2.97102973322352	0.00296803043952307	0.0325509632407475	0.391314779872864	0.456809029842635
THADA	0.130501205516807	0.123711765695858	0.291479699675046	69.38842556728	0.264695874412672	0.206879023721779	1.2794717881531	0.200730968106636	0.455922962423182	-0.0968655818761687	-0.074105051450789
PLEKHH2	0.206986862407802	0.433938300183131	0.633364922441637	3.37083083070123	0.773334098799155	0.827618337818278	0.934409091076662	0.350092910030009	0.617054990418055	0.0123484226826904	0.491138146395333
LRPPRC	-0.03096775200785	0.124756956269628	0.803960593864393	17.270500262854	-0.00201355954368949	0.257248822139581	-0.0078272838217193	0.99375479485587	0.997073697316792	-0.327427391502054	-0.370495857562665
PPM1B	1.11368950012944	0.334548870996137	0.000871805682020623	18.8711343116973	1.63896419061368	0.522698361523297	3.13558318001467	0.00171512782085612	0.0228666819956386	1.30703072044721	1.45310187186888
CAMKMT	0.235609029137653	0.128010262443403	0.0656878278786568	86.4862638937933	0.39651275850958	0.233085833114853	1.70114482382204	0.0889157957264145	0.289903564309665	0.0532180651069355	0.0723813774583234
SRBD1	-0.0223410217351443	0.0735197009097004	0.761220817790662	46.7969316128863	0.13626215806535	0.217157726979326	0.627480126821932	0.530344559052355	0.76248645906444	-0.315109268109663	-0.21683180901406
PRKCE	0.979044429951183	0.267913485562821	0.000257853911824682	37.9453970338521	1.47389550412857	0.424476919674167	3.47226300374577	0.000516090464812279	0.0100578040115488	1.11477078693793	1.2696631373427
RHOQ	0.347773964846019	0.0936301003076044	0.000203735256686993	59.5590519916082	0.487372718745799	0.2072088878469	2.35208404335389	0.0186685563910248	0.10915643594608	0.213378574903642	0.173352897131348
RHOQ-AS1	0.131756654317026	0.199022391477633	0.5079588849041	14.7396485782781	0.158567802792625	0.364141890720105	0.435456086854085	0.663231406981301	0.841023604375858	-0.0950729243170409	-0.192043829363352
PIGF	0.173161514303843	0.138120200661665	0.20995049211328	12.9288782409979	0.39603520847645	0.293108341110331	1.3511563914429	0.176645340528229	0.425627561027174	-0.0359508516151768	0.071850682172527
CRIPT	2.2065131141343	0.636524136216363	0.000527274968368942	1.90343705797184	2.97793456192249	0.958566478137766	3.10665418605897	0.00189217604268097	0.0243275541617762	2.86747548896182	2.94108263739767
LINC01118	0.191110057321993	0.32225059658872	0.553149059377378	2.8080001750432	0.0579861881420517	0.638122712607765	0.0908699643444506	0.927595916407515	0.970609870333205	-0.0103220953399604	-0.303818900098927
MCFD2	0.784524911664465	0.585412139293252	0.180205004692398	3.01603319717256	1.09260328666064	0.959357238204573	1.1388909606868	0.25474863629237	0.520099794429977	0.83701602322805	0.845937939388155
TTC7A	0.406454302054277	0.166827566455123	0.0148353475551648	106.631953407892	0.589926201457511	0.279742111184736	2.1088215819889	0.0349599849897775	0.16417732805293	0.297168332040875	0.287319279795854
STPG4	0.276410991296381	0.177993070660673	0.120439574079787	8.0073449704942	0.394945395624471	0.369668780765013	1.06837638495506	0.285350764968375	0.552115752732264	0.111479258935269	0.0706395869933365
CALM2	0.102828532787458	0.407611678552149	0.800831740384152	18.0716299599314	0.328982059443113	0.591428450525278	0.556249972673663	0.578039981403103	0.79129497219653	-0.13637944014016	-0.00266463061383015
MSH2	1.02249193155816	0.381559448659862	0.00736725495341658	1.89550219415521	1.20693044944428	0.8702718177826	1.38684308141733	0.165489617089357	0.409572054798064	1.1768095512168	0.97298826316287
MSH6	-0.0939046298717371	0.711727526757846	0.895032527697947	1.97589181642775	0.192970437555246	1.1096613106224	0.173900302468877	0.861943814915229	0.940633314445172	-0.417295070559096	-0.153812618346893
FBXO11	0.0116090177014463	0.0854535002747701	0.891938385803096	136.343786457096	0.0796105477612516	0.158830583970584	0.501229333614967	0.616209732165014	0.815757719920983	-0.266631946837708	-0.279788023934882
FOXN2	-0.0632908617957439	0.146083765269851	0.664832807591232	28.1924035223616	0.0102362550361159	0.25936520145765	0.0394665706061857	0.968518405532984	0.986219215742409	-0.373581617055253	-0.356882794221892
PPP1R21	0.506798871495375	0.178124848954878	0.00443850702552555	30.2367817668933	0.838058758265455	0.312409167998082	2.68256774804573	0.0073059352272809	0.0584552996641102	0.440450519968154	0.563065838303194
ASB3	0.790929190809724	0.214245170248036	0.000222758917525553	18.0351300229867	1.33771909099022	0.361677416193195	3.69865253150243	0.000216747081088398	0.00558052171119936	0.846160704730405	1.11833201918621
ERLEC1	1.42534254713302	0.403622070092671	0.000413398778030625	3.54382871396449	2.10725994612807	0.686943584780576	3.06758807100756	0.00215793860955555	0.0266086801773885	1.75204065668584	1.9735129965027
PSME4	-0.166050764745567	0.141220622382756	0.239664739274933	50.7563432230803	-0.202694945350358	0.240972890563654	-0.841152483485754	0.400262516118788	0.661679390199301	-0.520312663965453	-0.593510532478959
ACYP2	0.510630278931953	0.128745619803051	7.30290142528703e-05	40.9429535554122	0.827809647729165	0.265558183041131	3.11724398114649	0.00182550426337575	0.0237079158003303	0.445921393413637	0.551676131952283
RTN4	0.0239604791788057	0.0942678877140278	0.799360864987691	136.789212490251	0.145768416247021	0.173017292071622	0.842507789260044	0.399503781547835	0.661117404881925	-0.248995273179804	-0.206267625048845
CLHC1	0.911449875470956	0.703678413428139	0.195228899580772	4.63022431229138	1.09939126721491	0.914141552389912	1.2026488286641	0.229112243694978	0.491050616354052	1.01825240321431	0.853481335954622
RPS27A	-0.874040227757889	0.3296659439318	0.00801848104905707	13.3185233591035	-1.09778236343026	0.516555946304423	-2.12519548227851	0.0335703048578953	0.159262605725545	-1.53125206860769	-1.58820981045316
MTIF2	0.0169099694329598	0.143971312000683	0.90650049824255	9.08544264831455	0.1935166343467	0.342870944074191	0.564400797708967	0.572481396104955	0.787685530677336	-0.259062708498069	-0.153205636790549
ENSG00000240401	1.44899154573838	0.430635510147631	0.000766061356103735	1.8992248078135	1.70014599340747	0.782085595266134	2.17386179172489	0.0297155162574491	0.14785680801529	1.78580910356183	1.52109243215928
CCDC88A	0.703565647397979	0.258670637105057	0.00652960262473781	69.6519804381478	1.12007619217427	0.393537655006132	2.84617285773281	0.00442481683486556	0.0427329166149143	0.72141414679672	0.876468230314241
PPP4R3B	-0.0801966250081642	0.139612211240722	0.565680818220974	24.1856717135443	-0.0887484834692362	0.26260162050656	-0.337958628351339	0.735394365052491	0.881028608835118	-0.397721386204175	-0.466883276781406
PNPT1	-0.398735435389348	0.501641829350479	0.426694467863186	4.18078234094223	-0.373670094713145	0.76649180432838	-0.487506966940846	0.625899106836945	0.82208459521395	-0.852563516130897	-0.783513044174988
ENSG00000285755	-0.447882534964416	0.138387170158908	0.00121028332370222	16.9041977438541	-0.501323969800573	0.26378338676752	-1.90051381151765	0.0573657242146949	0.224292899690432	-0.922740746414685	-0.925373174051976
VRK2	-0.00532640966281945	0.152000871126615	0.972046275779139	36.1784634955381	0.0173107729559978	0.284199335365004	0.0609106736078928	0.951430348921443	0.980208917859256	-0.290814073481441	-0.349020972320722
ENSG00000287875	-1.27325152912884	0.291720770194657	1.27341491460684e-05	2.72141777586684	-1.53201977625566	0.536861592061154	-2.85365874353915	0.00432189293535877	0.0421664407662255	-2.10128659089744	-2.07077233147862
FANCL	1.25434614277233	0.556818400043357	0.0242779199096379	2.01573530642787	2.07719276322058	0.967563784290576	2.14682773058067	0.0318069987907228	0.154018224831043	1.507874588896	1.94009971806231
PAPOLG	-0.085786715508592	0.147853031149605	0.561768868563864	31.4839665414129	-0.112902819099451	0.285740618295188	-0.395123450677269	0.692751782901716	0.858780056650308	-0.405703486302606	-0.493725683149782
REL	0.0757757932684929	0.079346921958952	0.339580993270795	63.9267416917244	0.0392537819722967	0.17450575184227	0.224942625431493	0.822023908612865	0.924683392487831	-0.175008094678155	-0.324635985129286
PUS10	0.17070536193522	0.244032374457594	0.484227540065314	8.20710635943685	0.248043525230021	0.445184758811737	0.55716984986657	0.577411387242034	0.790972102177356	-0.0394579959202378	-0.0926105955730488
PEX13	-0.219365295970394	0.138911607582359	0.114296652088222	9.44505415364911	-0.317160403535841	0.288067917242993	-1.10099176114884	0.270900242932101	0.53798582897803	-0.596440577262191	-0.720714542177061
SANBR	1.15843312370982	0.392229315024142	0.00314234546683317	4.50066943926172	1.81030460457833	0.663967936621765	2.72649401383607	0.00640111136936453	0.0534472074189493	1.37092021958103	1.64351029747723
USP34	0.0355457657301114	0.0420991270178238	0.398482242294559	123.715087081739	0.114911410283341	0.116552661866713	0.985918368940816	0.324173172151927	0.593506501388092	-0.232452622051982	-0.240558623818955
XPO1	0.436439297703996	0.0920705483117901	2.13433156181618e-06	58.9882588949071	0.732229534631273	0.201508105440576	3.63374730277143	0.000279334452439316	0.00668772617431635	0.339983960286742	0.445459166361244
CCT4	0.441921050535422	0.261424187914798	0.0909444322285147	15.8519601538626	0.714871438920349	0.472348373885474	1.51344109230209	0.130167653733882	0.356696609991741	0.347811364836266	0.426169335086772
COMMD1	-0.19755588875062	0.115811008371404	0.0880365254528082	46.4173990551626	-0.184811265158471	0.20005282953173	-0.923812302935505	0.355584048543379	0.62224780233618	-0.565298886174658	-0.573636625846966
B3GNT2	0.494378171903093	0.26567831968248	0.0627703227226526	6.65298305875391	0.912338555505228	0.478179998191583	1.90793960214893	0.0563990230195092	0.222306627806109	0.422714981083667	0.645612033445752
EHBP1	0.980201827956773	0.206473653729637	2.06103434148036e-06	16.8328915832929	1.56274603540604	0.344428166530633	4.53721904090284	5.70008944795017e-06	0.000381103758201468	1.11642343759423	1.3684016041384
WDPCP	0.934666590765871	0.287095714047662	0.00113156117194953	15.239812338387	1.42375367550823	0.469725945363883	3.0310305180296	0.00243720612857726	0.028793484969291	1.05140359198784	1.21394116011734
UGP2	-0.000545243741198413	0.163188851396357	0.99733412699566	20.6394417731403	0.0877836694133358	0.304366904658106	0.28841397691363	0.773029870055106	0.899841063595226	-0.283987038217761	-0.270705337660995
VPS54	0.163227781368641	0.100441075170145	0.104139152839262	42.5811738790752	0.328487184241397	0.216404391330488	1.51793215572848	0.129031502677635	0.355459292831612	-0.0501352464176932	-0.00321457913940596
PELI1	-0.0778695915603867	0.135777034005367	0.566298907794387	189.237382816398	-0.0973690963967531	0.231811486570615	-0.420035684327887	0.674459385585902	0.848137480120615	-0.394398611034232	-0.476463254425478
ENSG00000225889	0.21411078942833	0.154543673523547	0.165918357865059	28.6761753331818	0.310173972035354	0.28333060689474	1.09474220040967	0.27362959490178	0.540187164851486	0.0225206906571397	-0.0235658192426516
ENSG00000288932	0.431151304961256	0.21621518926938	0.0461428474297593	38.5049652203857	0.710714438022243	0.343409794377761	2.0695811524829	0.0384915845513533	0.174147890807276	0.33243322611006	0.421549712792501
AFTPH	-0.111336226945137	0.13493857268888	0.40932150627819	62.3958782306798	-0.138780122062413	0.23296994074286	-0.595699692500637	0.551375863671979	0.776420923733425	-0.442185678806807	-0.522482801229259
SERTAD2	0.129834191185603	0.113289306080049	0.251778182277993	27.3227907843303	0.244282190753968	0.240881108398422	1.01411934035906	0.310525810492509	0.579331534829555	-0.0978180128177345	-0.0967905187983975
LINC02245	0.63964300568995	0.147618542455603	1.47037414397555e-05	37.8305083079342	1.03322341259115	0.310493509956345	3.32768118965326	0.000875720209404636	0.0149418726088587	0.630138893805632	0.779949839600283
SLC1A4	1.1303966571554	0.290642632570588	0.000100533400575868	6.12198915468402	1.67256107863172	0.535835178501513	3.12140961574996	0.0017998748915568	0.0235103773823324	1.33088689947172	1.49043766676299
LINC02576	0.623306514108986	0.294256735847183	0.0341547109241876	2.99372660205675	0.955907186026835	0.620832241827567	1.53971897982118	0.123628868341793	0.348819682917481	0.606811988624678	0.694029299119236
CEP68	0.00866734077368208	0.485498513981859	0.985756557717639	5.19921294698242	0.0232979677076008	0.711751006861661	0.0327333119068268	0.973887259057336	0.989453669546546	-0.270832372518269	-0.342367478844872
RAB1A	-0.166461606975836	0.0522806395455938	0.00145254526110368	120.689367003109	-0.2406339446455	0.134906363051219	-1.78371085842809	0.0744706608070951	0.260853586678339	-0.520899306311657	-0.635671660480171
ACTR2	-0.21027958916019	0.0760597879633663	0.00569818426145522	71.1266433587742	-0.24362873774543	0.152977426608379	-1.59257965797214	0.111254519951718	0.328189412387313	-0.583467080461291	-0.638999736011132
SPRED2	-0.241220537981835	0.080410931519358	0.00270114741457434	45.2638088289402	-0.293813476309769	0.162310095933519	-1.81019840213829	0.0702650253248819	0.251322822253306	-0.627647715929696	-0.694769398512203
MEIS1	-1.16178646177788	0.805649713134999	0.149288516395836	4.02128832833607	-1.611533525171	1.04575874476251	-1.5410184550137	0.123312294470479	0.348144125708647	-1.94212542436433	-2.1591349506346
ETAA1	0.726010422873489	0.996953900712077	0.466473612404165	2.00084112661424	1.14078770631749	1.27841754728761	0.892343592074333	0.372208795677121	0.638534949852869	0.753463081338766	0.899484672896136
C1D	0.61801901364995	0.449359101424906	0.16902780770564	3.05493879785324	0.852139475412769	0.734820682274571	1.15965635694282	0.246188745778324	0.51082749871153	0.599261957380767	0.578713560410424
DNAAF10	0.736769947291826	0.501446926113084	0.141754692335992	2.06031962088573	0.886698962336434	0.915787803909105	0.968236264505266	0.332926387443117	0.601875438426667	0.768826625258512	0.617119079241054
PNO1	-0.943119392566371	0.592167811312106	0.111237468685446	3.19380769900523	-1.3698056602938	0.86929901998153	-1.57575889171359	0.115081379508971	0.33485639311669	-1.62989033004104	-1.89050584491509
PPP3R1	-0.0481020146379847	0.0474550554316992	0.310757860443574	94.8209511968605	0.0548358833102643	0.131296075237843	0.41765059017133	0.676202602604239	0.848638027128179	-0.351893435373092	-0.307319793842132
ENSG00000289156	0.0232860833147588	0.158000183669273	0.882832009668363	10.4837442089158	0.146260123196286	0.339878955897116	0.430330035615856	0.666955581345572	0.842557861377075	-0.249958244225152	-0.205721197361975
CNRIP1	1.40746761056644	0.331294871196003	2.1531872613786e-05	3.03659742716346	1.78529127038793	0.895261165384795	1.99415694482915	0.046134905712466	0.194222788694365	1.72651700319282	1.61571329692025
PLEK	0.0571042201796854	0.162314168892463	0.724978575592238	28.968921551905	0.127776939380351	0.270968071749607	0.471557178509301	0.637242897831145	0.828404128688101	-0.201669266868234	-0.226261324756251
APLF	0.76373072372867	0.251903731702773	0.00243071478847747	7.47164398568039	1.25250577647668	0.467338079705202	2.68008499813831	0.00736034679297924	0.0585842064845068	0.807323965549128	1.02363554517897
ARHGAP25	-0.32176676324158	0.0748268068633747	1.70679764968654e-05	116.188012247596	-0.405709442175438	0.142638769388665	-2.84431395415333	0.00445071693329142	0.0428731814726663	-0.742659813233819	-0.819117964033958
GFPT1	0.113333937223856	0.136432406945958	0.406145044903936	13.5010903426619	0.264278773913703	0.282946901291763	0.934022506368394	0.3502922835557	0.61718143532279	-0.121378754591435	-0.0745685699371257
NFU1	0.519201054879067	0.437482417596223	0.235309295012173	2.60945764841834	0.573750367831491	0.713458847087188	0.804181446728036	0.421292192192341	0.679275335249744	0.458159619525692	0.269343281358799
AAK1	-0.112816338772185	0.104789062548062	0.281657153016177	127.858081956201	-0.101454875359548	0.196459718637964	-0.516415660487172	0.605564130323145	0.80927181526454	-0.44429913309873	-0.481003728687727
ANXA4	-0.243364280888308	0.151995803927505	0.10934923703722	37.9769273716128	-0.220758568812714	0.279580611384549	-0.78960614514528	0.42975781832129	0.686790734449003	-0.630708770211995	-0.613584407781717
GMCL1	1.77253155044812	0.583157232767756	0.00236937287879799	3.75683179453871	2.4181789113357	0.785940998074931	3.07679446327236	0.00209239523110198	0.0260495991116228	2.24779244770308	2.31903329312798
MXD1	1.53612797117453	0.664900744308855	0.0208709034584042	4.24933742880846	2.24708160312929	0.920462555151608	2.44125259691762	0.0146364131974988	0.0936938053337758	1.91023135933704	2.12889502786074
PCBP1-AS1	0.657622912559863	0.286688433990161	0.021798585491316	11.8814116967056	1.01461088616111	0.471169340958377	2.15338902165696	0.0312881176689012	0.152076763640012	0.655812434580174	0.759265975401918
PCBP1	1.01059308401497	0.509311059728013	0.0472295930388893	6.01474459658098	1.59759705160251	0.770197924778117	2.07426818510678	0.0380544108057444	0.173125542593047	1.15981916579488	1.40713109574678
C2orf42	0.935672819652648	0.5106944607501	0.0669279198683929	2.91926779018593	1.39265346491513	0.858082421873605	1.6229833281916	0.10459296884399	0.316566727032548	1.05284038799241	1.17937989113183
TIA1	1.94242545901444	0.509731912452558	0.000138584782209178	5.71477884402879	2.49043196046441	0.77598366057198	3.20938711342028	0.00133018268350718	0.019337872647721	2.49038425980098	2.39932718883922
SNRPG	-0.0257032690296076	0.240355536385983	0.914837741656895	5.43726678959715	0.185979981522675	0.500306097389919	0.37173239041644	0.710092106370488	0.869292194778249	-0.319910226959619	-0.161581023340481
TGFA	0.312599852395046	0.29874922003566	0.2953938977314	14.7073570785832	0.508345315451921	0.488383243738441	1.04087378502316	0.297934129823563	0.566256781593488	0.163153397612568	0.196659477449027
ENSG00000236469	-0.106399660529634	0.322653330844121	0.741577804924523	4.2959352437505	0.00957784706189916	0.560876507922952	0.0170765702014656	0.986375530458226	0.994971624515636	-0.435136746903453	-0.357614474640293
NAGK	0.00863087482040172	0.10192487598474	0.932516761241693	27.5388598334749	0.0531070227632817	0.224266580373104	0.236803105816879	0.812809541986399	0.92073530697405	-0.270884442317362	-0.309241054607355
MCEE	0.0974686025118511	0.204457356442586	0.633562593600068	5.69866219583352	0.164628186710294	0.422144971863041	0.389980214578289	0.696551177420778	0.861360587395526	-0.144032894047074	-0.185309001696928
MPHOSPH10	-0.489389353782032	0.504785263023193	0.332295739433477	3.70160944048986	-0.547784895518617	0.828432235322532	-0.661230782871877	0.508464322902311	0.748434275687583	-0.982008406311121	-0.977004610638235
ZNF638	0.537701121716463	0.0673246671371392	1.38612136038791e-15	97.013975335021	0.820418354319514	0.150921407416856	5.43606350061034	5.44705492482027e-08	1.29381888819547e-05	0.484575897636478	0.543462281473135
ENSG00000281195	-0.0795481996750309	0.309768389745309	0.797333974583371	1.99543198863946	0.110537895599152	0.573357718157917	0.192790455414619	0.847123078739068	0.934954911001233	-0.396795498525786	-0.245418855133461
ENSG00000289463	0.22159500997841	0.362149793051227	0.540612049024384	2.96423261737737	0.340653193950105	0.672761973948702	0.506350250372622	0.612610792617212	0.814289405844946	0.0332074223987641	0.0103053529126372
EXOC6B	0.759091625994072	0.196122903315372	0.000108617062830849	49.6448399715345	1.2161989157088	0.323353407028544	3.76120643627993	0.00016909579845426	0.00469618054414815	0.800699789700609	0.983288191991078
SFXN5	1.04543716174791	0.218780040946518	1.76620865057175e-06	11.2601848211298	1.629184706611	0.389388007556958	4.18396220477511	2.86471759335571e-05	0.00133407266194579	1.20957308592919	1.4422340555194
ALMS1	0.22132234991071	0.293980625185573	0.451542027119189	11.4580784116835	0.352588649263699	0.473846318189258	0.744099164073006	0.456816485005592	0.707629362157558	0.0328180906065388	0.0235690727939791
TPRKB	0.0554454641200564	0.452439939125478	0.902465288670109	1.76792020588379	0.305839973933156	0.864582735356952	0.353742865113872	0.723531595254884	0.875063135303575	-0.20403780757537	-0.0283821362815457
STAMBP	0.312194373785243	0.204047298626005	0.126014294432401	7.81310813214792	0.583745519682589	0.401356258101117	1.45443233511391	0.145826480595183	0.379535701802803	0.1625744139895	0.280450766648734
DGUOK	-0.416950322300362	0.287208108944707	0.146575053350957	6.15650409966801	-0.555597749848102	0.503589987352444	-1.10327402013905	0.269908185246645	0.537286710678331	-0.878572585321133	-0.985686936412769
TET3	-0.159382347699654	0.106824510193141	0.135698707309258	51.0838811810688	-0.0710650213373928	0.224346077804976	-0.316765160473051	0.751421801765998	0.888088671302855	-0.51079081948825	-0.447231869936294
MOB1A	-0.0404351031693981	0.0826461530234581	0.624660665206662	31.1531900364515	0.0145515785940719	0.166774609953931	0.0872529613356107	0.930470442776096	0.970804093919436	-0.340945838946275	-0.352087229966803
MTHFD2	-0.70285815135126	0.148401871181771	2.17782894235298e-06	20.633880147326	-0.731321355451998	0.290115208852488	-2.52079633585789	0.0117089600573746	0.0811713313962085	-1.28682087937553	-1.18096634721286
RTKN	-0.533144509587857	0.880029529630564	0.544630499056978	1.74271802847695	-0.792451229035463	1.29090069323549	-0.613874663781669	0.539298153782787	0.76878145539191	-1.04448647056389	-1.24889919923145
MOGS	-0.392239926940768	0.18371749684733	0.0327596446586751	5.15828680898158	-0.507252796430982	0.427643422239352	-1.18615830397848	0.235559789066051	0.499340478601646	-0.843288568145205	-0.931961803776157
CCDC142	0.195951014619598	0.291024793033769	0.500747663505464	3.85638034460538	0.515181745592881	0.559079821400259	0.921481559292497	0.356799064622673	0.623628222061921	-0.00340968386491347	0.204256715425762
TTC31	0.73690942562787	0.260178278140377	0.00462108623005735	3.93712652795569	1.2337903593952	0.497563241161994	2.47966541200641	0.0131505718243018	0.0878586686055868	0.769025786620887	1.00283733990662
AUP1	-0.225501771799297	0.242733840225172	0.352884743217966	11.5362951383943	-0.195349090071468	0.411771073304738	-0.474411882562953	0.635206221195065	0.827623922965932	-0.605202861936144	-0.585347176817353
LOXL3	-0.0865738634424466	0.145976832217668	0.553137132571855	22.9544015615422	-0.00806448883362166	0.254601167515066	-0.0316749876378491	0.974731241848676	0.989769460645235	-0.406827456227569	-0.37722017842138
DOK1	0.138803460295977	0.184708927845482	0.452369059739155	6.48295744356146	0.274995217740827	0.362236159946933	0.759160040182388	0.447756826729915	0.701337010895986	-0.0850107776140663	-0.0626595220363538
M1AP	-0.197345606332538	0.301671899176895	0.513000365151775	2.20386175358822	-0.462689755474801	0.694818151520232	-0.665914893648728	0.505465500211128	0.746170513458875	-0.564998623538491	-0.882439462418108
HK2	0.226303130972755	0.178542963905165	0.204976715273411	26.285520891824	0.312131929173279	0.302487425839326	1.03188398098596	0.302126471089726	0.57141295521782	0.0399301566817785	-0.0213899663459856
MRPL19	1.12842015666191	0.622468166385647	0.0698602288618083	1.86548971982269	0.914740935410996	1.09859789008238	0.832643994375776	0.405045539228837	0.665200334257549	1.32806465092629	0.648281767719096
GCFC2	-0.171257133430519	0.248829930297953	0.491295529534342	4.28065099830427	-0.182488716492348	0.53468681057309	-0.341300202069231	0.732877595803447	0.879668980162333	-0.52774684700586	-0.571055607016193
SUCLG1	0.988778543204822	0.531451948136193	0.0628115753900298	2.40697292439705	1.71442854759881	0.841229120718452	2.03800427894675	0.0415495049483076	0.182480212906943	1.12867014444458	1.53696445320974
TMSB10	-0.757078404929755	0.456803057948155	0.0974505666211148	12.7931904627218	-0.753245943501991	0.686854690727635	-1.09665982291542	0.272790125738102	0.539720226854913	-1.3642420752207	-1.20533086341843
KCMF1	-0.121964649684882	0.0793353989282211	0.124212639345203	33.6339863104218	-0.0868989911404052	0.19751883988582	-0.439952923936973	0.659971203443395	0.839826009566437	-0.457362022408147	-0.464827959449325
TGOLN2	-0.0504285450170754	0.235436768313775	0.830397755900473	20.1853824515317	0.017196401385443	0.416947018493729	0.0412436127917812	0.967101685253417	0.985924291037997	-0.355215492210369	-0.349148071994289
ELMOD3	0.0106055934959186	0.213299873661343	0.960344308825404	13.6151525960903	0.190662209224266	0.367644346944279	0.518605034482314	0.604036197574294	0.808935392484559	-0.268064738032966	-0.156377723171125
CAPG	0.677837756781215	0.210590320453622	0.00128750335735062	8.73632682673286	1.02434529194904	0.396191446310118	2.58548058391759	0.00972433495863901	0.0713592254769721	0.684677246346042	0.770083696903947
MAT2A	0.384142452397209	0.383060879341269	0.315946027371059	12.5349316064223	0.544224185801984	0.587656942132917	0.92609164766557	0.354398354207622	0.622005834725852	0.265309202509746	0.236531210322108
VAMP8	-0.210160922215848	0.224206125623538	0.348575546027782	5.00752775505456	-0.227708869199789	0.537217726555064	-0.423867005766886	0.671662807821217	0.84647144699725	-0.583297635721883	-0.621308188316536
TMEM150A	-0.147990988556607	0.249902134174396	0.553719496879018	2.39056717216874	-0.133264990637874	0.57061368537307	-0.233546783145841	0.815336846048233	0.921862754908098	-0.494525077649184	-0.516353905732448
USP39	-0.233651487846267	0.239644880413777	0.329564959775551	9.68542310683046	-0.344700650313552	0.449562777903172	-0.766746419535193	0.443232298655773	0.698796121686629	-0.616839855873134	-0.75131966859453
C2orf68	0.223636601538832	0.193631891516959	0.24810783895035	5.20282765106631	0.550367008799342	0.419262501932309	1.31270267735081	0.189283155092646	0.442379533367742	0.0361226145936215	0.243357651490617
GNLY	-0.485421170625388	0.424629792290531	0.252970820113492	5.85348949724388	-0.752432632171902	0.681890844349338	-1.10345026393466	0.269831678962874	0.537286710678331	-0.97634223057339	-1.20442704086829
ATOH8	0.718762626773145	0.393606185845143	0.0678358235956705	3.73874477668022	1.1193554975254	0.658044436660532	1.70103329678759	0.0889367349405565	0.289903564309665	0.743113940486478	0.875667331505486
ST3GAL5	1.10304651629427	0.280215024669483	8.27031142838736e-05	11.322486815814	1.65516206205166	0.463679686072175	3.56962384113163	0.000357494187362629	0.007831899357124	1.29183358503199	1.47110236064645
POLR1A	-0.0338085456996864	0.354132008006935	0.923942498277277	5.02459496340393	-0.0292008207658717	0.587561494055336	-0.0496983227480213	0.960362793062864	0.983949978739892	-0.33148376583186	-0.400708715616029
PTCD3	0.820494691381032	0.229109985813525	0.000341985363040546	6.62759608527363	1.16170367886354	0.446694541008205	2.60066683654009	0.0093042765031662	0.0695396371286657	0.888377335212923	0.922728327503986
IMMT	-0.340200547821723	0.218724600484523	0.119854855876766	16.1071624179306	-0.49058604587178	0.383796769295525	-1.27824433429252	0.201163288509965	0.456019984022901	-0.768981446792409	-0.913440255587068
KDM3A	0.820718150186126	0.238860597198007	0.000590433575086075	19.1381968102646	1.3001109553211	0.413440046747841	3.14461786067388	0.00166303907058018	0.0223371884688344	0.888696412435377	1.07653857572985
CHMP3	-0.371214926282264	0.199834973337456	0.0632247861709113	18.8878819261253	-0.462664816003353	0.37725991952446	-1.22638210967798	0.220054915198072	0.479293941181766	-0.81326693257188	-0.882411747500279
RMND5A	1.13760088755191	0.289902567013528	8.70617751281088e-05	3.39233718137486	1.90542579862257	0.626170463256761	3.04298255895417	0.00234245909198701	0.0279938752356118	1.34117383277856	1.74921727215332
KRCC1	0.125931904435719	0.199243913372668	0.527354897712538	26.229238288135	0.282806256137275	0.329295927315351	0.858820995579591	0.390439282214043	0.653337960931396	-0.10339009495987	-0.0539792142851377
EIF2AK3	0.244107566394461	0.289134018378396	0.398517795091027	8.96965607144539	0.467822960575335	0.490138772223558	0.954470421617565	0.339845574563392	0.606214655337781	0.0653531414655189	0.151627499204913
RPIA	-0.904093088714126	0.275216340299172	0.00101972625600873	5.08881734576959	-1.28721064396438	0.517687678745199	-2.48646181242789	0.0129020415815756	0.0865827712381421	-1.57416460184459	-1.79871905242125
MRPS5	0.0837098118646047	0.364257095449088	0.818239651119546	4.9669655628629	0.382154488371703	0.638126713907809	0.598869284176235	0.549260055680269	0.774833761576523	-0.163679095512197	0.0564252142382635
ZNF514	1.99224760194152	0.426988565314021	3.07403362316395e-06	3.06059036789983	2.76504461759524	0.684398904796344	4.04010672462726	5.34268838409158e-05	0.00199269030391779	2.56152538567933	2.70450074647517
LINC00342	0.90965916972503	0.464996780850725	0.0504333772106232	4.8401899281795	1.16324183219733	0.72128228994936	1.61274143065262	0.106800695417749	0.319729047044977	1.01569545131707	0.924437657765628
ANKRD36C	0.80996461893818	0.482296392465165	0.0930757053967022	5.22700471601402	1.31201837751292	0.688872732392881	1.90458747431541	0.0568337160649252	0.22290938193955	0.873341426174216	1.08977114275904
STARD7	-0.317189685030368	0.534388982235973	0.552809244735646	4.49518097580602	-0.178094248529815	0.809152921093122	-0.220099617621376	0.825793572601423	0.925684648075067	-0.736124195172277	-0.56617209058962
STARD7-AS1	-0.512199491828456	0.197990191568394	0.00968172011395938	4.78846474085704	-0.589256990097552	0.379941663501614	-1.55091438161019	0.120922203439728	0.34376182936913	-1.01457904271346	-1.02309202254962
TMEM127	-0.0396373188323759	0.329427528875835	0.90422822222293	6.86229899604413	-0.0190976164966413	0.589648234005979	-0.0323881517746522	0.974162511046504	0.989621927372622	-0.339806681282444	-0.389481153046345
CIAO1	0.174249436578798	0.282054690613094	0.536716419091112	4.00526133045021	0.412790245349188	0.528089928740991	0.781666573974084	0.434410550732736	0.691125356200987	-0.0343974054773491	0.090470341820403
SNRNP200	-0.06319271613402	0.207330728784062	0.760524690070545	6.51592955813256	0.0535949309173263	0.409005500510027	0.13103718862092	0.895745888763472	0.956320499437637	-0.373441474691539	-0.308698848473358
ARID5A	-0.276810803129628	0.100416871946603	0.00584028091090173	25.6605598632838	-0.377514456197625	0.212131584026267	-1.77962399107376	0.0751375172414309	0.261708504498314	-0.678467118391543	-0.78778523426016
KANSL3	0.216247285910595	0.216629960414103	0.318166140311848	9.82960161597704	0.31849273941241	0.404081900825251	0.788188579498256	0.430586408302182	0.687384669496904	0.0255713977575132	-0.0143212787246507
CNNM4	0.523965623502786	0.454537711552011	0.24901547239155	2.74988004759547	0.739222860517141	0.796115682157852	0.928536991651133	0.353129088575052	0.620799362066757	0.464962955478385	0.453230760586346
SEMA4C	-0.966563789958182	0.552202265323558	0.0800527682677407	5.2049401024984	-1.27299217314735	0.84224459073219	-1.51142813756833	0.130679404934646	0.35721148059967	-1.66336662648285	-1.78291824641067
ANKRD36	1.0077415623763	0.195903510898361	2.68847900754459e-07	6.90225451215512	1.54737674344003	0.483721407588416	3.19890068780385	0.0013795268197158	0.0198274029852784	1.15574747301084	1.35132190520311
ANKRD36B	0.981078462001891	0.53905510634441	0.0687595223166474	1.78166066583927	1.14193039918854	0.874052860900308	1.30647750298798	0.19139022466061	0.444083023289218	1.11767518489551	0.900754532968817
TMEM131	0.0673036983084625	0.0950681159436606	0.478974834177622	64.3511650058039	0.127489814207256	0.179809106811827	0.709028683072631	0.478306677434466	0.726189414722201	-0.18710541403447	-0.226580403313939
INPP4A	-0.0624876649675171	0.11353373375066	0.582052913238294	69.13785935079	-0.0650197332761274	0.222652822919044	-0.292022945964482	0.770269079911237	0.898249188020521	-0.372434730885672	-0.440513818103339
UNC50	1.01261403824543	0.34923368061709	0.00373720858196049	1.82792200581888	1.29024000895699	0.683205264961431	1.88851004980154	0.0589575100316272	0.227426252278933	1.16270488990984	1.06556911841989
MGAT4A	-0.224568495014217	0.0737991164653762	0.00234255710980958	296.213427187804	-0.259613786135057	0.123616157554623	-2.10016062034884	0.0357147141872957	0.166079861027579	-0.603870234366433	-0.65676371723841
LINC02611	-0.412891108829732	0.248053193262348	0.0960072636661481	10.1989906095322	-0.462812750481561	0.419363292013621	-1.10360815859517	0.269763150553642	0.537286710678331	-0.872776427237291	-0.882576145206792
TSGA10	1.78854405023586	0.546687356600352	0.00106939589092811	3.13427509336307	2.44189438135826	0.844193315449258	2.8925772529468	0.00382095202879082	0.0387285642136658	2.27065672443028	2.34538799372121
LIPT1	-0.130570729156892	0.54913921049757	0.812056805575209	2.06150779149468	-0.257442772111106	1.00797441354179	-0.25540605857892	0.798409491864175	0.912882302708838	-0.469650658485752	-0.654351096930633
MITD1	-0.0222634623449375	0.119450445152087	0.852144882233167	14.0984160234059	-0.066777049948896	0.358070526804932	-0.186491333270986	0.852059474690892	0.937137863895205	-0.314998520919406	-0.442466701799688
MRPL30	0.688736253487908	0.368050168364474	0.0613020150203761	1.75911572994654	1.24643422042463	0.696398592618026	1.78982874698068	0.0734814462901534	0.258675325356835	0.700239229041776	1.01688830206153
TXNDC9	0.477625136221854	0.465856583405945	0.305239495905873	1.74192955707842	0.719234938152995	0.856914460164145	0.839331078641412	0.401283547809119	0.662586136012932	0.398793291846258	0.431018436357199
EIF5B	-0.687047772038867	0.226789479909663	0.00244998087432118	16.2291306190384	-0.864541213969604	0.382176911190199	-2.2621492524946	0.0236881834606321	0.128029667015369	-1.26424521083206	-1.32901188377458
REV1	-0.336249760226456	0.0701426011050952	1.63649579621043e-06	35.0062727057924	-0.315383933247303	0.207475983053955	-1.5200985126326	0.128486218383134	0.354870442817065	-0.763340110207491	-0.718740373310805
RPL31	-0.178090967456748	0.267309989974921	0.505261630998269	7.30904738847098	-0.214359918162708	0.463242819225839	-0.462737703135781	0.643552389632605	0.83123982095362	-0.537504890681406	-0.606473668592439
TBC1D8	-0.290847416720068	0.240353986982018	0.226248413605248	52.7552025414712	-0.332607636246644	0.383946607511384	-0.866286170367534	0.386333248390295	0.651053752795146	-0.698510023727925	-0.737880855672
CNOT11	-0.209764786499547	0.301549694038154	0.486665200079049	4.93696064814857	-0.26985649786639	0.534389913648257	-0.504980522600232	0.613572516264455	0.814758599875296	-0.582731992832947	-0.668146312678653
RNF149	-0.417767693518985	0.0895509082849053	3.08404155924779e-06	181.774555117272	-0.593604922303229	0.170572444963079	-3.48007512251887	0.000501273205814209	0.00983585207756315	-0.879739711127796	-1.02792382438071
MAP4K4	-0.0525471793899492	0.0632829296911744	0.406339151348151	219.289912960978	-0.0364361989277369	0.135026698801352	-0.269844403004629	0.7872799608266	0.907578882918653	-0.358240693973195	-0.408749299460807
ENSG00000288948	-0.25138973385957	0.201611198418174	0.212432837940267	5.30910345623513	0.00406883605453553	0.527898306189731	0.00770761339225277	0.993850275163507	0.997073697316792	-0.642168328683715	-0.36373656859524
IL18R1	0.0575749991074897	0.484743900064587	0.905454363511439	2.12858433347988	-0.0188524295169852	0.920560639914064	-0.0204792913139814	0.983661031749991	0.993900647934805	-0.200997040805762	-0.38920867987031
TMEM182	0.120583249935239	0.183031032164647	0.510015765158039	8.76966766665476	0.126871655231504	0.485701291023535	0.261213337448915	0.793927993287585	0.911008653370677	-0.111027448167566	-0.227267355531604
MRPS9	0.47532581620047	0.289347114222444	0.100434065102751	3.87488091712662	0.875251664284914	0.599046158363471	1.46107549821537	0.143994723447622	0.377160874590319	0.395510088726806	0.604397842324298
TGFBRAP1	-0.265661997093687	0.1695224034647	0.117086578756133	10.5638185086417	-0.291030824207567	0.365301995372757	-0.796685558507822	0.425633673230789	0.683588885156779	-0.662547718562494	-0.691677072577322
C2orf49	0.832596042912324	0.394259376097631	0.0347038048271609	2.90495411030667	0.896826686036642	0.715226025297826	1.25390667329701	0.2098759291861	0.46668497566809	0.90565687643711	0.628373889942929
NCK2	-0.522827737432964	0.117366897487995	8.40325404924007e-06	244.330907245814	-0.684990585972406	0.183050071344238	-3.74209406717047	0.000182493173999319	0.00496139574854776	-1.02975513338308	-1.1294795516011
ENSG00000235522	-0.62348910670639	0.234965897015723	0.00796546393181033	8.90593122879908	-0.962235663259206	0.425918802802589	-2.25919977452885	0.0238709608539176	0.128535356263522	-1.17348968035045	-1.43757848431838
ENSG00000234162	-0.767621995554516	0.341834005977693	0.0247297245633815	13.3229627748285	-1.03787740748057	0.541891539883715	-1.91528623551363	0.055456010006267	0.220213790724402	-1.37929728689523	-1.52163819384161
UXS1	0.0194776853571629	0.256612234956882	0.939496124725339	12.9082963062702	0.115264721625494	0.451988488215038	0.255016940986018	0.798710014710852	0.912882302708838	-0.255396262394959	-0.240165993412314
SULT1C2	1.54180816367863	1.11385363048805	0.166293934195261	2.39119207152574	2.44451942780693	1.36463771467391	1.79133216202446	0.0732400079383912	0.258228246739031	1.91834211624564	2.34830517449527
GCC2	0.593257168651321	0.265859440417536	0.025650061562432	31.4242528467973	0.936828998301965	0.426722437916056	2.19540599476575	0.0281344874770607	0.143065850122789	0.563904475174395	0.672827951438924
GCC2-AS1	-0.043399842553654	0.265973384646314	0.870381728433572	3.02085233773321	0.228280881026833	0.541244626675818	0.42177024911799	0.673192723158847	0.84733475376262	-0.345179195549192	-0.11457257104349
LIMS1	-0.0971895905388244	0.0913139786660668	0.287172370499031	123.506887381614	-0.0826352950085695	0.165072917784216	-0.500598742166724	0.616653547864044	0.815757719920983	-0.421985671697323	-0.460089768097093
RANBP2	-0.173244742658849	0.121768470173681	0.154811851454099	32.905047338681	-0.0844140977588426	0.243299817746261	-0.346955039016423	0.728625096681054	0.877812349525253	-0.530584957733384	-0.462066528998448
SH3RF3	-0.561961955179415	0.131164883576985	1.83238477456393e-05	355.498384490162	-0.728923138982035	0.203693027962338	-3.57853749965762	0.000345522297965871	0.00764383397411753	-1.08563495201966	-1.17830123971284
SEPTIN10	0.137188717597201	0.13807563801884	0.320429059962894	15.4372391122292	0.257858056441305	0.276077864601241	0.934004820755001	0.350301406288351	0.61718143532279	-0.0873164715655067	-0.081703831705826
MIR4435-2HG	0.341712532888422	0.744086210861392	0.646063390969392	1.7685086576324	0.260330454720468	1.13479763531257	0.229406941484119	0.81855264149288	0.923871442146875	0.204723445506065	-0.0789562869035276
BCL2L11	0.486409486531318	0.170828185783006	0.00440833630430815	7.85615623666088	0.816556116081917	0.352596096758821	2.31583991878517	0.0205670107638255	0.11667997432702	0.411336481167513	0.5391702251793
ANAPC1	-0.434422277339209	0.161728560500399	0.00722871801355536	11.3695665156261	-0.574599253012288	0.318944833947743	-1.80156312895926	0.0716141666714775	0.254584272696635	-0.903520820778983	-1.00680306551487
MERTK	-0.124270866371735	0.140280121375963	0.375684067561818	220.446868350565	-0.121755123281239	0.237347907992149	-0.512981657648596	0.607964151402627	0.811278005700785	-0.460655073288401	-0.503563136341696
TMEM87B	-0.229072848830734	0.104064649661473	0.0277179640931831	20.422540182655	-0.220573407657705	0.216891921934873	-1.01697382590365	0.309165880994003	0.577989072463105	-0.610302009136347	-0.613378640542142
ZC3H8	0.0887219899112898	0.303839813750168	0.770284700692148	4.44481482067615	0.167705957642508	0.593783920890591	0.282436003640807	0.777609211324076	0.902494630501622	-0.156522197627139	-0.181888713954967
ZC3H6	1.76961184957897	0.321546138844291	3.72438393010441e-08	11.9004871749077	2.30410268096411	0.554524323069361	4.15509759465666	3.25148725285193e-05	0.0014457105391252	2.24362340167544	2.19226182735534
RGPD8	-0.101344510338734	0.254331339740454	0.690280576308386	2.92612054067977	-0.181306450682536	0.609532034014485	-0.297451882042063	0.766121538884408	0.895699309762661	-0.427918489017775	-0.569741770039334
TTL	1.56088684693006	0.46174518018429	0.000723784461888533	4.48161876914598	1.81521427872033	0.695667797678239	2.60931192270007	0.0090724502469127	0.0686403486409338	1.94558460175595	1.6489663559867
POLR1B	-0.873581341883272	0.650353226794136	0.179193838550824	2.06420163813763	-1.01146537661831	1.03809240228888	-0.974350042817132	0.329882765217339	0.599762671613835	-1.53059682465687	-1.49228683943996
SLC20A1	-0.460483822172618	0.277872633609056	0.0974839244082551	18.6021169264669	-0.596635254646	0.448120309973676	-1.33141757105597	0.183051650966447	0.434224494513313	-0.940734146674887	-1.03129139422081
IL1A	-0.93891064186651	0.272144059884911	0.000560482520381636	6.24184603988225	-1.46460815045746	0.528774034597802	-2.76981858909065	0.00560875220464407	0.0494610479289809	-1.62388064748348	-1.99585864801697
IL1B	-2.3601067781559	0.453749616098324	1.97855003517531e-07	23.1154245651671	-3.57893595544088	0.632912777455691	-5.65470643495016	1.56112865125268e-08	6.1264118287855e-06	-3.6532091205193	-4.34548428070577
PSD4	-0.572485018485365	0.182453538265525	0.00170277304860807	6.45249856700268	-0.830250445041226	0.418803962049342	-1.98243216463031	0.0474308926426819	0.197603536001734	-1.1006608526994	-1.29090498783876
PAX8-AS1	0.349750196055665	0.300094808483751	0.243830549926208	14.8582810098367	0.573546940147609	0.48905788576548	1.17275880185407	0.240892543508674	0.50482844153919	0.216200438938193	0.269117214757716
ENSG00000272563	0.885753493309168	0.819536002680797	0.279786641349894	2.27817280725743	1.78869489058774	1.11262641552204	1.60763295355387	0.107915590516279	0.32178596630325	0.981560493742145	1.61949569681424
ZNG1B	0.0717778934866925	0.156185278928151	0.645825701766102	16.2757225917176	0.162741646274387	0.311520648515388	0.522410463158587	0.601384572479323	0.807512221243435	-0.18071670283743	-0.187405490119804
WASH2P	-0.0135597960352239	0.176283054751981	0.938686720074323	5.82056123537295	0.0320395596557563	0.42182713642703	0.075954240230106	0.93945550398499	0.973986374795373	-0.302570540423892	-0.332653058751885
SLC35F5	0.298794122952489	0.167758161912384	0.074896056583643	18.1346878744352	0.501837578885586	0.310773234411193	1.61480308893523	0.106353344021235	0.319555686796159	0.143440172158722	0.189427512466584
ACTR3-AS1	0.722666601839414	0.218874532397056	0.00096087400457649	5.02212550638365	0.624262205835193	0.535959685949975	1.16475589899771	0.244117814854214	0.508437136130634	0.748688433378561	0.325476445311894
ACTR3	-0.14999389689595	0.074553684812179	0.0442314150335628	73.9016431472892	-0.145784117567224	0.138312615178923	-1.05401895104532	0.291874240794092	0.559066097714955	-0.497385034004344	-0.530266252466362
LINC01191	-0.217611459881574	0.295522035628007	0.461509883120324	2.49992629452756	-0.17888667015436	0.564354221571911	-0.316975869616252	0.751261912114636	0.888088671302855	-0.593936271613449	-0.567052698675337
DDX18	0.012740699716393	0.524853831277086	0.980633447430199	6.05439319100229	0.0299090139107636	0.75780142607679	0.0394681414966523	0.968517153119539	0.986219215742409	-0.265016016089859	-0.3350207071753
CCDC93	0.182382762244919	0.160267735715711	0.255125487391369	22.4993135157556	0.3178957439434	0.284139592868224	1.11880129317575	0.263224919894745	0.529500362596383	-0.0227838153941213	-0.0149847122061003
INSIG2	0.0981870110689112	0.120881438633076	0.416643151798275	12.8330816811276	0.263958510775837	0.298834628946197	0.88329291590688	0.377078030323891	0.643024229261381	-0.14300707719964	-0.0749244742941331
STEAP3	-0.298989683935267	0.210087617825723	0.154687861026132	9.03690729985791	-0.141440817473769	0.380695701996511	-0.371532477860928	0.710240970403821	0.869302208433666	-0.710136381464873	-0.525439598242742
C2orf76	0.330820476355203	0.250208823458879	0.186109051997274	4.15041820728787	0.667257595717821	0.575509951387353	1.15941973567841	0.24628513604517	0.510910052388807	0.18917065874541	0.373256675944799
PTPN4	1.15263717209893	0.271572223745122	2.19265377301415e-05	5.80670796706783	1.66329029039166	0.504225487768264	3.29870331972606	0.000971325097251786	0.0159693630743072	1.3626441700394	1.48013515755286
EPB41L5	0.577520379352564	0.295350823869682	0.0505393190166118	9.26341845109594	0.825043832910489	0.521782953600566	1.58120120103056	0.113832040851422	0.332507443600303	0.541433885941361	0.548602517076712
ENSG00000224789	0.121386951290434	0.404604458687442	0.764166572514309	1.94591569378807	0.0350262333582632	0.830350786871664	0.0421824533824121	0.966353250281747	0.985924291037997	-0.109879841583036	-0.329334006204145
TMEM185B	-0.623343623160497	0.391120217854623	0.110994460368789	1.7874418634645	-0.852810757713255	0.826961239036863	-1.03125844048809	0.302419641820909	0.57141295521782	-1.17328194413833	-1.31597597674158
RALB	0.284398584765012	0.156159360883933	0.0685753349231312	9.32106902050029	0.63292783215433	0.344192900777989	1.83887532463251	0.0659335259166809	0.24162241369223	0.122884757756318	0.335106445766297
TFCP2L1	0.733402118221306	0.208867311902782	0.000445870054524617	6.0781468801527	1.10853948470976	0.469048717918114	2.36337813613487	0.0181091814204459	0.10697216721266	0.764017696180667	0.863647633852545
CLASP1	0.638120114892611	0.0811252575247759	3.66563216164138e-15	79.1616104671414	1.0401071388755	0.188217661164259	5.52608683181858	3.27452112923892e-08	8.95631142803348e-06	0.627964355346477	0.787599637180401
CLASP1-AS1	-0.608702442887404	0.326962299515269	0.0626467991636238	2.75441677663801	-0.751512662757652	0.692682853134605	-1.08493036799861	0.277952496674937	0.544680684973508	-1.15237577696804	-1.20340469054403
NIFK-AS1	1.58782031753524	0.321370055911236	7.78087117353897e-07	4.10014367660246	2.35683195609423	0.601041884206332	3.92124412295559	8.80929597427623e-05	0.00289057055954814	1.98404295200129	2.2508592010203
TSN	1.10126198914322	0.774377296728914	0.154989713022404	2.25208762292181	0.904381037621216	1.0407129284021	0.869001444048358	0.384846340927288	0.649154003589927	1.28928545556128	0.636768944900643
GYPC	0.115584674997339	0.108856655107029	0.288323659178396	19.0831145965415	0.25787905742254	0.203119897716521	1.26959032729744	0.20423059667649	0.459467937587738	-0.118164922149566	-0.0816804935821418
BIN1	-1.86354328273603	0.361953109698361	2.6247070623608e-07	82.0305110609186	-2.59524768754039	0.477823293211245	-5.43139634340312	5.59147915326015e-08	1.29406899582887e-05	-2.94416522840971	-3.25232400376738
CYP27C1	-1.26906661428253	0.412577540340717	0.00209835196915332	2.17835040575846	-1.83857838195009	0.828263010945943	-2.21980018140648	0.0264323346144659	0.137192784491184	-2.09531094359725	-2.41144701596379
ENSG00000286145	0.381216634010237	0.155163499185896	0.0140153172975385	7.68978196982543	0.617001561038103	0.362028854492749	1.70428835542019	0.0883272293575035	0.289065109565202	0.261131421267591	0.317407782976336
MAP3K2	0.167623303122317	0.0876869970589386	0.0559262903700373	75.6017120253561	0.302270257379364	0.164523388377791	1.83724794608088	0.0661733005299627	0.242402682866657	-0.0438588731425221	-0.0323491169438891
IWS1	0.189025047584066	0.115597678001388	0.102007627584573	21.2985132971426	0.427530838334262	0.299733970735527	1.42636764623353	0.15376224761475	0.391311058229715	-0.0132992844271613	0.106851375564144
WDR33	-0.133438584254242	0.0979282455205106	0.173003595620797	39.3573386833624	-0.103723750752384	0.188840430532539	-0.549266650472455	0.582822470412991	0.794161942709846	-0.473745673844285	-0.483525101091674
AMMECR1L	0.629062301065421	0.28671017648942	0.0282303514875926	3.54534551179634	0.648881929463899	0.583606407303147	1.11184853583495	0.266203279338924	0.532844321925206	0.615030686985285	0.352836031451459
SAP130	0.847615987300851	0.274341284651773	0.00200398790782458	6.17102141363147	1.27680525884259	0.525174494861308	2.43120195541823	0.0150488238123244	0.0951409761151477	0.927103881556778	1.05063925127103
UGGT1	-0.162044048312466	0.202578738528603	0.42376497551285	20.3747234139028	-0.157718924611829	0.349813615581199	-0.450865596954498	0.652086420114018	0.835865010712415	-0.514591466494215	-0.543529251934611
HS6ST1	0.416850439006094	0.203908848772838	0.040924122866889	13.772255539674	0.665414809196326	0.391906846614225	1.69789023831811	0.0895284800090401	0.29109656360288	0.312012994355384	0.371208810691231
PTPN18	-0.444589709443193	0.0904588032202203	8.88591823452414e-07	29.709259593425	-0.535306270663042	0.271643021094785	-1.97062405102709	0.0487668935336584	0.201358637252882	-0.918038915037347	-0.963137273344435
FAM168B	0.604701908585547	0.276619592402319	0.0288125693053787	12.0748739517831	0.958985499171929	0.444834911533037	2.15582337246636	0.0310974597147927	0.151394644760366	0.580246439539463	0.697450189415484
PLEKHB2	0.761523330746219	0.290349865404005	0.00872160011027871	6.12629598459869	1.16254361002455	0.510083913345591	2.27912227695937	0.0226597976184182	0.124097208271007	0.804172025210926	0.923661732334098
MZT2A	1.50276251232776	0.94711807260251	0.112587720102436	1.85571451253149	2.13048923490547	1.1964052567931	1.78074212129101	0.0749545886211017	0.261414264642219	1.86258876172173	1.99932741005384
C2orf27A	0.789215584759164	0.727483852403087	0.277985217546563	2.59097908168073	0.835457403455214	0.991947729992294	0.842239342048501	0.399653996355981	0.661117404881925	0.843713843624346	0.560174985745963
NCKAP5	-1.00994393530514	0.222041329755806	5.40424228444006e-06	129.566758561843	-1.39787857496501	0.334336200249182	-4.18105659489809	2.90157626018594e-05	0.00133620547573665	-1.72530921263908	-1.92170291839645
ENSG00000286068	-0.7534026231134	0.50341869195423	0.134504502857277	3.26987536498492	-1.05617526217262	0.845654053413439	-1.24894483495872	0.21168525142912	0.468358392386684	-1.35899341987319	-1.54197236733463
NCKAP5-AS2	-0.456610742282309	0.312280648172318	0.143691694115879	4.32383055697435	-0.393021409307222	0.575946961836153	-0.682391670327155	0.494991321393971	0.738685424647995	-0.935203769059121	-0.805017914275689
MGAT5	-0.461708437979833	0.104084680175787	9.1691657218908e-06	214.062216594746	-0.59807499528931	0.178261248933637	-3.35504771153018	0.000793512973378906	0.0139614972665068	-0.942482777748849	-1.03289135970959
ENSG00000289534	-0.324248271498276	0.391929379407007	0.40805967609506	1.74739645673668	-0.578961678284411	0.814186195558898	-0.711092476687084	0.477026931722797	0.724612097901375	-0.74620316325624	-1.01165097330661
TMEM163	-2.00639694898797	0.30983336842248	9.43552240163423e-11	251.886016355119	-2.82788021258511	0.544635823577892	-5.19224055811797	2.07778295935282e-07	3.75081379822371e-05	-3.14814623075011	-3.5108455738635
CCNT2	-0.0261671831489474	0.0936802061792157	0.779995753555955	23.2911771197287	-0.00272370425843293	0.219975873012118	-0.0123818317942663	0.99012098000257	0.99578648028715	-0.320572650749961	-0.371285032363633
RAB3GAP1	0.150182449472059	0.0591410987424504	0.0111045235968949	70.1645775619273	0.240622543019002	0.1456959859993	1.65153858816781	0.0986286480911398	0.307174768511064	-0.0687626988726762	-0.100857438840039
ZRANB3	1.17217058904889	0.439499087448883	0.00765179307323681	4.7087434576653	1.57264006801959	0.75058409850359	2.09522166957027	0.0361512918269863	0.167419989753914	1.39053597060095	1.3793967169041
R3HDM1	0.754794770263428	0.205286782376815	0.000236194615026583	23.9986582962456	1.26101322401202	0.365967414190192	3.44569810075132	0.000569586309000057	0.0108848935561906	0.794564301813984	1.03308976356019
UBXN4	0.478308678426431	0.188936581777936	0.0113548871701625	19.3323479491697	0.747950576228926	0.35571026015747	2.1026960984983	0.0354923433325852	0.165643170072344	0.399769322967402	0.462929760194116
DARS1	0.123829339619281	0.181068462178892	0.494050108189068	38.1552622604469	0.300650570894531	0.295396433460793	1.01778673280575	0.308779318354554	0.577810483112873	-0.106392350974681	-0.0341490539606158
CXCR4	1.79577495449983	0.417880366623866	1.72858195442093e-05	10.3404742956668	2.64689665524828	0.64019536800097	4.13451391176619	3.5570670722379e-05	0.00149773399610756	2.28098174539958	2.57320441667898
HNMT	0.333620706874153	0.0896447468300712	0.000197974786277836	32.4170968033655	0.592937742784733	0.200422162747745	2.95844398970494	0.00309196425973832	0.0334753661231008	0.193169112849011	0.290665967419062
SPOPL-DT	0.0264411490033802	0.125924221717708	0.833685880186741	24.1110883363041	0.195499097227337	0.264874811910313	0.738081117707534	0.460465157317593	0.710575912112941	-0.245453120356089	-0.151002550973288
SPOPL	0.135521745610934	0.0705046516267757	0.0545846925789684	49.3976831491979	0.25212487950863	0.15036427088667	1.67676056301073	0.0935893123702265	0.29762580844698	-0.0896967438088	-0.0880750384061316
LRP1B	1.54923169879556	1.12251172213952	0.167541247935449	5.80588869636715	1.52028447628299	2.35273874663958	0.646176494714685	0.518165060212135	0.753497314882348	1.92894219515009	1.32121461284768
KYNU	0.220658573260907	0.102647376312721	0.0315808737764208	60.0172970424336	0.320602765021753	0.199927117901178	1.60359819311868	0.108802649289055	0.322725176629317	0.0318702827559642	-0.0119764340673291
ARHGAP15	0.234849051258203	0.0735333882431198	0.00140425821195033	413.467932840479	0.358378962412672	0.12795289863598	2.80086630496931	0.0050965628922281	0.0465321406099555	0.0521328913506426	0.0300037742456909
ENSG00000228655	0.13024543836479	0.426444158794595	0.760044749442862	15.1856823789118	0.285287660605932	0.643362257361576	0.443432385629668	0.657453015339575	0.8376474437171	-0.0972307922442549	-0.0512216610188541
ARHGAP15-AS1	0.195058230785405	0.168907452679433	0.24816286899746	8.304902451863	0.373617420719329	0.368003279962572	1.0152556813008	0.309983964423466	0.578714698382036	-0.00468449147853644	0.0469380793972343
GTDC1	0.360509782131978	0.140757761439153	0.010430914640906	68.797609818021	0.572634917668845	0.24033917661472	2.38261163133972	0.0171903191447333	0.1037858331775	0.231564070899471	0.268103695761919
ZEB2	0.0925505086597064	0.148968008861038	0.534416893804321	358.945801391819	0.208915001333718	0.24024900136403	0.869576981163664	0.384531621827346	0.648744377310957	-0.151055448944583	-0.136093627153741
ZEB2-AS1	0.127939149060558	0.445261873252684	0.773856120426694	2.449267614617	-0.0741777585997107	0.772109063291362	-0.096071607142525	0.923463701194638	0.969320079891011	-0.100523946814992	-0.450691015316745
TEX41	0.0148814365016094	0.251289433912756	0.952776638297317	5.87347058935295	0.163342200190287	0.378012635889773	0.432107778105906	0.665663081816944	0.84243345433562	-0.261959254253413	-0.186738102181527
ACVR2A	0.299279869647244	0.198485033674306	0.131600387627522	17.0390898816991	0.506391552236881	0.377337436856922	1.34201248743017	0.179591946775766	0.429744674336709	0.144133770722057	0.194488285205591
ORC4	0.912670632624684	0.13795618976738	3.69908783930448e-11	14.299787251152	1.40830634053127	0.297603112779521	4.73216266919428	2.22140275701269e-06	0.000208858138383297	1.01999552451015	1.19677473297531
MBD5	0.452814444808119	0.144486750330079	0.00172469453928335	118.862240659915	0.734492099302205	0.24669476386598	2.97733153226238	0.00290769396260456	0.032044988652587	0.363366061757485	0.4479735257401
EPC2	-0.122597210172432	0.0765703010994067	0.109353323040457	44.387474714144	-0.0360499910846649	0.172440159871123	-0.209057977628922	0.834402978812397	0.929331753799941	-0.458265256645509	-0.408320111590559
MMADHC	0.832995167484381	0.339009597700051	0.0140046804006375	2.94699915343048	1.48511058230285	0.674418466071221	2.20206097106781	0.0276610019109844	0.141455072662066	0.906226787118459	1.28212631125963
MMADHC-DT	2.02243064105354	0.516659826389005	9.06166280435267e-05	2.1798110392494	2.0887789162887	0.826504208863149	2.52724534719768	0.0114961160649631	0.0801718512984611	2.60462380053479	1.95297526279522
NMI	-0.0389011859575996	0.195503869454712	0.842279085602765	9.02504308522503	-0.0648887050894542	0.365667928022525	-0.177452546741964	0.859152935836815	0.939965381680375	-0.338755555850439	-0.440368208143859
RIF1	0.130693700440017	0.250684939632796	0.602125456418725	17.8379933594176	0.236126201178568	0.409254038249173	0.576967309079559	0.563961539468884	0.783002919409901	-0.0965907180353455	-0.105854166413083
NEB	-0.113005410667558	0.22235359741032	0.611296337311711	13.142233001807	0.00399096693472953	0.397252106346347	0.0100464336650993	0.991984240527256	0.997073697316792	-0.44456910919206	-0.363823103558958
CACNB4	0.495567889500696	0.246696281450412	0.0445564563326397	47.2590654127189	0.751395089266969	0.385769879335962	1.94778060578594	0.0514412203589916	0.208959700702186	0.42441378094249	0.466757603779788
STAM2	-0.251405524052623	0.162503085843202	0.121843585059868	23.4345273604644	-0.324348334779859	0.275278581132405	-1.17825489162868	0.238695005066821	0.503261180970131	-0.642190875528264	-0.728702398864725
FMNL2	-0.0348828687917173	0.111985910363111	0.755425581120139	306.790643524099	0.0331030382004358	0.184933654398425	0.178999535309663	0.857938066570163	0.939205456502401	-0.333017793672374	-0.331471228553888
PRPF40A	-0.152981317358736	0.0933572947701377	0.101283078492379	39.8477780496681	-0.144185249333864	0.188803832587961	-0.763677555468533	0.445059419235692	0.699842413404814	-0.501650776959352	-0.528489450508057
ARL6IP6	0.288029271177885	0.169815888013078	0.089861877666831	10.7196404891266	0.625364617480409	0.33768042062547	1.85194218936968	0.0640341247956205	0.237849753887729	0.128069021297553	0.326701541369974
NR4A2	1.11732756174924	0.740643501477834	0.13140352847305	3.82762109413276	1.60506062890215	1.09041986017752	1.47196569644361	0.141030141159034	0.374034406856471	1.31222551505944	1.41542527439469
GPD2	0.16890620430615	0.0833940519924358	0.042826441071051	61.1210740122799	0.357925560755625	0.158674030896591	2.25572867048979	0.0240876288770841	0.129029636940392	-0.0420270162763465	0.0294999147434936
CYTIP	0.65704955646891	0.164973593310284	6.81207051825111e-05	12.0042802062198	0.91171357382326	0.322924193763794	2.82330525686825	0.00475312922185159	0.0445038841871706	0.654993738405275	0.644917499241334
ACVR1	0.146184365861874	0.104277844988989	0.160952972585956	21.6492185026536	0.239303609593775	0.187238658843301	1.27806731297967	0.201225693025079	0.456019984022901	-0.0744715695208259	-0.102323152801904
PKP4	1.16452390255717	0.397194524405338	0.00336924494967577	3.6475837567718	1.81677124694808	0.72406485675699	2.50912778046598	0.0121029694345736	0.0830694110694863	1.37961725345432	1.65069659500101
TANC1	0.160012803825405	0.213725676776177	0.454048227625693	60.1272832552124	0.268053097157552	0.337660844576507	0.793853067250787	0.427280974759101	0.685259075724173	-0.0547259185297731	-0.070374212459114
WDSUB1	0.464031171486478	0.216387362129897	0.031997109263475	11.747982240317	0.779618855692895	0.399809056043462	1.94997798050914	0.0511787435897941	0.208214190198609	0.379382445591798	0.498122316899994
BAZ2B	0.283691338518951	0.0546324847074846	2.07240845603801e-07	179.309653434861	0.422763735356869	0.114311731053259	3.69834076924179	0.00021701341908165	0.00558052171119936	0.121874879592474	0.101553754578907
ENSG00000226266	0.232417813641533	0.190016081295371	0.22127375442597	6.47597052748552	0.611219183474991	0.432774266295799	1.41232792953827	0.157853426351704	0.397873506353108	0.0486613228638995	0.310981900240391
MARCHF7	-0.123309683744733	0.0549059499314254	0.0247146022707838	67.4460171605905	-0.100450045136226	0.127888233821675	-0.785451813153449	0.43218871227285	0.689132011448293	-0.459282598917724	-0.479887073624282
CD302	0.168453724313172	0.100948425259723	0.0951747139517925	40.7625016793332	0.245923444034489	0.205158049789479	1.1987023871929	0.230643689493713	0.492498211821684	-0.0426731132574625	-0.0949666148755729
LY75	-0.0273711301876562	0.153765600180822	0.858718617305543	14.20197267608	0.105102841528176	0.288736578515777	0.364009444416248	0.715850956877603	0.871260886836198	-0.32229176885287	-0.251458761684429
RBMS1	-0.284707435754274	0.127649551581933	0.0257220033134722	87.8091233098747	-0.314947079201583	0.218740476839149	-1.43982075815433	0.149918116703931	0.386727899791279	-0.689742734062816	-0.718254902958882
TANK	0.149407050513227	0.0802325644255144	0.06257847125808	87.503796805028	0.256396735393035	0.15046434245481	1.70403652592999	0.0883742636081085	0.289114209252188	-0.0698698924154543	-0.0833277792245172
PSMD14	0.027240407669679	0.332804033358876	0.934765045279438	14.8292259354108	0.0647709681446041	0.508597040861549	0.127352231611265	0.898661621960422	0.957879050521348	-0.24431185749488	-0.296279060264925
IFIH1	-0.198786640659307	0.150175648228675	0.185604611961399	9.67476175866612	-0.116003784769512	0.339491147913693	-0.341698997109058	0.732577426922274	0.879668980162333	-0.56705627899875	-0.497171746909285
GCA	-0.72073483290831	0.135022082741073	9.40275359472028e-08	33.9343714751064	-1.08654234907016	0.290831215843963	-3.73598943262372	0.000186978520376287	0.0050378152982578	-1.31234702454352	-1.57571892526967
TTC21B	0.285144429846616	0.312222398327264	0.361098737326274	7.56278198899435	0.591528801296968	0.519071927484879	1.13958927457929	0.254457455796683	0.519740438112889	0.123949751265607	0.289100228640615
CERS6	1.1624284219512	0.218490629133653	1.03615234716105e-07	43.0277082317013	1.83693566086425	0.397772445317804	4.6180565860881	3.87350637993126e-06	0.000286575972010325	1.37662511299615	1.67310505205006
DHRS9	-0.566623178178971	0.276216961251734	0.040230931671474	8.20272931713733	-0.769580875242687	0.500914264811841	-1.53635248445513	0.124451953663619	0.349336437913029	-1.09229072057309	-1.2234836655694
FASTKD1	0.147877038862437	0.0960292638453823	0.123580731169404	19.893716486449	0.231525340200243	0.228753514789906	1.01211708337195	0.311482075149874	0.580515632934702	-0.0720545987538292	-0.110967044776425
PPIG	0.202240232064708	0.130303851450234	0.120646332115291	34.113546543556	0.400331536646296	0.244210855515037	1.63928641010655	0.101153624961818	0.310951945381148	0.00557070083258345	0.0766251370940954
SSB	0.332453856067031	0.630146172332453	0.597789402830506	3.25858893404411	0.686972377165562	0.986231557512892	0.696562964277871	0.486076340237071	0.732074928579977	0.191502964520702	0.395165462143083
METTL5	0.890234276285754	0.437215037577142	0.0417355529768281	2.3276853636726	1.17927042014762	0.886026389638353	1.3309653458843	0.183200413831374	0.434463198960059	0.987958611668092	0.94225002395362
UBR3	0.572482923208157	0.159962179235378	0.000345090661615032	39.272566763343	0.878977280613409	0.275988589797901	3.18483195720902	0.00144838086884728	0.0202617857748227	0.534240893415921	0.60853807242597
GORASP2	0.0236794605138592	0.405799152067731	0.95346772121553	5.31213383463078	0.238773184599933	0.666241252583017	0.358388472155108	0.720052617393358	0.873665133027618	-0.249396540227799	-0.102912607359902
TLK1	0.180246293254933	0.092483589153342	0.0513008767442292	52.4493266446183	0.401287046154084	0.207728349168502	1.93178758585605	0.0533857289524424	0.214255042029678	-0.0258344832382198	0.0776869826728588
METTL8	-0.282739710788734	0.102472320996442	0.00579463789859806	19.9642030880824	-0.372891410684874	0.22498798558348	-1.65738365858881	0.0974419331229302	0.305279725223037	-0.686933016109248	-0.782647702505509
DCAF17	0.64201818551557	0.560670092042027	0.252171530393645	3.99108735245925	0.946054868424792	0.836744381509487	1.13063784989881	0.258207549820548	0.524079456865363	0.63353041727353	0.68308054371594
CYBRD1	0.44744420481261	0.106911776866708	2.84949904304335e-05	24.6672037333584	0.853563866188124	0.234153472492334	3.64531799209627	0.000267061370414639	0.00646373257364354	0.355697886583313	0.580296467785927
DYNC1I2	0.694948838774714	0.250189719451208	0.00547472550135538	11.8517057675699	1.16406821246597	0.454024652437098	2.56388767926483	0.0103507034615562	0.0744425891984115	0.709110190545089	0.925356003661175
SLC25A12	2.01135269492425	0.808513938938297	0.0128566518888982	5.39061235413624	3.21067726303495	0.889825546965062	3.60820980470346	0.000308317121885346	0.00711731545303615	2.58880558169159	3.19972664475837
HAT1	-0.355333603829519	0.237702512471727	0.134949197798582	10.0821674207136	-0.509565822192497	0.434092157079488	-1.17386553496102	0.240448889165819	0.504661248041068	-0.790589964193002	-0.934532239924003
METAP1D	0.243104618077608	0.640411523616221	0.70423725565558	3.31218177294093	0.413064565651659	0.962143314980627	0.429317087402905	0.667692483297031	0.843115886155429	0.0639210297925404	0.0907751904880188
ITGA6	-0.628144067877505	0.174535404447602	0.000319505492376881	10.913080443667	-0.759267659671211	0.342667044950034	-2.21575920667225	0.0267079976242216	0.138384837288303	-1.18013650762799	-1.21202272010717
PDK1-AS1	0.472920849019478	0.279803947074614	0.0909922836796485	6.80405225881827	0.721606906939491	0.526103405871928	1.37160660601227	0.170185936232273	0.417125489967382	0.392076031841565	0.433654375139989
PDK1	0.364366006169132	0.202681674096178	0.0722205244276468	17.8644525254112	0.678508697304965	0.391694354455131	1.73224017550319	0.0832308086192069	0.278857193243119	0.237070380012747	0.385759882222856
RAPGEF4	3.32948329992475	0.982451917091484	0.000701600537160885	2.83322693610049	3.81469874737621	1.09285079350584	3.4905942970849	0.000481947501432445	0.00953960120159922	4.47096660057208	3.87096804779809
MAP3K20	-0.375970296854657	0.255671080841584	0.141420063706663	17.5038864065735	-0.455344579822905	0.423027435320729	-1.0763949139083	0.281750676061737	0.547950036113066	-0.82005713461084	-0.874276862017347
SP3	-0.0123167446005845	0.0599580089126602	0.837241775347787	58.0953335763069	0.0467110938836614	0.12621030161522	0.370105239317711	0.7113040784638	0.869483890853105	-0.300795585084971	-0.316348769127776
OLA1	-0.179949368412069	0.170879660829882	0.292305896725658	33.2998594035905	-0.213348580360122	0.294256569149223	-0.725042710098099	0.468425828941494	0.718053364373116	-0.540158504687701	-0.605349781738819
CIR1	1.00048814120777	0.339572492046932	0.00321582841820305	11.9667262466205	1.46822134299454	0.542697410018838	2.70541431724094	0.00682192447019699	0.0557241086976327	1.14539030011376	1.26335751414979
GPR155	0.634555661922773	0.375944207479485	0.0914307156497577	27.8686676753638	0.930049751786035	0.577865380190882	1.60945746824082	0.107516347887012	0.321300624077172	0.622874666655531	0.665294260898317
ENSG00000236449	-0.260219839788559	0.171095987972208	0.128285004849544	9.01737543918232	-0.263960303830327	0.394280614071046	-0.669473198554883	0.503193671817802	0.744136842557326	-0.654776852534903	-0.661593947142056
WIPF1	-0.0272715454250439	0.0626688975206604	0.663439948080121	123.068835958495	0.047001843561579	0.127142860975944	0.369677410125857	0.711622865370722	0.869483890853105	-0.322149571594455	-0.316025662703918
CHN1	-2.42261101053539	1.74294008093743	0.164542066836064	2.09473380850379	-3.28184837197488	1.62410519040473	-2.02071170719985	0.0433096172202526	0.186950074141559	-3.74245902432506	-4.01533462291856
ATF2	0.358721303848524	0.195991762090124	0.0672069354556723	18.7975882846724	0.568474157949242	0.354038072981346	1.60568651038611	0.108342806678267	0.322373219513371	0.229010299599829	0.263479896337063
LNPK	0.0657235544265141	0.36674180742225	0.857773336253648	7.91197524232803	0.0647195636088675	0.594676908487539	0.108831472493981	0.913336160633686	0.963733012143986	-0.189361704274256	-0.296336185472529
MTX2	1.07854995981753	0.271875920788198	7.27625803432861e-05	9.88501430391024	1.67390789274612	0.474122025743394	3.53054235377809	0.000414708613208111	0.0086647220898528	1.25685490877456	1.49193436418058
HNRNPA3	0.320662333127106	0.108825574308709	0.00321318149184252	45.0071168619338	0.602569949346636	0.206888321563559	2.91253727998136	0.00358505404096582	0.0372713766150481	0.174665828089329	0.301370116219385
NFE2L2	-0.181375066441853	0.0966238830058903	0.0605010203523475	76.0363408034049	-0.206539736915709	0.183382053773992	-1.12628107639288	0.260046565084001	0.526427820471259	-0.542194261422408	-0.597783200507541
ENSG00000213963	-0.223910468472876	0.332849555815132	0.501133250105979	2.71773514283529	-0.108172240921401	0.671046545293568	-0.161199311255045	0.871936423562842	0.945099077281318	-0.602930637105886	-0.488468651710103
AGPS	-0.0156938915275591	0.112979860439371	0.88952225413675	30.1224711456104	-0.0125134910823876	0.236831838918594	-0.0528370304412021	0.957861756669917	0.982238152204348	-0.305617819146504	-0.382164298107529
RBM45	-0.00840328186798582	0.236969592746735	0.971711797238075	6.47626414269392	0.205328635850819	0.454783209414048	0.451486843842297	0.651638704960821	0.835865010712415	-0.295207544737379	-0.14007910955952
OSBPL6	-0.172412222111485	0.582972662610837	0.767423555110036	4.80739680094216	-0.438771950278368	0.871414537977056	-0.503516904017867	0.614600898629984	0.815406386817483	-0.529396200173457	-0.855859909316295
CHROMR	-0.0834435938829188	0.158200397806608	0.597877644749425	8.96982296830927	0.08431316231249	0.336271093691573	0.250729735306425	0.802023069404211	0.91482487510208	-0.402357738795032	-0.274562068118474
PRKRA	0.30756932094615	0.363996768056587	0.398123030601304	4.67291495175544	0.44513354474769	0.609296069759189	0.730570188846973	0.465041726465386	0.715471726767299	0.155970292872078	0.126413039605169
PLEKHA3	0.077245448861615	0.365466582717548	0.83260544484158	4.45331439052912	0.154369187175687	0.603811082496133	0.255658088515916	0.798214860330021	0.912882302708838	-0.172909570861122	-0.196709697566055
TTN-AS1	0.707514876898139	0.268038941448959	0.00830045824898384	7.66052062449742	1.10414058543856	0.504463630607985	2.18874170196935	0.0286156191257338	0.144598332551302	0.727053258574881	0.858759192968932
CWC22	0.112235833268354	0.206979124632992	0.587641626235789	9.18191629959524	0.390421990548785	0.386633306404924	1.00979916649988	0.312591519572048	0.581546851187542	-0.1229467391689	0.0656127843907243
UBE2E3	0.278765866034036	0.165317557902286	0.0917486656001784	23.9781083197601	0.465101628922851	0.292955759169859	1.5876172915692	0.112372905711971	0.329741823227966	0.1148417887322	0.148603317906889
ITPRID2	1.67850901193075	0.297734725298948	1.72437399033455e-08	6.9960391132694	2.37460922185257	0.61247410457893	3.87707693125261	0.000105718937956018	0.00326787374654458	2.11353749889738	2.270614850644
DNAJC10	-0.278929674189658	0.315737846467926	0.377008455007406	17.2527658534891	-0.307148668863542	0.492311697229332	-0.623890658280386	0.532699395717471	0.764305918727455	-0.681492658120377	-0.709588628608565
NUP35	-0.522473572896826	0.189371307363769	0.00579802814482557	4.83139356786205	-0.684802619396872	0.424499324309669	-1.61320072890696	0.106700905156093	0.319642339840325	-1.02924942121642	-1.12927066673333
ENSG00000272800	0.124261964033847	0.332723774646014	0.708799528290038	3.87229225115757	0.172016916060311	0.66901793320815	0.257118542750321	0.797087263592548	0.912386068863004	-0.105774605809048	-0.177098000624682
ENSG00000287621	0.0834339763815175	0.472832225720173	0.859935890646234	2.08109943278498	0.48908864298952	0.859559694758941	0.568999042151089	0.56935678997353	0.785661884467372	-0.164072961485661	0.175259781947078
ZNF804A	1.9187702430476	1.07831851530414	0.0751726451037286	14.704870942778	1.898889012048	1.27831192462221	1.48546608654158	0.137420400624078	0.368934127314969	2.45660693514356	1.74195302426572
LINC01473	0.283022491442872	0.140037382409257	0.0432746340173889	46.7963778420077	0.577781315553993	0.258832536973779	2.23225921404358	0.0255978358414124	0.134407252067824	0.120919831671265	0.273822822360196
ZC3H15	0.357275293365992	0.281416569246251	0.204241311965377	9.08264522020326	0.428902765832606	0.509259129490262	0.842209282064147	0.399670819114027	0.661117404881925	0.226945538677966	0.108375981166312
ITGAV	-0.289804691668791	0.111489876761452	0.00933919936505377	86.3590163891653	-0.376090534037501	0.197199571883395	-1.9071569499141	0.0565002663624211	0.222306627806109	-0.697021114785611	-0.786202847650811
ENSG00000227227	-0.774087190815846	0.350769218234162	0.0273261062959678	3.38707411594945	-1.11697724840973	0.662180566259661	-1.68681671635125	0.0916386001304956	0.294142960447316	-1.38852895062731	-1.60954084231017
CALCRL-AS1	0.432927002835414	0.39034630365395	0.267393766400979	5.08997060818978	0.514990611586281	0.982628016275817	0.52409518460313	0.600212337649356	0.806713831161317	0.334968748240697	0.204044310632084
WDR75	-0.482058455726253	0.3326149584394	0.147254159763067	5.37319501945807	-0.486932127322167	0.587120097127066	-0.829356940266318	0.406902459553238	0.667401469472175	-0.971540604029897	-0.909379702316334
SLC40A1	0.132575427951315	0.184984743953259	0.473569695389318	11.4329055988619	0.34552992490663	0.357471198344044	0.966595145307565	0.333746462437628	0.601997515979623	-0.0939037959985732	0.0157248020785482
ANKAR	0.427005872581334	0.161570792235093	0.00822136950598111	19.7993195417774	0.83816681268924	0.341295682307907	2.45583772704476	0.0140556610772795	0.0918998064544248	0.326513955893365	0.563185917811799
OSGEPL1	1.19119230436739	0.393955455460654	0.00249726557174547	1.98015450175066	1.52377527036493	0.668639449992773	2.27891918489314	0.0226718697583525	0.124097208271007	1.41769711149921	1.32509388796956
ORMDL1	0.781993127269401	0.326236040982181	0.0165291857129191	11.1159548979098	1.21567355961613	0.522323916436732	2.32743231041265	0.0199422677599196	0.114503122646969	0.833400883818859	0.98270437043856
PMS1	0.0274760378099448	0.16693872773387	0.869268623628035	35.2919744363974	0.160525781404803	0.296494028016895	0.541413203087032	0.588222808804294	0.7982831471445	-0.243975400801439	-0.189867952602621
HIBCH	0.547676729764166	0.257457580163869	0.0333992869419759	52.534677338845	0.797874534996758	0.402531525147976	1.98214173337964	0.0474633797974472	0.197603536001734	0.498820085986091	0.518409621419852
NEMP2	-0.409557414141079	0.25855761919679	0.113191830931956	3.01295539052912	-0.583527815062462	0.583747583126848	-0.999623522099724	0.317492735419372	0.586990870523402	-0.868016238703598	-1.01672526310726
NAB1	0.415311522707763	0.268607567327154	0.12206481080889	11.3217774547422	0.790362868513088	0.457780739013943	1.72650966096897	0.0842557627801631	0.280624544226477	0.30981557305506	0.510062001872571
GLS	0.125415337730862	0.159906497345814	0.432861634685954	70.0720860959266	0.199126620697689	0.275563578258535	0.722615891244044	0.469915902353331	0.718648074320766	-0.104127701470064	-0.146971330218857
STAT1	-0.599854752199038	0.176009323875965	0.000654204913762832	23.7172384556688	-0.808683626172553	0.319166890069695	-2.53373282546935	0.0112854741106601	0.0792705753484967	-1.13974214380788	-1.26693805597987
NABP1	-0.338404821978374	0.119686422627902	0.00469234687892448	46.5113146779222	-0.38750054459681	0.237503171767171	-1.63155945124254	0.102772326158939	0.313366259725511	-0.766417326689191	-0.798882647451113
SLC39A10	0.744345641815797	0.164549754222595	6.08168831695083e-06	28.8321441645813	1.22371823012312	0.300373288520409	4.07399151952213	4.62141650144104e-05	0.0017902534481548	0.779643972849011	0.99164431058654
STK17B	0.168258784423175	0.204486728128858	0.410601976331196	14.4154574782723	0.259049666721545	0.391017769956445	0.662501007947541	0.5076501890693	0.747651420516203	-0.0429514682706793	-0.080379610337679
GTF3C3	0.701501317138397	0.240665577549977	0.0035587252419512	8.28944581168497	1.20628920368496	0.455950129972281	2.64566040097038	0.00815316224711756	0.0631135870004143	0.718466485973171	0.972275654895885
ANKRD44	0.224090350719243	0.0580519177034107	0.000113307532712645	325.769103072872	0.335861270682121	0.116543511499174	2.88185302091659	0.00395344098778446	0.0395472666666858	0.0367705238497147	0.00498014945374389
ANKRD44-IT1	0.404979770316961	0.286261203236878	0.157150279227145	2.0319357820166	0.508472558404357	0.63298751156648	0.803290031972384	0.42180711802704	0.679741304644183	0.295062845568934	0.196800880925782
SF3B1	-0.0810824106082885	0.112702599344975	0.471871757462913	44.8081155942179	-0.096577277743654	0.221049130852791	-0.436904127924258	0.662180878145514	0.840710598323482	-0.398986201027012	-0.475583316414269
COQ10B	-0.283216998745627	0.183605706876381	0.122945266550778	4.82268622161479	-0.112683396350403	0.509372914916913	-0.22121984316497	0.824921259377175	0.925407321799758	-0.687614536425851	-0.493481841435956
HSPD1	0.383956230760996	0.324933818423532	0.23734682359245	31.1522426187955	0.638818166805731	0.506665970582268	1.26082706141009	0.207371161623438	0.46341473256082	0.265043296306505	0.341652299843146
HSPE1	-0.556785946937978	0.781965026809542	0.476443515424972	15.8417933895631	-0.500470092740777	1.13316650801183	-0.441656269579362	0.658737958888757	0.838495108860516	-1.07824412071017	-0.924424271321693
MOB4	0.617386340635874	0.193251080592822	0.00139958410547939	14.8400070511066	1.0071412297802	0.421274037737682	2.39070329419949	0.0168161364859565	0.10248646044716	0.59835856246658	0.7509650411482
PLCL1	1.88263008260148	0.388278776637674	1.24300981097207e-06	38.2052600513562	2.77468010962034	0.573476345646563	4.83835145195404	1.30920489888906e-06	0.000157558445564969	2.40500233621405	2.71520854636901
SATB2	4.29287077302459	1.36666373467101	0.00168296336942302	2.47047058120236	3.86769474169897	1.12660349083639	3.43305765795878	0.000596815166323331	0.0112226118567383	5.84658927488635	3.92986182311387
FTCDNL1	-0.0781813388209766	0.335794395032641	0.815897278789264	12.3137455812237	-0.0421502416437857	0.512253390851975	-0.0822839680449588	0.934420902832222	0.972552946163153	-0.394843755498217	-0.415099242549226
C2orf69	-0.624356089292828	0.515273604554073	0.225627935730917	1.86259696444462	-0.560420389185652	0.955585098660802	-0.586468321838682	0.55756084337158	0.77999754684933	-1.17472764631684	-0.991046274249605
TYW5	0.370118676538566	0.208646143169935	0.0760786753146374	4.03700640133033	0.598955097560843	0.469299976518748	1.27627344455432	0.20185887403836	0.45675061345456	0.24528462819327	0.297352977347043
MAIP1	1.40051035158349	0.755322242354832	0.0637120952770264	2.15536562341948	1.23514610787418	1.04130671841793	1.18615013811757	0.235563013282274	0.499340478601646	1.71658272080359	1.00434396597008
SPATS2L	1.12340788327733	0.436225448205118	0.0100155508715418	34.0095433413457	1.74050511309439	0.737145909522707	2.36114057015028	0.0182188232454957	0.107338837215303	1.32090761690808	1.5659430092106
KCTD18	0.378471437128558	0.323011425356677	0.241318828545339	2.64290568983748	0.459334945981601	0.692445305565532	0.66335195327298	0.507105170018212	0.74746422161753	0.257211549791845	0.14219487640486
SGO2	0.150124502123928	0.585637693854121	0.797685497608271	2.6009030154424	0.275886631196938	0.971752965365191	0.28390613770163	0.776482312753677	0.902121722993241	-0.0688454419934163	-0.0616689055856483
CLK1	0.595064969720528	0.329521950530594	0.0709428372553492	29.4704587464295	0.82177519176597	0.506345484469329	1.62295353068513	0.10459933897541	0.316566727032548	0.566485837513941	0.54497011769232
PPIL3	1.37219969172786	0.397241517964079	0.000551680437279999	2.20535758209407	1.98707410436763	0.731099289284115	2.71792646155264	0.00656924369473315	0.0543981592556527	1.67615787959521	1.83995199720022
ORC2	0.310347909621419	0.199282321254456	0.11939266559634	11.4910038544668	0.490026019898985	0.352846143395251	1.38878100008045	0.164899354512091	0.409443454010557	0.159937844548865	0.176301476999652
ENSG00000183308	0.205512718426293	0.282842866466572	0.467472996152883	2.5644211474801	0.732735253174527	0.596427905190548	1.22853952137003	0.219244502833468	0.478457660197021	0.0102434898879528	0.446021164954535
HYCC2	0.584687103884901	0.160548959640437	0.000270739016876041	14.548119834541	0.945664405266748	0.305245694409535	3.09804338795354	0.00194802906182362	0.0246259248067507	0.551667264558508	0.682646626968216
CFLAR	0.0837954249612364	0.0835947530820916	0.316150185300188	98.8743557985295	0.158787213776997	0.169006273563654	0.93953443519475	0.347456420947612	0.61408687203312	-0.163556848420312	-0.19180000072346
CFLAR-AS1	0.221529050827894	0.204657927561368	0.279058964207048	5.48678644574172	0.330333621302529	0.43126362445645	0.765966806773631	0.443696052890103	0.698796121686629	0.033113239211249	-0.00116265708750957
CASP10	0.0688181173544617	0.113267968109047	0.543473300533973	18.1919946129524	0.161833122617767	0.238967802280933	0.677217269745463	0.498268112071376	0.740917294819809	-0.184942972404015	-0.188415120918995
CASP8	0.00924120273241397	0.124815199091213	0.940979287822996	12.7691090427203	-0.0294974472053857	0.243117248704419	-0.121330129238377	0.903429556615619	0.960013559926133	-0.270012954013877	-0.4010383528104
ENSG00000289698	0.124528892403432	0.339702211001841	0.713930449208416	2.06163719378379	0.490172860600202	0.668998187229687	0.732696844262017	0.463743349136246	0.714413290545103	-0.105393458318686	0.176464659205688
TRAK2	1.02420989070325	0.294177163784197	0.000498410696244226	6.06777288409856	1.36427089863036	0.552458028046466	2.46945619281617	0.0135318585863339	0.0891522303651461	1.17926262811423	1.14783870574562
ALS2	0.5678946547969	0.460043078443785	0.217039738739148	3.70513218345046	0.920647528372159	0.787763830854356	1.16868468989454	0.24253069259638	0.507061240313973	0.527689296847973	0.654845689449065
SUMO1	-0.163519457021451	0.417464917615179	0.695282635866749	3.13485373689444	-0.198001020293968	0.688921501950669	-0.28740722960937	0.77380052618824	0.900170822415948	-0.516698205195549	-0.588294233187799
NOP58	-0.311391097792522	0.304795928393752	0.306952273027902	17.61755988983	-0.445084414867614	0.463216901244486	-0.960855300555405	0.33662492857251	0.604171128513715	-0.727844382214253	-0.862874871031018
BMPR2	0.436475948236964	0.129729185553539	0.000766779787517145	63.1146159898473	0.661504256078503	0.238838885913842	2.76966731588729	0.00561135753149529	0.0494610479289809	0.340036293647496	0.366863062684714
FAM117B	0.94996823538585	0.396381564073838	0.0165479569839852	17.2185002141929	1.53861866969935	0.590507927550529	2.60558512073099	0.00917174809206182	0.068986831899125	1.07325283736552	1.34158916910345
WDR12	-0.160181473161417	0.327335616878791	0.624594384328487	2.57212365928834	0.181052185725336	0.649357701183122	0.278817338110353	0.780385008011005	0.903740708533145	-0.511931892146468	-0.167057220215342
CARF	0.615539336742068	0.200633133453437	0.00215507820562594	8.79474012046021	1.0757612199421	0.390621690044659	2.75397205879456	0.00588767944245255	0.0510491783358085	0.59572122234455	0.827221564578126
NBEAL1	0.279489013777295	0.1460212751306	0.0556163991576962	17.5196737298686	0.448948345520283	0.290160925251098	1.54723915748399	0.121805586932181	0.34526175418351	0.115874372671979	0.130652379246714
CYP20A1	0.0939822715519743	0.0972592557617934	0.333890728927988	24.6887487860426	0.174345390987243	0.21571274862251	0.808229425940616	0.418958521103386	0.677327532057884	-0.149011032182023	-0.174510396015548
RAPH1	0.360859765489227	0.142637162430565	0.0114090461513943	53.7693235395323	0.593178439305297	0.255277010888886	2.32366571999501	0.0201434170994333	0.114854379494305	0.232063812753406	0.290933450404948
PARD3B	-0.0627904662863788	0.265110569161069	0.812776005046447	42.0402204956726	-0.0671163382470269	0.40227922368531	-0.166840180390548	0.867495802372547	0.942694090081219	-0.372867101423663	-0.442843748575633
NRP2	-0.228075057904585	0.173718311466001	0.189216090550214	34.1134411299534	-0.22093059622104	0.296506506163023	-0.745112136256362	0.456203932975819	0.707391294458352	-0.608877261710663	-0.613775579655432
INO80D	0.183713368474454	0.133348126710695	0.168296732101803	21.4529513824749	0.453432264822175	0.304540445181879	1.4889065541077	0.136511977440888	0.367150509052877	-0.0208838404089341	0.135635301810473
NDUFS1	0.899406192907379	0.22970515321657	9.02241015260528e-05	11.9234147018118	1.39289368399778	0.437630430988576	3.18280810786245	0.00145854242709278	0.020316055473672	1.00105520761098	1.17964684354703
EEF1B2	-0.523437843845498	0.228941390943878	0.0222343795746246	3.1266869012859	-0.55428764530673	0.560372195033749	-0.989141949259897	0.322593695796887	0.591948191441401	-1.03062630540707	-0.984231033877384
FASTKD2	0.411566864410826	0.466266751437226	0.377406260562667	3.22848465114846	0.6395026439545	0.749715731616626	0.852993497382707	0.393662910248877	0.655973286732851	0.304468568859281	0.342412950604087
KLF7	0.979469996684288	0.332553238643088	0.00322638704734665	31.3320555350301	1.51804857617458	0.502510040679276	3.02093182878999	0.00251998088923527	0.0293135335958267	1.11537845442774	1.31872988545845
ENSG00000223725	-0.479109507656172	0.331296064790577	0.148130306605983	7.32264283336696	-0.614501185805249	0.570683772872065	-1.07678054820565	0.281578317394343	0.547860722742259	-0.96732979587238	-1.05114557657829
CREB1	0.275675988678933	0.0779591957910347	0.000405992688828769	38.6398602759559	0.402906180572466	0.172613027317857	2.33415859065224	0.0195874192933018	0.113084859136834	0.1104297473997	0.0794863061851498
METTL21A	0.302652797864387	0.187740627548653	0.106944663219728	25.4945330896584	0.564514727470135	0.386858348913871	1.45922849811835	0.144502227609749	0.377722880511323	0.148949980880372	0.25907983153981
CCNYL1	0.246017286442499	0.316416750801178	0.436857753267637	6.23606386902109	0.423011139482615	0.559739912569682	0.755728026505443	0.449812276875822	0.702909558705189	0.0680800340949413	0.101828691641228
PLEKHM3	1.50123726573533	0.303050896204301	7.27980968590261e-07	10.6580282679796	2.1278865792816	0.508824099627412	4.18196893747711	2.88995460187977e-05	0.00133620547573665	1.86041085941861	1.99643511191894
IDH1	0.0726185451457838	0.140882993071082	0.60623658544016	20.6702020348281	0.269069014833654	0.276930016688992	0.971613760222436	0.33124273437642	0.601160254492226	-0.179516334848707	-0.0692452360502311
PIKFYVE	-0.141076271861552	0.0934876002377324	0.13128926187763	43.9700912725158	-0.168304235107284	0.257922845693195	-0.652537136270145	0.514054724194495	0.750286134967811	-0.484651541467973	-0.555292573029604
RPE	0.402584683578205	0.172112033176781	0.0193310322888829	6.74374752405308	0.720226528200402	0.378703130469489	1.90182354000485	0.0571942277246114	0.223866044857911	0.291642896984612	0.432120377781332
KANSL1L	0.665381581142751	0.18228230143852	0.000261953800833267	43.2747390376717	0.990744838632008	0.303260812667029	3.2669728407007	0.00108704108398654	0.0172740014508143	0.666891051152558	0.73274393993836
KANSL1L-AS1	0.602491105498082	0.197606989276904	0.0022965323769069	6.05174012151809	0.713333344003823	0.495301316120887	1.44020078442457	0.149810601364945	0.386657410713977	0.57708962990629	0.424460069743499
ENSG00000279317	0.89290212791179	0.724623176337894	0.217863328555789	2.26570641006709	1.32479893985637	1.08534062433388	1.22062964396036	0.222226277155022	0.481703741018547	0.991768041716702	1.10397401934781
ERBB4	0.181517360204013	0.928744050132595	0.845045451175588	14.2314793849449	-0.37367045214735	1.61590218946518	-0.231245711889917	0.817123919267568	0.923073904294001	-0.0240195244967498	-0.783513441387079
ENSG00000273118	-0.231040896569552	0.598433024232095	0.699440051696456	11.8586079370822	-0.250643037830482	0.791236298325951	-0.316773937647676	0.751415141284807	0.888088671302855	-0.613112187978449	-0.646794638597365
IKZF2	-1.27512661560683	0.158236170629628	7.73144714216108e-16	33.7693394217305	-1.78558190616922	0.296391812662983	-6.02439686213447	1.69741403160429e-09	1.17852761917387e-06	-2.10396403019101	-2.35255270560974
BARD1	-0.164879507060844	0.228731897242024	0.471006868975622	13.6821532756442	0.035336034908977	0.402227800032384	0.0878508022223528	0.929995259483173	0.97074915778442	-0.518640223048835	-0.328989727676053
SNHG31	0.523014329976286	0.459896265605299	0.255436242116108	2.67365462196388	1.29937278806801	0.922847593766977	1.40800365828998	0.15912998673848	0.400308600975898	0.46360460177178	1.07571825983797
ATIC	1.30026598643417	0.513999009736033	0.011415838680348	2.80301256107835	1.6551365576451	0.880063343517959	1.88070162203197	0.0600125189129992	0.229522455808784	1.5734436147615	1.4710740179234
MREG	-0.194873311611082	0.452344260373289	0.666608327013113	2.082538097258	-0.164561326723487	0.804650581892546	-0.204512779120146	0.837952806735679	0.93133383002047	-0.561468429539311	-0.551133126486524
PECR	0.25986954763982	0.541480835197339	0.631281567220113	2.39223426971204	0.412908187458977	0.893335097777592	0.462209744681695	0.643930915821117	0.83149076483568	0.0878597023235978	0.0906014093888665
XRCC5	-0.159149892101971	0.0671219023118241	0.0177372698529989	71.736535499454	-0.20578237170545	0.139969072321386	-1.47019886816817	0.141507901171988	0.3746434253325	-0.51045889572977	-0.596941550169719
SMARCAL1	-0.201171539180959	0.21828223671195	0.356730971938652	8.34058417327135	-0.149828014221377	0.459354331998203	-0.326170896374529	0.744295059670168	0.884413797865052	-0.570461679809876	-0.534760183451022
RPL37A	-0.455397774660935	0.257963074616737	0.0775032285899457	17.7503489036568	-0.382905079010937	0.445608714800409	-0.859285436512261	0.390183056995432	0.653337960931396	-0.933471770450294	-0.79377576491887
DIRC3	2.19713415339945	0.510381677108921	1.67072904877377e-05	33.2764111609521	3.1715234157934	0.853267684663837	3.71691495271251	0.000201670292395299	0.0053380529594134	2.85408325436399	3.15621547166577
ARPC2	-0.143283605519086	0.095191170621146	0.132267655345439	65.6434416972234	-0.103079735171201	0.176899490756207	-0.582702271954306	0.560093743519611	0.781481856393262	-0.48780339709602	-0.482809414756835
PNKD	-0.421154093169218	0.384312175938113	0.273138050896795	5.79048998330377	-0.492239819922035	0.656324391401339	-0.749994707451049	0.453257892329264	0.705849850959962	-0.884575157169212	-0.915278073682255
TMBIM1	-0.498307699895608	0.12378045156988	5.67968377412959e-05	13.6356690654627	-0.661333398880455	0.297821748025267	-2.22056785062032	0.0263802453359692	0.137001205064706	-0.994742928477724	-1.10318962008833
ENSG00000288819	-0.948467583879199	0.312733862283885	0.00242274750853521	10.4806781531973	-1.33820042611566	0.513181286108781	-2.60765632406945	0.00911644333497221	0.0686929146593937	-1.63752702186227	-1.85538334963452
SLC11A1	-0.40402437500495	0.231161845630794	0.0804988892267536	249.238156924271	-0.551520496811602	0.36242478765798	-1.52175158982799	0.128071335575937	0.354168979161828	-0.86011560234901	-0.981155936904113
CTDSP1	-0.14457878435709	0.306572428848023	0.637214127001476	12.6744896323875	-0.131259396689346	0.490926753874373	-0.267370632489373	0.789183808486398	0.90820913592944	-0.489652785246271	-0.514125114653259
USP37	-0.0413004964860569	0.154783269472643	0.789601663070538	20.7689911781726	-0.132261828366112	0.283592382922788	-0.466380045200727	0.640943492338794	0.830127128978326	-0.342181535591536	-0.515239104242384
CNOT9	0.259863940569831	0.363709057759195	0.474928561386422	4.17252719470321	0.351062993316089	0.626751701029183	0.560130898312063	0.575390156334512	0.789401360552562	0.0878516959784584	0.0218736307188581
ZNF142	0.539605752582377	0.23020052512847	0.0190746782410272	4.82031675975367	0.846467377203154	0.548343520625587	1.54368082299477	0.122665674290401	0.346643824716707	0.487295523413756	0.57241022971921
TTLL4	0.448973085713821	0.220351597597002	0.041596915575044	14.715951122375	0.792194113760268	0.396397899164581	1.99848211968287	0.0456644165220921	0.193233485010972	0.357880978322367	0.512097041454594
CYP27A1	0.709388966217868	0.316418587319865	0.0249657654703186	27.1128519820993	1.14222048687341	0.494565851083691	2.30954176146731	0.0209135370763902	0.117979878932667	0.729729274024422	0.90107690372821
NHEJ1	0.0399196462547041	0.182584556955971	0.826933227234618	7.72980237043793	0.0981386989664879	0.396232792655159	0.247679396520565	0.804382474449232	0.915902133767978	-0.226207150326041	-0.259197924852068
DNPEP	-0.00269733917913194	0.265022420712762	0.991879448821893	4.99407036158049	0.260149505727194	0.508114682113951	0.511989743427356	0.608658187833735	0.8118440672953	-0.287060019094483	-0.0791573732212705
FARSB	-0.544930005949767	0.399347205442727	0.172393917238347	4.78590859561232	-0.649492542913219	0.638357124077491	-1.01744387023458	0.308942321238946	0.577810483112873	-1.06131500163387	-1.09003102725896
ACSL3	0.677225654080125	0.243748418189283	0.00546307402817421	12.7292417910553	1.14129581760727	0.479336307040549	2.38099180229784	0.0172660961845577	0.104173652514584	0.683803223818099	0.900049330518247
AP1S3	0.180590776238443	0.426970424352135	0.672325529544258	4.73219920609365	0.319315470198892	0.712827264215313	0.44795630895291	0.65418472881941	0.836711260071418	-0.0253425953776621	-0.01340698845227
WDFY1	0.228172055864592	0.144523389834013	0.114384275577531	18.8283103501172	0.38764038476349	0.308053994812613	1.25835207882725	0.208264454496293	0.464879506444649	0.0425987978356126	0.062521621214532
CUL3	-0.213454165165801	0.0707613931446288	0.00255682341207409	57.3380844173343	-0.272632228276918	0.159693621228756	-1.7072205275274	0.0877810709894794	0.288008704744108	-0.588000063146441	-0.671230946625498
DOCK10	0.0279951214280756	0.132555456985026	0.832734690183954	306.244535452955	0.0939816975201573	0.216020667525286	0.435058823754244	0.663519730418844	0.841023604375858	-0.243234200386337	-0.263817547755575
RHBDD1	-0.0919981028164054	0.131445708061719	0.483993312691669	35.1275258269294	-0.0393070264812518	0.259156201688215	-0.151673107667094	0.879444768714552	0.948880940036256	-0.414572737209599	-0.411939613654694
MFF	-0.334847535438902	0.388158799933983	0.388326605810412	13.2599696015248	-0.407970506488724	0.565321552670884	-0.721660981367597	0.470502936878497	0.719058501230158	-0.76133787095682	-0.82163065608442
AGFG1	-0.073433704209562	0.116961454568155	0.530105261059501	54.6398221536966	-0.000275633329271212	0.207957287035445	-0.00132543241547593	0.998942458248947	0.999811038879201	-0.388064599651601	-0.368564522236376
PID1	0.167903339004495	0.452815778174425	0.710787737640108	18.1251677246189	0.425138319717729	0.635342976922675	0.669147744068745	0.503401236500669	0.744136842557326	-0.0434590094117792	0.104192600016264
TRIP12	-0.137276252458124	0.0533875830482077	0.0101313351478465	85.2891964271688	-0.14534527919238	0.149980538369297	-0.969094262313535	0.332498160200998	0.601801442637791	-0.47922548705046	-0.529778576954689
ENSG00000225963	-0.215605519706241	0.119894292174012	0.0721299895531259	14.8156641596394	-0.191863080554203	0.266365584328779	-0.720299812896938	0.471340419927265	0.719674956974786	-0.591071986094325	-0.581473218721424
SP110	-0.339583262107868	0.063684490006169	9.69895035243678e-08	57.7288485888234	-0.417426292791315	0.141828999226767	-2.94316603139743	0.00324874134126134	0.0346609212130318	-0.768100023431383	-0.832138751291525
SP140	-0.197200074476276	0.150465246699709	0.18999221550961	26.1277547489334	-0.230418992216839	0.250974150265074	-0.918098505258313	0.358567297341989	0.625142802600936	-0.564790818343906	-0.624319913600379
SP140L	-0.260688933060549	0.0896920475373142	0.00365509964757686	26.1599071195482	-0.256354933660247	0.181306236518034	-1.41393334605314	0.157381473935489	0.39723858605753	-0.65544667164646	-0.653142195878327
SP100	-0.30047706590442	0.0934351482155549	0.0013004111713619	170.88533729525	-0.378348046886024	0.159734669470755	-2.36860318514194	0.0178553989636573	0.106019774288345	-0.712260216805548	-0.788711593003596
ENSG00000235419	-0.568688022171659	0.239785777888599	0.0177088405170915	4.12455416766642	-0.771114082280894	0.500955377570292	-1.53928696408233	0.12373425499285	0.348877262345195	-1.09523911495704	-1.22518749907559
LINC01907	0.540263622655606	0.268763290638063	0.0444117354937465	2.78450766518313	0.789322760288562	0.557454694422754	1.41594064627244	0.156792883028148	0.396307074268291	0.488234897253209	0.508906142814502
CAB39	-0.19159319120409	0.0573158329566101	0.000829489949059966	129.807878163926	-0.229512488294766	0.113640110177815	-2.01964331023301	0.0434203992807997	0.187338682556644	-0.556784739817022	-0.623312527306534
PSMD1	-0.192399751309642	0.231698431596563	0.40631907216729	21.1996700249016	-0.166349275970726	0.367493302939377	-0.452659340021135	0.650794062171976	0.835497172640886	-0.557936428416237	-0.553120051773775
NCL	-0.0409936014420982	0.403757205597309	0.919129483828257	6.00836480516367	-0.00798054400869604	0.654426619411094	-0.0121947117858341	0.99027026889624	0.99578648028715	-0.341743319616249	-0.377126891603739
PTMA	0.440998767075607	0.400739252161396	0.271130390610246	9.07455546090613	0.978932099664944	0.632549936170014	1.54759655117858	0.121719462287221	0.34526175418351	0.346494434655116	0.719616593174128
PDE6D	0.542637851440505	0.151348012723782	0.000336607231873008	10.5884372225347	0.937353017955528	0.290749112161606	3.22392392185371	0.00126446987843013	0.0189155094725223	0.491625062728382	0.673410287823634
COPS7B	0.190321675016734	0.165060795216839	0.248894027217001	7.07234791013873	0.0945826540470198	0.496827740785957	0.190373133950602	0.849016748681795	0.936252311985569	-0.0114478278260323	-0.263149712400849
DIS3L2	-0.300373165997683	0.201546497417817	0.136134391884429	27.1190053426509	-0.375286942258347	0.332402747900492	-1.12901275524561	0.258892452950274	0.524997366957801	-0.712111857945217	-0.785309826314163
EIF4E2	-0.626012610328441	0.484949243397881	0.196744339674989	5.28465042827294	-0.897392438374609	0.714589059792046	-1.25581608909009	0.209182656922776	0.465618412178787	-1.17709299562923	-1.36551903216722
GIGYF2	0.0698761185872089	0.0712999286267885	0.327070967375704	60.0897677115831	0.174008854503523	0.147964234392929	1.17601969974332	0.239587004038096	0.503964646573725	-0.183432250575199	-0.174884384735094
INPP5D	0.106372507344878	0.082457704683987	0.197041949243004	284.323340192809	0.190391472357406	0.153744067127555	1.23836630521454	0.215580268488117	0.473215179442367	-0.131318992610473	-0.156678589612264
ATG16L1	0.351467615228791	0.378156102834438	0.352669041994424	6.0781967131233	0.486143193667402	0.63465569024373	0.765995170516325	0.443679175803601	0.698796121686629	0.218652744808698	0.171986541529617
DGKD	-0.0771036426425765	0.205833237168271	0.707963350244748	19.0524261315626	-0.0559904283713528	0.352389338054744	-0.158887975102853	0.873757134818897	0.945513955026419	-0.39330491122172	-0.4304796662563
USP40	0.377306367892399	0.162312012305727	0.020094722637354	19.351279551186	0.59339217030311	0.301800767252432	1.96617184146117	0.049278763984719	0.202822673837699	0.255547945371861	0.291170966947925
AGAP1	2.52877866304984	0.533400832110636	2.12812964426944e-06	5.13048114172234	3.47077697713571	0.720675483789165	4.81600533833491	1.46460606664343e-06	0.000170244132703584	3.32763903542368	3.48877215315388
LRRFIP1	-0.0770937809310572	0.107221595669693	0.472132566398873	73.8901507754862	-0.0785831255652157	0.223688769467569	-0.351305636631923	0.725359066691109	0.876099416024883	-0.393290829666424	-0.455586643666878
RBM44	-0.10253344691992	0.311589548565407	0.742105995220428	2.1031446707438	0.145040818760284	0.628138803975621	0.230905681741505	0.817388076615222	0.923256761297584	-0.429616173661876	-0.207076194893638
RAMP1	0.685055780337471	1.03811452592383	0.509315528501671	5.11059546028495	0.764910248773792	1.64551182017806	0.464846401827135	0.642041455649859	0.830395840358372	0.694983874930044	0.481776828865068
UBE2F	-0.199765412363866	0.074099395729738	0.00701963161826833	44.943153727265	-0.294480504027149	0.158888687540049	-1.85337615022419	0.0638284633027479	0.237671497430116	-0.568453868844336	-0.695510657941691
SCLY	-0.263479762180435	0.237887934567272	0.268043528877433	8.62208858888451	-0.432483205033065	0.437547869905654	-0.988424889661373	0.322944602814326	0.592097904733314	-0.659431701475734	-0.848871306607204
ILKAP	0.252270517892325	0.233733868431106	0.280451050600325	13.0455710975813	0.306121543870635	0.428127054261195	0.715024992753375	0.474593600012467	0.722442137546112	0.0770090343262158	-0.0280692311866337
PER2	-0.431555116349424	0.478258792168915	0.36687286567031	3.597080521869	-0.39397514273017	0.827292950115709	-0.476222047673762	0.633916193747195	0.827185553806044	-0.899426796537867	-0.806077786113929
TRAF3IP1	0.437580560884984	0.495883632557371	0.377546534630447	3.80623120344888	0.587494853945382	0.780157201094544	0.753046761756655	0.451421814507505	0.7043730697463	0.341613571998503	0.284617354189518
ASB1	-0.296475770282384	0.325274562712669	0.362051404972369	3.60579125046228	-0.196286235371942	0.631870380074972	-0.310643197658122	0.756071883747846	0.890785122400217	-0.706546759720005	-0.586388614485796
TWIST2	-0.500650131643571	0.354433741496107	0.157792437361974	5.12816691749984	-0.593393383336122	0.629343153523171	-0.942877315839863	0.345743658988924	0.612739498534072	-0.998087690907697	-1.02768874381361
HDAC4	-0.22041175630035	0.146544732910655	0.132566471275987	63.4920569683817	-0.255181273219434	0.24773330246097	-1.03006447128616	0.302979741985077	0.572231670047564	-0.597934819815529	-0.651837921938729
NDUFA10	0.781736675713838	0.174542102515017	7.50688432645567e-06	7.22079732609816	1.34847756728299	0.383872349307235	3.51282807870001	0.000443364257636144	0.00899282199870525	0.833034696189742	1.13028777723215
ANKMY1	-0.350168575466528	0.0900165242667695	0.000100224508890297	23.830361961363	-0.361649064548002	0.202126623211469	-1.789220335263	0.0735793379602144	0.258869754041276	-0.783214811071335	-0.770154226048123
RNPEPL1	-0.08297213900921	0.175985228914772	0.63730358387494	6.99205293152336	0.0715192970340307	0.384921425132586	0.185802328382724	0.85259977854422	0.937340511710125	-0.401684547548209	-0.288779728089924
MTERF4	-0.279519568103859	0.284626691121086	0.326071882612464	6.3612325792759	-0.123150895957226	0.48996420151042	-0.251346722020888	0.801546055315007	0.91482487510208	-0.682334968682299	-0.505114240786889
PPP1R7	0.70217809683195	0.544370046994525	0.197088459774253	2.66567824668435	1.2331847923733	0.862233907015414	1.43022071196657	0.152653682726444	0.390547658812042	0.719432860892881	1.00216438096733
HDLBP	-0.299311855660529	0.0982645193630397	0.00231922516114533	33.0641753402474	-0.365832079479953	0.199479298933716	-1.8339350570984	0.0666636348982282	0.243270125007854	-0.710596411040375	-0.774802757407767
SEPTIN2	0.225024683791467	0.173937909569729	0.195766661191839	33.7220503166785	0.419619488438492	0.30033908545497	1.39715244788346	0.162367732798317	0.405887678904272	0.0381046596937035	0.0980595929179251
FARP2	-0.248460620118846	0.203597634817028	0.222331764295367	22.9671771434831	-0.305350359573089	0.3465052930106	-0.881228557636342	0.378194125359202	0.64358782492876	-0.637985842000117	-0.707590190336888
STK25	1.49211669827321	0.418082145188626	0.000358406875485536	2.9429847878268	2.15244490113421	0.683861896400431	3.14748476624272	0.00164681686872141	0.0221522638704612	1.84738758503127	2.02372646304469
ATG4B	0.725925645280172	0.296318990595346	0.0142931053026353	9.52219851686431	1.12585300806929	0.514298608692543	2.18910374059041	0.028589300728155	0.144598332551302	0.75334202726354	0.882887932439083
DTYMK	0.249879613210218	0.458664244343998	0.585892079127343	2.29603827239076	0.479420275673195	0.814211969828933	0.588815067130396	0.55598533735269	0.778701163604285	0.0735950573079681	0.164515448159694
ING5	0.261313852758601	0.477262752157059	0.584017287664673	3.17600236077884	0.417207112203132	0.787575536734765	0.529735997048417	0.59629498619733	0.804588743106385	0.0899220281535476	0.0953787498504823
D2HGDH	0.00729079940871859	0.139184151924813	0.958224000553369	11.7753320693998	0.135463697324703	0.30456935926583	0.444771258839827	0.656485066703077	0.837466616911078	-0.272797938364462	-0.217719128292791
LINC01237	-0.312751004449746	0.261904101646057	0.232421953482612	2.45479571458333	-0.264362371005625	0.549476619524148	-0.481116687429877	0.630433568554381	0.825517683123726	-0.729786195331886	-0.662040759286756
ENSG00000291147	-0.172899829397587	0.207519103466055	0.404745767179504	8.40004237564077	-0.300969437623485	0.394171480172359	-0.76354950259689	0.445135751756818	0.699842413404814	-0.530092455478464	-0.702721727422416
LINC01266	-0.189602860270876	0.502855037172525	0.706134425282726	11.6269535368875	-0.229946588786351	0.740569284130929	-0.310499765131628	0.756180938061663	0.890797330585301	-0.553942742762288	-0.623794937668725
TRNT1	-0.491325644780013	0.220276300053755	0.0257144608779368	11.2924978258723	-0.757693635321657	0.420640947392904	-1.80128358881316	0.0716581931621464	0.254619583243626	-0.984773239646895	-1.21027352684137
CRBN	1.00040967114396	0.285741658872444	0.000463344690200129	7.42763638084451	1.3212471840515	0.495874383371724	2.66447961087969	0.0077107540511032	0.0604142934594249	1.14527825257105	1.10002699823759
ENSG00000223727	0.3667625890185	0.355768182369436	0.302586174512173	13.3715720492672	0.536421546272261	0.565081568132092	0.949281619723382	0.342477399201116	0.609103646342714	0.240492464896054	0.227860236124797
SUMF1	-0.0664670955714721	0.126365866881089	0.598895631984318	115.30502180273	-0.00987613054981381	0.223419187858033	-0.0442044868415214	0.964741405569039	0.985040263197528	-0.378116966873282	-0.379233432848428
ITPR1	1.51254397569688	0.349502998842001	1.50674804462256e-05	52.9470392993819	2.25191352255869	0.513033973314025	4.38940428839848	1.1366158949503e-05	0.000683090759726773	1.87655573054191	2.13426467854577
ENSG00000235978	-0.0713092910801426	0.246363249523459	0.772238749989784	5.99060793303795	0.0793476821088208	0.461244106869521	0.172029693013004	0.863414185328251	0.940969308563789	-0.385031146392097	-0.28008014319541
BHLHE40	1.27058292165082	0.584498725368654	0.0297202109355197	3.50150604558275	2.00564020975281	0.87286263047428	2.29777302834356	0.0215747106273003	0.120202161758497	1.53105911413299	1.8605842742811
ARL8B	0.388717693287646	0.138075982427621	0.00487400888581971	28.7239628294533	0.612325250175971	0.250014691385473	2.44915707466121	0.0143190988402059	0.092714624197775	0.271842197057707	0.312211058115513
ENSG00000233912	-0.170856707110307	0.249050176923345	0.492692129105233	4.62829808375422	-0.070462340410864	0.499785464073019	-0.140985173591542	0.887881655106279	0.95223619522211	-0.527175077556021	-0.446562118278123
EDEM1	-0.123487681211699	0.143336647367945	0.388950586302959	14.8443198070557	-0.21957537844467	0.282362482751351	-0.777636519926863	0.436783325128796	0.693043684318077	-0.459536761815172	-0.612269543355039
LMCD1-AS1	0.134541169818397	0.431960975811731	0.755446364324085	5.21999854815579	0.265257855624163	0.712879657413212	0.37209345625977	0.709823268263788	0.869131853930715	-0.091096909714796	-0.0734805288689566
RAD18	1.17077012506275	0.353155114407325	0.000915865871923495	4.45271355440861	1.75179978807096	0.629168880884536	2.78430774517669	0.00536421114349662	0.0481217216733629	1.38853624560173	1.57849463804285
SRGAP3	0.0613023222434061	0.315350148394718	0.845867026381774	47.0938771103509	0.127915694564581	0.494631182702332	0.258608229804146	0.795937532750078	0.912154922625978	-0.195674789517021	-0.226107127882536
THUMPD3-AS1	0.0976184611486552	0.166025076889148	0.556549612832043	18.8325202803813	0.0919848578632012	0.343204688976641	0.268017485825964	0.788685859236955	0.908110545410481	-0.143818910634911	-0.26603661030174
THUMPD3	-0.416128494793513	0.48261954461327	0.388561596992889	2.66530918678366	-0.454089955936431	0.810225717178157	-0.560448707451461	0.575173416584545	0.789343965043653	-0.877399096372643	-0.872882614429014
SETD5	0.179150570508437	0.0806177687677686	0.0262683137978443	82.0475769623265	0.317849136527964	0.153374610166613	2.07237127568037	0.0382308300113198	0.173489930458608	-0.0273990676831392	-0.0150365064348492
MTMR14	-0.114620310865489	0.0917089307800877	0.211362698816268	24.4928620550778	0.0195351654260542	0.217481140728726	0.089824641164731	0.92842656652155	0.97074915778442	-0.446875028036821	-0.346549033223821
BRPF1	-0.0528013700310423	0.295573426335832	0.858220030455763	2.05139909434079	0.219280350839073	0.660017622404433	0.332234084963123	0.739712508014226	0.882103989607135	-0.358603653238548	-0.124574745913019
OGG1	0.256858038778905	0.308957938021579	0.405765230107103	5.17126418635879	0.56757332070497	0.577433968265357	0.982923333052247	0.325645173070277	0.59463348819185	0.0835595635023578	0.262478807350279
TADA3	0.785033599904538	0.298056291647821	0.00844244132836677	3.53441567891645	1.44967632680576	0.672257441864347	2.15643031453163	0.0310500796975397	0.151256699955559	0.837742380064465	1.24274867322499
ARPC4	-0.050321352355756	0.176194645665872	0.775183801108821	8.10064942515615	0.0980913964459691	0.370566641518897	0.264706493935631	0.79123557446437	0.909306378293277	-0.355062431619954	-0.259250491542266
TTLL3	-0.216472421603595	0.117150470844079	0.0646290801560353	13.7030417949705	-0.106356744792372	0.269851538907809	-0.394130584627526	0.693484631501316	0.859226150901756	-0.592309836844624	-0.48645111392303
IL17RC	0.400610009359003	0.452332370230305	0.375803959931631	1.9761104391837	0.717398019758024	0.795413726877533	0.901918077997263	0.367100387325821	0.633788847743469	0.288823256179466	0.428977092278098
CRELD1	0.642074542253141	0.433042544463728	0.138152685091752	5.51641182398884	1.09871180838757	0.684751680319949	1.60454050711377	0.108594963145955	0.32269904444435	0.633610889158641	0.852726261990548
PRRT3-AS1	-0.647521559312193	0.419042996582596	0.122288476671365	1.83295917103132	-0.665066226000481	0.816990153136954	-0.814044359588498	0.415619538965437	0.674223932189438	-1.2078056618709	-1.10733786345103
EMC3	0.545760022184414	0.400924126909293	0.173433079257802	5.52405761981017	0.959216461839907	0.668290358255141	1.43532889557819	0.15119339738453	0.387911200907552	0.496083215847793	0.697706855294633
ENSG00000291224	0.716312301401824	0.430868608481381	0.0964157066540624	3.1912662016681	1.06876071283018	0.780751110988415	1.36888785400145	0.171034333003034	0.418135398072965	0.739615116561158	0.819441989947725
FANCD2	0.847524160597184	0.312070188372612	0.00661133220836569	3.47631286982708	1.30959940430286	0.622887694833283	2.10246472223757	0.0355125867906676	0.16565199399099	0.926972762044433	1.08708296855742
BRK1	0.922447843907829	0.259153317683153	0.000371607339725597	4.17494856688494	1.72165679832617	0.569403678993708	3.02361375916785	0.00249775102170315	0.0292408569674353	1.03395642176925	1.54499711642708
IRAK2	-0.246521462085118	0.237004817556988	0.298268450867525	23.182352993336	-0.265533306506859	0.402755329917502	-0.659291849871358	0.509708375006814	0.749043925889206	-0.635216914818937	-0.663342005035613
TATDN2	-0.301073699514994	0.210092311893075	0.151842308474579	4.12479443462635	-0.395382570284702	0.47142331545211	-0.838699651300694	0.401637874069448	0.662860386057934	-0.713112150991824	-0.807641842477605
GHRL	-0.288399103380067	0.251200053785446	0.25093332855287	3.42144803100335	-0.533287896650372	0.528899490020672	-1.00829724118193	0.313311787035163	0.582122723297526	-0.695014072785679	-0.960894279942302
SEC13	-0.23826446131744	0.138977529787556	0.086453460546251	8.44162053774751	-0.376293435297022	0.35768962755031	-1.05201103502532	0.292794486802822	0.560026072871853	-0.623426728839768	-0.786428329243188
HRH1	0.91094361545445	0.670159500691456	0.174053526281924	2.50737896371235	0.837530619201721	1.00583865865566	0.832668949432819	0.405031461039616	0.665200334257549	1.01752951364262	0.562478924070288
ATG7	0.205301761525122	0.12087483671267	0.0894199052024215	190.546941046819	0.370887786929449	0.206128784864262	1.79930128232058	0.0719710353679074	0.255350064949187	0.00994226415619117	0.0439046720393782
VGLL4	0.721559109427204	0.218630275765378	0.00096560102005472	26.8779639640121	1.16581903419257	0.363926908712658	3.2034427965673	0.00135795014183388	0.019642400609283	0.747107043007184	0.927301669606347
TAMM41	0.24382196156809	0.145294203028567	0.0933225284487775	9.18803862378041	0.416571537988178	0.315371875086276	1.32088994262477	0.186538063701806	0.438690089362298	0.0649453258295268	0.0946724442987066
PPARG	0.107398704306631	0.249857728937464	0.667312446697198	41.3389036367995	0.18136458322639	0.404664144566525	0.448185453694366	0.654019359916926	0.836618302524118	-0.12985368415638	-0.166710056840612
TSEN2	-0.287729495370122	0.444697781651888	0.517617345224209	6.19170751038382	-0.221576304644305	0.670684222393242	-0.330373515950086	0.741117750361086	0.88284661670307	-0.694057938325658	-0.614493147224174
MKRN2	0.73445191769544	0.322650995158808	0.0228277899579069	2.10622917576411	1.01415108643487	0.628534433376045	1.61351714811799	0.106632200767799	0.319642339840325	0.765516706703873	0.758755005806695
RAF1	0.0711304152153546	0.0881683519065672	0.419806627145912	42.7496713571176	0.123937450330988	0.192658898620268	0.643299900594104	0.520029520779883	0.755113650990866	-0.181641238204609	-0.23052810016617
RPL32	-0.419301303293971	0.364483741860223	0.249980056228296	6.24281182092115	-0.199113973765277	0.591905480838324	-0.336394880958476	0.736573109200848	0.881238076301603	-0.881929555234063	-0.58953104424331
NUP210	-0.0722938846686545	0.303975563639106	0.81201454081067	12.3130290252412	0.0460444908482403	0.51847378090094	0.0888077517984225	0.929234696992077	0.97074915778442	-0.386437049316061	-0.317089556613596
TMEM43	0.194080981292924	0.40175348299078	0.629035560967982	2.49119072678748	0.413317688692577	0.770890855690557	0.536155910582608	0.591850801764768	0.801627451489916	-0.00607990775480717	0.0910564829081262
XPC	-0.0695410451131593	0.190585077183875	0.715199565748706	11.6009285380695	-0.0977980197489024	0.336121624640632	-0.290960213742464	0.771081748488629	0.89845090490274	-0.382506264852875	-0.476939911498376
SLC6A6	0.572287989876705	0.241231864969216	0.0176750260563714	14.2738808935121	0.875482674031068	0.395282315592604	2.21482884383166	0.0267718146259965	0.138584228795513	0.533962547767661	0.604654560520826
CCDC174	0.182484278478974	0.174147888028185	0.294698688284477	5.2276808741793	0.28287255993048	0.404580337956103	0.699175252459184	0.484442514422101	0.73121821659334	-0.0226388601842217	-0.0539055317219641
FGD5-AS1	1.37812596684802	0.543352118705079	0.0112017768295598	3.0594065615713	2.18209852331849	0.843371174071751	2.58735250907787	0.00967165912004019	0.0712619025143225	1.6846200183059	2.05668015670659
NR2C2	0.451410320224633	0.169387366712142	0.00769978004163799	30.0078921453473	0.69791796939466	0.319909240684287	2.1816124095128	0.0291381502412329	0.146181545577453	0.361361109784848	0.407329159752238
MRPS25	0.216086237343512	0.149483100634925	0.148301692136606	9.22657220818036	0.459364334630737	0.313506707554222	1.46524563450142	0.14285391318081	0.375808633159427	0.0253414362241412	0.142227535637339
RBSN	0.58107990347697	0.307842886069141	0.0590815590760576	5.08256273773765	0.85258729800425	0.566193741709004	1.50582253952647	0.132112735582772	0.360126851437076	0.54651653672521	0.579211219967925
CAPN7	0.522310585036488	0.184330618226878	0.00460336668348366	18.1052642738728	0.699395645603498	0.340031903810839	2.05685301221786	0.039700366959072	0.177657665925922	0.462599723129333	0.40897128255312
SH3BP5	5.06011128809543	2.09915766006027	0.0159287626344886	2.82387085658138	8.62507260572676	2.50867707296184	3.43809599835968	0.000585819975007737	0.0110619478962758	6.94213336140847	9.21667541339991
METTL6	0.336370038665788	0.331541228541738	0.310313356722977	2.83811161978993	0.392137230298004	0.617381318875602	0.635162124782426	0.52532268264096	0.758650005362768	0.197094888569985	0.0675189085364086
HACL1	0.638928330821433	0.364369490506325	0.0795131934917129	5.26715587215834	1.09203980449393	0.612175855842864	1.7838661784372	0.0744454128442302	0.260853586678339	0.629118408298662	0.845311748813854
OXNAD1	0.542695015434903	0.266317245182319	0.0415722927004989	6.94420276988934	0.815824292431872	0.479503981109002	1.70139211471201	0.0888693810001248	0.289893398231704	0.491706687296942	0.538356958852905
RFTN1	-0.866314775469374	0.507220148254759	0.0876426485773631	7.59157121558698	-1.17328708036962	0.747220984766211	-1.57020092354167	0.11636837478076	0.337249353371985	-1.52022088164071	-1.67211724329848
PLCL2	-0.123715686336418	0.113038455115122	0.27375475990696	122.746231310466	-0.11648444395206	0.222283420269276	-0.524035682962542	0.600253721480103	0.806713831161317	-0.459862330735448	-0.497705897353336
TBC1D5	0.384802995353717	0.102061101188246	0.000163038460101636	301.121041594945	0.619667962763547	0.172678116758028	3.58857262516873	0.000332493375898067	0.00744686156539938	0.266252392963954	0.320370921344182
RAB5A	0.266481998231359	0.210168617908102	0.204818017284342	15.4706035756653	0.433002442181849	0.364763322028389	1.18707780095321	0.235196933736215	0.498954836541721	0.097301632201755	0.112931899417591
KAT2B	1.12831605287276	0.231513740335527	1.09557140782123e-06	22.6313870038735	1.72671006208355	0.402424737123358	4.29076521097223	1.78058494950396e-05	0.000947639318252159	1.3279160009419	1.5506127442522
SGO1-AS1	0.423481472586205	0.28486810340256	0.137123688335152	11.153955226166	0.612518599983298	0.527847179629786	1.16040896611951	0.245882337995319	0.510565794397069	0.321481458915743	0.312425925300394
ZNF385D-AS1	-1.81831559789228	1.16656732076719	0.119070017255301	2.59672404450448	-2.09897453174988	1.38195120709042	-1.51884850997677	0.128800632138808	0.355364710152696	-2.87958453734299	-2.7008219495862
UBE2E2	-0.15032470926375	0.0405185071935317	0.00020723808251278	492.780454611517	-0.169136134192555	0.0834543204715481	-2.0266911675378	0.0426940063232533	0.185517471839785	-0.497857401568586	-0.55621705191597
UBE2E1	0.006868260135263	0.0483973512487537	0.887147961463132	111.310761140047	0.0427373746418342	0.119638945252229	0.357219587248393	0.720927423472561	0.874180359777377	-0.273401282939292	-0.320764712845538
NKIRAS1	0.0955854873193319	0.507557339037019	0.850622272664193	2.42509887364602	0.274352703175755	0.839964520462137	0.32662415672606	0.743952170370058	0.884413797865052	-0.146721797556313	-0.0633735403110565
RPL15	1.25114901764712	0.497427439494689	0.0118951632740514	4.64299816780812	1.71161952926741	0.747647166409657	2.28934129114262	0.0220595303657786	0.121928549345694	1.50330940828315	1.53384282681926
NR1D2	1.73722859273563	0.735944320132206	0.0182481772686401	6.28817861036564	2.72022201657362	0.890225422875235	3.05565528311682	0.00224569282100254	0.0272807851983431	2.19738329203554	2.65468995931342
THRB	3.80592686089907	1.21665768782039	0.0017589113976612	19.0539651766685	5.94713055434689	1.49321179935937	3.98277763201335	6.81144817871884e-05	0.00236155834149241	5.15128120275228	6.24071242793147
TOP2B	0.448791442568245	0.219483567902805	0.0408784251909511	15.6758106046944	0.77199559584157	0.408255575891998	1.89096154817931	0.0586294773326053	0.226634196056615	0.357621609753993	0.489650685060738
NGLY1	0.352146147037132	0.133092205455193	0.00814784570432965	20.3731498941987	0.719551829785314	0.268285394837938	2.68203876778298	0.0073174979279347	0.0584552996641102	0.219621621576209	0.431370594002919
NEK10	2.27986494590952	0.617958689168855	0.000224829089822841	33.4442508838225	2.96790615988296	1.03024755301382	2.88076991903629	0.00396705113217332	0.0396090746891553	2.9722146991031	2.92993820159569
SLC4A7	0.146431551736293	0.0920900942435305	0.11181448600737	226.359798220712	0.267865822451144	0.154427752398196	1.73457049196989	0.0828169098457411	0.278089817063861	-0.0741186123741791	-0.0705823284615112
CMC1	0.179887080008919	0.0964116925202439	0.0620662398210805	24.0116398277023	0.352478736241761	0.251899627003636	1.39928248578421	0.161728289572578	0.404868265802619	-0.0263474044666231	0.0234469278488567
AZI2	1.45040023892216	0.280650468522672	2.36618544549322e-07	4.78056331148254	2.14838688033917	0.532813314304146	4.03215689747725	5.52672680857582e-05	0.00203609127241655	1.78782057904689	2.01921683608167
ZCWPW2	1.30911782670702	0.426070544224385	0.00212246993300513	2.94627851590429	1.95521521089958	0.692172008651631	2.82475336543642	0.00473170221711996	0.0444415652567375	1.58608317312068	1.80454761357286
RBMS3	1.93274801230949	0.762613314142177	0.0112648153696153	12.3082589347239	3.08881076502746	1.08685181326713	2.84197967682672	0.0044834349525711	0.0429271371837442	2.47656581655929	3.06429795351687
TGFBR2	-0.0728227128592856	0.0661033636487421	0.270614241706856	164.044816589367	-0.0376784551857506	0.120123417856973	-0.313664528182281	0.753775844454185	0.88958953609355	-0.387192164023447	-0.41012980306073
STT3B	-0.114441769424287	0.140352695759079	0.414850799252297	36.4366675110641	-0.0246944720499709	0.259413296763527	-0.0951935477404678	0.924161094871897	0.96937951989701	-0.446620088397601	-0.39570086752939
GPD1L	0.411279964449959	0.511659575579688	0.421503461226072	3.33360379834818	0.711890536511733	0.778688650068325	0.914217173255664	0.36060274209664	0.626637600399673	0.304058903898454	0.422856696104624
CMTM7	-0.0567195953991353	0.0765178975493735	0.458536295807499	67.3066705455734	-0.0941631525616884	0.159429961893828	-0.590623941968926	0.554772419352043	0.777901441146279	-0.364198494161774	-0.472900529764679
CMTM6	-0.110630270799531	0.073297659326413	0.13121476925806	47.9135627338835	-0.112652353641878	0.155512722753382	-0.724393166342577	0.468824394020917	0.718073813071916	-0.441177642779679	-0.493447344068287
DYNC1LI1	0.190942291438711	0.307679292994951	0.534870278666126	14.0603944967523	0.376349382121452	0.51142462064777	0.735884364825393	0.461801073162013	0.712028781407641	-0.0105616485409977	0.0499740734010093
GLB1	-0.102200005844033	0.111567955816549	0.359649226861091	31.4340371660946	0.070362004769594	0.223442670471418	0.314899587536905	0.752837894782674	0.888714993239396	-0.429140052560714	-0.29006581228303
CRTAP	0.438173140138573	0.310715886248165	0.15847911828305	5.53234869159342	0.521038358287414	0.563698592998299	0.924320842306921	0.355319294364254	0.62224780233618	0.34245971696128	0.210765094720293
UBP1	-0.178190429125794	0.0979411612729917	0.0688562169106363	20.0380089896581	-0.215333361566721	0.233938657458961	-0.920469339722086	0.357327548101698	0.62395791239426	-0.537646912174298	-0.607555443882273
CLASP2	1.47995689789532	0.253275444458377	5.11858423581223e-09	27.8919874978981	2.26770617422234	0.413270063072131	5.48722585266608	4.08294968670645e-08	1.05293439634893e-05	1.83002458459579	2.15181485173536
PDCD6IP	0.126510725918133	0.111648676458775	0.25716620408931	33.5706898675411	0.28259212168758	0.22247657192048	1.2702106979093	0.204009587977711	0.459314178370372	-0.102563594742853	-0.0542171791790664
TRANK1	0.201479966277701	0.17792912556358	0.257482779828658	29.0624875572115	0.399435058805253	0.316663383422098	1.26138694814873	0.207169468424202	0.463308132308436	0.00448511597258254	0.0756288926567446
EPM2AIP1	1.51874838480628	0.482812928757704	0.00165732396026965	3.72443157910874	2.0647766093833	0.697953606385031	2.95832930798592	0.00309311492872436	0.0334753661231008	1.88541501726707	1.92630180401761
MLH1	0.708982931499858	0.248565008956033	0.00434035905650974	8.01420652752526	0.949487367137102	0.482659405893138	1.96719955219793	0.0491602096376548	0.202611895976928	0.729149496333463	0.686895035934036
LRRFIP2	1.13201858658043	0.197450279787047	9.85631917016091e-09	13.3667838952108	1.83162935328326	0.396227708496081	4.62266851613024	3.78834835731472e-06	0.000284410581491101	1.33320285536227	1.66720821983802
GOLGA4	-0.552684722970513	0.0719543612770834	1.57795416405373e-14	161.856840054142	-0.717039617431831	0.142880678396747	-5.01845053843302	5.20899005495777e-07	7.58328132839497e-05	-1.0723879757637	-1.16509523316307
APRG1	-0.521271942651351	0.340759051379699	0.126081685982069	8.51031475384902	-0.655865322305838	0.554552640014393	-1.18269263363135	0.236930984693078	0.501180939264056	-1.02753361126667	-1.09711301604853
ITGA9	-0.636022982589896	0.168909209464937	0.000166234422542149	70.2155884125444	-0.819579232571674	0.281036828329567	-2.91626986200744	0.0035424395475877	0.0370498949670064	-1.19138682386106	-1.27904620497111
ITGA9-AS1	-0.26196614528618	0.57602658032829	0.649266549489973	3.45694728300232	-0.253612043932597	0.945688491842897	-0.268177149368049	0.788562963134901	0.908084882017813	-0.657270405239172	-0.65009405736521
VILL	-0.37548773080397	0.266030014098846	0.158112337181677	2.2057341331572	-0.288469570233065	0.608148844659762	-0.474340406573417	0.635257181850174	0.827623922965932	-0.819368077694785	-0.688830783569473
PLCD1	0.213359704908121	0.359937025891267	0.553335395999115	2.45020589396237	0.380403610851173	0.707116351288229	0.537964664737496	0.590601443576421	0.800055324886804	0.0214482157442138	0.0544794862900062
DLEC1	-1.02249915293529	0.327200538723566	0.00177809734719623	2.25633082826851	-1.32295794418217	0.650421869904049	-2.03399978598096	0.0419516170308377	0.183724063716808	-1.74323683006742	-1.8384445730776
ACAA1	0.138982173712571	0.309299670453274	0.653183002669098	5.58354535851329	0.252214777215493	0.55230449317666	0.456658926971321	0.647916217177914	0.834247135724182	-0.0847555924108802	-0.0879751362264101
OXSR1	0.0427037851083416	0.144460330894234	0.767528640693737	22.3804781576246	0.100741879011011	0.260808955546945	0.386266947006266	0.699298977000527	0.862932314188006	-0.222231673539759	-0.256305043935164
XYLB	-0.522564889193174	0.157633142874423	0.000916202071866125	7.4599271239819	-0.636612005459109	0.469472711804626	-1.35601492792203	0.175094418434242	0.423586765153435	-1.02937981191726	-1.07571704959965
ACVR2B	1.29986708468675	0.338895597821151	0.000125259436382087	2.7947547693163	1.61625670966948	0.74336800072045	2.17423497931448	0.0296874926664235	0.147829995286034	1.57287402225185	1.42786733673458
EXOG	1.09713701962204	0.376455590787945	0.00356388593404993	3.70052046189185	1.43159326973354	0.695023345595359	2.05977724173744	0.03941984120589	0.176902830600712	1.28339540429672	1.22265320159844
WDR48	0.563330525468745	0.344287837675817	0.101793625206847	9.45713862598277	0.857535392867933	0.583627449241631	1.46931984433258	0.141746056813554	0.3746434253325	0.521172168519419	0.584709974937369
GORASP1	0.11147965723138	0.275259838194583	0.685479052412593	2.40182821950092	0.274456207329281	0.60882087901734	0.450799597694915	0.652133991295904	0.835865010712415	-0.124026484267605	-0.0632585174599912
CSRNP1	-0.905719856370415	0.432330995316153	0.0361737846078035	2.4735683381303	-1.3569067171593	0.783089669188295	-1.73276033454227	0.083138275677074	0.278650603884615	-1.5764874662541	-1.87617141325696
ENSG00000287958	-0.103147342563962	0.523765951036222	0.84387915846783	2.31040516041721	-0.382801422731238	0.925496205424735	-0.413617495660676	0.679154258129146	0.850585503151645	-0.430492756336228	-0.793660573011921
CX3CR1	-0.520222560857648	0.200926376656298	0.00962214726027273	82.3361918635159	-0.685970758585048	0.300812089407578	-2.28039624316963	0.0225841982368758	0.123767439760802	-1.02603519715008	-1.13056880497501
RPSA	0.460143619550689	0.353461509804218	0.192977579980542	8.52156353916438	0.855896646223624	0.578235131651225	1.48018790172693	0.138823108190808	0.371398870707157	0.373831403316733	0.582888856607526
EIF1B-AS1	0.265742431973006	0.199313923037196	0.18243801760819	20.3488105264643	0.488955031171472	0.357059743432043	1.36939277016125	0.170876532995703	0.417911127044539	0.0962456042352768	0.175111300830869
ENTPD3-AS1	-0.276498031887368	1.08613969315617	0.799055623458858	1.88551886129228	-0.354440462039575	1.40613245758768	-0.252067620036054	0.800988797467218	0.914576203154852	-0.678020511782322	-0.762143397646897
RPL14	0.41318418388793	0.447950499602631	0.356326205343265	2.83495469647723	0.964669758541983	0.860062654833828	1.12162730601106	0.262020936542466	0.528609962725145	0.306777942197046	0.703767034649819
ZNF621	-0.322264328886231	0.237531357363868	0.174869143704972	9.89277791175973	-0.537927197038763	0.420560868644194	-1.279070967237	0.200872066257978	0.455922962423182	-0.743370288096586	-0.966049875533778
CTNNB1	0.0996602515460301	0.0803550549281233	0.214883424518669	66.714810722979	0.1462496954087	0.169144320652357	0.864644434082348	0.387233976273662	0.651797697810389	-0.140903434520416	-0.205732785629861
ULK4	0.164215087123419	0.163266922946153	0.314508203795086	34.0789810074391	0.319912644282115	0.291269029149633	1.09834075121584	0.272055723629169	0.538479120415865	-0.0487254707867274	-0.0127433564791148
TRAK1	-0.177008416390435	0.0578344864319728	0.00220891594355593	89.8879167042705	-0.165009897664275	0.12635103893214	-1.30596391655234	0.191564828690784	0.444083023289218	-0.535959114101883	-0.551631617675104
NKTR	0.377929349112531	0.133658290288879	0.00469014696865786	44.7605649522167	0.577526548683749	0.242010484459325	2.38636995407037	0.0170156241983234	0.10300109769246	0.256437501356359	0.273539703173439
ZBTB47-AS1	0.666500580806325	0.822169453511272	0.417560466982222	2.26670723489311	0.537337331341918	1.1453124256146	0.469162229732705	0.638953680862195	0.828703057068813	0.668488872748482	0.22887793644006
GASK1A	-0.520194120194842	0.183024556488427	0.00448020502641233	8.93025482248449	-0.338160054882587	0.412894694229176	-0.818998305400583	0.41278738042481	0.672045255359729	-1.02599458667743	-0.744051187973208
SNRK	0.11594237799735	0.109833877149464	0.29114377148537	19.3605595742664	0.300003839530336	0.241593211252204	1.24177263912087	0.214320460433661	0.471841857275705	-0.117654157404097	-0.0348677583106191
ANO10	-0.0999243241943923	0.105953869349036	0.345633472560307	32.5288848471818	-0.0641198697935568	0.208927591664361	-0.306899961286895	0.75891951853985	0.891886353579438	-0.425890602714025	-0.439513811245564
ABHD5	0.548825662223935	0.55191625218297	0.320028043766279	2.92099052301867	0.689362238897251	0.8826626353712	0.781003082346794	0.434800681825545	0.69141981407897	0.500460648674568	0.397821285128584
TCAIM	-0.081994737339785	0.119868456621015	0.493950338230848	26.5132657786657	0.00939581396756441	0.230761535446821	0.0407165516097447	0.967521866261045	0.985924291037997	-0.400288913978211	-0.357816765705774
ZNF445	-0.349405910188963	0.315512664282713	0.268111183656517	9.8546124448527	-0.386379806205304	0.52527180193422	-0.735580712276061	0.461985904103852	0.712170136190104	-0.782125799974528	-0.797637185112674
ZNF852	0.630813137286178	0.274651399131816	0.0216314691779507	3.1003258211837	0.882768718617533	0.596493185139945	1.47993093736758	0.138891678395308	0.371398870707157	0.617530709117123	0.612751449319679
ZKSCAN7-AS1	-0.103252644357276	0.494136895768792	0.834482942457152	2.39844757760674	0.165612927339333	0.806625815462108	0.205315679420024	0.837325494595722	0.931095221660834	-0.430643116952878	-0.184214671944424
ZNF197	0.378075818022971	0.30211689024754	0.210780440243231	6.29526204591882	0.586754733922849	0.516145638438612	1.13680072100936	0.255621601881991	0.521292494032276	0.25664664457226	0.283794868209762
ZDHHC3	-0.559947183538275	0.147467183359332	0.000146400577157762	17.592443546679	-0.835409211736151	0.277166069868632	-3.0141106814846	0.00257733761208889	0.0295967548177026	-1.08275805603491	-1.29663785973823
EXOSC7	-0.0768007008966592	0.221380236901222	0.728653222515527	7.77309054433868	-0.0314592270621678	0.421952071456531	-0.0745563991511502	0.940567665958388	0.974579698420436	-0.392872340167687	-0.403218453845974
CDCP1	-0.188051904020923	0.17843663973131	0.291935042684403	12.0187376629422	-0.272586820961785	0.345287900422918	-0.789447937874201	0.429850247081501	0.686816840176603	-0.551728129593777	-0.671180486052972
LARS2	-0.398736071569321	0.178752076810841	0.0257033016695652	14.8290849177806	-0.4142378846326	0.345988206634117	-1.19726012820621	0.231205180098846	0.493169970099864	-0.852564424533404	-0.828595513805109
LIMD1	0.0610721922388767	0.172922838101914	0.723956516715494	30.4198889375871	0.165910914466357	0.314265193809419	0.527932834225894	0.597545954478993	0.805473289398772	-0.19600339255693	-0.183883522635308
SACM1L	-0.359664884637224	0.0892256838230923	5.55502337452208e-05	26.2962704863527	-0.513996280972157	0.242159454866062	-2.1225530147334	0.0337913257414675	0.15985351474973	-0.796774607707962	-0.939455752488481
FYCO1	0.173995501311602	0.16609417765538	0.294836144774895	7.4558745243578	0.494190464903622	0.381166441596103	1.29652144305842	0.194795897345362	0.448070277634871	-0.034760000093862	0.180929371834953
CCR1	-0.960462588804296	0.191803249334302	5.51298796679147e-07	18.0977110972171	-1.2453635984533	0.331921470137827	-3.75198265401806	0.000175441605553646	0.00482785345038784	-1.65465471057965	-1.75221496230175
CCR5AS	-0.468202858141701	0.24107258620241	0.0521170690637427	3.75730839404784	-0.559237502697136	0.51716154231521	-1.08135941468803	0.279537267656051	0.54635957856642	-0.951756171768022	-0.989731747520387
CCDC12	-0.382387201712014	0.128600724857387	0.00294477031985182	14.7007284203741	-0.476494845413333	0.348188665960889	-1.3684961401554	0.17115682936731	0.418299687352188	-0.829219844389798	-0.897780883509339
NBEAL2	-0.221686648367166	0.196817388283091	0.260014428432919	5.44029780293033	-0.449913714754516	0.421833235705661	-1.06656772551807	0.28616708100463	0.552737871420457	-0.599755240449371	-0.868241610651744
SETD2	0.0315582853059324	0.0552229147285292	0.567680523285497	92.498231341703	0.127367001783212	0.117877209350528	1.08050574394295	0.279917030364796	0.546547979093804	-0.238146352392107	-0.22671688320077
KIF9-AS1	0.916334287147051	0.362661325470743	0.0115141692984007	14.9655079602125	1.42550001974387	0.536135788963554	2.65884137766593	0.00784098695925848	0.0611691860797468	1.02522686327315	1.21588185028368
KLHL18	-0.208099250934552	0.088433836922846	0.0186144621519628	26.9567630155569	-0.153622329367757	0.198540491817426	-0.773758178805285	0.439073808157874	0.695155269677771	-0.580353771658125	-0.538976757676372
PTPN23	0.500673237228458	0.390379660583076	0.19965713724074	3.17716986776311	0.793723261403918	0.722728192251616	1.09823204617371	0.272103176181782	0.538479120415865	0.431703715979709	0.513796363807172
SCAP	0.483339634059804	0.262648193129725	0.0657308178937708	6.18258823443352	0.644417244829461	0.514680753720522	1.25207177492281	0.210543711408826	0.467005342503736	0.406953033401656	0.347874484129317
SMARCC1	-0.154508405996312	0.119063726404921	0.194392152217397	49.4724832627677	-0.17904749425531	0.211946191812693	-0.844778067131035	0.398234762594292	0.659777343461102	-0.503831309521996	-0.567231420455875
DHX30	0.257946094342708	0.442818798203822	0.56022363929372	4.04096782353726	0.490427491062368	0.686596341962707	0.714287946336024	0.475049144132756	0.72282427089384	0.0851131999635681	0.176747626803881
MAP4	0.228222887022556	0.200297706317997	0.254528695555126	29.7171914180019	0.457496849000846	0.339010255898516	1.34950739997022	0.177174045082714	0.425972479874069	0.0426713797358443	0.140152222578348
ZNF589	1.12064808562664	0.620513904752667	0.0709183462019031	1.84914527901612	1.76605465352982	1.04099237080573	1.69651065949974	0.089789213203775	0.291387436340908	1.31696689696847	1.5943358889566
NME6	0.206993604864002	0.534948521322538	0.698799763921937	1.76330217288749	0.337260464071101	0.933471768277425	0.361296908521896	0.71787750450604	0.872315879869618	0.0123580502478072	0.00653505529383534
SHISA5	-0.325095632587773	0.293806742904686	0.268512414443609	4.56028070450635	-0.340766241812987	0.563280549396674	-0.604967173423579	0.545200808355092	0.772872107972581	-0.747413111652488	-0.746947410404192
PFKFB4	-0.366714512977854	0.264770027817136	0.166043200342901	5.54171965972808	-0.383812504671935	0.526031245238896	-0.729638226143064	0.465611349813814	0.715635190843761	-0.806840784466163	-0.794784175529474
UQCRC1	2.00750018231786	0.777302690438159	0.00980449545818923	2.16557698026936	2.18158801401489	1.03614209774323	2.10549114717614	0.0352485771305391	0.164931911446473	2.58330457213686	2.05611283420217
IP6K2	1.31822855012073	0.554276087785561	0.0173932027340667	5.15969933421986	1.93469448789101	0.744587378819159	2.59834445617282	0.00936744736181727	0.069761204527857	1.59909239117392	1.78174319475541
PRKAR2A	0.498041610027578	0.126621346611367	8.37824144386957e-05	16.8452488310376	0.791975575750582	0.260479548636576	3.04045204276499	0.0023622330806112	0.0280883059807201	0.427946010851756	0.511854182940382
SLC25A20	-0.229285654549511	0.258696669033914	0.375450064923072	3.17444521413899	-0.133995250228868	0.557956718675397	-0.240153484569513	0.810211272457739	0.91940746105149	-0.610605874798032	-0.517165433939887
ARIH2	0.143275548802249	0.147449640963067	0.331204093941095	26.1312789372821	0.24751979046072	0.270709266227612	0.914338079039396	0.360539227582185	0.626637600399673	-0.0786250745376363	-0.0931926153694969
WDR6	-0.389489114928152	0.239641145398564	0.104098330346333	7.30087138955359	-0.58747609293742	0.461314812648367	-1.27348196249059	0.202847069200061	0.458067962621905	-0.839360678814079	-1.02111293415719
QRICH1	0.316677549555867	0.186965602264098	0.0903081617215114	11.1047288854239	0.607968925298262	0.358425411869933	1.69622159915069	0.0898439214864556	0.291387436340908	0.16897594859028	0.307369929614597
QARS1	0.456919944584857	0.380363268232321	0.229645503548164	3.14546729998288	0.962821133803623	0.735839214788035	1.30846673356621	0.19071505075668	0.443658259827267	0.369228312139568	0.701712681460008
LAMB2	0.921496667073327	0.346733279175861	0.00786869134072953	2.28312695766023	1.20560221599131	0.705898726706798	1.70789685599202	0.0876554826773508	0.287805888194168	1.03259823468736	0.971512214198306
C3orf62	-0.0557240125498782	0.184040817236775	0.762056971581474	5.73332872385394	0.00594899576886501	0.375579827476454	0.0158394975812112	0.987362437870281	0.99520687421265	-0.362776899652983	-0.361647170987204
USP4	-0.328184138167328	0.0720111324975622	5.17886708994154e-06	41.1576279611452	-0.338108047609096	0.156697487333449	-2.1577119924687	0.0309502309712507	0.150922087923559	-0.751823194224262	-0.743993392950794
GPX1	-0.408570823183815	0.217855126300759	0.0607343586596403	36.1657310096951	-0.487094522113982	0.375426272873824	-1.29744388528101	0.194478500966721	0.447568319664871	-0.866607483733265	-0.909560169585679
RHOA	0.0596509306606337	0.109913696933041	0.587331566753851	32.3669956969557	0.16939096918959	0.214243043998527	0.790648629837215	0.429149060662386	0.685939334432211	-0.198032814474647	-0.180016182026346
AMT	0.301832504459246	0.329128340198854	0.359107906516174	2.12597898818291	0.74591460834665	0.707804284472103	1.05384302512801	0.291954791459123	0.559066097714955	0.14777868247842	0.460667214948174
IP6K1	0.359832181287692	0.229591342781138	0.117051027205428	14.3817157643685	0.64399705484224	0.40815430330235	1.57782742857714	0.114605260717728	0.334117274947742	0.230596523457179	0.34740753233393
INKA1	-0.24497756430757	0.301093323881749	0.415858843426026	3.65153372870571	-0.0192971603787738	0.60958900462813	-0.0316560177960325	0.974746370006148	0.989769460645235	-0.63301238045564	-0.389702903627877
UBA7	-0.498145197131219	0.18505057389785	0.00710375454052126	12.3730735285937	-0.608744568052229	0.338200315054808	-1.79995269357918	0.0718681082427109	0.255085153361663	-0.994510890493451	-1.04474832039208
RBM6	-0.102405179383334	0.0384454315451536	0.00772979073126816	138.16047311757	-0.109686826648737	0.0924695485001597	-1.18619403282312	0.235545682222586	0.499340478601646	-0.429433020219847	-0.490151791590053
RBM5	0.235680363378492	0.122447503701763	0.0542611217487375	30.7446142903582	0.405845266552145	0.221861304974768	1.82927467499708	0.0673584705222745	0.244560561115869	0.0533199233954154	0.0827524751009889
GNAI2	-0.182392666376241	0.127456394020283	0.152424444102805	46.9618837107382	-0.158896378792946	0.218361551587235	-0.72767562621695	0.466812174070034	0.716450719802096	-0.543647294165942	-0.544837741809619
ENSG00000213600	0.426927662122501	0.298954710805026	0.153272281052052	2.54671633700202	0.663689422795939	0.574881017749868	1.15448136623762	0.248302873691436	0.512819252544942	0.326402279041066	0.36929141070099
RASSF1	-0.138427267567783	0.123406800722689	0.261983608807231	19.2630426352481	-0.0662585949682689	0.235315463695954	-0.281573484069369	0.778270574498791	0.902863183536066	-0.480869023558393	-0.441890549365327
CYB561D2	-0.466123760202311	0.355808984925198	0.190182534668148	3.29680797865262	-0.492472038912628	0.68418788524513	-0.719790644548149	0.471653905952507	0.719727194379783	-0.948787424148392	-0.915536135696767
HEMK1	-0.421596168281396	0.221620265596447	0.0571272664720937	3.64058663708073	-0.479460409526908	0.47227424230894	-1.01521608966611	0.310002832558957	0.578714698382036	-0.885206397002655	-0.901076477239041
CISH	-1.65643395649417	0.46899167724663	0.000412577856148175	1.98823339241561	-2.11999823093155	0.772081821366227	-2.7458206789277	0.00603597455546065	0.0514940513587787	-2.64843345568535	-2.72418531943583
MAPKAPK3	-0.199800653951084	0.136788316985039	0.144109913880793	11.6711485065234	-0.271133009739172	0.292783144748371	-0.926054025316907	0.354417904719151	0.622005834725852	-0.568504190368965	-0.66956488410814
ENSG00000289504	0.318339469367421	0.265826650711234	0.231094062643342	3.10804846442774	0.300065202362099	0.580474845386919	0.516930586651156	0.605204615071657	0.809270645279523	0.171349006824378	-0.0347995665751352
LINC02019	0.367789039083395	0.386841614162573	0.341732120917882	2.08115691247786	0.339849423039193	0.741708058812147	0.458198369292987	0.646809931345986	0.833697913450022	0.24195813475657	0.00941213250914182
MANF	-0.657062160694685	0.731018912689707	0.368742903586467	2.79646237223469	-0.714221937665557	0.995933292124589	-0.717138329758946	0.473288747129157	0.721308839641685	-1.22142870343498	-1.16196398143004
DCAF1	-0.495225906310788	0.107268488047666	3.89899408212121e-06	17.578479257674	-0.65798190799735	0.257832301743673	-2.55197624016672	0.0107113823103128	0.0766093001052956	-0.990342429975088	-1.09946515084183
RAD54L2	-0.403896527126273	0.173578850954835	0.0199718460572736	10.8055924331471	-0.452406487811173	0.367704305486281	-1.23035406727935	0.218564545850935	0.47789815669829	-0.859933048137251	-0.871011797685463
TEX264	-0.0901158396821504	0.629370424622356	0.886144784449104	2.0939389556824	-0.36734710677795	1.05106841846504	-0.349498757953755	0.726714903110438	0.876915603673104	-0.41188505035586	-0.776486387999583
ABHD14B	0.677038414448425	0.551356538071242	0.219465633641602	1.84880926649223	1.15177297978708	0.978003794687485	1.17767741397682	0.238925234481687	0.503393829699279	0.683535864017303	0.911692467763803
RPL29	-0.126898982690916	0.482388943451596	0.792501542093502	4.43361068161183	0.252374817393134	0.754156144365208	0.334645310893229	0.737892660491569	0.88168111644121	-0.464407765222175	-0.0877972856098879
ALAS1	-0.156307913793622	0.305914297916751	0.609383772019705	3.61796951357851	-0.266783857830326	0.618164610261098	-0.431574136406228	0.666050959473169	0.84243345433562	-0.506400829883954	-0.664731726836407
TWF2	-0.46498891951784	0.540310302196827	0.389460554383729	3.23051608544593	-0.557269887043368	0.859818614000208	-0.648124939341256	0.516904144822316	0.752755213160088	-0.947166983130751	-0.987545161237751
PPM1M	-0.151342167306333	0.19095292903088	0.428032652950711	4.59815186775955	-0.481415892209983	0.446366760602566	-1.07852092651367	0.280801348047585	0.546885871417218	-0.499310231704561	-0.903249580305464
WDR82	0.582913112335368	0.349830776516368	0.0956593166183479	5.110436117459	0.950072850493694	0.570365231886631	1.66572714706168	0.0957677723857689	0.301921031629043	0.549134178891816	0.687545676151187
DNAH1	-0.215754639008855	0.186629790704505	0.247657923834903	6.17177521436248	-0.289086314924942	0.390893819962907	-0.739552021959247	0.459571862854562	0.709921847338192	-0.591284913809892	-0.689516164111432
PHF7	0.547731012898856	0.416950043944185	0.188960309885256	2.491395044423	1.0250127240748	0.737916965977209	1.38906241668722	0.164813770965481	0.409443454010557	0.498897596969986	0.770825405747331
NISCH	0.844070483475145	0.396280852616571	0.0331732243693666	4.50949051000171	1.39731313361634	0.6385120273342	2.18838968382498	0.0286412290896604	0.144598332551302	0.922041250382205	1.18455812177061
STAB1	-0.707388146014152	0.227916115586016	0.00191103132673974	64.0427329103664	-0.86808879891722	0.344690253562443	-2.51846053070938	0.0117869093148933	0.0814301808455126	-1.29328926675527	-1.33295426986411
UQCC5	-0.325407867494387	0.25075049214882	0.194378168838064	6.53627906888373	-0.535549268619703	0.472728482122181	-1.13288978530658	0.257260540113	0.522980548436922	-0.747858952427094	-0.96340731388702
PBRM1	-0.18523074765464	0.0494197228327838	0.000178169380737465	83.0179765028368	-0.223732141635928	0.123114370232952	-1.81727073137434	0.0691756692562954	0.248756809046742	-0.54769979543581	-0.616888901488711
GNL3	-0.465627122386629	0.235461260984597	0.0479839517376348	5.94645226953172	-0.604097415189998	0.459052663754503	-1.31596538455784	0.188185661223302	0.440498905135251	-0.94807827413425	-1.03958399844618
NEK4	0.1375404892793	0.209868257996035	0.512232233174763	5.87614074757974	0.249816598912154	0.419833460346326	0.595037371976206	0.551818490219033	0.776456670625363	-0.0868141761593601	-0.0906402013123447
STIMATE	-0.21371827625	0.194613894425591	0.2721322021394	11.2054922685896	-0.287182669759457	0.361186557755945	-0.795108964031566	0.426550120736917	0.684330143933774	-0.588377187830025	-0.687400667419847
SFMBT1	-0.0171699479065716	0.0731303811187795	0.814375277608643	42.9385397034306	0.0494419941833447	0.182381259378913	0.271091417789942	0.786320722131091	0.907007135840924	-0.307725482657015	-0.313313954313663
RFT1	-0.410763764975837	0.191257145719157	0.0317372657373252	5.00997977324587	-0.412160458142664	0.409319258259853	-1.00694128073741	0.313962992794189	0.582613070098756	-0.869738789191131	-0.826286896135098
PRKCD	0.0227091705488142	0.130942287739909	0.862314348647283	28.9736525486405	0.0941932919345117	0.235387862823397	0.400162059354699	0.689037157405992	0.855702997075741	-0.250782018982552	-0.263582405570655
TKT	-0.0324037045831005	0.558793290970957	0.953757617969538	9.2240206792527	0.194633843230446	0.703061266296587	0.276837670571286	0.781904754225282	0.904739652909506	-0.329477790720344	-0.151964096749251
DCP1A	0.0663766584032592	0.0959961979087719	0.489282220154072	20.4833029217806	0.0657212656227334	0.249471541298129	0.26344193522336	0.792209972115348	0.910172093317687	-0.18842913595239	-0.295223006748517
CACNA1D	0.657465099018928	0.29315448166045	0.0249145063368495	50.6830170199451	1.05930147110864	0.454733778274619	2.32949809694788	0.0198326937015465	0.11401904035042	0.655587092346352	0.808930054777441
ACTR8	-0.0312557594246027	0.3071169106486	0.918938020079915	1.82641141579181	-0.101920541454917	0.707790244900424	-0.143998228556054	0.885501868465907	0.951222999250554	-0.327838637801096	-0.481521217504444
WNT5A	-0.124287401430053	0.179977068461043	0.489833579958445	30.2868047671854	-0.087735217901826	0.300183790092672	-0.292271670881164	0.770078916995961	0.898216906938399	-0.460678683727376	-0.465757247627224
ERC2	-0.848796503740003	0.894775554917254	0.342817033057417	28.016099201395	-0.493291739241187	1.25804515030678	-0.392109726046714	0.694977141456407	0.860706847852159	-1.49520651049865	-0.916447058259752
CCDC66	0.0771015737768943	0.187175539406275	0.680397177647156	12.1459611289922	0.215273798305016	0.345396152573191	0.62326634706621	0.533109508642074	0.764398791879762	-0.173115010348698	-0.129027176851375
TASOR	0.345271875340059	0.122908870196614	0.00496694557295024	24.1466962056739	0.566260140810367	0.258756591358938	2.18838924193769	0.0286412612501696	0.144598332551302	0.209805836879047	0.261019487213912
ARHGEF3	1.59345060382049	0.642009000137147	0.0130656261387885	2.83565966407029	2.19796098258378	0.926690928606213	2.37183824156952	0.0176998377679554	0.105660539479871	1.99208244773187	2.07430790619716
APPL1	-0.00750264365407502	0.087234567156004	0.931462126268546	23.6752923626455	0.12876774980833	0.222025561285459	0.579968130979176	0.561936109185051	0.782078143278818	-0.293921521841084	-0.225160249713286
ARF4	0.129310255158192	0.292364028524384	0.65827795821062	8.60686558802345	0.252461850268798	0.516663476363272	0.488638856467743	0.625097398649148	0.821629404428019	-0.0985661419966179	-0.087700567080687
DENND6A	-0.226551413860783	0.120475265414219	0.0600425915568663	34.6404811575729	-0.321130773407601	0.253544003844238	-1.2665682033044	0.205309727862869	0.460632762537971	-0.606701647689552	-0.725126763782412
DENND6A-AS1	0.461871878133071	0.33321370261742	0.165712371011566	3.38351535162403	0.683543874534056	0.689438812243456	0.991449657888831	0.321466062678521	0.591308881543985	0.376299186798859	0.391355410718825
SLMAP	0.219482011853428	0.129563746049817	0.0902637782185007	40.3035332227117	0.445878777355893	0.246915542788813	1.80579469530297	0.0709504143852422	0.252921974818798	0.0301902686442565	0.127241207136439
PXK	1.84641441980665	0.490194816562944	0.000165422812764503	2.76737354658412	2.80244190006273	0.78740424682139	3.55908913544178	0.000372143223963912	0.00807443446994777	2.35328992734747	2.7460598714469
FHIT	0.192075077172324	0.0688259438175088	0.00525882567506929	409.303010500129	0.30384101659947	0.124458047540112	2.44131273633828	0.0146339757688204	0.0936938053337758	-0.00894414179131514	-0.0306035521749609
PTPRG	4.41893526641449	0.847795236960335	1.86546640061668e-07	56.357728068065	6.26610300188941	1.21748834416327	5.14674578358764	2.65044123270245e-07	4.30362508666782e-05	6.02659698764506	6.59518245717713
THOC7	0.0800777047241844	0.3427392272503	0.815264218568814	5.97902841868461	0.251810575800303	0.606114570840595	0.41545045757781	0.677812175625311	0.849712874610286	-0.168865387712805	-0.0884243201247915
ATXN7	-0.00938947459939871	0.077066868208143	0.903029358268162	64.8417560723263	0.102543210528285	0.165136145390897	0.620961633115227	0.534624867336218	0.765970581159976	-0.296615731080315	-0.25430324710121
PSMD6	-0.386148757987064	0.673379725778797	0.566340894420415	2.23278096292491	-0.14884718309691	0.96753450503132	-0.153841731042028	0.877734528874193	0.947999504321941	-0.834590977238368	-0.533670198281288
MAGI1	1.17315327712685	0.38726253510359	0.00245081586115416	15.233205576258	1.89131936137451	0.6106708587197	3.09711743137662	0.0019541244600515	0.0246684298970977	1.39193915264303	1.73354096762484
SLC25A26	0.0441438374028549	0.10851755138702	0.684162349259207	23.489796773918	-0.0436154163674023	0.250793424001294	-0.173909728857871	0.861936406620616	0.940633314445172	-0.220175420325092	-0.41672747260838
LRIG1	0.378740235573094	0.300353192375526	0.207315012903655	18.1051978498546	0.607686408556767	0.496827191301997	1.22313435978463	0.221278952814998	0.480457981262491	0.257595367565533	0.307055972348408
SUCLG2	-0.109709655460667	0.0935421126374983	0.240861157268301	106.39626781071	-0.0949353174520763	0.172956541823353	-0.548896945158844	0.583076174727203	0.794240420658662	-0.439863094511382	-0.473758626799037
SUCLG2-DT	0.861000080000957	0.187460912702781	4.37007248491187e-06	19.5675162512446	1.36557940114643	0.364446002221185	3.74700063335488	0.000178961634464167	0.00489487185658659	0.946215051161411	1.14929282797065
EOGT	-0.237061732711207	0.257435440408029	0.357124066030158	3.14885760074795	-0.241373606109526	0.574706601380136	-0.419994490284045	0.674489478688306	0.848137480120615	-0.621709350538744	-0.636493636869684
TMF1	0.654467795717104	0.218614156672341	0.00275606080618882	12.7878508124747	0.991703389097444	0.376954738288289	2.63082881939796	0.00851769268039838	0.0653747399092481	0.651307237668027	0.73380916489473
UBA3	0.176975890494724	0.118810355499966	0.136338333189244	21.5845229646057	0.205988627866021	0.276235070374962	0.745700491926719	0.455848361956979	0.707391294458352	-0.0305042971155044	-0.139345668816493
ARL6IP5	1.05952012509681	0.421471861887537	0.0119418736272798	8.18415778481937	1.52701513536305	0.653078851838359	2.33817881418857	0.0193779740509233	0.112118970374124	1.22968217416753	1.32869430878798
FRMD4B	-0.115279938902787	0.151139988391765	0.445620742917752	155.62337407347	-0.0857801498949702	0.241142150495943	-0.355724412835131	0.722046960562219	0.874439268218782	-0.447816912076273	-0.463584605385217
MITF	0.36714201806208	0.128439390470462	0.00425669786978597	65.1782101237963	0.63454952980829	0.225832300248977	2.80982626979714	0.00495682488228288	0.0456068311799034	0.241034252297507	0.336908617769727
FOXP1	1.19636566529537	0.298236821911066	6.03439019343646e-05	203.683978666647	1.7520433230797	0.434340897804187	4.03379771957273	5.48825675024009e-05	0.00203609127241655	1.42508416270513	1.57876527540458
FOXP1-IT1	0.856558246998576	0.347361460342518	0.0136669898868354	2.45055033913255	1.41461732193004	0.674601808315657	2.09696639483083	0.0359965502685633	0.166960361112052	0.939872549972423	1.2037880464393
ENSG00000277855	0.878394460041735	0.51062793774298	0.0853917226415028	2.98740549410387	1.2727776095316	0.841289527900086	1.51288892506309	0.130307875534852	0.356696609991741	0.97105251714251	1.04616337575244
FOXP1-DT	1.03294245553806	0.41633638819309	0.0131003888606708	1.75075558811085	1.80656487154742	0.895121980071111	2.01823317019196	0.0435669830973777	0.187616240793926	1.19173187286476	1.63935437966348
RYBP	0.638848494093363	0.306031777916402	0.0368408491057654	19.6021266708357	1.00953114862688	0.484582341862111	2.08330155974635	0.0372237446650606	0.170328871867311	0.629004409293648	0.753620927604864
PPP4R2	-0.031044895715469	0.18445446326983	0.86634211537038	25.8565239628745	0.0335813572003728	0.314475461708101	0.106785302159897	0.914959307973905	0.964453087317081	-0.327537545138409	-0.330939678725047
ZNF717	0.560114850412218	0.237847429532936	0.0185260268969971	7.82344296938708	0.743550742738775	0.4665731027203	1.59364253619334	0.111016121594029	0.328060642014913	0.516580500426879	0.458040281124855
GBE1	0.12086776058977	0.135653486136029	0.372927175288668	48.0173300819341	0.244159462882326	0.242785805077621	1.0056578999924	0.314580161427057	0.583638342659942	-0.110621194901476	-0.0969269047232176
LINC02008	-0.233836604655104	0.271297253718345	0.388731388778359	4.08112547144724	-0.374225596042725	0.623126757085756	-0.600560948133421	0.54813245498672	0.774410115446179	-0.617104184491414	-0.784130365746363
CADM2	0.463125492437955	0.801552394825315	0.563408827045738	8.15201809019688	0.713045517750231	1.28637067435597	0.554307970451226	0.579368096457717	0.792449831584687	0.378089224878859	0.42414021208396
CHMP2B	0.143582164427946	0.283698304630906	0.612780382308324	2.54143601199888	0.396664023374265	0.652868039855761	0.607571513933964	0.543471698588577	0.771770854540669	-0.0781872575441776	0.0725494761810243
CGGBP1	-0.254209208028483	0.263750477228416	0.335133852446648	12.9827831398557	-0.251872389610532	0.446817000314042	-0.563703685028781	0.572955809095441	0.787887021911182	-0.646194260829086	-0.648160801614844
ZNF654	0.083837992240977	0.109009895118977	0.441842214852282	29.2605188050783	0.171934243010789	0.237172434299827	0.724933500465043	0.468492827697017	0.718053364373116	-0.163496066526391	-0.177189874134472
C3orf38	1.04584492447088	0.297365319689937	0.000436392434483765	5.44296215888278	1.2196507297244	0.621474100173782	1.96251256389181	0.0497028393209162	0.20419564301802	1.21015533104148	0.987124149060369
PROS1	-0.927609123852715	0.216166728518197	1.77730686814001e-05	26.7220642806588	-1.29563264522643	0.373652528322869	-3.46747993661879	0.000525362959332079	0.0101540172825082	-1.60774318995154	-1.80807831544434
ARL13B	0.167287320893552	0.238494377717425	0.483034157204492	10.6786369228603	0.177135877250208	0.436450638546142	0.40585546590163	0.684848801616706	0.852832140361681	-0.0443386227603676	-0.171409364077325
NSUN3	-0.173901566984325	0.12255966747763	0.155924235395424	18.2582152152555	-0.0575731767173908	0.260146884873693	-0.221310267641082	0.824850855768682	0.925407321799758	-0.531522838347774	-0.432238554388585
CRYBG3	0.0200131315232837	0.209152008050434	0.923769153375768	15.86581019144	0.0695963116557023	0.358274722714256	0.19425403815387	0.845976972300644	0.934632971884946	-0.254631697868684	-0.290916717314375
RIOX2	-0.193053669443772	0.598390784963027	0.746981989061724	3.34376403289154	0.00509128498517913	0.86912605104261	0.00585793623269213	0.995326069853093	0.997868833332669	-0.558870159274869	-0.362600334086148
ST3GAL6	0.287925088513146	0.101871925136653	0.00470826940370922	69.647175810014	0.504797906953575	0.189185283466948	2.66827259342172	0.00762423717540892	0.0598403171697747	0.127920258686571	0.192717287445336
DCBLD2	0.991863196687734	0.427652110449522	0.0203775519253866	1.96158329013432	1.12637680430312	0.781074688757418	1.44208591126545	0.149278139052938	0.386048491993363	1.13307472660076	0.883470020540282
CMSS1	-0.164715763944291	0.256440411377755	0.520668066475016	54.5201075652671	-0.116994182490638	0.385431847154981	-0.303540517874214	0.761477974236216	0.892957275072214	-0.518406413963515	-0.498272363316367
FILIP1L	-0.0085894130081424	0.200194170175152	0.965776935939698	11.160557626749	0.141427016242312	0.381086915003323	0.371114857724985	0.710551985129845	0.869302208433666	-0.295473321721141	-0.211092167727979
TBC1D23	0.476648117893109	0.234385109513569	0.0419908400816608	10.3532977001575	0.760899385213117	0.445814388432233	1.70676273569573	0.0878661612867678	0.288183129278476	0.397398205649093	0.477319607137591
NIT2	-0.377922602116184	0.550981306215957	0.492770991947147	1.77893644521418	-0.450581650824309	0.932885270288107	-0.482997926084902	0.629097208781945	0.825046645104651	-0.822844834741815	-0.868983879521729
TOMM70	-0.310040065640764	0.342406694976371	0.365214782762781	2.64262485754196	-0.137354750569405	0.764785622155643	-0.17959902303374	0.857467371716759	0.939205456502401	-0.725915241018649	-0.520898803994685
TFG	0.212173348719472	0.120760215469603	0.0789211260181141	13.978499852983	0.408554334005869	0.27685616616426	1.47569165486266	0.140026687252751	0.372826218036381	0.0197542156471735	0.0857630273507153
IMPG2	-0.145465030398773	0.69782352341455	0.834873460702036	1.78906815971827	-0.0762646832610092	1.07164691611779	-0.0711658682668447	0.943265745693274	0.975995908282414	-0.490918257534422	-0.453010188183942
SENP7	0.12359612284676	0.0726364536247094	0.0888357148531285	36.3818390662098	0.30930608324957	0.188375555474645	1.64196507593684	0.100597241985308	0.30989443896225	-0.106725361616056	-0.0245302930260428
PCNP	0.354335684856487	0.222932059277658	0.111962554788572	9.0864020171183	0.648876591157553	0.401199174016924	1.6173427892705	0.105804307708318	0.318638359971766	0.222748066495492	0.352830099059426
ZBTB11	0.916627599339308	0.332360506220242	0.00581683376466039	5.25180000081569	1.51270808292455	0.630679886358177	2.39853547837016	0.0164607817864373	0.101209139240043	1.02564568427051	1.31279506314665
RPL24	-0.809342313673972	0.440726378288203	0.066301070609353	3.98084838089053	-0.790485086050113	0.731970178797806	-1.07994165465649	0.280168162585864	0.546767099567569	-1.43886980282183	-1.24671424950652
NFKBIZ	-0.771572770060893	0.237444776082063	0.0011561497685355	19.6741382573567	-1.04173008918065	0.378343574828024	-2.75339706681731	0.00589803139848423	0.0510717576969783	-1.3849386047905	-1.5259196300767
ALCAM	0.725450516582342	0.259459091339732	0.00517376128378759	67.3555008543626	1.11341352137088	0.393521234197606	2.82936071706816	0.00466410968115679	0.0439233983730855	0.752663590156766	0.869064088882197
CBLB	0.148573133649063	0.14545368232903	0.307043012713012	26.270745785051	0.398110066820782	0.285109629332021	1.39634030514335	0.162612041981263	0.40625495616386	-0.071060643778606	0.0741564458949496
BBX	0.496640923941148	0.112824636287406	1.07315094790121e-05	74.4257644109606	0.799545785121738	0.226860003222955	3.52440171807613	0.000424440236287103	0.00879788646642275	0.425945968715137	0.520266860454893
CD47	1.96718692383299	0.542199800768735	0.000285449786466419	3.73311857059039	2.69666800812579	0.756489243596804	3.56471427842676	0.000364252768836387	0.00795398444900616	2.52574119914756	2.62851468891725
CIP2A	0.503089230943534	0.429101482123903	0.24102653664505	1.87024053981505	0.474156173616305	0.784039434579163	0.604760618795674	0.545338063751698	0.772872107972581	0.435153517672443	0.158665518410482
MORC1	0.146111759695275	0.214352123158572	0.495464318464987	12.1622690211038	0.18822369034012	0.401215800813557	0.469133294248267	0.638974362112619	0.828703057068813	-0.0745752439943459	-0.159087618232089
NECTIN3	-0.442614869054003	0.564415971622253	0.432922906407528	10.9436808532469	-0.582542145112767	0.806954186726954	-0.721902376485073	0.47035450007043	0.719058501230158	-0.915219036957783	-1.01562990061252
ABHD10	1.94429104899682	0.414349770584411	2.70030684189097e-06	2.28568588799719	2.44876132229036	0.667917897789418	3.66626097368394	0.000246122754765809	0.00611984568737243	2.49304813903171	2.35301913795257
ATG3	-0.0642992890313244	0.274749714404663	0.814962781114597	9.38295855137783	-0.0702680078443443	0.487916671312092	-0.144016410948578	0.885487510666958	0.951222999250554	-0.37502155208596	-0.446346158965435
NEPRO	0.188336506605132	0.271401521947543	0.487719526485894	5.40700699067155	0.365206850326822	0.493044223151351	0.740718242255349	0.458864296157106	0.709196770053774	-0.0142824533070391	0.037591519354279
NEPRO-AS1	0.828220567948918	0.703396443142681	0.239012298717584	2.28871504406532	1.25329829466956	1.01753837313128	1.23169634459364	0.218062535822753	0.477262960314298	0.89940912800917	1.02451626057987
CFAP44	0.884652003974881	0.473500450874773	0.0617169975664691	7.16297025592308	1.43053366360297	0.717359681987073	1.99416513016234	0.0461340114773609	0.194222788694365	0.979987675176334	1.22147567476505
SPICE1	0.762067410166512	0.298464287248475	0.0106709035334314	5.27890757825697	1.15000658903281	0.544597889193477	2.11166185520093	0.0347154629907221	0.163454235239571	0.804948917176081	0.909729500155945
USF3	0.662056655075431	0.272339665614531	0.0150573781480579	14.5846964345197	1.0269443051066	0.45892772721152	2.23770376949414	0.0252403792843563	0.13320008420079	0.662143383348754	0.772971947212296
NAA50	-0.0365015426448197	0.169566616855167	0.829561704998136	19.7816477027458	0.0182036094628687	0.321768596133857	0.0565736050117703	0.954884861009141	0.981122944010626	-0.33532910092602	-0.348028774451783
ATP6V1A	0.761220288598979	0.345811200893772	0.0277176383082931	12.1433311798949	1.29843120328657	0.572605259925889	2.26758518329823	0.0233545016018635	0.126833773440686	0.803739310793667	1.07467188863072
CCDC191	1.7113220480482	0.377967043106524	5.96286572483873e-06	2.62395518410901	1.81329377441031	0.74541206223716	2.43260589179116	0.0149906074782685	0.094993458188213	2.16039129112182	1.64683212394195
QTRT2	-0.446762091424216	0.148995558506086	0.00271318674542532	8.85397499712921	-0.530598008078544	0.347748290249799	-1.52581054445271	0.127057053910287	0.352541336795036	-0.921140863104776	-0.957905040940409
ZBTB20	0.283683247694567	0.0657217370116149	1.585732593987e-05	227.768214933222	0.457070467887708	0.12715557708182	3.59457664679231	0.000324919483431499	0.00733180814363177	0.121863326690046	0.139678390663371
ZBTB20-AS5	-0.0939625751719762	0.279314314885731	0.736565903141227	2.38679607519002	-0.0401049948845686	0.576818784211327	-0.0695278933043129	0.944569430724978	0.976491341814225	-0.417377810755647	-0.412826385805204
LSAMP	1.14631533597108	0.727239688910601	0.114967003413491	5.04345771469534	0.75226734041098	1.05367050611596	0.71394931911304	0.475258518901764	0.722829956273556	1.3536172090672	0.467726925396464
B4GALT4	-0.0557024319810556	0.202072252594355	0.782812281683933	7.70037955167998	-0.211652313041316	0.392259053207484	-0.539572793312596	0.589491683520199	0.799031676746256	-0.362746084720647	-0.603464741414058
ARHGAP31	-0.306587362216844	0.093275667274205	0.00101298450751662	112.032087922055	-0.359775684570872	0.163978082790734	-2.19404739004061	0.0282320028296857	0.143249090786121	-0.720985119701683	-0.768072362675918
TMEM39A	-0.432135820864834	0.188208855637296	0.021673363537992	15.768907307019	-0.544748252308228	0.349307119998026	-1.55951087487512	0.118875512698225	0.341675315343909	-0.900255985541026	-0.973630027611118
POGLUT1	-0.0415535000466592	0.144651142417336	0.773907886740089	8.51337393700193	0.00675953900104838	0.339189057325288	0.0199285291051293	0.984100386726496	0.993900647934805	-0.342542799822559	-0.360746424589104
TIMMDC1	0.0540011799090111	0.44392190361146	0.903179638125823	5.70232468002211	0.140604610506085	0.718409416537583	0.195716547235331	0.844832032065699	0.934286634502673	-0.206100103551127	-0.21200609677614
COX17	0.600109958732574	0.395669741986394	0.129343937475758	3.61826745550422	1.103501635678	0.71145095194535	1.55105792277127	0.120887803615411	0.34376182936913	0.573689586234387	0.858049136216204
GSK3B	0.145021401714929	0.0760122878127636	0.0564082958268978	67.8771012806978	0.312493192682836	0.165506857220037	1.88809816059395	0.0590127737644952	0.227530668944184	-0.0761321680802034	-0.0209884987967205
GSK3B-DT	1.16037161323549	0.58361068752883	0.0467825960454266	1.93848809394517	1.60541880204396	0.977177546611929	1.64291413327115	0.100400700408457	0.309711798320823	1.37368819219838	1.41582330765754
LRRC58	1.45450250210781	0.343804313024082	2.33056820423214e-05	3.17290883024933	2.10319161526903	0.610845225495905	3.44308431577178	0.000575119977491686	0.0109354992754297	1.79367820789484	1.96899191209653
GTF2E1	-0.2686106425262	0.229523879714466	0.241882284353036	3.95096407533197	-0.325417921512584	0.47846180004333	-0.680133547721289	0.496419904224048	0.739509169091642	-0.666758094583293	-0.729891017014508
POLQ	0.31766885511249	0.614788076127741	0.605356674306732	1.82751159986501	0.933032501768364	1.13146175167873	0.824625755474316	0.409584094500679	0.669486786845913	0.170391435545364	0.668608953065664
HCLS1	-0.0366618764784271	0.120960470564422	0.761821479828911	108.152710746725	0.0118121911158093	0.215909863095564	0.0547089000310332	0.956370378784477	0.98120976012008	-0.335558041890199	-0.355131476474663
GOLGB1	0.330807615367266	0.207644489121889	0.111127843678296	33.9903005057232	0.531593168681757	0.339279764296689	1.56682839539141	0.117154808271983	0.338814258078474	0.18915229451802	0.222494521440343
IQCB1	-0.193238628040291	0.0916989310373807	0.0350901940743479	32.2896593769272	-0.153303728194007	0.187447417318387	-0.817849242135007	0.413443276418528	0.672749055877706	-0.559134261981502	-0.538622700238976
EAF2	0.292763964717052	0.157434754689476	0.0629436728015108	27.3675912849103	0.504911447858056	0.266670461396923	1.89339098606248	0.0583058932631764	0.225849085302203	0.134829698564251	0.192843464010247
SLC15A2	0.251429741597693	0.175216949923551	0.151297801652456	49.1592494796927	0.398441091848821	0.297662647987837	1.33856597239269	0.180712009870217	0.43080395557614	0.0758084883701842	0.0745243098038054
CD86	0.292942150124931	0.0884034839195448	0.00092072001840255	97.4472445341891	0.444786412242959	0.175217498282766	2.53848169618975	0.0111334626589991	0.0787701118946873	0.135084129822861	0.12602727566207
MIX23	0.185571425534048	0.301018022325765	0.537578129253493	2.48936674247472	0.0231061927906777	0.742014963664372	0.031139793565038	0.975158054370296	0.989782785162218	-0.0182307174519545	-0.342580595874051
FAM162A	2.22608961425993	0.537153088553277	3.40947244860544e-05	2.93467983021199	3.11190620249256	0.78991981860642	3.93952161876707	8.16442450919651e-05	0.00273948310855047	2.89542880806601	3.08996361980487
KPNA1	-0.048326397985393	0.115632038699476	0.675996400346779	30.3720653769205	-0.0850750865737552	0.217181300773307	-0.391723809880651	0.695262295467785	0.860706847852159	-0.352213832751148	-0.462801077472331
PARP9	-0.391420634900826	0.107209188191132	0.000261222294928953	34.3737422273445	-0.519824782868378	0.20086897729383	-2.58787987011047	0.00965686521423032	0.0712301104556553	-0.84211869959439	-0.945932892609921
DTX3L	-0.309465191578673	0.162497247422289	0.056853757799179	7.88927126258247	-0.418141272148341	0.338439517250364	-1.2354977797673	0.216645302256955	0.474984197597014	-0.725094377330083	-0.832933298769052
PARP15	-0.270795706227574	0.232867386623535	0.244880145242288	3.86011253538712	-0.200494925730199	0.494384795125406	-0.40554427989506	0.685077476958408	0.852897835451944	-0.669878150901609	-0.591065678620556
PARP14	-0.235153031587806	0.106330293585925	0.02699889826493	84.1359461353723	-0.277517234777307	0.192480998264503	-1.441790292442	0.149361542260811	0.386048491993363	-0.618983912833611	-0.676659592298185
HSPBAP1	0.155612788235004	0.101810359012932	0.126399033144467	41.7952002502679	0.331402899790154	0.217180877866758	1.52593038137304	0.127027203453733	0.352541336795036	-0.0610087085623414	2.56185134096104e-05
SLC49A4	0.382711723981959	0.112861104733179	0.000696387363865722	24.8508093425208	0.731739296082884	0.23275168183761	3.14386255044728	0.00166733734732115	0.022361644720536	0.263266262878748	0.444914370489614
LINC02035	0.276830821215919	0.289153977543643	0.338374466582172	2.48608700789704	0.237148206662214	0.67688442945174	0.350352580652945	0.726074109007071	0.876542023070789	0.112078734818856	-0.104718424701007
PDIA5	-0.615914796977358	0.228051061939649	0.00691779470317956	5.40935473440298	-0.80289513685462	0.45043005169547	-1.78250792510942	0.0746664400107925	0.261131134665598	-1.16267431011109	-1.26050538132843
SEC22A	-0.319062132070314	0.137330790686394	0.0201624531041603	26.4421218905839	-0.490796847225772	0.276787895032239	-1.77318754192124	0.0761976357038572	0.264319700177946	-0.738797865607616	-0.913674516454081
HACD2	0.704122148786967	0.317538638587285	0.0265931958082772	7.10781702004596	0.973351137297385	0.570093442105423	1.70735368170994	0.0877563339487766	0.288008704744108	0.722208776112914	0.713414540586549
MYLK-AS1	1.14037016477556	0.3945924836948	0.00385248389094308	1.81613637529467	0.79545641054966	0.917189693627089	0.867275783926412	0.385790921722283	0.650382678271447	1.34512808861713	0.515722390437721
CCDC14	1.11457059914318	0.253478077365873	1.09702532710674e-05	8.34519662745356	1.58627899405219	0.470339457280334	3.37262581205626	0.000744550620905672	0.0133224106923727	1.30828884328507	1.39455348215734
UMPS	0.192394840273379	0.291630236143456	0.509432339246764	3.49939444433505	0.433091870654453	0.563187773115555	0.76900084009031	0.441892811816741	0.697562659447884	-0.00848755149457293	0.113031280143241
ITGB5	-0.271689881069898	0.0978061761592684	0.00547216035248674	52.5205907698944	-0.327010218985946	0.184728097407571	-1.77022458183204	0.0766897358883037	0.265187987097499	-0.671154944738199	-0.731660516970692
ITGB5-AS1	-0.106898052709897	0.386729507925046	0.782228908528077	3.8332434102548	-0.42992957224561	0.737480432173741	-0.5829708199557	0.559912943944152	0.781447950344412	-0.435848401977881	-0.846033486927712
HEG1	-0.399474134376278	0.152616677290549	0.00885765196400124	12.3658658224784	-0.500833626718213	0.306448725691149	-1.634314600554	0.102192809490518	0.31268061948146	-0.853618305718978	-0.924828262013072
ZNF148	-0.0183174964133938	0.0428357742508511	0.668926737865605	111.667427822175	0.0338853407706224	0.114117063269357	0.296934917529738	0.76651619741416	0.895935219345215	-0.309364069196636	-0.330601865644742
SNX4	-0.0159957871547936	0.160496090141082	0.92061056348301	14.1834318187669	0.0901654010155335	0.303226815014276	0.29735299304347	0.766197027551241	0.895699309762661	-0.306048896445822	-0.268058549585126
OSBPL11	-0.108199356081807	0.0784781533510978	0.167981271609486	36.2164004752292	-0.0945417434412486	0.167724582646379	-0.563672551450462	0.572977001088522	0.787887021911182	-0.437706535360912	-0.47332125300013
LINC02614	0.276518368420218	0.54932443332337	0.614697853078448	1.75845436740043	0.421336734213879	0.927269235172858	0.454384463790966	0.649552132583768	0.834851109522068	0.11163258292004	0.0999679463350081
ZXDC	0.0760130372098383	0.135275011536852	0.574174038521782	25.3686750751299	0.181389103966764	0.256702644571285	0.70661174632501	0.47980778727667	0.727245186894915	-0.174669333635303	-0.166682807253306
TXNRD3	-0.135753748393581	0.300323877577032	0.651251337936765	4.44436765411536	-0.079657112531151	0.553497760514756	-0.143915871415757	0.885566902581698	0.951222999250554	-0.477051500807747	-0.456780151739935
CHCHD6	0.540786253337304	0.258764522116761	0.0366287702412269	7.87795145559262	0.808595110839611	0.484183268395435	1.67001869667918	0.0949156645080661	0.30038877554341	0.488981162526643	0.530323261177216
PLXNA1	0.181456932806404	0.339342486212994	0.592835910904208	5.45072489248283	0.26281440920762	0.565316701959198	0.464897655237839	0.642004749738596	0.830395840358372	-0.0241058088845189	-0.0761958998340828
TPRA1	1.03409840600093	0.386649291640412	0.00748379617877854	2.63457205619066	1.24749728444716	0.677296110744025	1.841878706607	0.0654928939333171	0.240792381523583	1.19338245657226	1.01806967160632
ABTB1	1.45793172079375	0.550934191415487	0.00813799818657883	2.69438964742571	1.63798802782556	0.821931131068694	1.99285313076755	0.0462775318568211	0.194641660083722	1.79857479531297	1.45201707456203
MGLL	1.03324824829353	0.306219775220819	0.000740292575306343	13.4751455741515	1.60862451987721	0.497292110156762	3.23476782965675	0.00121741680628679	0.0185614934012577	1.19216851488038	1.41938578116539
KBTBD12	0.0318606422293912	0.222527275130023	0.886150910172183	41.1417457478494	0.126784952167039	0.344478299578007	0.36804916978037	0.71283657123594	0.869500696397944	-0.237714616407096	-0.227363707545809
SEC61A1	-0.431045737260853	0.165071299346324	0.00902066345461949	14.0707308705005	-0.426541943414113	0.323343082073755	-1.31916211312917	0.187114921424824	0.439414341237951	-0.898699453237664	-0.842268858038209
RUVBL1	-0.965286623807196	0.330269257766121	0.00346981448718597	4.50781303693657	-1.35897831656647	0.573047289218199	-2.37149418928498	0.0177163252592036	0.10568906265008	-1.6615429586802	-1.87847355536391
EEFSEC	-0.150252763344438	0.080084716947658	0.0606315630985205	34.9129266269743	-0.0843094198861408	0.179598100976495	-0.469433804855068	0.638759589861403	0.828703057068813	-0.497754669863333	-0.461950201808172
RPN1	-0.897324258091537	0.313034937368546	0.00414997906438045	5.1732040473711	-1.02552872282313	0.602152768813443	-1.70310388980517	0.0885486281383159	0.289369991881405	-1.56449937664391	-1.50791525743945
RAB7A	-0.100619804113565	0.0565893910495025	0.0753926329112098	81.1602710220496	-0.0709640083107077	0.120853396019677	-0.587190849805775	0.557075537051331	0.779771996651593	-0.426883679718926	-0.447119615442845
ACAD9	1.01974827551311	0.240533312828611	2.23987928618176e-05	4.60780812688856	1.38946012824471	0.489354105565105	2.83937564320659	0.00452019100025354	0.0429656599569571	1.17289187990441	1.17583117665295
RAB43	-0.320228096321871	0.138400777346696	0.0206801317427319	10.7257927834739	-0.486730072302682	0.299903398602852	-1.6229561737886	0.104598773918482	0.316566727032548	-0.740462748021668	-0.90915516113976
ISY1	0.166571496680989	0.271656841968563	0.53976473995761	3.76970472398013	0.35673596447133	0.557632585483048	0.639732995808177	0.522346200190152	0.756773162586887	-0.0453607494177303	0.0281779315034575
CNBP	0.268171836019481	0.179020246275565	0.134133965809008	13.6126163297234	0.561122617491895	0.35365610854124	1.58663346663631	0.112595683139811	0.329772563442192	0.099714554563901	0.255310222808854
COPG1	0.226653919190928	0.602281590060475	0.706674925688483	3.95901700737924	0.120095563520356	0.874588197450743	0.137316698156243	0.890780472240495	0.954211971768541	0.0404310477980485	-0.23479754017773
ENSG00000290993	0.213929056252944	0.103039646446723	0.0378771240869373	18.3370489848764	0.41393356399247	0.219528646806476	1.88555603113324	0.0593548071911365	0.228415436305231	0.02226119353504	0.0917408973058173
IFT122	0.0924804838889148	0.55587093452403	0.867865446626009	4.23087466226976	0.114740187573215	0.784800622702533	0.146202977232735	0.883761155325317	0.950423003904019	-0.15115543743847	-0.240748901441783
MBD4	-0.171034831134816	0.156850158743336	0.275521772632903	24.453685298073	-0.195576031275758	0.284759297003455	-0.686811750604181	0.492201364007648	0.736506881885449	-0.52742942116521	-0.585599373694988
PLXND1	0.040557935675056	0.0864988608851275	0.639152522166708	26.4418239445591	0.122862162785487	0.182627236573823	0.672748299160855	0.501107434387202	0.743302498402447	-0.225295735735413	-0.231723053556777
TMCC1	0.0839414768673139	0.110121660452493	0.445904083780415	84.7811797935412	0.211731857524826	0.207062777664819	1.02254910280188	0.306521084927267	0.576387356781981	-0.163348300645677	-0.132963290649333
TMCC1-DT	-0.864138717866956	0.284668569584079	0.00240060936705248	2.16952264827231	-1.1869708877735	0.588126260572758	-2.01822460132549	0.0435678751057024	0.187616240793926	-1.51711368514699	-1.68732388464953
LINC02021	0.491576456684432	0.526757873272527	0.350710825644262	2.4738284901158	0.744160259761349	0.84828141331202	0.877256353944923	0.380347413145061	0.645425033097824	0.418714406974727	0.458717629649727
PIK3R4	-0.0392480145979545	0.174253835803416	0.821796677595208	6.27714634154239	-0.0930186419624	0.411266847819098	-0.226175881804399	0.821064628130001	0.924572591403442	-0.339250793078549	-0.471628649673695
ATP2C1	0.201730113178721	0.166341972921147	0.225227979422074	180.531867828537	0.354468959323917	0.279193625731566	1.26961694915171	0.204221108993633	0.459467937587738	0.00484230117434323	0.0256586374794915
NEK11	-0.466034342012003	0.341636652707912	0.172528924878756	5.4301180269163	-0.257844519345261	0.638707720077765	-0.403697201771521	0.686435397551998	0.854234923246152	-0.948659743756527	-0.654797553528805
NUDT16-DT	-0.287510910861409	0.161355455557319	0.0747740070330694	24.8997458025805	-0.30203702041925	0.287428855292848	-1.05082358593231	0.293339621077082	0.560712287132941	-0.693745821119617	-0.703908118622511
NUDT16	-0.743219395168456	0.226773008334739	0.00104778409569831	5.13081444459292	-1.05217814491146	0.48734567298213	-2.15899761348665	0.0308503520829925	0.150879395786679	-1.34445277070562	-1.5375304216952
MRPL3	-0.553036519673299	0.221220524634523	0.0124216749075226	25.1249050842017	-0.661275247888979	0.384375611241884	-1.72038815301641	0.0853619090215202	0.282536336937382	-1.07289030689693	-1.10312499763016
ACP3	0.125891460231043	0.289448847374234	0.663609544037822	12.0952184927863	0.342354671209784	0.45771145035313	0.747970519299119	0.454477939841423	0.706774273778201	-0.103447845311157	0.0121961829785125
DNAJC13	-0.296007079567239	0.142970993688418	0.038414944891463	76.7988940983787	-0.349172263679804	0.229930149563214	-1.5186014724172	0.128862840302447	0.355364710152696	-0.705877515420077	-0.756288915728326
ACAD11	-0.0303626227459942	0.286589347745029	0.915626227379911	6.21510300337392	-0.0437103503136501	0.524247492576258	-0.0833773187904983	0.933551522689117	0.971996313737682	-0.326563326360308	-0.416832971496958
UBA5	1.95779712027213	1.00918649479054	0.0523826619716984	2.17530959463541	2.15509135914807	1.17100061792656	1.84038447645228	0.0657118108993809	0.24125942657918	2.51233348205932	2.02666743821918
NPHP3	0.668266679929179	0.201060260191796	0.000888274340901673	12.4574104390758	0.975581460954065	0.380415311793768	2.56451680757516	0.0103319575178451	0.0743670243668817	0.671010688805179	0.715893070935806
CDV3	-0.14768375657414	0.140870815256573	0.294471373871819	8.14819222101938	-0.0685883232096291	0.350060997330081	-0.195932491002291	0.844663005979371	0.934286634502673	-0.494086380558804	-0.444479546766864
TOPBP1	-0.0476585226407992	0.205208346667277	0.81634806812388	12.1969741290079	-0.10160023196163	0.377195638332662	-0.269356857917919	0.787655082021411	0.90767781480148	-0.351260172367043	-0.481165261633246
RYK	0.13625703922829	0.126851509970129	0.282757260264748	28.9245586207019	0.252037830342963	0.232187774669182	1.08549139032863	0.277704074893723	0.544529535445664	-0.0886468167539469	-0.0881717750382068
CEP63	-0.162828878597385	0.211315886912388	0.440975329553568	5.62333306357475	-0.0920644379498752	0.454480470592146	-0.202570723951953	0.839470574458202	0.932102522457834	-0.515712127044168	-0.470568254875235
MSL2	-0.293586898117197	0.160816254542056	0.0679098385991397	23.3095506241619	-0.347174466780225	0.295336161691257	-1.1755230541093	0.239785519352469	0.504174410760437	-0.702421734053187	-0.754068789410594
PCCB	1.1313214388279	0.508028557466801	0.0259549257665346	1.76558563430291	1.24199601770427	0.810160336517965	1.53302496027183	0.125269705043055	0.350460983974106	1.33220739685517	1.01195618375412
STAG1	-0.0862979215883997	0.0493562649985438	0.0803827708830407	240.527460151419	-0.0726558226990866	0.0980043044906437	-0.741353383167195	0.458479201762662	0.709156603270877	-0.406433438366824	-0.448999707282586
SLC35G2	0.350821623399172	0.28283799511507	0.214841370002922	7.60236572900091	0.479584210081727	0.543456006107203	0.882471082649372	0.377522110824447	0.643211006500342	0.217730331934275	0.16469762638554
NCK1-DT	0.232608533531875	0.148156542385638	0.116410774289539	22.3203512992535	0.454353574287889	0.268629104548804	1.6913788066674	0.0907644773643579	0.292899596957703	0.048933652132156	0.136659141316899
ENSG00000273486	-0.29055568523071	0.282381164286529	0.303503859599384	2.60769875858989	-0.166811469690171	0.542859870431795	-0.307282742335491	0.758628170302487	0.891886353579438	-0.698093459819033	-0.553633681783236
NCK1	-0.0698170616890109	0.0888485509674611	0.431985521695725	46.5632463360805	0.0301922660319188	0.169718410855228	0.17789623341261	0.858804468966671	0.939698040598032	-0.382900389409017	-0.334705932691035
IL20RB	-0.253357651584865	0.292262563968007	0.38600573769851	2.47617417115781	-0.308438063038069	0.547471439152767	-0.563386582349187	0.573171671829988	0.788018157148828	-0.644978321879278	-0.711021515976346
DZIP1L	-0.440126659227869	0.202890925586235	0.0300616450402638	4.44856171223145	-0.4565449756609	0.433120736051226	-1.05408247091385	0.291845160814706	0.559066097714955	-0.911666117752524	-0.87561084666423
ARMC8	-0.0637940328378593	0.130479370143981	0.624898014501546	27.0397675371512	0.0645533061159097	0.245513898369857	0.262931371887806	0.792603475522176	0.910414732764464	-0.374300095874959	-0.296520945312588
CEP70	0.487283865310035	0.776835038702938	0.530483487767124	4.44174346189999	1.07258479116911	0.979402859805178	1.09514157573775	0.273454616696278	0.540187164851486	0.412585008169917	0.823691639630892
PIK3CB	0.0134919225402973	0.198828315634544	0.945899350628033	24.5210220790391	0.121086971534457	0.355205693912583	0.340892540884371	0.733184480370581	0.879743541973344	-0.263943343692843	-0.233695801044898
COPB2	0.677701607645844	0.259096180576519	0.00890611331303201	4.97484142322655	0.922649674306772	0.484941317231352	1.90260066841572	0.0570926718769721	0.223596301273543	0.684482838755189	0.657070648794188
COPB2-DT	1.29359096188622	0.344198252229888	0.000171090227380202	4.95691345978756	1.98641139358934	0.564575427297464	3.51841631347291	0.000434130718174499	0.00889985575370392	1.56391233542049	1.83921553513031
SLC25A36	0.953049544680589	0.150476143052857	2.39569485439795e-10	12.3305228104276	1.47010374911999	0.311524379249844	4.71906485347962	2.36931282544539e-06	0.000220468222293506	1.0776526443495	1.26544940816597
ZBTB38	1.21529868820437	0.235868373163793	2.57112803141905e-07	11.4084122710228	1.79827792860004	0.409953919672002	4.38653673573562	1.15169721197283e-05	0.000683090759726773	1.45211865955523	1.63014520522994
RASA2	0.208550371764537	0.106280452502525	0.0497316840084007	60.9578884598977	0.382318539459708	0.206925524386461	1.84761421092585	0.0646581724174081	0.239332124734088	0.0145809604545456	0.0566075221285257
RNF7	0.385541802667427	0.56407997789736	0.49429863479294	2.080715836314	0.646873229996624	0.998693249547371	0.647719637926661	0.517166300370041	0.752894036635482	0.267307337232035	0.350603789248735
ATP1B3	0.608459808106722	0.191290485486356	0.00146860950531129	29.3415738828375	0.903024626405731	0.329268714657596	2.74251572107231	0.00609705312526429	0.0517704623787728	0.585612350902717	0.635261582346521
TFDP2	2.6009014993678	0.741084148190739	0.000448798180956835	9.13970237987538	3.94425616001304	0.95298489443553	4.13884436473602	3.49059634200746e-05	0.00148613785768676	3.43062336078096	4.01494355477428
GK5	0.83993155589335	0.294066283313774	0.00428655711397073	3.67330415974929	1.74525637066292	0.613223079297143	2.84603830087947	0.00442668701916074	0.0427329166149143	0.916131268378244	1.57122302139424
XRN1	0.242841067973443	0.109944810873486	0.0271917389778482	38.7250400784714	0.38199645342228	0.221759870144298	1.72256798839987	0.0849666780615184	0.281848304367242	0.0635447061333368	0.0562495920063898
ATR	-0.239212848108049	0.145227184932521	0.0995245431546274	41.7719289593252	-0.285302583261693	0.2752523726359	-1.03651271205966	0.299963012015881	0.568914928862227	-0.624780932013061	-0.68531135117645
PLS1	0.561167238288793	0.28900513017387	0.0521709236297039	5.29839256361638	1.17401275596349	0.556607310989848	2.10922985160881	0.0349247464020829	0.16417732805293	0.518083206934502	0.936407248530629
TRPC1	2.29752896296024	1.05883680849121	0.0300173584825781	2.58102235589308	3.69249448916469	1.25825833930075	2.93460760309105	0.00333969734697853	0.0355054278608106	2.99743718024691	3.73516400793222
U2SURP	0.29185830223819	0.133196111793661	0.0284378754095644	22.275193084469	0.468671299605141	0.26879837368765	1.74357937206029	0.0812324628448588	0.274608318216365	0.133536501511159	0.152570247592814
SLC9A9	-0.0824896490488967	0.102437520682833	0.420665090652906	481.411583862669	-0.0521306305648289	0.16344491518194	-0.318949234405973	0.749765008810733	0.887363921355382	-0.400995599281734	-0.426190321982517
DIPK2A	0.431575019061111	0.317291452738325	0.173771443506532	5.06387391231426	0.744151280068527	0.568926199243416	1.30799263781161	0.190875806407281	0.443726644737287	0.333038248221581	0.458707650631157
PLSCR1	-0.401479000072624	0.122151166330143	0.00101354732085243	69.2146055917345	-0.614548126725004	0.228779999262123	-2.68619690841458	0.00722704838825748	0.0581384480859287	-0.85648105698766	-1.05119774142615
GYG1	0.784758858919493	0.408639380728422	0.0548049868393399	2.65343872271134	1.11416233551341	0.840084318279572	1.32625060517154	0.184756702148451	0.436363523229224	0.837350076926688	0.869896236527061
HLTF	0.793460756025798	0.298693725728703	0.00789714470052713	4.79073577460944	1.2252097422442	0.519013924732561	2.3606490767575	0.0182429843721791	0.10734105406994	0.84977553117353	0.993301809060953
HPS3	0.249217953056675	0.106923795640651	0.0197639228427243	36.0351780095019	0.491912548818838	0.220597131829904	2.2299136200834	0.0257531780057422	0.135065766809895	0.0726502716061422	0.178397952624882
[truncated: 6,991 more rows]
