# Supplementary material for: Integrative analysis reveals generalizable human neurodegenerative disease-associated glial states
Source: bioRxiv. 2025 Sep 25:2025.09.25.678630. Preprint. [Version 1] doi: 10.1101/2025.09.25.678630 (PMC12485690; doi:10.1101/2025.09.25.678630)
Supplement: Supplement 6 [file media-6.zip › microglia_diffexp/Pineda_2024_FTLD_M1.csv]

gene	nebula_logFC	nebula_SE	nebula_pval	DESeq_basemean	DESeq_logFC	DESeq_lfcSE	DESeq_stat	DESeq_pval	DESeq_padj	nebula_zscore	DESeq_zscore
ENSG00000238009	-0.408006258434947	0.226161545574203	0.0712238001955245	4.11431258857219	-0.478383319767413	0.417252840816162	-1.14650704074699	0.251585415670402	0.524181879539463	-1.00517743891891	-0.896940488651922
ENSG00000241860	-0.689444557811313	0.204098519167481	0.000730153928077625	4.53692275966321	-1.03364932061672	0.419576401877556	-2.46355447063099	0.0137566990796995	0.0917675750186325	-1.62593442310557	-1.80586819677716
ENSG00000290385	-1.40651522170756	0.28648773953073	9.13029447368368e-07	2.62493193457979	-1.86310372798078	0.549883615210452	-3.38817829163309	0.000703585127881473	0.0119934973756308	-3.20754795529115	-3.16362122384284
LINC01409	0.0589992812431275	0.208576934966062	0.777279713176093	6.83798446764536	0.0629456458402711	0.384778477231521	0.163589310642229	0.870054460209005	0.944489714311872	0.024877642608383	-0.0108266345729427
LINC00115	-0.794076450463688	0.246001451050029	0.00124687734252303	2.79945677447679	-0.922048774031652	0.512743020343246	-1.79826684605946	0.0721347309627869	0.260936484472733	-1.85671672344121	-1.62318669119617
LINC01128	-1.08542638896424	0.262603696174319	3.57552762313154e-05	5.98268458822371	-1.63662188248956	0.459754790646987	-3.55977124281061	0.000371177981242315	0.00783825245321698	-2.49933540599909	-2.7928878736297
NOC2L	-0.940868812686585	0.211014975808172	8.24284557773655e-06	5.08171568729376	-1.25503422166229	0.408851682400395	-3.06965649326402	0.00214305098660632	0.0268021259160425	-2.18049065284967	-2.16825824121192
C1orf159	0.322817416854267	0.301671629598484	0.28457637885153	3.92261876476579	0.526911573683877	0.538602414204869	0.978294117863822	0.327928878300354	0.599793239112481	0.606770549858769	0.748649880823394
SDF4	-0.0505023980021155	0.32768606729518	0.877516511383599	5.57602410711074	0.00287621542478076	0.526938697495034	0.00545834921301802	0.995644889061195	0.997936601507245	-0.216645747499765	-0.10915566900406
UBE2J2	0.0467137582337854	0.151990507626913	0.758579606946079	11.1145984177815	0.0532393444789407	0.277722714426362	0.191699640372978	0.847977487704002	0.934668666531547	-0.00222003467766516	-0.0267151028696379
INTS11	-0.53033534464688	0.318600840002883	0.0959973562801167	3.64101769945014	-0.725063115575728	0.56773562882636	-1.27711399243095	0.201562005575771	0.46350552410367	-1.27499371766809	-1.30073632902736
CCNL2	0.188066029331852	0.183482752019331	0.305372937984146	13.6581344774179	0.375777444992542	0.312654096930099	1.20189515724323	0.229404150963145	0.496992725567769	0.309554907500439	0.50125494398086
MRPL20	-0.417193939852759	0.327064047582846	0.202106642554676	4.70751312103276	-0.741549109533082	0.549001184504737	-1.35072406119132	0.176783841684439	0.43391985737559	-1.0254423332891	-1.32772263231426
ATAD3B	-0.105362937408206	0.15759883415692	0.503781617812597	4.98332864179033	-0.132482415008934	0.315353120279407	-0.420108146992657	0.67440645137173	0.843487372384703	-0.337649402894358	-0.330727329337857
SSU72	-0.874526795346144	0.321152606536259	0.00646748363123011	8.63268645218985	-1.14430197241904	0.50654208553711	-2.25904619791993	0.0238805113188889	0.132546522847599	-2.03416276961429	-1.98699807155219
CDK11B	-0.0681331991914863	0.164195995090225	0.678178189417344	9.47650253157996	-0.146462167775947	0.306821841685148	-0.477352482377189	0.633111144792224	0.822440195061822	-0.255533286968842	-0.35361110868549
SLC35E2B	0.178973285825785	0.295887398883606	0.545265658916293	7.28500610064864	0.310818057533595	0.470776004026981	0.660224936859316	0.509109491865628	0.74178995164604	0.289499413812067	0.394921426218255
CDK11A	-0.0639424356967254	0.214790594150935	0.76593471695009	12.7224746695424	-0.0890256199751527	0.349301669591647	-0.254867433296922	0.798825490248316	0.91224648346095	-0.246289890763664	-0.259591900458531
ENSG00000290854	-0.073373730167017	0.210347178202525	0.727222921805459	5.00630511178823	-0.157514413893778	0.39194922219634	-0.40187454132738	0.687776359889405	0.851498775877552	-0.267092112512898	-0.371702784959836
NADK	-0.215324274879098	0.162546605902022	0.185273151238672	11.194432309548	-0.330727014785187	0.28892450588691	-1.14468315441072	0.252340432077226	0.52484180184538	-0.580186642412991	-0.6552384815554
GNB1	-0.171015215287904	0.050645979790799	0.000733666227419732	105.270490813976	-0.265734628758884	0.0971124423189452	-2.73636026870928	0.00621229719021987	0.0546451999472297	-0.482455955918208	-0.548850947677721
CFAP74	0.302986178591712	0.142346834248041	0.0332951019262074	12.9993568446657	0.378122659970628	0.251364208572965	1.50428202215937	0.1325087660636	0.367951877938924	0.563029596037525	0.505093880403822
FAAP20	-0.558296978530177	0.415989848752247	0.179565909955363	3.99292463406748	-0.841382754507682	0.625429583889814	-1.34528774490449	0.178532329614662	0.436979999414528	-1.33666755367687	-1.49114262558192
SKI	-0.0576677470515237	0.0756930005362925	0.446141376030275	96.4410527747257	-0.0913182435028684	0.133372597117505	-0.684685201281746	0.493542589430905	0.731683380802859	-0.232450065804742	-0.263344748724864
MORN1	-0.152514326643256	0.298542148913747	0.60944654820837	3.99086294092742	-0.343046548843062	0.537585339273937	-0.638124821830857	0.523392429814901	0.75096313642049	-0.441649300017879	-0.675404610652567
RER1	-0.110203563555203	0.242167913417672	0.649058252536376	7.89845896657691	-0.0780103932100384	0.398349607798068	-0.195833990251055	0.844740104778111	0.932875744568819	-0.348326174660116	-0.24156082201544
TNFRSF14	-0.125188711274078	0.149656613128281	0.402870090626984	9.35379425603862	-0.0654128152925044	0.279357628787446	-0.234154390472275	0.814865121885873	0.919266117247605	-0.381378304118592	-0.220939556519265
WRAP73	0.415453420763428	0.244640676006289	0.0894664538581722	4.03306075130735	0.531331986669763	0.434848754845178	1.22187767758226	0.22175388809939	0.488410196887732	0.811094007402312	0.755885756670434
DFFB	0.730527141896122	0.311725702981632	0.0191040978876151	2.64243851955298	0.805556391528085	0.517238693757091	1.55741710983903	0.119371486485735	0.348232964900561	1.50603927021903	1.20477000212873
C1orf174	-0.023436500715881	0.406997806955151	0.954080114060363	2.58305589235236	-0.043511977670823	0.668402756789598	-0.0650984413646274	0.948095621413009	0.979659621026383	-0.156947601188696	-0.185089570899669
NPHP4	0.180830802554948	0.127648607133472	0.156591232959412	9.59386850912225	0.266749435435894	0.262017049610529	1.01806136597752	0.308648793945912	0.581833611486849	0.29359646274047	0.3227844835237
KCNAB2	0.857552546411082	0.742062029047002	0.247830654575434	2.87638913658801	0.218436399339692	0.826533367786826	0.264280194669684	0.791564020279364	0.908165666380396	1.7862140268052	0.24369976177894
RPL22	-0.957305874771144	0.277912655149491	0.000571844580144434	7.31876503034531	-1.36192106033708	0.44039225978049	-3.09251815873404	0.00198466091042568	0.0252782127954413	-2.21674521063768	-2.34322376972767
TNFRSF25	-0.811797376175643	0.617302457088246	0.188485597297904	4.74807217158311	-1.02824961666574	0.887479280975563	-1.1586181657508	0.246611860904084	0.517647157638283	-1.89580304689586	-1.79702929699002
PLEKHG5	-0.655239868275433	0.249484707033825	0.00863002209240523	5.11321346021719	-0.931278377889133	0.476168337036152	-1.955775521921	0.0504916036301168	0.210858571393426	-1.55049053374018	-1.63829484236741
NOL9	-0.161469023262542	0.131425895294567	0.219224189334585	8.61058598227505	-0.283143695104949	0.290986577462633	-0.973047271025102	0.330529808718748	0.601877127452121	-0.461400309315518	-0.577348249421978
ZBTB48	-0.56225076825521	0.149891368157874	0.000176092052753434	6.52616677618921	-0.818135565365612	0.315119926812587	-2.59626731207064	0.00942427142899531	0.0710901734565158	-1.34538826649832	-1.45308876614349
DNAJC11	-0.0412855509212705	0.0912340997953577	0.650892079114034	16.4860081551291	-0.13339444501251	0.177913222348552	-0.749772519724114	0.453391722092793	0.704471722136878	-0.19631652361555	-0.332220252260607
CAMTA1	-0.051404043854386	0.193199752884478	0.79018774810604	27.1918484802382	-0.0172657320061654	0.304611684246632	-0.0566811218974318	0.954799212379178	0.981974514127876	-0.218634471000796	-0.142126486751926
VAMP3	-0.354255625132429	0.1693635873407	0.0364665182466101	5.45422250983536	-0.353963684532978	0.387007724154636	-0.914616588870834	0.360392946848366	0.630454305009851	-0.886621858171974	-0.693275121555
PER3	-0.964748979676811	0.291801610905276	0.000945769287295082	13.6175017885294	-1.27727420838005	0.449125618213256	-2.84391305368283	0.00445632065560898	0.043921349671537	-2.23316216371218	-2.20466338779965
ENSG00000236266	0.77807818259252	0.456603367144059	0.088370431303295	2.9075281953131	1.08249312711177	0.726896263337823	1.48919891559367	0.136434996287525	0.374297612953748	1.61092066227918	1.65809412423373
RERE	0.0960955789852447	0.0515558916134917	0.0623342432530961	264.350693916205	0.109245296830707	0.103360392025809	1.05693578255226	0.290540896385799	0.564465988111124	0.106699434318729	0.0649623307110245
ENO1	-0.590587067144431	0.30727011561006	0.0546000638514034	13.545565380987	-0.702397392167205	0.453825497350913	-1.54772571454726	0.1216883482466	0.351560427081552	-1.40788848583756	-1.26363428424306
SLC2A5	-0.34079137136097	0.0695788832230515	9.68595124753311e-07	156.666362154129	-0.444927057721303	0.111005992479974	-4.00813548693392	6.12000086071615e-05	0.00207611450168686	-0.856924302494531	-0.84217516259649
MIR34AHG	0.377398734767387	0.0639689301724781	3.64120412383939e-09	45.2713179482608	0.545562223372446	0.117166666192848	4.65629211020213	3.21955053986868e-06	0.000222571972530489	0.727158337788697	0.779179558942616
LNCTAM34A	0.435333293816951	0.254658540472486	0.0873623552644556	2.65003010585395	0.663396467943497	0.508011634571825	1.30586865102536	0.191597229000801	0.450761653690488	0.85494223299941	0.972065148358889
H6PD	-0.318021363288523	0.144513065372546	0.0277614552262885	7.97557891192513	-0.536446332899016	0.303073187423796	-1.77002240765326	0.0767234079901018	0.269667171386081	-0.806701423901678	-0.991985172410394
SLC25A33	-0.142858654485137	0.142336040311155	0.31553688574513	9.88438460103624	-0.179320468532122	0.265792452447633	-0.674663508616567	0.499889573760891	0.737100525877995	-0.420352177549293	-0.407397618130548
PIK3CD	-0.256889740575374	0.0615628426209562	3.00872368391223e-05	59.4112952587123	-0.351938509129704	0.124326461240397	-2.83076109155233	0.00464373930232586	0.044904990041145	-0.671865895695535	-0.68996006528461
PIK3CD-AS2	0.439604196204278	0.192675346987891	0.0225141553535137	4.36815323336053	0.568595908642471	0.346754128620889	1.63976680221196	0.101053663215684	0.317304853034626	0.864362388293084	0.816883928974529
CLSTN1	0.231750937993761	0.334347600124134	0.488219365556468	8.96746701768797	0.425034589205752	0.532294464811817	0.798495226427002	0.424583162202892	0.681666950545284	0.405908929733824	0.581885098051211
CTNNBIP1	0.554213868364195	0.275118036649077	0.0439614174001378	7.10039086326349	0.780799426946038	0.462144139022358	1.68951493920875	0.0911207914083286	0.298377855944646	1.11715227014733	1.1642447564928
LZIC	-0.506398670688011	0.429060860974406	0.237901178404028	4.20094336409399	-0.583867618079241	0.648001012467849	-0.901028867000743	0.367572971548045	0.637617566882954	-1.22219757168834	-1.06961016653805
NMNAT1	0.503257871000055	0.26224146704549	0.0549763736048156	4.47501552034059	0.69858951987139	0.431513580766978	1.61892823542125	0.105462704901513	0.323453911506515	1.00476070396718	1.02967346578122
UBE4B	0.530344084993478	0.132875234861677	6.5713843775415e-05	27.7302788761704	0.75792880386047	0.223312160294709	3.39403283215843	0.000688714351450636	0.0118880783547695	1.06450366201109	1.12680730670699
KIF1B	-0.119371937899532	0.364420532680298	0.743239497282347	5.5857761152441	-0.0139382358599873	0.576336084512464	-0.0241842151385991	0.980705668943479	0.992097181465525	-0.368548484205377	-0.136679631656683
PGD	-0.542674059880178	0.164636636767598	0.000980048103909395	6.29537054680959	-0.874593323052506	0.33924893182557	-2.57802822943652	0.00993658799878192	0.0733378374640453	-1.30220871887415	-1.5455057702852
DFFA	0.296737397958544	0.224473801541481	0.186193322688571	2.7829832443126	0.134699356865486	0.535481342220243	0.251548179637758	0.801390317369748	0.913314208946251	0.549246915324613	0.106628667952106
PEX14	-0.0973602750557272	0.0777317208404981	0.21038166296034	28.1108725245141	-0.0683285193772492	0.149613775403499	-0.45669938608909	0.647887132172957	0.828672727131766	-0.319998256769624	-0.225712339702937
TARDBP	0.168736549475928	0.23955729943015	0.481203489549514	10.5186373366367	0.294901809700667	0.391925387320155	0.752443753942808	0.451784242598197	0.703069045498818	0.266920661742673	0.368867753487331
SRM	-0.62470515197333	0.31143678274568	0.0448689366871881	5.52869796071061	-0.84929917759508	0.52989758451836	-1.6027609908187	0.108987432264169	0.329785091942748	-1.48314135473117	-1.50410120089964
EXOSC10	0.164182359985046	0.227327716365871	0.470154532770006	7.34133638858178	0.162662969341632	0.404303714994623	0.40232865370479	0.68744216962405	0.851483179800766	0.256875671632802	0.15240294939554
MTOR	-0.107369542677025	0.100242140545367	0.284123634282127	19.4167951629537	-0.11490198017423	0.187101959255438	-0.614114254235904	0.539139829544227	0.761179281717265	-0.342075290337131	-0.301949510566832
AGTRAP	-0.310249122838155	0.214045330307006	0.147210495231665	4.29390038054411	-0.305538305277625	0.428902620890994	-0.712372203841762	0.476234323285824	0.718607089631418	-0.78955850997335	-0.614006502705044
MTHFR	-0.206192825509972	0.10646718987981	0.0527845315163838	27.1799690730471	-0.234370396122678	0.198451800858834	-1.18099405048682	0.237605086798127	0.506592889164987	-0.560045776780302	-0.497510112756206
CLCN6	-0.466752121062116	0.112895021303769	3.55897649616789e-05	15.6404874011128	-0.648015862450154	0.249291234560656	-2.599433002898	0.00933779041407601	0.0706461690951276	-1.1347507933582	-1.17461590549403
KIAA2013	0.300410617956003	0.284611505456244	0.29119161189989	5.54351609001895	0.330579374890814	0.45025416051294	0.734206152618802	0.462823104230765	0.710918811030388	0.557348786935299	0.427269181830086
PLOD1	0.8774583765036	0.177520668285956	7.69879596175053e-07	4.91137066395386	1.27998908626344	0.384238540503235	3.33123555119443	0.000864614068749775	0.0138280513833437	1.83011950478507	1.98137980936689
MFN2	-0.379337009034508	0.320114041649357	0.236015137622516	5.38891475833089	-0.508912715470485	0.535754672384249	-0.949898790813507	0.342163681310091	0.613040596025934	-0.941942844209704	-0.946914759765944
MIIP	-0.0543446217957043	0.25364906339397	0.830351153945658	5.03924814399009	0.101706623098065	0.464624075629862	0.218900888767306	0.82672725412215	0.925012012027565	-0.225120383894184	0.0526221020140875
TNFRSF1B	-0.227809076508396	0.0942002535343556	0.0155911207227117	84.1351488163433	-0.343281072420171	0.162029877465331	-2.11862822949812	0.0341218980795638	0.165261771285248	-0.607723860427542	-0.675788507698518
VPS13D	0.016288293912905	0.0543977761081817	0.764612426295707	82.7200492312654	0.0439428725720813	0.109803332024164	0.400196166746661	0.689012037738118	0.852384803217494	-0.0693282410453112	-0.0419327118913104
LINC02766	0.219067526901962	0.184643479393583	0.235450470183246	6.36993148511248	0.231253311873855	0.341205632671479	0.677753500325452	0.497927998473734	0.735339945333494	0.377933646924088	0.264680061161759
DHRS3	0.246272660533979	0.10152981984168	0.0152823044209983	34.1920114671508	0.357505749315658	0.180923193510588	1.97600839548931	0.0481538263470821	0.205028291735576	0.437938901167124	0.471345584413103
PDPN	-0.4713343587288	0.150466915684799	0.00173337199244848	14.5225777233669	-0.627394364727826	0.256450257194829	-2.4464563677594	0.0144268258268781	0.0953165458079256	-1.14485764818606	-1.14086010082708
PRDM2	-0.0899481234207469	0.06925699889672	0.194026784060209	63.7393064589102	-0.153727946622112	0.131062327799531	-1.17293770989059	0.240820785889215	0.510412196641301	-0.303649576062484	-0.365504629456235
TMEM51	0.479104309084391	0.102241358567281	2.78578926462584e-06	48.890084283586	0.669222611063251	0.168256940681069	3.97738487550278	6.96773382029292e-05	0.00228598938350706	0.951486177062505	0.981602096245033
FHAD1	0.115599463211154	0.291115072668455	0.691299627251073	9.73125598732255	0.257369002578981	0.457436755432183	0.562632974990873	0.573684833074815	0.783017476798069	0.149718356685831	0.307429436888727
EFHD2	-0.492932456525176	0.110711152231155	8.49082070962259e-06	16.4651561947986	-0.611907942873338	0.252035079592929	-2.42786815177337	0.0151878635529742	0.0985770547679489	-1.19249569205555	-1.11551002014192
CASP9	-0.119928469604188	0.349908772129524	0.731792482920518	4.08891811026867	-0.139322546845499	0.583597765676065	-0.238730432225184	0.811314617425006	0.917458701496156	-0.369776003499488	-0.341924098713208
DNAJC16	-0.376349710751758	0.198523303872015	0.0579936717748601	12.3284968960808	-0.611613546418329	0.351462641888359	-1.74019504073666	0.0818247761479207	0.279757799963269	-0.93535388216376	-1.11502811580287
DDI2	-0.131611761434538	0.07083000534293	0.0631497465290469	28.6227747765048	-0.189977529109465	0.1459490386367	-1.30167030138761	0.193029116126284	0.452832560364013	-0.395545364023806	-0.424842406090012
PLEKHM2	-0.0409401768049692	0.0680579785077043	0.547474699792696	34.2904666569731	-0.0244251806961612	0.138039487256242	-0.176943432503635	0.859552822634512	0.939477015497846	-0.195554746006296	-0.153845953240573
SPEN	0.0823779741731702	0.089526729763309	0.357494648490107	50.7256187395723	0.136452023580718	0.161652616654295	0.844106494561301	0.39860989886193	0.661358301194543	0.0764430725787787	0.109497648473419
ZBTB17	-0.864691818299168	0.206019308310897	2.70307205462077e-05	3.64921839357246	-1.11821140912828	0.474127316264112	-2.35846231754634	0.0183508227848742	0.111231001647841	-2.01247016166166	-1.94428982746865
FBXO42	0.183999952032613	0.0570221498082229	0.00125176182790052	46.4616719816981	0.333217467967057	0.119441261983968	2.78980196987356	0.0052740289014583	0.048911129599197	0.300586526553929	0.431587537158781
SZRD1	0.0800700811885263	0.1295758194364	0.536614893787519	7.76944944346143	0.168065890427768	0.288129619377009	0.583299595477751	0.559691634809545	0.776179192454464	0.0713526471031144	0.161247115385338
NECAP2	0.161922827099547	0.169555502483121	0.339585683549067	6.39031304982561	0.188916369144398	0.325924581760816	0.579632159451652	0.562162701165434	0.777804546095444	0.251891912056436	0.195377744316759
CROCCP3	0.35958736239444	0.143181473295412	0.0120249995150133	12.0560076882972	0.705695977961945	0.266985202306226	2.64320258900539	0.00821258801755152	0.0657469377755521	0.687872519820936	1.04130619073692
NBPF1	0.679917085685497	0.136598277579488	6.44128300959432e-07	11.9941422300387	1.00755783006892	0.28221178584735	3.57021882358208	0.00035668313967774	0.00761251088455519	1.39441073233901	1.5354308102641
CROCCP2	0.207137314923356	0.20805215870455	0.319443166371993	12.0959901898084	0.351225652661087	0.333027434510639	1.05464480179295	0.291587805484058	0.565811459699672	0.351619664694388	0.461065549528358
CROCC	0.196941535129217	0.267557278506196	0.461686622394499	11.8624026051184	0.304387405725234	0.433765863533499	0.701732043286359	0.48284628579127	0.723665115438106	0.329131248830359	0.384394944134019
ATP13A2	0.28049843538988	0.292652619103184	0.337826363993903	6.10069344091852	0.546081094065216	0.467277750424913	1.16864347503951	0.242547304500082	0.512710321516061	0.513429297563346	0.78002891033253
SDHB	-0.25772443828262	0.12404654286114	0.0377422475124087	12.2488185668174	-0.257988737647498	0.244418272128997	-1.05552148536316	0.291186888433686	0.565377055369824	-0.673706954402205	-0.536171520079973
PADI2	-0.00762282553700121	0.182078292379746	0.966605802001872	157.263660639144	-0.0301613764737475	0.277930621430522	-0.108521242886104	0.913582230637038	0.965804212039597	-0.122068022486363	-0.163235664250259
RCC2	-0.107207456599415	0.0634078168131481	0.0908824801795223	36.0465462604039	-0.0937146493270717	0.136229802016797	-0.687915918100777	0.491505731834743	0.730699086123036	-0.341717783683137	-0.267267480623088
ARHGEF10L	0.0941920285092957	0.0774303933846357	0.223804566177502	38.7430018602424	0.143204936353302	0.150160034549852	0.953682095123378	0.340244586059353	0.611087951715148	0.102500850631592	0.120551646953725
IGSF21	-0.140229694952399	0.0895224486725578	0.117250478237039	161.193493149208	-0.211439544984079	0.151757146522565	-1.39327570285225	0.163536435082199	0.415872799147724	-0.41455358867668	-0.459974074282955
UBR4	0.0371721660027787	0.0800776225380606	0.642503265817535	31.4070452453918	0.112480569183612	0.15457947785075	0.727655253773174	0.466824648030933	0.713152627672833	-0.0232655357014536	0.0702582225545546
EMC1-AS1	-0.0835507202681769	0.142764824172993	0.558390898802073	6.66361634944152	-0.298636503909879	0.306615478699346	-0.97397726030234	0.330067830088101	0.601672895377073	-0.28953908471708	-0.602708785053456
EMC1	0.0245982527377499	0.330549097690331	0.940679110548286	2.61026643375644	0.00357595888182355	0.56317226955862	0.00634967145066673	0.994933729227293	0.997745747513604	-0.0509993036183277	-0.10801024281965
MRTO4	-0.586907683116659	0.285922258802029	0.0401033579372345	2.52669945461774	-0.982432273351959	0.545583019251207	-1.80070170567315	0.0717499086313363	0.260069665035264	-1.39977301847648	-1.7220298322526
CAPZB	0.0411498172310061	0.0397567533780411	0.300650381349718	179.374146556098	0.0308792141186872	0.0857491810297628	0.360110892580645	0.718764207395539	0.868756132582547	-0.0144921925351107	-0.0633169153534577
MICOS10	-0.600338647488477	0.201057063980394	0.00282734233773807	55.4827858286897	-0.824698605606937	0.315226069249161	-2.61621320714779	0.0088911020497006	0.0687463742018819	-1.42939714908217	-1.4638319579034
TMCO4	0.290564301481034	0.100223158192068	0.00374148065617158	16.845605870322	0.415382196511222	0.201213377654672	2.0643865798233	0.0389810778713644	0.178678816271613	0.535631168068594	0.566084874093064
OTUD3	0.130854383119075	0.156950410887228	0.404432728457776	5.21799545639557	0.287412921064025	0.339379698539142	0.846877177100435	0.397063584872047	0.660050172318967	0.183365511664502	0.356609019160907
LINC01141	0.0629398751910245	0.0612370643961176	0.304040686277105	60.8480509071033	0.0686344029860032	0.119131329303224	0.576123874277511	0.564531455378168	0.777936038912953	0.03356925004213	-0.00151457695255427
DDOST	-0.132100769160165	0.189335888306943	0.485361128380363	6.32997851767335	-0.116395712112341	0.350583840261483	-0.332005354341281	0.739885215940212	0.881808264009519	-0.396623948429969	-0.304394634786546
HP1BP3	0.650187312381595	0.128640521203986	4.31980492247817e-07	66.6742626403343	0.951487399234686	0.208914926075719	4.55442517730796	5.25290169978467e-06	0.000326771417428163	1.32883698328787	1.44364783037012
EIF4G3	-0.065723602850474	0.039716337166922	0.0979599236075418	304.261424738296	-0.101964131814455	0.0769540129929727	-1.32500083944636	0.185170872891527	0.442930577353516	-0.250218538545943	-0.280771248545143
USP48	0.297270812667021	0.120423230685409	0.0135661551637736	26.9731861104527	0.407952472478892	0.223727579802088	1.82343398538424	0.0682376869173789	0.251236372278436	0.55042344640261	0.553922987670377
CDC42	-0.047333211286041	0.0635527033965654	0.456400647403899	36.7370611214655	-0.0801485140657029	0.15194466471365	-0.527484885479514	0.597856909769497	0.798304092835518	-0.209655601551065	-0.245060761298705
ZBTB40	0.18207752681108	0.142807246210285	0.20231348548978	18.3011555131913	0.311584101654652	0.251519903735991	1.23880494953476	0.215417740478524	0.48093729987981	0.29634631160988	0.396175381486919
C1QA	-0.0792920682058656	0.141551107445583	0.57536645400965	46.8865972533062	-0.0177708034379067	0.228878889228878	-0.0776428245426163	0.938112176122171	0.974107375596185	-0.280145949465913	-0.142953249813576
C1QC	0.0111514680299787	0.13903637149974	0.936073894053106	73.5478411260043	0.0828304510085379	0.216544534288788	0.38251000553112	0.702083108804463	0.860316728363617	-0.0806583284941166	0.0217232610815092
C1QB	-0.104781119196782	0.131550686436323	0.425737070210797	96.9825717735268	-0.0934254781954656	0.209784533003537	-0.445340163346983	0.656073947198406	0.833579365273306	-0.336366110183065	-0.266794129736297
EPHB2	0.10866431220039	0.10008727270476	0.277613685306023	27.0103188225057	0.0919416547113297	0.176957073841834	0.519570383456432	0.603363044831917	0.802808051318023	0.134421776810739	0.0366376003120294
KDM1A	-0.401924376850297	0.130727624607962	0.00210843312157961	17.2757048054161	-0.594975208828305	0.258624077993829	-2.30054066676074	0.0214176081067991	0.123083794638954	-0.99176288063372	-1.0877924377142
ENSG00000240553	0.438830403644728	0.250265587714135	0.0795232810994946	3.23285905805649	0.710305985496369	0.501549139995183	1.41622411216415	0.156709898365544	0.405786616823204	0.862655665587905	1.04885241826804
LUZP1	-0.279061588557964	0.110801311806179	0.0117830258589683	42.4184095094907	-0.406074397016464	0.190315670530579	-2.13368870721141	0.0328682710858318	0.161641702773239	-0.720769436962006	-0.778576347262934
LINC01355	0.0306701103006074	0.204636855015586	0.880862612758289	4.59087669573288	-0.0300602637762264	0.411870944742281	-0.0729846670661267	0.941818318876351	0.976579661742119	-0.037606854909384	-0.163070150546413
HNRNPR	0.00396220484184419	0.0813371622783259	0.961147744703921	26.6378391228982	-0.0157969307870395	0.170405495147504	-0.0927020033794425	0.926140305400449	0.969981865719503	-0.0965153932400291	-0.139722172200433
RPL11	-0.573423066308946	0.150258306074355	0.000135495933543209	21.6495598074605	-0.801244635244824	0.26446260152181	-3.02970866441676	0.00244789742076711	0.0290593027149305	-1.37003054888007	-1.42543961352239
ELOA-AS1	1.01597843459404	0.265297287127185	0.000128359692722496	6.79541970078051	1.49064698840513	0.42560170054643	3.50244603461709	0.000461007160770884	0.00892211838421227	2.13564755018658	2.32621058218434
ELOA	-0.0557982932883949	0.177998835580384	0.753919349146995	7.2838023020913	-0.102237623870182	0.338735922439027	-0.301821026639372	0.762788500997021	0.895335969873213	-0.22832668784713	-0.281218933991437
LYPLA2	-0.165610565001517	0.181539375668728	0.361633448042087	4.90870897723828	0.0960730570011918	0.388236361748853	0.247460223891498	0.804552071090597	0.915150027475417	-0.47053513910047	0.0434003878929798
GALE	-0.238687159506977	0.158494848724363	0.132077025887471	5.31035492521426	-0.400215702766335	0.310920817428282	-1.28719493945963	0.198026350667643	0.459455664663604	-0.631717204655724	-0.768986115681618
HMGCL	0.125273383169108	0.145067731377066	0.387834596687199	9.28784062325584	0.0894412360274616	0.263246653390942	0.339762100962531	0.734035690828755	0.878568455539664	0.171055727582647	0.0325446073677366
FUCA1	0.0988515439174913	0.15329692457913	0.519032758417747	6.9830739132737	0.242334939371772	0.315352527795173	0.76845725977238	0.442215573407293	0.695293811462641	0.112778153823702	0.282819832494009
PNRC2	-0.0371780292971093	0.16620509761111	0.823000348876084	5.58112807377924	-0.0709075520892555	0.320805401172676	-0.221029795103384	0.825069233520168	0.924679838222182	-0.187256730611024	-0.229934017760874
IFNLR1	0.150016338135597	0.180697894369827	0.406422755071217	19.1886870962673	0.276787772427653	0.302147392422504	0.91606871139437	0.359630857256077	0.62984709552344	0.225630254713099	0.339216468592753
NIPAL3	0.705012773057466	0.308063014546606	0.0221064254367926	6.93326331330778	0.988261913353771	0.451640000535423	2.18816294434102	0.028657735251446	0.148080630792228	1.4497632669572	1.50384487968442
RCAN3	0.0105450205705679	0.161802437586839	0.948036896486624	6.16398086455345	0.101613813224429	0.323527124276786	0.314081279743012	0.753459307242373	0.889590850798858	-0.0819959449336903	0.052470179393927
NCMAP	-0.325249876943834	0.229831804156554	0.15702018530909	4.06903163473316	-0.684645178728282	0.460447723319678	-1.48691185568736	0.137038092586997	0.37509283628098	-0.822645061803009	-1.23457527711763
SRRM1	-0.040397662313084	0.121349263233154	0.73920670524018	29.063106123019	-0.0580185133598551	0.213205634919174	-0.272124671479015	0.785526160015475	0.906364623422787	-0.194358143906986	-0.208835653347543
CLIC4	0.599202806196106	0.33881729686977	0.0769751749023792	9.14731978354164	1.08644272148884	0.527301123600992	2.06038385442727	0.0393618591675128	0.179650600678786	1.21638253636263	1.66455930625402
SYF2	-0.149966078910932	0.356644977852172	0.67412664807226	3.2329639127377	-0.282575337003622	0.561825084764142	-0.502959630437735	0.614992655159023	0.810514463670855	-0.436028733873246	-0.576417890952985
RSRP1	-0.1721892222957	0.111918499284305	0.123920708486971	63.5974514247802	-0.197169972268895	0.185910374190129	-1.06056465717858	0.288887791481833	0.562509154958529	-0.485045415317259	-0.43661588198575
RHD	0.171638017433781	0.404313865896418	0.67118897588003	2.82554299257002	0.2761611946567	0.614519301133846	0.449393850033932	0.653147566975423	0.831957677386592	0.273320311339839	0.338190809005378
TMEM50A	0.247103551694753	0.227137171105132	0.276637267143716	5.16292638038794	0.284290752393915	0.444594233671258	0.639438685577118	0.522537589196658	0.750511260045575	0.439771563929412	0.351498269341247
MACO1	-0.169411519290493	0.108410172828686	0.118125470522714	22.410583920947	-0.193781096679871	0.208910818125052	-0.927578085323833	0.353626469726902	0.62343422524544	-0.478918749030903	-0.43106855346655
LDLRAP1	0.996396811751435	0.509549329620288	0.0505303092224162	2.87739258683253	1.27008161924772	0.708216565732222	1.79335203481804	0.0729166519849371	0.262412293769984	2.09245716292161	1.9651620483764
MAN1C1	0.0264552093776608	0.0924936670272167	0.77486138958827	36.9330946156678	0.020457364390126	0.160930806722414	0.127119007272564	0.898846207873953	0.958639169273105	-0.0469034900559562	-0.0803766812561383
ENSG00000233478	-0.313837164689181	0.168584959668224	0.0626599921871893	5.14478099625462	-0.346404302508679	0.327540004008255	-1.05759387638021	0.290240635502882	0.564111440072551	-0.797472507618709	-0.680900994978405
SELENON	-0.190379265171313	0.176637068141018	0.281123441243647	4.6378685174592	-0.170504560310139	0.339837600523691	-0.501723646963697	0.615861928225138	0.811102182072701	-0.525166451376363	-0.39296665487511
MTFR1L	0.150122883153717	0.307726916058915	0.625659989364988	3.26810092026107	0.454055304779049	0.548651335746339	0.827584433311168	0.407905887084036	0.669821460107142	0.225865256716292	0.629389775906231
PAQR7	-0.22545898970254	0.153034929002658	0.140683143264773	5.60940727908895	-0.361616055740792	0.342825462857457	-1.05481096044242	0.291511790821692	0.565778556740641	-0.602540369760449	-0.705801464268228
PAFAH2	0.49444617864908	0.205546040388078	0.0161492383973639	4.63474769167495	0.790177531358311	0.349704536693338	2.25955756488007	0.023848723802367	0.132495459399962	0.985325113354631	1.1795959916431
PDIK1L	-0.108272871394378	0.182627325262639	0.553273254002238	6.59248990449096	-0.158417392865819	0.343798950578455	-0.460784980871163	0.644952878247027	0.82737108087109	-0.344067725665073	-0.373180892040564
CEP85	1.40770032981951	0.403748819383394	0.000489249130160011	4.59156580262722	1.94938611652611	0.583355443673827	3.34167811008904	0.000832735704999803	0.0134984907849376	2.99965256605992	3.077131228708
SH3BGRL3	0.182899392914687	0.401287959010534	0.648547529795086	4.14653949874377	0.473799865818271	0.64184354510979	0.738185916845553	0.460401479666845	0.708952995922444	0.298159068171482	0.661710102715128
DHDDS	-0.134029446104419	0.150430999204566	0.372945483219187	7.57447286253587	-0.0838028611608714	0.321585794199836	-0.260592546910812	0.794406737852162	0.909466604759048	-0.400877952543974	-0.251042646241823
HMGN2	0.311299612364062	0.419336402468183	0.457867744777912	4.42114391348816	0.415956000444864	0.626252174175316	0.664198892391261	0.506563022283546	0.740376083060247	0.581366198014566	0.567024146970425
RPS6KA1	-0.320066449251323	0.0581556957425143	3.72085627143192e-08	43.2627869493854	-0.459382151241411	0.114162984756893	-4.02391503883377	5.7238573597608e-05	0.00199398376387304	-0.81121218664251	-0.865837038173008
ARID1A	0.0574816737551295	0.0605983122343114	0.34283991996223	98.3891561484778	0.0685575953042501	0.10393923264261	0.659593048372623	0.509515016503994	0.742212498663643	0.0215303176369195	-0.00164030521618913
GPN2	-0.158012765742034	0.1926338589307	0.41205927464774	4.08010491243884	-0.157839334933806	0.376889199890952	-0.418795059607638	0.67536591575071	0.843827319108442	-0.453776982995835	-0.372234655695273
NUDC	0.0225724478644487	0.351853223208279	0.948848382639618	5.81622111009418	0.113956175156751	0.546247725700854	0.208616292196991	0.83474779107459	0.928251171038256	-0.0554675388460407	0.0726736759646485
SLC9A1	0.084661828367725	0.190596680786934	0.65690260919998	4.11679793114015	-0.000380544608273101	0.449772949157959	-0.000846081581797075	0.999324924649247	0.999362025154776	0.0814804766750775	-0.114486734526224
WDTC1	0.213569704443731	0.110916860554067	0.0541676366391989	17.3229127306879	0.304321619798647	0.221401886299772	1.37452135067451	0.169279886572229	0.423807453775999	0.365807324045052	0.384287257635318
TMEM222	-0.0349275252889182	0.315206922754674	0.911768408648531	3.528080910303	0.13925013591541	0.585706860374256	0.237747148507757	0.81207721269984	0.917850365463009	-0.182292885661277	0.114077943012537
WASF2	0.0210944257523968	0.0852256894802606	0.804511598050744	139.3203237053	0.0234907298816548	0.141602158425635	0.165892456321501	0.868241584220564	0.944196099530192	-0.0587275519674657	-0.075411295405205
AHDC1	0.0335387664726102	0.111473068968044	0.763514556412259	10.8518199550039	0.0149055368846263	0.221091048036598	0.067418093210897	0.946248865658757	0.979054339886693	-0.031279576930705	-0.0894645955940631
FGR	0.171263636851427	0.203187211902095	0.399292257601719	9.92317323133988	0.365041271267273	0.362176903321124	1.00790875376062	0.313498268828677	0.586126739925591	0.272494555350853	0.483680653887072
FAM76A	0.16834990239785	0.367040150538145	0.646471949944414	3.77315002014498	0.10555898211677	0.586447847759661	0.179997219735778	0.857154750881222	0.938484697393651	0.266067850044108	0.0589281172363251
PPP1R8	-0.204068042507724	0.323309734459396	0.527919997760074	2.97573589315829	-0.246215961682033	0.567996289691863	-0.433481637381125	0.664664903433095	0.838731974399715	-0.555359229528385	-0.516900391899614
THEMIS2	-0.324475445174477	0.199652586196913	0.104119884207472	29.0503945230669	-0.477979201685308	0.308238031374781	-1.55068211263049	0.120977883224147	0.350499468817712	-0.820936929218815	-0.896278978453894
RPA2	0.352990751300359	0.162030348701801	0.0293653273492853	8.88255443243995	0.385545646446822	0.345290261475892	1.1165841886153	0.264172155201609	0.538185518893225	0.673322643639592	0.51724473796566
EYA3	0.0487660183145194	0.0740638966994627	0.510260763554724	54.0823800747846	0.0247825228683245	0.139514264125136	0.177634330250963	0.859010161648739	0.939242053988228	0.00230655172264365	-0.0732967297070531
ENSG00000289576	-0.218794311391379	0.155238514734323	0.158714737252568	6.95717917703069	-0.299357413030068	0.307901874722476	-0.972249400234702	0.330926489913055	0.60224477949198	-0.587840360493132	-0.603888857799451
PTAFR	0.101726611318129	0.067189230071348	0.130017848422189	35.5657624299636	0.205764696561757	0.130536600144242	1.57629887965818	0.114956939722562	0.340428897230956	0.119119572788029	0.222957159591204
DNAJC8	-0.458033514661851	0.185553426452325	0.0135691110024395	9.25649481251154	-0.647183998763721	0.357439719100444	-1.81061019293678	0.0702012132615504	0.255811191725239	-1.11552051863251	-1.17325420866255
ATP5IF1	0.0132809575225225	0.515838456302966	0.979459654013279	3.77013093035171	0.260346249786364	0.75764244055123	0.343626803161853	0.731126964851415	0.876291295292951	-0.0759614003284127	0.312302961427577
SESN2	-0.355661228829807	0.164288006977411	0.0303980846444883	6.76167314762198	-0.392563517116218	0.302547609042759	-1.29752642355451	0.194450119484685	0.454571045549849	-0.889722140948268	-0.756460076712059
PHACTR4	0.141803678536611	0.0607417825167183	0.0195678450267262	63.6533589482974	0.210448759513155	0.116853206471267	1.8009669213904	0.0717080938430492	0.26001647956715	0.207515926222219	0.23062461014034
RCC1	-0.298024898909058	0.149080816152759	0.0455993932472588	6.51748804788924	-0.294594476652376	0.329039650603697	-0.895316038999787	0.370618168804572	0.639064256168588	-0.762596037569759	-0.596092297521854
SNHG3	-0.876216144842459	0.214493568106556	4.40680390304792e-05	6.79312944351091	-1.35158221225907	0.415353741780448	-3.25405088796216	0.00113771897545618	0.0171373392843872	-2.03788889893248	-2.32629987113884
TRNAU1AP	0.472161526573697	0.255325625714843	0.0644213752808093	10.9501035272757	0.713935991467367	0.397265416067255	1.79712595809372	0.0723156255999908	0.260985334794051	0.936172764699111	1.05479445866428
SNHG12	-0.241205171463753	0.208196628440666	0.246641682053373	14.3186591772113	-0.351683532452803	0.338591911859303	-1.03866489462672	0.29896061326906	0.572911387792202	-0.637271080982785	-0.689542688088445
TAF12	0.078362469611241	0.158323782159238	0.620634908526658	8.8476603066271	0.0337176281316182	0.312339465530313	0.107951866006974	0.914033874351422	0.966068459431446	0.0675862378573697	-0.0586706500688232
GMEB1	0.151608934587541	0.124411009273946	0.222990925323926	9.56082995535673	0.181894513000005	0.281848192441806	0.645363418598333	0.518691703761117	0.749256110077126	0.229142979785438	0.183883506235646
YTHDF2	-0.199325569968056	0.110123055476761	0.0702917885870476	24.4602786986081	-0.26665895534093	0.204393479593386	-1.30463533313985	0.1920170509098	0.451496692686829	-0.544898951173109	-0.550363999153038
EPB41	0.116217961772358	0.0418779596779876	0.00551748674743473	110.426963044384	0.133394896089134	0.0912791534336656	1.46139497433086	0.143907079114182	0.386279018748631	0.151082553749371	0.104493366057203
SRSF4	-0.112695205543297	0.0769451043524106	0.14302509481658	43.9483905697972	-0.130494182598662	0.139463396251158	-0.935687686564412	0.349434012273278	0.620016232030811	-0.35382188782222	-0.327472745903746
MECR	0.137403849210972	0.23143842991321	0.552716097333336	2.73037489205083	0.399029281328374	0.51341785727735	0.777201797078937	0.437039722139707	0.690752580565583	0.197811402036379	0.539316410517808
LAPTM5	-0.207179401275052	0.0681459585111472	0.00236397384988661	121.466854093317	-0.230657592286608	0.126340194076854	-1.82568654395367	0.0678974912136702	0.250897809878349	-0.562221826727875	-0.491432538627274
SDC3	0.434855992117111	0.432207999345315	0.3143546442337	3.36695492538114	0.655158982894711	0.66255591513235	0.988835761527899	0.322743504263108	0.5953943329175	0.853889468097134	0.958581019320453
PUM1	-0.134601546028287	0.033983395215712	7.46980278112317e-05	122.901569865004	-0.165395187284446	0.0761335663832072	-2.17243451399549	0.0298229040743964	0.151976561165869	-0.402139810024568	-0.384603004467744
SNRNP40	-0.272145424727527	0.236542760044406	0.249932809624804	9.07457800985333	-0.388010872603543	0.391010452913413	-0.992328644189637	0.321037234674526	0.593274827967199	-0.705514736336554	-0.749007748032677
ZCCHC17	-0.0198460309167178	0.127849092664546	0.87663989808236	9.56874921991777	-0.0365654910956495	0.281106820771638	-0.130076854753212	0.896505621754908	0.957578755314083	-0.149028248317105	-0.173718707002658
PTP4A2	-0.468673286858002	0.356555587320021	0.188695950262867	11.5840228620022	-0.633523901372633	0.524527449769216	-1.20779932804541	0.227124460023242	0.49467560060443	-1.13898823043843	-1.15089368056348
KHDRBS1	0.140986716079674	0.0792493928402823	0.0752355289515441	44.8003695519979	0.206969428145481	0.142305332409681	1.45440388382383	0.145834363812691	0.389596543593303	0.205713985434184	0.224929212473292
ENSG00000203325	-0.0245369238576612	0.227078315354832	0.913952145993147	3.29456094519117	-0.13697442591355	0.45666372218752	-0.29994593233159	0.764218397456435	0.8962402261735	-0.159374759654102	-0.338080405467426
TMEM39B	-0.638336256626301	0.159057267303646	5.98889389614585e-05	6.57045628606963	-0.735434118924573	0.319070813364839	-2.30492444974478	0.0211708050196337	0.122031475383929	-1.51320692659634	-1.31771286331976
KPNA6	-0.141599852600904	0.0890801395597019	0.111929902283677	29.1423171305678	-0.213520446243736	0.17149461347103	-1.24505628440514	0.213111061722386	0.478127393747181	-0.417575689547922	-0.463380349491382
TXLNA	0.122359519070416	0.190169379879741	0.519949096475264	10.9750112653853	0.19010977800696	0.316647584736935	0.600382845695474	0.548251117599052	0.768799576217045	0.164628736322958	0.19733126277574
HDAC1	0.118022104625335	0.114862911254947	0.3041831870846	11.0032045281412	0.169652612086159	0.204112258048859	0.831173069701422	0.405875865921482	0.66875846495026	0.155061878094841	0.163844456620329
BSDC1	0.335700623558451	0.289623927766986	0.246418903343998	8.74117187853635	0.492021627594865	0.460983886395871	1.06732934081852	0.285823143269785	0.560086234557402	0.635186513706133	0.691537724331202
ZBTB8A	0.679302694386439	0.265772962079414	0.0105898000023257	2.90546349046188	1.18702617755849	0.541258314465596	2.19308626922524	0.028301164111556	0.147347328138247	1.39305559449615	1.82920668257613
ZBTB8OS	0.166184248376429	0.195545679541696	0.39540919046717	11.9985948386266	0.295251093602962	0.334309015526655	0.88316820633101	0.377145396845073	0.645764593704344	0.261291155251295	0.369439504353245
RBBP4	0.202457051949157	0.122658613055919	0.0988257008619363	17.522032198001	0.409097042958028	0.229432919881073	1.78307909418615	0.0745734290261949	0.265088478690518	0.341296599441713	0.555796561454468
YARS1	-1.29623455538315	0.149697546517415	4.75823227140672e-18	11.394518152197	-1.99954836379777	0.347046645654835	-5.76161270778129	8.33139992622413e-09	2.57467133203958e-06	-2.96430638513766	-3.38697059140618
S100PBP	-0.0632113749164804	0.06879298549607	0.35816688610027	31.3582812798619	-0.0439962946525253	0.14426413796257	-0.304970419356336	0.760388681714093	0.893806573106873	-0.244677419802151	-0.185882360523942
ENSG00000287691	0.0750149975073255	0.220831494250591	0.734087444830806	3.35395240009709	0.203980969841686	0.447650397206705	0.455670253203187	0.648627115892906	0.829065746531559	0.0602028550964587	0.220037336232461
RNF19B	-0.0583989802512677	0.0994984466206137	0.557248310783571	17.0247780786227	-0.109252476327709	0.178299384696175	-0.612747354758838	0.540043405542076	0.761834166557663	-0.234062917064915	-0.292701707576179
ENSG00000236065	0.227495295660749	0.287849643481212	0.429336922972533	3.74396102782347	0.446561365322272	0.514266786938017	0.868345723784988	0.385205098191473	0.651414799765986	0.396522432919882	0.617122773775975
AK2	-0.195944020397532	0.173791298467317	0.259544923639809	14.5038101797267	-0.242076723351387	0.314193743553254	-0.770469585465686	0.441021389876918	0.693788568071198	-0.537440405133257	-0.510124777322991
AZIN2	-0.359102038028693	0.238947610436995	0.132878137372112	25.0187734244483	-0.521034041749596	0.388240261996116	-1.34204020744971	0.179582959172904	0.438878762468475	-0.897311393534697	-0.966756437984057
ZNF362	0.117490300968394	0.0848598038164083	0.166198547866633	20.4168703013753	0.175020832391706	0.16738927130298	1.04559169789868	0.295749583953263	0.569975925627709	0.153888900447542	0.172631820103
ENSG00000225313	0.136279169634674	0.115722385927442	0.238940641836989	22.1871848921918	0.233856996550797	0.226179357122429	1.03394491666281	0.301161915081246	0.574841830340374	0.195330742142164	0.268942092588991
PHC2	-0.119694029615429	0.059346974841049	0.0437110225492701	144.023935889646	-0.141258689672427	0.111187526556109	-1.27045446596156	0.203922792598774	0.466881039654377	-0.369258908773157	-0.345093415508387
PHC2-AS1	0.326371999039234	0.228147913723849	0.152565509932687	3.35057660478678	0.361828642255585	0.518538344438289	0.697785701166496	0.485311222622353	0.725205355427866	0.614610746882673	0.478421827450403
SMIM12	0.211370763173479	0.246135295512995	0.390473799291272	7.29515869427195	0.324132253609823	0.419396170492072	0.772854585747702	0.43960844427188	0.692998474874546	0.360957208924436	0.416715740486707
TMEM35B	0.0664161037495681	0.250278067152431	0.790725019766188	2.61276736987924	0.139328149919189	0.500785502061849	0.278219216302275	0.780844084502303	0.90450242720595	0.0412366256662959	0.114205645932485
ZMYM6	0.0439182327791897	0.0724057262944698	0.544144644678121	36.1145685273421	0.00973574687372628	0.146702514156701	0.0663638720146744	0.947088132724482	0.979288107015709	-0.00838601121411107	-0.0979271439563053
ZMYM1	0.395317993469937	0.105837721522122	0.000187615814271547	13.5989285091036	0.615962856679776	0.221502014097764	2.78084539857913	0.00542175501684908	0.0499427048667444	0.766682116235709	0.894419977381208
SFPQ	-0.295836654377866	0.0660547147638638	7.51128172766023e-06	77.2613490297984	-0.400495168664344	0.123093430049005	-3.25358687709735	0.00113957873656005	0.0171384054886112	-0.757769515810442	-0.769443579847959
ZMYM4	-0.0806917689503554	0.0388407155224905	0.0377550021369621	104.684097779431	-0.117748216807442	0.0889228909276487	-1.32416091716188	0.185449607690102	0.443375902588266	-0.283233212339653	-0.306608580878809
ZMYM4-AS1	0.801987320629028	0.268513823016566	0.00281947624896664	3.42512945425424	0.971373830898305	0.4599981723075	2.1116906313466	0.0347129931167207	0.166608453936966	1.66365607339747	1.47620038847228
KIAA0319L	0.161740380881985	0.0659696831365061	0.0142168123302284	61.3874227425065	0.243733393880289	0.124726227713721	1.95414708155626	0.0506838254693637	0.211252514703947	0.251489497871725	0.285108994894372
PSMB2	-0.392167510380779	0.282159722616555	0.164566013936528	5.8431076869552	-0.470362616002035	0.479138351794475	-0.981684338647547	0.326255383337286	0.598108638910537	-0.970242557997637	-0.883811213890157
AGO1	-0.169071525011767	0.0894359225220965	0.058701708514537	17.1729312548527	-0.274168206346332	0.183316902425779	-1.49559698379333	0.134758709634485	0.371400586391935	-0.478168837510083	-0.562656065109962
AGO3	-0.0509975923959813	0.0804711650720043	0.52625216847518	71.2883237267656	-0.0434417605012519	0.140639975593286	-0.308886291525535	0.757408025024526	0.891506189917061	-0.217737977587864	-0.184974630797247
ENSG00000271554	0.478652215972467	0.216446419424011	0.027007317471204	3.81709826072369	0.640645176068028	0.480920321065234	1.33212332273464	0.182819667559463	0.440611807688685	0.950489013714974	0.934823034579857
ADPRS	-0.784407708050199	0.184149675832667	2.04774411475853e-05	4.78648434857362	-1.07117647323576	0.409921691661684	-2.61312464069313	0.00897185758497383	0.0688838290516505	-1.83539077244316	-1.86729725739013
COL8A2	-0.123387118301503	0.125230107158052	0.324484991991138	9.41821892160715	-0.137409111650749	0.229454658598846	-0.598850825212401	0.549272366051074	0.769415011956322	-0.37740460394038	-0.338791952564244
TRAPPC3	-0.152101826711731	0.182730988001128	0.405193848425112	5.31815779801175	-0.154348195846102	0.352122753704411	-0.438336330788976	0.66114249319958	0.836358785798491	-0.440739465734351	-0.366519929699299
MAP7D1	0.222547491271899	0.393540464069657	0.571733104255293	2.7445137069148	0.640498235473029	0.645181057851551	0.99274184770068	0.32083577569715	0.593252049150444	0.385609262475157	0.934582504134918
THRAP3	-0.199753739578656	0.0640486739889971	0.00181601346528664	51.2928141496642	-0.33714167261112	0.134630789016871	-2.50419443481738	0.0122730567147692	0.0851999154547023	-0.545843347429004	-0.665738782721354
SH3D21	0.147089390787072	0.241902644815725	0.54315297570992	2.84661828804495	0.317637098347981	0.495357649324674	0.641227805366525	0.521374686740759	0.750386687613439	0.219174406262588	0.406083671213541
STK40	0.0528553047147198	0.0886413123887628	0.550986208162644	20.076799486433	0.0168091284342984	0.157865791713084	0.106477332751407	0.915203639002271	0.966451814554867	0.0113261240370331	-0.0863485627344903
OSCP1	0.157484566708587	0.380257136712191	0.678762189482238	2.600364800198	0.178684598759372	0.688384769148489	0.25957081964553	0.795194847507933	0.910160463536178	0.242102622036448	0.178629123670256
CSF3R	-0.251679757435468	0.0787289879471316	0.00138967795075598	101.777697550958	-0.383265739955022	0.146256115461697	-2.62051086715341	0.00877981318074646	0.0683826099768708	-0.660374448267243	-0.741240331089493
MEAF6	0.41936120441924	0.319551353352866	0.189404194712843	6.19861961516284	0.675324225602711	0.526867128008053	1.28177331570473	0.199922177492711	0.461717157901302	0.819713246512309	0.991589969643967
SNIP1	-0.413317126643303	0.237145953596056	0.0813544404701674	3.89393718007498	-0.360671246644624	0.449089835377234	-0.803116032100039	0.421907672103512	0.68037212151402	-1.01689140443013	-0.704254884493702
GNL2	-0.0658378873181379	0.141877534365713	0.642613854811845	7.2222836710682	-0.0722412893172692	0.261286871472518	-0.276482660265873	0.782177375902768	0.904790001087029	-0.250470611137497	-0.232117242953926
MTF1	0.331842128940781	0.13804915807056	0.0162257881441907	8.68764647511643	0.527372176964007	0.274208232760675	1.9232543518279	0.0544481143643766	0.220503775746548	0.626675989418313	0.749403852943284
INPP5B	-0.229201490524831	0.0797172109134288	0.00403794657442516	24.4193718151234	-0.268650778051266	0.175959778442594	-1.52677379131227	0.126817270866294	0.358390646608685	-0.610795051262254	-0.553624459632031
SF3A3	-0.223677087725749	0.11619186240167	0.0542210114870298	15.6482031878243	-0.283947213529156	0.234796786118202	-1.20933177248095	0.226535409029014	0.494210796863055	-0.59861010120894	-0.578663547240741
FHL3	0.171170380322907	0.180957920167968	0.344193156261044	5.03541318692999	0.220395274218569	0.341135363041262	0.64606399129577	0.518237914149182	0.749039588891546	0.272288863227471	0.246906289193618
UTP11	-0.106065726219392	0.292907331802076	0.717267146536246	3.09129222491159	-0.106448134762747	0.565567517681266	-0.188214724917667	0.850708329954529	0.935359325257017	-0.339199515526215	-0.288111216266531
RRAGC	0.336619953674358	0.188096352373207	0.0735159109185738	5.71309858986448	0.427204590810339	0.333019713277092	1.282820727357	0.19955489063998	0.461332860784782	0.637214242666573	0.585437223666805
RRAGC-DT	0.421417528368994	0.252608842109865	0.0952638879548551	7.72753226130839	0.591995007526452	0.425906743163632	1.38996392292152	0.164539832853431	0.417560688406854	0.824248796422854	0.855186452968942
MYCBP	0.731817864254048	0.323702633245777	0.0237733765010574	4.057680204765	1.08049833913485	0.519109603498701	2.08144548251948	0.0373931492601093	0.174234615715879	1.508886163908	1.65482880984155
AKIRIN1	0.581513621347326	0.219970548336231	0.00820301040102205	8.93983513534461	1.01930415161632	0.37204810686884	2.73971062558224	0.00614932993836468	0.0542454703586866	1.17736622243599	1.5546586345981
MACF1	0.0274501716995956	0.0432871392770631	0.52598847733015	156.281611132556	0.0720678658083759	0.0878311002069048	0.820527872685243	0.411915246489019	0.672486036360736	-0.0447089422218051	0.00410573743604346
PABPC4	0.0920321886090905	0.1205158075537	0.445074399355721	19.0095896614108	0.108094959194934	0.222841545362388	0.485075433394382	0.627622837687632	0.819080062227581	0.0977369798089347	0.0630793165353796
TRIT1	0.0870960293974203	0.0947982470004634	0.358225578110888	15.6519778395832	0.237897336178311	0.218934581937124	1.08661379154177	0.277207527392397	0.551494029619609	0.0868494946568023	0.275555817600188
MFSD2A	0.529880132377074	0.213640494116955	0.0131293230354806	3.16196482184797	0.629013134888387	0.438835184145869	1.43336987920117	0.151752161557824	0.397970355248823	1.06348034063798	0.915782278412437
CAP1	-0.0979754566581769	0.0619162734682396	0.113561433249289	47.4191737675272	-0.118991811893023	0.130837747358532	-0.909460872686469	0.363106902377961	0.633618237665003	-0.321355137752454	-0.308644250322363
PPT1	0.182917469775972	0.135760689737264	0.177866813891622	26.8420175362379	0.280341686760779	0.249359874057928	1.12424538157913	0.26090894205593	0.534196979033086	0.29819893956752	0.345033952834073
RLF	0.0290264444198185	0.0863094815173202	0.736639707115233	66.0865650091602	0.0135385480683774	0.154234336652758	0.0877790793035796	0.93005226586708	0.971106344087915	-0.0412322217390937	-0.0917022510778951
ZMPSTE24	-0.361961721819445	0.163934875196837	0.0272470298536204	9.93186138767225	-0.501116886999047	0.3073783606455	-1.63029331650638	0.103039519453765	0.319942460832706	-0.903618881497806	-0.934153588553149
COL9A2	1.35675637517296	0.418620806413029	0.00119104854322431	6.83943347927733	1.93706513343407	0.597768268511729	3.24049508057162	0.00119322331089865	0.0177501231652315	2.88728756201104	3.05696272765344
SMAP2	0.146337918316363	0.0954451103582194	0.125222777490047	246.968526874208	0.209670035808291	0.158030412412751	1.3267701615602	0.184584723710871	0.442070019956132	0.217516914067496	0.229349899368849
EXO5-DT	0.221335286348243	0.164160968510374	0.177567684767783	6.37098256929314	0.477891411191951	0.32930130511778	1.45122841532932	0.146716266915789	0.391080088217379	0.382935551490218	0.66840764759182
NFYC	0.0823812042015683	0.0665628826306701	0.215847802767699	35.0518516189425	0.133349896307006	0.144292731863907	0.924162253943452	0.35540184479297	0.625245462354038	0.0764501969207453	0.104419704877205
CTPS1	-0.373692755418944	0.198161516093595	0.0593220685226404	5.4963253626494	-0.640108997294144	0.391457273068693	-1.63519505532809	0.102008164393085	0.318422357408198	-0.929493544096159	-1.16167297577437
SLFNL1-AS1	-0.0149632501511196	0.214894910283026	0.944487722948094	3.232120638606	0.122811783886539	0.435298606102843	0.282132270043436	0.777842089966435	0.903677810075	-0.138258497827518	0.087169625895868
SLFNL1	-0.256727914231038	0.247484929986273	0.299573859303445	2.74051160405081	-0.243699595927301	0.502128724196995	-0.485332912027739	0.627440212875741	0.819080062227581	-0.671508961924635	-0.512781294827661
SCMH1	-0.219834013632733	0.115344029827114	0.0566633754890899	60.7327093884941	-0.290333356927818	0.199469991120666	-1.45552398782725	0.145524254300992	0.389097501714345	-0.590133589343737	-0.589117172483826
HIVEP3	-0.454187532465848	0.076232646280377	2.55478259748289e-09	197.466539106925	-0.648594174791599	0.125469471988736	-5.16933852124462	2.34924021063847e-07	2.88534887409187e-05	-1.10703759248309	-1.17556255828798
PPCS	-0.0499224380996125	0.197923609878585	0.800862642726776	5.51456327760828	-0.0810793223869805	0.381626545450532	-0.212457239554082	0.831750334145852	0.927597945752863	-0.215366553584706	-0.246584422882286
CCDC30	1.19523616690095	0.216738588856298	3.49486581378806e-08	16.9296032714522	1.76928654351547	0.337283673164345	5.2456928226507	1.55696125295457e-07	2.29472135435458e-05	2.53102902294827	2.78232208879936
PPIH	0.188550704286036	0.230438021441677	0.413227349474934	4.56110763422989	0.181249965781769	0.419263865249792	0.432305239741523	0.665519579421466	0.839015340289202	0.310623935289255	0.182828432046062
YBX1	-0.377408193435459	0.155717243957761	0.0153642936986283	17.6996850544543	-0.522062450002547	0.292718184981004	-1.78349852106533	0.0745051885157264	0.265044120283115	-0.937688534270471	-0.968439863144147
P3H1	0.132609467833387	0.151838466691593	0.382467515834766	6.61958867479461	0.250461296281022	0.296516824855669	0.844678194577777	0.398290537315704	0.661286542025033	0.187236630473358	0.296122053320846
C1orf50	0.187259749383465	0.209249533363105	0.370834563278312	4.2034727488013	0.285557702293686	0.404337048223657	0.706236798107434	0.480040889934529	0.721718726549402	0.307776528686043	0.353572168818159
SVBP	-0.246163059065537	0.226217528037805	0.276520199431204	4.15002840907936	-0.268114050586779	0.414326851254839	-0.647107590962939	0.517562312745482	0.748509270558454	-0.648206491559238	-0.552745878081139
ERMAP	0.0407303582885598	0.0919838360686389	0.657911066461146	17.6804812921809	0.0314591467381104	0.184640271330927	0.170380743655467	0.864710715057448	0.942855525865052	-0.0154173760253467	-0.0623676102891585
ZNF691	-0.272507533509638	0.166347524651263	0.101383717204831	5.25328289670504	-0.435386265296101	0.302109826835371	-1.44115227848367	0.149541666907638	0.394549481954053	-0.706313424915999	-0.826557619690074
ELOVL1	0.426940743293431	0.400091626775257	0.285923331963223	3.50318342433561	0.614575590463948	0.606806073977344	1.01280395305815	0.311153812159743	0.584252497849713	0.836431126429485	0.892149129354887
MED8	0.171888837365954	0.38557617784732	0.655743637967158	3.1042965065779	0.366320002404353	0.646205675386456	0.566878342851569	0.570796839107394	0.782181907974372	0.273873534639633	0.485773838342733
SZT2	-0.0398395327883015	0.114042586285319	0.72683475864076	14.242216001333	-0.100860204206918	0.218028114509872	-0.462601827446208	0.643649798515961	0.826674496552207	-0.193127100366155	-0.278964204013837
HYI	0.0702432423139182	0.274338560320207	0.797915455093143	2.88823863745384	0.0303808711815602	0.492652762771963	0.0616679200388912	0.950827287427587	0.980345929298872	0.0496779891855281	-0.0641326643872729
KDM4A	0.273659849720036	0.170267092414482	0.108002029178356	8.75512623571876	0.494774151244082	0.33264466940034	1.48739540043138	0.13691041100104	0.374917633915297	0.498345707924262	0.696043393700868
KDM4A-AS1	1.04293835292119	0.260712875800137	6.32533789219522e-05	2.63032625706783	1.62541755984579	0.486370381854157	3.34193367953312	0.000831969365866735	0.0134984907849376	2.19511194302778	2.54681963520564
ST3GAL3	0.280819013549302	0.113755537403566	0.0135635770355412	44.7728673929372	0.415460982004792	0.191867720268254	2.16535111494485	0.0303608066912299	0.153810961450017	0.514136383741311	0.566213839882423
ATP6V0B	-0.5528956238085	0.217522854380944	0.0110289013248504	16.0362713804839	-0.691095322961977	0.360913270253755	-1.9148515167538	0.0555114423675045	0.223633144609207	-1.32475400575187	-1.24513366680193
ENSG00000230615	-0.250545848106344	0.275463642520914	0.363063914952525	2.51030672764469	-0.305623571696633	0.528994901283712	-0.577743889317224	0.563437042915609	0.777836382762862	-0.657873430683467	-0.614146077270549
ERI3	0.0550786871080149	0.124319819663339	0.657736603515676	22.3337851868568	0.075931865586831	0.229580069210465	0.330742410906852	0.740839064196043	0.882322180027927	0.0162301479464082	0.010430807686078
ARMH1	-0.16115845984082	0.315786253977572	0.609813055534318	7.2796153636074	-0.171872544484913	0.492860271280526	-0.348724688314523	0.727296007824019	0.874873901927938	-0.460715312236252	-0.395205939684242
RPS8	-0.695041606845223	0.138252951995608	4.9738618031188e-07	18.4780248771818	-0.904734677570179	0.247772592320636	-3.65147197717247	0.000260741553602664	0.00608715151748753	-1.63827960599764	-1.59484484784377
PLK3	-0.471165188704138	0.0957402480849009	8.59771679951722e-07	18.3476501165194	-0.707359813096786	0.189765008903454	-3.72755660900933	0.000193345141869883	0.00486153926276504	-1.14448451675883	-1.27175738537905
BTBD19	-0.154929850748275	0.139772488805823	0.267670499996232	7.80470157907139	-0.200588962586925	0.26460693794111	-0.758063882027036	0.448412740499672	0.700553498693225	-0.446977123068204	-0.442212505998594
EIF2B3	0.119448230669484	0.0961155269546404	0.213957443236494	37.8834246047154	0.123954925077888	0.169680348043373	0.730520219384527	0.465072258381531	0.712279556377334	0.15820742617482	0.0890408600458557
HECTD3	-0.00521627471939855	0.363790391062814	0.988559779053194	3.37849842817805	0.0988921122135803	0.624713484814207	0.158299948084187	0.874220449049614	0.946545196868818	-0.116759991450298	0.0480149643110489
UROD	-0.931403244983724	0.710483330747244	0.18987697618999	2.66972171201813	-1.19360192404629	0.887237276693908	-1.34530182105736	0.178527785732717	0.436979999414528	-2.1596128360285	-2.06769829806471
MUTYH	-0.166613446279705	0.20592241121148	0.418453094101303	4.6989518259974	-0.308960371748983	0.407280462014131	-0.758593648762517	0.448095673162283	0.700553498693225	-0.472747153453614	-0.619608162144134
TESK2	1.35643428145239	0.325585210382275	3.09797517033696e-05	7.30745803682809	1.74753272149716	0.428312236474518	4.08004388546375	4.50271991501571e-05	0.00166716526732979	2.88657713302164	2.74671275640764
PRDX1	-0.593990512925471	0.472975625781955	0.209167236558999	3.92621965066864	-0.805157888139871	0.660452637288426	-1.21910011813345	0.222806195077306	0.488999621727513	-1.41539532745635	-1.43184530733359
AKR1A1	-0.192036516580415	0.0701248409042554	0.00617211246754836	27.9175542944283	-0.236885820539214	0.146908792054808	-1.61246864279462	0.106859998161047	0.3256023572202	-0.528821783252063	-0.501627668929982
NASP	-0.289555441998239	0.157990245051535	0.0668408687672266	24.3110893270626	-0.423936931730137	0.258885518664119	-1.63754594663195	0.101516446758191	0.317819464033814	-0.743915301716435	-0.807815941824411
GPBP1L1	0.170880569287218	0.0443046891689327	0.000114814891521087	78.0917224120009	0.235049353795197	0.103413662399214	2.27290425986291	0.0230319500463236	0.129522845003807	0.271649638840111	0.27089388962998
TMEM69	0.658724817908371	0.253567637335515	0.00938157861071926	4.56788595452483	1.00894834840506	0.464078789940376	2.17408847436162	0.02969849137957	0.15173949195535	1.34766781119943	1.53770698176107
MAST2	0.329919913679537	0.124617100938064	0.00810967907105477	32.0874015204493	0.470733415931015	0.21145073949577	2.22620841645452	0.0260002244768858	0.138378972493648	0.622436237575115	0.656690560254683
LURAP1	0.202368084095369	0.357429873084702	0.571274393704611	2.86717917278376	0.0243381625041802	0.612570934621139	0.0397311741851297	0.968307447886334	0.987374704710067	0.34110036667336	-0.0740241134235883
LRRC41	0.0441541365739934	0.163528825853897	0.787153885597903	8.21481220662556	0.0452224357014841	0.318873151376031	0.141819515084089	0.887222569064936	0.953403501025472	-0.00786568783045972	-0.0398381655282506
UQCRH	-0.315310449688022	0.412365612360543	0.444487087634772	3.57574859404773	-0.18016181895472	0.661300034384867	-0.272435822753743	0.785286931414321	0.906364623422787	-0.800722072282631	-0.408774844018991
NSUN4	-0.438621722474121	0.141479675224563	0.00193360321227194	9.83568054601854	-0.574823904077586	0.265383135980139	-2.16601519141219	0.0303100260979437	0.15363494709963	-1.07270471991991	-1.05480630275404
MKNK1-AS1	0.38971862382263	0.175143867333827	0.0260722248304162	4.98685536251193	0.294231242269579	0.400786681865612	0.734134280360737	0.462866902576304	0.710918811030388	0.754331814861267	0.367770086211917
MKNK1	-0.443978456801383	0.0673664691575088	4.38359115489126e-11	152.547270059447	-0.65237018267402	0.11759460964466	-5.54761978159809	2.89584764848101e-08	6.87505324009105e-06	-1.08451985045989	-1.18174359257638
MOB3C	-0.579632252268996	0.17216148823374	0.000760474938791154	5.98040808000544	-0.839832059350804	0.321653957186995	-2.61098003175681	0.00902831652000678	0.0689650217748997	-1.38372589723655	-1.48860425695718
ATPAF1	0.0142833412961904	0.320343247246979	0.964436014839811	5.67215135253935	0.104611448190497	0.496236960122872	0.210809465229262	0.833035952336211	0.927597945752863	-0.0737504833007071	0.0573770771246302
EFCAB14	-0.110178290864606	0.121741653852159	0.365456274393273	18.1136594504907	-0.0439248678013117	0.229996412593876	-0.190980664897906	0.848540741515894	0.934799942930344	-0.348270431716701	-0.185765440265772
TAL1	-0.100321497752312	0.115476262594608	0.384976805760345	26.9601723115292	-0.15586528393668	0.200937170753254	-0.775691642080892	0.437931075937134	0.691439115464427	-0.326529704958128	-0.36900328614303
CMPK1	-0.121759543148461	0.149129087448142	0.414230925964344	18.2192397091823	-0.0966499110166389	0.263265375260254	-0.367119720628262	0.713529717859728	0.866035056011173	-0.373814727772927	-0.272072278100631
SLC5A9	0.114368678860091	0.192139463603961	0.551684501214814	4.03414308206029	0.263722765440172	0.394130086010876	0.669126196656031	0.503414980361707	0.738680017470741	0.147003665815246	0.317830057684093
SPATA6	-0.085755637948346	0.187439657274737	0.647304054875115	114.604113304283	-0.143070374242632	0.270983631384843	-0.527966849921822	0.597522344600787	0.798304092835518	-0.294402381761422	-0.348059003716062
FAF1	0.187874286135643	0.0457022144895376	3.94229984980759e-05	142.248833220729	0.259066305001103	0.0870937957988858	2.97456670276871	0.00293402659171389	0.0326457314153531	0.309131987348917	0.310207790323252
RNF11	-0.913068635055334	0.345651244949947	0.00825180471557356	3.95492129266031	-1.185235244214	0.569973516752895	-2.07945669294639	0.0375753943282509	0.174659038168192	-2.11917293431432	-2.05400268710897
EPS15	0.165634846581683	0.100959189571484	0.100878005742477	157.055363274176	0.224979967155227	0.159002205472276	1.41494872028334	0.157083531739229	0.405979475870882	0.260079362108823	0.254411078676498
OSBPL9	0.445463141220251	0.145465336479694	0.0021961978558562	40.7357868969891	0.617752263277704	0.238366010833684	2.59161220644302	0.00955273841628423	0.0716337876944048	0.87728522447668	0.89734909826286
TXNDC12	-0.50761567379235	0.123784825643506	4.11740667771704e-05	10.6071972344624	-0.694297713080027	0.260875141664099	-2.66141767533374	0.00778123664718865	0.0640414493815011	-1.22488186582481	-1.25037573295774
BTF3L4	-0.303926477121984	0.110773266290571	0.00607545931190248	22.7395989573101	-0.457193951690869	0.21124068467831	-2.16432716257814	0.030439249503069	0.154045435942631	-0.775612908057947	-0.862255123920465
ZFYVE9	0.0322126161535817	0.3570215273366	0.92810764176241	6.05261715906025	0.0975310531213413	0.578138566028003	0.168698403552994	0.866033874563336	0.943143829344824	-0.0342046126292665	0.0457870153290482
CC2D1B	-0.816217084698128	0.191259554758541	1.97597351504812e-05	4.04408699234277	-1.40453358767435	0.451236386782603	-3.1126337077755	0.00185425998573685	0.0242675009062281	-1.90555141781581	-2.41297719736568
PRPF38A	-0.305554197696291	0.183269265344468	0.0954663147704879	3.98442316391519	-0.284588323062797	0.395165166763912	-0.720175630340469	0.471416866352499	0.716294311744915	-0.779203104975154	-0.57971299420522
TUT4	0.140642727635957	0.043226698892168	0.00113949454293863	96.5372352416976	0.21145614111919	0.0964704335397441	2.19192692890795	0.0283847832729768	0.147465414183903	0.204955264146463	0.232273616297714
SHISAL2A	-0.0158128150166359	0.179698458349419	0.929879548059443	14.9949350715202	-0.0260039125390482	0.300876486344211	-0.0864272009255618	0.93112682461446	0.971742477998308	-0.14013234841913	-0.156430215762508
ECHDC2	0.0790101384525914	0.0778645945556034	0.310243132347876	22.9472623231807	0.068410508037256	0.160251469364026	0.426894731815876	0.669456002857645	0.841114968032792	0.0690147746187102	-0.00188107575189427
SCP2	0.239379777052832	0.13661150028537	0.0797279664057462	24.3265199408848	0.358979773927053	0.242586831874196	1.47979909360133	0.13892687065097	0.378532258485862	0.422735549059082	0.47375844925573
CPT2	0.0622432508837182	0.247783335758029	0.80165924450013	2.83857292362961	0.12148753441521	0.495078505242284	0.245390444401854	0.806154127134753	0.915404456567787	0.0320327342051853	0.0850019314302961
MAGOH	-0.280609088145601	0.264071008076339	0.287950957223059	4.6567111908649	-0.340928702914708	0.451041301330885	-0.755870253807648	0.449726990137241	0.701462807801167	-0.7241826937191	-0.671937859864878
LRP8	-0.0035596853767955	0.229207202750785	0.98760901141182	15.6390620201658	-0.00600416656023307	0.368660672216103	-0.0162864308908804	0.987005882687696	0.994639837422319	-0.113106119867686	-0.123692170847446
LINC02812	1.15239102653215	0.314469227888282	0.000247765161527512	2.96990927218461	1.63676198089907	0.571493616279415	2.86400746093167	0.00418318158341031	0.0418755272404083	2.43652724340611	2.56538957936247
NDC1	0.418487124062995	0.115380789955928	0.000286723684097756	11.8281289930277	0.523448552080561	0.240818786956721	2.17362008461006	0.029733678785025	0.151838295714573	0.817785323102163	0.742981180985341
YIPF1	-0.12141552351872	0.106189626658473	0.252879179168588	13.0214621311125	-0.204970172685347	0.189796784382254	-1.07994544455787	0.28016647481337	0.553743517374064	-0.373055937699465	-0.449384209736051
IFT25	0.0448917468570861	0.12819052671778	0.726191976329855	13.5478111689251	0.0804129055691612	0.274117322541783	0.293352148720569	0.769252997041177	0.899335603279955	-0.00623877089750413	0.0177659252602267
LRRC42	0.699979789809276	0.248385113578482	0.00483053081471645	2.63204463215986	0.943943959343514	0.489644622604507	1.92781441021962	0.053878214667631	0.219274718846532	1.43866222097471	1.43129979983849
TMEM59	1.0482827443756	0.250693617958416	2.89554747764847e-05	5.95536104113671	1.38301520737929	0.398333242852254	3.47200549338099	0.000516585765886141	0.00964407873914737	2.20689984939626	2.15002564037335
TCEANC2	0.534482947204268	0.164182261566784	0.00113223018768247	8.84811414897943	0.81966856507472	0.276156520011736	2.96813041039149	0.00299617181602925	0.0331830358353297	1.07363258166996	1.22787054410102
SSBP3	0.481916754443712	0.456767038639972	0.291397761741137	7.3592135169601	0.861952643531082	0.642831003012705	1.34086974568967	0.179962746557738	0.43935859123933	0.957689473143068	1.29708632619959
ACOT11	0.14642572740838	0.439849525624608	0.739210077795331	10.2913196842999	0.30920917754542	0.61219461525073	0.505083138339563	0.613500443847983	0.80932721730428	0.217710591002246	0.392287813502792
MROH7	0.667679506910674	0.784284439804524	0.39458986353287	4.91773049068321	0.290997123432517	0.805669449285802	0.361186741895794	0.717959852559685	0.868046787844537	1.3674188036966	0.362476082585044
TTC4	0.156778588880615	0.162322292503809	0.33412046986945	5.49380692648844	0.1149600988349	0.372567537601389	0.30856176996799	0.757654905754858	0.891584201984846	0.240545475520265	0.0743170217602079
USP24	0.107300140656459	0.0512999779362197	0.0364723809670756	99.904841765232	0.163910070697838	0.100041995462175	1.63841264801452	0.101335642481461	0.317772653018789	0.131412879246333	0.154444358334252
DAB1	0.31587102431431	0.487628709421686	0.517134019816028	12.9225039070857	0.201932530183469	0.719229185615818	0.280762424859846	0.778892625429962	0.904130782941843	0.591449175000992	0.21668419816723
OMA1	0.841663919806014	0.297099836990105	0.00461230583723355	6.50752487682521	1.03749741692298	0.424022359494452	2.44679883900451	0.0144131257279314	0.0952917491191047	1.75116913079749	1.58443960968608
MYSM1	0.41456152259519	0.138198876124654	0.00270204850974135	29.0749700266938	0.635255152126433	0.23503676592754	2.70279055967898	0.00687600575626674	0.0587095678654504	0.80912678397059	0.925999980223061
JUN	0.65398095008734	0.339020401697506	0.0537269825377325	11.2820957787968	0.875725170403742	0.499147651588624	1.75444113102925	0.0793549487572472	0.274484270485824	1.33720445532893	1.31963089270702
LINC01358	0.731134347915576	0.457468546968327	0.109994526674146	3.84537210088831	0.678590135181858	0.635614102975351	1.06761340254304	0.285694935437415	0.560086234557402	1.50737855978357	0.996936012268903
FGGY	0.50767299783834	0.152069874295219	0.000842565115294676	36.0677036871806	0.736858369140187	0.25069211056383	2.93929620474663	0.00328958526923817	0.0355072926297639	1.01449896925307	1.09231662672619
NFIA	0.281111502000781	0.084688295082533	0.000902218851221587	135.258000727104	0.400531639679965	0.148364449459195	2.69964699184979	0.00694130846311334	0.0591090978458896	0.514781513595533	0.541775655512469
TM2D1	-0.149179829035963	0.0945645481320319	0.114670178829758	25.1698797939678	-0.281956365652092	0.180722562698438	-1.56016139568902	0.118721745834664	0.347283763388116	-0.434294534575267	-0.575404682488788
PATJ	0.779066178472644	0.396463918707988	0.0494099818490581	5.48222719025748	0.977041212548219	0.538772051190188	1.81345934777029	0.069761003169511	0.254691467364297	1.61309984451661	1.48547745605115
USP1	-0.230167790993498	0.290254539594235	0.427785970189449	2.82092824283828	-0.154177624769782	0.559129075481929	-0.275746033484114	0.782743136164237	0.904872600995944	-0.612926380815044	-0.366240717975126
DOCK7	0.198268723191721	0.0643486902284545	0.00206194601645661	45.3157145964806	0.24113672017465	0.157310402143638	1.53287205988115	0.125307381286539	0.357008093594904	0.332058573437401	0.280858439887571
ATG4C	0.723245459379733	0.0893698910970187	5.83471311968933e-16	57.0327150804036	1.03970187018306	0.153988790190312	6.75180231559785	1.46019745466838e-11	1.74858645196539e-08	1.48997835992824	1.5880481300102
ALG6	-0.362305418429277	0.189690086948379	0.0561350104750095	5.41456003997599	-0.670313043051646	0.38596293556555	-1.73672905163663	0.0824350073114655	0.281010386858637	-0.904376959099424	-1.2111146740676
ITGB3BP	0.895590522125197	0.214684719973191	3.02395640673929e-05	14.5442841018421	1.2943971323647	0.345074488661846	3.75106585648857	0.000176084437876192	0.00454687039044183	1.87011283923116	2.0049646719397
PGM1	0.20647955773193	0.350967276105934	0.556320411293904	6.72506289958528	0.0460791226615707	0.475670648702152	0.0968719066171009	0.922828119126469	0.968292796285516	0.350168876470534	-0.0384358349082932
JAK1	0.162369682626558	0.056440324008315	0.00401681442558185	75.7166745161173	0.215055076974328	0.123035312636718	1.74791344342997	0.0804790166268745	0.277035206354818	0.252877523076434	0.238164797305549
LEPROT	0.24817254061406	0.134771200711324	0.0655576914550641	12.603432911929	0.51247104465937	0.293890147100271	1.74375034248604	0.0812026328127393	0.278326018728459	0.442129389211716	0.725011846205237
LEPR	0.231581991480286	0.107687481047518	0.0315156394091295	32.9404302392631	0.40201024587177	0.192313480244281	2.09039036348948	0.0365827478303449	0.171710622482013	0.405536291296106	0.544196020049613
PDE4B	-0.373853920744034	0.21777618312006	0.0860360591487338	118.461430358459	-0.507418303613175	0.360988210837397	-1.40563677255858	0.159832010779066	0.410176979175852	-0.929849019883854	-0.944468522570829
MIER1	-0.0622060047255499	0.0641906091727895	0.332503960663038	42.497590038073	-0.141188583487102	0.139616863474214	-1.01125737947249	0.311893259291776	0.584252497849713	-0.24245991575563	-0.344978657078633
SLC35D1	0.469302245715247	0.188392305139781	0.012735174491534	11.0569159927058	0.646559055842552	0.328948333901908	1.9655337607983	0.0493524921423975	0.20800566419893	0.929866165467355	0.944503600617331
SERBP1	-0.260273111762637	0.148758751676013	0.0801817883779378	16.0781900610791	-0.446815335552717	0.287374105157285	-1.55482114614386	0.119988671456221	0.349239991465216	-0.679328459601169	-0.845266128077872
GNG12	0.753487026191573	0.627511528596625	0.229846610543821	2.59314083078453	0.913682541519461	0.813365692585787	1.12333548101194	0.261295040169118	0.534644699876153	1.55668095105672	1.38176418788788
GNG12-AS1	1.27696991930892	0.416813131351388	0.00218653910009249	4.77209367646449	1.22073030487213	0.518234641546563	2.35555520030292	0.0184950489037343	0.111443603412264	2.71130582878265	1.8843777449979
WLS	-0.034331511697076	0.314020261718041	0.912941569766467	13.4056876326701	-0.135510262501375	0.527429732184986	-0.25692571774442	0.797236116933248	0.911277392762662	-0.180978282778066	-0.335683682648968
LRRC40	0.0038351765751372	0.15370928640534	0.980094171420911	11.1509808444849	-0.00208846008017006	0.293071404652671	-0.00712611345567872	0.994314232217188	0.997660210954579	-0.0967955743096355	-0.117282460706412
ANKRD13C	0.188900874902923	0.100105738878228	0.0591585176721109	21.6617976384525	0.330735398147797	0.184953134803342	1.78821190838135	0.0737418257584235	0.263722151840049	0.311396292344322	0.427524579893658
ZRANB2	0.127042468239887	0.0706175612161845	0.0720153753742317	54.8500318563511	0.199954843235022	0.13548528371509	1.475841787035	0.139986369939086	0.380445226671333	0.174957726407042	0.21344687684251
ZRANB2-DT	-0.439407801489115	0.328176972872598	0.180591669312905	4.78929437119263	-0.706603442880972	0.593993469149112	-1.18958116474441	0.234211052499269	0.502485965257428	-1.07443854235901	-1.27051926554873
FPGT	0.496100457685616	0.24328070124639	0.0414290655513454	10.5878335685125	0.713767840223903	0.389656017740305	1.83178959833134	0.0669827735424015	0.24852632476228	0.988973889189331	1.05451920802025
CRYZ	0.910817720099032	0.265054263716061	0.000589621052113642	6.92044410470472	1.23787707254252	0.445211445513703	2.78042508793593	0.00542877834066071	0.0499593626354752	1.90369884906989	1.91244568399753
TYW3	0.381290430127007	0.249647107157617	0.126682045549767	6.99995199393988	0.568319428263684	0.43705906599334	1.30032636886737	0.193489134152959	0.453098485745625	0.735742091599618	0.816431351873377
ACADM	0.220612359130367	0.146087562363808	0.131008250092248	11.9031962233693	0.225579693504645	0.277264888520209	0.813589108626725	0.415880379342296	0.675505939996473	0.38134102039566	0.255392784553403
RABGGTB	-0.20485531804946	0.11760133422492	0.0815176789924973	12.0784832621182	-0.262399103986502	0.25294855225695	-1.03736155690645	0.299567387424283	0.573097640013519	-0.557095691097741	-0.543390950339293
MSH4	1.24231742711419	0.235795921988162	1.37458519024237e-07	8.21212021943614	1.83212569159497	0.398357869577997	4.59919542580103	4.24125777343066e-06	0.000271940814619276	2.63487423934717	2.88518493787905
ST6GALNAC3	-0.53784177611706	0.107799773811027	6.0609055225293e-07	643.941914287514	-0.815956634121976	0.176350998931228	-4.62688977701893	3.71197933568581e-06	0.000245286638955211	-1.29155034756444	-1.44952202339603
PIGK	0.755645880991754	0.199529061694917	0.000152386973618705	12.2386007017059	1.11811112781083	0.353360408635494	3.16422298731325	0.00155497608580997	0.0215581344458169	1.56144264908441	1.71639805008887
ZZZ3	0.0763529392077723	0.100293922121528	0.446482804962249	61.0474679275294	0.115841076287817	0.174108299184941	0.665339198821125	0.505833564147945	0.740175340785063	0.0631538985643423	0.0757591140474455
USP33	0.190953825450114	0.0543148325042205	0.000438621554354747	48.5236921863772	0.275266748610308	0.126994818578378	2.16754314618292	0.0301934635067023	0.153206239615577	0.315924401678349	0.336726669667213
MIGA1	0.280660381505031	0.216303875355411	0.194449503168921	14.2092758036271	0.43839822654778	0.353059672952417	1.24171141632158	0.214343056292976	0.479767868992221	0.51378649550785	0.6037603438666
FUBP1	-0.0546477453187886	0.0541921140261697	0.313258775648009	47.9762374474999	-0.0994983865330935	0.115590807802333	-0.860781133247561	0.389358597991457	0.654912713378552	-0.225788971092312	-0.276735013292164
GIPC2	0.255435858545899	0.847559401761664	0.763126177364111	2.52924006663933	0.589326353834278	1.15394249243502	0.51070686598142	0.609556332264058	0.806790503328223	0.458149793486998	0.850818072264024
IFI44L	-0.288589851514807	0.231305389428725	0.21215659454394	60.0722498504714	-0.336829028679949	0.338403134255519	-0.99534843086181	0.319566830496716	0.592156718792754	-0.741785538149135	-0.665227008668227
IFI44	-0.0927221051618047	0.135638541313304	0.494229655202455	25.2426294712657	-0.0757516339639554	0.227529008991803	-0.332931762414016	0.739185792901151	0.881766533562771	-0.309768034508203	-0.237863406971824
PRKACB	1.65988357578488	0.35347782208114	2.6548289077889e-06	8.61746703649804	0.947376535979919	0.551790601756796	1.71691314234721	0.0859950432394272	0.289064040082004	3.55588287151141	1.43691866360886
RPF1	-0.206268000043969	0.169436495206882	0.223461016739151	4.85426625581801	-0.312737021629799	0.350527722777989	-0.892189123163518	0.372291571156294	0.640544765028251	-0.560211586185471	-0.625790247334494
GNG5	0.0515915419508642	0.120652951336905	0.668940314198272	9.78307604768539	0.154977805311329	0.240562230534394	0.644231660834937	0.519425223075094	0.749722364058517	0.00853869402570649	0.139822927355751
SPATA1	0.556291152675472	0.172937971967018	0.00129669991645512	11.8912369854056	0.809270465189834	0.3258573204319	2.48351169191843	0.0130094063667974	0.0883275074372209	1.12173405147284	1.21084965486456
CTBS	0.149572670453109	0.1056579671274	0.156883634419465	23.3299220614893	0.254390322299811	0.190565860172185	1.33492075689716	0.181902283421963	0.440056534136972	0.224651674991816	0.302553566521654
ENSG00000284882	-0.321795359981718	0.251624087531379	0.200941630384197	2.94655193990528	-0.47669680519719	0.462493846903696	-1.030709507572	0.302677064889295	0.576126819320375	-0.815025574562015	-0.894179794100683
C1orf52	-0.0532871411296738	0.356427431515992	0.881156364138475	5.7033673221578	0.0285480904226327	0.55386972249245	0.0515429698777619	0.958892862324929	0.983111474857965	-0.222787941897003	-0.0671327854322496
BCL10	0.188725296394748	0.194101072621884	0.330899213844608	5.0568283982693	0.259003605274802	0.353442446676963	0.732802773718699	0.463678729335597	0.711068068998723	0.311009025986246	0.310105155696893
BCL10-AS1	-0.0819746278917641	0.592552689693593	0.889970528592132	4.67268251439298	-0.0106554928839262	0.830833327542082	-0.0128250667500895	0.989767357764425	0.99579618645066	-0.286062762011359	-0.131306034056557
ZNHIT6	-0.137555509783402	0.126877241650154	0.278292887089194	21.7696377016047	-0.229007147013191	0.226261410683473	-1.01213523915291	0.311473395354239	0.584252497849713	-0.408655247461779	-0.488730886738885
ODF2L	-0.312255006289029	0.3647173339877	0.391911386752937	9.00158863053334	-0.488207940698604	0.564215348577167	-0.865286529212228	0.386881542590773	0.652522038383733	-0.793982805331707	-0.91302263697818
SH3GLB1	0.223590361856145	0.120261672591235	0.0629989595716316	26.2638453264189	0.350374694439977	0.215761220576655	1.62390022406968	0.104397104749365	0.322345214001452	0.387909479610522	0.4596725964132
SELENOF	-0.017137175903975	0.135924806334899	0.899669901422269	21.5443858470937	-0.000496259711300234	0.234555296156493	-0.00211574720090368	0.998311879233284	0.999041868072168	-0.14305343724116	-0.11467615124403
HS2ST1	-0.0245285184241463	0.103645135596241	0.812921612081632	53.4221680612551	-0.0722550435439952	0.186937157634296	-0.386520499500412	0.69911122358742	0.858982367829611	-0.159356220132043	-0.232139757564502
LMO4	-0.897430168241098	0.465188170953201	0.0537089329693031	6.1849116311276	-1.22423333039149	0.6840863730204	-1.78958882777655	0.0735200358626742	0.263595054011568	-2.08467980555957	-2.11783955274879
PKN2	0.0672805265379771	0.035276505188367	0.0564903789496942	198.729549936088	0.0732295004270994	0.0795648618169854	0.920374883520082	0.357376889155643	0.627390617209283	0.0431432477727543	0.00600724390332278
GTF2B	-0.000671796534853815	0.103795270397082	0.994835869315031	21.330780162768	0.050959437491375	0.207639315046069	0.24542287418001	0.806129019461349	0.915404456567787	-0.106736421172937	-0.0304471351384553
KYAT3	-0.113005967166104	0.132884831453146	0.395099781274982	25.1856656377597	-0.174050893826584	0.234686699038733	-0.741630840347957	0.458311032668221	0.708023009854942	-0.354507322065541	-0.398771729902971
RBMXL1	-0.413401857686184	0.205483499936191	0.0442358138511731	3.65796680487923	-0.765622112418085	0.45656737356958	-1.67690938235955	0.0935602031772971	0.302193778300238	-1.01707829223738	-1.36712828529228
GBP3	-0.0990226537097567	0.184525713017772	0.591520894708428	4.69899905916367	-0.150708236138406	0.338155576127347	-0.445677217168379	0.655830423984567	0.833579365273306	-0.32366489760045	-0.360561595802169
GBP1	-0.0846361251211661	0.218306020966075	0.698241850210047	3.30858479823708	-0.187697614010907	0.42137401958399	-0.445441829081478	0.656000489302574	0.833579365273306	-0.291933117955115	-0.421110360544124
GBP2	0.176896760474164	0.221104109103948	0.423675492761975	12.8552605211204	0.252009860484241	0.36764257194475	0.685475186268997	0.493044113582644	0.731568462195152	0.28491930649293	0.298656933738454
GBP4	0.134956725665328	0.243005491846461	0.578645081709192	3.13273097293342	0.305416198234007	0.447123551882203	0.683068912268953	0.494563298410301	0.732347924203458	0.19241388138801	0.386078998291317
LRRC8B	0.794030047177663	0.346433345108124	0.0219048403069414	7.63871644464553	1.1443102652426	0.510961777403474	2.2395222418741	0.0251219557844846	0.135894035243005	1.64610503972166	1.759284021685
LRRC8C-DT	0.649932109637843	0.298564333572238	0.0294911760641333	4.56591897136716	1.06184914001587	0.489201028999238	2.17057830435905	0.0299630635654283	0.152279124115015	1.32827409299924	1.6243015061931
LRRC8C	-0.120895622979029	0.0609261536729042	0.0472226690698184	117.428802171815	-0.235405447636874	0.125383976885666	-1.87747632100976	0.0604528397464041	0.232866186075815	-0.371909214272658	-0.499204412423664
ZNF326	0.0789474270674962	0.11819005934766	0.504152671628541	22.7356997410717	0.155575034082744	0.209988868901308	0.74087276576485	0.458770589811706	0.708023009854942	0.0688764546730165	0.140800544889687
LINC02609	0.0327963247186696	0.266191872587763	0.901944305056633	5.36994596117338	0.194097774705315	0.469457908699428	0.413450857059875	0.679276320333833	0.84649597163912	-0.0329171504419566	0.203859306440403
ZNF644	-0.0333814318896415	0.0384857750963892	0.385738955953253	95.2655015704322	-0.0597297842471983	0.083971982460133	-0.71130611064894	0.476894565761485	0.719019505822321	-0.178882730476525	-0.211636872084572
CDC7	0.176244861939303	0.235857784960878	0.454912329639525	3.27789348320018	0.129796156530182	0.455405330160044	0.28501237893849	0.775634658069777	0.902926685049729	0.283481440469036	0.0986025063711171
GLMN	-0.621216385056413	0.175761230321615	0.000408650210698309	14.0901472458126	-0.88719469356644	0.300947786236628	-2.94800205929695	0.00319834934165379	0.0348183939693673	-1.47544632376106	-1.56613324396979
RPAP2	-0.156317922941628	0.112897572774638	0.166174964108233	26.7200491486082	-0.173051595268131	0.20868865253229	-0.829233373105203	0.406972363928585	0.669321072349502	-0.450038737320737	-0.397135955072388
EVI5	-0.0124894829161118	0.035274371251215	0.723288839989504	121.056894107204	0.022313976394122	0.0764994091373295	0.291688218847084	0.77052501770646	0.900308533922172	-0.13280221027964	-0.0773375502971228
RPL5	-0.719393978990907	0.0849965781663019	2.58805042964246e-17	20.1067353644841	-1.10831469869845	0.213504382510636	-5.19106299208278	2.09096863875706e-07	2.82539586372206e-05	-1.69199264052223	-1.92808967418138
DIPK1A	0.288528023803286	0.24028705284101	0.229842790696291	20.7982862805503	0.416536804369276	0.36593445392483	1.13828255279521	0.255002516944216	0.527664989462571	0.531139833403035	0.567974878293933
MTF2	0.0557922937835205	0.0760828701143775	0.463369663384129	43.4112879111726	0.154864141467819	0.133319944403792	1.16159770513236	0.245398914695787	0.516009662923322	0.017804121100609	0.139636868391902
TMED5	-0.100340282786049	0.115557910200041	0.385223731476958	17.5172716665515	-0.213437512657411	0.23591683785862	-0.904715045330166	0.365616368371818	0.636275443950271	-0.326571138341273	-0.463244593593435
CCDC18	0.333904724676085	0.101121529098037	0.000959932114859026	30.2355406653503	0.545965573608629	0.165380459356297	3.30127014844235	0.000962481607268581	0.0149714470820778	0.631225372750576	0.779839812235966
DR1	-0.0960690745282392	0.132843910153416	0.469573856679621	19.3465417677349	-0.227569039700019	0.254894271414306	-0.892797780182855	0.371965475329303	0.640098662413279	-0.317150308401546	-0.486376815749124
FNBP1L	0.0249500361736799	0.0696044909371982	0.720003285710552	78.7561324791863	-0.00883118589069825	0.127358788325407	-0.0693410011732699	0.944718190043167	0.978322356689835	-0.0502233892340431	-0.128319783913859
BCAR3	-0.464537656254153	0.0949123607177446	9.8613506253901e-07	56.5218736740747	-0.667168259994844	0.157161321965601	-4.24511738416702	2.18479016664691e-05	0.000960105036535659	-1.12986643860327	-1.20596690623741
DNTTIP2	0.0994117185491333	0.319624200024573	0.755780185088662	3.57637672256791	0.0488568375047308	0.581552835515601	0.0840110038521515	0.933047682890701	0.972432202142397	0.114013708173364	-0.0338889294929477
GCLM	-0.77290313540266	0.325787528024672	0.0176722409932228	2.74272786959399	-0.935045972637776	0.59428366483224	-1.57340009152318	0.115626205835762	0.34114538093828	-1.81001560553494	-1.64446210500332
ABCD3	0.126904440079221	0.152214631077832	0.404438570961597	13.9175401100396	0.215860321641552	0.303127318301314	0.71211107877444	0.476395994389263	0.718607089631418	0.174653283319738	0.239482920851274
RWDD3	0.115790938969582	0.177025522751917	0.513052678133846	6.82411158987531	0.191445684809524	0.330403384634852	0.579430156325734	0.562298961003492	0.77780750715516	0.150140686960744	0.199518039395354
PTBP2	0.205767668988426	0.092828728796118	0.0266478524796695	42.0719910441928	0.250699384480976	0.183662404449001	1.36500110206599	0.172252703639039	0.428284687480403	0.348598692488919	0.296511785380048
DPYD	0.755844464009342	0.241144756497521	0.00172205111806378	350.224022024285	1.1611756764978	0.385728692873979	3.01034301556916	0.00260952803867122	0.0304497912429601	1.56188065555113	1.78689140188716
DPYD-AS1	1.28155877756819	0.411946383015977	0.00186464779973506	8.791421287524	1.71751156149725	0.541605831771583	3.17114672838604	0.00151838427258192	0.0211790686028399	2.7214272863817	2.69757042802406
SNX7	-0.269311552276527	0.103091238439244	0.00899191943041968	15.4497990823702	-0.219386639875696	0.230309577145449	-0.952572804808482	0.340806561645878	0.611465571383967	-0.699264179393343	-0.472982856983576
FRRS1	0.528537015587521	0.323228622449395	0.10201129568226	14.8666661878262	0.820798992742508	0.482219683896017	1.70212668655703	0.0887316222501285	0.293931169141159	1.06051788268702	1.22972096719142
AGL	0.584555732689099	0.238499915521976	0.0142472499571548	8.46497642009716	0.986932627578772	0.40707894415354	2.42442563476466	0.015332623214082	0.0993147602372586	1.18407608341178	1.50166894117735
SLC35A3	0.120027042177917	0.137033875270754	0.381088086039202	16.5698646037171	0.190157322497125	0.246448038804068	0.771591948631024	0.44035614439739	0.693280503422679	0.159484087123894	0.197409089446947
MFSD14A	-0.106614079583536	0.122993906077043	0.386038405723722	21.7113619914951	-0.151717226755468	0.239434415072866	-0.633648369676918	0.526310326581836	0.753416684371822	-0.340408996188048	-0.362213235786759
SASS6	0.405424383286495	0.265613437259096	0.126917743572383	3.22750827789494	0.482233558119705	0.481822715517665	1.00085268416953	0.316898034580046	0.589626907112738	0.788973368270143	0.675515407925335
TRMT13	0.414784466052326	0.136400770330029	0.00235852838766803	17.1792624768013	0.67997025753384	0.24440875410916	2.78210271155077	0.00540079446281153	0.0497975081364143	0.809618521265772	0.999195166339926
DBT	0.680464703972455	0.332545521634845	0.0407337230267692	6.61820574036657	0.993040109016793	0.510017780454105	1.94706958673601	0.051526392608944	0.213043953903187	1.39561859167105	1.51166641823769
RTCA	0.0474013922744608	0.126113202934745	0.707018126855757	12.0219150744471	0.164649459984073	0.248729294591205	0.661962477136762	0.507995269634141	0.741632838021193	-0.000703348305342718	0.155654681689764
CDC14A	-0.00718559770061637	0.0695825637357815	0.917750893618453	46.8276350488794	0.0649584161435759	0.134231603559567	0.483927885989605	0.628437048999072	0.819542542825821	-0.12110364687111	-0.007531884496462
EXTL2	0.640708589083585	0.419671726188472	0.126838138079296	3.47685268332969	0.981609702789113	0.617275548910214	1.59022936275724	0.111783114170309	0.334128622075368	1.30793014970676	1.49295572296808
SLC30A7	-0.216566248991153	0.0653847443033102	0.000925709175687836	38.3175885042687	-0.266323123955365	0.124941502958951	-2.13158252180513	0.0330411818585871	0.162159078998599	-0.582926014083249	-0.549814269021658
DPH5	0.00173412640707768	0.184838751985536	0.992514489659349	7.44900429786361	-0.0720604696847479	0.34400315888169	-0.209476185971684	0.834076523842809	0.927720085732511	-0.101429775016645	-0.231821255132017
DPH5-DT	-0.126975635214087	0.14106339867619	0.368050174194129	9.07653464038656	-0.0843467444504203	0.258638611327386	-0.326118146155888	0.744334968254227	0.884815609365367	-0.385319649409652	-0.251932941327604
RNPC3-DT	0.125569307641168	0.25322272464071	0.619975670027897	2.57462520897618	-0.0567673080978951	0.576108298633473	-0.0985358277819413	0.921506823917225	0.967501596860592	0.171708436127398	-0.206787526630964
RNPC3	0.175533833379966	0.0722546783442792	0.0151248076925331	41.8226009333608	0.280142740084972	0.143725738980562	1.94914802367348	0.0512777499876045	0.212474413875974	0.281913153760571	0.344708292437427
AMY2B	2.08990586093232	0.421731456626364	7.21307734247974e-07	4.13779132932269	1.71265540094335	0.585880007245575	2.92321871332517	0.00346433079800188	0.0369805956721887	4.50436549613176	2.68962126694487
SLC25A24	0.453589089445304	0.136274739835772	0.000873181841857306	12.6133834423905	0.675646096357523	0.258305696457985	2.61568407364729	0.00890489083820608	0.0687499915222899	0.895208297224839	0.992116847297265
EEIG2	-0.225136976065098	0.0772846735749475	0.00357874907468645	72.3474905460144	-0.37793318570795	0.144754694811278	-2.61085269946288	0.00903167862301737	0.0689650217748997	-0.601830117407133	-0.732511350199557
PRPF38B	-0.0821898528863987	0.0558171955167139	0.140890584394123	70.8115616065596	-0.134842241540238	0.104133477818807	-1.29489809007306	0.19535538745789	0.456019642262813	-0.286537475008442	-0.334590183748879
STXBP3	0.735997647041331	0.14006502183443	1.48277585642883e-07	29.2546335563418	1.12190296582589	0.224040011678269	5.00760090763158	5.51126597748493e-07	5.86643645158952e-05	1.51810534041432	1.72260499708605
CLCC1	0.491801907576647	0.253798504878814	0.0526518766966341	8.09651528631721	0.675705350190606	0.422173909998127	1.60053791621942	0.109479302510641	0.330584856552082	0.979492752443082	0.992213841261635
WDR47	0.0754365421675572	0.436876819122439	0.862908987525395	3.65947916525552	0.405288087741144	0.71696248962625	0.565284925787985	0.571879980129576	0.782297310008981	0.0611326389693901	0.549561594915299
TMEM167B	-0.993377756385699	0.36223592404041	0.00610012681023929	2.71225131463135	-1.17619793734464	0.652967243529472	-1.80131231543401	0.0716536678084461	0.260015961213982	-2.29630748945548	-2.03920931130741
SARS1	-0.397354990649186	0.249120056708982	0.110704605854228	4.91540992525877	-0.445871649889788	0.49100406529445	-0.90808138140853	0.36383522653801	0.63419604625803	-0.981684371759587	-0.843721387277094
PSRC1	0.388307130194139	0.319817638142848	0.224689799263296	7.05164769381229	0.544565295033825	0.521403085429561	1.04442284722037	0.296289797636785	0.570251625710604	0.751218540904018	0.777547663979479
SORT1	0.290651073202588	0.150761212336738	0.0538687772065123	76.1930063162879	0.424405452520939	0.244247467890675	1.73760430839309	0.0822805601634215	0.280815021861624	0.535822556917602	0.580855249718791
PSMA5	-0.955900660093881	0.198453939160898	1.45923977575054e-06	8.43689020457051	-1.41624358137166	0.376059027443362	-3.76601405103872	0.00016587446097198	0.00435363653729197	-2.2136457859072	-2.43214555580501
CYB561D1	0.283313217078751	0.168995706642479	0.0936496598015095	4.85823657494678	0.390647386305198	0.341051174398874	1.14542161302843	0.252034549516904	0.524319432002592	0.519637746790757	0.525595893465604
GNAI3	-0.176145893202741	0.0600314102564165	0.00334377615942318	42.6629959767757	-0.212961136979752	0.126233991599893	-1.68703480164635	0.0915966603143785	0.298976492610475	-0.493772483044418	-0.462464803272689
AMPD2	-1.09761670869861	0.26308440727224	3.01793772454019e-05	11.4933146207108	-1.65057700610081	0.421865422630424	-3.9125676520467	9.13199436169437e-05	0.00281300662331293	-2.52622309730247	-2.8157313369449
GSTM4	-0.434780760004975	0.193551160264966	0.0246825535624293	4.81337209994121	-0.48095085775106	0.395849316356675	-1.21498468704618	0.224371931812748	0.490872169089191	-1.0642328655774	-0.90114335072421
GSTM2	-0.601462736573985	0.146115704281574	3.84926984437808e-05	7.8957597300351	-0.941508387092846	0.299299396067121	-3.14570760738089	0.00165685556507245	0.0225784869322818	-1.43187650655492	-1.65504058009565
AHCYL1	-0.214847654751442	0.23157017177866	0.35351838289062	14.2036424862276	-0.220143820726743	0.367577344510516	-0.598904758452665	0.549236398098604	0.769415011956322	-0.579135380826696	-0.474222303761383
STRIP1	2.25898958008296e-05	0.132275346720238	0.999863737805654	7.63017145711721	0.00558638502522481	0.281230497327073	0.0198640797435557	0.984151799699788	0.992962005384304	-0.105204841329296	-0.104719329952516
RBM15	0.0498136196345698	0.206674832971583	0.809536422856267	5.59404855735101	0.0311987941271891	0.424813890239547	0.0734410876009645	0.941455122675643	0.976579661742119	0.00461720324912541	-0.0627937874755651
LAMTOR5-AS1	0.712127351217818	0.207976548581799	0.000616895378295783	12.6353945902857	1.07542380397826	0.346810989438678	3.10089309949163	0.00192937930856119	0.0247104997005565	1.46545560198184	1.64652218634466
SLC16A4	1.05567374551716	0.393651050990108	0.00732381467819074	2.80588045048074	1.51060157333979	0.654661009394261	2.30745615160052	0.0210294039984983	0.121876400668853	2.22320187932226	2.35887470194588
SLC16A4-AS1	0.540769491890212	0.26053250650524	0.0379280405672986	3.06490917747291	0.924506181297868	0.521560173258698	1.77257817735885	0.0762986304580429	0.269071522479108	1.08749855701464	1.39948165317896
CD53	-0.128355549594887	0.0597477782456686	0.0316907313612834	113.585330589978	-0.184767729772072	0.104039029470644	-1.77594630315354	0.0757417680764217	0.267939228102236	-0.388363270307587	-0.416314365539563
LRIF1	0.00380938992974731	0.215315524456388	0.985884460202266	4.74069445501675	-0.0399918413721143	0.435167089699995	-0.0918999674347728	0.926777517336874	0.970065020579117	-0.0968524508621871	-0.179327378701011
DRAM2	-0.0798223763111557	0.0740892276128761	0.28130978638374	50.418415458585	-0.10112816808441	0.134121994364257	-0.754001374373838	0.4508483964803	0.702411390190482	-0.281315628435901	-0.27940284025783
CEPT1	-0.203280613685297	0.0795661677906524	0.0106229770191315	47.7153688026949	-0.266899268646556	0.136771933260411	-1.95141841081084	0.051007293134724	0.211995604438462	-0.553622429874058	-0.550757373538973
DENND2D	-0.145385016127011	0.158427951578779	0.35879021106297	6.55942474640875	-0.180994484882449	0.313175229219907	-0.577933591150522	0.563308955446547	0.777836382762862	-0.425924470436401	-0.410137854057724
WDR77	-0.372947459731873	0.147401939613923	0.0114017206927567	6.27766849729778	-0.562958648007047	0.278494860197817	-2.0214328106708	0.0432349810822455	0.191839578310342	-0.927849675780941	-1.03538379175928
ATP5PB	-0.335612112876431	0.336357140001835	0.318383619653493	3.85858238276626	-0.497521147779162	0.601722839998762	-0.826827759737666	0.408334693523265	0.670236782831933	-0.8455006231861	-0.928267640191197
C1orf162	-0.440416549414713	0.234534780246943	0.0604043647332531	21.2221153186038	-0.595532083489926	0.357217383319996	-1.66714194576709	0.0954861831807465	0.306066313458626	-1.07666349653719	-1.08870399867621
TMIGD3	0.239693643093363	0.102933150621575	0.0198784587222447	50.5363103896859	0.36642301247793	0.173146965280119	2.11625431543156	0.0343231839363785	0.166043229255561	0.423427830590027	0.485942457905153
ADORA3	-0.0987131628116355	0.0941259637512709	0.294300246510324	21.8497430689002	-0.111841287734259	0.18217260026723	-0.613930347210274	0.539261355429549	0.761179281717265	-0.322982266142768	-0.296939392604479
RAP1A	-0.114334562887147	0.028019744751835	4.493896776675e-05	260.578427155592	-0.166249884424287	0.0627113520320121	-2.65103333028799	0.00802459220172604	0.0648495933219633	-0.357437751487638	-0.386002077905104
INKA2	0.484718015250142	0.116732317298084	3.29022048461266e-05	13.8677103600552	0.689610682074195	0.23925710253355	2.88229973017204	0.00394784004723655	0.0404928347457453	0.963868099911255	1.0149757993508
DDX20	-0.185402036241788	0.157977524017903	0.240556260224544	5.39510563846832	-0.220228876111334	0.325190406226353	-0.67723054522722	0.498259690374022	0.735391668548903	-0.514188380421752	-0.474361532879791
CTTNBP2NL	0.0484582877332792	0.0727914429320381	0.505593878525644	102.022731615704	0.0364434891889411	0.130265964304062	0.279762172595415	0.779659975139808	0.90436403460944	0.00162780292414686	-0.0542086253100396
WNT2B	0.273753048088082	0.116047864673011	0.0183259002692563	56.1762433028812	0.392382848800617	0.186383346947233	2.1052462852902	0.0352698751537416	0.168185865591262	0.498551271765458	0.528436712003181
ST7L	0.108778737622501	0.137587827664637	0.429169805654385	19.6691290901043	0.214969501320438	0.246699869868348	0.87138068388588	0.383546329068127	0.650131424554525	0.134674160299771	0.238024716546342
CAPZA1	-0.127002248772182	0.0448323496102057	0.00461384829418009	72.4611163973833	-0.169416561993542	0.0877038246454366	-1.93168955491335	0.0533978347547477	0.218238590849182	-0.385378349849849	-0.391185685367098
MOV10	-0.161288728634487	0.130822184178948	0.217618615241861	8.87112336375695	-0.116433008313591	0.24996243556851	-0.46580202360718	0.64135721648463	0.825387168676694	-0.461002640804075	-0.304455685797544
RHOC	-0.406693037708877	0.225917665919206	0.0718318198064946	2.62085602841712	-0.491488159223997	0.41174522563896	-1.19367057252768	0.232606856015759	0.500983291508761	-1.00228092149646	-0.918392102246853
LINC01356	0.0656899338571182	0.156927120107239	0.675507365258835	6.03924673910915	-0.0185721347482821	0.315125029880875	-0.0589357651320266	0.953003271093196	0.981168332839637	0.0396349423366168	-0.144264967495326
LINC01357	0.265846449195001	0.116728308822568	0.0227575467407017	24.9693606669659	0.267062772341309	0.21578231436661	1.23764903127128	0.215846225583919	0.4813138827953	0.481112008897121	0.323297391922331
SLC16A1	0.765506709615878	0.296437397312412	0.0098128478065726	3.708987894724	1.11204219068316	0.528344355265795	2.10476780834296	0.0353115246543816	0.16825314124062	1.58319227680692	1.70646366709807
SLC16A1-AS1	0.271678328549994	0.142001932610419	0.0557222452851119	17.6512219596133	0.500958942170303	0.255897896311613	1.95765166260012	0.0502709007999478	0.210234302531442	0.493975147455617	0.706167420443376
LRIG2	-0.0587148173734057	0.157995267862541	0.710172893108825	14.2804557654501	-0.0413312846469331	0.287298931240776	-0.143861602507302	0.885609756973728	0.952525145594287	-0.23475954613021	-0.181519944253526
MAGI3	-0.00262000033956844	0.133797719995443	0.984376981675115	36.5515791385945	-0.0124027196627673	0.221752539431807	-0.0559304515499421	0.955397211962477	0.982006109915362	-0.111033494887053	-0.134166109820674
PHTF1	0.124967473632813	0.191269852694227	0.513526232589867	11.4885714285798	0.124763982795296	0.328573364700908	0.379714231885063	0.7041575545558	0.860928899601545	0.170380995388751	0.0903652252612663
RSBN1	-0.030403532319322	0.117920306245117	0.796537195646866	20.0044657046342	-0.129382870239769	0.22012471709747	-0.587770750807957	0.556686179064173	0.774028098031172	-0.172314498787454	-0.325653613102828
PTPN22	0.336990515509497	0.326126505837494	0.30145779352866	7.64264350787097	0.45753491783516	0.479750554989531	0.953693358093444	0.340238883193289	0.611087951715148	0.638031575800497	0.63508563467557
AP4B1	0.248846495196754	0.222126946304934	0.262590396668367	3.42321320059516	0.319235685619532	0.45607999315256	0.699955469243193	0.483955114687516	0.724812851303328	0.443615903361208	0.408700435544054
HIPK1	0.111141157772464	0.0839561444866437	0.185569421938771	19.1148890925153	0.24255111202987	0.209642961654353	1.15697235965295	0.247283653276308	0.518375798334143	0.139884854121196	0.283173690497891
OLFML3	0.518400895507039	0.184440053041634	0.00494378210291148	5.98127318159291	0.663967100250846	0.357941954512926	1.85495746413507	0.0636023009770968	0.241215377419076	1.03816105582139	0.972999229528108
SYT6	-0.200696738204215	0.101803037272479	0.0486756369590967	35.8369623305651	-0.30434996855637	0.185402496824963	-1.64156348360133	0.100680500563668	0.316443305577407	-0.547923281056342	-0.61206128695101
ENSG00000232895	-0.961093084826047	0.403552095380608	0.0172383736688796	8.93262617758688	-1.48683075753101	0.591939175502749	-2.51179651400535	0.0120118328387957	0.0838116231578024	-2.2250985054713	-2.54769133053535
TRIM33	0.102233815194533	0.0730111009275405	0.161438381238761	61.0111740317278	0.109308465434638	0.137075974038429	0.797429791773678	0.425201462753622	0.681853715937619	0.120238291702199	0.0650657328539778
BCAS2	0.26723821842332	0.482121912498621	0.579376328788088	5.22674268267688	0.334215046659918	0.691834108298714	0.48308552968252	0.629035008094151	0.820108244085733	0.484181777548969	0.433220496701757
NRAS	-0.922711935283545	0.292893036406857	0.00163081913750514	2.98325540208465	-1.1378596200675	0.610449375269523	-1.86397048824093	0.0623258488158311	0.237758131163516	-2.14044276852145	-1.97645243657929
CSDE1	-0.198627040769683	0.0682566334014504	0.00361424731190633	28.2540680380135	-0.289271044659051	0.166203582670505	-1.74046214895695	0.0817779008546801	0.279757799963269	-0.54335823379559	-0.58737824905922
SIKE1	0.414209521247914	0.335354104806525	0.216778124928101	4.54411043272588	0.770766444936976	0.496188169404404	1.55337529683983	0.120333501031799	0.34983054459801	0.808350388948133	1.14782153711828
ATP1A1	-0.0475469352401229	0.348727954475336	0.891549407364417	3.79379659194045	0.123911858182255	0.606440043162866	0.204326642970338	0.838098251055393	0.929910760319276	-0.21012700376419	0.0889703628522884
ATP1A1-AS1	-0.0621314825302566	0.209987748880394	0.767320607307931	4.16703491684614	-0.189392373012527	0.450377967456553	-0.420518734702086	0.674106546143685	0.843364624011714	-0.242295545187346	-0.423884550595039
LINC01762	0.348796602664356	0.191481882843272	0.0685210895924352	5.21751733542963	0.556740490076904	0.364787820586933	1.52620361387374	0.126959163744468	0.358390646608685	0.664071780966369	0.797477521218274
ENSG00000224950	0.529739908831814	0.213091967552935	0.0129199418320927	3.47609430086236	0.719031285058587	0.379173432860297	1.89631240679119	0.0579187466678125	0.227213978635798	1.06317105528037	1.06313506212101
CD58	-0.197858987717264	0.084016417887053	0.0185225137107596	55.4555841424749	-0.210818584550498	0.151285928578681	-1.39351086073319	0.163465363088931	0.415825326179489	-0.541664170487321	-0.458957609844528
TTF2	0.082768909121901	0.095267697218509	0.384954616457998	16.8073985737202	0.155028147472127	0.207717222611165	0.746342289403374	0.455460671403406	0.705671321744211	0.0773053418588484	0.139905333598464
MAN1A2	0.123814584932935	0.119126187424094	0.298638936845986	47.0183050513549	0.171251703857934	0.206175033669711	0.830613196999773	0.406192177072165	0.66875846495026	0.167838115780594	0.166462046778881
GDAP2	0.0723413608765037	0.0849234794438319	0.394301959785222	40.9840498876638	0.121067167089754	0.148718293696494	0.814070442045477	0.41560459770021	0.675172468368324	0.0543057237698497	0.0843138224715041
WDR3	-0.0999461144212563	0.28614214634622	0.726872853523976	4.37249856342721	-0.00146939197920239	0.525674067344502	-0.00279525293424721	0.997769713744593	0.998707957128116	-0.325701737247206	-0.116269093870832
WARS2	-0.263805976844366	0.146166927809055	0.0711018018068386	7.65567450547079	-0.379242662543356	0.278748852094726	-1.3605173965505	0.173666251571523	0.429598049271128	-0.687120756095755	-0.734654862997078
WARS2-AS1	0.547987099139295	0.150458020462193	0.000270395443219481	17.4946583599343	0.864575566255354	0.263532978544515	3.28071109365658	0.00103545748029914	0.0158714922580252	1.10341813910035	1.30137984882967
NOTCH2	0.017732107511901	0.0723184059500787	0.806305490869697	44.1064093508644	0.0643995528537255	0.137298443997946	0.469047943869551	0.63903536678936	0.824747597480661	-0.0661436802466336	-0.00844670068982178
SEC22B	-0.267586254798287	0.275710767405152	0.331781143289642	9.48536844517396	-0.331098175069308	0.418733536406407	-0.790713296839822	0.429111314963978	0.684235419000485	-0.695458761076822	-0.655846042374677
ENSG00000290569	-0.0614813259214937	0.500730853779962	0.902278794880439	4.07121426583731	-0.0871267961503784	0.725662421930379	-0.120065189428725	0.904431507675381	0.96136678912485	-0.240861521258837	-0.256483671997675
NBPF8	0.225805320160922	0.138509369322352	0.103048028464057	7.44271198253626	0.2118126792718	0.28161724250869	0.752129654366829	0.451973092222457	0.703134495532825	0.392794922851257	0.23285724181308
NBPF26	0.362737918815815	0.182389721916998	0.0467225321675312	4.03271418873551	0.488703038759061	0.366701396214144	1.332700240044	0.182630194466381	0.440611807688685	0.694821573688074	0.686105449817503
LINC00623	-0.229320964371024	0.139350490868681	0.0998375696590556	13.4622079711099	-0.299992158191633	0.253058484325685	-1.18546571947987	0.235833360792709	0.504350114849924	-0.611058569854487	-0.604927886776666
PDE4DIPP4	-0.508692757319051	0.200449685555042	0.0111565157812242	16.1442328003258	-0.732853003264036	0.327036922192493	-2.2408876598731	0.0250333527828372	0.135644524694333	-1.22725754505267	-1.31348777563539
FCGR1BP	-1.03988564511727	0.155688524871806	2.40135898525469e-11	28.9877467546662	-1.42802098320765	0.241945174596399	-5.90225031596434	3.58576553790888e-09	1.56143790241669e-06	-2.39888804375058	-2.45142425617939
SRGAP2C	-0.0432395634681447	0.0833645517144963	0.603983594759389	210.280974740206	-0.0959456709030351	0.145601495528134	-0.658960751433324	0.509920972490877	0.742376592567057	-0.200626409435455	-0.270919491235509
SRGAP2-AS1	0.233966078187402	0.117287180246201	0.0460631986951902	15.9396260885754	0.306656411681554	0.230129497765944	1.33253848228288	0.182683304792866	0.440611807688685	0.410794774159413	0.38810913225367
LINC02798	0.0478868510570538	0.0657797351756678	0.466620995310433	313.248735546716	0.0681496886474556	0.109809980764794	0.620614703443285	0.534853163044376	0.758441494041811	0.000367408341841095	-0.00230801701940082
ENSG00000290735	-0.466421222667471	0.256322822170704	0.0688103013043951	17.888064613138	-0.658847274583102	0.385992850148386	-1.7068898409124	0.0878425294249009	0.292096991284468	-1.1340209442581	-1.1923460935313
H3-7	-0.647448191734466	0.201838752907102	0.001337778893754	9.33637039537851	-0.948432960868734	0.344469739056108	-2.75331285548497	0.00589954888654888	0.0528202601244283	-1.53330475041912	-1.66637557442672
NBPF15	0.24797472852962	0.113436093235469	0.0288133940307843	10.7177413775707	0.428249889203941	0.234817726553222	1.82375451585371	0.0681891930180855	0.251194100778289	0.441693083160817	0.587148296687215
ENSG00000224363	0.576241956622584	0.223713020557021	0.0100005943125969	3.05044080979582	0.574039404416372	0.456133079787718	1.25849106292297	0.208214217299208	0.473203836725962	1.16573872645045	0.825794512605426
SRGAP2B	-0.00846500942022768	0.0781525663177419	0.913746695181349	288.126369159187	-0.0647552865919317	0.137245882176126	-0.471819522489074	0.637055614944294	0.823859224567825	-0.123925593146222	-0.219863232642197
LINC01145	0.285083782713521	0.115349172622815	0.0134553088865557	11.7437096166905	0.327422047519169	0.234416588919346	1.39675288779082	0.162487894031299	0.4144291514424	0.523543011234793	0.422100879921954
NBPF20	0.0181927043723733	0.203372978296226	0.928720414203514	4.00730048143222	-0.0626049797497719	0.390078513940325	-0.160493278948836	0.872492515623768	0.945957254377059	-0.0651277605275826	-0.216343345836916
GPR89A	0.332723305812637	0.214446292382548	0.120770871735723	5.63508748705281	0.470623957513773	0.395440270445464	1.19012653158368	0.233996663690413	0.50239376975785	0.628619565323655	0.656511385249971
RNF115	0.096434310902146	0.0692974793042506	0.164043826884773	37.9151576644866	0.215160739840354	0.150024233363077	1.43417323333117	0.151522833427052	0.397586618524009	0.107446561499533	0.238337759285041
POLR3C	0.102134934502732	0.0998764519875719	0.306490972778763	15.673063454607	0.18480724646884	0.180057574098874	1.02637863135575	0.304713146378686	0.57793544690315	0.120020194591136	0.188651426749704
RBM8A	-0.668518525929826	0.364815125774406	0.0668790802069152	3.86162465643324	-0.823742461187712	0.60030557061654	-1.37220525930101	0.169999548640882	0.424445054985575	-1.57977872762798	-1.46226682307744
LIX1L	0.158670316855204	0.188763006290865	0.400583537011279	7.16554472659802	0.361796463078565	0.345574148018549	1.04694308053143	0.295125830957784	0.569561938069212	0.244717982798092	0.478369152614246
POLR3GL	-0.130858745906714	0.261328733847481	0.616551435302697	4.0185508378814	-0.0503046581968225	0.482490713658117	-0.10426036558388	0.916962730126119	0.966531770642536	-0.393884468370537	-0.196208666131648
TXNIP	0.323932396399838	0.128142435577493	0.0114744138943805	73.9369265767685	0.531658272406156	0.221620326998287	2.39895987704352	0.0164417161656728	0.103762609266894	0.609229814790628	0.756419861308787
NBPF10	0.00744213700811299	0.215750201320553	0.972483043622194	3.37144468791738	0.000579277948415978	0.446810979446783	0.00129647205431972	0.998965565254132	0.999217197539369	-0.0888398487192801	-0.112915578872314
NOTCH2NLA	0.135650828627539	0.125571603529817	0.280023409554182	9.90224963539987	0.0488473095153423	0.25946868955801	0.188258974901947	0.850673643574357	0.935359325257017	0.193944835996859	-0.0339045260782683
NBPF12	0.252461542999181	0.132329325152062	0.056413498183791	9.54191226655814	0.321671616332518	0.308494336002902	1.04271482096026	0.297080391549644	0.571033336887156	0.451589466932683	0.412687866643238
PRKAB2	1.31230393232352	0.453315072375906	0.00379273662831023	3.69264107688426	1.43018382743761	0.557409971089553	2.56576649434898	0.0102948105784151	0.0748855621421541	2.78924062090851	2.22723704114246
ENSG00000237188	0.0933988515874264	0.170191372704928	0.583151476545818	14.9655499106263	0.218093280957557	0.290226969878503	0.751457664492231	0.452377270094678	0.703420588785426	0.100751372628644	0.243138103395008
FMO5	0.711647409955938	0.418557781232646	0.0890863625714597	4.1026569714915	0.637958350606035	0.568919227665588	1.12135136164009	0.262138330891997	0.535455268645059	1.46439701510517	0.930424908086308
LINC00624	0.606295606803298	0.206603950518711	0.00334000558213641	3.94595928744293	0.963134440830163	0.435570322364557	2.2112030856502	0.0270217768121461	0.142470347749235	1.23202683752603	1.46271314106378
ACP6	0.795195816455654	0.157490307622631	4.43726659435823e-07	8.8141778638557	1.07286000919733	0.305833766073357	3.50798416725509	0.000451515920722685	0.00884564932622357	1.64867632949589	1.64232545160713
GPR89B	0.653412259952819	0.245881606209586	0.00787397924862985	6.09211029762219	1.0666141199871	0.427137384328572	2.49712190765914	0.0125205905039496	0.0862929906675088	1.3359501186817	1.63210141167603
NBPF11	0.59069462401184	0.148030405579023	6.59730542465767e-05	11.8706983288326	0.878279429232279	0.26612070762437	3.30030472665048	0.000965798987131953	0.0149714470820778	1.19761638575229	1.3238120178244
LINC01138	0.537865037131215	0.312684404583096	0.0854046218921032	10.5556256413438	0.887141392238864	0.464205893414783	1.91109463456591	0.0559924205470544	0.223918965459606	1.08109231955194	1.33831836921769
NBPF14	-0.0337902934308097	0.152980422067804	0.825185983487342	5.801741442293	-0.0976124626552239	0.31111849406054	-0.313746898749869	0.75371327787896	0.889671414746234	-0.179784539710762	-0.273647901051565
PDE4DIP	0.261751313404828	0.569961841669459	0.646059262572368	3.32506927300282	0.46862763035759	0.836836074031109	0.559999317548742	0.575479903192398	0.784232952345114	0.472079534821716	0.653243551339804
NBPF9	0.244789876955864	0.121037414250594	0.0431317955481235	9.62682289446223	0.262140057415183	0.237507386265938	1.10371328461197	0.269717531067916	0.544315216624668	0.434668385874101	0.315239286458079
ENSG00000274265	-0.0987988081013011	0.147867038346496	0.504031604666347	25.1285465758154	-0.164190457354212	0.263178566699228	-0.623874730429153	0.53270985681172	0.757337633052114	-0.323171170466879	-0.382630954292292
NOTCH2NLC	0.532134071435471	0.129644400707777	4.05073641295007e-05	10.6801511356988	0.781711789647063	0.240424975467219	3.25137514573084	0.0011484820646226	0.0172182444117128	1.06845176213794	1.16573822401567
NBPF19	0.621410862031717	0.156138150170309	6.89505080341206e-05	6.04030468679573	0.851663008078013	0.296627260993441	2.87115555470421	0.00408974217687486	0.0414162051315657	1.26536593981451	1.2802429848902
LINC00869	0.135147767373439	0.174463127216977	0.438546822478087	13.9161248577827	0.274516304526995	0.293515994080212	0.935268639745662	0.349649872608533	0.620075116547528	0.192835254295832	0.335498250459702
ENSG00000290790	0.188375856393932	0.212220769380224	0.3747338907934	26.773338270281	0.28204338069126	0.328745339357753	0.857938796158354	0.390926260116698	0.655032898111842	0.310238280421263	0.347819494829796
FCGR1A	-0.687309843307782	0.133677931262494	2.72501996051348e-07	34.2083110526269	-0.954426374788732	0.216241159302395	-4.41371280966012	1.01612736455599e-05	0.000523360223249804	-1.62122597034612	-1.67618633173911
H2BC18	-0.143037557878438	0.170497496657887	0.40150170276835	13.5343654308593	-0.23457204835679	0.300850143685507	-0.779697312034523	0.435569061383891	0.689825030262469	-0.420746777470955	-0.497840201943568
ENSG00000290791	0.276365151882089	0.206082945027375	0.179907971213292	4.87235238311313	0.531144360769058	0.360817056920757	1.47206001097035	0.141004672899495	0.381696740993829	0.504312682622273	0.755578627511344
ENSG00000290792	-0.208436622346491	0.218057534896169	0.339133360615741	3.26208020838682	-0.310255291465855	0.423114627327114	-0.733265340945053	0.463396609739888	0.710976861196048	-0.564994827994908	-0.621727846058982
H2BC21	-0.441908947055587	0.41990812848197	0.29261865423024	6.39099666836215	-0.775846592266914	0.603063868421555	-1.28650816753057	0.198265770218531	0.45967717296552	-1.07995521717653	-1.38386497189213
SF3B4	-1.15031811520998	0.262110234143789	1.14040379269921e-05	2.65649453791117	-1.42439882708577	0.541938896726076	-2.62833842651034	0.00858031056438393	0.0673682144794355	-2.64246444128757	-2.44549506538201
VPS45	0.0833226238662332	0.0746057706574663	0.264063230025582	43.253377383931	0.0736577823500798	0.131960468940658	0.558180665326396	0.576721022243166	0.784944401771035	0.0785266478984065	0.00670830844912712
PLEKHO1	-0.107766013974984	0.0718516543583645	0.133655749642041	45.1078807926628	-0.135701565162684	0.133588172266764	-1.01582020967919	0.309715010347833	0.582999409885397	-0.342949770917005	-0.335996830382192
ANP32E	-0.281238375305223	0.258888605470804	0.277333161494736	5.4755685822061	-0.438617213381566	0.439240711908444	-0.998580508340929	0.31799794627364	0.590871282213052	-0.725570686754378	-0.831846433040616
APH1A	-0.336893430571676	0.217336579549986	0.121117517597515	4.35998465320103	-0.542681583868001	0.422556185729011	-1.28428266392964	0.199043070393284	0.46092158916308	-0.84832677339397	-1.00219179835932
C1orf54	0.260728622374466	0.117917191415222	0.0270277854258538	11.9339455062716	0.386813421117996	0.218630247935236	1.76925848445537	0.0768507481974419	0.269780200707766	0.46982382690574	0.519319987529882
MRPS21	-0.522160001485698	0.231397519423343	0.0240362268477079	7.28489961263186	-0.659928920788594	0.378547052186479	-1.74332072321488	0.081277607457495	0.278483361746353	-1.25696169652288	-1.19411666512231
PRPF3	0.347133462687557	0.161189427605016	0.0312735452405525	8.53111282055493	0.640586483282515	0.298858775050913	2.14344210964991	0.0320776148495486	0.158731172654275	0.660403460916947	0.93472695900718
RPRD2	0.125488183668002	0.118429611259694	0.289325969604281	51.0487049548522	0.214239433011749	0.208091371828836	1.02954500769964	0.303223641535528	0.576365572601261	0.171529504286779	0.236829650913695
ADAMTSL4-AS2	-0.974878870326912	0.180843591121955	7.01722590213434e-08	5.87594942523066	-1.32874020311479	0.328269054379672	-4.04771691204856	5.17196449569156e-05	0.00184878432345989	-2.25550525057715	-2.28890926017268
ADAMTSL4	-0.650514740663356	0.182904196304795	0.000375703675872219	4.82249230259436	-0.924819088117107	0.360800952726255	-2.56323904116401	0.0103700624170656	0.0751928438583166	-1.54006851238463	-1.62772148214074
MCL1	-0.507811105127734	0.0781760210266769	8.26262614028878e-11	33.6743067547232	-0.668069969767179	0.17888773759917	-3.73457666094536	0.000188031210371085	0.00477808752083553	-1.22531292075457	-1.2074429357359
ENSA	-0.174942113128515	0.103340642026144	0.0904805087329222	22.9790752023295	-0.198969606209504	0.224780771570495	-0.885171826839752	0.376063964832819	0.644485665940388	-0.491117354406432	-0.439561744240237
GOLPH3L	0.195388365550137	0.0939411067352138	0.0375344544218215	17.9485280020305	0.300609566511838	0.18685025198848	1.60882612312651	0.107654367066848	0.326990753487762	0.325705486004274	0.37821091209776
HORMAD1	0.381450353223934	0.227271707528303	0.0932711670456778	3.36265621602945	0.643305195754623	0.438730963979215	1.46628628606459	0.142570309982245	0.384089867724947	0.736094827455292	0.939177282082146
CTSS	0.26912622094673	0.0629325956779364	1.89922624748624e-05	62.6089620504302	0.403559620487042	0.12154890246108	3.32014203596995	0.000899716600567703	0.0143177492249811	0.488346067750999	0.54673222704938
CTSK	0.449465374749041	0.238724864034735	0.0597307705241081	2.96762821939042	0.698332156353631	0.469115513211603	1.48861450258336	0.136588910442657	0.374505369788396	0.886112787821285	1.02925218151026
ARNT	-0.0113649582339474	0.0629523002071	0.856734266685124	35.2886048634452	-0.0326965623445009	0.135457790449126	-0.241378234770342	0.809261980239601	0.916445473709968	-0.130321892029101	-0.167385568403675
SETDB1	-0.0781685733005493	0.0919664040249846	0.39534243738058	21.3919290474599	-0.11785342830559	0.176898508530974	-0.666220587636859	0.505270115578575	0.740175340785063	-0.277667902552189	-0.306780804003823
CERS2	0.292251079762734	0.389704182566194	0.453296521787079	3.51742624731376	0.377895671987243	0.677846424482667	0.557494527282715	0.577189597198656	0.785065825351497	0.53935162616353	0.50472231854483
PRUNE1	0.291736232444949	0.289582031904502	0.313723857973889	3.70005994457836	0.505636012757152	0.518712748460186	0.974790024456016	0.329664426355521	0.6012908508428	0.538216048422288	0.713823425029902
C1orf56	0.317766254818942	0.228637680128916	0.164582169356055	14.3803926592943	0.458134085428325	0.363597397932297	1.26000375149448	0.207668008922954	0.472555706765296	0.595629407666555	0.636066425911493
CDC42SE1	0.0673654945879353	0.0644904112018056	0.29621640403472	40.6424778883426	0.0930494113302302	0.130049958891029	0.715489740432737	0.474306478152161	0.717745409565753	0.04333065833685	0.0384509126402426
GABPB2	1.00756843976088	0.436718384462535	0.0210472736440213	6.13823120398655	1.18030424029815	0.554811479037572	2.12739693552414	0.0333871165622392	0.163143081342009	2.11709796741399	1.81820338862537
TNFAIP8L2	0.0371498964731239	0.208944864317766	0.858881928238648	3.35265218832292	0.32942800387704	0.428667587202049	0.768492915518164	0.442194397968276	0.695293811462641	-0.0233146546952025	0.425384476094185
SCNM1	-0.127666022516569	0.233737085120298	0.58493191653772	5.39688935691585	-0.134299700475063	0.417244786653548	-0.321872686660016	0.747549145835454	0.885790572547758	-0.386842408539305	-0.333702085781095
PIP5K1A	-0.212333561877387	0.0554481664594319	0.000128452742891526	46.4492283431773	-0.33004486707746	0.125320343961445	-2.6336096490367	0.00844825524740079	0.0667774630941415	-0.573590148660634	-0.654121858258387
PSMD4	-0.185885383111803	0.265780539565338	0.484305675628534	6.02704185171368	-0.273123090041277	0.466537349897186	-0.58542599022665	0.558261317197477	0.775275039458504	-0.515254478909454	-0.560945290154491
PI4KB	-0.0441311936187472	0.096279758071672	0.646690812285807	17.3673406566895	-0.0556521337824722	0.200835844688671	-0.277102595250077	0.781701329106193	0.90450242720595	-0.202593041711604	-0.204962072104436
RFX5	-0.340603781911871	0.206700250685946	0.0993906317189658	3.42768300799167	-0.622118845328419	0.424198942284498	-1.46657330633131	0.142492165980041	0.38398732773243	-0.856510544093679	-1.13222448159317
POGZ	0.241059491908774	0.0898773061604502	0.00731626351036178	47.5185729196992	0.359242446251074	0.163984113868498	2.19071492827139	0.0284724281240847	0.147760488314589	0.426440427643763	0.474188423633948
SNX27	0.369370381490325	0.0625704987515017	3.56372084054002e-09	56.9936981258071	0.540956473022249	0.127001366564679	4.25945395435374	2.04926907053362e-05	0.000917383069893087	0.709450526238892	0.771640300094428
THEM4	-0.325799329986403	0.262913987996115	0.215276628433925	2.68757383085782	-0.540349315369092	0.548291224242431	-0.985515163252318	0.324371086964922	0.596558842987897	-0.823856967980714	-0.998374054326365
S100A11	0.171767861674694	0.186663635088196	0.357468297242457	17.7599046590007	0.352506068890337	0.29748279696175	1.18496287009047	0.236032127714288	0.504551106844576	0.273606703488959	0.46316149235021
FLG-AS1	-0.319557536214927	0.21064799557366	0.129261258268691	12.5861921445715	-0.481401124395466	0.361710771568402	-1.33090071470108	0.183221682058792	0.441131870852783	-0.810089697903819	-0.901880402566966
S100A8	-0.671525581518704	0.337803768873068	0.0468209597610404	4.64710555316319	-0.794038565088857	0.619676118509334	-1.28137674080286	0.200061369775397	0.461717157901302	-1.58641126755865	-1.4136438312821
CHTOP	0.104712674289847	0.226560002072893	0.643948533336171	8.59498159325718	0.279327538405663	0.3879674090159	0.719976812264186	0.471539272425073	0.716294311744915	0.125705810158786	0.343373870029247
INTS3	0.506092772594167	0.163486965364156	0.00196404910080804	14.0300904814283	0.774251783584567	0.27730306231719	2.79207801426638	0.0052370727766516	0.0486626161011856	1.0110135308494	1.15352676824021
GATAD2B	-0.0321568659257392	0.0648233312607951	0.619845503392286	79.3756945532867	-0.0354181728097188	0.124182665774585	-0.285210279460496	0.775483045421571	0.902926685049729	-0.17618175524901	-0.171840635270324
DENND4B	-0.0381453400902621	0.077709682398653	0.623518503165982	29.7633024652484	-0.0259873380544251	0.146332025085612	-0.177591597186064	0.859043724117417	0.939242053988228	-0.189390288595347	-0.156403084606812
CRTC2	-0.165610815467043	0.206551563030542	0.422674898646086	10.3105768872418	-0.230027937687641	0.346970015434689	-0.662962006672129	0.507354887414251	0.741262745375709	-0.47053569154207	-0.490401842509244
SLC39A1	-0.125111445962692	0.128242635692665	0.32927072435807	9.24271683559978	-0.0409318365744201	0.267932883266532	-0.152768992276705	0.87858045123611	0.949548818010146	-0.381207883170965	-0.18086607850178
JTB	-1.05756023784186	0.3219739854966	0.00102122200528364	4.84885040565484	-1.46798278900608	0.558666541732873	-2.62765474455063	0.00859757275461415	0.0673974087465994	-2.43787217242375	-2.51683865666737
RPS27	-0.968430951074737	0.305753293996226	0.00153829415924783	16.9185128843828	-1.3423765448815	0.44996480310314	-2.98329232780858	0.00285165484650962	0.0321020604342681	-2.24128333793012	-2.31123090214296
TPM3	-0.284536483171874	0.0969493549466484	0.00333657179418229	40.7050899564242	-0.403904886219784	0.171953755784918	-2.34891575572792	0.0188281662076579	0.112945417826777	-0.732845188829471	-0.775025025062109
C1orf43	0.217130633615512	0.130579440069076	0.096347660638287	10.2621329624872	0.359146230020233	0.268643789775165	1.33688640381678	0.181259719515603	0.440051381486993	0.37366152035904	0.474030925069207
UBAP2L	-0.200623018267053	0.0738350123366744	0.00658407907945762	25.1889117936278	-0.340704434991999	0.16119531569527	-2.1136125049445	0.0345483769210341	0.16622255479062	-0.547760679996115	-0.671570750535868
IL6R	0.0317313149083024	0.0624995300362401	0.611660342296744	50.0888238670009	0.0445164713584647	0.124151801392568	0.358564844481827	0.719920650228285	0.869386087128069	-0.0352661991658782	-0.0409937748242228
UBE2Q1	-1.37599417733927	0.540367313025105	0.0108838745514017	3.87332692537855	-1.72644783576298	0.726428351894457	-2.37662507425621	0.0174718369243624	0.108126742723122	-3.14022893190922	-2.93992604581042
ADAR	0.0729546277736835	0.104389776209363	0.484634804849035	33.6719620911955	0.150652886618635	0.181856988661977	0.828414061659507	0.407436045732007	0.669639530464653	0.0556583815653181	0.132743368317082
PMVK	0.429090637155505	0.346754135720876	0.215920352870886	3.22204387783893	0.860376032812732	0.604693741713327	1.42282939852322	0.154785616810362	0.402837872600726	0.841173059681284	1.29450553579527
PBXIP1	0.381902065860747	0.244482799266839	0.118268782713486	4.29183298394531	0.665609349078636	0.450489152986776	1.47752580648301	0.139534745922263	0.379648641276705	0.737091151604381	0.975687464465834
PYGO2	-0.346777980843351	0.23499298316653	0.140025776777047	2.53185615386201	-0.471333516295677	0.55314207110229	-0.852102092607806	0.394157430639017	0.657793456688084	-0.870128722987479	-0.885400502946877
SHC1	0.0816453098943573	0.187886649795191	0.663892316249578	4.22488940953829	0.0938407881013097	0.349477751835052	0.268517202049535	0.788301235581375	0.907138238663012	0.0748270648458405	0.0397463355073021
FLAD1	-0.51100724544985	0.216150559149608	0.018072644781498	5.90256468807485	-0.664820154913927	0.425348215699087	-1.56300210128131	0.118052100580529	0.346170530627935	-1.23236251717336	-1.20212323893854
ZBTB7B	-0.314270204197684	0.167758949671206	0.0610209121192391	7.73207994939658	-0.383138204701465	0.328199995302287	-1.16739247466648	0.243051908763346	0.513210774951038	-0.798427645209889	-0.741031565694992
ADAM15	0.274037337841239	0.203984245585204	0.179134709264536	3.51506912083244	0.222238351647467	0.426506238938128	0.521067059184817	0.602320057259125	0.801907673633919	0.49917831808501	0.249923265094868
SLC50A1	-0.174784732244435	0.211024157249538	0.407518269989618	3.25001198842334	-0.225348194702066	0.422862543365028	-0.532911221951241	0.594095036660653	0.796329508995204	-0.490770225806001	-0.482741463411681
KRTCAP2	-0.38672139267517	0.299012960595507	0.195898151069524	5.421683333417	-0.493659663364351	0.492830562650377	-1.00168232406188	0.316497046347328	0.589277389548635	-0.958230278183731	-0.921946687397858
SCAMP3	-0.0767719363862982	0.235826652481055	0.744769436645629	5.64444327582988	0.000357210767992808	0.446746338821762	0.000799582977971141	0.999362025154776	0.999362025154776	-0.27458739744391	-0.113279085755579
CLK2	-0.05431278834077	0.265428621579651	0.837866720986448	6.79189338335393	-0.0626182656332729	0.458701820946889	-0.136511918579288	0.891416603089388	0.955538435732002	-0.225050170140317	-0.216365093805678
FDPS	0.258060012806607	0.342134434823721	0.450690143428556	5.07302438406534	0.432273619979995	0.546197393237299	0.791423806360406	0.428696722401793	0.683688130615812	0.463937783566982	0.593734834286847
ASH1L	-0.109252617257821	0.0302003803743116	0.00029735806282736	196.071047964872	-0.182940805716397	0.0736012079870151	-2.48556797802384	0.0129344881379909	0.0880059633252507	-0.346228711177023	-0.413323831467058
MSTO1	0.0322840537525492	0.18883876736071	0.86425447633121	8.2325727226399	0.0653844672118161	0.332232904509623	0.196803105063671	0.843981621149846	0.93256562060156	-0.0340470456293562	-0.00683447168817271
YY1AP1	-0.298840834536096	0.0685344766905045	1.29798046594315e-05	29.4915403685572	-0.410037671767388	0.144237010702869	-2.84280483746349	0.00447184440321843	0.0440290538364158	-0.764395713520946	-0.785063923002342
DAP3	-0.139675067430685	0.0710446857765596	0.0492966348301824	35.6429935621781	-0.250342780256437	0.151409954337433	-1.65341031474404	0.0982473850321992	0.311124569882477	-0.413330269361259	-0.52365567629114
GON4L	-0.106738037235173	0.0772175474696265	0.166878726119783	40.3223096233292	-0.189014035710285	0.139422436720241	-1.3556931018897	0.175196835127904	0.432350767780867	-0.340682404527167	-0.423265241549465
RIT1	-0.0727877044032669	0.152301063303184	0.632707238251168	7.84903060445804	-0.193857822785963	0.289534737119688	-0.669549445826341	0.503145050232582	0.738671758751388	-0.265799539374959	-0.431194148197105
KHDC4	-0.318451306602385	0.156523615865071	0.041898628165804	14.4039901707145	-0.35373522932003	0.276964906589979	-1.27718429628957	0.201537189780307	0.46350552410367	-0.807649732342553	-0.692901157954138
ARHGEF2	0.0246220695677124	0.113658022590325	0.828494426717572	21.6328251323354	0.0523977948052542	0.20404513640301	0.256795117633989	0.797336939284736	0.911277392762662	-0.0509467718073654	-0.0280926549167783
SSR2	-0.662285090518849	0.157347587883877	2.56437800120676e-05	6.45122817381761	-0.850963761174238	0.323017526831522	-2.63441977753139	0.00842812175080415	0.0666733330905894	-1.56602989324611	-1.5068259961064
UBQLN4	-0.305318532210889	0.209231999860082	0.144500603185794	3.74004234759994	-0.278539351382207	0.474767753712956	-0.586685488228443	0.557414955803103	0.774717135760222	-0.778683307220835	-0.569811293114673
LAMTOR2	-0.500993201069304	0.359076490859053	0.162947409272985	4.3846797551	-0.659349760889068	0.582997259610863	-1.13096545484479	0.258069631599334	0.531678939940134	-1.2102749477027	-1.19316862494101
PMF1	-0.467669602661187	0.177351164332515	0.00836503642012363	7.92801977260883	-0.68170820746631	0.322785139743169	-2.11195660372942	0.0346901716494218	0.166608453936966	-1.13677444512041	-1.22976768120163
SMG5	0.0114750047851645	0.122596693791524	0.925427206088636	11.0122203181811	0.0755504922905604	0.261449673000883	0.288967629691031	0.77260614907181	0.901278360415442	-0.0799447166620819	0.00980652895194119
GLMP	-0.0304850055785271	0.341585173555348	0.928886652359171	3.44748207185251	0.0581643419736988	0.590611146736414	0.0984816190739068	0.921549866857279	0.967501596860592	-0.17249420103405	-0.0186532610162089
CCT3	0.263106399895158	0.165599450001179	0.112102834323712	11.9607378031137	0.417017855308872	0.343574914500713	1.21376106842634	0.224838976883055	0.491322399301932	0.475068393853744	0.568762321658643
MEF2D	-0.393114791970466	0.184212237512818	0.0328401693051074	12.4970678862503	-0.518532046532664	0.308732847822711	-1.67954932618777	0.0930450340698279	0.301648536849053	-0.972331938384361	-0.962660864376474
GPATCH4	-0.483925520926567	0.215948651521949	0.0250306968503499	4.21039621028533	-0.796140122975868	0.435535048925775	-1.82795879445181	0.0675557360291339	0.250167743006997	-1.17262946137073	-1.4170839197997
ISG20L2	-0.170615895751905	0.224678144859917	0.447625790044646	3.35995912689943	-0.37085318854323	0.470492482772812	-0.788223408709178	0.430566038964166	0.685072687805465	-0.481575193095797	-0.720921939742914
METTL25B	-0.517098631431391	0.305254875522121	0.0902672300778639	5.10314966110397	-0.76677661922509	0.504794096196071	-1.51898888081936	0.128765294825392	0.360904483448581	-1.24579803891933	-1.36901812408035
HDGF	-0.282209293498427	0.443506378669835	0.524571817499085	3.99123124084685	-0.35209004693346	0.663092714111657	-0.530981625103745	0.595431512436216	0.797102449568446	-0.727712201433938	-0.690208121006467
PRCC	-0.249358225920881	0.195196439796541	0.201435226525542	9.2533378477099	-0.32202808827351	0.326436531538187	-0.986495251484558	0.323890144276424	0.596361249695973	-0.655253940842053	-0.640999008356402
ARHGEF11	0.0717217699746068	0.0696463214598584	0.303103980739352	51.6269690502364	0.0879058167826959	0.126140601046982	0.696887568737324	0.485873158062175	0.725703906179551	0.0529391173749729	0.0300312442354331
ETV3	0.0348730208366459	0.153100282723001	0.819818096123138	6.76383393954176	0.114998565619593	0.287881655710304	0.399464722181939	0.689550812644901	0.852469240138803	-0.0283366664704301	0.0743799889262084
MNDA	-0.302953641190297	0.107797213114076	0.00494794583525605	32.1486150845327	-0.41867143267774	0.190973000740787	-2.19230692848574	0.0283573518138705	0.147402837969007	-0.773467163500789	-0.799196725127349
IFI16	-0.270553039779061	0.0447162602451226	1.4445095373128e-09	190.013850948584	-0.408591925440239	0.0943868275647383	-4.32890834433431	1.49850277616894e-05	0.000714211770930272	-0.702002477768815	-0.782697347534627
AIM2	-0.385184287521542	0.410648548641388	0.348249479891036	2.95416855123362	-0.546231763132282	0.683013104482419	-0.799738335249382	0.423862417169773	0.681065472065969	-0.954839948006002	-1.00800316858041
SLAMF8	0.673568299745988	0.288820150069707	0.019693459380525	3.45884788341315	1.11284150228072	0.517289695753255	2.15129261498288	0.0314531108034052	0.157019698539146	1.38040747399858	1.70777207866537
PIGM	0.218280893920144	0.368601954809441	0.553726085556414	4.34537304631251	-0.0849424305241913	0.502012242300953	-0.169203902547996	0.865636260262797	0.943006069287878	0.376198602622951	-0.252908033584228
DCAF8	0.0845327785247997	0.104856601523211	0.420141908664489	20.4407174125359	0.0586208363361983	0.218579402657309	0.268190120494129	0.78855297924052	0.907188848508186	0.0811958366972153	-0.0179060148782423
COPA	-0.470019077744567	0.111961614858012	2.69237842626506e-05	48.6463639556384	-0.684015015355404	0.194929677774907	-3.5090347614757	0.000449736120641286	0.00882883613881869	-1.14195658653617	-1.23354374817586
NCSTN	-0.308937090449587	0.181182359419435	0.0881726372496096	4.98477126800255	-0.337463445026402	0.413256637240948	-0.81659534201176	0.414159717891813	0.673853617086205	-0.786664613618491	-0.66626549940041
CD84	0.122997560534721	0.0932807015835591	0.187311381569812	55.959723136193	0.171593627689996	0.158206884342429	1.08461542873565	0.27809201868008	0.552149541752366	0.166036038371206	0.16702174977628
F11R	-0.0291832013073304	0.167431406114115	0.861630134708345	9.01748494462931	-0.0509732463010512	0.308226058622079	-0.16537617399686	0.868647905847275	0.944196099530192	-0.169622864420731	-0.19730309340133
USF1	-0.204750555014705	0.177015290363607	0.247401948704305	6.65516153745326	-0.210467235172529	0.340904893494553	-0.617378157922781	0.53698532539139	0.75964551347453	-0.556864619542616	-0.458382477953902
ARHGAP30	-0.00826721896462844	0.0778024649194811	0.915376790825955	23.7518781234064	-0.00844734493618427	0.160469658613873	-0.0526413841043342	0.958017642917541	0.982634798624202	-0.123489334801175	-0.127691465813098
PFDN2	-0.56243543417832	0.325770797568698	0.0842618295699997	5.45031181640761	-0.865710208201371	0.542654639644488	-1.59532443833619	0.110639703418869	0.332370134447401	-1.34579557659707	-1.53096479495031
NIT1	-0.130829763452996	0.230023342025923	0.569514044353738	4.15015463079612	-0.0026001276308509	0.466022345720029	-0.00557940548287135	0.995548301603491	0.997936601507245	-0.393820542953833	-0.118120021107105
DEDD	-0.443183143819714	0.266809865674391	0.0967044465603757	4.44810065971736	-0.650783068575631	0.481250979177679	-1.35227375472074	0.176287757048884	0.43347964900624	-1.08276566103691	-1.17914560894732
B4GALT3	-0.858377676530282	0.313342807555037	0.00615476182779196	2.75688078471943	-0.999044504680626	0.575574326470766	-1.73573500195264	0.0826107015308485	0.281318198258243	-1.99854331655612	-1.74922277640066
NDUFS2	0.0658573898973577	0.2764599911691	0.811713016427001	7.5671933868385	0.0573134061971059	0.480323681851417	0.119322466000823	0.905019885356725	0.961537602460465	0.040004293298278	-0.020046177391419
FCER1G	-0.258416404060087	0.151134046891873	0.0872937930501929	17.5408376431713	-0.316042157182472	0.255597020086512	-1.23648607904545	0.216277937144977	0.481735093664003	-0.675233195109787	-0.631200499859121
MPZ	-0.741252694958854	0.272172799049198	0.00646013456431108	2.46700174178914	-1.12591437354798	0.505322243962464	-2.22811163965229	0.0258730712973767	0.138162777608065	-1.74020551926874	-1.9568989873759
SDHC	-0.159014372369274	0.202342543950207	0.431945280910719	9.31248727316894	-0.161178766098008	0.367552372450475	-0.43851918305799	0.661009967345585	0.836318822455936	-0.455986185903345	-0.377701047496459
ENSG00000283696	-0.00695606711942525	0.135395625051786	0.959026017691366	8.31514587823978	0.0348009818292671	0.245131305745247	0.141968736810116	0.887104699931667	0.953403501025472	-0.120597380624922	-0.0568972834445623
ENSG00000288093	0.121986080009254	0.26535858692542	0.645729574089833	2.53766735658026	0.224445480180818	0.472828602931721	0.474686765540766	0.635010252370877	0.822896297772044	0.163805057008883	0.253536164635426
ENSG00000283360	-0.0546829699685342	0.201670203773058	0.786275307718651	3.73111385398643	-0.0208307901299325	0.435991678150638	-0.0477779535111571	0.961893207035908	0.984186363708641	-0.225866664666333	-0.14796221252086
FCGR2A	-0.298284634503838	0.130746972200562	0.0225254698734757	41.8040307204058	-0.41480177761852	0.212959252753326	-1.94779880308367	0.0514390420706861	0.212866532629449	-0.763168925783123	-0.792862397617953
HSPA6	-0.209597383913709	0.127487063338195	0.100162185094478	11.5906778074482	-0.314701237407015	0.239666295698379	-1.31308090897799	0.189155686117901	0.447819981788535	-0.567555072465623	-0.629005517388699
FCGR3A	-0.353005721896229	0.161584486431265	0.0289144400272355	62.4284747047933	-0.437869505593097	0.245797677060503	-1.78142247245614	0.0748434597310494	0.265654073443295	-0.883864997555817	-0.830622492937168
FCGR2C	0.225075231867277	0.223702629986039	0.31435023392539	18.3074763257368	0.360997038182485	0.351386064660354	1.02735160693245	0.304254929940986	0.577409316330159	0.391184596863795	0.477060555585972
DUSP12	0.0691824689843041	0.195829898614876	0.72387975351984	6.60288777054044	0.0947970157178527	0.37229826122995	0.254626533588083	0.799011563669484	0.912256296307995	0.0473382846945047	0.0413116065208724
ATF6	-0.153739462976498	0.0402422103074037	0.000133260621349261	192.489052902515	-0.248255500859356	0.0859600123993386	-2.88803472603113	0.003876570721197	0.0400620792978072	-0.444351533285796	-0.520238960562635
OLFML2B	0.0371698559446098	0.17667689092153	0.83336857602052	15.8249757044739	0.0995138289406322	0.307498176088404	0.323624127487581	0.746222619105749	0.885740638214977	-0.0232706309025879	0.0490326667436814
NOS1AP	-1.53252335081161	0.623811180571695	0.0140215708470326	8.57353152040994	-2.23948282274544	0.878137964919491	-2.55026307050824	0.0107641660988441	0.0772439784471356	-3.4854789489724	-3.77972483448609
UHMK1	0.0322854586888119	0.184619630116543	0.861177425329364	17.497837215314	-0.0173339481887329	0.316387408493815	-0.0547870987383867	0.956308078680623	0.982257649563511	-0.0340439468187134	-0.142238151392627
HSD17B7	0.938926839703243	0.38836968055544	0.0156227651734267	5.64411432154235	1.38720079061392	0.554472716938716	2.50183777891319	0.0123550521808076	0.0855212426966304	1.96569798832108	2.15687711799093
MGST3	0.53496632218343	0.265834009694641	0.0441770114910035	7.17606633739721	0.773190484707323	0.439472446701675	1.75936054810777	0.0785162884100781	0.272531174988604	1.07469874215686	1.15178950365953
ALDH9A1	0.069716759348608	0.216995352365722	0.747996491409301	6.05197626869108	0.236383950614522	0.403589663299333	0.585703679034024	0.558074661328947	0.775171125928855	0.0485167471708635	0.273078521907852
TMCO1	0.38309936162793	0.29246764140824	0.190234296697473	5.85101501580207	0.637394708209978	0.484735627966127	1.31493265903392	0.188532535479925	0.447465269343456	0.739731978070654	0.929502268863905
UCK2	-0.13675931042802	0.113735359971774	0.229195264182961	15.816050957184	-0.229075223297254	0.213409707731486	-1.07340582456295	0.283089072323418	0.556763151890443	-0.406899103000439	-0.4888423223765
POGK	-0.196289138274082	0.23643229604138	0.406418432248584	7.92934000192148	-0.198400295670452	0.403346917143939	-0.491884993383129	0.622800647491426	0.816871605006553	-0.538201617564936	-0.438629826703992
TADA1	0.313834593436634	0.364407342658311	0.389117337445188	2.62711623499759	0.485373550023467	0.619594646513647	0.783372730469155	0.433408264849775	0.687539522646274	0.586957502428596	0.680655333006742
STYXL2	-0.0271869380381149	0.226426281981346	0.904427926601926	4.41817624434258	0.0336503407114255	0.381927537164812	0.0881066103827555	0.92979194248907	0.970940354157978	-0.165219787904896	-0.0587807943969973
POU2F1	-0.104234552881946	0.0754985810242754	0.167397045080106	83.0960704392524	-0.14281402403786	0.133802763233925	-1.06734734459991	0.285815016326353	0.560086234557402	-0.335160571143043	-0.347639378160483
CD247	0.888727628544492	0.328658722126749	0.00684886844430304	4.76784302862827	1.15189898835688	0.536757980608349	2.14603048295872	0.0318705467643447	0.158383102828738	1.85497563462399	1.77170617736769
CREG1	0.246439776268332	0.0875747500210725	0.00489215299037274	35.1780041027384	0.329348991718969	0.155194222836986	2.12217301455166	0.0338232117725399	0.164417946758189	0.438307501529963	0.425255139272482
RCSD1	0.153206326255968	0.0563160570730517	0.00651885479077897	102.590153502234	0.232879014773284	0.108401209472853	2.14830642486148	0.0316894208387772	0.157870333663799	0.232666281471294	0.267341211688191
MPZL1	0.239889536168501	0.089346909049391	0.00725466024113197	88.7477470172664	0.362217715123768	0.150604862233874	2.4050864610286	0.0161686399139662	0.102852304366398	0.423859903960337	0.479058709791173
ADCY10	0.381246882341686	0.31128180820189	0.22066399539001	2.75672859032315	0.539622014638529	0.544978715016546	0.990170808087699	0.322090638383574	0.594647969881411	0.735646040024747	0.769455894424988
MPC2	-0.0555377730388281	0.326601933952861	0.864972947923553	5.41399651679497	0.0457133467584477	0.532034598570048	0.0859217556176079	0.93152861698142	0.971749180365217	-0.22775206895269	-0.0390345819102787
DCAF6	0.140544167859487	0.0900973713417943	0.118780161169517	111.347311400479	0.187796835603102	0.151561292548804	1.23908177638845	0.215315215080389	0.48093729987981	0.204737874865261	0.193545154072978
GPR161	1.10727419617874	0.306743758607872	0.000306469478814436	4.79136235866536	1.63214412369341	0.516651045912818	3.15908413735956	0.00158265792327008	0.0218785900504002	2.33701488986963	2.55783050252368
TIPRL	0.0268884919797649	0.203564751580867	0.894914566623445	7.54891583136286	-0.0495259055929035	0.371107181995113	-0.133454451963572	0.893833984045316	0.956723993527833	-0.0459478162831306	-0.194933908054629
SFT2D2	0.0498646411141935	0.0648860645908043	0.442192932082966	38.9907740916751	0.11136027696777	0.13035172225505	0.85430614219181	0.392935384829185	0.657340100072036	0.00472973924685613	0.0684243904189326
TBX19	0.245282958788859	0.121301222496491	0.0431662291344069	10.7791502233597	0.359147987560655	0.230834047187408	1.55587094684119	0.119738783244833	0.348873948748632	0.435755956372807	0.474033802027612
NME7	0.0617828237114227	0.217387398274133	0.776252444331966	6.35996502921818	-0.00141113262987303	0.43282469893713	-0.00326028674735589	0.997398672148951	0.998707957128116	0.0310171887604286	-0.116173727799829
BLZF1	0.179262882175071	0.23798431645111	0.451296679637505	7.9173525223569	0.185802466801829	0.417047709898725	0.445518491989679	0.655945099231454	0.833579365273306	0.290138164674379	0.190280525839077
SLC19A2	-0.0485074249448036	0.310362920456161	0.875802396210822	4.9001830954392	-0.061617550592349	0.516662504191673	-0.119260736152608	0.905068789444213	0.961537602460465	-0.21224551675173	-0.214727000302308
C1orf112	0.0319770938730225	0.10929907741428	0.769854604681524	13.8546278927421	0.0626822108756646	0.194069199415171	0.322988970246478	0.746703595244869	0.885790572547758	-0.034724094522501	-0.0112578573351028
SELL	-0.432937200518221	0.262724345701867	0.0993780750326147	2.74677823814096	-0.645841735588515	0.489710729665689	-1.31882292231868	0.187228319093406	0.445737399829729	-1.06016660156961	-1.17105702715014
SCYL3	0.384600065816299	0.174214191238248	0.0272702399610178	9.61479194231629	0.644866042532903	0.300720089637705	2.14440625935504	0.0320003491666116	0.158595583198732	0.743042020123182	0.941732268129819
KIFAP3	0.469133471401707	0.376021164754751	0.212168354726026	3.58466875718979	0.500221187939394	0.577209669777552	0.866619556342795	0.386150494704374	0.652285709657955	0.929493906844014	0.704959773547592
GORAB	-0.0909603436866532	0.178217118846347	0.609777835269584	5.32518389592007	-0.227343636176874	0.346842613933455	-0.655466275030703	0.512167593039042	0.743869851624321	-0.305882189040139	-0.486007847529599
FMO4	-0.136014445639305	0.171474225439842	0.427657604531935	6.88767966959952	-0.120520146144041	0.311637476105204	-0.386731877212851	0.698954714295656	0.858900226135504	-0.405256185100161	-0.311146015865188
PRRC2C	-0.0420721997198768	0.0388218272919227	0.278486576922489	115.462548712018	-0.0981317439754867	0.0890909800488048	-1.10147788161865	0.270688725787533	0.545133065596924	-0.198051602803134	-0.27449792460708
MYOCOS	0.838881836447002	0.422879344923374	0.0472850522413947	2.77842689512148	1.52414323070827	0.743937566672537	2.0487515337146	0.0404864171968245	0.182898399578894	1.74503280294331	2.3810413528435
VAMP4	0.404276604816447	0.317023811367473	0.20222970991272	3.93218603895178	0.495909247383315	0.497406234219113	0.996990414006072	0.318769162942445	0.591479484987145	0.786441760087604	0.697901458719717
METTL13	-0.468306183292402	0.22842589316068	0.040350291531842	2.82619262184448	-0.650203268455553	0.50797129034175	-1.28000003310839	0.200545124264833	0.462377517642683	-1.13817852506866	-1.17819652077425
DNM3	-0.32406859076953	0.308879627794181	0.29409786968757	12.3513966514848	-0.300699010982766	0.501225130265058	-0.599928041963398	0.548554192911718	0.768988685453765	-0.820039547043123	-0.606084950393822
PIGC	-0.615793310075535	0.370931717338806	0.096889149769371	4.6404135844281	-0.964904553149501	0.624819823709352	-1.54429247686345	0.12251749427872	0.352993805653519	-1.46348486834576	-1.69333830327746
SUCO	-0.108063031987644	0.0885949259720243	0.222562353028311	30.5683597406891	-0.221849312046377	0.171216573257066	-1.29572335099412	0.195070813453813	0.455688464493423	-0.34360489143968	-0.477014061790888
PRDX6-AS1	-0.299311400264939	0.161156927622975	0.063273215069714	19.7598287200341	-0.420684392940931	0.280644754528277	-1.4989925382644	0.133875567822815	0.369817745023809	-0.765433621166585	-0.802491786153544
PRDX6	-0.0171691550515522	0.209583680613454	0.934710102781234	7.22162200311331	-0.19508891023914	0.426043101707565	-0.457908858181791	0.647017922544711	0.828445829721777	-0.143123972343351	-0.433209343609046
KLHL20	-0.00477022486624919	0.0895205421493069	0.957503738738581	24.1197044164896	0.021556552316779	0.177313550478155	0.121573067927681	0.903237143923454	0.960911919909682	-0.115776157472295	-0.0785773952176568
DARS2	-0.0388747961637924	0.187553901364454	0.835796924097152	5.67374275889424	-0.0820924102279647	0.342929902152669	-0.239385395419435	0.810806753610734	0.917327576488075	-0.190999220120674	-0.2482427697071
GAS5	-0.334451293326054	0.102743672485824	0.00113312187098269	13.5870639805599	-0.555341207977484	0.212397208322968	-2.61463515628247	0.00893228124511454	0.0688505701160216	-0.842940250824294	-1.02291462869642
ZBTB37	0.544624214810491	0.129568789395998	2.62982295719036e-05	16.6474291994308	0.783533067161926	0.23367157323287	3.35313815164449	0.000799008138165978	0.0130846119036411	1.09600076222327	1.16871951513544
RC3H1	0.0720441950907348	0.0455084354342706	0.113399720455493	70.1592583624439	0.101167324650509	0.0980564715020006	1.03172511819829	0.302200907052239	0.575678005480304	0.0536502773100533	0.0517393119617828
RABGAP1L	0.0216334544801072	0.0324722810093266	0.505274989697922	222.238798291244	0.0069961285127826	0.0680246603285314	0.102846945195965	0.918084445905709	0.96727767550822	-0.0575386382760992	-0.102411688362305
CACYBP	0.762877705840752	0.42111869041219	0.0700557044323344	5.55948463295642	1.10653933376403	0.643395304366958	1.71984365794023	0.0854608643189383	0.288020394325297	1.57739359035067	1.69745591384108
COP1	0.0933212643208253	0.0342912181585861	0.00649994931796652	186.492564378562	0.10444894241428	0.0701372070602986	1.48920874942287	0.136432407542995	0.374297612953748	0.100580241557524	0.0571110676759905
ASTN1	1.69065870361988	1.1423001098933	0.138860504945375	4.50911366597514	2.61941008999608	1.67298395244872	1.56571142607919	0.117416190113252	0.344833568756885	3.62376231643823	4.17390890582768
SEC16B	0.33144987163292	0.22832086022637	0.146589329367552	3.5750946498073	0.492991865128258	0.490468694966946	1.00514440613072	0.314827320211878	0.588037771033298	0.625810803464615	0.693125928500403
RASAL2	0.265220732489457	0.0490875043498683	6.55284126513522e-08	276.185650542733	0.37745516864341	0.100463073851549	3.75715329197634	0.000171857230053115	0.0044617676528695	0.479731891066855	0.504001248473695
RALGPS2	-0.217614579349317	0.083227187476196	0.00893044373244294	56.8062213169132	-0.279842416547222	0.144948163397578	-1.93063789142083	0.0535278485521111	0.218676669138262	-0.585238273619379	-0.571944310501229
ANGPTL1	-0.51171517589644	0.333354353461774	0.124771859390971	3.01426650092916	-0.677676827208247	0.626650350881825	-1.0814273482088	0.279507061902659	0.553149020445615	-1.23392397050083	-1.22316862198868
FAM20B	-0.284050313462702	0.116939677974716	0.0151391626420611	9.43911240680733	-0.430521991850239	0.276963431328667	-1.5544362293062	0.120080396989366	0.349239991465216	-0.731772864120513	-0.818595178431147
TOR3A	-0.297353867499161	0.164868311071035	0.071296527594451	5.43321705556681	-0.287773563566003	0.334534866530601	-0.860219942245328	0.389667813777918	0.654958232953059	-0.761115970943343	-0.584926987761422
ABL2	-0.219881843826668	0.0510724700950876	1.66766401185876e-05	72.9042049771929	-0.35176826636823	0.110596087155094	-3.18065743026631	0.00146941275569928	0.0206864741095022	-0.590239086452716	-0.689681390986572
SOAT1	0.0639022675144056	0.0516165693325147	0.215709202870467	72.6566016169119	0.159323728130685	0.103765701521685	1.53541802150674	0.124681179778851	0.356019583392367	0.0356919595581775	0.146936868533212
TOR1AIP2	0.0787207661753886	0.16081356363677	0.624476633337024	16.3974679374427	0.164229657798563	0.274601829890095	0.598064688295391	0.549796770774658	0.769741277940008	0.068376517983058	0.154967497821568
TOR1AIP1	-0.20996321335578	0.116611668665945	0.0717764423198639	11.9986793272563	-0.177589199683721	0.2557753111222	-0.694317207179061	0.487483302257608	0.726749149646419	-0.568361967553072	-0.404563664270382
CEP350	0.135774710070144	0.0613300018062049	0.0268399008375192	130.203173833935	0.238873723151119	0.118288021043565	2.01942446110536	0.0434431212593338	0.1922333033092	0.194218076244823	0.277154087928428
QSOX1	-0.312189238692789	0.177161022174667	0.078039244167361	12.3437483684006	-0.471302325663752	0.307228582871229	-1.53404452560747	0.125018699260753	0.356664424930916	-0.793837744425676	-0.885349446282958
ACBD6	0.173258650267292	0.0864759504729189	0.0451185844027854	61.5940473755055	0.274584845586025	0.151180850927508	1.81626736389842	0.0693293689957345	0.253792646151753	0.276894875116103	0.335610446898168
XPR1	0.145806286707166	0.0613143359014428	0.0174062131374946	86.4641754281829	0.225226638741544	0.108439370477773	2.0769821675395	0.037803205113661	0.175547602999938	0.216344315898893	0.254814861078569
ENSG00000243155	0.445529070809543	0.18838749957964	0.018031974499373	4.24352769489175	0.594778251914454	0.421605517582391	1.41074589185902	0.158319553986597	0.40815428611184	0.877430642684182	0.85974240982362
STX6	0.242410294529527	0.0909911768587392	0.0077192845136963	55.5123748502555	0.359269887472808	0.163937934023991	2.1914994208737	0.0284156716028203	0.147545872062341	0.429419837919293	0.474233342801951
MR1	0.0355830410809415	0.0853974679090194	0.676915704744634	21.1726291476695	0.0557343125084864	0.168352248086569	0.33105772653435	0.740600882134631	0.88223780786493	-0.0267706037613496	-0.0226310322269692
IER5	0.302449450274133	0.135952896600548	0.0261038345875031	8.88817180991319	0.475141693112691	0.290400783324675	1.63615844169908	0.101806431593659	0.31811683960693	0.561845756267011	0.663906570724247
GLUL	-0.845550122336273	0.276227832188386	0.00220554480790692	42.5906340986223	-1.14586963915854	0.454193738995929	-2.52286533427712	0.0116402968063384	0.0821163795321961	-1.97025010318179	-1.98956422135149
RNASEL	-0.258368137691637	0.236430500877027	0.274487405157148	4.10604238050331	-0.361054798478143	0.420655593271198	-0.85831450776733	0.39071882059778	0.654958232953059	-0.675126735948462	-0.704882729325645
RGS16	-0.815546587473286	0.365782555495927	0.0257744091929011	16.8771702676584	-1.10340753049303	0.511652116064414	-2.15655812973148	0.0310401098982307	0.155808168185735	-1.90407252941959	-1.92005701750238
NPL	-0.211293629003021	0.0945590003073242	0.0254491202127887	176.186980036292	-0.280600780218446	0.156206574701146	-1.79634423682415	0.0724397865171233	0.26108847059219	-0.571296411112197	-0.573185693464631
DHX9	-0.246910222634734	0.0862746012950582	0.0042109525623056	43.3771615869767	-0.364010688613104	0.160328578491141	-2.27040426628131	0.0231830658763189	0.130107657349229	-0.649854479785918	-0.709721293980658
SMG7	-0.131389088786316	0.0698537366062268	0.0599831945470347	45.6959871162192	-0.157274781199131	0.131227022166426	-1.19849386660371	0.230724809344361	0.498498798718759	-0.395054224040807	-0.371310524681691
NCF2	-0.194869966088424	0.13057476718601	0.135593946773533	13.4443257993367	-0.249579049914738	0.232475994178331	-1.07356912612357	0.283015841272465	0.556763151890443	-0.535071407327159	-0.522405508501208
ARPC5	0.256833585489997	0.136773630095876	0.0604084673464827	21.8983410878402	0.422479771721706	0.248437390045844	1.70054826145029	0.0890278465996595	0.294403906097388	0.461232702829677	0.577703058457754
RGL1	-0.426317300792779	0.329050640021979	0.195114071246723	44.5704013012828	-0.581019346147826	0.533082097049284	-1.08992470271255	0.275746313995794	0.550802687255986	-1.04556535860343	-1.06494776459956
TSEN15	0.558880758741726	0.274971655693531	0.0421027443358818	9.26459811581466	0.804558984936974	0.405536339597335	1.98393807503376	0.0472627436868766	0.202222905100615	1.12744584000866	1.20313732430307
EDEM3	0.0150379029812076	0.0651216685277672	0.817376865943784	40.585446904594	0.0588142654257579	0.133868213830692	0.439344514599578	0.660411924012497	0.836207537938108	-0.0720861773515452	-0.0175893863456306
NIBAN1	-0.549900574800288	0.11858928498351	3.53472711404549e-06	87.4371097041931	-0.717049589274038	0.182610949829935	-3.92665165994605	8.61365878947124e-05	0.00268630416046991	-1.31814794824673	-1.28761880322125
RNF2	-0.0488850266746314	0.0856378299006597	0.568111843278094	22.9655393366922	-0.10653490075033	0.161560713000619	-0.659410934574927	0.509631922360067	0.742212498663643	-0.21307837749439	-0.288253245510382
TRMT1L	0.624824625049283	0.170427834219078	0.000246169564839049	11.4878769177794	0.991704510575864	0.302701928672402	3.27617506411442	0.00105223315415114	0.0160771828018627	1.27289553774133	1.50948014638234
SWT1	0.0241160531527659	0.221980394837375	0.913487664842189	12.6261079642056	-0.0691993785312818	0.364062330872346	-0.190075634481244	0.849249862873564	0.935138256545815	-0.0520628715862056	-0.227137869113641
IVNS1ABP	0.018914142755537	0.126298451353388	0.880955926051476	29.1336119416002	0.0684692572224295	0.211857251968351	0.323185808303876	0.74655452803721	0.885790572547758	-0.0635365132950576	-0.00178490785731346
TPR	-0.107302622697028	0.0851459294875907	0.207589927598235	35.8414506765498	-0.200849982827069	0.180154580335633	-1.11487580528277	0.264903646077193	0.538920562628903	-0.341927687665224	-0.442639776042655
ODR4	0.0552529977121042	0.12694104237209	0.663370058690984	22.4245734860044	0.00557701790520212	0.222056405606247	0.0251153209923218	0.979962979652534	0.992004000848633	0.0166146177401285	-0.104734663207066
PDC-AS1	0.171596522014677	0.327923256781476	0.600777634028274	13.1201551411962	0.340551141320199	0.484229580426686	0.703284464819596	0.481878490157043	0.723346276356075	0.273228786585469	0.443592196012043
PLA2G4A	-0.199473593687595	0.0791376145380755	0.0117157794320051	118.728064150725	-0.319151720202912	0.140971151657602	-2.26395057747761	0.0235771546724728	0.131625373987348	-0.545225441057152	-0.636290615200447
LINC01036	0.266697160566952	0.343744197942826	0.437832018257233	9.12870128611152	0.378416363710508	0.509344971479332	0.742947088711689	0.457513715157471	0.707339477327724	0.482988388291239	0.50557465082151
RGS18	0.241204145250047	0.11401302252741	0.0343801896416905	23.0112511059607	0.323062727737421	0.212884268717669	1.51755096646372	0.129127635898017	0.361357555197304	0.426759483621859	0.414965008948135
ENSG00000285280	0.030264216487791	0.198751699623441	0.878972814147407	5.04595214276626	-0.0477210578747056	0.375907465919856	-0.12694894941214	0.89898080399049	0.958639169273105	-0.0385021183461737	-0.1919795112475
RGS1	-0.171759107676494	0.234706260568216	0.46428787600015	82.3831549977776	-0.273523456147472	0.382261405502829	-0.715540340222622	0.474275223282767	0.717745409565753	-0.484096729035171	-0.561600658656719
RGS2	-0.621644557390609	0.387837003041798	0.10896776511625	4.60247368282653	-0.677171561088389	0.645255916984935	-1.04946199370412	0.293965538697551	0.568582649045536	-1.47639072602428	-1.22234154023757
UCHL5	0.205581235840169	0.17608217318443	0.242996363297318	11.4782111339681	0.300067353720184	0.330047339965645	0.909164587575281	0.363263253776743	0.63377562760539	0.348187484493698	0.377323351488466
RO60	0.226126168574426	0.222475244747697	0.309433960822324	13.8800348727551	0.342809814620955	0.354925795124217	0.965863341944414	0.334112567745541	0.604894337983976	0.393502605117635	0.447289470369773
CDC73	-0.0641679640721715	0.0696701142052225	0.357037021657962	57.4557700018808	-0.110120284995798	0.130453177485417	-0.844136471939194	0.398593149148741	0.661358301194543	-0.246787329507789	-0.294122243576168
ZBTB41	0.154639003261698	0.369077723582514	0.675225167672231	6.02381117014382	0.3415431273512	0.5539036280535	0.616611103544192	0.537491268961537	0.760233561022024	0.235826278740184	0.445216000797985
DENND1B	0.212670810775539	0.229709054062813	0.354535969305534	19.6347388720448	0.317110603434801	0.364895055305351	0.869046041661039	0.384821948131239	0.651111667802415	0.363824670924251	0.405221839561603
NEK7	0.167612939334474	0.0553822291216924	0.0024742317025009	87.0140256777876	0.213440868217819	0.113264039473037	1.88445396447854	0.0595035962110514	0.230974251094762	0.264442360657297	0.235522461806445
PTPRC	-0.145527535261171	0.0480155662581356	0.00243873829161086	379.997684772226	-0.208299948713419	0.0903523729933287	-2.30541757579293	0.0211431980901592	0.122031475383929	-0.426238819080868	-0.454834796822486
ENSG00000261573	0.123867751467793	0.191801104468892	0.518400114026128	7.49505386618228	0.113270599374423	0.345734362244302	0.32762320366173	0.743196575444865	0.883850194494695	0.167955383039212	0.0715514411733518
MIR181A1HG	-0.18695334361711	0.261755355729097	0.475085403877192	36.9713130867317	-0.249665147134269	0.398701606990263	-0.626195487444742	0.531186726703469	0.756244440751855	-0.517610035860921	-0.522546443023229
LINC00862	1.60161705845528	0.284648529295348	1.83745214706921e-08	9.36853335897488	2.35629467111372	0.454508510695919	5.1842696355804	2.16863004109956e-07	2.82539586372206e-05	3.42736678945461	3.74320921542459
DDX59	-0.119055577775135	0.13279268153566	0.369957886041996	8.13924508393862	-0.201676638201843	0.267408035273295	-0.754190643507501	0.450734755038863	0.702348561039737	-0.367850701575319	-0.443992947268795
CAMSAP2	0.340340084552924	0.119826404928164	0.00450744901280953	47.5560894669205	0.549819112893649	0.205753833584918	2.67221807396716	0.00753516619455269	0.0626945291250199	0.645419583695406	0.786147759463326
KIF21B	-0.0984082975778485	0.126032368660488	0.434909753252073	9.21616967424921	-0.164572907957915	0.278424323914209	-0.591086675346025	0.554462347307422	0.772283713975032	-0.322309837324344	-0.383256996495782
NAV1	1.85097976338859	0.482984989708749	0.000126911913340926	5.97291339898191	2.2953439297393	0.612115971324102	3.7498513962544	0.000176939393683797	0.00455666503088918	3.9773759425302	3.64343754278256
IPO9	0.239516100778961	0.109402284009503	0.0285739267262488	25.492372155569	0.362730902634282	0.200604767126774	1.80818685333161	0.0705774240394933	0.256671736305388	0.42303623274461	0.479898758249131
TIMM17A	-1.12084591020963	0.231325726436386	1.26411235405238e-06	3.49980345928071	-1.59897978544056	0.550442569910995	-2.9048984814149	0.00367372235024518	0.0386068571818849	-2.57745880014389	-2.73127065783144
RNPEP	0.00893831976708242	0.0919985188548933	0.922601545666258	16.5043986001022	-0.0233441242752127	0.181411081119363	-0.12868080676865	0.89761022310776	0.957997718628017	-0.0855397793992623	-0.152076347081464
PTPN7	-0.0067938647426822	0.197779126117654	0.972597442263417	5.11897797364107	-0.0188627221261513	0.39129522589604	-0.0482058580780199	0.961552181546212	0.984152767009905	-0.120239617454671	-0.14474063666825
PPP1R12B	0.740618925869513	0.162243701520845	4.99840378958089e-06	30.8851698934317	1.04953773998438	0.26157421913972	4.01238984268464	6.01071298015072e-05	0.00204920392704071	1.5282983067406	1.6041486918711
KDM5B	0.354552904325216	0.205568139013442	0.0845731880517238	13.3625424438791	0.440868857361201	0.370005716398435	1.19151904368542	0.233449885133889	0.501903383004776	0.676768220885821	0.607804576359552
KLHL12	0.288632754498674	0.133366229168725	0.0304481052139232	9.3310677751752	0.316383707832373	0.267585284717666	1.1823658695066	0.237060559647625	0.506024991404691	0.531370833628536	0.404031967404925
ADIPOR1	-0.0515411426851584	0.27153494236897	0.849454858564967	6.05179089654948	0.127175672039824	0.481179637366824	0.264299779466503	0.79154893019835	0.908165666380396	-0.218936864303038	0.0943129749422951
CYB5R1	-0.302049314337904	0.16446875798741	0.0662815497316956	5.0337345761296	-0.408815835157928	0.349969459644837	-1.16814717367855	0.242747404683638	0.512906955639446	-0.771472526627078	-0.783063870509588
TMEM183A	-1.29422827641007	0.550929044209132	0.0188151037770182	2.518344518875	-1.423985965277	0.746885556908593	-1.90656513853471	0.0565769230717162	0.224619528813527	-2.95988121739209	-2.4448192423764
CHI3L1	2.68808696807297	0.447966593062017	1.96539385842889e-09	16.0129589680547	3.83745873918629	0.739282658439574	5.19078690048828	2.09407182957282e-07	2.82539586372206e-05	5.8237491794786	6.16776079915468
BTG2	-0.387672306959186	0.12504116563651	0.0019328724003858	25.8487687321633	-0.543098105298285	0.212001916644228	-2.56176035525984	0.0104143150943207	0.075411291461521	-0.960327671056249	-1.00287361188371
ATP2B4	0.0505174662949074	0.22445261617943	0.82192511001545	27.0625590905333	0.121884370224596	0.347956565164247	0.350286163352205	0.726123948335102	0.873902942845512	0.00616964913573427	0.0856515211083522
PPP1R15B	-0.163137056668706	0.228454707834773	0.47517197744718	8.0267174618416	-0.156485693255332	0.384988811183764	-0.406468158838615	0.684398648034938	0.850283886418714	-0.465079422602613	-0.370018848448734
PIK3C2B	0.682905263609968	0.287966250800853	0.0177171621576036	5.79052585328886	0.946202707649669	0.475713053556778	1.98901985256694	0.0466990117394103	0.201030303705643	1.40100163457484	1.43499719697429
MDM4	-0.168779688657732	0.054202559029042	0.00184651218722613	78.1825164942082	-0.236810924612054	0.102501755102015	-2.31031092468971	0.0208709465391203	0.121251466249104	-0.47752514596061	-0.50150507006148
RBBP5	0.215476874297472	0.254594560510556	0.397355840256225	7.31262197059241	0.429073135769255	0.433627686223578	0.989496633635209	0.322420216090338	0.594915291197892	0.370013890846241	0.588495887954623
DSTYK	-0.344338994390338	0.33170688802665	0.299231818087374	7.70785387929298	-0.501654607524393	0.51888986233359	-0.966784367820012	0.333651840651996	0.604688731261091	-0.86474914999262	-0.935033795668238
NUAK2	0.321706531482945	0.209956466873549	0.125459890691878	3.53037959491908	0.504550844713612	0.411632831091203	1.22573032713666	0.220300173687101	0.486845597213939	0.604320315280153	0.712047088461056
ELK4	-0.0113019489626378	0.0748286554160159	0.879945966654978	26.9476690328915	-0.0298751239571451	0.142289391060723	-0.209960305082729	0.833698654402328	0.927698447976211	-0.130182915047927	-0.162767090911602
NUCKS1	-0.106346026415546	0.213270469720962	0.618030247298852	19.6529746604138	-0.128461252478017	0.330003312273902	-0.389272615456036	0.697074491584854	0.857689908731428	-0.339817762242519	-0.324144995757851
RAB29	-0.0840556442709308	0.0978547738392665	0.390349573360602	16.2303375757882	-0.135133474993651	0.179154895496075	-0.75428290485432	0.450679365133275	0.702348561039737	-0.290652775006879	-0.335066910497744
ENSG00000286619	-0.245829018208556	0.500518729608005	0.623321427787144	11.3811326375163	-0.275809487565025	0.80832413322439	-0.341211497007798	0.732944368737508	0.877884468064733	-0.647469711258071	-0.565342716146067
SRGAP2	-0.0548521349300723	0.0750897759674088	0.465092314311691	696.416235584079	-0.107563854893731	0.128716164239272	-0.835667031638535	0.403342247203939	0.66666989789747	-0.226239784926039	-0.289937564251124
IKBKE	-0.0952888210605489	0.116859752000343	0.414836630529445	19.1154655880835	-0.15608457745172	0.198769732126466	-0.785253246467185	0.43230510200776	0.686699200337313	-0.31542933513466	-0.369362252749534
IKBKE-AS1	-0.159451310455723	0.204527130741981	0.435620715416631	3.51756450726821	-0.24684505966227	0.423017686357523	-0.583533662121265	0.559534103057123	0.776073071852793	-0.456949922428975	-0.517930176875624
RASSF5	-0.243266346718819	0.133152697086844	0.0677038694359188	11.9592498773914	-0.473131361724529	0.266646200948801	-1.77437878372539	0.0760005168245884	0.268560418219899	-0.641817331219693	-0.888343437545268
EIF2D	0.0709652322558943	0.290155104529726	0.806784062001171	4.21298736581282	0.192753574108568	0.500251911480585	0.385313018671091	0.700005517276268	0.859307250701275	0.0512704529688415	0.201658953518032
MAPKAPK2	-0.0193425685243105	0.0923873576199388	0.834164247732176	23.0860568505178	-0.0337530274574136	0.204479414438188	-0.165068095241523	0.868890384800566	0.944196099530192	-0.147917781841666	-0.169114920484165
PFKFB2	-0.197610165512221	0.133121743512962	0.137694371447267	11.2290372143786	-0.226166684195227	0.263046452056497	-0.859797508869842	0.389900672723064	0.654958232953059	-0.54111535349282	-0.484081267718094
CD55	-0.7149684714364	0.280706025539976	0.0108642092859738	13.3234511858464	-1.06068489042762	0.443300335596906	-2.39270040028145	0.0167248917756625	0.104996371697802	-1.68223147891374	-1.85012334380308
CD46	0.272536244058017	0.178880825989925	0.127617861275872	15.5079325410328	0.41301360693424	0.285206010899208	1.44812378123475	0.147582435741376	0.392402682558061	0.495867416718995	0.562207675250702
MIR29B2CHG	0.311922767950508	0.069421252586239	7.01646531279622e-06	75.0000342589785	0.432742103993588	0.130843071869577	3.30733677993237	0.000941875820416468	0.0148551765946663	0.58274066688884	0.594501706560887
PLXNA2	-1.17050668000138	0.591914950218629	0.0479861199799705	3.53092564194277	-1.56685536595712	0.876028227964159	-1.78859004303823	0.0736808625828468	0.263722151840049	-2.68699353566719	-2.67868545554771
TRAF3IP3	0.350377228658484	0.104692683013923	0.000817733892304274	31.9453218368864	0.455303347103311	0.175505839350936	2.59423474903818	0.00948017333811849	0.0713994186943201	0.667558103287874	0.63143272513723
UTP25	-0.0278829346548718	0.298406443716557	0.925554449221936	3.86859188790617	0.0562778609738121	0.524933416237123	0.107209522642373	0.914622760997365	0.966264451957957	-0.166754919270383	-0.0217412852226725
HHAT	0.447970737932182	0.270633154000418	0.0978698934884849	6.90763514010526	0.691080856070599	0.432664576688947	1.59726701307335	0.11020620054526	0.331900471934483	0.88281612832276	1.01738236103305
RCOR3	0.29712736535854	0.145307335365556	0.0408725937677157	30.5281776089306	0.438019158995225	0.254871376302152	1.71858905990271	0.0856892251208397	0.288542276505323	0.550107050521881	0.603139839457467
TRAF5	0.168091708974397	0.162507411557381	0.300966336024786	6.54127528558878	0.141318677232056	0.309107517060939	0.45718291996178	0.647539573879916	0.828672727131766	0.265498363335175	0.11746398594552
LINC00467	0.514128807588005	0.359633355970342	0.152834281545384	2.78651895568409	0.150335235997974	0.489797441594136	0.306933485623528	0.758894000609617	0.892571263734675	1.02873828564876	0.132223398698593
SLC30A1	-0.200614112972356	0.166124568835553	0.227196332402691	7.16440384231343	-0.209927995731321	0.337092513688198	-0.622760776958394	0.533441736951145	0.757990483534851	-0.547741037950625	-0.457499784490448
LPGAT1	0.104464734296404	0.188681741936971	0.579814453557579	19.9695704443523	0.28217488276987	0.313089999954317	0.901258049797317	0.367451132754804	0.637617566882954	0.125158939022448	0.348034753611608
INTS7	0.730958981036667	0.183924186672758	7.06041459313178e-05	8.28311637704629	1.0336347215887	0.335702445819984	3.07902052683576	0.00207682371725977	0.0262282543431855	1.50699176020754	1.57811667471077
PPP2R5A	0.353186319048533	0.196010590198723	0.0715652856342957	19.1435312282407	0.490166833985329	0.315620413893095	1.55302639629437	0.120416828573834	0.349891785786269	0.673753999449478	0.688501569943967
ENSG00000234915	0.43883934935485	0.185175102712298	0.0177947490523194	4.8416388227067	0.724700073292133	0.402781857196046	1.79923713132739	0.0719811781606795	0.260677527713705	0.862675396776053	1.07241443216903
PACC1	0.444356579935656	0.21056086958017	0.0348284451208808	8.2573185476483	0.67849438683847	0.367200638530343	1.8477483850628	0.0646387508524315	0.242896974624976	0.874844527359888	0.996779279599913
ATF3	0.200864932662732	0.45890567664603	0.66160073936277	2.48049888652399	0.311639211199888	0.656555495560204	0.474657836705765	0.635030875033516	0.822896297772044	0.337784926833909	0.396265591571041
BATF3	-0.377244502014353	0.183504323697748	0.0398037353606577	10.128390770911	-0.620651824588052	0.33513810307479	-1.85192855987953	0.0640360821860456	0.241998290864819	-0.937327486775768	-1.12982308154837
NSL1	0.266815630080217	0.0763607063792947	0.00047557681453858	47.4420719641858	0.405634785599017	0.13492947217463	3.006272677581	0.00264471717729742	0.0306525577106696	0.483249691667272	0.550129112625525
TATDN3	-0.0562735728078462	0.28564195045742	0.843821761105857	11.8728015813657	-0.12012757032769	0.446435546641219	-0.269081553275666	0.7878669254439	0.907009142236254	-0.229374992508557	-0.310503399467866
FLVCR1-DT	0.4176131912455	0.272975428522871	0.126052291222035	2.6646838096156	0.412479573425014	0.542458993849129	0.760388486691281	0.447022403254455	0.69997950689403	0.815857725112222	0.561333503497235
FLVCR1	-0.152779530987272	0.278762457841227	0.583648295288529	7.74055700392594	-0.230071821464993	0.457191647072438	-0.503228400908514	0.614803699080802	0.810488432254587	-0.442234250428501	-0.490473676875315
ANGEL2	0.283103609915112	0.15263318008576	0.0636251781370346	13.7446421970793	0.433410202115378	0.270228625430679	1.60386488080094	0.108743839432163	0.329255999292073	0.519175424814492	0.595595331767028
RPS6KC1	0.00320765141880479	0.0664431057594417	0.961495753170426	74.0377115744308	-0.0185257199846621	0.123518420385729	-0.149983459364273	0.880777665153532	0.95138685671111	-0.0981796809660833	-0.144188990099527
PROX1	2.41177152740734	0.587503548517274	4.04108147240268e-05	3.54881710380889	2.72044361580959	0.727854611964377	3.73761953430163	0.000185770776710504	0.0047332022364006	5.21429147591842	4.33929301168148
SMYD2	0.60081874792958	0.235504848205246	0.0107354298404956	7.03000259637784	0.916429967065839	0.431244192882574	2.12508361200212	0.0335796367664524	0.163711409782501	1.21994675317078	1.38626151205557
PTPN14	0.16702554286797	0.258932373225605	0.518891742244494	25.720836960056	0.260422958060492	0.401797219448248	0.648145247043044	0.516891011281702	0.747895467161865	0.263146764216171	0.312428526968582
CENPF	0.881057964245678	0.415706721042003	0.0340548203829084	3.22766811483524	1.56955341790183	0.698198406159789	2.24800487090001	0.0245758793247805	0.134228576927821	1.83805896873166	2.45537433434831
KCTD3	0.218874491219715	0.393472698691608	0.578030751401473	5.6083100454808	0.193430501908098	0.600258084882883	0.322245558668048	0.747266672877578	0.885790572547758	0.377507875988799	0.202767032227069
ESRRG	0.0172794730222694	0.890350929245568	0.984516038723949	9.40863377405604	0.183881892271196	1.40968321376509	0.130441996099301	0.896216742322802	0.957483705972169	-0.067142037688905	0.187136693146743
GPATCH2	-0.279702102863091	0.071809720923235	9.81804529943717e-05	40.8724751955223	-0.424765475482535	0.135250576024173	-3.14058163720218	0.00168612706662717	0.0227188428949202	-0.722182193254452	-0.809172204179384
RRP15	0.192075915761799	0.230859642702569	0.40540725004847	10.1781346502523	0.334338142455442	0.38560088284977	0.867057512899159	0.385910498323896	0.652147217135812	0.318399350537156	0.433421995045135
LYPLAL1	0.421574425512014	0.0841464520857054	5.44276808161305e-07	42.6951157881141	0.626134459595702	0.14723627228557	4.25258293948987	2.11318912066446e-05	0.000937238508146553	0.824594858055348	0.911070108511498
EPRS1	-0.303243349069015	0.171281883432523	0.0766547931748093	12.0127406587734	-0.412834648861721	0.317325936324314	-1.30097984943719	0.193265352188555	0.452997653402107	-0.774106160359023	-0.789642359240366
IARS2	0.539719994530841	0.342301589758665	0.11485577544499	9.58746125199134	0.788118190770917	0.507829203799951	1.55193554225247	0.12067764748261	0.350118674404422	1.08518372347152	1.17622500959578
RAB3GAP2	-0.0713367677356025	0.0599043555258879	0.233714665635213	44.9572988114654	-0.128286495167501	0.12706181813289	-1.00963843468169	0.312668548409942	0.584932283897928	-0.262599267514089	-0.323858931490486
HLX	-1.07939437188596	0.236813228301027	5.16433724827116e-06	3.74095579896311	-1.47609835666659	0.438077101528564	-3.36949443720317	0.000753062111941267	0.0125248872090232	-2.4860308318229	-2.5301232163244
DUSP10	1.85499819800842	0.441977849637766	2.70427578850912e-05	18.5719774323255	2.30522874875341	0.490936225580382	4.69557679519001	2.6585546167673e-06	0.000194884529414038	3.98623923996086	3.6596182307375
ENSG00000236230	0.908296835061211	0.236181216889552	0.000120178193571308	5.41205076544673	1.33255341480178	0.423052797917178	3.14985132201549	0.00163353570967064	0.0224057535683831	1.89813863570509	2.0674235696447
TAF1A	-0.00133616954436344	0.152032638291354	0.99298772067894	6.21033638213636	0.0732958472321892	0.352249845153661	0.20807914677781	0.835167169261471	0.928532431333927	-0.108201801637046	0.00611584851696648
MIA3	0.128959595991642	0.0968952726631771	0.183216219679262	25.5840692482573	0.135346765410055	0.185716293924144	0.728782394641889	0.466134782431506	0.712742728478537	0.179186256937952	0.107688425912679
AIDA	0.245510592779828	0.114382766478921	0.0318414815844778	70.398707950467	0.306851833462695	0.203533393722679	1.50762402105274	0.131650781280699	0.366780343047477	0.436258039387256	0.388429022669036
BROX	0.433581858762428	0.0982619729427387	1.02179455350705e-05	32.9967777957964	0.576852334542279	0.182092098481466	3.16791524373031	0.00153536274484018	0.0213480044928431	0.851079164096373	0.830399062728333
FAM177B	0.455553471496566	0.100045303809151	5.27677432112928e-06	69.8777613465513	0.623696020422345	0.174369085479596	3.57687269338422	0.000347729415044301	0.00748595010365034	0.899541054637864	0.907078571255747
ENSG00000287684	0.345927651337759	0.085236604742025	4.94016094185413e-05	138.519135218538	0.464431450210797	0.144759734407498	3.20829167110396	0.00133526007422824	0.0192647462516665	0.657743851977234	0.646374727392595
DISP1	0.0642052990676401	0.0704623960979308	0.362190275113173	380.735152913942	0.0768594580844831	0.115084913782424	0.667849986226618	0.504229355248819	0.739097217424571	0.0363603439021565	0.0119492052138854
TLR5	-0.00235122407223481	0.0820117283605341	0.977128290504349	50.3837308895701	-0.00399370465752799	0.144879996575167	-0.027565604306568	0.978008615021463	0.99157246479477	-0.110440666030779	-0.120401199445084
TP53BP2	0.142984903786591	0.127056301043688	0.260433764115322	14.9214436516058	0.189316507399688	0.232953026539957	0.812681037939704	0.416400955678527	0.675893113419228	0.210121306603809	0.196032739844591
ENSG00000290989	0.252705163656471	0.202569511837921	0.212214767201075	8.43018681554689	0.411953944452889	0.32827285578764	1.25491321377904	0.209510266610636	0.47470351217601	0.452126811085344	0.56047308932416
FBXO28	-0.00754067651485935	0.0758933150465799	0.920853312039161	34.3305978293894	-0.0142312042127124	0.146302556328389	-0.0972724234617556	0.922510055017559	0.968190877198533	-0.121886829737004	-0.137159198302198
DEGS1	-0.0647856802959428	0.225850649037453	0.774225746980474	13.4721175114804	-0.045919896556274	0.372273776291905	-0.123349801894903	0.901830105698723	0.959669487687788	-0.248149801001545	-0.18903114879307
NVL	-0.0408423595301722	0.0889241931780723	0.646022965825898	25.1080968448058	-0.140043365665675	0.184531104641155	-0.758914687786688	0.447903592118124	0.700553498693225	-0.195338994430768	-0.343104023645032
CNIH4	-0.435814603794659	0.160187343997456	0.00651525896523682	6.85933776447205	-0.510743556118886	0.335532834749476	-1.52218651417597	0.127962353234562	0.360446734486063	-1.06651317267997	-0.949911704999306
WDR26	0.137455942579081	0.0673727011392801	0.0413272213164201	57.5048343139763	0.156360030131632	0.118998633169697	1.31396492519923	0.188858007971736	0.447614971887489	0.197926302254846	0.142085523005602
CNIH3	-0.239060436516654	0.310968914192402	0.442035848318105	8.14228617109556	-0.390476557471651	0.496007833490275	-0.787238690816577	0.431142151908474	0.685468816860451	-0.632540526539444	-0.753043884393809
LBR	-0.142598842784035	0.0861440297755882	0.0978527616961917	19.7039006575859	-0.185254603022667	0.189736542796872	-0.976378088753292	0.328877135585141	0.600465591558157	-0.419779121471318	-0.417111339579273
SRP9	-0.963259438701653	0.517014138517561	0.0624453694765462	2.5421570630425	-0.820378115853511	0.737026962309731	-1.1130910506755	0.265669326860016	0.539527895862419	-2.22987674390396	-1.45675964869745
EPHX1	-1.14143873458899	0.488219776644472	0.0193892780270845	2.48660124443115	-1.34892269976762	0.763644716899962	-1.7664270699647	0.0773242269320761	0.270193397264766	-2.62287955341715	-2.32194645387596
ENSG00000242861	-0.0876316841303663	0.240432126344381	0.715502764852555	4.14875900031959	-0.133213336530937	0.432483629489066	-0.308019373330533	0.758067590773479	0.891953760698837	-0.298540300348644	-0.33192379161503
TMEM63A	0.702398248111006	0.304243824205581	0.0209619626350654	11.0995473237159	1.02219304937486	0.458969637666936	2.22714743086478	0.0259374221371071	0.138198278127634	1.44399651586311	1.55938753788888
PYCR2	-0.0073998530899471	0.491150328084841	0.987979229921212	2.55324856833694	-0.173957589652426	0.754090610165986	-0.230685261568414	0.817559324302672	0.920787482579309	-0.1215762212493	-0.398618998150898
H3-3A-DT	0.0201257393598588	0.228015889372758	0.929666346015357	2.97092992031648	-0.0712589676570045	0.500648668904811	-0.142333280967043	0.886816759715681	0.953395192242871	-0.060864144055277	-0.230509257999075
H3-3A	-0.45042052994503	0.191292006499464	0.0185415136047919	16.8766189079111	-0.687828405438905	0.332317383583291	-2.06979363529597	0.038471673661622	0.17694923447804	-1.09872886858365	-1.23978597425036
ACBD3	-0.0643284143547302	0.0954562625279371	0.500371967835883	26.7292709556225	-0.118186845953103	0.178764738775087	-0.661130638866093	0.508528537970417	0.741643847560992	-0.247141228155321	-0.307326583031784
LIN9	0.51744559512714	0.226951049108392	0.0226084193862107	3.65763941536722	0.926377650175371	0.477461874806779	1.94021281919161	0.0523538312313187	0.215349808156304	1.03605398871598	1.40254510369647
PARP1	-0.149156042695476	0.233602707469888	0.523146265127106	8.75185522751913	-0.199452986227226	0.376336370921329	-0.529985942466669	0.596121677412156	0.797544879472322	-0.434242070013699	-0.440353000126587
ITPKB	0.365735798667795	0.0854308204931636	1.859921780901e-05	37.1690192309949	0.54016645888446	0.177897343795221	3.03639417745467	0.0023942613562369	0.0287071636955564	0.701433875069916	0.770347107753193
PSEN2	-0.0517821666895399	0.223471923203597	0.816758094048549	5.62918012269486	-0.0457756871659487	0.402512634073145	-0.113724845609766	0.909455916347267	0.964208463767908	-0.219468481124231	-0.188795089119979
ZNF678	0.164159898497954	0.0890405576795823	0.0652337149016983	20.5243594095251	0.328800497167567	0.186358363906807	1.76434526615608	0.0776738672213085	0.27078444249641	0.256826129246359	0.424357295905948
ARF1	-0.236982348258945	0.151809826049748	0.11851254566426	15.0596708309251	-0.267504881005919	0.269742777046172	-0.99170359234542	0.321342138150618	0.593694350213415	-0.627956971982059	-0.551748714361148
C1orf35	-0.267854529598698	0.408215677933635	0.511721607550978	2.80284204760669	-0.471556916995802	0.636860257192969	-0.740440169832925	0.459032952211119	0.708251841227657	-0.696050483867947	-0.885766192699262
GUK1	-0.457763536024057	0.516408989346908	0.375382609363962	4.20793412369803	-0.845037583258844	0.620523260019631	-1.36181451640042	0.173256429164547	0.429331817207174	-1.11492503775672	-1.49712529895883
OBSCN	0.242744898581848	0.277228386314684	0.381240221209623	2.46470475685221	0.467356122971291	0.537412708548556	0.869640995713568	0.384496626688886	0.650906111270459	0.430157860437465	0.651162191608208
TRIM11	0.160244117951662	0.202183953147723	0.428030750559105	3.4516779261352	0.264135026930151	0.446394062470048	0.591708199407052	0.554046004991346	0.772193792103707	0.248189251721021	0.318504898014065
RAB4A	-0.177760577305818	0.354855555599353	0.616414866946646	6.03441879252766	-0.286884954008711	0.542306313034403	-0.529009062062147	0.596799163521621	0.797842718368026	-0.497333925948464	-0.583472402306717
NUP133	0.0605537496135022	0.181487933957367	0.738642434239678	10.6855479570191	0.024539560874689	0.335611069632957	0.0731190449156725	0.941711386572029	0.976579661742119	0.0283062701254819	-0.0736944397914069
ABCB10	0.228471533350248	0.280576590973309	0.415477161017148	8.73271759805424	0.344359217168784	0.474104371436222	0.726336304652927	0.467632628397292	0.713704091133672	0.398675680595574	0.449825723092987
TAF5L	0.124062270292128	0.141612306428882	0.380992068868716	10.6190482454236	0.230361875286487	0.26763286425084	0.860738369823591	0.389382155347483	0.654912713378552	0.168384425280546	0.263220848076397
URB2	-0.0479776292439432	0.194806593263919	0.805462862671433	3.60846714474311	-0.00160678205964905	0.353482154216969	-0.00454558183625531	0.996373162922798	0.998278743065612	-0.211076967971305	-0.116493990858489
LINC01736	0.786843473558556	0.149963896138617	1.54691514750232e-07	17.2525623455638	1.15466727737766	0.253736473490529	4.55065549502387	5.34790483105833e-06	0.000330535021171218	1.63025390724851	1.77623765343724
GALNT2	0.312458279956852	0.0657012769624176	1.97719480275974e-06	163.415158009537	0.407395755255148	0.116179891464795	3.50659438667661	0.000453880432767592	0.0088691431409239	0.583921823891246	0.553011684422064
PGBD5	2.52084211969951	1.34462222730677	0.0608259374473439	3.52000709192576	0.50660758259275	1.47028373893773	0.344564500834901	0.730421797400905	0.875994093527875	5.45486403510731	0.715413810075273
COG2	-0.0665508497611659	0.145191893470485	0.646690393398962	8.71876010754734	0.013015032328005	0.295418111329389	0.0440563114747334	0.964859517339497	0.985621225578751	-0.252043163334384	-0.0925592060532337
TTC13	0.0190029780927619	0.0644968270119781	0.768273249789595	41.4310163539447	0.0224065098218285	0.138117266163538	0.162228159043476	0.871126185798035	0.945010628461689	-0.0633405728130864	-0.0771860801976721
ARV1	-0.125212112274243	0.521398496206899	0.810216555643016	4.19864597671871	-0.322710206604019	0.742677426964335	-0.434522707823616	0.663908908705394	0.83859009288417	-0.38142991875072	-0.642115583565169
FAM89A	-0.0891251926016783	0.157784239131683	0.572172496299124	10.9744483322325	-0.0754975225530463	0.280768368126235	-0.268896111969074	0.788009629018719	0.90702057503296	-0.301834471101393	-0.237447446149492
C1orf131	0.216646420799119	0.157455367309702	0.168845553357829	5.93326419979891	0.171636736285977	0.340496694728968	0.504077540084782	0.614206889220857	0.810036068107904	0.372593511888712	0.167092315230109
GNPAT	0.218054608516156	0.133235527244414	0.101711965555401	15.8459447990229	0.257711557745607	0.252154844629668	1.02203690801221	0.30676343230805	0.580559794846131	0.375699494131831	0.307990173332217
SPRTN	-0.215249678809307	0.231730613972646	0.352951846787166	3.97074498212054	-0.342790126175089	0.425884812286923	-0.80488929467658	0.420883566578472	0.679714188776427	-0.58002210890274	-0.674984866480305
EGLN1	0.0756158380164536	0.113904186100522	0.506783262987639	38.7754659640655	0.0758546340957397	0.193503839971974	0.392005833614082	0.69505390348188	0.856744260853887	0.0615281045143594	0.0103043856791744
TSNAX	0.154616996606709	0.0665697125669324	0.0201988881553028	32.6398895693596	0.225798793892949	0.169104697139789	1.3352603310971	0.181791157082165	0.440051381486993	0.235777739558371	0.255751435026304
DISC1	0.021467723470985	0.0420209601623871	0.609434164212108	513.207060029023	0.0333101489540074	0.0729281020179482	0.456753268387671	0.647848398427721	0.828672727131766	-0.0579041844069454	-0.0593376621215117
ENSG00000286071	0.528834232129629	0.0903985407400116	4.91482499571015e-09	20.4284753464316	0.793854073252614	0.223019450264886	3.559573267308	0.00037145789287688	0.00783825245321698	1.061173441098	1.18561420776421
SIPA1L2	-0.339987487171635	0.0713764318168132	1.90450654909506e-06	254.128817548155	-0.513009486526537	0.125024196333594	-4.10328161724558	4.07330932278869e-05	0.00155467343873767	-0.855151207908211	-0.95362085868249
NTPCR	-0.236191748869403	0.204641945500237	0.248430169606751	5.79604361543368	-0.411653056664581	0.387096262483137	-1.06343846882922	0.287583155212205	0.56127345028645	-0.626213179137093	-0.787708183753225
PCNX2	-0.0919946205999433	0.0443683401895079	0.0381323359791705	188.221941712728	-0.190036120714219	0.0973508391649213	-1.95207480843879	0.0509293236109741	0.211855371338746	-0.308163451465795	-0.424938316037574
TARBP1	0.539424599156287	0.349495549801176	0.122724618256383	6.5150437134374	0.353400441800157	0.475474368607802	0.743258659420317	0.45732509523251	0.707339477327724	1.08453218193557	0.464625511969434
IRF2BP2	0.389856715815947	0.239560450337896	0.103655681019501	14.6602035019833	0.587835681803141	0.373425840548553	1.5741698028707	0.11544819850651	0.341072071558895	0.754636398741648	0.848377956876523
GGPS1	0.401752469997661	0.221799218817099	0.0700891630448138	7.24249943071418	0.522248232353292	0.404744767474558	1.2903149696336	0.196941321442874	0.457714182295664	0.780874378813405	0.741016349972718
TBCE	-0.224813218445991	0.115877052315424	0.0523673815262332	10.4040402540835	-0.241816479130505	0.253063962426243	-0.955554780744351	0.339297216467197	0.610445131111527	-0.601116018424551	-0.509698777562737
B3GALNT2	0.0778703621323329	0.127677452468554	0.54192865506784	16.6158667555785	0.118011752389323	0.226400428256183	0.521252337278208	0.602190999140524	0.801907673633919	0.0665008164517557	0.0793123437625835
LYST	0.240454341318341	0.0486072694430644	7.54123354493318e-07	157.234905063785	0.32949464008557	0.0967284090820251	3.40638953139569	0.000658281841575858	0.011509512948228	0.425105671655227	0.425493554438988
GPR137B	-0.0026415439938406	0.108708215966404	0.980613794870834	18.4325202781973	0.029374805443655	0.21513385008772	0.136541996676384	0.891392826865671	0.955538435732002	-0.11108101284706	-0.0657795165697923
ERO1B	0.22502397865688	0.124944678689736	0.0717046304994077	21.9913948472023	0.330581656579216	0.224138006880481	1.47490227641533	0.140238818244561	0.380807221877237	0.391071549746945	0.427272916778394
LGALS8	-0.186658809607207	0.0884457639283628	0.0348211244904949	23.9435170535079	-0.259798291908645	0.170149391266862	-1.52688346384489	0.126789992204739	0.358390646608685	-0.516960394201868	-0.539133621135678
MTR	0.114826206899144	0.0620599006433193	0.06427781395213	41.0338004893513	0.257586337945074	0.134925824261171	1.90909590032576	0.0562497215203768	0.224249826119521	0.148012816759992	0.307785198156111
OPN3	0.401725653314711	0.330289475225651	0.223876928205261	3.30487855013773	0.748507328623862	0.574850045760851	1.30209144827181	0.192885126189629	0.452727657161254	0.780815230348998	1.11138507685522
CHML	0.313927915815345	0.293696416598225	0.285121151800679	2.84060324467285	0.423153178461092	0.510885669199448	0.828273729275219	0.407515497140807	0.669639530464653	0.58716333979506	0.57880537346233
CEP170	-0.114849201359036	0.0376273844479096	0.0022711238774584	222.215483313919	-0.150211079087008	0.0747436532503714	-2.00968339858691	0.0444647081270315	0.194666890612913	-0.358572868586002	-0.359747787972023
SDCCAG8	0.0419974839094015	0.0538623899060369	0.435556783344099	331.187736953163	0.0517973484985931	0.0975508612130214	0.530977869949128	0.595434114665155	0.797102449568446	-0.0126225286974516	-0.0290755393082789
AKT3	0.0665923429438102	0.084316067313433	0.429647952908776	211.259646510872	0.0856901053556566	0.148802401847656	0.575865068652494	0.564706388042967	0.778065180131112	0.0416253492726979	0.0264042951584766
ZBTB18	0.0100764857199016	0.291948050329422	0.972466757718038	3.27436251922185	0.297916770165142	0.695363468960513	0.428433162602707	0.668335784903558	0.840574611970079	-0.0830293731541224	0.373803011725494
ENSG00000240963	0.43937524173893	0.267346786381516	0.100286640918857	3.4802652080407	0.701851388186777	0.472628526359238	1.48499582450787	0.13754493019694	0.375942524793908	0.863857392762125	1.03501289316841
ADSS2	0.688485841608544	0.18181065010566	0.000152582029808341	6.42243535817263	0.805286950835662	0.368730613425173	2.18394383735941	0.0289663752378783	0.148792426154892	1.41331048797571	1.20432894845235
CATSPERE	0.846164387603104	0.337966972102126	0.0122905813912019	5.85504762165749	1.03326066951229	0.458133334583466	2.25537107106981	0.0241100469952964	0.133203143145871	1.76109562915731	1.57750438025008
DESI2	-0.00869130813924737	0.095004806219623	0.927108952020415	20.8467797005426	-0.0879350388264594	0.182073932375546	-0.482963363723503	0.629121749624306	0.82010972396256	-0.124424731005764	-0.257806703053161
COX20	-0.116897306819829	0.181802469070778	0.520230098849657	10.1227622683204	-0.212349643142073	0.300450331056947	-0.706771207057932	0.479708670379947	0.721552652052075	-0.363090291310468	-0.46146383492317
HNRNPU	0.0979529027607849	0.0659249994369405	0.13732585522484	78.293291759022	0.150460164134364	0.120025629734103	1.25356696288687	0.209999445613842	0.474738352264798	0.110796057657192	0.132427896442944
EFCAB2	1.20149355076412	0.341739405927182	0.000438401417390627	9.23425094502023	1.83997425757737	0.501609483230793	3.66814089264494	0.000244320545851119	0.00577923661544129	2.5448306794549	2.89803243633842
KIF26B	0.660248260071721	0.141600083811919	3.11985251936603e-06	42.4268404372727	0.991228297265133	0.242897165881935	4.0808557550109	4.48701955620227e-05	0.00166716526732979	1.35102800547647	1.50870062184376
SMYD3	0.0484446221670858	0.0671640064005701	0.470732060851057	224.991824049503	0.0305870621077879	0.116623861775506	0.262271045068514	0.7931124835694	0.908848662339766	0.00159766134186689	-0.0637951457102321
AHCTF1	-0.0274416907066033	0.125118609597562	0.8263965671858	26.0358581022159	-0.0726819425624378	0.21841059553174	-0.332776632862005	0.739302898171315	0.881766533562771	-0.165781685480865	-0.232838558402011
ZNF670	-0.100713719608472	0.162176488856161	0.534591022131681	6.11874300497716	-0.240577708236868	0.305464094183059	-0.78758097209518	0.430941848276485	0.685442953094592	-0.327394812717452	-0.507671004950108
ZNF124	0.193635268170971	0.0805318090243384	0.0161965136076132	62.1979635211043	0.236411349573947	0.141064135432711	1.67591392985014	0.0937550528045594	0.302619072057843	0.321838750579536	0.273123371895708
ENSG00000259865	0.126591680705681	0.100862577584781	0.209445844773226	21.4679953285737	0.272071661165822	0.188930495508102	1.44006217966095	0.149849807990866	0.394888331093415	0.173963442719062	0.331496557425991
ENSG00000290683	0.431374403887868	0.102556850639714	2.59702905635347e-05	12.8181068717726	0.559934962718857	0.209655589710566	2.67073710503908	0.00756848975894883	0.0628302702692633	0.846210270865791	0.802706627075068
ZNF496	-0.202466740895032	0.177826422923737	0.254885103635208	8.29861654364792	-0.344595493916456	0.328543909929663	-1.04885673878487	0.294244058924363	0.568891641674147	-0.551827303837849	-0.677940114525339
NLRP3	-0.0450501611169578	0.0996148476370696	0.651093618816066	15.7278820972727	-0.143626892514034	0.19387636146209	-0.74081693833582	0.458804443515396	0.708023009854942	-0.204619970860973	-0.348969981294703
ZNF672	-0.477268016808795	0.228633243251986	0.036844492904718	3.0429098231709	-0.673195748191288	0.463486614811708	-1.45245995607613	0.146373755752149	0.390601832898493	-1.15794527592931	-1.21583344051785
SH3YL1	0.528275765259281	0.26750251976841	0.0482858459467364	9.6662974705195	0.809510809963465	0.423603337390696	1.91101140739323	0.0560031149521101	0.223918965459606	1.05994165348781	1.2112430807612
ACP1	0.00301932267345922	0.248336485399063	0.990299405298636	5.115224258129	0.0110933721435666	0.430415914073334	0.0257736105493453	0.979437910585766	0.991652418453988	-0.0985950700025272	-0.095704815877292
EIPR1	0.0378932806149706	0.145303334491684	0.794256452095334	14.8609653736674	0.00112393669580487	0.256752785995617	0.00437750535577073	0.996507267216749	0.998278743065612	-0.0216750025973627	-0.112024014421731
TRAPPC12	0.144745418415145	0.0628829936786795	0.0213452481193209	40.1972610219809	0.289006856863883	0.129694203746756	2.22837141919006	0.0258557573593842	0.138147325991579	0.21400440195316	0.359218169390251
RNASEH1	0.013524180286724	0.182022951627936	0.940772223535473	3.92171570018534	-0.180756545175558	0.417775939549881	-0.432663846966171	0.665258998119895	0.838907621691272	-0.0754249337923164	-0.409748365070237
RPS7	-0.819816521622611	0.219491384846508	0.000187660143974982	13.0545171186866	-1.16827552937342	0.350362481115103	-3.3344766986897	0.000854600602538885	0.0137597878526429	-1.91349054911017	-2.02624093919549
NRIR	-0.767647444350848	0.302926747970755	0.0112735734231046	6.25612600496578	-1.39435170604194	0.509060500544841	-2.73906874438221	0.00616134888241438	0.0542822368543107	-1.79842334202862	-2.39631024076759
CMPK2	-0.326163734591499	0.238624831324934	0.171673136316804	3.25635480951617	-0.433624596315396	0.53263106354447	-0.81411811288245	0.415577290409439	0.675172468368324	-0.82466072036333	-0.82367390315303
RSAD2	-0.359335020456435	0.27713753286328	0.194770721521237	5.25520747580851	-0.757452357982272	0.458879295620136	-1.65065707956738	0.09880861651871	0.312301730864151	-0.897825273378107	-1.35375502605449
ID2	-1.34681612706691	0.295770035738037	5.27375424529553e-06	21.1834804529918	-1.88147597245593	0.448252271951976	-4.19735959008703	2.70044977218881e-05	0.00112479603554647	-3.07587209585794	-3.19369517405475
KIDINS220	0.154351058553129	0.0898635920357249	0.0858668525023902	36.8097580255129	0.288751967353516	0.16906154939574	1.70796948440123	0.0876420048361066	0.291835386280814	0.235191170834474	0.358800934878992
ITGB1BP1	0.75091416625866	0.312991564304876	0.0164331161962593	4.96147185339362	0.932608029229475	0.531272527901993	1.75542302725941	0.0791869761253885	0.274163798800586	1.55100609878455	1.41274375469569
CPSF3	0.179210772374765	0.202395139384732	0.375913985520566	8.03485297443957	0.226246328331541	0.354881696583106	0.637526055893836	0.523782243447113	0.751254586853964	0.290023228212084	0.256484014458421
IAH1	0.573405359401095	0.303926615379342	0.0592064380257924	6.05879714279236	0.863791850209736	0.513802536478148	1.68117474882585	0.0927289767131842	0.300827496414597	1.15948215959205	1.3000969659806
ADAM17	0.166751518057768	0.05682821076502	0.00334291458344268	66.4364472234962	0.256457151150237	0.113548926952071	2.2585607634891	0.0239107208154036	0.132637351135823	0.262542358862847	0.305936806279232
ENSG00000239300	0.35858321793614	0.279118403421755	0.198897382440068	3.59144987069655	0.562915826695722	0.51755382233945	1.08764693138817	0.276751003844218	0.551309497830874	0.685657719322909	0.807586071987201
YWHAQ	0.293055576294056	0.306832365722906	0.339527155690396	5.37356023502166	0.465704849735868	0.525950560071777	0.88545366255017	0.375912000835556	0.644410400872741	0.541126071367606	0.648459184409737
TAF1B	-0.139794225529844	0.0895238993488923	0.118398827573719	20.6101306048126	-0.179939392156832	0.168754741075463	-1.06627755173034	0.286298194068941	0.560400822317771	-0.41359309152313	-0.408410748469613
HPCAL1	0.100979719627706	0.102253070840053	0.32337452381381	24.3406300774894	0.166539473188364	0.188974278047166	0.88128117175184	0.378165654302462	0.646933387181711	0.117472184233279	0.158748487842986
NOL10	-0.361699004343142	0.120585885362572	0.0027041104217333	31.3374462191445	-0.483555005153066	0.205276221101864	-2.35563087900528	0.0184912818388898	0.111443603412264	-0.903039416269925	-0.905406139596759
PDIA6	-0.00891859496858703	0.28725265328695	0.975231330189179	15.3708486668747	0.00323466560836258	0.433898229576789	0.00745489469159064	0.994051909717857	0.997660210954579	-0.124926048299959	-0.10856891364115
SLC66A3	0.10645764772593	0.195382272845754	0.585843956016041	5.90412026400724	0.296834723239413	0.373963976912922	0.793752183538607	0.4273397144599	0.682920519957583	0.129554626933436	0.372031784186293
ROCK2	0.0400417634609543	0.0757462886571454	0.5970621185272	57.9917293744355	0.058525413091556	0.135846707140666	0.430819519467295	0.666599605531262	0.839896550236278	-0.0169361815662347	-0.0180622153856063
E2F6	-0.0511361960087394	0.318378040121505	0.872396869843009	4.14709877989545	-0.0735123870387034	0.513317624988371	-0.143210331109065	0.886124070880632	0.952971329034178	-0.21804368992639	-0.23419793209567
LPIN1	0.0599236102091388	0.405696364323907	0.882575140556344	3.89391210822918	0.240086217615512	0.633846813388908	0.378776405503837	0.704853909806185	0.861068663088912	0.0269163973287213	0.279138848048711
ENSG00000287291	-0.354473506958846	0.264242167967664	0.179767208748042	4.10794284421547	-0.683607269918145	0.446715657471149	-1.53029619285797	0.125943430230177	0.357403078403169	-0.887102431234614	-1.23287630027662
NBAS	0.0423094090525526	0.0543575406470639	0.436360350623495	68.2109615513652	0.0496928438512789	0.111035823318305	0.447538842566376	0.654486049091365	0.832998053712671	-0.011934528124738	-0.0325204514456984
DDX1	-0.285097352510173	0.237328642884391	0.229643912375071	6.48742560636516	-0.528248691398054	0.416547332367059	-1.26816006333841	0.204740795684639	0.46811857342693	-0.734082275465288	-0.978566264193243
CYRIA	-0.57997836078973	0.180136566189616	0.00128343054812891	78.9182835418153	-0.855714664069843	0.283762445383621	-3.01560223345621	0.00256469463214258	0.0301469626698477	-1.38448929469172	-1.51460285849996
SMC6	0.486873073371445	0.117894273519753	3.63168669330274e-05	15.6348055608053	0.723719322380559	0.22604126634024	3.20171327164309	0.00136612905116626	0.0195920902846898	0.968621423759115	1.0708090184089
GEN1	0.728345766795252	0.310360128057796	0.0189366244586332	2.85425243055822	0.576085700168863	0.45049919564719	1.27877187292478	0.20097740145305	0.462660527542583	1.50122790008214	0.829144141261985
RDH14	-0.44924092034631	0.397372894936885	0.258254086492762	2.86889782142186	-0.628220487625331	0.63592041801718	-0.987891676106489	0.323205702497116	0.595788075798032	-1.09612705177819	-1.14221240042891
LINC01376	0.430970042806203	0.18838968196943	0.0221577919626554	13.7435072169946	0.469359778970773	0.298201358999125	1.5739692821861	0.115494551162532	0.341072071558895	0.845318388111622	0.654442022270799
WDR35	0.442900548439211	0.293477258681941	0.131261025950068	4.79074859321379	0.724465294447994	0.497259568206668	1.45691574535354	0.145139639151474	0.388654435919774	0.871633018042867	1.0720301172706
LAPTM4A	-0.115416838521686	0.0865512025322185	0.182364706594261	18.5559142747568	-0.0757695905347612	0.189425149124888	-0.399997523479875	0.689158340837083	0.852384803217494	-0.3598248827361	-0.237892800496231
PUM2	0.0218592291644232	0.0358040021004836	0.54151425834153	131.541274532506	0.00843720352392589	0.0720711657205091	0.117067671093947	0.906806428271315	0.962891330396719	-0.0570406562585407	-0.10005275947937
RHOB	-2.83325800218904	0.682383699875832	3.29580403609408e-05	3.80030592829483	-3.26804854753355	0.910416163370628	-3.58962052632532	0.000331159689787782	0.00729312604176311	-6.35445634545799	-5.46340776385305
HS1BP3	0.149572224028208	0.13377775564298	0.263539240779498	8.70385940914361	0.192036583078907	0.247975883874492	0.774416366940352	0.438684607945056	0.692127559966014	0.224650690330611	0.200485294384681
LDAH	0.270906176366146	0.153464593918423	0.0775186915820267	22.900027426642	0.314295818743369	0.255461719396131	1.2303049532678	0.21858293016229	0.484428551306287	0.492272042860254	0.400614253657665
ENSG00000233005	2.39027150079019	0.982699454670279	0.0150010989810847	2.73584775458655	4.65162569341514	1.82904690297551	2.54319650625024	0.0109843434656183	0.0784128244415974	5.1668697436511	7.50048944201529
ATAD2B	-0.0205016557757652	0.0414646557991869	0.62099766102608	93.8878665265501	-0.0621123483096147	0.0882374959333836	-0.703922381892019	0.481481112126947	0.723316458236812	-0.150474333342356	-0.215536946084063
UBXN2A	0.462137706014978	0.186521629650985	0.0132246056163418	9.07508278499899	0.646282664178517	0.339569977248699	1.90323852955111	0.0570094277320421	0.225402524834075	0.914063632310781	0.944051168735402
FAM228B	-0.368187380471821	0.102062980883621	0.000309217832578596	30.5095451993491	-0.500895284652145	0.184271221548115	-2.71825019904889	0.00656281906127248	0.0568975625402628	-0.917350563000246	-0.933790842566583
TP53I3	0.349750544679469	0.249692501266603	0.161296304823891	3.51639665866714	0.499864538003807	0.463774677539874	1.07781766062644	0.281115136542593	0.554690814267389	0.666175851981944	0.704375965052095
ITSN2	0.113884936704491	0.0330196876889858	0.000562664564980272	144.52593783253	0.171155146821183	0.0651562500439552	2.62684158013574	0.00861814464661631	0.0673974087465994	0.145936695462244	0.166303990341095
NCOA1	0.0146970570717862	0.042398535541886	0.728861282514805	163.381692138675	0.0210324040791058	0.0954339483908824	0.220387026144621	0.825569748672035	0.924780273891164	-0.0728379672794748	-0.0794353855423976
DNAJC27	0.2650220804506	0.334495709985	0.428183803376106	3.5939253863585	-0.210970825357785	0.511025664602748	-0.412838023549728	0.679725291097228	0.846589638892256	0.479293732362739	-0.459206816329057
DNMT3A	0.14203515305713	0.0583247578424201	0.0148816545648434	58.9719727806198	0.149324379946553	0.130080287653108	1.14794011176209	0.250993287751368	0.52363146704227	0.20802648013614	0.130568705141527
DTNB	-0.252433574406512	0.0825518429450125	0.00222909316341584	149.609207089249	-0.352522778742975	0.134850071165949	-2.61418311236302	0.00894410866409347	0.0688505701160216	-0.662037111631152	-0.690916469674048
ASXL2	-0.0345287575898018	0.0449053827661768	0.441939340504044	79.3602999576626	-0.0513695860921957	0.0907779550473974	-0.565881728282758	0.571474183299231	0.782297310008981	-0.181413340002981	-0.1979518711357
KIF3C	0.119133888975013	0.29389700772744	0.68521341416459	9.33560385553127	0.196884830112358	0.476938544052697	0.412809643018921	0.679746085841256	0.846589638892256	0.15751409551337	0.208421501639941
RAB10	-0.0635017340588846	0.0512601581358156	0.215414875640534	151.919929327706	-0.0764481270374078	0.0919815269668434	-0.831124787316969	0.405903138211244	0.66875846495026	-0.245317853126148	-0.239003512528458
HADHA	0.0707606595116094	0.0881894701251053	0.422338473754775	18.6538294573752	0.0870509480976606	0.194945185074908	0.446540641997446	0.655206761785603	0.833472417727537	0.050819235206119	0.0286318899917937
HADHB	-0.0146318461758829	0.112162040218649	0.896208237581777	26.4233201415793	-0.02740160543651	0.197881190690678	-0.1384750381826	0.889864996189082	0.954529914174382	-0.137527533588922	-0.158718131464189
SELENOI	-0.13755727120347	0.18441037434206	0.455709568478975	13.2040330285021	-0.19566001755853	0.312071340790806	-0.626972079726118	0.530677537078448	0.755968892968257	-0.408659132554219	-0.434144202336418
SLC35F6	0.00105217095721185	0.237165863770085	0.996460248558212	4.51278602470837	0.00766026985720637	0.447038421279459	0.0171355961648265	0.986328441443433	0.994529677826344	-0.102933936352705	-0.101324540096185
CENPA	0.642576684098965	0.24585903858605	0.00895943928830739	2.48034993191615	0.813240091813735	0.486082603056828	1.67304916221957	0.0943176182978389	0.303859173949347	1.31205053072985	1.21734762813117
TMEM214	0.0272131869181684	0.153032583961518	0.858859552577291	6.10709349409796	-0.0336474631417335	0.307517895970746	-0.109416276524389	0.912872324456426	0.965487493453719	-0.0452316498935857	-0.168942119824006
AGBL5	0.169675456223996	0.31340109239005	0.588231676760315	4.4518674789741	0.287653911261006	0.551513252498362	0.52157207457469	0.601968310846245	0.801731741680388	0.268991570082635	0.357003501565892
OST4	-0.044126537762546	0.326027531260913	0.892338279283333	2.63148600209416	-0.0470023120941976	0.558266393332946	-0.0841933396950257	0.932902713541469	0.972386899763602	-0.202582772479376	-0.190802979722064
EMILIN1	-0.500416438422539	0.273980266505163	0.0677796603680361	3.08687743931039	-0.422044990721506	0.516132709078968	-0.817706344313345	0.41352488694288	0.673507041297652	-1.20900280584429	-0.804718980003855
PREB	-0.123552855889913	0.188481895185103	0.512135732188995	4.75430665353805	-0.0813323330355703	0.382084020553584	-0.212865047111187	0.83143222592273	0.927518857322882	-0.377770164582892	-0.24699858184142
SLC5A6	0.241849819175339	0.205057084885602	0.238228273097494	3.33278670291817	0.273628892200725	0.395068918031638	0.692610528725048	0.488554001115281	0.728072086739843	0.428183620278171	0.334045624780036
ATRAID	0.17641658762942	0.324608582640533	0.586802930327124	2.88964463937287	0.25187399782936	0.552146881235248	0.456172091864169	0.648266232369354	0.828825638075325	0.283860208823381	0.298434537028892
CAD	-0.0903142692471683	0.204087080951349	0.65810709705826	4.23898976031896	-0.120348450096509	0.402895069232727	-0.298709165951573	0.765161962775418	0.896886284520801	-0.304457168985998	-0.310864962649723
MPV17	-0.50580116875359	0.187401624269024	0.00695435097184887	5.71512354643894	-0.771129383532611	0.393019706732835	-1.96206289486854	0.0497551622093776	0.208784254912763	-1.22087968602857	-1.3761432642474
GTF3C2	-0.15941580238631	0.101329535519284	0.115662973422793	16.618038547506	-0.118770346002284	0.199302575006769	-0.595929811736001	0.551222116636397	0.770851576990249	-0.456871603727746	-0.308281727704034
EIF2B4	-0.296015487379911	0.211116164765906	0.160871933900811	4.32602606167392	-0.327125403067244	0.438527612326052	-0.745963067940225	0.45568972524789	0.705717217244465	-0.758163960472979	-0.649342920366096
ZNF513	-0.992883501243889	0.370622780086092	0.00738512760049493	2.84820101483115	-1.36503637640372	0.652568717166916	-2.09178947824826	0.0364573519978053	0.171710622482013	-2.29521733103736	-2.34832330236285
PPM1G	-0.561914937690971	0.139419742817834	5.56860823189164e-05	10.7639442636277	-0.909865878864896	0.283908764582585	-3.20478263572673	0.00135164512873445	0.0194718200500392	-1.34464753871281	-1.60324422944754
NRBP1	-0.431363570025329	0.214246612795408	0.0440728404573455	8.72179077361424	-0.560620147599417	0.367605013782347	-1.52506121130151	0.127243830846231	0.358950500443725	-1.05669570894002	-1.03155584657138
IFT172	-0.127533859474308	0.283117023942559	0.652376333251964	2.59065728550852	-0.0297616773219455	0.619556541116114	-0.0480370641690436	0.961686703754919	0.984185303062934	-0.386550901904576	-0.162581387501041
ZNF512	-0.0475994857426149	0.0848354427044211	0.574742876709348	22.0036070564709	-0.0747205685801823	0.180977800477968	-0.412871459277563	0.679700792664322	0.846589638892256	-0.210242912265332	-0.236175632293081
GPN1	-0.642302856241243	0.243487306926415	0.00834134096161292	2.76816797848941	-0.943497505177573	0.52641485056995	-1.79230791866158	0.0730836555414066	0.262795076575284	-1.52195589366977	-1.65829661331068
SUPT7L	-0.71306017329596	0.362961462209392	0.0494649929452787	3.7718088249316	-0.914612115538437	0.564117506547748	-1.62131489436594	0.104950122323287	0.322952334822143	-1.67802242349658	-1.61101345359471
SLC4A1AP	-0.320426838856311	0.305468967325477	0.294193348105975	5.43294719823719	-0.474313084642928	0.496606236636261	-0.955108997131541	0.339522579549076	0.610592512123174	-0.812007083303058	-0.890277827013049
MRPL33	0.271842133445995	0.335802605807146	0.418210610806168	5.05768377451577	0.376714524464397	0.549810907380143	0.685171064101742	0.493235980930949	0.731568462195152	0.494336445237268	0.502788870955286
RBKS	-0.213259196652631	0.160456846506437	0.183823199765737	6.49187431204957	-0.346308171478925	0.341672190626285	-1.01356850507541	0.310788692350374	0.584138841027386	-0.575631783551167	-0.680743635881287
BABAM2	0.0170150992125273	0.0354313744750709	0.63106605943984	153.017282980287	-0.017303628929603	0.0868073259027766	-0.199333739977003	0.842001688030303	0.931780129307998	-0.0677251562239341	-0.14218852109891
FOSL2	-1.80493861693017	0.767694741535581	0.0187172484118933	4.41809388947851	-1.77535264162263	0.910397343598594	-1.95008548092316	0.0511659314714049	0.212208208517395	-4.08633419652356	-3.01997944911322
PLB1	-0.286587044794709	0.128275715285527	0.0254732791496589	25.5164834627495	-0.396522073622961	0.231370418654257	-1.71379762343558	0.0865659000395234	0.289667707494294	-0.73736802901043	-0.762939929048875
PPP1CB	-0.294095535201333	0.0900415035532077	0.00108992786316937	38.234142718783	-0.396158988218874	0.172304263862869	-2.29918273255364	0.02149456511391	0.123347920164511	-0.753929200218962	-0.762345586186741
TRMT61B	-0.100433495743938	0.25863876686796	0.697782414612211	4.85177326776254	-0.191280069835205	0.476828109315937	-0.401150993614066	0.688308958928737	0.851937962084922	-0.326776734362693	-0.426974565009837
WDR43	-0.386608407264339	0.0719316411810424	7.67255922659373e-08	33.0430820395925	-0.53778926536564	0.145164160126203	-3.70469725377184	0.000211643357959384	0.00519882915192538	-0.957981070868875	-0.994183449501354
YPEL5	0.248110044171433	0.199866426219017	0.214465662545287	10.2878827404479	0.357230987849362	0.341552425517933	1.045903823718	0.295605438795529	0.569913484335111	0.441991543355862	0.470895821039405
LCLAT1	-0.277494318258827	0.101245245043135	0.00612873137204867	17.7381038954389	-0.292867575578643	0.223757699867683	-1.3088603241445	0.190581668413639	0.449264409324346	-0.717312572752503	-0.593265493372661
MEMO1	0.0373773158028985	0.100107383816898	0.708871434711041	13.2164375660786	0.0800933503837406	0.222903196539536	0.35931898522386	0.719356473252741	0.869033419137611	-0.0228130451501994	0.0172428380158076
DPY30	2.42956613556462	0.571028901270371	2.09313969996275e-05	3.48115721345834	1.89178992095781	0.593323961984099	3.18846033898848	0.00143032629828211	0.0203000384259891	5.25354031773908	2.9828506893727
SPAST	-0.0509071584338485	0.0815791457985119	0.532613324517362	25.7956492961523	-0.0986886579689475	0.172551465846424	-0.571937523015789	0.567364301973556	0.779466321599882	-0.217538511084101	-0.275409549952275
SLC30A6	0.0579310681081828	0.12920261722539	0.653883449035083	15.1191214869369	0.102317449799718	0.227121723925719	0.450496095358901	0.652352769010147	0.831408353430564	0.0225215284420233	0.053621978313278
NLRC4	0.244681694497559	0.188165987083831	0.193480941600438	11.8767141052827	0.372450688909797	0.311648643688642	1.19509805818985	0.232048720588202	0.500231040331902	0.434429772235844	0.495809300312499
ENSG00000289727	0.813462357987625	0.276949517105877	0.00331166388054069	4.34190117969522	1.25839916857316	0.508930345475695	2.47263536112577	0.0134120911196258	0.0903571258270149	1.68896609552287	1.94603877574548
YIPF4	0.426690022971775	0.103484695291419	3.73614779605174e-05	20.064899947488	0.656839194223306	0.210124618040595	3.12595068749349	0.00177231268085467	0.023507331831226	0.835878122836547	0.961331395950265
BIRC6	0.0280455811229848	0.0393260754006719	0.475749945916916	180.819827558322	0.0373066669818855	0.0785050714613477	0.475213464397056	0.634634831098826	0.822896297772044	-0.043395671928322	-0.0527956696962518
BIRC6-AS2	0.319273458316592	0.185017548971813	0.0844124172816761	5.76953694936047	0.45673778856663	0.384368816639362	1.18828002895763	0.234723103145523	0.503165658566595	0.598953784980624	0.633780795412918
TTC27	0.173692909699369	0.109278892058292	0.111959711879765	31.2783220372519	0.224474311324336	0.190261201646889	1.17982178910519	0.238071101511999	0.507165032796297	0.277852703442981	0.253583358998417
LINC00486	0.0595321378872113	0.337927630801251	0.860161720374656	15.6565219777872	0.0296858577107805	0.50021927370756	0.0593456895228221	0.952676770241407	0.981101801905795	0.0260529427864975	-0.0652703479482073
RASGRP3	0.760270030084239	0.271279748379373	0.00507032705316086	37.2435513200808	1.12671730806406	0.391794527937455	2.87578622906118	0.00403022556684601	0.0410303516794737	1.57164194623565	1.73048570480087
FAM98A	0.796680509235435	0.315421945405856	0.0115447927343311	6.29210258098138	1.21614946476436	0.473636054700735	2.56768768486762	0.0102379350103524	0.0746418701668005	1.65195105583719	1.87687926229939
CRIM1	0.266378359115354	0.617787262049431	0.666336497664313	3.35401764189356	0.590327068199256	0.899868823882617	0.656014579605283	0.511814743471516	0.743754839534811	0.482285220925295	0.852456164660921
STRN	0.397291244743011	0.104816894848972	0.000150443667808158	32.8533395639935	0.667501457307351	0.185597484950498	3.5965005532558	0.000322526897910384	0.0071853662562273	0.771034436129733	0.978784700012798
HEATR5B	0.0140746641012473	0.0658840369945967	0.830837292236613	76.3370946308707	-0.0262833168472043	0.126615300135087	-0.207584050420149	0.835553759012719	0.928823974395666	-0.0742107540829298	-0.156887579111001
GPATCH11	0.211728479365896	0.118993624623953	0.0751862904635254	12.4160825029714	0.296924928194775	0.227609686740407	1.30453555139515	0.192051046210734	0.451496692686829	0.361746208947857	0.372179442755722
EIF2AK2	-0.116845198127985	0.10084039998165	0.246572722031991	42.6820955989597	-0.149781871402834	0.169235386344068	-0.88505054787015	0.376129369339532	0.644485665940388	-0.362975357293064	-0.359045208026394
CEBPZOS	-0.0457928333207265	0.162054338453603	0.777501091974675	11.6890114965536	-0.044071668944489	0.300582157979938	-0.146621041117918	0.883431144763905	0.952427455192236	-0.206258052666016	-0.18600574243881
CEBPZ	0.118175927217333	0.173852326585903	0.496663469412256	9.66464855831265	0.193532365013731	0.307143978144044	0.630103074731189	0.528627148133712	0.754731457395076	0.155401158315479	0.202933774291241
NDUFAF7	0.096052693048107	0.132388185955008	0.468121886667408	8.38557809472981	0.187048176087054	0.2981397005347	0.627384329398573	0.530407337312359	0.755808759698408	0.106604842555417	0.192319656064731
PRKD3	-0.259116960752118	0.0798246105266123	0.00117006525898556	89.2967830459089	-0.35468294060468	0.137255487287595	-2.58410754727426	0.00976313452253527	0.0726171030480496	-0.676778384447416	-0.694452488387847
CDC42EP3	0.582862811084567	0.298978640219422	0.0512341658160012	7.0770931597091	0.848924434673357	0.500772029957382	1.69523133060288	0.090031545638196	0.295884119112836	1.1803420752401	1.27576015099722
RMDN2	0.426310444152949	0.118902444656252	0.000336587777378473	12.6436583520965	0.719540277171381	0.215996646916929	3.33125669977697	0.00086454837942445	0.0138280513833437	0.835040901309279	1.0639682430358
ATL2	-0.0124012279290497	0.0650852761540097	0.848887453528271	33.9420891568191	-0.0212146290575478	0.132723173814041	-0.159841182575032	0.873006182124068	0.946160212530937	-0.132607549852365	-0.148590527303744
HNRNPLL	0.218919088835679	0.118307721670818	0.0642528992257537	26.370828601324	0.315350273559678	0.210035150426208	1.50141665773449	0.133247828073942	0.36861512935269	0.377606243132321	0.402340315037335
GALM	0.52669242762815	0.0962488089699225	4.44490737852323e-08	17.86408682528	0.735348852432266	0.177296395660742	4.14756797334651	3.36025722101788e-05	0.00133021752798972	1.05644935021911	1.08984566405315
SRSF7	-0.206290856483138	0.11754543706864	0.0792613240297983	40.3583314887909	-0.280983197924415	0.196654890208043	-1.42881368282864	0.153057791785936	0.39997098890051	-0.560261999701611	-0.573811681817063
DHX57	-0.126659560433504	0.126936410196141	0.31836714070704	12.904134084023	-0.105627207812795	0.226407488276954	-0.466535840385218	0.640831999611238	0.825157332832751	-0.384622496150812	-0.286767422030945
SOS1	0.195045858883903	0.044670359929715	1.26347319889666e-05	104.068249226661	0.25138655108743	0.0925385298305602	2.71656089142245	0.00659640599094088	0.0570737981333325	0.324950033012743	0.297636624228004
MAP4K3	0.188968266983288	0.0649188687810735	0.00360461624466093	80.0182788200028	0.278790061227193	0.130428058893232	2.13750065432937	0.032557292555613	0.16044180179155	0.311544936308765	0.342494061254265
MAP4K3-DT	0.558327695508568	0.165383406848054	0.000735587270130004	16.6140443117729	0.819687740214963	0.286387778751314	2.86216033305926	0.00420763994586674	0.0420325241724748	1.12622597098075	1.22790193232981
THUMPD2	-0.10611668314841	0.0734834564892726	0.148713819605774	27.9017408786776	-0.140591373031364	0.134619002234951	-1.04436499080561	0.296316554570709	0.570251625710604	-0.339311909147307	-0.344001069526051
SLC8A1-AS1	0.40917154700751	0.11776558797913	0.000511887177214877	29.263338672114	0.581421684018549	0.206837085595614	2.81101274630839	0.00493858294070065	0.0466584068756531	0.797238334537582	0.837878736147445
SLC8A1	0.0176586113573674	0.0580055636837322	0.76080060913293	766.090239349112	0.00918096602716206	0.102351776850568	0.0897001137612508	0.928525525539514	0.970464164812191	-0.0663057877186398	-0.0988352775042051
ENSG00000289013	-0.0820857566923396	0.112067942637659	0.463885281916133	16.5928345516355	-0.191408778090777	0.221031692450345	-0.865978882796535	0.386501742348376	0.652340854774039	-0.286307874276656	-0.42718525051836
ENSG00000287255	0.0223721264165794	0.327191192403491	0.945486079529477	6.76838946193243	0.132173274830255	0.520633538108346	0.253870073968899	0.799595935033721	0.912354580469634	-0.0559093796975624	0.102493666076777
PKDCC	-0.0197289277811189	0.361186572964887	0.956439181787742	4.01984692220816	-0.139155968700774	0.613593270351294	-0.226788616213317	0.820588116035084	0.922788373238186	-0.148769958704589	-0.341651423110745
EML4-AS1	-1.49428943305953	0.257024095279427	6.1066471129288e-09	4.33064288584234	-2.09635025294996	0.466660719800647	-4.49223635930938	7.04791399312949e-06	0.000394848047100471	-3.40114795518082	-3.54542783372736
EML4	-0.426936781188236	0.0732401544749189	5.56697030641143e-09	167.343761869758	-0.622466016046194	0.128232436592034	-4.85420095405769	1.2087311866027e-06	0.000109775715265038	-1.04693172125876	-1.13279277333866
COX7A2L	-0.106466815572935	0.336962084487827	0.752032249094668	4.78186581938438	-0.0690547504115584	0.554371209796493	-0.124564099273676	0.90086865160112	0.959296123384643	-0.340084181963038	-0.226901124012753
MTA3	0.236127076445399	0.0838554526390311	0.00486434991543879	27.1113114029018	0.441297327956422	0.173026769237317	2.55045696051317	0.0107581806485995	0.0772439784471356	0.415561199924633	0.608505949747293
HAAO	-0.0285431443423643	0.140976803761758	0.839551688626185	9.02829251033861	0.0641308941726858	0.267993215442717	0.239300439254566	0.810872624825679	0.917327576488075	-0.168211116864836	-0.00888647427374696
LINC02580	0.228143938735809	0.22837331692907	0.317796822830602	3.68024055228301	0.321743312633953	0.444123332548309	0.724445866844783	0.468792049591322	0.714090130670076	0.397953118508802	0.412805227970682
ZFP36L2	0.268777726822294	0.112771972758148	0.0171547811373745	121.652414870576	0.465734328304778	0.198730166643456	2.34355123920546	0.0191011383563968	0.113987212990728	0.487577408466987	0.648507438558266
THADA	0.0961496330437314	0.0865406665689023	0.266553664437563	86.6336393130197	0.124092185281165	0.149810088022685	0.828329967087224	0.40748365610113	0.669639530464653	0.106818659152036	0.0892655444345827
LRPPRC	-0.122128749815343	0.14155291628262	0.388259506929154	29.5572532165198	-0.14352811704691	0.229199936313315	-0.626213599163956	0.531174848539173	0.756244440751855	-0.374629071867469	-0.348808293457136
PPM1B	0.151731002789941	0.112143312825195	0.176052495239292	27.5573101694231	0.158517568702756	0.21623771928757	0.733070850104309	0.463515217983179	0.711038838310936	0.229412220643396	0.145617247594616
CAMKMT	0.36966286732218	0.0835287683057475	9.61855248513749e-06	108.919555081748	0.526778534069183	0.135154996375163	3.89758831117833	9.71553977913463e-05	0.0029177075574956	0.710095650315117	0.748432105213346
SRBD1	-0.0348265218958682	0.085296767826672	0.683054716511155	60.1873966853037	-0.0371062973492587	0.156208458657327	-0.237543457429911	0.81223520961721	0.917889420258087	-0.182070106594599	-0.174603965217425
PRKCE	0.173042729717832	0.152554485838794	0.256668244224809	72.4440095505447	0.286005376119807	0.241439096923206	1.18458600849876	0.236181171690244	0.504597596965329	0.276418627962094	0.354304976416933
RHOQ	0.148495250048055	0.0727963745574196	0.0413631256422075	78.4352899387971	0.233192203800459	0.136114054540175	1.71321179571233	0.0866735823409941	0.289667707494294	0.222275252725107	0.267853878021525
RHOQ-AS1	0.307666552000083	0.104013991620668	0.00309708140928472	17.5390796101634	0.403512063441789	0.20549518880078	1.96360832483032	0.0495755312431736	0.208457116908774	0.573352904870352	0.546654379826461
PIGF	0.443800503949651	0.145467879308034	0.00228195463126695	19.1199104021428	0.656382121312682	0.25790465527382	2.54505728334293	0.010925981285479	0.0780989312272803	0.873618013225828	0.960583202773546
CRIPT	-0.080367176812138	0.524728989113931	0.878272574443653	2.62271359483799	-0.137361745476375	0.748003372946749	-0.183637869085055	0.85429755305921	0.936494991969151	-0.282517272692288	-0.338714417782266
LINC01118	-0.0810285438227065	0.227810639476962	0.722077411655645	3.58562847404151	-0.2068627560739	0.46775280396107	-0.442248029989611	0.65830973351773	0.834625226960176	-0.283976022947072	-0.4524822230831
MCFD2	-0.0974823770961272	0.13601750187446	0.47356542624334	7.85712712960574	-0.221523128910261	0.302377625683926	-0.732604234222733	0.463799847845467	0.711139971568433	-0.320267572262681	-0.476480125101292
TTC7A	0.0712793486727682	0.111098368812135	0.521140911106323	126.425207336239	0.0926573507774173	0.187187834350668	0.494996649215128	0.620602485777568	0.815328005176783	0.0519632867446789	0.0378091396896757
STPG4	0.563956827988315	0.206600868806318	0.0063393439108739	16.4612001414368	0.76456943280875	0.343035911021954	2.22883205006434	0.0258250815967407	0.138060425054004	1.13864191902143	1.13767750520868
CALM2	0.429435409666574	0.251609352341606	0.0878676813554342	20.9899131211551	0.775530563247908	0.396789362966258	1.95451449970915	0.0506404017932807	0.211252514703947	0.841933510354401	1.15562003212963
MSH2	0.727969196500114	0.271613729421229	0.00735862139006074	4.3598996118846	0.803009736917179	0.479594527984796	1.67435133234597	0.0940615715605355	0.30319981680684	1.50039731433293	1.20060132453035
MSH6	-0.0587982447082165	0.173720368455391	0.73501288414507	5.65053152823372	-0.21801054148105	0.377325290804225	-0.577778767536059	0.56341349194338	0.777836382762862	-0.234943558401711	-0.470730289821014
FBXO11	0.032289644147088	0.0364266992840536	0.375386966772929	161.274268512945	-0.00290087435568682	0.0787096424966597	-0.0368553872647806	0.97060031136505	0.988668680583071	-0.0340347151240127	-0.118612320349114
FOXN2	0.713581648381975	0.152710903249933	2.97176604123446e-06	37.9865602024228	1.07166120517813	0.240935187327703	4.44792318243051	8.67045240872877e-06	0.000465220879419917	1.46866328595283	1.64036310169196
PPP1R21	0.53855001612754	0.0965487063568313	2.43280363802225e-08	40.6808675101359	0.859457237899363	0.167084977220563	5.14383310933349	2.69188689412366e-07	3.18373783280305e-05	1.08260314980117	1.29300153923584
ASB3	0.297339513024463	0.140863790987494	0.034786928308819	39.002349131949	0.468232532842772	0.231362373144369	2.02380588718546	0.0429901282471285	0.191127346750278	0.55057497598047	0.652596807116171
ERLEC1	0.262328647900607	0.225223688306491	0.244121359423799	7.1333074289471	0.467682077640108	0.399567050031358	1.17047208373014	0.241811042026198	0.511605517361082	0.47335293798419	0.651695754314419
PSME4	0.214174143637409	0.0866028946362066	0.0133961697576543	69.6929612712054	0.319401950938091	0.160715137964653	1.98737937809157	0.0468803711790635	0.201420106982516	0.367140510934765	0.408972599074159
ACYP2	0.232623480387203	0.0735126456414711	0.00155402586320021	59.8550698517649	0.378741623660618	0.159278932363311	2.37785134569284	0.0174138445411796	0.107837511767615	0.40783346092211	0.506107076326668
RTN4	-0.127432250784261	0.0664566235012412	0.0551712416774667	154.335747038834	-0.16619177832615	0.114797962957191	-1.44768926246648	0.14770397424889	0.392402682558061	-0.386326787758988	-0.385906962694506
CLHC1	1.1131963126891	0.292610675264696	0.000142171362236443	8.0189780906051	1.61732293837267	0.433881351425621	3.72756960643404	0.000193335174150558	0.00486153926276504	2.35007706084323	2.53356936284527
RPS27A	-0.464298604859412	0.0997620191097029	3.2545914431992e-06	25.379761150836	-0.588890554244107	0.220735567719657	-2.66785530002134	0.0076337127335151	0.0632074053475149	-1.12933917268674	-1.07783232645674
MTIF2	0.46618375980736	0.114233515887876	4.48477918091031e-05	13.2274570933888	0.765825506047943	0.218456480653021	3.50562045016334	0.000455544326701954	0.00887015172724537	0.922987848224471	1.13973360042933
ENSG00000240401	0.630915897278828	0.20350772973456	0.00193386052530071	4.6598772500208	0.889053816849671	0.414465756028379	2.14505976409013	0.031948068917986	0.158499482254948	1.28633080858915	1.34144886111852
CCDC88A	0.168442761851697	0.0853364404626853	0.0483968971309283	103.672864797621	0.270841410189056	0.153672360089605	1.76246014593081	0.0779915842963757	0.271019204513167	0.26627266635607	0.329482731261558
PPP4R3B	-0.28845896304231	0.0807544027587368	0.00035419443621478	36.0469559388165	-0.417925141249502	0.157640396194776	-2.6511297315767	0.00802230206487102	0.0648495933219633	-0.741496842780979	-0.797975103496592
PNPT1	-0.539634809707745	0.279853872993949	0.0538211150462637	10.3663338863849	-0.72089634741424	0.442162345382102	-1.63038837418701	0.103019440204964	0.319942460832706	-1.29550516866294	-1.29391565023644
ENSG00000285755	-0.498045207809216	0.132162197403374	0.000164271473268394	20.6599996044753	-0.699857313831536	0.224525905616883	-3.11704483234878	0.00182673789987134	0.0239997083374308	-1.20377267914299	-1.25947637150112
VRK2	-0.0587064890605978	0.098125582665332	0.549653694005442	50.2644766535331	-0.0989278418571516	0.164992057258562	-0.59959154095594	0.548778486057685	0.769060546581717	-0.23474117671015	-0.275801075568814
ENSG00000287875	-0.268496007629512	0.206694812686805	0.193944849085775	3.80342797521953	-0.324583194991685	0.395799670288398	-0.820069392061845	0.412176549775873	0.672714187762023	-0.697465365810854	-0.645181521403868
FANCL	-0.326249370951107	0.262552820271227	0.214013533630932	6.15372338803775	-0.479484557441971	0.443498940286595	-1.08114025510889	0.279634729229448	0.553149020445615	-0.824849604990778	-0.898743129969968
PAPOLG	-0.440965495894888	0.109971385053857	6.07649661793256e-05	33.5200822193351	-0.60087241689367	0.196887985150048	-3.05184908279572	0.0022743641936093	0.0277491559031164	-1.07787428541088	-1.0974457134469
REL	-0.142106632807668	0.066060331076634	0.0314632254493103	79.2799528418247	-0.230828924262346	0.124754057421706	-1.85027187919088	0.0642743735653961	0.242148450446039	-0.418693473991238	-0.491712995885233
PUS10	0.248583849137152	0.102880427037167	0.0156817019404042	16.9416726701752	0.372846482741419	0.188062555334997	1.98256629065401	0.0474158958420205	0.202697136174278	0.443036595654233	0.49645718435315
PEX13	0.0250129370582784	0.102448745334541	0.807114075922758	16.3705547183493	0.0790476969061063	0.199198625736463	0.396828525366863	0.691493913964175	0.85422459004214	-0.0500846513170199	0.0155311837501662
SANBR	1.12507183363976	0.414134448055654	0.00659398175916287	5.06494025690393	1.77947256253904	0.628951465381968	2.82926848967329	0.00466545409121469	0.0449264446646466	2.37627041330204	2.79899581798836
C2orf74	0.746399031194834	0.377695660628089	0.0481330691322185	2.95473998460024	0.907747978680997	0.598069217349474	1.51779752635315	0.129065448895529	0.361322910701102	1.5410472494324	1.37204976526658
USP34	0.0858906474497889	0.0343201830194418	0.0123275075829728	170.850802603713	0.127979129519618	0.0752985158433442	1.6996235328977	0.0892017609473915	0.294570171731839	0.0841908328319449	0.0956281729997457
XPO1	0.542994912837392	0.110398689791256	8.72141252651035e-07	67.8849239988712	0.801049548138367	0.181968267388903	4.40213867853323	1.07189004457325e-05	0.000546207799309133	1.09240707727922	1.19739264636261
CCT4	0.263784504600253	0.263491107874676	0.31677194021759	12.2227929842009	0.39366723023822	0.405887098123547	0.969893431099878	0.332099614706211	0.603140265496624	0.476564061759037	0.530539145565929
COMMD1	-0.0394427532061982	0.0652881423448039	0.54575489627066	62.780320863894	-0.0395210780224367	0.13271261054531	-0.297794443648168	0.765860055593926	0.897358252647447	-0.192251939816511	-0.178556775329227
ENSG00000229839	0.497766241675243	0.260346624310159	0.0558843255232637	3.09560648377463	0.522237441028592	0.505807919110602	1.03248174118523	0.301846496852808	0.57523163712948	0.992648041030067	0.740998685404723
B3GNT2	0.182989054842092	0.143249380690505	0.201455409226959	7.31847962909084	0.270086646087244	0.273715592075463	0.986741909875491	0.32376917883677	0.596253120579826	0.298356831829718	0.328247240516246
EHBP1	0.126165952990389	0.0610670588998813	0.0388263005457096	44.6803593228206	0.201009294106908	0.146044667943469	1.37635489838434	0.168711784127198	0.422910817280376	0.173024432452106	0.215172931765463
WDPCP	-0.0458834980622466	0.126732797094976	0.717315321949368	29.8397333057811	-0.115901788993232	0.237274803659465	-0.488470698134359	0.625216475817612	0.818009241071883	-0.206458028190466	-0.303586120654662
UGP2	0.307406855063763	0.1622036235177	0.0580670958604036	29.5082482117054	0.422357967895243	0.264067428048211	1.59943227764589	0.109724585085632	0.330970253501372	0.57278010192438	0.577503674968294
VPS54	0.233571324045681	0.0728983871837073	0.00135500892603379	56.0089565839879	0.362691416092396	0.128297465735789	2.82695697855256	0.004699264075144	0.0450640138537332	0.409924081041052	0.47983412181909
PELI1	0.00942520629766457	0.0645965662881454	0.883993398887305	234.150581675807	-0.0167689126938939	0.113655266564125	-0.147541888738017	0.882704319056766	0.952158140435181	-0.0844658736265405	-0.141313231774736
ENSG00000225889	-0.0299892415105186	0.0917789299372205	0.743853055253092	41.5513526618027	-0.0188758193682773	0.166229590444295	-0.113552703329331	0.909592382020833	0.964246433524354	-0.171400714438917	-0.144762075845599
ENSG00000288932	0.549965996436327	0.111033782392648	7.30249641492306e-07	53.5230494050933	0.766332235058467	0.189609793258525	4.04162792379402	5.30814105734771e-05	0.00187645724462698	1.10778291219926	1.14056307681987
AFTPH	0.0578525807797037	0.0443018838797548	0.191596158458174	83.7631597696871	0.044361232215881	0.0948238586128746	0.467827747834951	0.639907775832538	0.824747597480661	0.0223484121411093	-0.0412478893528706
SERTAD2	0.416890738995932	0.0917776697021159	5.56178066718515e-06	44.8164945448849	0.594690434765639	0.156817455874252	3.79224641447126	0.000149290667176806	0.00399498489260839	0.8142642416359	0.859598659909733
LINC02245	0.162126645571652	0.099776255174575	0.104183422800741	52.7085823279882	0.276677153932287	0.17278414277334	1.60128788146512	0.109313171865868	0.330249191572064	0.25234146615176	0.339035394629435
SLC1A4	0.544101518323697	0.200495136766518	0.0066518497605625	14.4962530110774	0.752780809706032	0.339734740040145	2.21578991190915	0.0267058936807613	0.141211496830902	1.09484787188992	1.11838043648429
LINC02576	0.523577155373067	0.181013241260384	0.00382213681902972	5.26556077941475	0.656874048218136	0.367137526211863	1.78917708302876	0.07358630117685	0.263722151840049	1.04957812119921	0.961388449257314
CEP68	0.107569568944881	0.18747979128312	0.566126018514078	9.48042499957417	0.218062814195858	0.361803809663519	0.602710110760465	0.546701554209789	0.767507038823526	0.132007146238942	0.243088231650938
ACTR2	-0.133460511440765	0.0618002021221488	0.0308076669329617	100.48003118748	-0.187485887968934	0.106799709698841	-1.75549061413759	0.0791754247076485	0.274163798800586	-0.399623076548802	-0.420763781308611
SPRED2	0.0338983849237552	0.0780647745336292	0.664118473337184	50.7519668290288	0.0345134185274579	0.133174133156965	0.259160076429998	0.795511733373175	0.910405256924504	-0.0304863811727527	-0.0573680024377198
ETAA1	-0.0546592689473167	0.212406366645767	0.796921351184808	3.40914893189035	-0.113991634470046	0.42327190821511	-0.269310654115307	0.787690634163622	0.907009142236254	-0.225814388289999	-0.300459344712556
C1D	0.252621961805408	0.25249132446802	0.31706018454004	5.64868507818952	0.345802783989696	0.436793132351247	0.791685487654643	0.428544086311146	0.683688130615812	0.451943296154154	0.452188730876733
DNAAF10	0.655980078710526	0.33307666251959	0.0489006653321183	4.45461881065217	0.934992783783067	0.546899878378011	1.70962331634824	0.0873355511728712	0.291219833009435	1.34161385183922	1.41664741436065
PNO1	-0.605239431276322	0.240335794435212	0.011792032532337	4.67426646624985	-0.896743693727661	0.446169842265382	-2.00987070119876	0.0444448754226661	0.194666890612913	-1.44020660810404	-1.58176422230837
PPP3R1	0.0600217821389956	0.0544356482156516	0.270192638553199	115.929106314197	0.0746647971876138	0.105302887518652	0.709047956300233	0.478294717551776	0.720536046360565	0.0271329311524571	0.00835671423469276
ENSG00000289156	0.321597459642638	0.167654127754051	0.0550831525082927	14.6865797703267	0.411549411723755	0.288489729463426	1.42656521079351	0.153705257898773	0.400897460024569	0.604079739968267	0.559810900380858
CNRIP1	0.442798867152341	0.343251289209494	0.197045899892942	6.06968574073959	0.70839137661146	0.548493672135807	1.29152151173052	0.196522900690056	0.457467908473838	0.871408743773423	1.04571835087862
PLEK	0.148643009959779	0.106784942336568	0.163927019671763	38.2583753227429	0.326839693676504	0.209999675431862	1.55638189918324	0.119617306813595	0.348626041762774	0.222601160739008	0.421147611501554
APLF	0.302619489079835	0.161305012230935	0.0606456729321196	14.3117925604561	0.454143801653438	0.267362915752651	1.69860431232574	0.089393763398292	0.294900913689958	0.562220803929165	0.629534638478568
ARHGAP25	-0.236618638276725	0.0543191798716563	1.32413008026603e-05	147.28297258571	-0.372258578315351	0.103900571313521	-3.58283475835812	0.000339885626347648	0.00740023704638742	-0.627154751700805	-0.723222454636033
ANTXR1	-0.202801863693888	0.352029338788659	0.564551889068575	4.27325841679344	-0.272808125400191	0.574762612017719	-0.474644870240414	0.635040118603102	0.822896297772044	-0.552566470534105	-0.560429717277843
GFPT1	0.205849362703367	0.111517245722431	0.0649071449418187	22.8110791398989	0.298739195854576	0.191381286916633	1.56096346026092	0.118532372523505	0.347259978218709	0.348778880985745	0.375149259282264
NFU1	0.0605562100838247	0.215134715624937	0.778341943916223	6.30086958920705	0.0421228030456021	0.399025151927838	0.105564280452225	0.915928066416275	0.966510622061859	0.028311697084572	-0.0449120256270712
ANXA4	0.100109524360159	0.0872500344240798	0.25122185785238	51.4933130090691	0.139067116747793	0.162922253188999	0.85357963093272	0.393337948549331	0.657609458979105	0.1155528300049	0.113778354720961
GMCL1	0.728550037678981	0.219297910229447	0.000893128128066501	5.29717037623773	1.00382150593755	0.362761819169698	2.7671641636243	0.00565462727623162	0.051395948108443	1.50167845204334	1.52931473522195
MXD1	-0.206322924181176	0.367443382215131	0.574450303472892	8.0317042596992	-0.298091317460402	0.577240963695135	-0.516407074702753	0.605570125625119	0.804010328150232	-0.560332730115943	-0.60181635679517
PCBP1-AS1	-0.0153488349998006	0.196912111834544	0.937869701018199	27.3120353651864	-0.00910089282635725	0.311421039696557	-0.0292237571206653	0.976686133880991	0.991235842200568	-0.139108966610003	-0.128761273409919
PCBP1	-0.0356319715787174	0.267474943017675	0.894022470029178	8.47553776053889	0.109273408182014	0.456201619804726	0.239528759737388	0.810695598361155	0.917327576488075	-0.183846654126145	0.0650083468295631
C2orf42	-0.11054794594058	0.288852175493115	0.701931385025087	3.42856330212035	-0.154039133125286	0.536089220982333	-0.287338612858181	0.773853059828991	0.901558106914962	-0.349085764848898	-0.366014017811901
TIA1	0.833975611230379	0.316175317439234	0.00834704069578826	14.0021095638479	1.19838962360442	0.452121768275895	2.65059041101762	0.00803512184479859	0.0648495933219633	1.7342113419838	1.8478077691817
SNRPG	-0.00698309440077475	0.277516887170259	0.979925130489851	4.53028326963309	-0.0622265376898804	0.467371152970584	-0.133141588423616	0.89408140510569	0.956723993527833	-0.120656993597636	-0.215723865311133
FAM136A	-0.36081509972905	0.223623085908113	0.106636650719357	3.32562662220708	-0.469265767010121	0.471782285405498	-0.994665932839733	0.319898768638023	0.592313529870944	-0.901089823894727	-0.88201575650783
TGFA	-0.0586908529082958	0.150935228311839	0.697388633600934	12.9205488666934	0.00637730355339211	0.269368026527597	0.0236750576362067	0.981111801551271	0.992298464829094	-0.234706688686421	-0.103424657193836
TEX261	0.191899089698694	0.269912014979091	0.477103413220276	4.46028743858082	0.382455463612823	0.477980480850306	0.800148706768218	0.423624644102648	0.680812630515579	0.318009332498028	0.51218634649797
ENSG00000236469	0.335481783722818	0.319379876550496	0.293526818741733	4.46836562861533	0.530054166529275	0.524560999325651	1.01047193216935	0.31226924019024	0.584627578859194	0.634703827601617	0.753794063446081
NAGK	-0.112821574588384	0.074891976581644	0.13194978731826	33.1318630641166	-0.0588699467027584	0.162553469843386	-0.36215742893386	0.717234390067305	0.868046787844537	-0.354100614873571	-0.210229384200509
MCEE	0.91834341939394	0.182868889199811	5.1171352554981e-07	7.27104813189545	1.44713686418303	0.341679671612294	4.23536131767625	2.28184497652479e-05	0.000984688057437275	1.9202979772218	2.25498785752815
MPHOSPH10	-0.0389881398208242	0.200691932605166	0.845965574538913	8.55737359701367	-0.0278051432781299	0.344222836509359	-0.0807765793812285	0.935619634138237	0.97316334703371	-0.191249217604569	-0.1593786918532
ZNF638	0.253670695348324	0.0611572032292562	3.35617194738272e-05	117.977310217249	0.371041943954681	0.106425676589912	3.48639497387844	0.000489577579625995	0.00925079529155233	0.454256444978455	0.493503293243044
ENSG00000289463	-0.156012059355121	0.239226694944841	0.514303413174853	3.83992704925715	-0.196471546159017	0.47066483749555	-0.41743408580182	0.676360927397003	0.844112058645028	-0.449364106476416	-0.435472612197261
EXOC6B	0.337148825669429	0.0821843498554437	4.08978044422842e-05	74.6436345868798	0.483678111963767	0.141674169459881	3.41401762796806	0.000640124339410985	0.0113143748552717	0.638380754066794	0.677880031390015
SFXN5	0.320357367282668	0.11680219840664	0.00609300100917203	20.9168605684808	0.512998567867168	0.208201236800296	2.4639554296175	0.013741319762031	0.0917675750186325	0.601344518801874	0.725875361096322
CCT7	0.410624321048244	0.456159284729378	0.368025802035588	4.29771606968877	0.835962495337924	0.702194476727099	1.19049995840798	0.233849946346438	0.502305490134278	0.800442659017331	1.25454245390251
FBXO41	0.201906543855269	0.495819067648021	0.683847742030504	2.47621896637525	0.064344038008713	0.72209244242028	0.0891077571634004	0.928996272596511	0.970744359890333	0.34008236618032	-0.0085375742184854
ALMS1	0.331278443848003	0.132259920984456	0.0122536906797789	17.490878660013	0.487750447572774	0.227887045596391	2.14031669196601	0.0323291819200361	0.159646166388632	0.625432692187627	0.684546131360389
TPRKB	0.69715414285769	0.345818221973807	0.0438046303953996	3.14211663523717	0.938058568070096	0.596138201246068	1.57355889307099	0.115589462932875	0.341142037861041	1.43242980668025	1.42166586728475
DUSP11	-0.0958345443299347	0.172724610512465	0.579004019709408	5.52444447066013	-0.0608710954415034	0.369370603557716	-0.164796805309365	0.869103918656766	0.944196099530192	-0.316633014703699	-0.213505110670242
STAMBP	0.254894077147544	0.194091005465767	0.189091667161781	9.73723453961754	0.195005005677584	0.346602975013673	0.562617806929936	0.573695163846101	0.783017476798069	0.456954808342202	0.205344373718255
DGUOK	-0.116866562784715	0.185155934862568	0.527923403075312	11.6593885928735	-0.140182342357672	0.326692878184778	-0.429095189146989	0.667853953183091	0.840305932839129	-0.363022480445489	-0.343331517793685
TET3	-0.0334682360453786	0.0682875007825484	0.624057626473455	71.1196908758093	-0.065865822674831	0.123604193225435	-0.532876927198592	0.594118777884939	0.796329508995204	-0.17907419086429	-0.221681094739059
MOB1A	-0.0459559651063308	0.0595087168266481	0.439962805176122	41.1961391056695	-0.0238550931838225	0.116447779657861	-0.204856573941658	0.837684184580509	0.929863382667113	-0.206617865795505	-0.152912763858856
MTHFD2	-0.484593460315852	0.100753105624145	1.5114761909699e-06	22.8839153258896	-0.591501645145414	0.182224185481422	-3.24601064113807	0.00117034464803413	0.0174368611635567	-1.17410270805332	-1.08210648130325
MOGS	-0.0605570130677949	0.182076492113653	0.73944299448607	7.70955402056158	-0.0938272329289074	0.330888984605889	-0.283561065173149	0.776746778274547	0.903446026563485	-0.238822802076769	-0.267451771314455
CCDC142	-0.159632051989511	0.216703688074209	0.461342854870196	5.14992659037083	-0.17920802354786	0.405215049826647	-0.44225411574552	0.658305330163457	0.834625226960176	-0.457348576662178	-0.40721355434548
TTC31	0.22401375824337	0.179522381877259	0.212092616977721	5.228705662997	0.375272840408089	0.358561827423119	1.04660566660168	0.29528148732574	0.569584168571075	0.388843347762197	0.500428945112291
AUP1	0.0159007537867564	0.197832267727676	0.935939068897578	16.6798566345133	0.0459683340527907	0.315940607714943	0.14549675771424	0.884318675481334	0.952502512604574	-0.0701830225036003	-0.0386171873341769
LOXL3	-0.0945373276176773	0.0719839176977025	0.189077908188405	33.7544208268153	-0.198581443926958	0.153968863037329	-1.28975066782699	0.197137241273069	0.457947325750728	-0.313771796682122	-0.438926352458072
DOK1	-0.175265599273023	0.118157393423584	0.137988569455517	9.77356978260722	-0.133003443622213	0.233844653320652	-0.568768375643964	0.5695133386955	0.780975913171253	-0.491830854608556	-0.331580213077562
M1AP	0.00639527097374593	0.216562689536112	0.976441249270226	3.38910065344931	0.156874420549588	0.382420209872482	0.410214775526371	0.681648403033256	0.848186998448967	-0.0911488784561039	0.142927540530463
HK2	-0.0448419154686816	0.127934459696565	0.725958285781961	34.9632979219745	-0.0856191540635646	0.217938679500245	-0.39285891912302	0.694423684830973	0.85618776070537	-0.204160651923641	-0.254015777935109
MRPL19	0.470794510618615	0.248783910564436	0.0584399332225451	4.67394351287304	0.713280523146766	0.459727243295228	1.55152981153373	0.120774768829154	0.350188343033684	0.933157593332983	1.05372150747065
GCFC2	0.631845736604091	0.24171884822204	0.00894969823939793	8.03482668699765	0.944310377427657	0.420529921003752	2.24552482537677	0.0247344603619962	0.134787332348079	1.28838171728426	1.43189959804138
SUCLG1	-0.0197623215024387	0.273607544706015	0.9424198931927	4.37959554778028	-0.160824282656768	0.502510408438722	-0.320041694571944	0.74893672373314	0.886984029343983	-0.148843613874419	-0.377120785385467
TMSB10	-0.533908468445279	0.283418040977077	0.0595893776728442	26.2311857662602	-0.721466869650239	0.420988538667661	-1.71374468277338	0.0865756267384429	0.289667707494294	-1.2828748111729	-1.29484955122733
ENSG00000287625	0.167017350495865	0.222773406823949	0.453424246550981	3.21115586241882	0.317260527943619	0.481231934088337	0.659267404073357	0.509724070006563	0.742233863909846	0.263128694634978	0.40546725444381
TGOLN2	-0.384788267795161	0.160980530710862	0.0168356105357889	28.5738223756035	-0.552052853163185	0.268375786770477	-2.05701438198416	0.0396848424663806	0.180351418798826	-0.95396646343915	-1.017531844949
ELMOD3	0.150017020392158	0.119969207920635	0.211130570497696	19.58164795546	0.217823899988075	0.210397945098934	1.03529480711254	0.300531254227882	0.57386673619755	0.225631759538585	0.242697147480494
CAPG	0.34475009359131	0.116851247055761	0.00317431568646434	14.0002178115979	0.528825179968899	0.222035396712693	2.38171565344233	0.0172321976518525	0.106989276412668	0.655146560858681	0.751782307033965
MAT2A	-0.287264551792299	0.203351463671677	0.157758505541602	22.1321293647425	-0.355429536626357	0.327521924654374	-1.08520837803892	0.277829374382972	0.55185681247955	-0.738862378576644	-0.695674608614622
GGCX	0.200569329527279	0.181359999795055	0.268761914562746	4.6654929609835	0.218267352898531	0.370333145046096	0.58938109056202	0.555605658473247	0.772974471126011	0.337132927048215	0.243423045765181
VAMP8	-0.142294203632815	0.159275641936066	0.371651925829698	7.31408450012602	-0.214710706790943	0.306272014512645	-0.701045791377974	0.48327443861833	0.724080250541696	-0.419107191313996	-0.465328714400435
TMEM150A	0.00482584342978742	0.170941977911986	0.97747800385613	4.45434147554629	0.0435974696963382	0.349194161323677	0.124851657115557	0.900640990836687	0.959296123384643	-0.0946105008125705	-0.0424981098154564
USP39	-0.0897045063932135	0.11427788570454	0.432472212758009	11.371706011849	-0.0647550955981484	0.232521261330906	-0.278491073149625	0.780635416708827	0.90450242720595	-0.303112239915829	-0.219862920000073
C2orf68	0.0715105111567133	0.137981566837147	0.604275945307467	7.95019518932757	0.10240316504931	0.279232469956287	0.366730864305789	0.713819781828665	0.86605794198564	0.0524731524122474	0.0537622875799053
GNLY	0.721422482706951	0.402297666474503	0.0729320874338086	12.4202127224791	1.02493520820857	0.587776317173769	1.74375043407126	0.0812026168358083	0.278326018728459	1.48595749459418	1.56387624085328
ATOH8	0.587852511208652	0.207320714576741	0.00457577288245517	4.08566158102637	0.688357474093171	0.460000203787372	1.49642862856503	0.134541993812875	0.370910014597795	1.19134765340017	1.01292439433725
ST3GAL5	0.631316992344404	0.210092401248779	0.00265625212470224	21.0280702299771	0.852263745343219	0.30537917626022	2.7908377898596	0.00525718118570836	0.048802127673533	1.28721548762477	1.28122634555845
POLR1A	-0.434292694697055	0.145043878366976	0.00275151118898114	9.89966863116812	-0.555569432705963	0.281917289864826	-1.97068236918831	0.0487602184270957	0.206705496728069	-1.06315635982355	-1.02328821501194
PTCD3	0.208572400283436	0.125201089464864	0.0957334842440144	15.0718827289832	0.32156121264788	0.22780554361042	1.41156008563951	0.158079531960831	0.407754958585018	0.354784973972293	0.412507144308549
IMMT	-0.117839182111689	0.108911184132958	0.279263621798128	22.7042762656735	-0.25776069438757	0.213963508458995	-1.20469465211152	0.228321201312251	0.4962300311564	-0.365167747246461	-0.535798230814499
MRPL35	0.379335943579658	0.257292965457767	0.140391500335126	2.56762164893449	0.481750464581444	0.503032951630571	0.957691664174005	0.338218261378221	0.60984960361441	0.731431160296186	0.674724620983815
KDM3A	0.487102656147211	0.159633789911241	0.00227795398266888	33.7604466923561	0.689617399774583	0.259523442921662	2.65724511054189	0.007878214003113	0.0643194022462868	0.969127805128749	1.01498679570932
CHMP3	-0.137773943017878	0.0997950952518048	0.167411741923223	26.2389052820386	-0.193747258646271	0.193045498953869	-1.00363520359814	0.315554479730835	0.58836354920619	-0.409137036742697	-0.431013163209843
RNF103	0.245056778581331	0.46070342730415	0.594782289360084	2.46651569885489	0.0893004606540462	0.764082816054731	0.116872750934435	0.906960891747298	0.962926870093923	0.43525707990923	0.0323141689160338
RMND5A	0.152349347664615	0.388313224577192	0.694809795405117	4.46770256259102	0.0381343549980315	0.570056779117078	0.0668957135411936	0.946664725494966	0.979288107015709	0.230776078726823	-0.0514408081156623
CYTOR	-0.145293266875112	0.335276914650601	0.664758317976585	4.23521620569416	-0.193512338155128	0.557794654149557	-0.346923974110449	0.728648435170225	0.875431760329679	-0.425722102851617	-0.430628616446167
KRCC1	0.227823376109653	0.106409454917629	0.0322734824618817	41.0530026057718	0.370975128849185	0.185362459476646	2.00134984126019	0.0453547020458378	0.197051267845409	0.397246066591929	0.493393922057677
EIF2AK3	0.023159607405216	0.127150222479043	0.855469982882599	15.2324172669747	0.0169255090144402	0.245329135058757	0.0689910271374269	0.944996761789155	0.978392843179521	-0.0541724649823528	-0.0861580566818654
RPIA	-0.197384127545024	0.135750606561298	0.145940698871802	8.21925869201376	-0.284900339397147	0.268807172729983	-1.059868814153	0.289204285070215	0.562782256951586	-0.540616790762946	-0.580223740930654
MRPS5	0.257728842830068	0.180531281113267	0.153403217500915	9.80745906943925	0.435702279305744	0.322168284560591	1.35240587042887	0.176245512501941	0.43347964900624	0.463207335449774	0.599347285721166
ZNF514	0.814653332853259	0.351727842241947	0.0205502521853461	6.88574065041967	0.90831831611469	0.449394398095444	2.02120524858385	0.0432585226207117	0.191839578310342	1.69159298023427	1.37298336375032
LINC00342	-0.152308836238514	0.272479735520822	0.576180094414196	16.4826403903758	-0.220077235996571	0.417367398444144	-0.527298578703011	0.597986261110763	0.798304092835518	-0.441196058208895	-0.474113309682691
ANKRD36C	-0.0158103284364824	0.256922692365447	0.950931310693811	16.8747527940224	0.0109902743341933	0.400057981655516	0.0274717036983327	0.978083508504097	0.99157246479477	-0.14012686387065	-0.0958735790564584
STARD7	-0.323025624886149	0.14782576243893	0.0288757875357619	9.02600347344137	-0.490319945376668	0.306365265288889	-1.60044235078124	0.109500486285326	0.330584856552082	-0.81773911971034	-0.916479826088708
STARD7-AS1	-0.150191379563139	0.182464698023175	0.410436523850754	4.35953320081763	-0.00281436283768795	0.389358926400218	-0.00722819652218553	0.994232783812332	0.997660210954579	-0.436525670337507	-0.118470707652387
TMEM127	0.118479207962096	0.177909523774324	0.505441764332848	9.70352541404768	0.204866971107114	0.330923014540719	0.619077435250142	0.535865347631445	0.758724496581623	0.156070092291054	0.221487652114127
CIAO1	-0.484322604717651	0.157214179677869	0.00206546012770075	11.0877183968688	-0.594755593843263	0.321328429949451	-1.8509273951789	0.0641799989742176	0.242148450446039	-1.17350529290172	-1.08743294488605
SNRNP200	-0.251515202355598	0.123445479964731	0.0416039869514606	12.8935511876388	-0.329370204090323	0.251451952977771	-1.3098733185001	0.190238694677307	0.448888348524287	-0.660011495835611	-0.65301748687293
ARID5A	-0.0491491854662905	0.105120250563063	0.640104983426354	22.8508018070939	-0.0698723165033375	0.182904346631884	-0.382015615210957	0.702449782205918	0.860596798481633	-0.213661021772799	-0.228239416782174
KANSL3	0.135456762229435	0.117153961227949	0.247587658614384	16.6064556318836	0.17506118575832	0.221166859342699	0.791534438200173	0.428632188094625	0.683688130615812	0.19351679165362	0.172697875458408
LMAN2L	0.3051596871135	0.355975088594905	0.391306669078265	2.71906397837937	0.382594955634468	0.606582021728796	0.630739029396303	0.528211175045949	0.754414515426235	0.567823615181611	0.512414684201596
CNNM4	0.0337228154773297	0.248115571860392	0.891887879727084	5.12301203642173	-0.0724270124113033	0.443446960563842	-0.163327339800035	0.870260708871591	0.944509403896366	-0.0308736275436978	-0.232421257364944
ANKRD23	0.172790571840251	0.501875833336794	0.730628591768146	2.93802264169473	0.317833396047502	0.796295112733437	0.39914020689701	0.689789897863755	0.852469240138803	0.275862453610655	0.406404995439881
SEMA4C	-0.516003028985489	0.168730399735316	0.0022270737564552	8.32957883830157	-0.762911056395212	0.313435711648762	-2.43402722804648	0.0149318718173254	0.0975167754283355	-1.2433815132663	-1.36269049523544
ANKRD36	0.715270084895665	0.164062680781225	1.30219052193906e-05	18.7963797575189	1.05824982065438	0.278354764307309	3.80180243470183	0.000143647253843239	0.00388321677725722	1.47238740154247	1.61840969741489
APPAT	0.678976497036081	0.257603560600487	0.00839535633302804	3.09158998885367	0.695039905781268	0.49765773736992	1.39662232411878	0.162527173483204	0.4144291514424	1.3923361142978	1.02386302070673
ANKRD36B	2.40053432908741	0.681797603357528	0.000430101079182009	3.74962994122034	1.74289413568576	0.680885213010203	2.55974737354098	0.0104748277030881	0.0756208360177721	5.18950604566518	2.73911974843659
C2orf92	0.0466952118032382	0.318153728315559	0.88331408798403	2.63058528120754	-0.0668015597908811	0.5028116451121	-0.132856031558275	0.894307240296633	0.956723993527833	-0.00226094178348356	-0.223212824380345
TMEM131	0.0882218194285998	0.0625831712117817	0.158636200721289	86.5313325072486	0.146662991083719	0.109662439101008	1.33740405818104	0.181090780509213	0.440051381486993	0.0893326038360821	0.12621221640311
INPP4A	-0.216803902785486	0.0783951886938871	0.00568311407289195	88.3710821614329	-0.338166063655354	0.13977128586646	-2.4194244301254	0.0155450903617286	0.0999272173051514	-0.583450197369524	-0.667415632019953
UNC50	-0.255628534918664	0.318377521224944	0.422026684246915	4.46381419454874	-0.371183235696596	0.552562569889419	-0.671748786333607	0.501743637301727	0.737790336968618	-0.6690841057912	-0.721462201531359
MGAT4A	-0.0481066056014357	0.0422385120881226	0.254733368588252	393.038823586586	-0.0734970818033167	0.0698087163354547	-1.05283531429139	0.292416476758046	0.566730699442056	-0.211361445865344	-0.234172878603288
LINC02611	-0.0650959259360663	0.122788844795304	0.596011210106448	13.1187995544203	-0.133217434802063	0.24170447692817	-0.551158325634377	0.581525145457414	0.788593021348555	-0.248834097162895	-0.331930500169446
CRACDL	0.510626807075286	0.380160734724428	0.179211557528929	6.93027333113347	0.894661206542725	0.604154469742732	1.48084844414658	0.138646963989663	0.37790113495726	1.02101406587585	1.3506277264812
TSGA10	0.922171720329717	0.333356309753887	0.0056692094034373	8.41815570663039	1.23871212304378	0.492398340674454	2.51567079074044	0.011880609885294	0.0833208218895437	1.9287419045363	1.91381259739961
LIPT1	-0.1799936266108	0.355530157286344	0.61266835636995	3.20175555034091	-0.142089052282934	0.58630111948973	-0.242348253413872	0.808510327084623	0.91630532751339	-0.502259271770878	-0.346452655194098
MITD1	0.473626292141243	0.136636695845304	0.000527638046494146	15.3998403887383	0.757623607902813	0.235243971483314	3.2205867088779	0.00127928487044401	0.0186822394189841	0.93940353840072	1.12630772441328
MRPL30	0.101444916969597	0.182355467136649	0.578003648449937	4.07323136930854	0.230650793838451	0.425892327439421	0.541570671688747	0.588114300362805	0.792758547555322	0.118498251046657	0.263693785509753
TXNDC9	-0.319412672219679	0.312565989452719	0.30682597968416	3.61832286316418	-0.513702169445667	0.559042666627937	-0.918896177539083	0.358149879475692	0.628287098585813	-0.809770177294838	-0.954754727309742
EIF5B	-0.217171263256963	0.127373885768379	0.0881961990424153	24.6285357741835	-0.304779372897713	0.221128850108515	-1.37828859847165	0.168114201968786	0.42237976786283	-0.584260469386121	-0.612764188809288
REV1	-0.0590323777336084	0.0542385083823486	0.276425190125252	48.3875789478321	-0.0923982391408426	0.109354527999346	-0.844942050697663	0.398143194709566	0.661201969482408	-0.235459976071456	-0.265112618463885
RPL31	-0.217684229076153	0.101858482061591	0.0325878894571761	18.1867995837885	-0.386492658730802	0.213529884671505	-1.81001670714796	0.0702931963331833	0.256048981320113	-0.585391897182611	-0.74652254877019
TBC1D8	-0.15765255467423	0.150366909693096	0.294430199658266	59.6297700046108	-0.224872657847767	0.238294464948235	-0.943675539826812	0.345335477182864	0.616877469963051	-0.452982480127476	-0.481963046180216
CNOT11	-0.325495117906809	0.130644204910524	0.0127218449176899	7.86216151038232	-0.478062678965497	0.297604918866116	-1.60636685975128	0.108193327925649	0.327986787790412	-0.823185979797868	-0.896415624336852
RNF149	-0.412483082545093	0.084409197690439	1.0253611077344e-06	178.060626131313	-0.602311185239828	0.141133789337114	-4.26766111835301	1.97533096577405e-05	0.000896856429010207	-1.01505178736226	-1.09980086649678
MAP4K4	0.0696837944524231	0.0637788383143073	0.274576103976974	249.368045117239	0.0977999171069122	0.113184256804838	0.864077035691874	0.387545573243573	0.652816799673829	0.0484440378431527	0.0462271249806902
ENSG00000288948	0.663468805937667	0.21341570058307	0.0018784264595321	3.93416357477327	0.836443640353916	0.464815139368696	1.79951892593249	0.0719366328688877	0.260647860394835	1.3581314322084	1.25533005126304
TMEM182	0.443161982287315	0.159345700000485	0.00541691233356665	11.7842602823057	0.585741086906934	0.277872140687977	2.10795182797639	0.0350351564720928	0.167567048927932	0.872209652024358	0.844949266238977
MRPS9	-0.19691422018297	0.205592538116085	0.338169292964744	9.62702501424226	-0.162813742753572	0.350759236250027	-0.464175211732745	0.642522219351594	0.825825421402814	-0.539580335250094	-0.380377378447944
TGFBRAP1	0.0229916461325278	0.104789860005389	0.826332888933049	15.8243709299695	0.137074434666441	0.208893665793883	0.656192394084817	0.511700342049298	0.743754839534811	-0.0545429303146301	0.110516487517756
C2orf49	0.280094590838565	0.290612604822726	0.335142475632049	3.82602479488486	0.420746769858221	0.531151104312633	0.792141382070009	0.42827824317066	0.683475857000653	0.512538554099112	0.574866267785275
NCK2	-0.0400419166346465	0.12379264413028	0.746347214331622	265.84436049681	-0.0608625476971391	0.187574934571587	-0.324470579377499	0.74558179267407	0.885404685216249	-0.193573490165922	-0.213491118670583
ENSG00000290119	0.307260550334017	0.271381044832977	0.257545819945381	4.50249565557349	0.253434249258989	0.495206019473465	0.511775380938335	0.608808222327062	0.806357357928004	0.572457403546046	0.300988548536643
ENSG00000235522	0.308254352764167	0.176454807210934	0.0806493274337203	4.94336927144972	0.373195759426789	0.377600578609171	0.988334712837023	0.322988750203476	0.595547711783505	0.574649393054169	0.497028923405512
ENSG00000234162	0.362370710892248	0.180176744299231	0.0443047795343001	13.3305195422908	0.497318183544683	0.30378932792993	1.63704955316729	0.101620116013235	0.31789957707908	0.694011638140184	0.700207778779091
UXS1	-0.00575190748692867	0.146159568379695	0.968608460535662	13.9827264105955	-0.0794067065691671	0.288834155766716	-0.27492145573428	0.783376582776931	0.9051676534758	-0.11794141481073	-0.243846479519045
GCC2	-0.133274589183412	0.150097628930981	0.374584135097157	48.6479685760386	-0.207228984245538	0.253170497904699	-0.818535279428748	0.413051605754702	0.673323538196767	-0.399212995404825	-0.453081710413836
GCC2-AS1	0.474334729782508	0.21594888038764	0.0280551772910504	3.64560820170732	0.758548460902724	0.382144204572591	1.98497962765423	0.0471467381296619	0.201906907144462	0.94096611042681	1.12782163759413
LIMS1	0.0984079989640831	0.0748073033595616	0.18834644568624	169.310266120322	0.14113219724396	0.129970668717462	1.08587728782685	0.277533286522997	0.551611801844463	0.111799844800947	0.117158732557177
RANBP2	-0.146105671658119	0.082596204966205	0.0769080489521758	50.8713723505987	-0.220318501823587	0.152788525112978	-1.44198330117182	0.149307084503728	0.394256303623404	-0.427513990964059	-0.474508243272832
CCDC138	0.287656124160167	0.334819896546317	0.390264997569993	3.9293419374461	0.372885084349552	0.563077008057073	0.662227508873452	0.507825426828642	0.74161091296012	0.529216719902935	0.496520372214745
SH3RF3	-0.11474389064462	0.0923816007937554	0.21421282974533	403.305740574082	-0.195380228838927	0.148677240350037	-1.31412332095306	0.188804707278264	0.447614971887489	-0.358340589036174	-0.433686209735972
SEPTIN10	0.0109048703533214	0.185132130692257	0.953029228897898	17.2523767039632	0.0975921927719255	0.307205597561402	0.31767713071185	0.750729860313911	0.888047202846538	-0.0812022389370393	0.0458870962315276
BCL2L11	0.382133739259724	0.136289034774121	0.00504967029911925	10.0840306010241	0.558984290400503	0.277503936211067	2.01432923090267	0.0439749789669032	0.193247843349969	0.737602144176406	0.801150449657077
ANAPC1	0.0189834647768337	0.140055097843133	0.89218270064789	15.3608295393335	-0.0381070215489655	0.251567515484117	-0.151478307823776	0.879598421226217	0.950541779508986	-0.0633836125385748	-0.176242073713018
MERTK	-0.0150845418412141	0.105717938764871	0.886537635826593	214.924113462792	-0.0190112627676525	0.170548444855872	-0.111471334632917	0.911242595558587	0.965248127537734	-0.13852602596394	-0.144983786266166
TMEM87B	-0.071160565113801	0.0809752468911609	0.379512953326685	27.8052972167484	-0.0633777191429087	0.140738669426867	-0.450322000350031	0.652478277784254	0.831408353430564	-0.262210624574029	-0.217608260750683
ZC3H8	0.49258116059016	0.192116507485952	0.0103482179900988	9.14973537514135	0.658538731917434	0.368300273489493	1.78804844666025	0.0737681919541592	0.263722151840049	0.981211519048974	0.964113408353029
ZC3H6	0.587929707308422	0.189949544132194	0.00196687633211408	23.4232863654647	0.860550055974038	0.298157269475506	2.88622865874727	0.00389888779280962	0.0401627366184045	1.19151792169056	1.29479039831688
RGPD8	0.291455325130532	0.312755102613889	0.351390116332603	3.47542960622415	0.458367700879225	0.493267574441413	0.929247582102453	0.3527607935004	0.62266072905962	0.53759646260998	0.636448836424732
TTL	0.595754410902173	0.137382763594716	1.4479790975547e-05	11.9592588975246	0.891067155065533	0.261790549538346	3.4037407256942	0.000664698141517245	0.0115989220323046	1.2087765514356	1.34474454082415
POLR1B	-0.79892342950188	0.19174697591577	3.09243615988425e-05	4.36372454465654	-1.51895800131072	0.495766906871182	-3.06385517116697	0.00218504663002544	0.0270798793216607	-1.86740750752011	-2.60028115597471
SLC20A1	-0.457836284086753	0.130428452726761	0.000447688046176687	25.2310793434041	-0.674093592200712	0.23798866324975	-2.83246093740737	0.0046191209578348	0.0448920647566603	-1.11508549519306	-1.21730314205998
IL1A	-0.586918115566019	0.203752889470358	0.00396996012046322	8.67720382805948	-0.96718650834721	0.372104868903131	-2.59923099420394	0.00934328770809256	0.0706461690951276	-1.39979602890476	-1.69707368830864
IL1B	-1.80290102310629	0.263534752542204	7.85178070636215e-12	22.7792867520463	-2.64609675218402	0.404144394659632	-6.54740431179938	5.85457084180254e-11	5.60867886644684e-08	-4.08183995888811	-4.44532054250912
PSD4	-0.0048568732210388	0.1480477842787	0.973829198625849	6.3942441792393	0.00748366756113949	0.284503927610488	0.0263042680078052	0.979014650712551	0.99157246479477	-0.11596727421626	-0.1016136244629
PAX8-AS1	0.174024917913333	0.495227171234846	0.725285116796379	16.8268556779786	0.280509193893251	0.761029083194612	0.368591950146954	0.712431896600083	0.865456163793866	0.278585000426305	0.345308149117979
ENSG00000272563	-0.0534658386214984	0.267574276441726	0.841623853193646	6.25511797650651	0.125019921237282	0.508879141168399	0.245677040230482	0.805932246801877	0.915404456567787	-0.223182087670171	0.0907841767928556
ZNG1B	0.0280477260275486	0.0806665638714869	0.728065852629062	24.3078827467732	-0.0485696479841581	0.171030240732539	-0.28398280781299	0.77642355586705	0.903344384892681	-0.0433909409997619	-0.193368587946132
WASH2P	0.280134315700712	0.180698573039514	0.12107308828008	8.93583420007365	0.283666444707973	0.306901072000173	0.924292778970198	0.355333901367509	0.625245462354038	0.512626173608177	0.350476325708321
SLC35F5	0.366354199470374	0.119118366710661	0.00210116430482483	31.1210058118578	0.540663252116527	0.209276094035145	2.58349265647958	0.00978055492258193	0.0726902375161636	0.70279785651124	0.771160320039095
ACTR3-AS1	0.785704933613524	0.177842530350686	9.96271412765483e-06	7.57138087078687	1.23233645851177	0.304301343990654	4.04972400828313	5.12780724987411e-05	0.00183986492336307	1.62774267610399	1.90337612525474
ACTR3	-0.133167283488866	0.0407446377086216	0.00108180752646459	92.5179152759928	-0.170323051044528	0.086858086537612	-1.960934874737	0.0498866204369082	0.209097459572062	-0.398976315608649	-0.39266953817691
LINC01191	-0.344329142221388	0.250145915079007	0.168662818077431	2.54692745312257	-0.506994706277864	0.485050536946426	-1.04524099585496	0.295911600417857	0.570039058670511	-0.864727419465187	-0.943775126334496
DDX18	-0.367502096596283	0.196761168004871	0.0617959157542445	15.4900594336531	-0.487374934941328	0.309074946359422	-1.57688269684131	0.114822518636936	0.340226154445624	-0.915839060291363	-0.911659070664632
CCDC93	0.109854352981045	0.0675251475780946	0.103765603732071	33.2979800459338	0.174948634039785	0.138901554228231	1.2595153093271	0.207844264078443	0.472576176746037	0.137046601248975	0.17251363695755
INSIG2	0.106065551019489	0.0943593048768479	0.260987434626456	20.5265561333026	0.160433757002062	0.185447783857422	0.865115525594031	0.386975384068682	0.652565424991722	0.128689795211744	0.148753900363848
STEAP3	0.136674505465716	0.119481473914896	0.252666334871177	14.4431319822596	0.249516038272804	0.239656203119688	1.04114158125167	0.297809843682136	0.57193572799749	0.196202718268948	0.294574738711843
C2orf76	0.754890460872679	0.295631375343502	0.010665068750969	4.71133043827941	1.06508573554755	0.508520541462748	2.09447927606592	0.0362173072835753	0.171170105464554	1.55977644972224	1.62959956397844
DBI	0.162981965789737	0.65948091755947	0.804802398969281	2.73334393256326	0.0334484218057837	0.825764815083132	0.0405059905615091	0.967689731185397	0.98727024757786	0.254228011089918	-0.059111320105129
PTPN4	0.622451461017825	0.203420362621321	0.00221390942524639	13.2219824271371	1.03266593026396	0.346734395636041	2.97826216049222	0.00289887916569712	0.0324430635600216	1.26766114657846	1.57653083787383
EPB41L5	-0.00619566980097194	0.105757753253359	0.953283774397218	16.1552831383274	-0.0195306625358781	0.214554561166981	-0.0910288852851651	0.927469639193974	0.970281692069634	-0.118920203256978	-0.14583400371188
RALB	-0.140014280431718	0.111631857187647	0.209751074675774	11.4197850844342	-0.228339270621652	0.218763797644256	-1.04377082991111	0.296591430518459	0.570552952441329	-0.414078457649721	-0.4876376244881
TFCP2L1	0.245672152908765	0.24744669118368	0.320793487946312	7.14726377783854	0.302799059173795	0.417982585550839	0.724429843828901	0.468801883433551	0.714090130670076	0.436614385977701	0.381794943074167
CLASP1	0.426766575388793	0.069322351380893	7.44818466621e-10	104.82649426214	0.614246982982221	0.121883647137492	5.03961767971476	4.66462736437291e-07	5.1595182646349e-05	0.836046971382128	0.891611224198111
NIFK-AS1	0.973011923081022	0.263807723207979	0.000225724098267548	6.01783492504348	0.695855478424886	0.421235258681818	1.65194024973703	0.0985467318749327	0.311885593446269	2.04087806725925	1.02519805035493
NIFK	-0.917621196457814	0.347810090140543	0.00833271888000961	3.67261090352501	-1.24669078881812	0.553204794861588	-2.25357914536884	0.024222656521912	0.133549168656478	-2.12921433341597	-2.15460068378656
TSN	0.00370692617092451	0.252717131151761	0.98829682385437	2.96774503651163	-0.341161125102484	0.52549793347491	-0.649214969974326	0.516199436956502	0.747147043961865	-0.0970784509981182	-0.672318317098222
GYPC	0.226212482268563	0.103568377565826	0.0289486669712466	25.5435333430193	0.377637429445552	0.183077089467726	2.06272358023325	0.039138898238808	0.178939452617625	0.39369298371424	0.504299595379355
ERCC3	-0.0977030037320506	0.132491429900188	0.460861592104278	17.8151654703846	-0.250070606559759	0.25565444990946	-0.978158630324338	0.327995873763604	0.599793239112481	-0.320754199439759	-0.523210148897143
ENSG00000286145	0.5023977212797	0.146496427094904	0.000604873567688201	18.7184634133946	0.731698865570288	0.267152287069052	2.73888303034128	0.00616483023982151	0.0542822368543107	1.00286350679274	1.08387091647619
MAP3K2	0.0454786656246485	0.0565026128451376	0.420880324431966	116.541448843745	0.0709580108319705	0.106255659698935	0.667804529500105	0.504258374888522	0.739097217424571	-0.00494422809745907	0.00228899025809166
IWS1	0.253772602472036	0.110904605599279	0.0221255177552561	33.3463060530677	0.358226805543135	0.198473930058892	1.80490609238624	0.0710893782831761	0.258163852900996	0.454481217367014	0.472525897962407
ENSG00000231731	1.04697868451186	0.426372716041305	0.0140669951982105	3.7065116496327	1.46710664188939	0.650051761843248	2.25690741569464	0.0240138605775037	0.132854766721714	2.20402353771443	2.28767684668766
WDR33	-0.0760198909357286	0.0521522130683455	0.144935889888255	59.4492282754878	-0.0813505980295277	0.119730333993179	-0.679448518319197	0.496853716749884	0.734446385012552	-0.272928641450496	-0.247028480230789
AMMECR1L	-0.0446404792203689	0.158908656678698	0.778772439024036	5.912958751246	-0.0826764195916318	0.295253842077659	-0.2800180990359	0.779463619115485	0.90436403460944	-0.203716352202226	-0.249198748087965
SAP130	-0.10245598172038	0.153752990774014	0.505176290222137	14.458876303243	0.0232841263779671	0.269734818507061	0.0863222868550711	0.931210222252453	0.971742477998308	-0.331237649234897	-0.0757494894397944
UGGT1	0.0892997349969541	0.0695461804763978	0.199129683432284	29.183728380212	0.120871434945747	0.13553546404116	0.891806700193544	0.372496549791703	0.640667315440666	0.0917101182642967	0.0839934240160138
HS6ST1	0.110608973691043	0.163258779839018	0.498084300972138	18.3396676919258	0.198277938146894	0.274641695560207	0.721951332780887	0.470324399400344	0.715418822841425	0.13871103738713	0.210701912273882
SMPD4	0.152395647081322	0.193621648334432	0.431235277902284	3.9517569393167	0.394928297506879	0.41957849391429	0.941250095596067	0.34657671017506	0.617942468542169	0.23087819946287	0.53260341562846
MZT2B	-0.509545669938898	0.356853945575722	0.153325547537245	3.33344069430323	-0.588419780594695	0.613636602041724	-0.958905936570397	0.337606133830182	0.609204513485241	-1.22913877964954	-1.07706170622508
IMP4	-0.947590770539843	0.246538570231191	0.000121252342583485	2.64235582669337	-1.09566886712452	0.551649959850552	-1.98616685736974	0.0470147995944922	0.201612256094555	-2.19531700126801	-1.90738942116345
PTPN18	0.0171820894978088	0.0810038097743878	0.83201764137011	39.4074248424264	0.0931781473951907	0.149965058940915	0.621332382711244	0.534380951377983	0.758425113214975	-0.0673568325589976	0.0386616436705933
FAM168B	-0.166223731448693	0.100344472220636	0.0976143274507197	15.9276150441968	-0.126330611717029	0.238432966042534	-0.529837017983886	0.596224936878232	0.797544879472322	-0.471887575337461	-0.320657300813877
PLEKHB2	-0.361763527962067	0.174877451080125	0.0385771763317267	11.9682766739922	-0.421995610075879	0.329961033913762	-1.27892559030522	0.200923260151017	0.462660527542583	-0.903181733385902	-0.804638147687476
MZT2A	0.103425914361087	0.221318386682499	0.64027286968706	2.58331744221455	0.0512418575524445	0.533367708652578	0.0960722906939649	0.923463158310648	0.968342497440456	0.122867656238304	-0.0299848352345465
C2orf27A	0.879219387081763	0.426920538398242	0.039451624453419	7.7636948389888	1.31163108980835	0.619006056339206	2.11893094805133	0.0340963030367072	0.165221336920412	1.83400369403026	2.0331753338877
NCKAP5	-0.895433780006416	0.162851306989628	3.83090641830341e-08	112.332650713487	-1.19665340188334	0.244996687534993	-4.88436563744324	1.03762370212639e-06	0.000100408435013846	-2.08027645341249	-2.07269333243127
ENSG00000286068	-0.0480457745699478	0.22535576659925	0.831171227388561	3.51759292227537	-0.0228192087726988	0.471487864713825	-0.048398295015608	0.961398818094823	0.984152767009905	-0.21122727333895	-0.15121710080323
NCKAP5-AS2	0.145947066441454	0.182791565499946	0.424618471024139	8.15739378569583	0.070292356693931	0.332503193494863	0.211403553617349	0.832572384021045	0.927597945752863	0.216654828019969	0.0011993656652535
MGAT5	-0.185653725611323	0.0784785978529735	0.0179979361488079	226.986758283286	-0.258836633423899	0.127017413827623	-2.03780431063704	0.0415695071149097	0.18670321117483	-0.514743521404093	-0.537559460208838
TMEM163	-1.0652225102583	0.291869329774127	0.000262592220921978	178.051084143181	-1.49334420575722	0.492969293008291	-3.02928443401464	0.00245133772788782	0.0290641280113432	-2.45477253434245	-2.5583533439833
CCNT2-AS1	-1.36363219351429	0.321953800898953	2.28053571405777e-05	4.00369499776974	-1.99402737089313	0.558199401716675	-3.57224920836665	0.000353928366602235	0.00758531040726938	-3.11296260811903	-3.37793315093672
CCNT2	-0.161692756011049	0.0669653814992885	0.0157536955701026	39.4435224893641	-0.202120337990798	0.148947315955517	-1.35699214647924	0.174783705921929	0.431887516825401	-0.461893787518502	-0.444719249674584
RAB3GAP1	0.0554795233046464	0.0496169288063179	0.263499885040777	89.810863457431	0.0661685249095195	0.0984882197471437	0.671842024146633	0.501684272144685	0.737790336968618	0.017114256005351	-0.00555102958092779
ZRANB3	0.698903268439626	0.230974845964071	0.00247906760649718	12.4514715647499	1.01154863859595	0.379214533369686	2.66748383720256	0.00764215648749438	0.0632226762955062	1.43628778167375	1.54196345667588
R3HDM1	0.263343020605241	0.0856048537269864	0.00209613059753825	53.1621163998533	0.386792327794958	0.155233918349056	2.49167406136862	0.0127142652307588	0.0871263668888906	0.475590298508202	0.519285459383486
UBXN4	0.00929315802674014	0.107422791990363	0.931060916069462	31.593375648389	0.00428828210926619	0.192935904363914	0.0222264597323351	0.982267310987524	0.992491062288716	-0.0847571271148104	-0.106844224519279
MCM6	-0.118954145599908	0.228174450628058	0.602137030139659	3.46154800101697	-0.148103765039115	0.493713914002632	-0.29997891661268	0.764193237567018	0.8962402261735	-0.367626976761273	-0.356298277062078
DARS1	0.01487253848251	0.0910593186893944	0.870260171106915	53.2531122128745	0.0154428453365822	0.159819492052699	0.0966267952565518	0.923022776521849	0.968304664813766	-0.0724509150852882	-0.0885850630113988
CXCR4	0.790359415588996	0.323360242919026	0.0145170887490204	15.0627887222676	1.20486704541763	0.476630135539475	2.52788683630736	0.0114751332079164	0.0811903811904274	1.63800887725873	1.85841081016429
HNMT	0.356998966183754	0.095380725797969	0.000181920422863505	44.3825431054521	0.557766541956677	0.164414714481616	3.39243688568423	0.000692738891372693	0.0119360406103424	0.68216339981422	0.799157089176826
SPOPL-DT	0.382957080536514	0.089186863310676	1.75582792858773e-05	30.486141152116	0.563371479358577	0.179268843192444	3.14260676493462	0.0016745063298402	0.0226805497135708	0.739418154467364	0.80833194032763
SPOPL	0.103774729809687	0.0758415937990685	0.171215397772591	63.9369614500103	0.142737811851131	0.133137457483872	1.07210859023969	0.283671260939877	0.557679187318698	0.123637024253923	0.11978700009525
KYNU	0.0248362203315466	0.074083649153772	0.737439796673526	65.3729921608077	0.0508816892924316	0.139687512471586	0.36425367158558	0.715668591624082	0.867363538045462	-0.0504744281973679	-0.0305744029563452
ARHGAP15	0.0426178845492245	0.0612173685458968	0.486320438732333	545.945322187337	0.0516180448598977	0.103441470136649	0.499007262674329	0.617774267632742	0.813048280954829	-0.0112541362966399	-0.0293690455649714
ENSG00000228655	0.558269150957619	0.116050176669524	1.50489760137145e-06	45.0288502443804	0.770972964178149	0.19800791586311	3.89364718484866	9.87482413718572e-05	0.00292881780910957	1.12609684165127	1.14815959322162
ARHGAP15-AS1	0.874477154454605	0.200016861040114	1.23103831002535e-05	5.55150584613949	1.27227685485157	0.370650171502867	3.4325543401016	0.000597924048146453	0.0107268022120656	1.82354394484023	1.96875548010668
ENSG00000257277	0.263018257462473	0.203973084604726	0.197232892848049	5.67323038443355	0.495788437051194	0.389637844624987	1.2724339893841	0.203218963946403	0.465570208248935	0.47487398168307	0.697703701504032
GTDC1	0.26915041546796	0.0809983926953436	0.000890834681907459	102.659359697983	0.370647289457262	0.13739158253606	2.69774379634925	0.00698111458733465	0.0593425712037852	0.488399432620192	0.492857274204795
ZEB2-AS1	-0.248352099904101	0.20661410050683	0.229359869438523	4.03975722450695	-0.364931162339761	0.406557626131919	-0.897612389691957	0.369392231414568	0.63819252965763	-0.653034769701266	-0.711228038628234
TEX41	-0.438999887871741	0.255196040869527	0.0853877920702449	8.33700465101489	-0.682819520501935	0.529616306274959	-1.289272087003	0.197303511438039	0.458222458079131	-1.07353882392164	-1.23158681511031
ACVR2A	-0.18233160720688	0.10224695290086	0.0745460487252328	24.0004769098612	-0.234174128289597	0.198645721671313	-1.17885311759732	0.238456668829429	0.507534967204162	-0.507416060264573	-0.49718883741893
ORC4	0.0661375121522752	0.134536474803539	0.6230053959257	24.4242886610435	0.073659295633268	0.233011502900403	0.316118709661953	0.751912406113284	0.888379109443427	0.0406221475368498	0.00671078557723848
MBD5	0.244480206891292	0.0534583082693869	4.80130865250376e-06	177.165585424318	0.34953421059715	0.0970141352268192	3.60292043813964	0.000314661864207644	0.00702671482309845	0.433985359236282	0.458296789049147
EPC2	0.155283244622014	0.0665375989130671	0.0196079319261627	65.951379586619	0.258678089469628	0.134246412978826	1.92689013977921	0.0539933225805131	0.219548399966603	0.237247255646329	0.309572311376688
ENSG00000289474	-0.520674703559344	0.599242255704816	0.384908121274553	3.75550940724525	-0.0745970776061182	0.912441492790721	-0.0817554639892159	0.934841172048989	0.973031119972763	-1.25368563543445	-0.235973487072847
MMADHC	-0.126560038500699	0.338507514740674	0.708496126919258	5.94288188223276	-0.208155107242862	0.541087064918777	-0.384697991762395	0.700461183253593	0.859307250701275	-0.384402984680607	-0.454597702482705
NMI	0.0215060218440759	0.118223860036937	0.855653891181304	10.0247948064811	0.000740436702323984	0.246762954261698	0.00300059911561415	0.99760587188512	0.998707957128116	-0.0578197112466404	-0.112651774395523
RIF1	-0.0846157339456621	0.150196094651082	0.573184048466784	31.974158525071	-0.127584254783071	0.247552285250603	-0.515383062022287	0.606285366192014	0.804461746276939	-0.291888141970546	-0.322709418028116
NEB	0.36162415676429	0.135267193791578	0.00750852674839445	16.8867008064564	0.566990644938699	0.249621437499554	2.27140205031353	0.0231226504125442	0.129844660581579	0.692364994133203	0.814256235838312
ARL5A	0.030854948818555	0.0521455222607927	0.554045802899805	101.564036565238	0.0216822218669164	0.105884930062574	0.20477155582105	0.837750611252595	0.929863382667113	-0.0371991641252336	-0.0783716838360616
ENSG00000288066	0.362174878275974	0.170942118774959	0.0341159217397102	8.15877848510334	0.487125976583463	0.305667690860505	1.5936456195685	0.111015430595268	0.332895726930303	0.693579698121527	0.683523920412416
CACNB4	0.0219817470450267	0.111990827351547	0.844389704565552	104.073672107656	0.0367569809704689	0.184519784268324	0.199203468160453	0.842103586591716	0.931780129307998	-0.0567704235636983	-0.0536954633911317
STAM2	-0.0736305136493459	0.0813585418201948	0.365458658778114	31.0833063925212	-0.0669842461066995	0.155628193828087	-0.430412025347366	0.666895949303449	0.840087205039716	-0.267658489372169	-0.223511867819144
FMNL2	0.0179040493139799	0.0691913019950863	0.79581921779633	368.689867349492	0.0498247714148916	0.118407429042585	0.420790923489878	0.67390776005795	0.843364624011714	-0.0657644352229441	-0.0323044961776835
PRPF40A	-0.15926430412514	0.0578396978083595	0.00589533740375893	51.3136234231707	-0.207253825970149	0.121600448349069	-1.70438373200074	0.0883094211217245	0.293140767271698	-0.456537450188866	-0.453122374405115
ARL6IP6	0.55885246559228	0.126010820278576	9.20910206865928e-06	17.2710338647901	0.843817033170524	0.230219806228152	3.66526688991427	0.000247080779230651	0.00583013267248679	1.12738343496229	1.26739972782105
NR4A2	0.484512190973839	0.471922426185494	0.304572293283042	5.17767237215048	0.649686781537503	0.695388729177496	0.934278561439947	0.350160220093459	0.620405938319833	0.963414121695378	0.949623446858967
GPD2	-0.0968881595050546	0.0715880930792136	0.175924156219041	96.8354422195673	-0.14932412288873	0.123997684390389	-1.20424928596735	0.228493241659913	0.496269588035095	-0.318956930745154	-0.358295908938775
CYTIP	0.23745407504204	0.148680769402081	0.110249386998078	17.7947434760906	0.383655430732349	0.255288471105283	1.50283100945097	0.132882627288094	0.368075252264894	0.418488106634544	0.514150600318855
ACVR1	0.15936729533404	0.0824575643214369	0.0532708321557901	25.9164470446734	0.203500794542706	0.150299430190604	1.35396916864311	0.175746214253859	0.432984133313342	0.246255279816743	0.219251326224044
PKP4	1.43527548369172	0.31641995763522	5.73358545190977e-06	4.50129071513607	1.5424410481753	0.564809444147433	2.73090520025488	0.00631606368751423	0.0553594603169134	3.06047395886298	2.4109934717713
TANC1	-0.0633148604300691	0.19165676050311	0.741131379394554	65.5584526875517	-0.121686616519136	0.296157447938007	-0.410884876832839	0.681156952172463	0.847685580905715	-0.244905673580918	-0.313055438093471
WDSUB1	-0.00748871675840454	0.10187513813683	0.941401260348346	21.5699780505706	-0.0185463502044098	0.196626676387369	-0.0943226552223876	0.924852853876543	0.969163240006266	-0.121772224220316	-0.144222760181478
BAZ2B	0.33013669821008	0.0447552797404114	1.62521863947822e-13	237.617349232968	0.454888481672323	0.08203826719127	5.54483288404621	2.94235055160473e-08	6.87505324009105e-06	0.622914390376977	0.630753622356236
ENSG00000226266	0.0147108721714586	0.128557435202003	0.908896657009822	10.9187755514313	0.146715202140403	0.262886748233395	0.55809280279943	0.576781014994246	0.784944401771035	-0.0728074958772956	0.126297681884552
MARCHF7	-0.110942394929608	0.0406042299288341	0.00628963944207695	87.8070687355905	-0.12653717504547	0.089891113191433	-1.40767168803433	0.159228309010004	0.409439175828544	-0.349955784904404	-0.320995429084679
CD302	0.430933506277455	0.0835624149061516	2.50903616423278e-07	54.9790626067164	0.629529580302383	0.145199539499918	4.33561692048437	1.45351888715108e-05	0.000696235546945368	0.845237800979563	0.916627659807655
LY75	-0.46633240681135	0.106591857655817	1.21468886827972e-05	20.0507859345137	-0.617844900891311	0.20382461275429	-3.03125757258826	0.00243537399369658	0.0289671598681284	-1.13382504674481	-1.12522836348773
RBMS1	-0.0999558733936352	0.0741874741028523	0.17787022544787	110.219084035357	-0.174058905674262	0.127785430299301	-1.36211855503854	0.173160473426717	0.429331817207174	-0.325723262214761	-0.398784844681
TANK	0.109048038564715	0.0552358943309524	0.04835625695792	108.196977749297	0.162983065609379	0.100776944101143	1.61726540790723	0.105821002859705	0.324028540897337	0.135268146410039	0.152926922350084
IFIH1	0.193941329477086	0.129186282929033	0.13329006696319	14.0086661833029	0.23520482602028	0.24373062929009	0.965019565679364	0.334535011966052	0.605487514572978	0.322513817525936	0.27114838569674
GCA	-0.460614619991196	0.12043339561499	0.000130962260713008	37.6851827056006	-0.632113523916958	0.21013857788797	-3.00807938394802	0.00262904453472403	0.0305658333041944	-1.12121355743946	-1.14858500121626
TTC21B	0.627197164375559	0.133466723693074	2.61083564671672e-06	10.1430232407897	0.871700758652353	0.280284993796039	3.11005147598691	0.00187054742209997	0.0243436018772593	1.27812855101744	1.31304324040317
CERS6	-0.0353586100425066	0.170416932420224	0.835632696928016	53.5519090491635	-0.0518088899764772	0.277900424064689	-0.186429690241917	0.852107811097489	0.935683162912724	-0.183243711729226	-0.198670977783864
DHRS9	-0.131069289080156	0.156049226874509	0.400951725089754	10.3931807867334	-0.247671098898689	0.302134025132643	-0.819739182933652	0.412364807764318	0.672761385964266	-0.394348854865468	-0.519282339530695
FASTKD1	0.15028878295304	0.0754656235957641	0.0464274099706713	29.6309203284917	0.230603583199696	0.147259549699833	1.56596691806913	0.11735636212673	0.344833568756885	0.226231175140804	0.263616505327611
PPIG	-0.0393978296365149	0.0857432656823965	0.645885207834796	49.9873457754891	-0.0559115409416548	0.161573138601467	-0.3460447783933	0.729309062867344	0.875865716719212	-0.192152853730156	-0.205386701659112
SSB	0.282340655863683	0.260820451928483	0.279026130263935	8.26362365321845	0.425974188349318	0.435863456461121	0.977311086843352	0.32841516596803	0.600308584234637	0.517492608164848	0.583423149534306
METTL5	0.0665597418170824	0.225707541556342	0.76807505166398	3.09774168820999	-0.179699839806552	0.53237504649536	-0.337543694035851	0.735707079651188	0.879466912059669	0.0415534422964495	-0.408018619709013
UBR3	-0.0484621385603874	0.045554668478786	0.287408547104407	68.8265799590062	-0.0868731587266273	0.108906016765843	-0.797689249010103	0.425050844283881	0.681853715937619	-0.212145630419709	-0.256068487055841
GORASP2	-0.239445623251798	0.115352308460819	0.0379146170676851	10.5113465215536	-0.326907983402898	0.250740426000748	-1.30377055115127	0.192311826233294	0.451998845759312	-0.63339011721913	-0.64898702110896
TLK1	0.146436970597891	0.04793552006147	0.00225155144072826	74.9239963908248	0.15746414728195	0.105367508567664	1.49442792586133	0.13506380704818	0.371962913669695	0.217735389647026	0.143892877803852
METTL8	0.131995322161823	0.0775546517365727	0.0887618828401307	28.8069265523692	0.149988963909614	0.13737761989693	1.09180057146241	0.274920767824527	0.549612052537348	0.185882034401054	0.13165657794029
DCAF17	0.575883433501938	0.241513340281639	0.0171033346457662	12.6807305423615	0.888633663274014	0.382671616328371	2.32218336912523	0.0202230640987316	0.118857027034263	1.16494794661833	1.34076110205169
CYBRD1	0.182863012060566	0.0788502195049036	0.0203886055465495	27.2339084524698	0.298855904758314	0.158422043299198	1.88645404726848	0.0592337952454454	0.230131114709022	0.298078824404602	0.375340302775347
DYNC1I2	0.418219255407158	0.160182392103137	0.00903058651736461	17.036630669748	0.580063307888646	0.277391788623155	2.09113366609665	0.0365160835646272	0.171710622482013	0.817194496127568	0.835655178968299
SLC25A12	0.0692546252530784	0.199728562333351	0.728783859607993	13.7600672615649	0.0959189762799328	0.334892842511265	0.286416919396258	0.774558817464447	0.902160908365884	0.0474974368351116	0.0431481696108843
HAT1	-0.172618342773633	0.113275913293938	0.12753991669931	15.5400672580757	-0.318509607336449	0.233550655104866	-1.36377098661289	0.172639654368534	0.428801630503126	-0.48599190886247	-0.635239525857359
METAP1D	0.432399650091045	0.319657712190066	0.176152827397275	6.72379873068212	0.695238009957922	0.50395753139833	1.37955674167394	0.167723164295321	0.42172911127275	0.848471614622285	1.02418730199711
ITGA6	0.112450733550159	0.145891417452863	0.440835121876701	13.487083423709	0.139004261518138	0.263583973440301	0.527362341889961	0.597941989397036	0.798304092835518	0.142773332029594	0.11367546554758
PDK1-AS1	0.576516475429539	0.200143152726273	0.0039701900005826	12.8548561403359	0.810989397876421	0.321401727043303	2.52328886137925	0.0116262854639206	0.0820779769671037	1.16634422139228	1.21366341537728
PDK1	0.210239791567149	0.124147137470631	0.0903655216867812	28.9016186124016	0.233709284274866	0.207090739261139	1.12853566078665	0.259093765272107	0.532303001148309	0.358462670956073	0.268700298961759
RAPGEF4	1.23577083210053	0.374812213517929	0.000977096108767436	6.49819326144281	1.74309630195784	0.582670669982583	2.99156348818784	0.00277552818331891	0.0315484929614723	2.62043468159553	2.73945067906455
MAP3K20	-0.0494781219540674	0.177581133825015	0.780534446502605	18.4445815806367	-0.0657314933718214	0.288306376769991	-0.227991812419264	0.819652605660757	0.922253685539223	-0.214386543574891	-0.221461208008497
SP3	0.0773980850942824	0.0480942640732298	0.10755082307897	75.8765982331443	0.125635807185412	0.0999129131488038	1.25745314820616	0.208589594227622	0.473752563466244	0.0654591342411592	0.091792334689151
OLA1	0.0155695513747464	0.0946908085064478	0.869396458002768	56.9180670300211	0.033296419979645	0.163677341555779	0.203427179737631	0.83880115756475	0.930212254753966	-0.0709135421624038	-0.0593601353959117
CIR1	0.177548781715542	0.114940701873457	0.122419098521249	18.5251644600199	0.213804790253122	0.226133731060773	0.945479426046627	0.344414169597245	0.615920803573196	0.286357443165587	0.236118174169491
SCRN3	0.833839420453712	0.336896659508751	0.0133213822339929	3.83264483164417	1.37272957128776	0.534613988294839	2.56770230735284	0.0102375031960857	0.0746418701668005	1.73391095153949	2.133188845711
GPR155	0.004836251079015	0.169564876925871	0.977246190183665	36.3313001459343	-0.034924252885214	0.282135542079113	-0.123785371484394	0.901485214589755	0.959580928418873	-0.0945875450849339	-0.17103212636776
ENSG00000236449	0.392340478337607	0.166063740664653	0.0181477505087625	22.8802891329948	0.516903609848327	0.277023816000388	1.8659175853949	0.0620528968550093	0.237406849788734	0.76011473248584	0.732267614273427
WIPF1	0.0593109554133623	0.0451166843690589	0.188640180485677	150.310801337841	0.06142780808332	0.090696331595013	0.677290988544213	0.498221347312331	0.735391668548903	0.025565089620366	-0.013311218162828
ATF2	-0.101357099446795	0.0962503347530034	0.292314817971716	34.3344829213796	-0.128394045058242	0.166651022877234	-0.770436585635753	0.441040958199749	0.693788568071198	-0.328813889399656	-0.324034982384204
LNPK	0.48207796589812	0.22024893165887	0.0286123357674862	12.1065098722631	0.674237748504246	0.358509073309429	1.8806713656653	0.0600166371470127	0.232119250653363	0.958045050676319	0.989811490252958
MTX2	0.568090398891109	0.225716396450327	0.0118415055028538	14.6764927134688	0.836594852333072	0.3482539310609	2.40225530199909	0.01629433196142	0.103240542453971	1.14775916785794	1.2555775736351
HNRNPA3	-0.0769874202605943	0.0582180196014236	0.186035496862052	66.8499560797235	-0.0710762196199951	0.119565088790115	-0.594456294385081	0.552206966080782	0.771508287316795	-0.27506268144131	-0.230210113527436
NFE2L2	-0.0754770782651458	0.0770328849542814	0.327183201214491	80.9124112089171	-0.104552072321777	0.143299407181315	-0.729605756076081	0.465631202774945	0.712347741337091	-0.271731381670587	-0.285007507978437
ENSG00000213963	0.356340182342838	0.228043400623202	0.118147157740191	5.83139143247768	0.349601792408446	0.415253182607472	0.841900332258057	0.399843744346861	0.66248755981372	0.680710347151436	0.4584074152729
AGPS	0.0259759562213357	0.0827321221893577	0.753538758116975	44.253961087213	0.0652822763767064	0.152087777389915	0.429240781192685	0.667748007708624	0.840305932839129	-0.0479605592062514	-0.00700175022027365
RBM45	0.129495494185563	0.129799146211042	0.318443964379995	10.2689674665248	0.159916410397591	0.281712933583913	0.567657325360098	0.570267673825994	0.781680399950353	0.180368265738555	0.147907043789182
OSBPL6	0.129492330229458	0.473848061283702	0.784639396029259	16.3719396243542	0.0717551461348671	0.655853874576754	0.109407215412386	0.912879511033799	0.965487493453719	0.180361287129552	0.00359383939853837
CHROMR	0.290877072086553	0.0946197807162698	0.00211090749011717	16.7967974901298	0.26668845435053	0.208983674094524	1.27612099608272	0.201912750604786	0.463866702828261	0.536321033443187	0.322684662180283
PRKRA	0.620552951280804	0.212313614822267	0.00346884999683587	8.29250910591063	0.940415182881884	0.393114984401806	2.39221403456012	0.0167470729467379	0.104998009705333	1.26347368104369	1.42552346435811
PLEKHA3	-0.300668959380153	0.271715767320467	0.268485546841458	8.29612240266953	-0.337176011821759	0.422717992192524	-0.797638184438089	0.425080485501939	0.681853715937619	-0.768427933966522	-0.665794993366301
TTN-AS1	0.117587139479046	0.230737446314903	0.610321590272126	16.3386178718888	0.206477032983504	0.378187882135548	0.545964169495786	0.585090567081347	0.791043844287294	0.154102493202894	0.224123199489635
TTN	0.584868665338596	0.271544591435781	0.0312512590865423	2.78367891616875	0.885697695512441	0.581062658837744	1.52427226572094	0.127440712281428	0.359400065839293	1.18476630620017	1.33595514878862
CWC22	-0.0279364044032591	0.109294454199164	0.79825447628975	17.9238057529278	0.0484251436976957	0.210507207616306	0.230040311902103	0.818060445208623	0.921135292089634	-0.166872855314723	-0.0345955790303588
UBE2E3	-0.132626982737275	0.109696819189234	0.226650488529789	38.965112093843	-0.192968504440037	0.198777227461257	-0.970777723910291	0.331658977744539	0.602673180347625	-0.397784596266061	-0.429738402509959
ITPRID2	0.533103299307569	0.242332039989321	0.0278148562194465	12.9750394915341	0.77065511405291	0.396449650418635	1.94389152125403	0.0519085339251912	0.214069631942889	1.07058954854514	1.14763929702949
DNAJC10	0.0278589430713859	0.113762819320795	0.806544557117161	31.5194459638642	0.0399893800419762	0.198156990134581	0.201806557592629	0.84006795480901	0.931140924108564	-0.0438073318704894	-0.0484042748881125
NUP35	-0.145338460394592	0.214153679387436	0.497350580850319	7.03060613518198	-0.111426529361684	0.379260869073763	-0.293799172147159	0.768911367715146	0.899259178242593	-0.425821784355235	-0.296260465069867
ENSG00000272800	0.505203174012233	0.319367097984546	0.113675002073726	6.93894632643189	0.610608638033031	0.508141013736592	1.20165194606699	0.229498406438415	0.496992725567769	1.00905137952145	0.885655533536377
ENSG00000287621	0.634936064660669	0.433621084840165	0.143121627555638	3.06643367066284	0.745929952102022	0.798603345011249	0.934043110089297	0.350281655771852	0.620424733702731	1.29519792790236	1.10716610985312
ZNF804A	1.38415269711374	0.563659224632342	0.0140628020429351	51.5683517584679	1.71256761437647	0.740429227447717	2.31293896957544	0.0207259948644836	0.120702146384044	2.94771451251299	2.68947756709125
LINC01473	0.0769197889541595	0.0568252868464073	0.175857956419794	76.3831103401475	0.0289621744928979	0.108054474530862	0.268033088112662	0.788673849624623	0.907188848508186	0.0644041759424889	-0.0664549616786222
ZC3H15	-0.0719579027827918	0.0929233889835983	0.438706814617231	15.5450554259123	-0.253650322437165	0.213008849704914	-1.19079710908046	0.233733244074377	0.502172512469125	-0.263969279767291	-0.52906986828067
ITGAV	-0.201888605555415	0.134153251435201	0.132347148105603	130.59245178764	-0.26360491996108	0.211817749356008	-1.24448928742998	0.21331953960965	0.478375088630311	-0.550552134286769	-0.545364778285752
ENSG00000227227	0.551696511819157	0.142511419115073	0.000108281225499401	7.99395212372334	0.667198716884504	0.28841408293342	2.31333612456964	0.0207041660112348	0.120702146384044	1.11159983943523	0.978289137240588
CALCRL-AS1	-0.065616806243657	0.473179507801342	0.889709248955379	5.7571223564125	-0.0151470651896444	0.709190713353023	-0.0213582396165761	0.982959885917823	0.992503938691189	-0.249982981623818	-0.138658392233487
WDR75	-0.177544003840862	0.163682813388675	0.278061974822819	10.8750898435657	-0.312745892800936	0.314997287114483	-0.992852654909599	0.320781765260948	0.593252049150444	-0.496856238685362	-0.625804768758889
SLC40A1	0.272337947612447	0.167911108720655	0.104821036997166	10.1848160574578	0.421807844314798	0.297924654739391	1.41582053584579	0.156828055413428	0.405835260296903	0.495430042332496	0.576603165006592
ANKAR	0.304811130424995	0.128254345579601	0.0174723403066798	24.2651332140738	0.431300206914603	0.229482958330277	1.87944329310007	0.0601839896233519	0.232391221520238	0.567054817902583	0.592141432016165
OSGEPL1	1.29158079788729	0.383442167701806	0.000756099668222624	3.3836117147912	1.29818345285624	0.530716152618511	2.44609749760038	0.014441194263613	0.0953457209134476	2.74353244805489	2.01116258717553
ORMDL1	-0.277724738839807	0.137265741182717	0.0430460067460288	21.7437135875089	-0.383866293335208	0.240905850451267	-1.59342868849447	0.111064054145762	0.332914154792365	-0.717820802034945	-0.742223390752114
PMS1	0.28671597738713	0.127827238794966	0.0248970764431551	54.9689180926901	0.476493741454674	0.216405212505886	2.20185889210831	0.0276752775339281	0.144580601663766	0.527143076490447	0.666119769801578
HIBCH	0.680657794612227	0.179545036402064	0.000150033334424745	29.1734687911449	1.02606074288156	0.290848891955068	3.52781382794497	0.000419006742831232	0.00848643677869599	1.39604448382392	1.56571865448778
NEMP2	0.0238255210339642	0.206986898752701	0.908360770802525	3.84306945651115	0.0495272558388548	0.411901639582674	0.120240492096691	0.904292642388402	0.96136678912485	-0.0527036864371919	-0.0327915062777887
NAB1	0.253209154754569	0.0924563991578407	0.00616850359569548	19.1168240912645	0.431268827389055	0.164092912521433	2.62819899264525	0.00858382859324733	0.0673682144794355	0.453238443705375	0.592090066147924
GLS	-0.0412282112293327	0.0565930246333394	0.466305484150249	117.337830590009	-0.0682738260018081	0.109845203076774	-0.621545812556693	0.534240561477366	0.758338209950091	-0.196190051794478	-0.225622810856738
STAT1	0.0100577406117817	0.0749130834969298	0.89319793192826	51.5353907365725	-0.0219282937998409	0.134012010039693	-0.163629317949533	0.87002296338349	0.944489714311872	-0.0830707184749638	-0.149758741560677
NABP1	-0.62211611165752	0.0875227469758103	1.17693438566233e-12	60.6618889810987	-0.863455686191937	0.15018599146643	-5.74924250764717	8.96441623846884e-09	2.68372211139161e-06	-1.47743081404804	-1.52727431593697
SLC39A10	0.304493750888959	0.14156654063921	0.0314850535156319	53.8805415843226	0.432938840832321	0.235527704003156	1.83816524966643	0.0660380587090469	0.246261036369276	0.56635478679783	0.59482374962432
STK17B	0.0129192026687857	0.137371501714556	0.925072833239823	15.7759200679674	0.0155326747140641	0.237756446968174	0.0653301936167617	0.947911102657559	0.979659621026383	-0.0767593082624718	-0.0884380192340524
GTF3C3	0.374009184765634	0.148176638192709	0.0116002649623325	11.7880603967795	0.545960485980924	0.271020281658754	2.0144635768195	0.0439608852349492	0.193247843349969	0.719682145523818	0.779831484180975
ANKRD44	0.117849452701905	0.0646838438013247	0.0684655673628564	394.647564460334	0.143542662289882	0.115137418866412	1.2467073146431	0.212504835791657	0.47744195041517	0.154681066785435	0.121104478319306
SF3B1	-0.14527883631241	0.116019068696198	0.210497754346792	59.2523966117907	-0.199199022760327	0.196965816823452	-1.01133803810677	0.311854666212117	0.584252497849713	-0.425690273947725	-0.439937281477213
COQ10B	-0.0819416227541989	0.133459630745377	0.539228153954797	8.10262286706301	-0.0913305520563157	0.320924326543537	-0.284585942860663	0.77596138208975	0.902926685049729	-0.285989963924876	-0.263364896879546
HSPD1	-0.165375386648473	0.226707970649748	0.465717655928324	14.4801956946992	-0.148127632628084	0.359026612212432	-0.412581205931439	0.679913473215575	0.846688037619291	-0.470016415794135	-0.356337346468284
HSPE1	-0.125906452427017	0.748417712472554	0.866402192833872	3.51200458498394	-0.117434858434692	0.901779983428585	-0.130225621096847	0.896387924477114	0.957559803355347	-0.382961396521126	-0.306095637339803
MOB4	-0.0123325806789785	0.268908321940514	0.963420516902417	10.7551769357941	0.0336906530405665	0.429854915205116	0.0783768007502954	0.937528327072344	0.973680299564912	-0.132456137411267	-0.0587148062167751
ENSG00000222017	0.494857521421707	0.519193893343126	0.340525919331477	2.77677875920184	0.929457629688634	0.776127787625759	1.19755746992634	0.23108934162161	0.498741430100175	0.986232395339952	1.4075867931134
PLCL1	1.03489835205112	0.190496775315102	5.5529707089852e-08	55.9992690492367	1.51692982948516	0.292293305866346	5.18975220793728	2.10574112142151e-07	2.82539586372206e-05	2.1773784408569	2.36923357021053
SATB2	1.22822830580602	0.363463014770935	0.000726868528898656	6.04516412993158	1.65673445017941	0.493478196534841	3.35725967593472	0.000787191431147508	0.0129406360315674	2.60379843881654	2.59808297442145
FTCDNL1	0.15608617625416	0.118050385692016	0.18610168434744	24.1598317115743	0.275738690485213	0.216468621717125	1.2738044354786	0.202732732852059	0.465041216411899	0.239018249216086	0.337499202194092
C2orf69	1.27765008948678	0.475298381951795	0.00718596424438896	3.54652749780522	1.21230316704378	0.628290120072917	1.92952766295781	0.0536653892859844	0.218805994621646	2.71280605241702	1.87058316895567
TYW5	0.292395997189092	0.184790570458052	0.113578782380287	8.00532427079223	0.487584298610186	0.354159754597606	1.37673547680248	0.168594046038005	0.422910817280376	0.539671264623332	0.684274158296053
SPATS2L	0.802372657859288	0.232684205072294	0.000564057841624619	41.0077076519957	1.1719156774861	0.342509056450594	3.42156113952317	0.000622627243609057	0.0110869312151947	1.66450599601809	1.80447195691595
KCTD18	0.0558137275690607	0.182341280381816	0.759532426038146	5.93220372619421	0.0793376190298779	0.370510854803812	0.214130350032222	0.830445408751127	0.927017829857352	0.0178513967276331	0.0160057639533327
SGO2	0.80917047840307	0.342185883818908	0.0180441803263507	4.10189397247716	1.26421111643278	0.511247727122663	2.47279557319081	0.0134060803902219	0.0903571258270149	1.6794996716804	1.95555248708331
BZW1	-0.275056426674813	0.357232953204959	0.441321392117227	3.22514634474726	-0.300980898562147	0.589861258711323	-0.510257105577173	0.609871349614535	0.806819026217972	-0.711935414665561	-0.60654637866619
CLK1	0.313078624695309	0.146772028872767	0.032916965294703	40.4511629451909	0.477588817447893	0.230515540652836	2.07182915345026	0.038281376856363	0.176569855697621	0.585290092992692	0.667912324921497
PPIL3	-0.0504889281181711	0.290821620423996	0.862173630243684	4.51367902364426	-0.279345583430393	0.510319953914531	-0.547393025272883	0.584108746003102	0.790611081886049	-0.216616037525845	-0.571131032927041
ORC2	0.287705823067795	0.0849466687258739	0.000706872974323275	20.7618164075861	0.476320293832119	0.213361880661368	2.23245264034816	0.0255850620088707	0.137159985475647	0.529326338757528	0.665835849392609
ENSG00000183308	0.206939853501553	0.170247564899505	0.224166631249654	6.34257827792728	0.302654314177961	0.365460559498815	0.828144942898942	0.407588419720686	0.669644496814299	0.351184132085772	0.381558006656082
HYCC2	-0.259084649555525	0.109614267275502	0.0180981778083163	30.5410842456693	-0.421982616084504	0.207632535182679	-2.03235304964723	0.0421179275198453	0.188228798640973	-0.676707116958247	-0.804616877523658
CFLAR	0.117274185471107	0.0540143266766618	0.0299184643458984	95.1784108419057	0.180608908655735	0.0998913340491654	1.80805382543837	0.0705981237123902	0.256671736305388	0.153412223305058	0.181779070868803
CFLAR-AS1	0.602856541787872	0.147577504134819	4.40736815154733e-05	7.90407233825553	0.924425379863789	0.300250045189599	3.07885175930628	0.00207800052677221	0.0262282543431855	1.22444143201395	1.39934938745014
CASP10	-0.268699481579688	0.0852870997406704	0.00162975072809079	21.5251668548473	-0.412395550461438	0.160342547770474	-2.57196580817571	0.0101122878228215	0.074177425224066	-0.697914160008202	-0.788923588953692
CASP8	0.037253404187468	0.104279774719443	0.720908572200436	21.4157372841048	0.0361820840328893	0.202959841339665	0.178272134004758	0.858509262092405	0.939242053988228	-0.0230863519491347	-0.0546365254318171
TRAK2	0.000391850824997462	0.27570255530442	0.998865982153134	15.0248099463841	0.000829457540439496	0.429175937451653	0.00193267484977052	0.998457949536302	0.999083680442634	-0.104390377550578	-0.112506054134891
STRADB	1.17118791574993	0.48238048198494	0.0151851113523246	2.51032028636166	1.08401125168021	0.649262316854596	1.66960444729303	0.0949976499334001	0.305087994087151	2.4779867757042	1.66057917731195
ALS2	-0.716841275514856	0.204296097446458	0.000450074208072356	8.84130339535258	-0.951020071053052	0.363369463635443	-2.61722617398357	0.00886475815118087	0.0686343957209643	-1.6863622465253	-1.67061047468516
SUMO1	0.0324302808286733	0.241318140789625	0.893095709474407	5.03880572842775	0.0632118340056524	0.43722635448077	0.144574619891612	0.88504673706079	0.952502512604574	-0.0337245185284523	-0.0103909050330104
NOP58	-0.107215486213573	0.110964955299527	0.333938944285686	20.5634605454128	-0.109010921017881	0.213115775114631	-0.511510332631387	0.608993755099727	0.80638012078167	-0.341735494275761	-0.292306300124953
BMPR2	0.028634344461717	0.0543543165989032	0.5983262158854	92.325704017269	0.0560117257169716	0.114105420866001	0.490876991573861	0.62351345129974	0.817023507516279	-0.0420970606328411	-0.0221769281553954
FAM117B	0.271342143905209	0.158568286105667	0.0870440907895202	21.5478359743575	0.403074846590558	0.273506360297135	1.47373116351905	0.140553988689687	0.381338774184991	0.493233638689081	0.545938689490776
WDR12	-0.314361846070428	0.286981702854874	0.27333824685257	6.40540429931013	-0.331242420021548	0.49162956053288	-0.67376424571076	0.500461209453315	0.737396365328831	-0.798629775952847	-0.656082160259886
CARF	0.576352797204718	0.141076317686584	4.40014736249367e-05	13.3532531897823	0.729686593615605	0.265799592396525	2.74525098792117	0.00604646347428151	0.0536343704477934	1.16598320300408	1.08057698215805
NBEAL1	0.237700700880142	0.105301095368995	0.0239866442900968	25.3277150891526	0.320532324149924	0.186445941978576	1.71917029004984	0.0855833688956595	0.288287156828558	0.419032079192016	0.410822933024348
CYP20A1	0.237082283687757	0.0712781129453973	0.000880519208835427	30.5761339001469	0.362754493480245	0.127255386733563	2.85060226361773	0.00436365157636627	0.0432492413380405	0.417668061600365	0.479937374648335
ABI2	0.608280308051475	0.197609923107709	0.00208264140727866	29.5355178761329	0.868530901846771	0.318555350723134	2.72646778613252	0.00640162010633057	0.0558030214910345	1.23640441216338	1.30785442877599
RAPH1	0.297591150232509	0.047917856124505	5.28351859746278e-10	73.6361195520972	0.406500291025834	0.0959162236788826	4.2380764737648	2.2544298407611e-05	0.000978439102357013	0.551130001912343	0.55154587839682
PARD3B	-0.720987624253818	0.157119179129191	4.45813041473766e-06	41.8237305657316	-1.08074249849931	0.249165842585881	-4.33744243305262	1.44150272520032e-05	0.000693949553136638	-1.69550767891416	-1.88295610451091
NRP2	-0.0604434160693829	0.136882515523413	0.65879931990986	42.7315457116082	-0.0538389108076402	0.221134178091939	-0.243467162209797	0.807643520625763	0.916081568505186	-0.238572245808119	-0.201993965646786
INO80D	0.0474120546653509	0.106779422255758	0.657029101906052	27.7959038587567	0.115988520869416	0.19872573745605	0.583661292966986	0.559448213889346	0.776073071852793	-0.000679830704405651	0.0760004694796579
NDUFS1	0.226969062313199	0.195738524097611	0.246231117735784	14.8548850089334	0.394636559229051	0.310003138932863	1.27300826884375	0.203015107661266	0.46539476702439	0.395361741476936	0.53212586252088
EEF1B2	-0.413127338165901	0.192652504381307	0.0319994757458867	7.76412290232488	-0.585858126624379	0.361159318119942	-1.6221597982689	0.104769137064966	0.322952334822143	-1.01647279572219	-1.07286847582976
FASTKD2	-0.529058161834762	0.264210548526501	0.0452405247725405	8.67592741964155	-0.811800739163195	0.442300799410195	-1.83540418702776	0.0664458237992229	0.24730030769097	-1.27217668760337	-1.44271914320111
KLF7	0.579002128606339	0.118770221524287	1.08820992109633e-06	36.6405339882322	0.848603961032404	0.204152311347529	4.15671983055741	3.22849510715686e-05	0.001283360295708	1.17182672527744	1.27523556031179
ENSG00000223725	-0.827497538585927	0.185175951637056	7.8692907518661e-06	9.61960469176715	-1.27229141139264	0.344322140921175	-3.69506128182418	0.000219833759239692	0.0053411423986455	-1.93043225511181	-2.19650693262522
CREB1	0.198050036911924	0.0567155926619142	0.000479443966215545	60.6524521749655	0.288971004527607	0.110652528781556	2.61151740235487	0.00901414000433731	0.0689650217748997	0.331576226024733	0.359159481875092
METTL21A	0.652531773721363	0.13272747540489	8.8182705701096e-07	26.7808996622435	0.960873211015446	0.216053938947077	4.44737650097097	8.69254044010074e-06	0.000465220879419917	1.33400806609374	1.45901168188945
CCNYL1	0.283570329397169	0.187237000545767	0.129899219913135	9.38510806944158	0.449574935648859	0.327229071944926	1.37388445646579	0.16947755586914	0.42390129264968	0.520204848950385	0.622055756465405
PLEKHM3	0.377648063800822	0.157478974627465	0.0164810125563516	15.0852089110903	0.536366134477974	0.27041001877983	1.98352907521037	0.0473083626707785	0.202327729636633	0.727708272673921	0.764126269186385
IDH1	0.239655701757853	0.129313037793619	0.0638395386664333	22.4534837888084	0.401183829730414	0.216356036149021	1.85427611298114	0.0636996677289987	0.241298069135551	0.42334414493296	0.542843240430167
PIKFYVE	-0.121141788213832	0.0523014244556584	0.0205460689264173	53.6915657058322	-0.157764492751416	0.114050355465518	-1.3832880406858	0.166576563544362	0.419948283882892	-0.372452170896211	-0.372112144802823
PTH2R	0.906754314365656	0.661006107049708	0.170132238159565	3.91298125477648	0.862816340849502	0.792848109228313	1.08824922555379	0.27648509884144	0.551211409890387	1.8947363606873	1.2985001322366
RPE	-0.1022681922785	0.0997268829686597	0.305135488628599	14.067778429252	-0.0566217796690906	0.214210767111829	-0.264327421224029	0.791527632364064	0.908165666380396	-0.330823449718122	-0.206549307793401
KANSL1L	0.63193168508085	0.0843757218653574	6.91382561532317e-14	56.1402378269875	0.918792923984191	0.149103623393008	6.16210996806185	7.1781971581174e-10	4.04512522204498e-07	1.28857129033579	1.39012949066926
KANSL1L-AS1	-0.0697957536703006	0.130896823124591	0.593886852493004	14.4235817379227	-0.0682635355206662	0.246238361713984	-0.277225429236558	0.781607014841995	0.90450242720595	-0.259200315609229	-0.225605966131101
ENSG00000273118	-0.0279972196979149	0.312161811683643	0.928535021953864	22.6758454904289	-0.080984806150632	0.46845081806713	-0.172877926619453	0.862747382403467	0.941357622257997	-0.167006993131028	-0.246429707077693
IKZF2	-0.547473348222838	0.204613255632675	0.00745846079268004	43.1091203529994	-0.845856727375951	0.323114893511007	-2.617820299723	0.00884933937860934	0.0686343957209643	-1.31279431353001	-1.49846617483426
SPAG16	0.0700567710250492	0.409757301208591	0.864246270106232	4.06415478788456	0.0987434399331008	0.646229199109298	0.152799409356927	0.878556463530295	0.949548818010146	0.0492666970651161	0.0477715992302565
BARD1	0.404277918472077	0.1152731021906	0.000452965382628311	14.7655385472857	0.511848040531759	0.211368885833265	2.42158650036848	0.0154529228475561	0.0997207634110199	0.786444657564276	0.723992036396973
ATIC	0.126135770321278	0.3453234247951	0.714910987663061	4.94531272638804	0.190240743166943	0.559616445131711	0.339948450089182	0.733895349182359	0.878510239306136	0.172957859769236	0.197545642663084
MREG	-0.199982780362306	0.288634214739298	0.488398113618761	3.1163278866409	0.233943569018325	0.603373217786791	0.387726140507932	0.698218708851496	0.85845568123081	-0.546348533348721	0.269083805055406
PECR	0.419413751602377	0.221521504856702	0.0583137335208114	6.44947605523816	0.563698254033451	0.40194971593325	1.40240988284978	0.160792883859785	0.411870542079342	0.819829147692083	0.808866845320646
TMEM169	0.611685705349204	0.232045959182395	0.00838763541114662	3.25535855904662	0.870714742677096	0.488664149817883	1.78182652237042	0.074777525736582	0.265518419776299	1.24391555816298	1.311429208139
XRCC5	-0.159395694174031	0.0736400992490853	0.0304242275066971	89.4033490664437	-0.231215206943651	0.129157876733869	-1.79017503841498	0.0734257765916374	0.26357299476074	-0.456827251863628	-0.492345310904827
SMARCAL1	0.252474113384568	0.136114979938097	0.0636163454476034	14.8724473176223	0.344303141131271	0.254991476847811	1.35025352763757	0.176934673578848	0.434178835267768	0.451617192919303	0.449733930935391
RPL37A	-0.209483554006663	0.196691813872457	0.286860349165505	22.9069643833951	-0.209437487529331	0.322387697059202	-0.649644789301219	0.51592169457217	0.747057109129593	-0.567304002479893	-0.456696860315062
DIRC3	1.18560575477363	0.39150013253615	0.00245879961624709	65.7568680913395	1.71531842311873	0.6459186515981	2.6556260898718	0.0079161333320575	0.0643947156082126	2.50978761549991	2.69398042929021
TNS1	3.13876169189976	0.919547515390466	0.000641632804859285	2.96097894122327	3.45175994267403	0.846625165686855	4.07708166798192	4.56044782723619e-05	0.00168034962249703	6.81778404620353	5.53640155402831
ARPC2	0.0197943680075926	0.0455040543244297	0.663560762482455	73.5135689422722	0.0430169725323744	0.0983271418969188	0.437488283524718	0.661757271305394	0.836746727380556	-0.0615950363387167	-0.0434483389957191
AAMP	-0.395167210870024	0.247479400599734	0.11031741045198	2.82285671554775	-0.206695213845148	0.540012645177411	-0.382759951440104	0.701897758344322	0.86031661668641	-0.976858875084876	-0.452207969349284
PNKD	-0.632348202975356	0.236780365022414	0.007571337600301	14.3894451251018	-0.882329995982618	0.39024699138196	-2.26095271832352	0.0237621850765093	0.132272941913399	-1.49999932075966	-1.55817010842967
TMBIM1	-0.0996540450676457	0.09323398457781	0.285132911514969	17.2769694672261	-0.0943983737916677	0.20104148524665	-0.469546738952182	0.63867888470038	0.824747597480661	-0.325057531780067	-0.268386684949742
ENSG00000288819	-0.612033750257881	0.24234044914898	0.0115529784490644	10.5372468284579	-0.796504301088248	0.396795169693649	-2.00734374287671	0.0447130745139691	0.195326609139911	-1.45519256051329	-1.41768005134121
SLC11A1	-0.701338753875511	0.125812704448146	2.48289036764946e-08	231.548060180473	-0.95005340560417	0.198352366913659	-4.78972557971904	1.67009554212754e-06	0.000140346625382297	-1.65216896650103	-1.66902811774339
CTDSP1	-0.586346269691968	0.141911215495466	3.59961022636819e-05	15.1227976873837	-0.839028349005849	0.263598577484402	-3.18297752974595	0.00145768926244956	0.020627271985623	-1.39853473177149	-1.48728864497892
USP37	-0.0144961691262829	0.0803327070111039	0.856798012870513	28.986464039158	-0.0817339207154142	0.15773980587208	-0.518156595055638	0.60434901600276	0.803056378533256	-0.137228276251453	-0.247655949965695
CNOT9	-0.286117224634151	0.136511475025365	0.0360892271931961	7.80050433215458	-0.512384266601657	0.331984103717221	-1.54340000278477	0.122733753017795	0.353098721271453	-0.736331765834366	-0.952597421784633
ZNF142	-0.0939446464939265	0.215123680513559	0.662328473357192	6.45923120494175	-0.115083690053151	0.384569118739	-0.299253591735367	0.764746561353198	0.896659979940692	-0.312464544087933	-0.302246955653581
STK36	-0.234958751460188	0.325597101676281	0.4705255499627	3.07982566445094	-0.256383653895835	0.56118702185206	-0.456859556462484	0.647771995142726	0.828672727131766	-0.623493607014356	-0.533544121511509
TTLL4	0.344548262000984	0.114843056431126	0.00269832283726871	16.5101119599397	0.478737301056736	0.221375848930246	2.16255433178523	0.030575473976101	0.154490000364476	0.654701389147503	0.669792304197753
CYP27A1	0.746220946446856	0.40825508190359	0.0675750472014729	23.4088031657285	1.05309836218548	0.633259145743181	1.66298168650937	0.0963161014064211	0.307262155002835	1.54065445516336	1.60997715637603
NHEJ1	0.363711785129021	0.153033849753368	0.0174694539027961	9.37409855960654	0.599103866739034	0.290459574135343	2.06260671049485	0.0391500096750043	0.178939452617625	0.696969590915745	0.86682310837661
ANKZF1	0.174451171349252	0.301448694960052	0.562785321595069	3.90617043031622	0.267682669307532	0.495691015830306	0.540019207044031	0.589183786631016	0.792972840113112	0.279525170253817	0.324312115546542
DNPEP	-0.135358557194604	0.142132702115819	0.340924935814572	7.58062725661081	-0.186784024710351	0.288384777828416	-0.647690305004532	0.517185276052516	0.748171082710548	-0.403809518694779	-0.419614885172227
FARSB	0.0745117152511039	0.247945946681634	0.763783621134727	11.1994186991732	0.132226032162014	0.397779735692039	0.332410176531425	0.739579555266998	0.881788691905145	0.0590927859400608	0.102580025768473
ACSL3	-0.0168598775099738	0.179739160092967	0.925266510034442	21.1425718450745	0.0154353234438744	0.304570834465872	0.0506789281742731	0.959581367949427	0.983508350566712	-0.142441811477497	-0.0885973757708497
AP1S3	-0.15563675196939	0.20785813500749	0.453999277655261	6.00005067184658	-0.223195393168338	0.400645904549114	-0.557088917256053	0.577466679279578	0.785256321859242	-0.448536306275002	-0.479217492988303
WDFY1	0.181220340310209	0.103422600130052	0.0797340050012423	23.877376049784	0.289480220848843	0.206220970510011	1.40373803950647	0.160396870583868	0.410966039099614	0.29445565028786	0.35999302980184
CUL3	-0.163709518397901	0.0514465682960684	0.00146197652718412	71.3675310487654	-0.268562600288123	0.11697729045435	-2.29585246200354	0.021684318620392	0.123996799056441	-0.46634207810247	-0.553480119420243
DOCK10	0.197301590989081	0.0640762941674123	0.00207580498089295	377.456559964228	0.270007615648975	0.11168186662689	2.41764955944929	0.0156211130272984	0.100138171076733	0.329925409362892	0.328117873771266
RHBDD1	0.0238129540726249	0.119155414602885	0.84159957296781	46.9484780103917	0.0431106254535214	0.19519241181595	0.220862199777372	0.825199730799597	0.924705721900656	-0.0527314048715296	-0.0432950363716666
MFF	-0.296194456407957	0.163683846376331	0.0703652657488552	26.1596288097212	-0.396093427554286	0.273701472565762	-1.44717316951635	0.147848429096027	0.392459947558864	-0.75855870516252	-0.762238268424594
AGFG1	-0.249961905202818	0.077949988826675	0.00134268876052551	64.8002292530226	-0.352294378692667	0.142606307411995	-2.47039829504087	0.0134962690266226	0.0907424283585472	-0.656585451625418	-0.690542596370181
PID1	-0.293391789808242	0.346380381680686	0.396982881329906	13.4458599180368	-0.372894228934563	0.513503853840795	-0.726176105876263	0.467730817968215	0.713740241499762	-0.752376977693392	-0.724262965777728
TRIP12	-0.0920562205307231	0.0376656477618018	0.0145239542751141	103.470834668356	-0.0797955305547661	0.0849501476199902	-0.939321858647234	0.347565519123451	0.618554277020744	-0.308299319922013	-0.24448295445818
ENSG00000225963	-0.0578444454364367	0.133337765169863	0.664419940471133	16.4388537632099	-0.149815626371289	0.251501711447599	-0.595684321625399	0.55138613399693	0.77091056095893	-0.232839802229288	-0.359100462311852
SP110	-0.142691992458412	0.0486934733160576	0.00338511650873858	69.7917327447911	-0.228503262752535	0.0945330880185193	-2.41717759931603	0.0156413833727742	0.100163404218701	-0.419984577910874	-0.487906066984933
SP140	-0.349029290884527	0.0701967331623908	6.62115005539012e-07	38.8277006507855	-0.518737743911149	0.127909603844897	-4.05550270126839	5.00265942959705e-05	0.00180170967426841	-0.875094345771323	-0.962997575153845
SP140L	-0.0263190757365736	0.0681904987848423	0.69952335176189	33.5249335659587	-0.0115659772631368	0.139989473776389	-0.0826203353090077	0.93415343131719	0.972738029567248	-0.163305579404532	-0.132796426911178
SP100	-0.173187942833857	0.0706073541949254	0.0141736712541523	220.087779190107	-0.262392231593034	0.113430811529555	-2.31323595463008	0.0207096697665179	0.120702146384044	-0.48724825249573	-0.543379700760111
ENSG00000235419	0.00480407757897694	0.176977535077863	0.97834398225785	4.5146366514172	-0.0471232939025733	0.367070807041168	-0.128376577484922	0.897850966227331	0.957997718628017	-0.0946585088624248	-0.191001017631181
LINC01907	0.420118889243742	0.275192622858416	0.126851618421125	2.71680212294877	0.729423901792939	0.524619249841745	1.39038722275817	0.164411324314329	0.417455734675662	0.821384441042918	1.08014697586205
CAB39	0.0353899305743076	0.0620553725688572	0.568476955406898	160.145315636013	0.0624630314965636	0.11142082558584	0.560604637132589	0.575067089641547	0.783898960570549	-0.02719653973374	-0.0116166371098591
PSMD1	-0.211333559276749	0.0765741472333862	0.00578269840136794	35.2382955705077	-0.310284173217089	0.163740489021267	-1.89497524449673	0.0580956814213418	0.227537460350145	-0.571384483689212	-0.621775123262909
NCL	-0.15904632925136	0.222778014199061	0.475274846934911	10.7806577186158	-0.146269938317866	0.374508858245599	-0.390564695860796	0.696119025541892	0.857285032098126	-0.456056671895448	-0.353296443857282
PTMA	0.355954299456266	0.129732525222953	0.00607408025966493	20.2151372684935	0.656143426228553	0.23213210468982	2.82659491286355	0.00470457997987035	0.045069876207158	0.679859220998926	0.960192477291657
PDE6D	0.389139437042486	0.101708402639461	0.000130226232609429	16.729789707258	0.577049890425038	0.189940802678798	3.03805123642057	0.00238113465648097	0.0285889338336547	0.753054326190679	0.830722446503799
COPS7B	0.353264209689348	0.153897754723696	0.021707494317657	12.1003769676495	0.499274887023937	0.29059142448924	1.71813358877156	0.0857722514835241	0.288720368662038	0.673925799660735	0.703410751779704
DIS3L2	-0.0259841866917534	0.0941905952251439	0.782649325864434	44.3375911101303	-0.00700434717751006	0.164194065834266	-0.042658954462947	0.965973399357706	0.98635953590352	-0.162566928290024	-0.125329389540437
TIGD1	-0.309106282249855	0.218867566438603	0.157862159881761	2.69800401931451	-0.436291399703182	0.487394179508552	-0.89515102569157	0.370706360538142	0.639064256168588	-0.78703779307529	-0.828039255052072
EIF4E2	-0.102104211375768	0.134519646672436	0.447835660643299	9.83466156868077	-0.0745181250062135	0.256428725197903	-0.290599756126007	0.771357446615416	0.900605013797995	-0.330461763725598	-0.235844247743279
GIGYF2	0.101644781204842	0.0478244316774041	0.0335554571319683	79.2539691044295	0.151297563274461	0.0959553020505279	1.57675042484668	0.114852962784671	0.340226154445624	0.118939083442931	0.133798654386039
INPP5D	0.00199324408456129	0.0464662500504511	0.965783960048448	324.889865323921	-0.0284103370500272	0.0913872840616367	-0.310878448153308	0.755893029112273	0.890598354310119	-0.100858249718274	-0.16036934747991
ATG16L1	0.0654017503200742	0.159833696274496	0.682402986439223	6.82041003654643	0.0860934762386052	0.351777970051776	0.244738112014046	0.806659216113725	0.915404456567787	0.0389993076566744	0.027064582248992
DGKD	0.0576449202232549	0.130996898712442	0.659902359665212	22.808636824285	0.126034706891811	0.233546628513314	0.539655432810609	0.589434680474367	0.793182257827808	0.0218903837169704	0.0924453028077723
USP40	0.543023245938661	0.0750812299578352	4.74264047048883e-13	32.5730759348611	0.798846742877423	0.159420218014714	5.01095000888591	5.41619846686238e-07	5.83002037219569e-05	1.09246957044569	1.19378682368624
AGAP1	1.19260151495648	0.305757312744017	9.6000559619807e-05	6.56453351169245	1.4819015047707	0.470563965052323	3.14920311547002	0.0016371636219069	0.0224057535683831	2.52521787855514	2.31189489855859
COPS8-DT	0.229184791645683	0.30515672075887	0.452628803932632	2.61261601573706	0.152888590549196	0.562017939915091	0.272035071642543	0.785595052590912	0.906364623422787	0.400248885342053	0.136403043583609
LRRFIP1	0.0195136671389982	0.0716119367944093	0.785243878503522	104.414558174038	0.0304427950891261	0.127963546510801	0.237902089456051	0.811957034884885	0.917850365463009	-0.0622141668018889	-0.0640312997164738
RAMP1	-0.928893995739432	0.657433981178753	0.157682658352228	6.09029994163435	-1.09430746383804	0.818732492467173	-1.3365873150343	0.181357381892351	0.440051381486993	-2.15407828725916	-1.90516090876198
UBE2F	-0.175537795585833	0.0706191298927913	0.0129297814757596	43.9319503292304	-0.26105645828114	0.148191977267744	-1.76160992716548	0.0781352255164189	0.271306799727181	-0.492431226919722	-0.54119314265445
SCLY	-0.247273864317704	0.204036893627539	0.225547748379667	12.2581809933854	-0.3730041115356	0.328132876750963	-1.13674714715859	0.255644003702962	0.528614192850071	-0.650656549422301	-0.724442835138666
ILKAP	0.206460174238782	0.181435930877662	0.255152508638788	17.8267166879024	0.369934874892424	0.303752956201273	1.21788073939698	0.223269296455971	0.489495362788115	0.350126123089859	0.491691106392138
PER2	-0.753463591230765	0.202026951901931	0.0001918447527945	4.04071769187324	-1.1160569127452	0.42847171684644	-2.6047388167401	0.00919443193714383	0.0699351289627357	-1.76713859540217	-1.94076308270731
TRAF3IP1	-0.165804753893258	0.24631256760926	0.500853290028327	5.39209018228237	-0.22699754803407	0.446854085041837	-0.50799031637546	0.611460134329617	0.807525239437239	-0.470963453622931	-0.485441327876016
ASB1	-0.27335348884694	0.181903422519243	0.132906189082039	4.46859736862086	-0.474163948189627	0.427583723382391	-1.10893825527025	0.267456819244774	0.541323380104753	-0.708179314118371	-0.890033702117072
TWIST2	0.112823399501851	0.308495406904616	0.714572909609862	5.3592922003095	0.213774980231875	0.493630301260391	0.433066972764925	0.664966115744492	0.8387420873078	0.143595306127626	0.236069377458996
HDAC4	-0.0326669860250907	0.12837539428706	0.79913669337816	71.8706384327808	-0.079481988059182	0.206009326097419	-0.385817426642113	0.699631888108754	0.859307250701275	-0.177306906357257	-0.243969709524265
NDUFA10	0.295387841083908	0.222067423742729	0.183461648988769	9.92791834323136	0.448173888335989	0.372838957672755	1.20205756161714	0.229341227166082	0.496992725567769	0.546270252740509	0.619762349843868
ANKMY1	-0.216181291008173	0.0740823990424426	0.00352149399789611	40.6970992228876	-0.281938736385382	0.136013376513141	-2.07287506282988	0.0381839083637409	0.176419549900024	-0.582076927952886	-0.575375824735996
RNPEPL1	0.106323892929017	0.117584229168971	0.365870275351969	10.0434823056315	0.249986418549325	0.227358441963154	1.09952556144732	0.271538890777977	0.546189261378556	0.129259609430361	0.295344715022353
CAPN10	-0.213021810678271	0.250670663243702	0.395432116911195	3.73814866099944	-0.298828186204997	0.48372816979471	-0.617760562366705	0.53673318362647	0.759400959849591	-0.575108190984487	-0.603022554218007
MTERF4	0.0650751966739425	0.248272042224356	0.793234737923164	10.9250479924961	0.295182739877848	0.384516493293884	0.767672505668674	0.442681774574296	0.695798425007672	0.0382790415912629	0.369327614565982
PPP1R7	0.206179821316182	0.265778519975885	0.437891868634225	6.02537316248873	0.375000837976356	0.448520417925177	0.836084207071514	0.403107532334587	0.666396921443544	0.349507760076983	0.499983698065828
HDLBP	-0.173859812259637	0.0602369526935235	0.0038984367646951	39.3791984900142	-0.241862348906048	0.137141721428866	-1.76359423220089	0.0778003194910941	0.270999624984256	-0.488730167499617	-0.509773862854998
SEPTIN2	-0.0166161502123699	0.0792647175884046	0.833957571411391	49.7441897471302	0.00549391111104413	0.145297412238818	0.0378114862914013	0.969837986186175	0.988304213133024	-0.141904232112642	-0.104870702632906
FARP2	-0.202775248457422	0.0882708726843253	0.0216077508961347	25.3848031979051	-0.243300236239461	0.175520916114891	-1.3861609295624	0.165697768771262	0.419368222210901	-0.552507766391995	-0.512127573754824
STK25	0.222635210294685	0.187412862961369	0.23485710408248	6.3798960820448	0.487224809485084	0.353484772533225	1.37834737828569	0.168096061833434	0.42237976786283	0.385802740747876	0.683685702265835
THAP4	0.27628495875517	0.281184210942366	0.325815983490031	3.9441083084292	0.348893571103343	0.4989919221281	0.699196831915399	0.484429030205679	0.725017361454132	0.504135803911275	0.4572481115037
ATG4B	-0.469588166359525	0.109783685815739	1.89093273684673e-05	15.0088481351552	-0.765500584288502	0.246463295100976	-3.10594153167869	0.0018967421552389	0.02455152841856	-1.14100614286016	-1.36692935309739
DTYMK	0.195678246209504	0.278599870015964	0.482452800775515	3.84191699290436	0.251976236733067	0.463313646356718	0.543856712865011	0.586540078656489	0.791750592296627	0.32634486395774	0.298601894245586
ING5	-0.122715293992562	0.222239859332573	0.580828461943941	6.30437545465577	-0.143377305874705	0.413924651114528	-0.346385037684151	0.729053368153465	0.875668413604588	-0.375922788448865	-0.348561427175205
D2HGDH	-0.14377017545457	0.0979251083294059	0.142059523188549	15.6592729252937	-0.189395919080937	0.192066365823712	-0.986096229127247	0.324085893907889	0.596488005773091	-0.422362682193694	-0.423890355236108
LINC01237	-0.517414350175391	0.169523667057943	0.00227196519018749	5.78911111646252	-0.586680246545025	0.340907336296577	-1.72093758062934	0.0852621512109716	0.287710957591091	-1.24649440688279	-1.07421422286656
ENSG00000291147	0.134326654775545	0.109760828165063	0.221023032180668	12.0111371315981	0.218115250363108	0.222773374553529	0.979090301075	0.327535363472168	0.599386586831589	0.191024159711065	0.243174065621051
LINC01266	-0.505876101605673	0.411873706000142	0.219360221064072	13.9316085543761	-0.798134248056852	0.589333916839366	-1.354298853759	0.175641051709402	0.432984133313342	-1.2210449623658	-1.42034814908225
TRNT1	-0.492886922863076	0.107952854191791	4.97685731273341e-06	16.9422079627022	-0.828057011483599	0.22654960930542	-3.65508028913554	0.000257101503542276	0.00603684412729169	-1.19239526031322	-1.46932940984852
CRBN	0.512990710383528	0.245111281529717	0.0363590624170711	8.57934759350945	0.68075489303417	0.387894671099699	1.75499934326037	0.079259420093003	0.274315478501073	1.02622803103903	1.0004795542656
ENSG00000223727	-0.0780947091694663	0.18556079885496	0.67385892358662	20.0998583076279	-0.100210044643236	0.296295536289821	-0.33820976818637	0.735205115206573	0.879174094136452	-0.277504983449309	-0.277899942846705
SUMF1	-0.157749449287341	0.0656025931764127	0.0161891944216469	157.477102444728	-0.261057350281083	0.118351002322535	-2.20578909479481	0.0273987702095346	0.143667333665759	-0.453196196625734	-0.541194602789706
ENSG00000287720	0.599952172159971	0.44625756962076	0.178816542232575	2.67069591174175	0.583096704376447	0.802716277498712	0.726404485272672	0.467590842369161	0.713704091133672	1.21803538232145	0.840620615557744
ITPR1	0.748672943581089	0.149004152593907	5.04717935470807e-07	84.5957815871338	1.06042343786754	0.232436961016918	4.56219799651553	5.06208759841036e-06	0.000316959471848178	1.5460627252874	1.62196774150345
ENSG00000235978	-0.352168185222432	0.137280897527298	0.0103083388025886	10.7034278582091	-0.491126110614966	0.257694699537392	-1.90584482915879	0.0566703407677735	0.224804084701975	-0.882017677056354	-0.91779945653843
BHLHE40	0.368080693832801	0.391144796354508	0.346687250373105	3.61345340213502	0.227991060549212	0.643731968037241	0.354170791368904	0.723210891824894	0.87215009361562	0.706605914746422	0.259340006817892
ARL8B	-0.0416965336387592	0.116154175829533	0.719613222456885	38.8001717522805	-0.064814238173207	0.217214077379068	-0.298388755255937	0.765406470401585	0.896992428410215	-0.197223011441928	-0.219959731843619
ENSG00000233912	0.527592225957967	0.156915553700594	0.000773049110651271	9.98071598429336	0.678372928351598	0.302828195643141	2.24012472455176	0.0250828268187517	0.135759028770419	1.05843399871517	0.996580461404785
EDEM1	-0.1055534101194	0.104336006160141	0.311696768282203	17.8674375441189	-0.113415139361776	0.208727908428763	-0.543363559839837	0.586879510160724	0.791874043287287	-0.338069520788875	-0.299515666589453
LMCD1-AS1	0.771656287478344	0.433722993850229	0.075215920307068	8.79264006699349	1.15307835449216	0.579626355678115	1.98934769476305	0.0466628386664531	0.201002695334812	1.59675615001246	1.7736367089629
RAD18	0.640614071938614	0.235177356059013	0.00645040184213236	8.32392295622421	0.819472882559055	0.420263691446238	1.94990169086231	0.0511878375747894	0.212208208517395	1.30772167709306	1.22755022688331
SRGAP3	-0.0984967047261743	0.179664300564603	0.583536487402535	79.6963313854618	-0.146998445541233	0.273045637844154	-0.538365844998904	0.590324501443536	0.793727540186536	-0.322504833367515	-0.354488954113401
THUMPD3-AS1	0.334707459087016	0.128012901090871	0.00893219393405094	24.4537905530432	0.54369783340632	0.221237490387317	2.45753028772147	0.0139896013727747	0.0930798154040316	0.632995931317541	0.776127696058215
THUMPD3	-0.108895022305429	0.245335238030268	0.657142262731622	5.01185411556991	-0.199967552033345	0.466070034614412	-0.429050437020226	0.667886520064909	0.840305932839129	-0.345439978567782	-0.441195304748371
SETD5	0.0779802897495915	0.03779367191125	0.0390826103723539	98.020265915739	0.111139786691596	0.0843847077421497	1.31706075265675	0.187818261248849	0.446365403811454	0.0667432793159766	0.0680634648065576
MTMR14	-0.125481452758238	0.0725599864151091	0.0837468667437531	28.2438397692488	-0.102644587256517	0.14487772776022	-0.708491145211767	0.478640309081019	0.720642442479647	-0.382023992076684	-0.281885101733504
OGG1	0.14321895919414	0.213535692896388	0.502409962114467	7.04621834922954	0.178320904976927	0.373056798446302	0.477999344120235	0.632650671858902	0.822053683136218	0.210637553075041	0.178033784939572
TADA3	-0.159128446383784	0.193557960424046	0.411006910400199	5.12986018810664	-0.154835972258564	0.385063785706601	-0.40210473694491	0.687606946762642	0.851483179800766	-0.456237794306956	-0.367318382145476
ARPC4	-0.117220740987417	0.126253773763294	0.353172448230139	13.4496714608199	-0.126943291929696	0.252141228347009	-0.503461067283253	0.614640146220221	0.810488432254587	-0.363803676869221	-0.321660211167944
TTLL3	-0.297124300599726	0.0828599394006678	0.000335966713677258	22.138459088085	-0.424011166209437	0.174238563359409	-2.4335093106502	0.0149532508459525	0.0975167754283355	-0.760609624591486	-0.807937457953672
RPUSD3	0.766632685496821	0.358280942327815	0.0323747414073353	3.01850494178496	1.15459856003827	0.609749689303721	1.89356153892709	0.0582832326621892	0.227899334246438	1.58567579590745	1.77612516844139
CRELD1	0.877237932449278	0.276500318650518	0.00151056017369214	8.92478683486653	1.29095762146484	0.452056130350449	2.85574629961118	0.00429358064441334	0.0427128791001867	1.82963328032079	1.99933445731374
EMC3	-0.211077189577697	0.240894872653824	0.380909804483024	7.85576721233615	-0.297168007036243	0.397282899761813	-0.748001001841276	0.454459553254453	0.704827994200689	-0.570819019494849	-0.600304968692107
ENSG00000291224	0.959410343541229	0.19271481192337	6.41139024388298e-07	5.17624890109505	1.24252779760009	0.35405781463199	3.50939238240393	0.00044913177420374	0.00882883613881869	2.01087761773263	1.92005856298026
FANCD2	0.23959914366656	0.252039713760531	0.341786933901423	4.12440894767741	0.450037037829829	0.444568256914003	1.01230133017995	0.31139399905856	0.584252497849713	0.423219397056568	0.622812182170609
BRK1	-0.418036547886438	0.227882475426391	0.0665888239400411	8.29900461789407	-0.486725361429475	0.414561318259693	-1.17407326730994	0.240365680039122	0.509898851810183	-1.02730083948032	-0.910595768819239
VHL	0.146499423178902	0.0826361059863694	0.0762575718969423	20.497126948822	0.217562807205674	0.167406083636366	1.29961111615428	0.1937342878188	0.453561700220944	0.2178731387591	0.24226975869034
IRAK2	0.0799958579071305	0.175231795611399	0.648020036705669	17.9589984235571	0.095615604545978	0.294336093979383	0.324851781693738	0.745293251888003	0.885404685216249	0.0711889358370295	0.0426515734309782
TATDN2	-0.128686013327488	0.141653874650595	0.363638465263343	7.69004909137824	-0.106458759875688	0.280548076091762	-0.3794670822867	0.7043410441441	0.860950132439801	-0.389092160691331	-0.288128608758668
GHRL	0.0128025627134708	0.190269570777252	0.94635366899312	4.36091258186771	-0.0264968781522563	0.374437096426379	-0.0707645647430292	0.943585134333107	0.97763464949846	-0.0770165762571172	-0.157237162530926
SEC13	0.0355639239787584	0.143293190381989	0.80398747306979	13.0148756523487	0.0249559559027862	0.263356406619805	0.0947611498163169	0.924504545914467	0.968910028091789	-0.0268127695743317	-0.0730128331776682
HRH1	1.22403374648779	0.41174145429727	0.00295076236732152	5.1748786529007	1.11060105681132	0.533328613281879	2.0823954109215	0.0373063672785015	0.174084266209471	2.59454667031827	1.70410464186469
ATG7	0.205989854899904	0.0804672142649538	0.0104695423417283	248.467237621979	0.318679909522995	0.13462188885842	2.36722209311851	0.0179221742913751	0.109849283244641	0.349088758896524	0.407790672848547
VGLL4	0.162614400613248	0.0938884922845177	0.0832744499921481	47.9862200324437	0.231471530476014	0.160863301191775	1.43893311128847	0.150169475074685	0.39522625582843	0.25341728756382	0.265037268218605
TAMM41	0.181106172102252	0.146414658836107	0.216109297674254	16.9273253087279	0.355225439519923	0.265303702576762	1.33893886918952	0.180590574604647	0.439788737820493	0.294203834125601	0.467612892778315
PPARG	0.462063944580729	0.113978767378111	5.03605127116805e-05	67.0076561942047	0.694697843341845	0.187624444828484	3.70259772908003	0.000213403113449859	0.00522864917352852	0.913900939722122	1.02330309081975
TSEN2	0.245512370568638	0.178972989058616	0.170130536905836	10.1849602803942	0.416475782008396	0.331785768578554	1.25525511173271	0.209386164731548	0.474549197569962	0.436261960583563	0.567874989385671
MKRN2	-0.0852979583040971	0.234342509115105	0.715866660868687	3.84623680828762	-0.123553077555076	0.436596586259032	-0.282991396276682	0.77718343232374	0.903446026563485	-0.293392896427275	-0.316110691159762
RAF1	0.103083357179256	0.0550424462000994	0.0610963494773589	51.0357115173677	0.175709589563686	0.121766829881731	1.44300044383473	0.149020346202543	0.394055687799032	0.12211209182658	0.173759262584307
RPL32	-0.837967040947903	0.211360099725551	7.35063074929054e-05	15.0702956110586	-1.09838248518071	0.345580797294856	-3.17836666209074	0.00148107322817713	0.0207436864414283	-1.9535244096855	-1.91183140507165
NUP210	0.124196036838806	0.173692901337484	0.474589077368323	16.2520225111638	0.140623156241202	0.309503479439741	0.454350808901265	0.649576351694689	0.829596985482051	0.168679468699601	0.116325471613285
TMEM43	0.0365501925117017	0.343001277699028	0.915138107893442	4.22946785591203	0.24340741148451	0.583102622213168	0.417434945774479	0.676360298489962	0.844112058645028	-0.0246373972761595	0.284575386801257
XPC	-0.100256760732957	0.092868564362062	0.280340208392849	17.0526642942475	-0.154258240427554	0.191103263169784	-0.80719835898618	0.419552211038955	0.678558534088744	-0.326386917153521	-0.366372679602428
SLC6A6	0.619213957287354	0.155497912147458	6.82984492344519e-05	23.6648155427859	0.90591836090126	0.255532987341962	3.5452110129677	0.000392298896415645	0.00809961945616784	1.26052031657603	1.36905482177511
CCDC174	0.143510041157603	0.186550194758679	0.441724857096254	8.7062700185653	0.289738002290227	0.314623277146002	0.920904533569437	0.357100271454309	0.627249835081094	0.211279580695983	0.360414998181599
FGD5-AS1	0.785794964749698	0.352006678444392	0.0255931799759212	5.56178485732901	0.858275355621656	0.504962885900607	1.6996800746869	0.0891911192445015	0.294570171731839	1.62794125411096	1.29106688890914
NR2C2	0.303696459754736	0.089084869456793	0.00065185009136213	40.5547239368725	0.443206504206485	0.167199756719897	2.65076046102729	0.00803107773646567	0.0648495933219633	0.564596234244409	0.611631124331587
MRPS25	0.0687085596494386	0.147574148581999	0.641511370569664	16.0301222200972	0.0521547538998799	0.259992838959491	0.200600732345578	0.84101078538322	0.931647007859765	0.0462930021933637	-0.0284904941735752
RBSN	0.394208636017484	0.203842825192379	0.0531272361957974	8.95919663555773	0.614944001968953	0.338142940115177	1.81859187052521	0.0689737190135558	0.253070941459159	0.764235251725456	0.892752190634307
CAPN7	0.175624879816919	0.13887684061415	0.206011583871229	27.837717909146	0.25409101100491	0.246874349894075	1.02923212198405	0.30337061120522	0.576530540635987	0.282113971175078	0.302063616967973
METTL6	0.340868643564144	0.206878230036881	0.0994188291463797	5.11484478214062	0.618849584777424	0.43624720990231	1.41857545614104	0.156022825634332	0.405092573898228	0.646585404759906	0.899145329104099
EAF1	0.00668769211536948	0.349128154510775	0.984717130623431	3.39621684855855	0.0368088069083114	0.609313704552909	0.0604102724643627	0.951828877357846	0.980698032500947	-0.0905038970644849	-0.0536106283195938
HACL1	0.116993276706559	0.245051992946234	0.633061465060815	6.28736491551886	0.235764989857354	0.434633007724946	0.542446122744905	0.58751121345035	0.792168532702936	0.152792634294257	0.272065330785809
DPH3	-0.150629626236437	0.248705418067085	0.544744015294336	2.46539929793365	0.191362338107394	0.543338123630201	0.352197517135088	0.724690138851707	0.872996388899329	-0.437492293159806	0.199381607258629
OXNAD1	0.143560212977471	0.155113837372462	0.354697985021105	13.3949953846119	0.225984255856528	0.288229978734676	0.784041468720896	0.433015778027926	0.687372187822291	0.211390242633825	0.256055021986863
RFTN1	-0.411655881443994	0.122417463472613	0.000771780795314947	12.9317174810972	-0.592583517154302	0.252724571484503	-2.34477998586948	0.0190383102405937	0.113790274283777	-1.01322726361418	-1.08387742251704
PLCL2	-0.0746845134272053	0.0420999961565849	0.0760666069075213	148.662081677109	-0.170947583883586	0.0866664555801666	-1.97247692592504	0.0485551878327869	0.206187366772207	-0.269983253716209	-0.393691850368159
TBC1D5	0.426784164979808	0.0419812708853037	2.81044970536034e-24	406.984023599231	0.592374972373626	0.0747610325888991	7.9235793281644	2.30769418876853e-15	7.36923677613416e-12	0.836085768025995	0.855808426180308
RAB5A	-0.116422186762359	0.101171173297945	0.249837300255291	22.6868711981901	-0.109038302354282	0.202425872262987	-0.538657935052008	0.590122903915832	0.793567857876709	-0.362042338367833	-0.292351121265276
KAT2B	0.804545509299209	0.13596262202843	3.27066356593529e-09	36.960294759098	1.1486967731694	0.224179218346095	5.12401096606557	2.99103575343864e-07	3.45697693631605e-05	1.66929856586349	1.76646439755977
SGO1-AS1	0.549535130935151	0.308908071338814	0.0752463050310917	14.4225770988136	0.66746702142347	0.462751998991584	1.4423860358853	0.149193500985293	0.394064995709707	1.10683256972741	0.978728331121194
ZNF385D-AS1	0.980359750302136	1.08238801259005	0.365074643697636	2.85830504770221	1.19146218731536	1.91461235861815	0.622299434113797	0.533744993226104	0.758084067473103	2.05708487022889	1.83646808913687
UBE2E2	0.0415979576956225	0.039429848509874	0.291431501109921	588.022972761542	0.045047107788522	0.0720639517414081	0.625099050218167	0.531906051278639	0.756574953530217	-0.0135037473806178	-0.0401251638279039
UBE2E1	-0.0196392042488917	0.0393251833451792	0.617493899393311	116.642860930116	-0.0444803484223319	0.0960272139302108	-0.463205653916594	0.643216963965332	0.826340152177535	-0.148572059167108	-0.186674719290599
NKIRAS1	0.15700642837267	0.281175827827458	0.576576502527171	3.351910235392	0.274867202983933	0.532326519389919	0.516350760241944	0.605609449679757	0.804010328150232	0.241048011800082	0.336072644227303
RPL15	-0.824707884378441	0.358765733935487	0.0215199070622983	13.1172319530212	-1.06891058679947	0.531370707288537	-2.011609921544	0.0442610727142738	0.194059989291873	-1.92427922854577	-1.86358817568468
NR1D2	0.339942704967635	0.428117308909348	0.427171551082764	7.17029231272652	-0.119019689899556	0.562997035915686	-0.211403759357234	0.832572223491892	0.927597945752863	0.644543099743194	-0.308689884473466
THRB	2.94086584021896	0.970450915941066	0.00244220561078908	7.67761559332336	2.10672902732046	1.06284351095617	1.98216294835838	0.0474610060920975	0.202799481874351	6.38129323331617	3.33468946400302
TOP2B	-0.216885455211392	0.180085829850425	0.228456289578422	21.5778928351269	-0.325024744811535	0.30278343797326	-1.07345615396651	0.283066501206571	0.556763151890443	-0.583630074230885	-0.645904304475702
NGLY1	0.221370612618339	0.0684352488934485	0.00121751206203202	32.2683372398491	0.24218118733846	0.148720070460996	1.62843647523672	0.10343236871696	0.32046639466639	0.383013469204103	0.282568152248786
NEK10	1.60614830609896	0.332359111932986	1.34782446000246e-06	39.3577498721861	2.26364654155999	0.516411654055846	4.38341490510824	1.16833297223067e-05	0.000582949472602595	3.43736117766732	3.59155135787783
SLC4A7	0.0997481297769505	0.0406922177860598	0.0142348103317064	226.013103164447	0.100705741886717	0.0810735782007632	1.24215242649508	0.214180328447229	0.479739898649627	0.114755716704858	0.0509837365025216
CMC1	0.315862730326452	0.109071896764679	0.00378057122586751	41.5622633727063	0.496334751489467	0.193413866038073	2.56617977633396	0.0102825519536249	0.0748542065101397	0.591430881290076	0.698597976193164
AZI2	0.217154693640737	0.319147089143652	0.496237308816078	9.04480891282016	0.343535127975384	0.484891221797147	0.708478752620317	0.478648002244049	0.720642442479647	0.37371458857588	0.448476752508254
ZCWPW2	0.0417946681870621	0.311375919073564	0.893224059729265	5.8933051287062	-0.00730683085711782	0.50600183641586	-0.0144403247799928	0.988478688216167	0.995231301430465	-0.0130698710684938	-0.125824532043725
RBMS3	2.04704451358606	0.883877313399126	0.0205592165766213	18.7746881018897	3.37682122641207	1.10914706279088	3.04452073101576	0.00233051367795978	0.0281897992864326	4.40982796952006	5.41373264306016
TGFBR2	-0.0595382977400152	0.0486647999036339	0.221164833480307	191.10315113097	-0.0676156689767632	0.0881346198216647	-0.767186255679999	0.44297078350444	0.696138468827516	-0.23657586320591	-0.224545458460867
STT3B	0.0466515243795895	0.0753208272997393	0.535672083800738	52.411512682405	0.0529484019222808	0.141337844418385	0.374622962025261	0.707940893455086	0.86263975569826	-0.00235730135292068	-0.0271913534429063
GPD1L	0.0369815973510382	0.206074096818567	0.857578275620477	8.34661165636096	0.0313260161135052	0.376727259285088	0.0831530380173506	0.933729853590102	0.97268070951078	-0.0236858652081237	-0.0625855348754264
CMTM7	0.118681136421575	0.0474282276281725	0.0123378424988767	72.5246863221238	0.156632359792192	0.0994937382412317	1.57429364461533	0.115419578374523	0.341072071558895	0.156515477662572	0.142531305700471
CMTM6	-0.0339701493939888	0.0583378042773375	0.560364094891235	46.5932084329617	-0.0632591271711285	0.112002143187141	-0.564802827615813	0.572207883551437	0.78243780999971	-0.180181240676972	-0.217414134820143
DYNC1LI1	0.350064486249549	0.157908078271029	0.0266307622445683	19.5713028207678	0.539348037793637	0.278966131147862	1.93338178930318	0.053189182926241	0.217824776433113	0.666868300105336	0.769007415416141
CNOT10	0.0184653185289827	0.0977217564201374	0.850125647602973	19.6791050437312	0.037396122149773	0.188962737458404	0.197902097803833	0.843121662829922	0.932368178449804	-0.0645264665953835	-0.0526492384712109
GLB1	-0.0525317675258804	0.0643337621028584	0.414185335880202	48.4729587323389	-0.0621537153405355	0.11839704864709	-0.524960005766692	0.599610993881604	0.799703928913514	-0.221121845131694	-0.215604660729925
CRTAP	0.0256564328512707	0.122934922082495	0.834682982391372	11.8549535271606	0.125394104649081	0.236000143485258	0.531330628860035	0.59518968414999	0.797070574082128	-0.0486653188783297	0.0913966862394715
UBP1	0.00679473472660013	0.0865457767431426	0.937422138854329	23.5336293455037	0.0481907113606746	0.172894199871891	0.278729485410051	0.780452432810233	0.90450242720595	-0.0902677975404534	-0.0349793267233079
CLASP2	0.744407631779104	0.128825038757012	7.5396856936818e-09	40.0402658431495	1.08652520433706	0.221433880020834	4.90677038326219	9.25883200142648e-07	9.23954276809017e-05	1.53665490091992	1.66469432432838
PDCD6IP	-0.0136135338023025	0.0586571842851107	0.816470920093663	55.2052654555309	-0.00982562505249693	0.115056015424247	-0.0853986209783715	0.931944489459187	0.971749180365217	-0.135281483497714	-0.129947604286115
TRANK1	0.0555816545013877	0.0675658467004482	0.410718752846874	42.0500841605234	0.0459443529725947	0.144396208527091	0.318182543996472	0.750346473120634	0.88788527822328	0.0173395226226557	-0.0386564425167877
EPM2AIP1	0.792854766609349	0.297287020867157	0.0076539116062447	9.78247383444945	1.04009060602782	0.484764106094519	2.14556026931793	0.0319080781272928	0.158383102828738	1.64351277128209	1.58868446066957
MLH1	0.484175722587629	0.185095736742095	0.00890154511293932	8.98102600366939	0.657194865064266	0.310868770849285	2.11405881417045	0.0345102442995839	0.16622255479062	0.962671987091947	0.961913601743212
LRRFIP2	0.122054998344331	0.180963471958596	0.50001056660061	19.5445325655268	0.194441863989063	0.296636716998608	0.65548818755965	0.512153489270724	0.743869851624321	0.163957067371128	0.204422554115552
GOLGA4	-0.670225113101118	0.0647005606562591	3.81415951117443e-25	187.168050972578	-0.955303775656666	0.118318220930133	-8.07402079026166	6.8020287047064e-16	3.25817174955437e-12	-1.58354287738318	-1.67762256943199
APRG1	-0.700172799072425	0.289988533870041	0.0157574965521571	6.81213386813284	-0.992997478604689	0.510139643158691	-1.94652090250471	0.0515921995898481	0.213224017286775	-1.64959726752166	-1.73932426011519
ITGA9	-0.413555851770927	0.120377398554638	0.000591474174150843	67.5411401533004	-0.62157495386293	0.207894350044817	-2.98985977122002	0.00279105547418972	0.0316485522818753	-1.01741795071257	-1.131334173124
ITGA9-AS1	0.168110763092352	0.318020875386024	0.597072207773044	7.19953625306742	0.122010412839735	0.493238768355775	0.247365820911564	0.80462512332207	0.915150027475417	0.265540390226413	0.0858578431686435
CTDSPL	0.526699595394417	0.39155545629248	0.178577810653888	2.7459135998435	1.02575535848991	0.689304432709031	1.48810207771129	0.136723975635244	0.374661237581704	1.05646515986897	1.56521876374212
VILL	-0.102052874042895	0.226437815057621	0.652214215673142	4.14300718807949	-0.175020603556623	0.401040236809498	-0.436416567447225	0.662534520762947	0.837456222312842	-0.330348531063231	-0.400359070098703
PLCD1	-0.200726349815805	0.238159044178929	0.399326433389385	2.55494310607744	-0.301768216205935	0.461318677706223	-0.654142636726508	0.513019914436677	0.744430593805418	-0.547988594180918	-0.607835157054277
ACAA1	-0.320840080912537	0.179816852737688	0.0743813696071962	14.0143320719576	-0.420934166633208	0.303476546414372	-1.38704019011228	0.165429508038554	0.418819948998242	-0.812918554460789	-0.80290064646432
MYD88	-0.705854037731991	0.269203923804902	0.00874141452038833	3.38687311504261	-0.78354650569639	0.521672125436259	-1.50199036423718	0.13309959736662	0.368311421944605	-1.66212814403908	-1.3964691375632
OXSR1	0.084159322218683	0.0882606159115435	0.340320587237901	39.0266933226858	0.122496280254426	0.184278679798275	0.664733871484857	0.50622072537192	0.740376083060247	0.0803721193466479	0.0866531707323911
XYLB	-0.169433696269562	0.117666181691811	0.149880877234716	11.2988357099284	-0.195500881736286	0.22395628082004	-0.87294216987547	0.382694599515411	0.649922755425924	-0.478967663889598	-0.433883709243069
ACVR2B	0.85709750537379	0.236762918781808	0.000294527336439757	4.59518889898994	0.770098953951953	0.454106498385309	1.69585539227083	0.0899132692423837	0.295723680176069	1.78521036133885	1.1467289057483
EXOG	-0.0026587587111851	0.203745365628104	0.989588365290567	9.78798295948141	0.0528639914963017	0.359578814416834	0.147016424151786	0.883119056585213	0.952262029358899	-0.111118982647354	-0.0273295268137047
WDR48	0.111381703989625	0.160631204927742	0.488058458791497	16.792384192435	0.188370290929781	0.28844859253339	0.653046316764315	0.513726419317011	0.744778919046151	0.140415417106594	0.19448385630757
GORASP1	-0.271222073598138	0.248699449397695	0.275465826783096	3.46156160230904	-0.411746768536093	0.479346818835132	-0.858974655421068	0.390354499027811	0.654958232953059	-0.703478138390591	-0.787861582874488
CSRNP1	-0.785237993268014	0.340165150307782	0.02097677480151	2.67213194489767	-1.27757847867401	0.678917395009593	-1.88178781110175	0.059864831419177	0.23182216964859	-1.83722209870177	-2.20516145485313
ENSG00000287958	0.755270342798603	0.310407348972442	0.0149677388021536	4.48572042643259	0.814718269684032	0.55408423085466	1.47038703560892	0.141456960575678	0.382527432382851	1.56061433980048	1.21976729153897
CX3CR1	-0.25131325694098	0.10327376748393	0.0149550178499277	91.0087421024309	-0.343912773421548	0.17282018514315	-1.9900035006714	0.0465905498754899	0.20081517690068	-0.659566073066833	-0.676822553619796
RPSA	-0.271815541723722	0.206406857365111	0.187874824366095	16.2265025588156	-0.31753362031366	0.355096336409617	-0.894218238138546	0.371205135899456	0.639221332568703	-0.704787126842642	-0.633641910216519
EIF1B-AS1	0.374024206763142	0.099838588017271	0.000179469804092277	30.3158332995274	0.566957159157695	0.205175334829913	2.76328126686228	0.00572234319115762	0.0517774482811958	0.719715278931354	0.814201422191994
RPL14	-1.03485271917929	0.248684141895626	3.16422115634081e-05	10.4272770634918	-1.49542442699506	0.410872035864374	-3.63963544963348	0.000273024293731577	0.00630258490108075	-2.38778712417489	-2.56175850604834
ZNF621	-0.00488166226117936	0.155322105029669	0.97492718891278	13.6582486105676	-0.0150822286238942	0.27065618772449	-0.0557246769441936	0.955561140684256	0.982007694459899	-0.11602195039158	-0.138552259765408
CTNNB1	0.0523085154632647	0.0449788382709896	0.244846402039911	82.4400824372786	0.0983771743094122	0.0959177310688795	1.02564117408873	0.305060752023213	0.578365724199957	0.0101200932747983	0.0471720505933958
ULK4	-0.0934174612938242	0.0699593174108749	0.181774508808234	51.5742436754284	-0.157487544547991	0.118165637869855	-1.33276938530509	0.182607495324256	0.440611807688685	-0.311301753182614	-0.371658801908744
TRAK1	-0.0798837389506651	0.0461403851869474	0.0833948326976081	100.149760176601	-0.132882534338366	0.0887784676883508	-1.49678787884511	0.134448461232756	0.3708656085833	-0.281450973508437	-0.331382293885516
SEC22C	0.392524156556091	0.37388258465599	0.293782747395408	4.20057139261761	0.596768653626064	0.581388382242254	1.02645438377095	0.304677454843481	0.57793544690315	0.760519864044761	0.863000544237064
NKTR	-0.273630114160982	0.0694476824399165	8.14510700982862e-05	94.0559676796896	-0.367164858986711	0.127428334216022	-2.88134394321029	0.00395983271473285	0.0405724036440007	-0.708789455297007	-0.714884428125978
ZBTB47-AS1	0.602692431868382	0.270082441508348	0.0256471789901574	7.60990218905156	0.889770037650666	0.431963279669314	2.05982795188476	0.0394149913872341	0.179807436899858	1.22407946145443	1.34262125944682
GASK1A	0.0047560816562047	0.204708988518876	0.981464112646013	9.17684329821223	0.0496181121330952	0.341773125596384	0.145178507076919	0.884569935006445	0.952502512604574	-0.0947643715127441	-0.0326427815167438
SNRK	0.0208004095199733	0.0793212223869168	0.793144073545217	30.1574574854275	0.047402935312416	0.160008845080078	0.296251968375202	0.767037664004018	0.89787644442308	-0.0593760515858388	-0.0362688554842342
ANO10	0.16786861883234	0.0664295331322133	0.0115035641839923	49.2351832362646	0.210395306006149	0.126240111002117	1.66662801811558	0.0955883940878443	0.306066313458626	0.265006302503043	0.230537110863345
ABHD5	0.334041840179045	0.274900481188154	0.224313713157356	5.39436438066906	0.506838100751407	0.468016021210041	1.08295032174538	0.278830474049437	0.552651033034377	0.631527802825983	0.715791150559489
TCAIM	0.135456600299215	0.10742116263641	0.207313830478706	34.6992856144761	0.191872816579322	0.188900809407119	1.01573316271926	0.309756471431803	0.582999409885397	0.193516434490735	0.200217221228918
ZNF445	-0.0684204168481044	0.115575513925092	0.553852253540083	11.5339895120085	-0.106806637045876	0.224013044806892	-0.476787577874976	0.633513392233366	0.822477069737857	-0.256166791245703	-0.288698056912391
ZNF852	-0.0510224588646728	0.189459066180973	0.787694233280218	5.21812945421982	-0.190399762222313	0.401775075381671	-0.473896400968727	0.635573785823109	0.823008489243743	-0.217792824544183	-0.425533569199167
ZKSCAN7-AS1	0.157577037624035	0.307584968592602	0.608438202802408	6.3997364840597	0.230842493209041	0.495063543033664	0.466288613769614	0.641008927784719	0.825163333536362	0.242306581365103	0.264007582625537
ZNF660	-0.0365462733452979	0.201907941061396	0.856363937245222	4.89108551064449	-0.07936154744337	0.37241748150691	-0.213098340932466	0.831250258670359	0.927518857322882	-0.185863292261455	-0.243772557505723
ZNF197	-0.224113121912772	0.26439040568445	0.396627453018443	9.58658326439223	-0.377220944746077	0.432456079984722	-0.872275734357587	0.383057972146207	0.650131424554525	-0.599571844040455	-0.731345466561593
KIAA1143	0.0995225475171646	0.236193027702685	0.673491440040355	2.79727255531381	0.200247285300546	0.528151247435641	0.379147614007951	0.704578250294601	0.860950132439801	0.114258159110241	0.213925581996382
TMEM42	0.641187248775862	0.336612519697095	0.0568030911197584	2.63375810422794	0.527703023795359	0.564507741696197	0.934802102464974	0.349890295881286	0.620317041788146	1.3089859098776	0.749945423743048
ZDHHC3	-0.0047480349029418	0.0888461479217102	0.957380467640676	17.7746578631953	-0.0587005194449645	0.170206772514715	-0.344877695391877	0.730186319537389	0.875994093527875	-0.115727213974795	-0.20995204481923
EXOSC7	0.0389313919402243	0.17139789222589	0.820314542410161	9.45503875839308	0.0383325987864418	0.296985478579537	0.129072299998586	0.897300440037018	0.957997718628017	-0.0193852827655472	-0.0511162982915884
CDCP1	0.0770116785464087	0.12506610809464	0.538047801628286	16.4237690326338	0.143957622917367	0.229543431453303	0.627147646987463	0.530562456929214	0.755917361300099	0.0646068530702612	0.121783736929639
LARS2	0.194758609834037	0.114666139509077	0.0894164392297149	18.3857249522063	0.27711209188859	0.20937359847036	1.32352929840779	0.185659419649911	0.443656083872824	0.324316459493075	0.339747354589516
LIMD1	0.156656030383503	0.0974526223083965	0.10794261512851	27.63579266434	0.216505477887275	0.175379032240466	1.23450035686375	0.217016513829275	0.482482757596763	0.240275153239245	0.240538991971982
SACM1L	-0.121881449718194	0.0644047993625529	0.0584339699018711	33.072589618286	-0.159434851581474	0.127837967122492	-1.24716353967602	0.212337538761967	0.477398174451923	-0.374083612124303	-0.374846393650815
FYCO1	-0.0983831687935986	0.116259243445846	0.397419127833432	11.1866678452972	-0.151344639960452	0.224522151680268	-0.674074423516014	0.500263999146071	0.737396365328831	-0.322254411789291	-0.361603339878936
CCR1	-0.280457615591234	0.122286415385048	0.0218221878603026	15.4295484729769	-0.281069550037849	0.235637764266288	-1.19280350037704	0.232946338903048	0.50126368524061	-0.723848596880667	-0.573953033580786
CCR5AS	-0.114598140164946	0.153460458208834	0.455208411711575	6.51435598938544	-0.162942758737949	0.305388594928522	-0.533558755775037	0.593646849960099	0.796183231501855	-0.35801911314463	-0.380588567684835
CCDC12	-0.147937100259094	0.0846106421575379	0.0803869073654054	18.5553895453792	-0.25199129423954	0.188185304111837	-1.33905936719577	0.180551346927957	0.439788737820493	-0.431553498371593	-0.526354166805925
NBEAL2	-0.46587144670923	0.144327426728117	0.00124711783978613	7.00727281838922	-0.667197973562782	0.289439368863112	-2.30513898708205	0.0211587906087779	0.122031475383929	-1.13280832583846	-1.20601554506126
SETD2	0.0939831825293223	0.0366887856071046	0.0104181518111045	114.094237379746	0.114340065751955	0.0905646817488293	1.26252379563442	0.206760369356425	0.471386087204796	0.102040207567108	0.0733020753233996
KIF9-AS1	0.393794318596267	0.126030683408837	0.00178052537056841	17.2724316881612	0.580714730797258	0.240211660191171	2.41751266501842	0.0156269901628096	0.100138171076733	0.763321408679004	0.836721508133849
KLHL18	-0.0243838831413828	0.0782360116444815	0.755290694311931	32.9671044998091	-0.0156064437386681	0.145448674584238	-0.107298631515748	0.914552070168394	0.966264451957957	-0.159037203984865	-0.139410359562816
PTPN23	-0.246455861337436	0.199258907452728	0.216138150958343	4.13281120939439	-0.20042874552416	0.450978632776494	-0.444430691295064	0.656731228025998	0.834073413310239	-0.64885231359437	-0.441950242997728
SCAP	0.029106509487813	0.127481536328627	0.819397934039062	12.2458181778748	0.0764382089976645	0.246630330154377	0.309930286959509	0.75661397039929	0.891118986528793	-0.0410556254824467	0.0112596528796056
ELP6	0.281709209556597	0.400813153904958	0.482152834494956	3.28841690373237	0.640195394692229	0.662607716171437	0.966175580313632	0.333956330017115	0.604782919010202	0.516099852786028	0.934086777084463
SMARCC1	0.0174348513124518	0.0687483261962567	0.799801497147515	60.6870253069193	0.0175084706631968	0.129380303328741	0.135325626951961	0.892354424065947	0.955959695013008	-0.066799326128199	-0.0852037933296724
DHX30	-0.467820210312703	0.244377262137277	0.0555772270103252	7.10838825313871	-0.649666058666925	0.436371425826253	-1.48879147491568	0.1365422879192	0.374484717511004	-1.13710663427788	-1.17731714969586
MAP4	0.130522242199034	0.0959527295908141	0.173742445247276	50.3768755004299	0.21014393298905	0.169603470489714	1.2390308546298	0.215334071787802	0.48093729987981	0.182632921976791	0.230125632580924
ZNF589	1.34832315214263	0.411139391269532	0.00103998813366435	4.01290322442281	1.72133021975085	0.610648503380617	2.81885603619985	0.00481951285974295	0.0458044972185887	2.86868674575085	2.70382127768755
NME6	-0.267769408222428	0.217307505783129	0.217869056495643	4.26453467926275	-0.43222420744493	0.419685829852517	-1.02987562767325	0.303068393110153	0.576365572601261	-0.695862735118255	-0.821381574351032
ENSG00000289043	-0.420879568171934	0.360498353072073	0.24301103748687	2.57562255857661	-0.500726576305085	0.692226036203959	-0.723357039632571	0.469460557622845	0.71478578226746	-1.03357157342917	-0.933514679986845
TMA7	-0.382666147599252	0.298872622520942	0.200416676986693	4.42121322717071	-0.416609720023773	0.505541172176121	-0.824086628257122	0.40989033742137	0.671225134025931	-0.949285789430626	-0.795821860189614
SHISA5	-0.146974819857115	0.214044987693653	0.492300870803216	6.7466934449988	-0.140853486690776	0.347751568559684	-0.405040550281807	0.685447704320897	0.850748722297011	-0.429431035716021	-0.344430129413299
PFKFB4	-0.122177496825404	0.175759225214591	0.486966752797992	6.21874968898496	-0.303656117351206	0.345331992183911	-0.8793164960792	0.379229694076959	0.647674495764534	-0.374736591160404	-0.610925505929436
UQCRC1	0.888370054748266	0.448908466015317	0.0478209723131223	2.94643947335868	1.21296854768577	0.679477283579164	1.78514952155049	0.074237067205913	0.264511696724255	1.85418694867805	1.87167234585653
IP6K2	-0.151971910327049	0.21066582369728	0.470670497389305	8.82257048117265	-0.136025886539579	0.339021463577397	-0.401230898787989	0.688250133621051	0.851937962084922	-0.440452914460661	-0.33652771951523
PRKAR2A	-0.272716507115711	0.116140921569118	0.018866833388839	31.3371071093814	-0.423549801946741	0.204484993654301	-2.07130016915954	0.0383307534919244	0.17662752210324	-0.706774349480169	-0.80718224016389
SLC25A20	-0.417293580488558	0.194953973295594	0.0323166166908267	3.89852317950637	-0.419871674420047	0.433667645545369	-0.968187686429842	0.332950643436551	0.603922396703217	-1.02566210657766	-0.801161428484593
ARIH2	0.142086720326044	0.0813247871414405	0.0806110695675598	34.7787377913145	0.275416688393585	0.155094991791194	1.77579356504549	0.0757669487399747	0.267939228102236	0.20814021995906	0.336972109552534
WDR6	-0.500145523209147	0.144810323508274	0.000552752401081883	16.4759796941956	-0.793700148256011	0.243576644150767	-3.25852320949431	0.00111993715006585	0.0169494437561309	-1.20840525920189	-1.41308986897251
DALRD3	0.496167304828722	0.358326702319607	0.166150775483447	2.6083874902932	0.606293275149253	0.627407374182016	0.966347065875197	0.33387054217905	0.604741878252089	0.989121331207877	0.878591616621454
QRICH1	-0.228180953220429	0.0989539162087985	0.0211144597419491	16.6216272841901	-0.326142397509504	0.197134735884338	-1.65441364783554	0.0980434953391486	0.310719534281065	-0.608544093731832	-0.647733815923713
QARS1	-0.580821132775968	0.172896292675135	0.000781228264794315	6.41863096478223	-0.758586064277636	0.336721626101734	-2.25285816375942	0.0242680934520227	0.133549168656478	-1.38634816250642	-1.35561081600589
LAMB2	-0.0251880773671804	0.263933670187601	0.92397061832635	2.48213609336079	0.0962563998587213	0.493309817225092	0.195123625149346	0.845296167841192	0.933049578052613	-0.160810982405971	0.0437005060400309
C3orf62	0.0569623083631259	0.132274804250998	0.666732974133997	9.0817611555322	0.194672478812635	0.254388509903965	0.765256571085407	0.444118779171095	0.697370579324552	0.0203847745635515	0.204800052832794
USP4	-0.229362200377467	0.0563150328761729	4.64430404956208e-05	48.042494647925	-0.322295387937377	0.120018349943603	-2.68538426073034	0.00724464613643044	0.0609504024778685	-0.611149522432923	-0.64143655733381
GPX1	-0.352219934460075	0.161761877613481	0.0294509098219899	41.353649126454	-0.467932951518335	0.263943707986791	-1.77285132154676	0.0762533466432566	0.269063374159263	-0.882131818240282	-0.879834040126042
RHOA	-0.0461919481776564	0.0571376095238419	0.418841168958597	42.1511440803246	-0.0842659944328514	0.144278960683437	-0.584049081263758	0.559187291039986	0.775929062596041	-0.207138364036149	-0.251800759763655
TCTA	-0.118210402428965	0.23370885119448	0.612995660145251	2.46835147151238	0.0960229129636828	0.545490126588094	0.176030524263166	0.860269961974462	0.93972477032102	-0.365986532767592	0.0433183059628427
AMT	0.931035645975282	0.245483155380695	0.000149038485299662	4.05613970188563	1.38853328658087	0.430681392590218	3.22403825767792	0.00126396512157303	0.0184866959765949	1.94829270399746	2.15905831133515
RNF123	-0.076557736157512	0.377073427237615	0.83911050970883	3.12401264679729	-0.0645524801397425	0.601994709274683	-0.10723097586276	0.914605741912983	0.966264451957957	-0.274114944731084	-0.219531254088676
IP6K1	-0.0942632422724474	0.07819438247766	0.228010761385734	23.0424413083837	-0.123020558383405	0.168163892286783	-0.731551563837547	0.464442321004081	0.712011111412882	-0.313167257809156	-0.315238998260324
INKA1	-0.384884857407104	0.160638154918627	0.0165762619242133	6.13353037914669	-0.448610531109345	0.315691659825255	-1.42104017368614	0.155305080684702	0.403860660412443	-0.954179507208765	-0.848204725039377
UBA7	-0.460419718261397	0.118938896202241	0.000108362684316775	15.8533459606381	-0.640636942163916	0.228992000026717	-2.79763896594279	0.00514776174890907	0.0481597241743641	-1.12078367063915	-1.16253718089366
RBM6	-0.0123501604747473	0.0444315910928492	0.781043834863137	158.79132770595	-0.019358853866863	0.0909677759814681	-0.212810016052352	0.831475151011368	0.927518857322882	-0.132494912450159	-0.145552766143715
RBM5	-0.055427429687196	0.0803771370662995	0.490450807648933	39.5329745309627	-0.0142419771728675	0.153958514004238	-0.0925052912141995	0.926296587467733	0.969998900616264	-0.227508689120109	-0.137176832808846
GNAI2	-0.0528730637423937	0.0707337961980828	0.454765632347409	47.2030306662484	-0.0602553268356255	0.135502914435896	-0.444679194439993	0.656551606932192	0.833965048317475	-0.22187462828362	-0.212497144854183
ENSG00000213600	0.25788109850558	0.245882662441754	0.294271371699518	2.69767247578925	0.416145501528522	0.500197861347037	0.831961776901322	0.405430519881109	0.668621859263389	0.463543159586595	0.567334345659689
IFRD2	-0.324673036747947	0.268329809775871	0.22628752050613	2.76138640930521	-0.537178838686012	0.477327139268402	-1.1253892655451	0.260424117834806	0.533660545210147	-0.821372748897657	-0.993184228007431
RASSF1	0.116457538888735	0.0902070317149649	0.196702674441733	20.689315428308	0.124552580435601	0.195013744568848	0.638686163946913	0.523027115395752	0.750762079672943	0.151610979228675	0.0900191758687302
CYB561D2	-0.189007313366248	0.214110017511593	0.377367081512468	3.85913542564362	-0.122219008861526	0.449457728069932	-0.271925480926451	0.785679318271806	0.906364623422787	-0.522140393207133	-0.313926923383137
HEMK1	0.162957237500054	0.189066610818043	0.388740436832997	4.71527994611335	0.223318522299193	0.386517409323597	0.577770928067636	0.563418785380579	0.777836382762862	0.254173468909404	0.251691421317932
MAPKAPK3	-0.275786560806917	0.103505482649769	0.00771112778220097	13.6936057967054	-0.39379179242454	0.203005625173923	-1.93980729394647	0.0524031138908202	0.215460013336505	-0.713545841757045	-0.758470668859303
DOCK3	0.931668833322315	0.343571740537436	0.00669360043369833	7.09374363594507	1.46649551727121	0.540804085792512	2.71169459661563	0.00669402364221497	0.0573602383653126	1.94968929951711	2.28667648272205
MANF	0.091486794581278	0.263200673635308	0.728145627673168	6.4038907652954	0.206533378701564	0.449021505153581	0.459963222988445	0.645542618548743	0.827552293014446	0.0965340264346124	0.224215433093531
DCAF1	-0.348979614103422	0.0954710597449985	0.000256836839698506	20.4863032969225	-0.556002641261117	0.183391321150267	-3.03178273526663	0.00243114121111376	0.0289671598681284	-0.8749847757203	-1.02399734407545
RAD54L2	-0.177975764903027	0.0905792467965217	0.0494301545452627	17.6646903881508	-0.264460235808712	0.189512706092969	-1.39547495923031	0.162872660818091	0.414978747509922	-0.497808556459569	-0.546764864500147
TEX264	-0.200741530228992	0.377362421214314	0.594754036320192	3.18984589782126	-0.849123951760417	0.591131434101278	-1.43643850212665	0.150877603898688	0.3963887381058	-0.54802207699946	-1.50381436969431
ABHD14B	0.161982760390324	0.323487357577736	0.616554767881952	2.57158749926716	0.322982624355782	0.480334358690264	0.672412078195831	0.501321395689329	0.737622326939606	0.252024104472741	0.414833885877437
RPL29	-0.471268291993793	0.316044072420554	0.135922804045842	9.11518264799487	-0.441037677436893	0.520552528455747	-0.84724913112085	0.396856273702762	0.660050172318967	-1.14471192748184	-0.835808546411581
ALAS1	-0.0406362439808034	0.322672778803334	0.899782279216893	4.27193033218389	-0.00348445413964483	0.566562320154871	-0.00615016921473413	0.995092905872055	0.997800925084183	-0.194884373765764	-0.119567595541058
TWF2	-0.250096143117183	0.160817082959296	0.119908192618099	6.93546133948941	-0.338546460531648	0.318472585850628	-1.06303171944111	0.287767567041145	0.56127345028645	-0.656881534720964	-0.668038312429737
PPM1M	-0.274670398983347	0.150254422612886	0.0675442435218839	7.00467291880528	-0.472213445511974	0.276821488722983	-1.70584100132674	0.0880376869269339	0.292441414965335	-0.711083969122798	-0.886840879351443
WDR82	-0.0653063797076974	0.197939562623078	0.741452168408164	13.6049855064767	0.00118354147229168	0.33409270781427	0.00354255404146575	0.997173456736546	0.998707957128116	-0.249298286467897	-0.11192644599002
DNAH1	-0.103124932104448	0.119776539105951	0.3892503116135	9.749493253824	-0.046188376250125	0.248274530104014	-0.18603751351689	0.852415343277214	0.93583990242903	-0.332713125827472	-0.189470629388742
BAP1	-1.21379699934733	0.273702170795325	9.21849832772808e-06	2.98595275709081	-1.46111297639001	0.584899997079623	-2.49805605006886	0.0124876447501822	0.086127888197801	-2.78247722833168	-2.50559330214031
PHF7	0.390408724994397	0.470844671658049	0.407010082328258	2.72134895246385	0.331506734955824	0.682754808532886	0.485542878369719	0.627291304541157	0.819080062227581	0.755853942884065	0.428787198883548
NISCH	-0.0704967831879681	0.116758702172133	0.54598869941679	9.26992711554804	-0.0722918770204468	0.370192808991378	-0.195281689067414	0.845172431118584	0.933020498976266	-0.26074654783909	-0.232200051130617
STAB1	-0.282562061562427	0.165412354730879	0.0875939937892887	80.8370677898312	-0.345527342762454	0.243513020455116	-1.41892758800608	0.155920128271941	0.405020289817027	-0.728490287572219	-0.679465479367805
UQCC5	0.146439265063131	0.156048372757673	0.34802745596373	11.4629334857523	0.232894714859516	0.304196628434971	0.765605838755382	0.443910869279691	0.697272688588201	0.217740450455473	0.267366911521018
PBRM1	0.0781476548910743	0.0550116615291461	0.15544318589645	99.436783533883	0.0991755645635588	0.10649878382847	0.931236592553899	0.351731193158755	0.621871733388888	0.0671124297859554	0.0484789539924531
GNL3	0.0522544145660478	0.192248257616145	0.785770452937886	11.3380531468374	0.140096501170212	0.342555425453124	0.408974696532381	0.682558230542752	0.84898829506616	0.0100007651312137	0.115463377795339
NEK4	0.0241456359519472	0.138273844890323	0.861376770885181	10.2724910859033	0.0419059500032977	0.256945245339946	0.163092918679444	0.870445275223641	0.944592856438886	-0.0519976220119854	-0.0452669973675349
ITIH4	-0.66747992728792	0.198367262876217	0.000765799053928934	4.63101823648648	-1.04413485744776	0.368493706061082	-2.83352155077157	0.0046038203593031	0.0448217469940282	-1.57748793294169	-1.82303221356502
STIMATE	0.00019192161624216	0.0969699730922555	0.998420839053296	16.3203103225907	-0.0301917765417664	0.201755352319182	-0.149645480006905	0.881044324310113	0.951460334448301	-0.104831353256276	-0.163285426821908
SFMBT1	0.0511543203484794	0.0596838264292502	0.39139598475962	50.9487189633415	0.0237985395496899	0.12303069174893	0.193435794039555	0.846617685170163	0.933862685541757	0.0075743321605336	-0.0749074346687687
RFT1	0.0641855943815815	0.12700524320492	0.613293707419824	8.35361248518405	0.0808047162093794	0.244569744596527	0.330395390250274	0.741101224208286	0.88250462745996	0.0363168820793727	0.0184072891231102
PRKCD	0.0331337077894417	0.0649852644047	0.610146087482267	36.5650275019542	0.0785864094019367	0.137366676912061	0.572092236403492	0.567259488489425	0.779452940293845	-0.0321729983560741	0.0147760916081831
TKT	-0.325105342405888	0.216303155180963	0.132837017108072	7.73337337130106	-0.327064782403792	0.393664519550234	-0.830821082828259	0.406074710689107	0.66875846495026	-0.822326267864568	-0.649243689005609
DCP1A	0.14834119201926	0.0925643120997821	0.109028661140099	27.4274968606967	0.271546101221726	0.173039763867635	1.56926994785686	0.116585051656268	0.343128969237187	0.221935453211125	0.330636256246487
CACNA1D	0.113531536613982	0.106386373963091	0.285898514717079	101.162925449313	0.18306973187113	0.180515209852604	1.0141512840974	0.310510570095354	0.583845193623845	0.145157215288855	0.185807249078614
ACTR8	-0.10949439183069	0.313268733765952	0.726697271800883	3.36994201048572	-0.358594194258838	0.559008442914787	-0.641482608722425	0.521209176596212	0.750386687613439	-0.346761983496531	-0.700854909595579
WNT5A	0.0254476684978365	0.121979371139589	0.834742770865282	41.5324869371309	0.0388798645765913	0.206224729691906	0.188531533704405	0.850459998386552	0.935300974003348	-0.0491257819024833	-0.0502204663126538
ERC2	0.275630207280968	0.525759496989326	0.60010362218244	41.1040501502679	0.49670189507536	0.747719656125319	0.664288936376594	0.506505400715944	0.740376083060247	0.502691645275376	0.699198961986584
CCDC66	0.0708534877190815	0.108349572502569	0.51315421858295	26.0106003165962	0.120609547530454	0.197788843953515	0.609789435640768	0.54200130053713	0.763484884185202	0.0510239825992262	0.0835647344729739
TASOR	0.370946187948306	0.061533484359289	1.65628585050188e-09	38.3368622272073	0.566746225209204	0.140809854055759	4.02490457084615	5.69984246071604e-05	0.0019928646267759	0.712926218305984	0.813856139552549
ARHGEF3	0.119546937858456	0.350851462154021	0.733304021175724	7.10075856828844	0.203622761519372	0.529455072624723	0.384589310873785	0.700541714820142	0.859307250701275	0.158425140597765	0.21945097677783
APPL1	0.0218250718457181	0.0856950752131359	0.798968010454043	33.5547725998696	0.0111673270163253	0.173071991092073	0.0645241725472745	0.948552860303455	0.979659621026383	-0.0571159956639958	-0.0955837574424186
ARF4	-0.27986616941506	0.138759255622461	0.0437039742138963	14.5674324543958	-0.391859302200827	0.255725224759857	-1.53234512773939	0.125437290505266	0.357008093594904	-0.722544068160006	-0.755307331094472
DENND6A	-0.108327479092657	0.0746557216317636	0.146772299871615	46.4597854343735	-0.147458805356729	0.145833457406904	-1.01114523360226	0.311946923434372	0.584252497849713	-0.344188171639099	-0.355242527700425
DENND6A-AS1	0.626326516890721	0.169091807818925	0.000212174478228726	6.58698268963697	1.04540525411671	0.396807503588348	2.63454003430647	0.00842513676284621	0.0666733330905894	1.27620819935182	1.59738413055668
SLMAP	0.127351004752721	0.0647368691772005	0.0491590263918171	56.6164996491786	0.194782865831294	0.117448640403565	1.6584514317237	0.0972263828831508	0.309215445552168	0.175638252816003	0.204980747886558
ABHD6	0.577821899180448	0.460517642441689	0.209579474243575	2.98025411051502	-0.424638496073962	0.661992849617634	-0.641454807735813	0.521227233698848	0.750386687613439	1.16922354134445	-0.808964348660342
PXK	0.423938500612721	0.47603901808823	0.373168431324148	3.38584271960769	0.222105889873574	0.746096334566622	0.297690632674916	0.765939293517555	0.897358252647447	0.829809202134165	0.249706435365738
FHIT	0.0951640314888834	0.0475798262439742	0.0454903267127649	529.320213564969	0.131796754196089	0.0785090028185673	1.67874701581255	0.0932013587207762	0.301798802606809	0.104644757980259	0.101877330777026
PTPRG	2.0987467554687	0.453955110554128	3.77778823039846e-06	104.759272356342	3.15275178024767	0.755421297495614	4.17350131734401	2.99953925764507e-05	0.00120737756673276	4.52386549681422	5.04694820487812
THOC7	0.178896746831697	0.194195242229007	0.356935025324858	7.79743173107771	0.192210389601048	0.393293089240312	0.48872048571289	0.625039598443659	0.818009241071883	0.289330594872897	0.200769802284653
ATXN7	-0.0454044175603958	0.0442498020514756	0.30484769173833	77.1465603257102	-0.0517283063072057	0.0994280839283493	-0.52025850507672	0.602883413037645	0.802504251340926	-0.205401339857106	-0.198539068519275
PSMD6-AS2	0.350065836821615	0.164128351310864	0.0329346919447364	6.70665888785355	0.609589099514185	0.314342690965632	1.93925011471265	0.052470890006585	0.215646128812992	0.666871279007087	0.883986627448372
PSMD6	-0.815240407440982	0.268118184744875	0.00236106526344127	3.34438898055325	-1.37944054284427	0.527098445487338	-2.61704536344987	0.00886945531341897	0.0686343957209643	-1.90339720060368	-2.37190181422966
MAGI1	0.992838774533521	0.298277865582772	0.000872930447430707	20.7506193299881	1.47916043553583	0.440600546973019	3.35714616265877	0.000787514697954468	0.0129406360315674	2.08460934527238	2.30740797918364
SLC25A26	-0.182525706661374	0.130614954623113	0.162283266123033	31.2111104014863	-0.269525321290026	0.218954612067152	-1.23096434802371	0.218336198782708	0.484212317254061	-0.507844177518944	-0.555056019605894
LRIG1	0.0147453110430712	0.243085681631194	0.951630861179606	12.2830811378543	0.135131444331392	0.388466129771498	0.347859012601378	0.727946068292252	0.875109470371334	-0.0727315354620701	0.107335961878792
SUCLG2	-0.079363456989707	0.0451078179098894	0.0785067241238879	125.332338768906	-0.143364207285276	0.0874583076771303	-1.63922914921397	0.10116554526983	0.317551089018667	-0.28030340879629	-0.348539985792425
SUCLG2-DT	0.916698234873078	0.150545122395346	1.13481581778653e-09	25.0730733498343	1.35286719949043	0.252741989215133	5.35275995766131	8.66227274176923e-08	1.53675134937313e-05	1.91666926078958	2.10067567175822
EOGT	-0.126843790270669	0.174238400202378	0.466619787507649	4.87163616443627	-0.104635230762029	0.359103843106924	-0.291378755116451	0.770761660938041	0.90036540809492	-0.385028844392575	-0.285143631944956
UBA3	0.039588537882871	0.0667159349854271	0.552920488374336	31.0300972322775	0.121402016125648	0.145688974847172	0.833295836236062	0.404677904011627	0.667840537542014	-0.0179358427482084	0.0848619445720791
ARL6IP5	0.22272206690183	0.188876427254745	0.238320687809776	15.723300846192	0.376152679869213	0.352842165480543	1.06606499072162	0.286394264070131	0.560400822317771	0.385994316825573	0.501869174594547
FRMD4B	0.330301653132307	0.153989367562121	0.0319557237160848	210.189833130653	0.506538293951226	0.225912101040098	2.24219194819191	0.0249489693231169	0.135570689798899	0.623278224724595	0.715300389901801
MITF	0.528587494459458	0.112608885566767	2.67897908647929e-06	105.51952810073	0.8583280050274	0.189502834270958	4.52936763890365	5.91604816892799e-06	0.000349848358156032	1.06062922187709	1.29115307193425
FOXP1	0.662495231153348	0.164227221693139	5.48315944510581e-05	246.251114812313	0.957087605123851	0.247664014969752	3.8644597005372	0.000111335368865785	0.00322233484511848	1.35598405799412	1.45281493639873
FOXP1-IT1	0.960834567935858	0.249631784226398	0.000118597457692433	3.72389827325077	1.21068610842603	0.41410198445588	2.92364237282475	0.00345961972498297	0.0369805956721887	2.01401897142179	1.86793616845305
ENSG00000277855	0.985704919495167	0.261126228850966	0.000160122237435941	3.58920429002749	1.14778190934514	0.474988780978935	2.41644004091971	0.0156731073123367	0.100170351119689	2.06887449202374	1.76496683589065
RYBP	0.507955714359477	0.132380828677649	0.000124506364531283	21.0738522321634	0.805510511987782	0.237098271915222	3.39736981413262	0.000680369524063454	0.0117865100190378	1.01512254555889	1.2046949008523
SHQ1	0.127437684520508	0.121186875257379	0.292992324704207	13.3363323340527	0.131131102516422	0.228466514208443	0.573962022271604	0.565993501028339	0.779166222137015	0.175829438846336	0.100787710208355
PPP4R2	-0.110739593045886	0.192462386949958	0.565032272630362	32.5932486683206	-0.103387946807138	0.299233683669971	-0.345509053456581	0.729711705197893	0.875994093527875	-0.349508473056636	-0.283101924106251
LINC00960	0.761989198264784	0.470914897396747	0.105640223636021	3.29803743718382	0.690343475536245	0.670459280733126	1.02965757261407	0.303170778765474	0.576365572601261	1.57543384541011	1.01617532584976
ZNF717	0.472939720116806	0.13116462309345	0.000311317750293328	14.0179181341661	0.782045219281554	0.256566137937306	3.04812328535987	0.00230275432994053	0.0279245398491522	0.937889194474322	1.16628402266539
GBE1	0.211279171738995	0.0830149940209658	0.0109255076615658	72.4238151350692	0.272569106678148	0.150133307081106	1.81551390545803	0.0694449709850001	0.25392474123523	0.360755189431094	0.332310837444477
LINC02008	-0.00851506918926396	0.391386990959246	0.982642483104614	6.46030258305941	-0.0262298492661455	0.636930888537063	-0.0411816254136953	0.967151102040811	0.987161490932625	-0.124036007938114	-0.156800056795864
CHMP2B	-0.298373356273582	0.458328725635262	0.515044577217051	3.66572271018763	-0.31527022378183	0.679255680242654	-0.464140724843411	0.642546925856614	0.825825421402814	-0.763364615773931	-0.629936904293036
CGGBP1	0.20537335555792	0.160900688199365	0.20181477737027	24.0563635812297	0.283562014009682	0.266086099624038	1.06567766753069	0.286569376332289	0.560501148481692	0.347728971429319	0.35030538069258
ZNF654	0.291682134898525	0.111810979430096	0.00908849050086603	47.268524794242	0.429925346004451	0.190185588872455	2.26055690419727	0.0237867089541072	0.132332562009493	0.53809672766941	0.589890890520478
C3orf38	0.725442646210997	0.195437747701135	0.00020572061643966	7.7082638568773	1.13019136945896	0.369206464404706	3.06113646000547	0.00220498575991009	0.0271995141840586	1.49482460535429	1.73617247592808
PROS1	-0.611591774523362	0.0920721518410444	3.08349701236915e-11	27.5094871753927	-0.945406517965283	0.174429085754671	-5.42000500590234	5.9597366590169e-08	1.14188554386764e-05	-1.45421771265267	-1.66142152031969
ARL13B	0.136406911814414	0.144662126644775	0.3457144007192	16.7781956898758	0.262083366786417	0.25718572376752	1.01904321494658	0.308182450784098	0.581751306110672	0.195612497860646	0.315146488261903
NSUN3	-0.204031902479099	0.0869123908370094	0.0188969167667379	28.1112711558271	-0.310195026105677	0.167738077828223	-1.8492821076878	0.064417087960344	0.242386371822504	-0.555279516940485	-0.621629196302609
CRYBG3	0.288485050296644	0.18294786998412	0.114825387174433	21.1840549498009	0.386924542967215	0.299974310231521	1.2898589304817	0.197099642527008	0.457947325750728	0.531045048491236	0.519501885444716
RIOX2	-0.0921644874109167	0.142677281845257	0.518302217394169	7.10243293140391	-0.254333009164966	0.314168105502893	-0.80954433219073	0.418202113582097	0.677324809487149	-0.308538119766189	-0.530187373912058
ST3GAL6	0.0775525810832205	0.0417098046257006	0.0629793920984818	95.6610570367178	0.13470346743986	0.0832168226644148	1.61870476577882	0.10551080098725	0.323453911506515	0.0657998997459774	0.106635396645991
DCBLD2	0.309717832674876	0.236910125457328	0.191103355986018	4.65838231361873	0.515698093272765	0.424841481629155	1.21386002914593	0.224801178602148	0.491322399301932	0.577877331034902	0.730294276420116
CMSS1	0.0997099126716209	0.118044624809263	0.398289628431015	77.2635456796833	0.0990002884274113	0.193322570601534	0.512098965575341	0.608581748469695	0.806168853752721	0.114671422793541	0.0481920404474604
FILIP1L	0.168283161351128	0.133875462654978	0.208749024486465	20.2733336473035	0.249985363205116	0.231858607766653	1.07818021342001	0.280953340281643	0.554612198619027	0.265920642038032	0.295342987505107
TBC1D23	0.239516892993585	0.0922487067692048	0.00941993359487128	16.3671817597193	0.319683076385833	0.19515301121668	1.63811500725903	0.101397704967068	0.317808840196448	0.423037980100112	0.409432779795688
NIT2	-0.775167540957989	0.26576971500733	0.00353768588985257	4.05002424169052	-1.10225848865582	0.522579203303353	-2.10926589058304	0.0349216372615652	0.167442084567465	-1.81501011256051	-1.91817612444927
TOMM70	-0.286518792430813	0.26207848538279	0.274281556732639	7.9196843967943	-0.306988508973408	0.430969355724116	-0.712320968755667	0.476266042238881	0.718607089631418	-0.737217487553672	-0.616380374542156
TFG	-0.135470951782351	0.0711127531894007	0.0567779562997409	28.0384764390838	-0.208164521859093	0.140876021011922	-1.47764339426847	0.139503252910031	0.379648641276705	-0.404057422855241	-0.454613113484892
IMPG2	0.0417678568214283	0.279830264369098	0.881347372921226	2.55821062952865	0.192084605069836	0.515754202926319	0.372434396035891	0.709569448536514	0.863703151367262	-0.0131290078047149	0.200563902687888
SENP7	0.00805719263701832	0.0666900429931953	0.903837152054636	55.4192200173159	0.0358752018176825	0.134357778229292	0.267012466940757	0.789459562244332	0.907707946027448	-0.0874832455911617	-0.0551388679993535
TRMT10C	0.0715354908231892	0.477752515339354	0.880974985002068	3.10841416808618	0.438705254982219	0.745085775727667	0.588798322654556	0.555996571189737	0.773406004355696	0.0525282490443047	0.604262925783766
PCNP	0.0913100263574308	0.110920509092501	0.410392919358591	17.2799527632899	0.126635049587027	0.220995494927961	0.573020955148011	0.56663050560994	0.779293105293888	0.0961441359691761	0.0934280175953125
ZBTB11	-0.0438686097951231	0.144752246458504	0.761844168528018	9.42674359771581	-0.0572839547645804	0.272494930632681	-0.21022025852583	0.833495768810848	0.927698447976211	-0.202013871275987	-0.207633237461345
RPL24	-0.243934527786715	0.245439537400518	0.32028708437064	10.4945664836736	-0.316250522885975	0.413422743268251	-0.764956761657339	0.4442972921971	0.69745972494034	-0.64329111096295	-0.631541578479183
NFKBIZ	-0.300972682007914	0.164807756754165	0.0678194500815854	20.5878869256012	-0.365219681997143	0.288272923300693	-1.26692329551946	0.205182718123663	0.469016081135774	-0.769097842585414	-0.711700323101859
ALCAM	0.409259263845484	0.155504420717946	0.00849294573979141	114.636805530264	0.591940188771364	0.245587641627091	2.41030120591405	0.0159393551523315	0.101663796510876	0.79743180799135	0.855096718885912
CBLB	0.0100946992130216	0.0883010290178161	0.90898300142043	36.8438395216831	0.02720245048246	0.163439692281723	0.166437235060201	0.867812873240581	0.944196099530192	-0.0829892003948153	-0.069335494449031
BBX	0.287310301941643	0.0517942393121637	2.90367236999556e-08	104.438674080932	0.400057339003748	0.114487170420611	3.49434209557273	0.000475231640540598	0.00909495583661269	0.528453953932874	0.540999261809386
CD47	0.465134757707408	0.399051546595492	0.243775929091575	7.14519308497257	0.0851907925539014	0.56464225162205	0.150875695733313	0.880073772987465	0.950733733110049	0.920674107054861	0.0255869585309093
CIP2A	0.0660725216697992	0.299536467342226	0.825417479380467	3.29377061839124	0.322503390678307	0.537189953323322	0.600352610251071	0.548271263540173	0.768799576217045	0.04047880067897	0.414049417230954
MORC1	0.0237378242838339	0.186894395632853	0.898930929195665	15.4742442935226	-0.0491658662944494	0.29877768099821	-0.16455669021256	0.869292922586634	0.944196099530192	-0.0528971155840227	-0.194344551432977
NECTIN3	0.0643625327136975	0.437665334371735	0.883085620190334	15.9599941898113	0.0989859484277341	0.700010675326804	0.141406341241185	0.88754894502258	0.953647251381373	0.036707147745683	0.0481685669716468
CD96	-1.32286886364507	0.435650930656886	0.00239315116190258	2.5769439863604	-1.69175929663036	0.764845427919543	-2.21189698581597	0.0269737835781797	0.14229562041793	-3.0230525931314	-2.88314357700484
ABHD10	0.442120888007093	0.236864993324629	0.0619641399919503	4.88271138922753	0.644890720599498	0.440610865038463	1.46362872949854	0.143295418360007	0.385501293987325	0.869913352810367	0.941772664225523
ATG3	-0.369435346559346	0.186916213409689	0.0481009296297099	11.3685366336033	-0.600473902485761	0.324590582057829	-1.84994246807438	0.0643218420944971	0.242148450446039	-0.920103150926538	-1.09679337603225
SLC35A5	0.545143962993585	0.480101724845772	0.256175952310532	2.71816258740444	-0.0883701049844146	0.639515220410317	-0.138182958222192	0.89009582325316	0.954670620999246	1.09714714960335	-0.25851887286948
NEPRO	-0.14949390273954	0.139601368306748	0.284231154858801	9.47632393357066	-0.244227444887097	0.288632913255773	-0.846152443712037	0.397467707685764	0.660492738877645	-0.434987274140126	-0.513645342949696
NEPRO-AS1	0.583321203614499	0.317041234678333	0.0657842928804728	3.27095839250992	0.879877775013725	0.508577527945538	1.7300759995592	0.0836166976397932	0.283556801199723	1.18135313295714	1.3264283868542
CFAP44	0.397358300715503	0.158267995484328	0.0120503164373451	10.7499938341322	0.643556124823384	0.296456554404097	2.17082778323787	0.0299441929294413	0.152263995893868	0.771182338754741	0.939588033655306
SPICE1	0.377425280866812	0.128729722917088	0.00336873245883664	9.84618454658975	0.425592609982296	0.24334380203492	1.74893548314505	0.0803021722153371	0.276557979304487	0.727216889438054	0.582798535115132
USF3	0.109221874667747	0.122984977049983	0.374491701045115	18.5879961584616	0.137722094059605	0.249216607893088	0.552620048976375	0.580523610421678	0.78795922185317	0.135651569616121	0.111576656098171
NAA50	-0.0375533627214895	0.0863441311428398	0.663615678082355	27.8522905424267	-0.140517228922942	0.180290096171296	-0.779395163167672	0.435746972185494	0.689992726204467	-0.188084588244824	-0.343879701326961
ATP6V1A	-0.193194871892005	0.159999707890917	0.227251132534495	17.7694598179129	-0.277750443327803	0.265400943505673	-1.04653148424797	0.295315716627612	0.569584168571075	-0.531376720342829	-0.56851991134681
CCDC191	0.547693418081176	0.326644527685299	0.0935960465613411	3.11949248504997	0.79886261058738	0.551538523255296	1.44842577064667	0.147498011828015	0.392402682558061	1.10277037876227	1.19381279790621
QTRT2	0.119710990690605	0.110988659960929	0.280771618280635	12.179457113064	0.232704201373418	0.225374351821825	1.03252299781382	0.301827179769134	0.57523163712948	0.158786985242074	0.267055055606877
ZBTB20	0.0928386018214334	0.0584847305123577	0.112422309171809	321.717510089334	0.125489846263717	0.102902590076409	1.21950133782382	0.222653968408596	0.488999621727513	0.0995156525582069	0.0915534078940134
ZBTB20-AS5	0.44576378365536	0.392133987566912	0.255636974254654	3.94505965333874	0.627684996663441	0.645552999412822	0.972321400774787	0.330890680427516	0.60224477949198	0.877948339240203	0.913608218356486
B4GALT4	-0.0247983475998475	0.138664592401304	0.858065760379723	12.1487565492052	-0.0188409974251886	0.249737910272595	-0.0754430811270231	0.939862183072229	0.975305754835251	-0.159951371345382	-0.144705075004785
ARHGAP31	0.00747793120317262	0.0877650596091325	0.932099237200538	115.899718338049	-0.0136367921329421	0.150369746512629	-0.0906884027485998	0.927740185922648	0.970281692069634	-0.0887608989223767	-0.136186191475702
TMEM39A	-0.031898290364529	0.118697676059912	0.788133159723096	21.6002282460681	-0.0214348659661403	0.211501370951381	-0.101346227070404	0.919275621176146	0.967501596860592	-0.175611425674404	-0.148951038172887
POGLUT1	-0.0469946816591911	0.140871886091658	0.738682380119526	10.5728528944199	-0.0365297732621671	0.279396531747528	-0.130745263850221	0.895976824279879	0.957334148628289	-0.208908920553181	-0.17366023965822
TIMMDC1	0.361755647487541	0.185011894977339	0.0505464666537447	8.74652166802297	0.649274477880263	0.35069506627146	1.85139324822347	0.0641129997104784	0.242148450446039	0.692655017861297	0.948948537504434
ADPRH	0.0352852082751949	0.221729689467305	0.873561610540699	2.67748958132162	-0.0166870445662003	0.462999851721827	-0.0360411445147199	0.971249551672776	0.988713934196428	-0.0274275214399198	-0.141179219950567
COX17	-0.771464295557006	0.31584218252502	0.014583401077522	4.9159510552033	-1.16254047672874	0.518688569678327	-2.24130729823043	0.0250061765443101	0.135605094337867	-1.80684201514125	-2.01685309940639
GSK3B	0.114462040115628	0.0386433243275117	0.0030563459430819	99.7279406605642	0.15903526635258	0.0878906971090445	1.80946643482947	0.0703785701688044	0.256165160416849	0.14720958893074	0.146464678803509
GSK3B-DT	0.878692224748096	0.279043030165441	0.00163858881439068	4.23764556703896	1.31212111137365	0.462828279905866	2.83500634758212	0.00458247751673908	0.0447503920594907	1.8328409535605	2.03397746147628
LRRC58	0.109327640800781	0.351969263130643	0.756091792871294	6.86185271086978	0.201408300226449	0.529307401801348	0.380512910911529	0.70356471452086	0.860928899601545	0.135884853664229	0.215826074074208
[truncated: 7,515 more rows]
