# Supplementary material for: Integrative analysis reveals generalizable human neurodegenerative disease-associated glial states
Source: bioRxiv. 2025 Sep 25:2025.09.25.678630. Preprint. [Version 1] doi: 10.1101/2025.09.25.678630 (PMC12485690; doi:10.1101/2025.09.25.678630)
Supplement: Supplement 6 [file media-6.zip › microglia_diffexp/Pineda_2024_FTLD_PFC.csv]

gene	nebula_logFC	nebula_SE	nebula_pval	DESeq_basemean	DESeq_logFC	DESeq_lfcSE	DESeq_stat	DESeq_pval	DESeq_padj	nebula_zscore	DESeq_zscore
ENSG00000238009	0.053015457047594	0.297609913376384	0.858615068503793	3.20980642978163	0.117714831495001	0.554199040008394	0.212405332736084	0.831790825775245	0.913079857767452	-0.400874896982375	-0.311377405396263
ENSG00000241860	-0.73437546331871	0.207252996432137	0.000395037808387868	6.34596854241773	-1.02277195769998	0.392101757753623	-2.60843502349877	0.0090957278226868	0.0560268158755234	-1.4629699039771	-1.66971538781223
ENSG00000290385	-0.82684137066159	0.230840945855351	0.000341148574872722	4.34988855427804	-1.11309847153917	0.458793897293509	-2.42614053522835	0.0152603596141489	0.0791896150436249	-1.58769521635487	-1.77729570853966
ENSG00000291215	-0.684874928761411	0.232483629552499	0.00322010199367612	3.36818114604328	-1.15011863007487	0.504822263118086	-2.27826447861282	0.0227108246776625	0.103320038276264	-1.39619967684212	-1.82138730866209
LINC01409	-0.192768995843468	0.247745934039109	0.43651509616091	6.76541580179092	-0.313939577733188	0.444574274189451	-0.706157769262659	0.480090029486765	0.687253604573832	-0.732408362076289	-0.825484701409608
LINC01128	-0.100631272570719	0.321572861151927	0.754330354783888	4.79475992416169	-0.0812209773884782	0.572775748207369	-0.141802402847323	0.887236086053159	0.946250158943555	-0.608125730269558	-0.548313131289073
NOC2L	0.798847484844705	0.515659659154986	0.121339455983521	2.30677062675972	1.11589692280969	0.824886412472543	1.35278858511545	0.176123180486052	0.385081392376265	0.605162196271819	0.877473408875058
C1orf159	0.34822911214626	0.434617427912829	0.422997720378331	2.76830839868838	0.601120059619496	0.715532899541183	0.84010121687619	0.400851637883892	0.622102976839259	-0.0026674234556417	0.264365942515236
SDF4	1.07624661708067	0.526144610819205	0.040802254465558	2.37060448798658	1.43438967398588	0.840309815773075	1.70697717325396	0.0878262952512009	0.246222954411361	0.979340035604052	1.25680336266799
UBE2J2	0.558814874633483	0.351331773977372	0.111708242641481	9.69754561221281	0.870252871547243	0.53232485636057	1.63481539730652	0.102087752010182	0.271339954083401	0.281387270466669	0.584907420259063
CCNL2	0.968532781211579	0.244726538639867	7.57026711829589e-05	7.46994877806754	1.33255127541073	0.406256243807862	3.28007580368649	0.00103779198503237	0.0131188207675136	0.834047114004723	1.13551220334584
MRPL20	0.401966688832091	0.373622238952879	0.281988117419444	7.28906939071479	0.57106973850733	0.573325458037542	0.996065551427049	0.319218296275931	0.544970275114076	0.0698180604504534	0.228575530090324
ATAD3B	-0.181431566808312	0.358576839952278	0.612872927016679	6.01217652836844	-0.173704421651333	0.572143409694439	-0.303602940640532	0.761430410967225	0.872072434969816	-0.717115543148692	-0.658462390602771
ATAD3A	-0.313611809893053	0.369998974706351	0.396659752096074	2.08072623511651	-0.660579442404972	0.7629159488298	-0.865861361816073	0.386566194086196	0.608618627947312	-0.895410685462933	-1.23833831695703
SSU72	0.10354776615186	0.333060384334587	0.755878259038301	7.62050090370337	0.237311594800446	0.523532703515605	0.453288960186939	0.650340681290561	0.806291578421943	-0.332712930920349	-0.168935750033937
CDK11B	-0.507346068552241	0.19582432005143	0.00957468419962788	12.1600281020447	-0.783436603932976	0.341496866332677	-2.29412530880964	0.0217833020011661	0.100356592740584	-1.15673474125726	-1.3846631586793
SLC35E2B	2.10134224399511	0.553656129907778	0.000147410143484004	5.07236074326341	2.57643614728165	0.712803491522983	3.61451112111812	0.000300914899935644	0.00543808087121266	2.36206990824655	2.61699895376013
CDK11A	-0.13595943287547	0.279139534785292	0.626211417234464	17.4630098303021	-0.16976968675957	0.429592313611071	-0.395187905790303	0.692704217592299	0.834152225700483	-0.655779140660078	-0.653776058498924
ENSG00000290854	1.4804585227642	0.465729408568807	0.00147888416927054	4.03791382304386	1.33055157688781	0.585784737351214	2.27140021248123	0.0231227615668256	0.104612106618377	1.52457295065289	1.13313053046476
NADK	-0.0349752786683229	0.159948122600087	0.826909931721608	8.13200579021531	-0.000467207505511887	0.344996348046548	-0.00135423898878156	0.998919473949488	0.999632551281494	-0.51956374473057	-0.452134101514658
GNB1	-0.0744765770553958	0.0697035274955167	0.285305651450805	136.672603305945	-0.113367144109357	0.124788540178216	-0.908473998874032	0.363627845008885	0.586897230872687	-0.572846213071964	-0.586599729309965
CFAP74	0.773992147888345	0.223469663953905	0.000533152547806295	17.8211444858582	1.09690812993595	0.370855315122814	2.95777918019779	0.00309864011456348	0.0268612680602575	0.571635356431908	0.85485745326295
FAAP20	-0.232019215187905	0.292554936659641	0.427731720226305	4.51196006267997	-0.335444962038353	0.585212892347736	-0.573201592829964	0.566508206025091	0.752761682562521	-0.785352155192141	-0.851097957612932
SKI	-0.0959554534372808	0.0717604876604679	0.181169507064938	117.268852385796	-0.175193683649015	0.132255176485468	-1.32466409485503	0.185282586985116	0.396117217011971	-0.601818616450002	-0.660236125429326
MORN1	0.445656022052338	0.655404402317	0.496522789465175	4.1436238764943	0.530385438651845	0.954379642209495	0.555738424411426	0.578389684954888	0.759804280918651	0.128749680655785	0.18011987913034
RER1	0.421646862796795	0.386432016394003	0.275216484524532	4.94846019011548	0.649717436573568	0.615056822347841	1.05635351558807	0.290806734820451	0.516114951562222	0.0963642320712494	0.322246194691675
TNFRSF14	-0.152152750051436	0.188192299416535	0.418805019913968	8.3585771338479	-0.303155123209054	0.353803377523461	-0.856846323319656	0.391529820866832	0.613163442733198	-0.677621964693755	-0.812640243816101
CEP104	1.37804158645189	0.453640268207561	0.0023835881958486	5.30689350207032	1.87887896073865	0.648623032184701	2.89671946185782	0.00377086791618789	0.030430531958513	1.38642490515803	1.78619720281886
DFFB	0.440677346772119	0.509539008309293	0.38711839232369	1.97792340946184	0.0333560681954749	0.812450723875421	0.0410561123465619	0.967251162354369	0.986159728105232	0.122034050566846	-0.411850039910747
C1orf174	0.444995262591811	0.47757304060631	0.351447792122879	2.25022529721508	0.660940576085041	0.808094015821933	0.817900594663829	0.413413950751563	0.633388122718117	0.127858396154404	0.33561313311202
NPHP4	0.535038976174256	0.210233642595133	0.0109286140374565	8.67402076305319	0.804526851297258	0.371005977840581	2.16850104674852	0.0301205850656371	0.124242665510339	0.249316462450987	0.506626680329043
RPL22	-0.704212204544386	0.435383650032513	0.105780724584309	5.43078642863181	-0.859695330964236	0.698271075997935	-1.23117706076483	0.218256648943702	0.434261753467031	-1.42228332033705	-1.47548852062003
TNFRSF25	-0.636651332898235	1.05424164807872	0.545913407315953	1.83695484466959	-1.16328017088641	1.22619035017295	-0.948694605794558	0.342775958322625	0.56589467954558	-1.33115188538196	-1.83706291399204
PLEKHG5	-0.470732912795104	0.504671927789829	0.350948886300555	6.37436617930462	-0.771073531889936	0.765102668067739	-1.00780400339902	0.313548563614908	0.53960926951124	-1.10734802760061	-1.36993854240623
NOL9	0.372838219550186	0.238180368974867	0.117498327883719	6.59416415196874	0.503621155990572	0.432822945579852	1.16357314494007	0.24459703979691	0.464351083677129	0.0305272825337894	0.148243190986862
ZBTB48	0.0432989049119252	0.351909380366424	0.902075479989662	4.70695573125173	0.0147110974464031	0.577444187156847	0.0254762239773092	0.979675112848706	0.990781395690441	-0.413981349243339	-0.43405649788066
PHF13	-0.176219412667301	0.853543387022447	0.836434494073558	1.79181584271647	-0.446759112227346	1.17291721625831	-0.380895689853151	0.703280650849887	0.840288935442584	-0.710084978348326	-0.983674888459094
DNAJC11	0.21949224730891	0.126073753854102	0.0816865791547732	14.0225829739851	0.323274669574412	0.260817263695989	1.2394680666201	0.215172207667465	0.431091463180328	-0.176317865470257	-0.0665523549284473
CAMTA1	1.26993795824227	0.251724916984687	4.53655641821891e-07	15.1161046202918	1.88214017824012	0.40576336970966	4.63851672857229	3.50918536162606e-06	0.000204974023533551	1.24060620089098	1.79008136495308
VAMP3	1.76582645682575	0.654402962204303	0.00696783041938262	2.19860922061995	1.69110012893251	0.802523173179149	2.10722903144755	0.0350977315929621	0.138238900906569	1.90949973871157	1.56254961483056
PER3	0.583877436625348	0.655455868699824	0.37303864551799	6.14113074268334	0.363966254973336	0.836668436981056	0.4350185077934	0.663548993502209	0.815046473055097	0.315193631786751	-0.0180880267698581
ENSG00000236266	0.683275761373833	0.525275857480345	0.193328925682273	2.50929250916382	0.554356017245929	0.716622656609189	0.773567528368347	0.439186580726029	0.656671936106129	0.44926993580343	0.208669221107211
PARK7	1.11699752785892	0.837260256107821	0.182167712128979	3.18264140755946	1.55032501474852	1.11779536154412	1.38694887104103	0.165457354095795	0.371200963818481	1.03430807974652	1.39488420529957
ENSG00000284747	0.286266941449777	0.262347168938964	0.275195434455724	3.5752789927883	0.358207511548932	0.500682803490138	0.715438015949328	0.474338428900512	0.682705045878663	-0.0862468887721493	-0.024946782170153
RERE	0.192461231654146	0.0617161641147438	0.00181780400216306	288.611089105467	0.276910089478646	0.127043440098986	2.1796488607589	0.0292835000005288	0.121710709659123	-0.212779432423004	-0.121773310383179
ENO1	0.63291457755249	0.338297833568753	0.0613617457847158	9.28291115968348	0.913014901387669	0.532249362086401	1.7153893765296	0.086273861820804	0.243837962571299	0.381338797026636	0.635837680817762
SLC2A5	-0.478328208208742	0.0823355350643212	6.26600702894832e-09	183.623505429004	-0.710026917048361	0.141909274422721	-5.00338628279731	5.63319018676951e-07	4.89190223918312e-05	-1.11759316140495	-1.29723104905967
MIR34AHG	0.391167006074222	0.122687433321661	0.00143101232248272	44.6028364351688	0.532225713079273	0.215912770646579	2.46500339690632	0.0137011952611701	0.074212811510036	0.055250596135621	0.182311675367286
LNCTAM34A	0.0590729713941366	0.290805181941316	0.839028815094631	2.32093311057738	-0.214478280950157	0.569212582393749	-0.37679820788254	0.706323572656399	0.841670093318427	-0.392704043628784	-0.707024708290266
H6PD	-0.430717701874134	0.226312663830545	0.0570147758846434	8.41537759418673	-0.616828410139508	0.391397204898263	-1.57596529157596	0.115033802323436	0.292515510573004	-1.05337235348027	-1.18623013871321
SPSB1	0.101980971093949	0.765969501814567	0.894082876445555	3.08091935379506	0.0806209908436211	1.16590899841761	0.0691486136165353	0.944871325533362	0.974971810422112	-0.334826347731426	-0.355556762095362
SLC25A33	-0.130115883244514	0.193363562145162	0.50100583757966	13.0379453799078	-0.186434282171065	0.32987489907286	-0.565166621331462	0.571960437702499	0.756771095446175	-0.647896899798986	-0.673623857810134
PIK3CD-AS2	-0.372539176084397	0.248708930482262	0.134161251104325	2.98178571330752	-0.581249110772446	0.525622430391553	-1.10583011143466	0.268800059215615	0.492376442009022	-0.974896566984223	-1.14385462487483
CLSTN1	2.11960895314636	0.654427088165066	0.00120001241806455	5.77396206197139	2.29429879974102	0.6548221678736	3.50369751102239	0.000458846243664858	0.00735381308345031	2.3867094869894	2.28096886638573
CTNNBIP1	0.90258466412768	0.272142183792681	0.000911224912109247	7.558019987429	1.46701961743403	0.459013095258504	3.19602998822473	0.0013933262948195	0.0161081777844794	0.745091089666865	1.29566614649821
LZIC	3.09806858359376	1.04023477238342	0.00289909082858326	1.92805897224289	2.66015883539844	0.948634475022401	2.80419793444216	0.00504419281039798	0.0371054453136697	3.70653304751589	2.71671401257223
NMNAT1	0.15204085217651	0.254771469160575	0.550658636897299	5.51147105463607	0.221295288766621	0.480580949194131	0.460474534285438	0.645175646190481	0.803427412551116	-0.267301629864724	-0.188011426341506
UBE4B	1.11972607393114	0.147002231151031	2.59501508776488e-14	19.0163913262486	1.58717322239211	0.26137146052508	6.07248097861783	1.25949021379862e-09	3.74526589939572e-07	1.03798855800033	1.43877100916301
KIF1B	0.982275392141362	0.377793618572728	0.00932151436223975	4.49919249886488	1.45360898272998	0.612278729621623	2.37409681637689	0.0175919370569188	0.087230762172584	0.852584232066489	1.27969386636362
PGD	1.16453286685094	0.330675098077094	0.00042881660487538	4.97385796517787	1.40797866514248	0.535504759906204	2.62925518232385	0.00855721215671102	0.053531684975095	1.09842749602799	1.22534742928428
DFFA	-0.39068194512237	0.401223965618958	0.330192928497212	3.83723582970026	-0.681870995025774	0.670188486337608	-1.01743167620203	0.308948119543364	0.534659728537888	-0.999368965522075	-1.26369689620884
PEX14	-0.0565585946297665	0.0802202671075551	0.480784587378811	30.7647840593216	-0.120128920097709	0.173928674188212	-0.690679214674605	0.489767154264308	0.695224227512753	-0.548677024454921	-0.594653112514912
TARDBP	0.79462949082282	0.230583437281672	0.000568594674314426	7.54003100599942	0.751874436666212	0.404501489597425	1.85876802929578	0.0630600259560819	0.199715537800051	0.599472633090047	0.443916813510027
SRM	1.03642605699527	0.421189330760842	0.0138661241499493	3.66782509606982	1.44038900782525	0.651057942774374	2.21238220624001	0.0269402673025802	0.115292125181081	0.925626921890783	1.26394866509535
EXOSC10	0.824476702901201	0.408472701787435	0.0435456958186271	3.61588814900947	1.19495793903939	0.623767203648169	1.91571139369071	0.0554018413689264	0.182967515218501	0.639732908007129	0.971636342010837
ENSG00000226849	-1.12074241775699	0.389252774475686	0.00398666477258038	2.26074153026873	-1.6275095260969	0.714125472499879	-2.2790246094984	0.0226656024419903	0.103200005864847	-1.98413214062793	-2.38996749097532
MTOR	0.160160449015933	0.13876938751189	0.24843938509365	19.9016702499409	0.273140849842769	0.268442875045813	1.01750083624367	0.308915234658718	0.534659728537888	-0.256349276924269	-0.126262534993885
AGTRAP	-0.104286213838617	0.222196823328981	0.63882548056756	4.40240487687295	-0.254330327176338	0.455724878735929	-0.558078654564106	0.576790675719382	0.759077654609944	-0.613055803465839	-0.754489131884535
MTHFR	-0.350957331030889	0.0950217721509087	0.000221239658499048	28.5172269213995	-0.433510484992519	0.19245985211675	-2.25247229603784	0.0242924415314828	0.108213509982452	-0.945785271336567	-0.967895561808025
CLCN6	1.00346705440788	0.319768291354292	0.00170042898307286	9.30778265214025	1.53652371233203	0.507800985668379	3.02583838097443	0.00247944795484251	0.0231943019836697	0.881169218381446	1.37844663367951
KIAA2013	0.75346243338352	0.531574546278158	0.156361246071722	3.42805130525002	0.916730992108612	0.690767624689588	1.32711922120057	0.184469247985129	0.395313992570783	0.543943257492721	0.640263604221858
PLOD1	1.04510981122996	0.258807464280348	5.38686793712739e-05	7.81571118164717	1.5451550858816	0.438231492242199	3.52588783151082	0.000422065689921718	0.00691440837262407	0.937340254844055	1.38872673744211
MFN2	0.180238049580931	0.361108286032846	0.617691567771014	4.10134137926095	0.381383646203812	0.603659493909076	0.631786048346747	0.527526691412749	0.72511828306952	-0.229267024943768	0.00265636438582971
MIIP	-0.532897188854228	0.338706128549868	0.115641964630542	6.05455475567128	-0.833858294910836	0.556290683909488	-1.49896145851421	0.13388363093101	0.323003433685194	-1.19120010857853	-1.44471619799702
TNFRSF1B	-0.430871683315767	0.117823154689106	0.000255248522866011	117.010257980698	-0.618933544468777	0.195266468503475	-3.16968678346207	0.0015260334050518	0.0168169956467741	-1.05358005579954	-1.18873738732374
VPS13D	-0.0171752235457128	0.0625580775054597	0.783663171617073	86.6612828740532	-0.0336830146002449	0.133936243702444	-0.251485435675469	0.801438821097207	0.89522130352042	-0.495553625765571	-0.491694658305697
LINC02766	-0.0357383940520915	0.155024019791224	0.817676412290262	8.28343815243261	-0.0949338574810041	0.302349449944002	-0.313987200898122	0.753530759757223	0.867405932256867	-0.520593094978201	-0.564645390508964
DHRS3	0.422509298886277	0.107669093355438	8.70377501017882e-05	39.8855389520881	0.541413581698007	0.191162943438314	2.8322099040744	0.00462274914249278	0.0349248289932303	0.0975275539242166	0.193254573645908
PDPN	-0.492194466575595	0.157683402257977	0.00179987572410924	14.4586098600742	-0.765667739261321	0.285437142592233	-2.68243905578585	0.00730874673353427	0.0482642878170739	-1.13629706488695	-1.36350015704124
PRDM2	0.122582088172352	0.0960201197232513	0.201733189522719	59.4799303299247	0.206816485320139	0.173145376345115	1.19446727187165	0.232295235629571	0.451478143638935	-0.307037935366566	-0.20525591250971
ENSG00000289380	-0.477349005347997	0.408468726946076	0.242552541497544	2.64408591155725	-0.685540371393676	0.706047895073453	-0.970954486483323	0.331570943525908	0.555751961115939	-1.11627233531675	-1.26806718207231
TMEM51-AS1	0.745615785011262	0.398738461306586	0.0614925729307008	1.72559909488882	0.92500208703825	0.694393170794231	1.33210135978188	0.182826883583188	0.39396535240417	0.533359078983345	0.650114610393552
TMEM51	0.374565285062607	0.128550149930504	0.00357095429636364	49.7708004768149	0.505456840898638	0.21570765873366	2.34324939534363	0.0191165999019734	0.0922277260757447	0.0328568847809707	0.150429521032942
FHAD1	0.563379543851287	0.434546400756775	0.194811096145346	11.0567325377532	0.792748634413185	0.649516981985103	1.22052025797744	0.22226771480126	0.439297700975783	0.287544456509094	0.492598635891928
EFHD2	0.166790901645549	0.300990149625212	0.579482536473025	12.0934065673291	0.24140904239935	0.489856763677173	0.492815574469529	0.622142905046187	0.79040501388118	-0.247405599203482	-0.164055624496947
CASP9	0.920565510025852	0.51806303598031	0.0755785636055266	3.07116708368588	0.819707982933245	0.679250314395661	1.20678336919513	0.227515582438089	0.445364135341106	0.769345073496277	0.52470765058892
DNAJC16	0.661666195973909	0.292034264774826	0.023468884321658	8.46862243951199	0.328397420523708	0.383019227049533	0.857391476280219	0.391228568405026	0.613081073832758	0.420121248765094	-0.060451076724429
AGMAT	-0.498518637012058	0.384194356304126	0.19443552488286	1.82802750794312	-1.01811670581763	0.738283081742597	-1.37903296309395	0.167884590895373	0.374420793285521	-1.14482760501665	-1.66417090846409
PLEKHM2	-0.236584849305626	0.0862614403256634	0.00609458008492962	35.668388134763	-0.342879634496825	0.171866702742164	-1.99503236535128	0.0460393500251285	0.163275801155253	-0.791510642767716	-0.859952771261666
SPEN-AS1	0.12583539540416	0.519306511571732	0.808536631766474	1.70359075366186	-0.576495918073261	0.894833929216295	-0.644249060357113	0.519413941977216	0.718293265589406	-0.302649617851403	-1.13819349644948
SPEN	0.407877181205942	0.0958482363677273	2.08630894210484e-05	49.8011831046515	0.607011815931446	0.165616603517556	3.66516281000232	0.000247181285787929	0.00475605874007245	0.0777905989656652	0.271383118389153
ZBTB17	0.738761567231476	0.510029689715855	0.1474862734833	2.24008019996919	0.683277516250686	0.792177332443322	0.862531012018792	0.388395375127588	0.610202340077973	0.524113569170533	0.362216785627245
ARHGEF19	-0.987323063838305	0.447061007746432	0.0272111779253457	1.71764897216962	-1.52335243246539	0.859818030328432	-1.77171491959002	0.0764418917751441	0.225397921871842	-1.8041655878417	-2.26591472880557
FBXO42	0.0713685098970409	0.0871020688369823	0.412577390414016	57.7355187398659	0.080271828267467	0.16958645172106	0.473338686273714	0.635971565939347	0.798259014653723	-0.376118851045955	-0.355972620300579
SZRD1	0.0995080351857635	0.160753295707705	0.535909207218611	10.2928049809336	0.0594063159061131	0.327581616080205	0.181348137349588	0.85609432421664	0.928271116413026	-0.338162038825603	-0.380823778798436
NECAP2	0.349761727104489	0.243685742365146	0.151202117431342	6.26135400933139	0.538717150384757	0.423078911542102	1.27332546172335	0.2029025751962	0.417944718351549	-0.000600111460192233	0.190043080882939
LINC01772	-0.129528063957488	0.303863804467641	0.66991101947305	2.18908060494077	-0.255893737623492	0.68685573046652	-0.372558204398595	0.709477284793718	0.843433104399336	-0.647104002759387	-0.756351178698751
CROCCP3	1.1211756621583	0.319080265874157	0.000441789974807676	8.48742293953715	1.34701861064083	0.426318742007984	3.15965140142865	0.00157958007314397	0.0171325597077077	1.03994387698922	1.15274303068516
NBPF1	0.632360396133334	0.249030220123768	0.0111077135678752	10.4254731770418	0.941599465793907	0.398300716025049	2.3640416095428	0.0180767821688219	0.089005250086628	0.380591273397609	0.669882353594037
CROCCP2	0.61085364261013	0.270539106661938	0.0239511124007859	12.428132889984	0.837768830540153	0.42288535855585	1.9810778821975	0.0475825402426391	0.166403231433007	0.351581267131554	0.546218408566578
CROCC	0.527884750707636	0.25817701370246	0.040888184208031	16.3383781782544	0.780968839247657	0.414862646544761	1.88247567177248	0.0597714600222707	0.193177890409061	0.239666278596344	0.478568711696391
ENSG00000238142	-0.255133760967851	0.399014281262573	0.522556181066404	2.4705463918932	-0.609683355521075	0.658954195449673	-0.92522873324302	0.354846940368593	0.578298897360703	-0.816530878526175	-1.1777202645379
ENSG00000290122	-0.605823198764685	0.781781399774531	0.438383035579908	3.76721401820752	-0.777373661685402	1.13569833797879	-0.68448956530913	0.493666076241505	0.698041466177251	-1.28956846539158	-1.37744209762178
ATP13A2	2.12816741430285	0.541677321892958	8.53540598932374e-05	2.69870784682358	2.70046215021021	0.780206298388907	3.46121552182615	0.00053774212035057	0.00818648576869765	2.39825381475182	2.76471590425984
SDHB	0.695167636998064	0.264932284569498	0.00869179220691003	10.5909660800709	1.10292827921346	0.442541186552206	2.49226131426605	0.0126932612327479	0.070134556574862	0.465310636042167	0.862027547209612
PADI2	0.21733690572326	0.218227373669273	0.319289240152438	119.326494442714	0.217047951376805	0.337960267699768	0.642229197100835	0.520724378196421	0.719092080388613	-0.179225160280594	-0.193070073013595
RCC2	-0.0539157251357928	0.0771559098779271	0.484683709276522	38.5373297631859	-0.0930545747754	0.157743954409772	-0.589908977010122	0.555251675360812	0.745068329046307	-0.545112113530647	-0.562407134789649
ARHGEF10L	-0.20834392883261	0.0821705826266473	0.0112285303161991	44.9663749212262	-0.291235381156313	0.15686920756407	-1.85654906835277	0.0633753358135297	0.20018072147623	-0.753417060721619	-0.798443640642585
IGSF21	-0.00264421588931907	0.13918737611217	0.984843078488946	190.854295902825	-0.0240383674443423	0.229726690626998	-0.10463898373643	0.916662279943584	0.959795876342978	-0.475953055985978	-0.480207729493387
UBR4	0.00742578853028232	0.158217104787737	0.962565694182644	26.6095107095896	0.045649317299739	0.269593513788856	0.169326467310676	0.865539858656862	0.933151245110941	-0.462369839393262	-0.397208583873006
EMC1-AS1	0.371096220900138	0.351924038232758	0.291664043367504	4.17919632399346	0.570115432712864	0.597305157689878	0.954479340037558	0.33984106222144	0.563701883634042	0.0281775372921922	0.227438936646416
EMC1	-0.0156496956964215	0.578778014069876	0.978428466693607	2.28565568506148	-0.118200991676816	0.799800601214082	-0.147788075549567	0.882510020327619	0.94292233994856	-0.493495873421907	-0.592356918971691
SLC66A1	1.36535993494194	0.567467724320475	0.0161257294306561	1.89363863897108	0.910792763684202	0.69064313985804	1.31876031357006	0.187249255885619	0.399017795440951	1.36931889288283	0.633191079319722
CAPZB	0.0310526157731645	0.0733937064522345	0.672224901102461	213.790245380781	0.0481281105320745	0.126151189464004	0.381511349489156	0.702823851221866	0.839845403317118	-0.430500110397507	-0.39425630154064
MICOS10	0.205821592793594	0.245347575019616	0.401526543805992	61.6484290879141	0.261597861550641	0.369271649710583	0.708415774012623	0.47868709960591	0.686045933756798	-0.194757923042057	-0.140010418420792
NBL1	2.56874128773949	1.32091318048058	0.0518146124239234	3.49985261433922	1.53306643741843	0.958299085051971	1.59977867174451	0.109647691923158	0.283598524207157	2.99253462125604	1.3743289640359
TMCO4	0.264802514806921	0.13625833014184	0.0519695520377298	17.8317877477594	0.397629309706375	0.235458922993147	1.68874173317249	0.0912689342536857	0.252773561401108	-0.115199801201946	0.0220052091020889
OTUD3	2.13315624283472	0.660899257451384	0.00124808445487853	3.22218051139791	2.19994284376881	0.749041779092288	2.93700953027582	0.00331393919402625	0.0279655641711636	2.40498314034778	2.1685894157174
LINC01141	0.262508363960561	0.113275650115234	0.0204803321444002	60.1420554177695	0.336113271013955	0.193684623222259	1.73536373420958	0.0826763993897622	0.23708460175679	-0.11829433289667	-0.0512613755487197
DDOST	0.687252659176793	0.317423743214168	0.0303803867198228	5.28176791280612	0.913246037654459	0.511642732002481	1.78492917133831	0.0742728062610337	0.221397037618324	0.454634289380035	0.636112967803345
HP1BP3	0.75196900435227	0.141370918066809	1.04269835540052e-07	64.6033931125205	1.08143087191165	0.239205186783395	4.52093404183122	6.15673707217429e-06	0.000314666983798158	0.541928802567771	0.836423791744694
EIF4G3	-0.0642390880797955	0.0606790939440375	0.289750457768154	349.22504138338	-0.0813010666834998	0.115722591664911	-0.702551381833175	0.482335370142626	0.688759747847728	-0.559037080093786	-0.548408518918674
USP48	0.857412037310064	0.152604320340707	1.92588335753716e-08	19.7536599897641	1.28464859934723	0.27198581337275	4.72321913932565	2.32140474547854e-06	0.000151866298449206	0.684158686009599	1.07845935102622
LINC00339	0.800894628162484	0.574729065978878	0.163463558227017	1.88620844373802	0.429532762243815	0.791652452618288	0.542577441430505	0.587420774393994	0.766333429822954	0.607923544720446	0.0600027306537409
CDC42	0.00658285890202098	0.173274534404611	0.969694921927709	38.6058692359524	0.0503000157987405	0.279161415345164	0.180182550430717	0.857009256970917	0.928483949065281	-0.463506849392066	-0.391669527677171
CDC42-IT1	0.243913951734769	0.327174870437141	0.455960117484871	1.93067410483384	0.177691716254437	0.601381971538185	0.295472303235074	0.767633107168472	0.876228565935902	-0.143375943405751	-0.239943977663854
ZBTB40	0.00988180434845714	0.114581562899797	0.931273619300306	20.0640485522655	0.0752967490720526	0.216571081898157	0.347676838533139	0.728082892921864	0.852586805279505	-0.459056971451668	-0.36189801908703
C1QA	-0.359312113355681	0.132492395265306	0.00668896531522183	62.3047855572529	-0.461041255530388	0.22451721485245	-2.05347841960973	0.0400262006186233	0.149857728603796	-0.957054861018348	-1.0006851492553
C1QB	-0.446913845178256	0.12809409777072	0.000484922655578127	121.527522673306	-0.58820720025804	0.207815128652696	-2.83043493547123	0.00464847648300133	0.0350349460274132	-1.07521898961862	-1.15214182059062
EPHB2	0.209845770488357	0.0866989333617815	0.0155036040189927	30.1164918433833	0.279812012704152	0.174314829680477	1.60521060208735	0.108447465036578	0.281905953484487	-0.189329794616498	-0.118317073470481
KDM1A	0.360407142214853	0.186035775216014	0.0527086593617042	13.1581728979732	0.571382173680302	0.347425475967892	1.64461794889534	0.100048623037928	0.267825043258406	0.0137592644783101	0.228947645371721
ENSG00000240553	0.394863637271668	0.334495971752172	0.237811936109416	2.31336534305851	0.39719545771573	0.65908737892979	0.602644611949157	0.546745135617938	0.738587768742946	0.0602369039986604	0.021488484451508
LUZP1	0.213933782290533	0.180570389855476	0.236109707920832	35.2321462658918	0.303163646247619	0.297523315468219	1.01895760932391	0.308223091836304	0.53409733360227	-0.183815561709663	-0.0905049049350265
LINC01355	0.878669183291645	0.324181550621501	0.00671974162875709	4.5886516593497	1.30008672684858	0.60232240188596	2.1584565388533	0.0308923539731519	0.126627681511504	0.712832001926797	1.09684640746663
HNRNPR	0.0158507350003584	0.212460320419605	0.940528498467307	24.0513523668863	0.0139530103703282	0.340012828041572	0.0410367174988534	0.967266624173327	0.986159728105232	-0.451005606775615	-0.43495939169685
RPL11	-0.383215534552639	0.359270649367472	0.286130546421359	15.6559046259956	-0.463964286418129	0.547706566408761	-0.847103750207491	0.396937294993836	0.61866989767702	-0.989297681765596	-1.00416652573086
ELOA-AS1	1.63188658368563	0.517609295714402	0.00161746813985312	2.94784823703843	1.47997636358906	0.67117439573839	2.20505486053422	0.0274502450842066	0.11671111568948	1.72883106852492	1.31109783812115
ELOA	0.609059911162386	0.299433716177713	0.041947645071109	6.56464872312533	0.966096757027529	0.52482674125522	1.84079179105266	0.0656520762534715	0.203991439167007	0.349161740610151	0.699059018737543
LYPLA2	0.202947525887327	0.389384000943609	0.602226408407333	2.8478891558093	0.484199784058301	0.69042906883786	0.701302720166914	0.483114116514878	0.689295211221087	-0.198634691279993	0.125112026806652
GALE	-0.146026903252503	0.325521836805941	0.653725093927286	3.50985124600506	-0.13697077804332	0.618940591212774	-0.221298748196389	0.82485982461682	0.908456729401218	-0.669358939136214	-0.614712034335589
HMGCL	0.325365160045697	0.227812184361235	0.153229503025037	8.65619298711445	0.49268216927722	0.401605170409623	1.22678243602965	0.219904374012007	0.436299665569566	-0.0335081262603892	0.135214683087724
FUCA1	-0.0332022552806495	0.182462499145767	0.855608186267435	5.61599511353754	-0.0159042308606181	0.360560028354452	-0.0441098003381097	0.964816880849456	0.985095000704995	-0.517172150874678	-0.47051984289925
PNRC2	0.781336635074842	0.491288791637754	0.111748824190321	4.56651050809798	0.161996025161489	0.600911313860159	0.269583916003931	0.787480375530529	0.887650135835374	0.581542180308015	-0.258637796455801
SRSF10	-0.12928018560695	0.202337853789413	0.522866989513774	20.8055974191216	-0.138645552564838	0.336913056686902	-0.411517303390481	0.680693255987161	0.825768688466066	-0.646769644879917	-0.616706717541141
IFNLR1	0.687887296344743	0.22830514930175	0.00258664426102765	15.5974485058061	0.957389699712152	0.3741974880591	2.55851450173536	0.0105120435606531	0.0619823878028702	0.455490338071857	0.688688774401002
RCAN3	0.276903639816431	0.246485539732577	0.261264576464959	6.64179524472566	0.281811773563389	0.457671333319896	0.615751420389733	0.538058594255985	0.732413508868634	-0.0988768488803202	-0.115935326345845
NCMAP	0.157132601041193	0.254635045796751	0.537175725204883	6.46085002222631	0.188501574269	0.438644124148323	0.429736918589748	0.667387024587456	0.817203502904505	-0.26043347720234	-0.227069264107489
SRRM1	0.467630480095444	0.20579229822365	0.023065862623173	21.5842029806363	0.692018129850032	0.334330226610554	2.06986408876554	0.0384650736898311	0.146642489556454	0.158390563685195	0.372626996033973
CLIC4	-0.785488463196449	0.262717284533111	0.00279103380818798	12.1013982244735	-1.03688187574062	0.454017111839367	-2.2837947044328	0.0223835990473867	0.102353335252566	-1.53191515157713	-1.68652052557003
RUNX3	0.560961564548924	0.317243410061009	0.0770212758496745	4.50625775638949	0.782876058042791	0.538622470945455	1.45347827146645	0.146091008319398	0.341897534321152	0.284282895221518	0.480840239744547
RSRP1	0.452932539044133	0.179659795866281	0.0117002984247786	46.1489235376974	0.67271192931743	0.287566335278588	2.33932782384183	0.0193184737703007	0.0927003340381225	0.1385648209697	0.349633002830349
TMEM50A	1.25022069662835	0.451771882770212	0.00565102939307659	3.87028317744072	1.10966969255282	0.577341251392664	1.92203430791768	0.0546014409716234	0.181130553399462	1.21401000252231	0.870056678174374
MACO1	0.252815176949311	0.249290610661543	0.310516724867055	14.5390067959934	0.384329313085027	0.402251868030125	0.955444445707943	0.339352986708335	0.563443300882923	-0.131369268434059	0.00616470069117419
LDLRAP1	-0.277950929588855	0.46105523865814	0.546603027803072	2.83046846101055	-0.476679953302483	0.779599015841276	-0.611442476986828	0.540906689060805	0.733981756748007	-0.847308476081975	-1.01931108809178
MAN1C1	0.17644688830601	0.14226154947585	0.214864742229821	41.3029649237	0.306728313288542	0.240510842044635	1.27532010898544	0.202195963015774	0.417100900793314	-0.234380842434745	-0.0862593295524569
ENSG00000233478	-0.937206247769786	0.30754485378972	0.00230845149292241	3.14252277646449	-1.53969088963316	0.516721494027102	-2.97973068167434	0.00288501911444818	0.0256205362625158	-1.73656407157315	-2.28537409225925
SELENON	-0.119123589508594	0.267707048340831	0.656336077954506	7.05982368707109	-0.168929607563044	0.453555290523241	-0.372456481255372	0.709553007845389	0.843433104399336	-0.633069626597881	-0.652775510757653
PAQR7	-0.515572965405155	0.149746203975392	0.000575344985637964	7.81801811551741	-0.744429268777011	0.294348760648228	-2.52907220379524	0.0114364497237474	0.0657830487333724	-1.16783182892303	-1.33820479946185
PAFAH2	0.54745871721973	0.345425739745221	0.112993357477855	4.86158554816936	0.796135342807897	0.58098699807287	1.37031524878986	0.17058851502294	0.377198653043305	0.266069189224148	0.496632259684406
PDIK1L	-0.442189680262925	0.391691317936816	0.258929948384649	6.28343688669183	-0.60320608467909	0.615161956011907	-0.980564676966816	0.326807460510677	0.551782795937934	-1.06884666319344	-1.17000573150655
CEP85	0.367858823514391	0.618492470491782	0.551999323822468	3.49397429940882	0.256338456623204	0.848114159698246	0.302245226885975	0.762465129354065	0.873053712293051	0.0238106802328556	-0.146274453695489
SH3BGRL3	1.3873918726515	0.459661468589929	0.00254205043870007	4.13818868021604	2.01715035813625	0.714321731858262	2.82386810896647	0.00474479054333911	0.0355951050842651	1.39903730902212	1.9508806456665
DHDDS	-0.175973871424859	0.267632957930708	0.51084697819325	4.80101308688953	-0.25686860585207	0.492100323216937	-0.52198422503135	0.601681314096102	0.775292755486532	-0.709753772944678	-0.75751226233012
DHDDS-AS1	0.136310628446572	0.300598888123357	0.65021500957469	2.59743694708717	0.284340506759134	0.564567228093938	0.50364330873244	0.61451205294707	0.784162129462886	-0.288519796915348	-0.112923564719391
RPS6KA1	-0.175306574531926	0.0815564666540085	0.0315938642465192	47.3190511658171	-0.258502623167512	0.154925126297912	-1.66856486965469	0.0952036459273721	0.259653523481185	-0.708853670238594	-0.759458403052239
ARID1A	-0.00166353943356103	0.0594155920280408	0.977663455160875	123.11256168357	-0.0050751408754239	0.114771875800048	-0.0442193772650859	0.964729536336009	0.985095000704995	-0.474630242196541	-0.457622223758679
GPN2	0.353907185471482	0.499869233971416	0.478945545923396	2.33983753845064	0.492492296255354	0.810308645667306	0.607783588252075	0.543331015549029	0.735915425201189	0.00499160990641852	0.134988541285925
NUDC	1.16987080530947	0.442574795770885	0.00820952147105063	9.68192980965258	1.75280176032104	0.66476290511054	2.63673220458891	0.00837088864543966	0.0526898847194993	1.10562772864157	1.63603724334683
SLC9A1	0.254538916322786	0.233299829613087	0.275256281277337	4.14266202344478	0.34569184182811	0.419587440528127	0.823885103407752	0.410004845455657	0.631346675838404	-0.129044152745557	-0.0398531447148396
WDTC1	0.399794886543213	0.206412511445773	0.0527608303986069	17.9773079447702	0.612264467300896	0.353897952445672	1.73005936618095	0.0836196690984674	0.239090854563887	0.0668885621446778	0.277639110068416
MAP3K6	0.0265104341002183	0.303923704383985	0.930490866048111	2.41914449222386	-0.0558313452682026	0.606283130644889	-0.0920879081837822	0.926628195500545	0.965415427182219	-0.43662696346492	-0.518073673896601
WASF2	0.0144157836386254	0.0849428755613013	0.865237022056496	172.088575548645	0.012082590420437	0.146822908575516	0.0822936320882272	0.934413218103762	0.96897357172696	-0.452941182405402	-0.437187091732551
AHDC1	0.905239170187474	0.363856061861442	0.0128498197019716	11.4033053756458	1.43053890201561	0.566997829869499	2.52300595638058	0.0116356430128467	0.0664613299680235	0.748671696909368	1.25221703174474
FGR	0.522224936002295	0.245436178171811	0.0333584564519501	9.39491222014533	0.685494442146622	0.423240104447676	1.6196348950466	0.105310729085629	0.276825438898962	0.232031873901582	0.36485717977927
FAM76A	1.96384941436987	0.607704205969352	0.00123104557013786	2.09177365239704	2.02261577380789	0.773170454418396	2.61600241220983	0.00889659290713878	0.054976238159794	2.17660872998631	1.95739004302807
STX12	-0.0877603948654068	0.090633400468871	0.33289416158757	49.0283654194722	-0.104948410736045	0.178197480462333	-0.588944414162066	0.555898562407272	0.745732411880049	-0.590764474770076	-0.576572883393692
PPP1R8	0.846943972188872	0.375997609915283	0.0242891220878913	2.82238038425524	1.16581051416404	0.68623677344862	1.69884587837718	0.0893482267199892	0.249225170211272	0.670038533731312	0.936921293425538
THEMIS2	-0.146308337423046	0.229113771749815	0.52309373863888	23.2344315013035	-0.270882782359798	0.37140671462391	-0.729342717010639	0.465792048370993	0.676722203052975	-0.669738559753624	-0.77420337039299
RPA2	0.0446326609598931	0.150653795974207	0.767031696255202	9.27352046598133	0.190507441740365	0.34242151160262	0.556353603045387	0.577969149942721	0.759541554657409	-0.412182273838156	-0.22468024391027
XKR8	-0.762452555835112	0.369568853296018	0.0391043993166765	2.35833942267903	-0.979063957451289	0.701113422220683	-1.39644161190102	0.162581551702257	0.367099118006039	-1.50084250194753	-1.61765846138772
EYA3	-0.11069216742989	0.0626433290566873	0.0772244722425702	61.4814069381103	-0.173416346422509	0.129752305652069	-1.33651841908324	0.181379884231706	0.392264408098632	-0.621696659168323	-0.658119288403945
ENSG00000289576	-0.0218810877140073	0.187648909418689	0.907171864830471	7.55019522252656	-0.0304811768859909	0.349746830167143	-0.0871521176372749	0.930550599060372	0.967321522748622	-0.501901266699017	-0.4878812184465
PTAFR	0.0545463983116296	0.0739052444924078	0.460478864512043	42.0922107111305	0.0610150686728567	0.146691398373234	0.415941693579148	0.677452669328605	0.824055404714244	-0.398809842597727	-0.378907728557357
SESN2	-0.364266314515875	0.244120478520886	0.135657741139574	5.79119264565817	-0.505924860652585	0.462408166278924	-1.09410883619087	0.273907247499832	0.497750336984418	-0.963737478482926	-1.05414223986156
PHACTR4	-0.0860134139757067	0.0910168897481091	0.344645115939289	76.0512569562616	-0.090926890097515	0.172393772510478	-0.527437208278441	0.597890010468101	0.772989183521333	-0.588408009090483	-0.559873028353733
RCC1	-0.480035742673026	0.247599303173833	0.0525305109791869	7.32568536517054	-0.737109762659671	0.454643440080211	-1.62129197889587	0.104955034457244	0.276415392680873	-1.11989641863319	-1.32948715076491
SNHG3	-0.15681097439589	0.335758860558423	0.64047518901548	5.10292224667792	-0.257752211605702	0.5348431315835	-0.481921139835113	0.629861968124251	0.795167309044549	-0.68390534527351	-0.758564650896135
TRNAU1AP	0.90576248489447	0.379512677229611	0.0170028458654161	8.03319806809052	1.2176894250886	0.546917447055684	2.22645927944701	0.025983433621769	0.11253477008652	0.749377585081318	0.99870990497529
SNHG12	0.132221633702831	0.31550494052615	0.675158076243387	7.85646848782459	0.155211960695209	0.507191147459663	0.306022613905249	0.759587427831959	0.870935567571521	-0.294035355691331	-0.266717725593964
TAF12	-0.135448045979795	0.237232098466605	0.568032452410762	7.22986127858959	-0.19109391420157	0.406668817308299	-0.469900582656919	0.638426048009901	0.79960112432944	-0.655089341661271	-0.679173553984681
GMEB1	-0.219175931360012	0.112310880639641	0.0509962758791236	14.5790134889706	-0.224088970745332	0.257292407029249	-0.870950578498252	0.383781138470934	0.606546031859442	-0.768028120491975	-0.718471193343564
YTHDF2	-0.200947273575681	0.10105764186287	0.046762812232302	26.364104714304	-0.288060129546482	0.198213839773248	-1.45327959882123	0.146146139307522	0.341897534321152	-0.743439868435492	-0.794661865258404
EPB41	0.180617558527314	0.0494654790627639	0.000260828857239858	125.225076203184	0.230055737349379	0.114989939553167	2.00065969460755	0.0454290757753394	0.161887336901002	-0.228755113329553	-0.177577592152719
MECR	0.526480015430488	0.553288944344776	0.341327156405715	1.90411553536989	0.621550025866421	0.859524391562319	0.723132504403578	0.469598481202771	0.67997194865616	0.237771460805818	0.288698358634025
LAPTM5	-0.437238299659783	0.0749329302210545	5.37705431138976e-09	137.413172074997	-0.593309814218565	0.139990494570738	-4.23821500193902	2.25303954996903e-05	0.000781239473634137	-1.06216785031879	-1.15821911531937
SDC3	1.93380660334177	0.902102877375389	0.0320597172982371	3.98524064993799	1.818275690193	0.939627929979275	1.93510179101754	0.0529778057927847	0.177977133942005	2.13608461577099	1.71401773961009
PUM1	-0.122217330656081	0.0405105903849225	0.00255354692366302	130.123898240264	-0.195264821522572	0.0956316833747757	-2.04184235424717	0.0411671714289607	0.152369364886075	-0.637242708787034	-0.68414117122403
SNRNP40	0.231583063853476	0.354989558310866	0.514165191150282	7.79511280405675	0.339723745531142	0.539447826210675	0.629762006675446	0.528850306833332	0.726123976627325	-0.160008818019598	-0.0469612427302574
ZCCHC17	1.30098350508939	0.298626308738902	1.32122339008827e-05	5.68622911400281	1.98894495366675	0.506017648881755	3.930584156624	8.47397257393701e-05	0.00221157161883095	1.28248288430564	1.91728755843104
ENSG00000269967	1.44672533939779	0.904450192520037	0.109695494336799	1.86096028911747	1.24582207099687	1.04738299142005	1.18946181215696	0.23425798967373	0.452807630707966	1.47907097101762	1.0322163356022
PTP4A2	0.85882887196353	0.302760608649355	0.00455881471688262	6.75412441013963	1.03430911733211	0.588273249419839	1.75821205256596	0.0787114352455558	0.229655362320098	0.686069824393674	0.780301029385778
KHDRBS1	-0.052318996514696	0.147457389536382	0.722733764699703	50.2075478043605	-0.0595598107372864	0.249957828157349	-0.238279437680957	0.811664368462432	0.901308413230943	-0.542958319967466	-0.522514335823389
ENSG00000203325	-0.170258892865937	0.344872893590327	0.621528008234657	1.78137863589255	-0.635664487089677	1.01718377199518	-0.62492590286103	0.532019690801238	0.728233955340013	-0.702044958891183	-1.20866420722109
TMEM39B	-0.0903902437976336	0.339393532054616	0.789986058885266	6.02066532537836	-0.121169539217359	0.560472027925729	-0.21619194746578	0.828838130125855	0.910691811770801	-0.594311822533203	-0.595892506507758
KPNA6	-0.0380968720412974	0.156988570761188	0.808258801136859	27.7387217447963	-0.0443165877122568	0.27814276773676	-0.159330361428628	0.873408601331305	0.937603875548823	-0.523774396199299	-0.504359413727404
TXLNA	0.102770547804306	0.24287317284048	0.672189534819456	9.00023502004762	0.164469920140499	0.40505327951458	0.406045151239366	0.68470942532616	0.828590115142106	-0.333761304358409	-0.255691348021383
HDAC1	0.108704610614205	0.124074482592708	0.380962720478295	11.8953280023592	0.150401029517707	0.251384263650771	0.598291346218265	0.549645549810039	0.740482122499439	-0.325756972179097	-0.272447621469218
BSDC1	1.03118252015525	0.368262438724754	0.0051082108557626	7.89290476713897	1.45453337283236	0.511650156946742	2.84282796180938	0.00447151998049004	0.0343072912967543	0.918554025629564	1.28079482974042
ZBTB8A	1.04213448694483	0.669313454097367	0.119465718370474	2.14579170288919	1.14162414391811	0.820079052391398	1.39209036078787	0.163895036804012	0.368569269380245	0.933326902663216	0.908114940144575
ZBTB8OS	0.654260328229829	0.212901914904725	0.00211875984278126	12.529288172673	0.984148348626592	0.37272772511337	2.64039480381356	0.00828094964731189	0.0522578513756087	0.410131629949334	0.720558752662016
RBBP4	1.0863658272209	0.281597131805018	0.000114378289201838	11.984156173869	1.54767042901915	0.447467885715398	3.45872961708701	0.000542729438568774	0.00823153629161574	0.992989624755617	1.39172255129538
YARS1	-1.27478201741061	0.28902158386119	1.03046015433375e-05	14.9304220907618	-1.82288812360806	0.471169802907298	-3.86885600978701	0.000109347190035832	0.00264291619660497	-2.19191290802039	-2.62266652130595
S100PBP	0.142034037092404	0.103954440236476	0.171841545219052	33.1736054497409	0.190402039797087	0.190416670643085	0.999923164048875	0.317347693392977	0.543141389626647	-0.280799611695406	-0.224805779308253
RNF19B	-0.0553921665666869	0.103573118353594	0.592779730798553	18.6301394359263	-0.119612968578699	0.213962246572537	-0.559037729762048	0.576135970898676	0.758773625342733	-0.547103654239731	-0.594038606014708
ENSG00000236065	-0.0465827320674297	0.514260450553327	0.927824747505394	2.84635775354684	-0.304509100832519	0.77640209540729	-0.392205408297845	0.694906448376678	0.835880973022841	-0.535220793828088	-0.814252852792126
AK2	0.0171546489506405	0.269094887375344	0.949169735652204	12.4552191378959	0.0679151562308032	0.424034311462277	0.160164294244488	0.872751655308963	0.937322096262105	-0.449246784746652	-0.370689614063834
AZIN2	0.506079551118829	0.540602265640592	0.349200971342187	15.6513521468268	0.434616980033071	0.68705010964364	0.63258410694163	0.527005268384269	0.725025743394422	0.210253704726402	0.0660581152486789
TRIM62	0.401998965210264	0.501116290794285	0.422433263730109	2.08688798711087	0.409944912449358	0.812470825098048	0.504565702282155	0.613863904392687	0.783742713219546	0.0698615973762862	0.0366732886805896
ZNF362	0.250428422906211	0.111580067005244	0.0248077593420801	20.4335662638429	0.37652083865717	0.225409497762855	1.67038586392351	0.0948430446595717	0.25926947711987	-0.134588710627933	-0.00313531707366872
ENSG00000225313	-0.399156385900323	0.203707521492278	0.0500591433508016	17.8243017188462	-0.554848485038331	0.357229719032137	-1.55319799971182	0.120375839071168	0.30085168677428	-1.01079995996782	-1.11241105794012
PHC2	-0.0954603846766554	0.0916747418170444	0.297738988578776	164.750768390076	-0.151074193772146	0.157887067740481	-0.956849702348433	0.338643121393895	0.563142679247296	-0.601150828639425	-0.631509427736165
PHC2-AS1	-0.628378738208922	0.266698175596708	0.018465863762226	2.60425085846816	-0.552446602489415	0.640769397662361	-0.862161339952932	0.388598740553099	0.610334313640355	-1.3199931568684	-1.10955037746017
SMIM12	0.62334940204682	0.221316942385036	0.00485430545796353	5.9711531798499	1.20055575367348	0.450860903089693	2.66280741010413	0.007749175153472	0.0501483116747711	0.368436533509457	0.978303428651423
TMEM35B	-0.215047825704252	0.328166938527518	0.512274560223921	2.08240174169653	-0.195093365819516	0.685261461560153	-0.28469916486379	0.775874630523282	0.880802608667858	-0.76245980583159	-0.683936964743104
ZMYM6	0.123477204942573	0.0894987984427597	0.167693788715039	35.7617257834625	0.183889551364672	0.179978169843818	1.02173253303025	0.306907508877579	0.53294698011249	-0.30583053123256	-0.23256225705232
ZMYM1	0.185174041198751	0.124507720363611	0.136948934576528	15.2777533232871	0.273395830055598	0.250806487039316	1.09006682116935	0.275683710308452	0.499406359471449	-0.222608969946874	-0.125958849487721
SFPQ	-0.0132985869563236	0.152278534501183	0.9304086733375	57.5756959173732	0.00435234301471121	0.248188745406984	0.0175364237712479	0.986008675341288	0.994011005868508	-0.490324512425519	-0.44639393986455
ZMYM4	-0.0384626861137594	0.0416735173586319	0.356031845845909	117.73816615815	-0.0648934394401034	0.08682804907432	-0.74737875757819	0.454834964201109	0.668314859397761	-0.524267835086897	-0.528866772800107
ZMYM4-AS1	-0.71667339562344	0.329773287746397	0.0297629667944705	2.00382285798303	-1.09807194341468	0.709438526532899	-1.547804217486	0.121669440787358	0.30278780037659	-1.43909195818636	-1.75939887353138
KIAA0319L	0.248503560333111	0.0841189931017146	0.00313490062710043	54.858844209587	0.385552921363836	0.172204555325666	2.23892405537527	0.0251608579971092	0.11040177373067	-0.137185117158871	0.00762203769538286
PSMB2	2.4713492741346	0.926951105717747	0.00767356491770536	3.50795378851091	2.28446973583552	0.791595864256855	2.88590408185137	0.00390291084798581	0.0310834948531786	2.86116458802934	2.26926229427905
CLSPN	1.02745438139682	0.649014770211409	0.113398990113616	2.34236906358707	0.146282778591317	1.06788267066079	0.136983942721722	0.891043487309442	0.948455335824661	0.913525217881978	-0.277352524101526
AGO4	-0.167371562651363	0.0646691071509839	0.00965006930142087	94.4059773476321	-0.262227345314942	0.13404720111349	-1.95623141055313	0.0504378999009384	0.172816728955275	-0.698150300056386	-0.763894606623147
AGO1	0.420848510671872	0.157711689264932	0.00761981594433004	13.0594841646396	0.688051796790909	0.297164245233627	2.31539227153648	0.0205914740938992	0.0969256710715906	0.0952873517265916	0.367903030008096
AGO3	0.0298783591436	0.0834870415970639	0.720432968804856	64.4144069883491	0.0466401285052508	0.15172183840017	0.307405506003931	0.758534737774145	0.870573667783535	-0.43208404040093	-0.396028511901458
ENSG00000271554	0.0222663260898633	0.407445857149424	0.956418457663326	2.81605675115528	-0.301432313003557	0.693664444453875	-0.434550617973329	0.663888645878837	0.815259577275564	-0.442351751255014	-0.810588349343679
ADPRS	0.959869391632507	0.449604943545777	0.0327677623976663	4.19176151134185	1.31516728373877	0.720666209770145	1.82493263303997	0.0680111959851144	0.208682113201535	0.822361250505938	1.11480759159783
COL8A2	-0.160043311808106	0.166389785816797	0.336121043640624	10.3464131785581	-0.251999652025069	0.319035440517627	-0.789879806507409	0.42959796556799	0.648660537947174	-0.688265377041263	-0.751713260552543
TRAPPC3	0.537824335047604	0.455476780819253	0.237684493945749	5.47264710229862	0.104737234563594	0.588290877083664	0.178036475905947	0.858694329696835	0.929659144337511	0.253073574294105	-0.326833930626913
MAP7D1	2.33663715117402	1.17005265212576	0.0458212832690921	2.46430506730592	1.97198518266238	0.909091514934612	2.16918225532467	0.0300688497723636	0.124185868188638	2.67945424634603	1.89708820027401
THRAP3	-0.0332749468510241	0.0695634679663152	0.632408664781691	58.143772209517	-0.0435975546345962	0.131558434857272	-0.33139307777487	0.74034759292134	0.860581725815815	-0.517270203000946	-0.503503033847117
EVA1B	-0.147510195589476	0.365003001059061	0.686114037444788	1.98063389797576	-0.415651052766675	0.657530344618619	-0.632139727342563	0.527295577710099	0.72510531166889	-0.671359720888028	-0.946624692766332
STK40	-0.306987562393688	0.109818648660215	0.00518347879827631	21.6990248706339	-0.454942684058566	0.219530821496305	-2.07234082648493	0.0382336675539824	0.146087350504852	-0.886475377711479	-0.993421653222606
OSCP1	0.159684568977393	0.732448383557997	0.827417600121094	1.86575738492865	-0.53725842712179	0.976074503669949	-0.550427682622329	0.582026065829257	0.762617443949072	-0.256991181472301	-1.0914610180034
CSF3R	-0.372950170817812	0.124937780133805	0.00283497475563659	119.832084614995	-0.55510474920625	0.206531008580534	-2.68775499147284	0.00719341561673568	0.0478016896984891	-0.975450949112555	-1.11271627265731
MEAF6	1.73449955095669	0.549572830503912	0.00159901272776829	3.23892570645093	1.01382329797474	0.653404839921721	1.55160053313379	0.120757835523201	0.301066219509445	1.86724353604588	0.755902091320335
SNIP1	0.258661235938216	0.443038441423439	0.559331498907387	3.07975289623965	0.406401254493304	0.781378217682979	0.520108246296404	0.602988131169735	0.77576137917397	-0.123483642752949	0.0324527354536674
GNL2	-0.162558203267969	0.204371471564456	0.426377631065835	8.15763776807918	-0.239578360503268	0.381229590160376	-0.62843589974871	0.529718425712348	0.726909091248114	-0.691657661094286	-0.736919303950351
MTF1	-0.0560229346807797	0.190692088939756	0.768920357089586	8.39215523009973	0.0565069778354025	0.348057516408054	0.162349540439618	0.87103060447512	0.936610747069112	-0.547954484046402	-0.384276936750481
INPP5B	-0.0737168831227498	0.182526336244938	0.686308432086334	28.7910227413125	-0.0804549928692386	0.303460774981138	-0.265124851388913	0.790913283516545	0.888521127778805	-0.571821477947597	-0.547400831491931
SF3A3	0.262170340599099	0.199646509274774	0.189124769383764	15.2851041162219	0.417139323578551	0.343739037444288	1.21353491497503	0.224925373773198	0.442732826035023	-0.118750285480286	0.0452419472485661
FHL3	0.0399443724868663	0.242762639795613	0.869305386800395	4.02521112779431	0.190483457353969	0.471952398918722	0.403607350636167	0.686501479480708	0.829226860923706	-0.418506207286914	-0.22470880969756
UTP11	2.08832717332718	0.962526654435107	0.0300348499493132	2.21378030675001	1.79529498591709	0.980831386366751	1.83038084921743	0.0671930093365121	0.20728230135781	2.34451415390071	1.68664735375698
RRAGC	1.02996572887226	0.600165912529085	0.0861373364078645	3.76880924341823	0.485130459181273	0.702757924954543	0.69032371170009	0.489990639672817	0.695239755221133	0.916912721529155	0.126220475743368
RRAGC-DT	1.81417879355672	0.505875298391202	0.0003355092951906	5.37341733538502	2.29961676611819	0.656914821294891	3.50063157592526	0.000464157044845562	0.00737018297907686	1.97472118601324	2.28730264928244
MYCBP	0.517641936422325	0.437366640237887	0.236594277084464	2.61975446408576	0.755308302683569	0.715477458687816	1.05567029892011	0.291118871171374	0.516311130093023	0.225849962420204	0.448006602784303
AKIRIN1	1.22851251256005	0.44240592129764	0.00548817745310786	8.07862777399925	1.77954073836563	0.65348518759493	2.72315390179693	0.00646619274783905	0.0441777278984205	1.18472829084199	1.66788379328766
MACF1	0.229975619743924	0.0783037031405172	0.00331436263832111	161.939305513131	0.351682866400234	0.135460849466735	2.5961956372243	0.00942623770142292	0.0572753378105654	-0.162177065479175	-0.0327177387574867
PPIEL	1.78909927574891	0.621343154905093	0.00398424914092736	3.89087504604817	2.37116598280479	0.728973240770956	3.25274763213128	0.00114294957993628	0.0140372518497056	1.94089195335062	2.37251890917978
PABPC4	-0.167670603634488	0.183630241378463	0.361196164252834	21.0041970166887	-0.190903706793955	0.307977932247279	-0.619861642036989	0.535348881289281	0.730311918631326	-0.698553670131972	-0.678947013924114
TRIT1	-0.175468163198066	0.17585307822743	0.318370939694672	18.6413496655589	-0.214849076132381	0.29763808334309	-0.721846726464512	0.47038871765431	0.680513708733855	-0.709071633782565	-0.70746633127484
MFSD2A	-0.190015979973102	0.251225545208433	0.449435705937299	3.7907647171858	-0.360307460366415	0.483441536018231	-0.745296863265029	0.456092276957538	0.669503891366391	-0.728694877027803	-0.880709590239206
CAP1	0.0317815404653822	0.0907621275908928	0.726216359707175	57.2380347348445	0.0600778088055341	0.167031554905757	0.359679396144227	0.719086901759948	0.848348476483859	-0.429516879252653	-0.380024020029771
PPT1	0.639288886557176	0.242780409735756	0.00845850240115871	23.6572183185695	0.906505758386055	0.341328393000886	2.65581702833523	0.00791165284682233	0.0507822158392379	0.389936968013633	0.628085187535213
RLF	0.339704830348687	0.109514634434185	0.00192274681945151	66.0018683466367	0.477693522224073	0.185132421105623	2.58028020900529	0.00987201757206857	0.0596148359598208	-0.01416564740164	0.117362965040479
ZMPSTE24	-0.0306151954837402	0.324965125566084	0.924941776584426	8.85449106656175	-0.000865916568884958	0.525278623935018	-0.00164849001925515	0.998684695860726	0.99949953294047	-0.51368252047379	-0.452608970377537
COL9A2	0.472760097258416	0.26089376142525	0.0699739960432998	9.66062560451613	0.690969325304383	0.445088580304337	1.55243103481091	0.120559122410575	0.300924050159393	0.165309796096528	0.37137785306802
SMAP2	0.152975074686376	0.120756425930712	0.205224341043504	282.727819379634	0.182107033594859	0.205785945151433	0.88493426244854	0.376192087470044	0.599378625481984	-0.266041476823222	-0.234685264187526
EXO5-DT	0.0679955376373169	0.304940485885293	0.823551306909788	6.55042538453048	0.0712404827477131	0.487814402361453	0.146040138222337	0.883889702369243	0.943706849020714	-0.380668582193627	-0.366729097068243
ZNF684	-0.849469586887355	0.615078081233466	0.167255588643864	2.01660003931996	-1.37508549820227	0.94622535204454	-1.45323256794069	0.146159192548378	0.341897534321152	-1.6182179400096	-2.08932644189686
NFYC	0.0388000338559466	0.0826872595774696	0.638899271024073	35.544676879613	0.0728730719684351	0.167466056583223	0.435151298449668	0.663452610189164	0.815030103127975	-0.420049781532913	-0.364784657229747
CTPS1	-0.405740321494648	0.245155671287737	0.0979181389195993	8.87170295947583	-0.544945623256853	0.440267434356883	-1.23776046268986	0.21580489257414	0.431656465184585	-1.01968089184071	-1.10061659138441
SLFNL1-AS1	-0.166732691904311	0.317635571787107	0.599640058299665	2.67787145214282	-0.384704813424496	0.653106750779493	-0.589038182449262	0.555835660280088	0.745732411880049	-0.697288540778995	-0.909767227419375
SCMH1	0.0811440962047248	0.172638835054232	0.638339110712617	43.7777625391082	0.160795500506403	0.295226995128085	0.544650398371062	0.58599398529265	0.765380467268148	-0.362932768835346	-0.260067640495451
HIVEP3	-0.271704971438963	0.120377858168147	0.0240017709651926	230.742871315402	-0.395560748930307	0.190626910364682	-2.07505198596343	0.0379817169783772	0.145481308946559	-0.838883434856186	-0.922696820003792
FOXJ3	-0.136978692089981	0.0724858621359193	0.0587941095237915	57.708537165738	-0.170361394018672	0.142263055344107	-1.19750973720198	0.231107934571853	0.449704969651715	-0.657153997919116	-0.654480791295589
PPCS	-0.0634071459596098	0.267315908137012	0.81250218029594	5.30267371187994	-0.10108854747487	0.49502787077276	-0.204207789991838	0.838191124091143	0.917475683291287	-0.557914890912906	-0.571975724597766
CCDC30	0.92693069858217	0.299764401294279	0.00198680689451302	13.8538883334303	1.33695617893371	0.459786475621376	2.90777621748636	0.00364008718850275	0.0297433144230845	0.777930942102814	1.14075851379927
PPIH	0.214503188144274	0.202974576306804	0.290603648187289	5.97115248410174	0.431691728529272	0.42082120022219	1.0258317031113	0.304970919636946	0.530616956453431	-0.183047502161897	0.0625740939839216
YBX1	0.10354707098835	0.159924203177279	0.517323972588013	16.1376097601216	0.201722841566374	0.308117868131717	0.654693746875271	0.512664952078189	0.712373431711027	-0.332713868611747	-0.211322523578934
P3H1	0.497569938294716	0.229145490756682	0.029899821819979	5.34364202163908	0.876037306179027	0.438627913085163	1.99722197344276	0.0458010750752452	0.162564768818254	0.198775267449345	0.591796774297701
C1orf50	0.238483624472414	0.258026782783211	0.355351386544053	4.02424775766955	0.34700782372307	0.505816109074625	0.686035532474263	0.492690702029639	0.697457279142649	-0.15070079732839	-0.0382857892583522
SVBP	1.47483005799084	0.683077926847417	0.0308428063997248	3.43896821683673	1.01108880157072	0.795232163982414	1.27143851489523	0.203572688054932	0.41862086921271	1.51698083322023	0.752645262426261
ERMAP	0.435902775159981	0.110361667035973	7.82275881015835e-05	18.1278688274297	0.56491036252382	0.223536125438484	2.52715466645806	0.0114990849417468	0.0659115190031316	0.115593731611389	0.221239614913009
ZNF691	0.0640260711210968	0.185511979996171	0.729995338095571	5.8503653072484	0.169740015138779	0.381047396939916	0.445456435346135	0.65598993591711	0.810059274120368	-0.386022911864267	-0.249414580701564
ELOVL1	-0.639713393966782	0.34879351740766	0.0666428944007493	3.08085634143773	-0.950709539530385	0.603540166747005	-1.57522165368806	0.11520529070058	0.292726441648055	-1.33528223498074	-1.5838878967515
SZT2	0.0583218539507207	0.16738746302912	0.727521581226909	11.5010346592234	0.0459589689420689	0.304874489985101	0.15074717777901	0.880175155966631	0.94179029609645	-0.393717210107701	-0.396839783821064
HYI	1.56953364277193	0.571347635318154	0.00601297556640667	2.14691884239236	2.03588313365216	0.81183427189537	2.50775706832262	0.0121500167148715	0.0682473463211412	1.64472450150345	1.97319168051619
KDM4A	0.693551655237364	0.274913143002443	0.0116423658652193	6.91403072139833	0.92532741298754	0.427669353759676	2.16365143972303	0.0304911104938063	0.125454619402818	0.463130872325009	0.650502078795442
KDM4A-AS1	1.4255527085716	0.625614675656563	0.0226882759263102	1.69991317688655	0.992348918767853	0.806127359861686	1.23100761514672	0.218320016152354	0.434261753467031	1.45051165581116	0.730325762684293
ST3GAL3	0.257278223681682	0.111225585859737	0.0207159946945098	42.6666354572578	0.38480096823717	0.184461348742676	2.08607912096516	0.0369714566434949	0.142835001591581	-0.125349158819091	0.0067264495109126
ATP6V0B	0.527457682048114	0.351581941584001	0.133551958040044	13.6027583558635	0.878968192051887	0.542477387704649	1.62028540170312	0.105170983326469	0.27661293470454	0.239090214688073	0.595287506186005
ENSG00000230615	0.118823358683318	0.331530062460415	0.720037256214139	3.38398970935153	0.293751642494494	0.619397090437043	0.474254152997755	0.635318680867996	0.79824592655902	-0.312108006305522	-0.10171475173872
ERI3	0.591021463704425	0.268506548103709	0.0277258611754117	18.0094961253575	0.836229243993317	0.404521880054287	2.06720398877088	0.0387149365161022	0.147308907341028	0.324830059251514	0.544384736398171
ARMH1	1.0026271008213	0.614856803086597	0.102960465234332	5.65101293092023	0.683593328872279	0.772103620526578	0.885364749884305	0.375959937877394	0.599179846424096	0.8800362227025	0.362592923503897
RPS8	-0.52516172184584	0.347591604400626	0.130824512210323	13.8813964387199	-0.625448793581245	0.535628052732002	-1.16769237606415	0.242930873160903	0.463159237468097	-1.18076590026615	-1.19649715308185
PLK3	-0.594869790132822	0.135716540221094	1.16960326684223e-05	21.5771269168034	-0.909151374111547	0.247906874036436	-3.66731006409255	0.000245115498578837	0.00474421772693122	-1.27479364348728	-1.5343914579477
BTBD19	-0.133547745449392	0.209809239567818	0.52443764799548	8.42143345139657	-0.150959360282647	0.379154414199154	-0.398147442385713	0.690521504985194	0.831919670942724	-0.652526066351732	-0.631372659215987
EIF2B3	-0.200204961369443	0.0754948945665046	0.00800400850770074	42.9849653428867	-0.298214664466561	0.160017315583466	-1.86363996533244	0.0623722813169152	0.198656019656894	-0.742438579155308	-0.806756078542058
HECTD3	0.0137225164689018	0.494539615758375	0.977863089625574	3.06923549262399	-0.176724144731381	0.70139243457503	-0.251961863316158	0.801070541620925	0.895115602929416	-0.453876315870155	-0.662058929023794
MUTYH	0.0871803723628167	0.27345640287739	0.749871325340651	3.82237854571206	-0.152614813370679	0.510018720313462	-0.299233748276693	0.764761700890335	0.874560840325936	-0.354790563226259	-0.633344330285645
TESK2	0.2631547198532	0.282097697022742	0.350897635037938	8.88862536465682	0.349439643062879	0.481092473979054	0.726346101764405	0.467626623889591	0.678019633536445	-0.117422477064253	-0.0353894535822787
PRDX1	0.13344081532453	0.391127133456149	0.732975661820115	3.01870067705362	0.270317401738676	0.708481889063901	0.381544547448968	0.70279922245161	0.839845403317118	-0.292390827313452	-0.129625306783532
AKR1A1	-0.343620326904723	0.0863876926914172	6.95986294255199e-05	33.4985265009065	-0.511687555905041	0.180669183589924	-2.83217948815472	0.00462318891900603	0.0349248289932303	-0.935888541202726	-1.06100570195218
NASP	-0.112771656478476	0.221909460913193	0.611321722528472	27.6026966802946	-0.137125768101255	0.345762497631712	-0.39658947699792	0.691670213691281	0.833111551117287	-0.624501638091087	-0.614896629970177
GPBP1L1	0.148718207539558	0.0543330406710654	0.00619722062991537	67.768328903888	0.225491583276391	0.114391965528112	1.9712187148404	0.0486988641743036	0.169075616283749	-0.27178347514341	-0.183013572554837
TMEM69	0.96905498628287	0.407541560481942	0.0174159606811375	2.33270588894545	0.580408208136333	0.638230538728968	0.909402124962889	0.363137900549698	0.586386739854234	0.834751505412472	0.239697796577661
MAST2	0.162215797002259	0.121677637467516	0.182479200825459	34.9791885143189	0.286649535913068	0.209032510188564	1.37131557026458	0.170276604006767	0.376928561948658	-0.253576861371271	-0.110173474115966
LURAP1	0.759241354246488	0.614622644055668	0.216720083114432	3.30037792510872	1.16741069216879	0.921582447052426	1.2667457978422	0.205246198529374	0.420880981270291	0.551738321971646	0.93882713098812
LRRC41	1.18347545773668	0.461472094232924	0.0103305049600029	5.11652880442135	1.57303650224956	0.625348234635162	2.51545685288021	0.0118878227311777	0.0673528894116897	1.12397875738866	1.42193394967373
NSUN4	-0.0108588428396835	0.307330076537896	0.971814341242722	11.0086504919163	-0.0200666792250041	0.484917580977244	-0.0413816285740026	0.9669916585249	0.986159728105232	-0.487033593038967	-0.475477385386158
MKNK1-AS1	-0.753594109360748	0.255549684148846	0.00318892427130942	3.30217415101094	-1.19078369083629	0.63915097984174	-1.86307105581085	0.0624522698437455	0.198772537327223	-1.48889353031629	-1.86982004555375
MOB3C	-0.665262818759217	0.192568217075163	0.000550933041629312	7.17835039575383	-1.06302392646398	0.389359990010678	-2.73018274536845	0.0063299226006194	0.0435592780363802	-1.36974531526494	-1.71765612553683
ATPAF1	2.63146852933614	1.08713250267447	0.0154966578133503	2.81999136445664	1.76787071139004	0.834861467532364	2.11756175143094	0.0342122003488581	0.135818274179143	3.077146074575	1.65398460475961
EFCAB14	-0.159490211392229	0.217387638130674	0.463151505055929	16.2854179258479	-0.200911651514827	0.358225895003752	-0.560851837672769	0.574898545028893	0.758197014245647	-0.687519311554762	-0.690866635939091
TAL1	0.120385993312115	0.114890381903983	0.294715315772884	28.929431129386	0.197124541920618	0.206520090172288	0.954505403111961	0.339827875632254	0.563701883634042	-0.310000201409537	-0.216799171903611
STIL	0.199867846144789	0.68644160742438	0.77092504525671	1.80639556971323	0.0782912775411431	1.09551505642836	0.0714652683974889	0.943027465658944	0.974097739001181	-0.202788806336552	-0.358331487850081
CMPK1	0.87209629689282	0.249001422011316	0.000461130506994224	13.9937723841707	1.36446458599387	0.394623568612407	3.45763581934972	0.000544937481164141	0.0082490736275307	0.703965974080694	1.17352146598739
ENSG00000290466	-1.2983163441478	0.504841030630304	0.0101190894944796	2.67851888954509	-1.82062799667994	0.811691456785825	-2.24300500080332	0.0248964920270829	0.109604879435516	-2.22365786503479	-2.61997467403457
SLC5A9	0.266100283163622	0.463204416789391	0.565645061101838	2.31956789295708	-0.44360780937927	0.715470627399583	-0.620022391403525	0.535243045258495	0.730303115005786	-0.113449268834559	-0.979921636432686
SPATA6	-0.381139554410381	0.109308183708678	0.000488773584596847	118.493985284268	-0.524463940750517	0.181884693277122	-2.8834968534237	0.00393286576112434	0.0312495641408203	-0.986497435932578	-1.07622258037462
ELAVL4	3.52867982326478	1.1976474824574	0.00321556004004154	2.14882043049921	-0.261423464688216	3.01833706512756	-0.0866117531102073	0.930980123379543	0.967321522748622	4.28737546743816	-0.762937171956691
FAF1	0.233569638977395	0.0811100534502658	0.0039810015291736	124.237821235062	0.364865198766154	0.138230169075922	2.63954823469653	0.00830166087312267	0.0523548831285043	-0.157329168730331	-0.0170173703541854
RNF11	3.86587669454821	1.5827605275601	0.0145863354093147	3.30389883812782	2.11989208145528	0.873741576811962	2.4262231965545	0.0152568839649621	0.0791896150436249	4.74221321588181	2.07324767918701
EPS15	0.165199454428687	0.124346435455877	0.18399913844674	170.172260905578	0.256058665167842	0.205938942060588	1.24337176158023	0.213730871150862	0.429255226893862	-0.249552268791872	-0.146607689787809
OSBPL9	0.407862676491311	0.183815313238868	0.0264954247403745	38.9964602212959	0.597236220994697	0.287332495001892	2.07855439737425	0.0376583261531344	0.144577916486975	0.0777710338619923	0.259740228678285
NRDC	-0.00947368711867859	0.0518011373014905	0.854887705488808	65.9361309288786	0.0148210658316438	0.114753878023897	0.129155250235268	0.897234804692874	0.951088270532491	-0.485165185698805	-0.433925523777362
TXNDC12	-0.0733210393514948	0.258178381870834	0.776415192537245	9.04671200773981	-0.0520401782275497	0.435509578792842	-0.11949261454087	0.904885090858088	0.954491819476558	-0.571287532632601	-0.51355833339657
BTF3L4	0.0847156335628639	0.18390989923193	0.645059337095694	22.185516851255	0.114946448717812	0.325245998358514	0.353413875337239	0.72377818511908	0.850477367852728	-0.358115197414012	-0.314674593502034
ZFYVE9	1.84880212453851	0.753414863617195	0.0141317634737771	6.48246982674214	2.33645198946499	0.873721596985921	2.67413784611146	0.00749216485914299	0.0490791814170695	2.02142386699435	2.33117398864101
CC2D1B	-0.0730373374504719	0.186200823730147	0.694873248223535	5.5838573479556	-0.0367885291657718	0.432020746800691	-0.0851545427811222	0.932138528863153	0.967944485051229	-0.570904853121372	-0.495393375756233
PRPF38A	-0.026340557139074	0.580238379016778	0.963791592746386	3.0730528169074	-0.170548189294457	0.840042151571378	-0.203023370881366	0.839116765276073	0.918104972231269	-0.507916550959605	-0.654703267452646
TUT4	0.472724522387109	0.0629320222060829	5.83782287866641e-14	76.6621142684482	0.648573558979606	0.130104354827596	4.98502574982246	6.19535614910615e-07	5.16448539115543e-05	0.165261809902869	0.320883818206622
SHISAL2A	0.442598761580214	0.237393599881727	0.0622642914939383	11.094943190711	0.484299133014706	0.405997290612389	1.19286296783954	0.232923044516767	0.451758430762869	0.12462580648028	0.125230353000586
ZYG11B	1.45879475599084	0.361773469109943	5.52234809917932e-05	18.75969272086	2.04609771034874	0.514072143124224	3.98017620233958	6.88642059385532e-05	0.00187192369217458	1.49535115252499	1.98535740451468
ECHDC2	0.577464762100351	0.124855663153228	3.74492458711703e-06	18.7906293445217	0.831382193323614	0.266565430484762	3.11886725826265	0.00181547731328227	0.0189524243353605	0.306543710358506	0.538611821630783
SCP2	0.603871533979135	0.140097279714168	1.62979396619163e-05	20.1366660077069	0.91135826799999	0.298652647886491	3.05156600636057	0.00227650989428914	0.0219228573038855	0.34216324804667	0.633864603992372
MAGOH	0.469215988067601	0.335788326253105	0.162306404257304	5.20806311431308	0.719313251776027	0.55116540702242	1.30507691994314	0.191866656911132	0.405114726629616	0.160529221951658	0.405135922220592
LRP8	0.132922850669415	0.24693328698996	0.590373690770849	14.9627919741459	0.231294805806784	0.405191213745958	0.570828779006543	0.568115712686745	0.753774944374666	-0.293089498913248	-0.176101841828864
NDC1	-0.187514491044527	0.189957850115421	0.323575303894013	12.0169332551117	-0.178583424671597	0.337012351447085	-0.529901719936329	0.596180073615806	0.772150704310748	-0.725320671366585	-0.664273361130036
YIPF1	-0.214274166404907	0.119629844194556	0.0732703391078793	14.4041340377954	-0.301398170131909	0.234729002615232	-1.28402611851916	0.199132816808684	0.413909233022903	-0.761416233118603	-0.810547684638198
IFT25	0.410048747532575	0.155947795424715	0.0085536306732121	12.7268298509682	0.593974389132246	0.275604269381165	2.15517121874034	0.0311484382530943	0.127146266463234	0.0807197789869448	0.255855334830327
TMEM59	1.4296515996064	0.298237515357116	1.63759293183109e-06	5.5431002912038	2.26306864249717	0.512112643714443	4.41908371190123	9.91202510407796e-06	0.00043229645487252	1.45604056348546	2.24377325028299
TCEANC2	0.786244310331181	0.223599988529736	0.000437608643031096	7.65513954695837	1.22893775546982	0.384607802805821	3.19530115225011	0.00139685001865777	0.0161081777844794	0.588162039962079	1.01210684612388
CYB5RL	-0.759293314121522	0.310687820617621	0.0145290190493893	3.38846962687903	-1.23006805289848	0.558762096071085	-2.20141641952391	0.0277065576617281	0.117282534957921	-1.49658106742612	-1.91660834824134
SSBP3	2.17483527351477	0.538109877290799	5.30833597690982e-05	6.14668807749108	2.34153309948887	0.550932782513178	4.25012483157663	2.13651411243548e-05	0.000762385926739251	2.46120310585243	2.33722567183773
ACOT11	2.185116113639	0.668410843165601	0.00107882048254471	6.25855134668932	2.7063099287724	0.840030303829719	3.22168130891738	0.001274408011866	0.0151953412156028	2.47507071428075	2.77168070193136
MROH7	2.15389898774138	1.14940371738466	0.0609404481239769	2.87267568059193	1.16719496501696	0.951431315035589	1.2267779571385	0.219906057872931	0.436299665569566	2.43296259150336	0.938570196504575
TTC4	0.562991850231825	0.331887358635752	0.0898226224457075	3.55515526564063	0.883753031317931	0.595848137590456	1.48318501907505	0.138025260326501	0.329147479850294	0.287021504761972	0.600986326177957
USP24	0.136309980034036	0.0530333951714021	0.0101620190291516	109.749263704882	0.200838048505527	0.126626562738332	1.58606570503338	0.112724405492611	0.289496098167755	-0.288520671545344	-0.212376326246807
DAB1	5.76648988535775	1.15499446107126	5.95546132776061e-07	6.1379405883625	4.68093620865302	0.712924547548575	6.56582274344268	5.17463427342763e-11	2.82103811806363e-08	7.30591026644981	5.12349214109045
OMA1	0.873591699454965	0.471492108887788	0.0639076486068537	4.54352436321821	1.02760998841222	0.68691581643012	1.49597660125614	0.134659752807961	0.324114828134539	0.705983091059847	0.772322259840009
MYSM1	0.591096400855556	0.150204598304601	8.31014858675357e-05	20.3074329000949	0.853664101470506	0.25817762077899	3.3064992190058	0.00094469613834544	0.0122948318376443	0.324931140394306	0.565149930132673
JUN	0.0697385842814758	0.430507144617629	0.871312389869291	7.37613805453524	0.162021844100818	0.644844105471349	0.251257385662831	0.801615119814003	0.895316318089553	-0.378317423334875	-0.258607045686665
FGGY	0.894518649270982	0.18967187021653	2.4036384354986e-06	28.5593860159212	1.23931978961683	0.304992047710645	4.06344951915798	4.83527832406456e-05	0.00140796991673726	0.734211012332905	1.02447201462054
NFIA	0.300194407436575	0.107750555818521	0.00533607955746227	142.898424706587	0.467696492873891	0.195360172064683	2.39402170837073	0.0166647624347029	0.0839052405191069	-0.0674604236224299	0.10545634340634
TM2D1	0.194389403289345	0.101367610078964	0.0551531452959239	22.9362310173802	0.286480211035002	0.202923715035353	1.41176309030756	0.158019729703774	0.360339530810638	-0.210178562367986	-0.110375142750294
PATJ	2.04890900494085	0.611860612515854	0.000812053684123896	2.41570135965103	1.78445052887217	0.749327442243846	2.38140287979935	0.0172468379246159	0.0860412915883352	2.29134381786417	1.67373143220283
USP1	0.989217676629267	0.721136453808413	0.170141818786654	2.06945082175131	0.868798030059332	0.806674474439043	1.07701192685375	0.28147493740338	0.505771438741897	0.861948533204621	0.583174680809429
DOCK7	0.701385879528906	0.0952622017322144	1.80243173199284e-13	38.5179127479262	0.961284894395149	0.187149852692516	5.13644483586382	2.79984485112843e-07	2.92608339816607e-05	0.47369829225392	0.693328013484652
ATG4C	0.869197662650876	0.172890621445893	4.97064392737678e-07	53.1431343550899	1.25674888125568	0.284663329670943	4.41486046941283	1.01075162191546e-05	0.000438871932117539	0.70005606748177	1.04523034114948
ALG6	1.03345156560767	0.451283587720399	0.0220197560120277	2.85171637312973	1.07809809865557	0.684631134137406	1.57471380557928	0.115322519713025	0.292796865703472	0.921614693187861	0.832454405563817
ITGB3BP	0.162048354943589	0.380127050500689	0.669888887371587	20.3271553722727	0.280387003406235	0.563594793607183	0.497497504566481	0.618838262217702	0.787123767614039	-0.253802720432982	-0.117632250360232
PGM1	0.988509490693338	0.362993671471867	0.00646501420919588	6.59919950204753	1.38291725682138	0.545038303763785	2.53728453077809	0.0111716115049869	0.0646767101465704	0.860993276130761	1.1954988916792
JAK1	0.46421589517383	0.113729936172498	4.47000138941295e-05	78.7041255787233	0.684623376834842	0.20416447878712	3.35329329030193	0.000798560379058145	0.01088371249958	0.15378470209548	0.363819727079803
LEPROT	0.460784485307989	0.134576376494838	0.000617151047872864	11.9662020921132	0.668287065711766	0.268055385382723	2.4930932268255	0.0126635591803233	0.0700151321394813	0.149156145693324	0.344362919599639
LEPR	0.350465498181201	0.221054294938717	0.112869298792186	36.2653303453811	0.471845900950907	0.33497308881071	1.40860838291861	0.158950998708207	0.361563780788974	0.000349190503176662	0.110398354702703
PDE4B	0.0603063540638258	0.443455499871338	0.891827687779117	105.525584269082	0.130951550017176	0.674746861336462	0.194075078404666	0.846117095162717	0.922542132367253	-0.391040359756761	-0.295612262212176
MIER1	0.38867141068106	0.113456284208401	0.000613133361892736	37.8916784130661	0.61304275617836	0.210427992916521	2.91331370737143	0.0035761514309096	0.0294402466371778	0.0518843401400311	0.278566064552736
SLC35D1	0.372288074961374	0.253033531327157	0.141210173915671	8.0063225962406	0.563034448539513	0.436001121350711	1.29136009282558	0.196578841930111	0.411351983124708	0.0297852041000803	0.219005371394566
IL12RB2	1.66738696786024	1.13558880698451	0.142022291271884	3.41239453913614	-0.148353699520946	1.14391652822137	-0.129689270030582	0.896812272143777	0.9510288490289	1.77671678806142	-0.62826927562975
SERBP1	0.202461412017269	0.195025926528854	0.299211572515453	17.0889921329878	0.327485307098373	0.328394549865026	0.997231248913763	0.318652276216601	0.54438279709497	-0.199290400027535	-0.0615374183827818
GNG12	-0.133511890431259	0.598032535951452	0.823339473056407	1.73011170268716	-0.00223723094654898	0.926401827248885	-0.00241496819279042	0.998073136037077	0.999378068402625	-0.652477702273928	-0.454242227704725
GNG12-AS1	1.40657099912954	1.00170563676852	0.160266451194356	3.3852116832106	0.965595524529693	1.02046647912531	0.946229537453645	0.344031523691771	0.56720116632852	1.42490762825487	0.698462042826659
WLS	-0.0415769856682112	0.411022679970393	0.919427444336983	11.5091788712271	0.0654465860098685	0.62082299896542	0.105419074549321	0.916043281094426	0.959755024528271	-0.528468648077641	-0.373629720626334
LRRC40	0.775594624420642	0.346526778398019	0.025208318699016	7.0787548053401	0.914992811619382	0.526839154108649	1.73675932110141	0.0824296620636647	0.236722936444466	0.573796903231288	0.638193403496006
SRSF11	0.437728065351158	0.130160698801553	0.000771054379890279	49.4918735743872	0.648814250072916	0.220598800881157	2.94115039375236	0.00326995729308002	0.0277578641150469	0.118055827056258	0.321170485143204
ANKRD13C	0.433665577487677	0.17098987055433	0.0112060714758135	17.2065196645495	0.574605632056051	0.310649565996839	1.84969076075226	0.0643581329172536	0.201748571451534	0.112576022852048	0.232786835784095
ZRANB2	0.526761673261003	0.149514886865881	0.000426468232769539	31.2319119640414	0.79070128195544	0.253631117447091	3.11752473400818	0.00182376642705414	0.0189798927593492	0.238151383113447	0.490160206413309
ZRANB2-DT	1.33848087906663	0.685074202668029	0.0507278271146388	1.95620091423212	0.906239620960392	0.821900209716663	1.10261514749194	0.270194329348876	0.493562351805756	1.33306230127187	0.627768213610356
FPGT	0.816533576369499	0.366034548681997	0.025697330234141	6.93815043412358	0.779319329157588	0.509756469344255	1.52880713835784	0.126312262230273	0.310988457785036	0.629018592143132	0.476604118832233
CRYZ	0.571461425063316	0.365549418104992	0.11798332190774	8.54102231252114	0.81214005547282	0.564976934322769	1.43747471115139	0.150583153455622	0.348672129509206	0.298445935635151	0.515694128104438
TYW3	0.636919876564489	0.505081029515066	0.207299789219954	6.77611941496464	0.761000231298048	0.69079557598808	1.10162869848949	0.270623126479535	0.494068549634147	0.386741460395151	0.454785780678775
ACADM	1.0148129958268	0.312283066266262	0.00115544092029273	10.4631153778182	1.37628450310318	0.434383746855754	3.16836095518143	0.00153301059205975	0.0168648351343972	0.896473519483979	1.18759917605882
RABGGTB	-0.482679418631518	0.218030445280797	0.0268413978147195	10.1358514534225	-0.759113292418566	0.409320003209569	-1.85457169565667	0.0636574131288412	0.200474635239031	-1.12346241738045	-1.35569370616028
MSH4	1.30356942730831	0.355950967637928	0.00025004261790558	8.48590504955183	1.92025373728069	0.5629600212391	3.41099485724426	0.000647263123171592	0.00931318625759947	1.28597098025156	1.8354752225412
ST6GALNAC3	-0.228068424062295	0.156072646983342	0.14393407014537	692.486875042447	-0.383929110255243	0.240794872267875	-1.59442394532445	0.110841112739778	0.285781355574208	-0.780023016362044	-0.908843352554835
PIGK	0.811748590735082	0.279555713607141	0.00368770115620539	7.03092782360403	1.19734637280143	0.472546439310613	2.53381736311082	0.0112827520275646	0.0651182958961818	0.622564225932645	0.974481004770808
ZZZ3	0.1663856157716	0.120577904393231	0.167617013950097	50.7729874470889	0.273629994517724	0.203355547931591	1.34557427766748	0.17843985175761	0.388599703794368	-0.247952280771676	-0.125679955873125
USP33	0.381042408000376	0.178847087398365	0.0331263496128852	35.7314777463866	0.626078688416726	0.297327744641881	2.10568539162335	0.0352316896073628	0.138456878702174	0.0415937393140341	0.294092068065737
MIGA1	0.542726126158756	0.213595805375157	0.0110566732474177	10.8316088953018	0.806553640747389	0.374093556747924	2.15602120431834	0.0310820094578478	0.126980748880042	0.259685496948818	0.509040618937149
FUBP1	-0.0392663201692106	0.123053179520018	0.749650371951127	51.6315839218832	-0.0642489387492765	0.209994817574016	-0.305954877798976	0.759639001614659	0.870935567571521	-0.525351840116252	-0.528099162183011
GIPC2	-0.612934489331988	0.658559101991398	0.351998136959881	5.63866264200252	-0.997528272923103	0.892978519730051	-1.11707980750159	0.263960203367572	0.487162210954671	-1.299160735266	-1.63964975603689
ENSG00000273338	-1.2030505873552	0.270164850563392	8.46692515131985e-06	4.70315720228814	-2.18230298630574	0.580151789195594	-3.76160692244283	0.000168825222425373	0.00366892906114474	-2.09515589478103	-3.05073536355153
IFI44L	0.222196659051992	0.221714636432796	0.316259530103468	55.6042659090663	0.336893365439671	0.337019863522598	0.999624656892312	0.317492186039763	0.543252104901167	-0.17266994150404	-0.0503322706275935
IFI44	0.281658360975975	0.140003980795358	0.0442422649951494	24.3647343938808	0.351898364915033	0.251334392784539	1.40012021839249	0.1614773215065	0.365531016365233	-0.0924633057817351	-0.0324610765843004
PRKACB	1.58504340259543	0.47384004314516	0.000822522359448884	13.5424908400234	2.11512491331027	0.59740385137338	3.54052774927342	0.000399327640190175	0.00665358440475503	1.66564528944011	2.06756990578246
RPF1	-0.0934570036904831	0.272041030750122	0.73119217669023	4.80211629672166	-0.0274250323748386	0.497581651988014	-0.0551166472181318	0.956045533741763	0.980779430108734	-0.598448510276989	-0.48424130151929
GNG5	-0.307976097046608	0.136467950193242	0.0240227612564535	10.1723848616443	-0.465873040168142	0.275358731445706	-1.69187676643549	0.0906694727303658	0.251511474528263	-0.887808791257345	-1.00643988193479
SPATA1	-0.101631623464106	0.208177314660426	0.62541002699771	8.97555828592887	-0.097254721730346	0.406946118802771	-0.238986728799547	0.811115873497114	0.900801275082297	-0.609475082492994	-0.567409576900056
CTBS	0.259775481326331	0.113797266267638	0.0224426274335979	24.3361726372154	0.344302011893148	0.227524522976195	1.51325231842886	0.130215579313579	0.316758919138362	-0.121980660647526	-0.0415084543665101
ENSG00000284882	0.170196278735156	0.274362696964601	0.535038467878852	2.89867284924276	0.297709946862938	0.486926989550004	0.611405720471704	0.540931016488494	0.733981756748007	-0.242812157864175	-0.0970003480116801
C1orf52	0.806110577277812	0.912128383865349	0.376821049740402	3.14155416130435	0.154006663481315	0.883338306835251	0.174346184570073	0.861593404964332	0.931077231796519	0.614959228481634	-0.268153253827384
BCL10	1.76598289160648	0.760463682183572	0.0202197537056212	3.50122110370353	1.96379967442166	0.819299609822656	2.39692494769616	0.0165333098150147	0.0835864859426785	1.9097107502882	1.88733912921585
BCL10-AS1	-0.223560516784128	0.461489853900398	0.628079214533111	4.30179355141632	-0.359528674676298	0.750627901899297	-0.478970570860197	0.631959564870797	0.795972174313584	-0.773942395302927	-0.879782044043082
ZNHIT6	-0.175185695475229	0.20246822444493	0.386901413321219	17.8985653925202	-0.245615377966334	0.334038060461743	-0.735291594098045	0.462161926458682	0.674161457008028	-0.708690619028264	-0.744109488175439
ODF2L	0.907108867987048	0.364428583030457	0.0128057368305132	4.09992382162331	1.31705588049165	0.603429376420024	2.18261810239563	0.0290639455531912	0.12105454062541	0.751193692840681	1.11705694049622
SH3GLB1	0.00159335273320318	0.225863157688694	0.994371366210699	21.0257875250905	0.0409382958341055	0.356901415311766	0.114704773020708	0.908679130579659	0.95674552665002	-0.47023708903822	-0.402819485685611
SELENOF	-0.148039678877557	0.233117720707336	0.525400644480913	18.6838215643597	-0.183586246997746	0.373402803697475	-0.491657387624985	0.622961566984217	0.791240209269496	-0.672073929728913	-0.67023180242832
HS2ST1	0.438303124890614	0.130075479859347	0.000752757166134634	39.6639703017586	0.636953795306834	0.220058801028663	2.8944708974574	0.00379798114422119	0.0305739039936362	0.118831512741453	0.307044494075068
LMO4	1.55619746830482	0.563496190451954	0.00575043997349475	3.99182120106239	2.16663631720034	0.814768449286571	2.65920497915388	0.00783252936299443	0.0504665861057546	1.62673561701474	2.12892081058412
PKN2	0.0739882540042214	0.0419733016697038	0.0779434014611032	198.382968060845	0.104179168328465	0.0893027902896605	1.16658357471868	0.24337857970442	0.463202870954126	-0.372585133468229	-0.327498596426695
GTF2B	0.192381327434105	0.114368613411664	0.0925462586709648	17.8228323257474	0.275965504651999	0.226831976012508	1.21660759432251	0.223753551904515	0.441168094201125	-0.212887213540296	-0.122898325999146
KYAT3	0.0223675026356898	0.117928924007488	0.849568238139352	25.7516089648092	0.0227557502912493	0.216574430763461	0.105071269083019	0.916319257034388	0.959755024528271	-0.442215276346087	-0.42447518784881
RBMXL1	0.159669519235452	0.390981397672057	0.682993707939886	3.39145093884647	0.230033724042353	0.644908982426217	0.356691766296914	0.721322570168778	0.849341237330639	-0.257011481751817	-0.177603810352997
GBP3	-0.163093892964239	0.202342740586791	0.420226765923261	4.558360793687	-0.198838565190926	0.386689304275848	-0.514207564037207	0.607106879922914	0.778153058083014	-0.692380241628288	-0.688397557014846
GBP1	-0.023024742208747	0.291528472631082	0.937049012771679	2.35858958296785	-0.156164857989626	0.548028798910651	-0.284957393297658	0.775676784381623	0.880679889521794	-0.503443918128151	-0.637572490130083
GBP2	0.360168965413221	0.242983290195179	0.138266142579676	10.9806636998932	0.509050139505106	0.412276135023998	1.23473103645806	0.216930620995579	0.433306852324982	0.0134379928135596	0.154709197067395
GBP4	0.526251527440457	0.312913068320883	0.0926111441958437	3.28059420661413	0.734435743408648	0.555263173747849	1.32268044799629	0.185941668292613	0.396834621782386	0.237463258174707	0.423147051299831
LRRC8B	2.60629103738007	0.442993601537433	4.02019060585041e-09	3.29395581375151	2.18899476083368	0.713763791301869	3.06683357647081	0.00216339269944376	0.0211549309578371	3.04318468664999	2.15555007407283
LRRC8C-DT	2.18990510146384	0.645490302005594	0.000692269000092145	2.8454870886245	1.63814620264078	0.819465884386972	1.99904136810558	0.0456038781016589	0.162141614424485	2.48153047896149	1.49948064280776
LRRC8C	-0.0139803679639091	0.0628501080368209	0.823971500879878	124.042762889312	-0.000237130585270046	0.122977738623326	-0.00192823992313246	0.998461488089202	0.999378068402625	-0.491244152448398	-0.451860076227734
LRRC8D	0.172831922610603	0.135832143339344	0.203233378117329	94.0452282450005	0.2613038651505	0.226125626577702	1.15556944652936	0.247857311408642	0.467486309287297	-0.239256993424349	-0.140360572829233
ZNF326	0.408574291453904	0.228709849672168	0.0740295523668535	14.911679143518	0.644734686004939	0.382531047458869	1.68544407124042	0.0919029268296235	0.253825899515647	0.0787309162776045	0.316311659177194
LINC02609	0.752515427973165	0.40758995777232	0.0648550350906798	5.1080281427846	0.393525650717865	0.574142895912163	0.685414125158957	0.493082633160427	0.697729737139403	0.54266586186633	0.0171176857008672
ZNF644	-0.124020274697829	0.0522874263470099	0.0176971286555946	96.0790686758972	-0.160688748894165	0.12017279307729	-1.33714749220165	0.181174497442071	0.39194562244247	-0.639674661982201	-0.642960516455473
CDC7	2.73469963955012	0.774258481140648	0.000412391720448165	2.39468368416406	3.15566812624656	0.884290899677542	3.56858600195624	0.00035891304251882	0.00618983073152404	3.21639234207549	3.30687349252034
GLMN	0.263871244114033	0.147693711019057	0.0740003438477218	10.3926345308785	0.548947266169385	0.301105989377528	1.82310311164589	0.0682877754156063	0.209212594490585	-0.116455972599778	0.202227312183488
RPAP2	0.438262951825926	0.253578802141634	0.0839325394272527	15.5828023885502	0.595040198969747	0.379979562888796	1.5659794817541	0.117353420734186	0.295962250749052	0.118777324141716	0.257124731370494
EVI5	0.124159279173247	0.0611079778316939	0.0421737583569323	116.171377408843	0.185303444706595	0.116732218929895	1.58742330442533	0.112416804652656	0.288932976442252	-0.30491049568724	-0.230878287498604
RPL5	-0.0185553577483908	0.289711526894626	0.948932243475253	11.8419429739341	0.0964604743949051	0.468197865742708	0.206025019447469	0.836771367829817	0.916637355717123	-0.497415259685562	-0.336691684188805
DIPK1A	1.39642738673899	0.501335617102073	0.00534593727998823	5.98245059468031	1.66552045246422	0.660517389374384	2.52153914379413	0.0116842674747986	0.066661463215232	1.41122512342249	1.5320838115841
TMED5	-0.620364896927829	0.261235597361423	0.0175616296365975	13.9927352663844	-0.850394643218903	0.421693255210871	-2.01661902985301	0.0437352855614736	0.15842538103165	-1.30918345537027	-1.46441125295962
CCDC18	0.112833047989884	0.187699262514031	0.547748470173786	27.694456902967	0.147849487543758	0.318231334114568	0.464597516630874	0.642219711009435	0.802065914173733	-0.320188210068709	-0.275486548714828
CCDC18-AS1	0.298312272729634	0.10275464941935	0.00369428358445898	116.920990715419	0.409731731594272	0.173781424831194	2.35774181269531	0.018386475960456	0.0900804803258309	-0.0699991954358055	0.0364193868771403
DR1	-0.0432093638344492	0.208280577124887	0.835652595669276	17.0407786314522	-0.0452028334840171	0.347744394866078	-0.12998867602575	0.89657538589571	0.950939717011955	-0.530670528560441	-0.505414946597178
FNBP1L	0.0124736216967158	0.0737664977605791	0.865721109929102	85.6183838993521	0.000265046763437374	0.130188344968297	0.00203587167116932	0.998375610547919	0.999378068402625	-0.455560923690097	-0.45126197498437
BCAR3	-0.394015177572961	0.102556432393112	0.000122068018377941	69.9804047559921	-0.561699044171296	0.178819389848871	-3.14115289536564	0.00168284154178554	0.0179302106943991	-1.00386509247929	-1.1205701832884
BCAR3-AS1	-0.0234683620444091	0.294230377352046	0.93642665927814	2.13897559482253	-0.14309946886713	0.613800232769172	-0.233136876181252	0.815655120687107	0.903289510306311	-0.504042307568864	-0.622011402997581
DNTTIP2	0.0648928265797592	0.450221741304909	0.88539366400066	5.24288540477109	0.179039979147468	0.721104409587133	0.2482857915818	0.803913291564109	0.896820861649455	-0.384853763705304	-0.238338175023055
GCLM	1.86096751295999	0.93652927729698	0.0469124772949479	1.97811739127962	0.810421231504642	0.924043693508029	0.877037782085788	0.380466116788144	0.603542516010679	2.03783350287711	0.513646981304332
ALG14	0.734938361487763	0.619602314140025	0.235564930783978	1.82167850193273	0.985784271336632	0.892567788365836	1.1044363063353	0.2694039188202	0.492620060297519	0.518956527571397	0.722507162739535
RWDD3	0.495049927048988	0.244044274421053	0.0425066880461801	6.87376285432233	0.651288069527026	0.451285005730351	1.44318570583348	0.148968165075936	0.345830282443851	0.195376077425141	0.324116843626259
PTBP2	0.776563303604597	0.131279754489561	3.31207265391433e-09	33.2197934154411	1.16077687632806	0.232401048045649	4.99471446488511	5.89228798628563e-07	5.02791495734094e-05	0.575103534153804	0.930926150362842
DPYD	0.619760697840302	0.214950321056538	0.00393564792023373	222.689371948676	0.900670504516924	0.32082084465772	2.80739396929722	0.00499441186325907	0.0369052436853624	0.36359580608838	0.621135306973181
DPYD-AS1	0.901438597086342	0.764191316600981	0.238160113576554	2.5341121657077	-0.077815585922844	0.976604638849606	-0.0796797217904955	0.936491987832457	0.969490017575683	0.743545184004504	-0.54425725566071
SNX7	0.320838008079783	0.207318301487142	0.121727690126971	12.3409260515353	0.431545017050753	0.402002534612908	1.07348829893894	0.283052085859662	0.507971857816544	-0.0396147060729519	0.0623993582696485
FRRS1	0.752591391436611	0.392137305414265	0.0549585517312308	9.40128160833068	1.070359084847	0.597094254422342	1.79261327155546	0.0730347828246942	0.219238398243721	0.54276832738016	0.823237116506008
AGL	2.03052862995882	0.289078937403207	2.15401016898501e-12	6.33275931896691	2.37418537505631	0.493709023419029	4.80887580019224	1.51781469000941e-06	0.00010563344363874	2.26655091767931	2.37611505357874
SLC35A3	0.069839119497118	0.166830437558618	0.675491409426957	12.6983842952666	0.182889499500002	0.304358555996829	0.600901456182185	0.547905623267163	0.739152856904134	-0.378181813502708	-0.233753334796523
MFSD14A	-0.106190315616165	0.185981862851892	0.568019062619683	16.6517099446308	-0.139342058924925	0.336066602642951	-0.414626320583742	0.678415477059542	0.824534440969195	-0.615624206197486	-0.617536267740989
SASS6	-0.220913627446287	0.334879086370863	0.509458069654754	3.44591624026256	-0.2603180675636	0.600342195627247	-0.433616143359066	0.664567209938602	0.815680828323028	-0.770372062096037	-0.761620626325261
TRMT13	0.0190427479720644	0.22545210420839	0.932686955049125	14.8441028581475	0.0425500324644905	0.373609218397675	0.113889139692478	0.909325674818572	0.957118185883797	-0.446699967795254	-0.400899881615275
DBT	1.71288334594031	0.587980209317993	0.003577855369212	3.79172743334522	1.83347217747665	0.69157230531692	2.65116483609973	0.00802146825704629	0.0511798881706081	1.83808589296893	1.7321169986916
RTCA	0.558317184289301	0.280850597538381	0.0468171260005941	8.20704519842981	0.800262959268009	0.437649424140131	1.82854795442796	0.0674673555400294	0.207671631089808	0.28071594645732	0.501548316816969
CDC14A	0.0112045180251204	0.0666446607061664	0.866486306173705	56.7151597638938	-0.00700187138958285	0.130508290168003	-0.0536507786637105	0.957213399214912	0.981313736575004	-0.457272790868262	-0.459916990575846
SLC30A7	0.104725084770815	0.116490754994822	0.368653136049928	33.6116450755216	0.183579492571277	0.204578587365962	0.897354385593051	0.369529844484134	0.592903264212362	-0.331124870664013	-0.232931542027684
DPH5	0.516066878350063	0.500659461420857	0.302646698577878	5.71838953084044	0.511834218317056	0.674772513260513	0.758528553339944	0.448134626147366	0.662951322775455	0.223725399803329	0.158025079401271
DPH5-DT	0.195952305848707	0.215196420604726	0.362519776133587	7.08922734742842	0.337377958483371	0.374040078274207	0.901983445303528	0.367065661860512	0.590397531525521	-0.208070396066112	-0.0497551125723596
RNPC3	0.73106344393321	0.149921746142435	1.08094054646073e-06	26.8618352273698	1.05032812831997	0.267500000169562	3.92646029029606	8.62051164095324e-05	0.00222722376368946	0.513729733001183	0.799379927336818
AMY2B	1.52871064980147	0.697053581234822	0.0282999228039951	2.36604327353269	1.62316589759284	0.874880447059098	1.85530023336228	0.0635533649169836	0.200465821256946	1.58965922721209	1.48163886022195
VAV3	1.86032468497795	1.43757687011543	0.195641342654287	2.27970409639546	3.81454427124371	1.90565941851807	2.00169255543579	0.045317807567518	0.161887020626157	2.03696640576891	4.09160550514554
SLC25A24	0.799257238071024	0.192474593475883	3.28814296156988e-05	11.7770373641781	1.07815797166338	0.338456988756176	3.18550955507107	0.00144499332057042	0.0163934924234883	0.60571490375741	0.832525715272441
EEIG2	-0.116059809269762	0.0710478876477429	0.102354756807078	73.6927378655921	-0.18230353782443	0.131036947414034	-1.39123767320685	0.16415336672434	0.368865808945718	-0.628936958046562	-0.668704075314762
PRPF38B	0.10397822960354	0.0510298314985897	0.0415902561781371	85.4193657748986	0.140134746541959	0.108479590433927	1.29180748177062	0.196423823711022	0.411157632695448	-0.332132287848531	-0.284674928472073
STXBP3	0.466682961576855	0.133678306277094	0.000481054669729264	31.9661827021941	0.653576138172375	0.231644027549049	2.8214676850841	0.00478044534797167	0.0357277305404768	0.15711247593793	0.326841969929166
CLCC1	0.868445068367016	0.384407467893379	0.023872286620931	5.04114910798486	0.975706821139699	0.592851846132723	1.64578524551185	0.0998079810343835	0.267393171095769	0.699040908923923	0.710504758592389
WDR47	1.4606115623821	0.786706091083779	0.0633657251594978	1.79321625830679	0.95645722950683	0.970030005238829	0.986007880520503	0.324129245773957	0.549625071501613	1.49780180435106	0.687578187492535
SARS1	0.600454257268242	0.31543788330021	0.0569677934116037	3.57640172118277	1.24138150798471	0.66899725711547	1.85558534774448	0.0635126837555223	0.200401918229241	0.337553755559163	1.0269275541276
PSRC1	1.38255117385841	0.717194678773196	0.0538898506500474	2.36565532595574	1.58452703232659	0.890747934190257	1.77887253116901	0.0752606624682963	0.223121716254197	1.39250779250684	1.43561935452856
SORT1	0.690132728175064	0.212161578302095	0.00114248224411558	62.2146856491931	1.01969146536444	0.328787158083941	3.10137254540858	0.00192625776554482	0.0196541537607074	0.458519153713294	0.762891172411084
PSMA5	0.591346956871322	0.348024818565481	0.0892906071063325	4.859444248072	0.89925657439811	0.558654763124219	1.60968210379003	0.107467273830708	0.28040981743804	0.325269110119933	0.619451293617602
CYB561D1	0.290018324109374	0.384271441502503	0.45041547033308	3.94640449227712	0.200072394249161	0.555911322326353	0.359899836923463	0.718922038987549	0.848338380060704	-0.0811867278164826	-0.213288232695592
GNAI3	-0.116469285488661	0.0705661548111379	0.0988411564904195	49.3120850902444	-0.164418533353446	0.142456443045519	-1.15416705512512	0.248431686435911	0.468009241504242	-0.629489291882688	-0.647402749320653
AMPD2	-0.555429366478345	0.38470138410504	0.148797064614487	7.02938693030287	-0.77881461761663	0.629079004825892	-1.2380235417842	0.215707331842746	0.431634593673097	-1.22159328778888	-1.37915829915161
GSTM4	0.407307487860229	0.490156258481981	0.405987878159548	3.00990690876401	0.183823114213677	0.676025217973445	0.271917539947301	0.785685424288203	0.886097123151378	0.0770221516260407	-0.232641384760326
GSTM2	-0.356762676812408	0.175017690498629	0.0415061687843632	10.870249498291	-0.57987622463265	0.324449582701441	-1.78726142843048	0.0738952450438201	0.22060664423943	-0.953615979830843	-1.14221949555383
AHCYL1	0.27294035622472	0.301212463298753	0.364862292195352	13.4406277495427	0.405181684418617	0.472230723878662	0.858016354994147	0.390883432518734	0.612737879122418	-0.104222838534484	0.0310002080150693
STRIP1	0.286532036089907	0.354717661827793	0.419220156968565	7.61996532295773	0.442977043427846	0.591955403950617	0.748328405267503	0.454262095124149	0.668116597639879	-0.0858893082027262	0.0760150842834036
RBM15-AS1	-0.10683725021856	0.322762561635883	0.740637833771212	2.00702001657706	-0.13997703487909	0.65047315312826	-0.215192639705285	0.82961712917456	0.911241648599727	-0.61649684263929	-0.618292534244586
RBM15	0.556436853791636	0.356830471720311	0.118904774859495	4.21074221708275	0.848678565349962	0.600477801459549	1.41333878336073	0.157556135706193	0.359808787452844	0.278179608303787	0.559212076981369
LAMTOR5-AS1	0.860996978182368	0.194915875270753	9.99531353871973e-06	13.699114927663	1.22403167589433	0.317149115563781	3.85948317629209	0.00011362707893533	0.002721903783158	0.688994337148521	1.00626362698685
SLC16A4	0.842551451680067	0.527652299911701	0.110311876789649	1.904044770613	1.11902334483653	0.879548909421179	1.27226960644286	0.203277343622237	0.418204885156542	0.664113555451967	0.881197027445967
SLC16A4-AS1	0.639734289506042	0.635328257357605	0.313965988004914	1.73079255857159	0.994765401529796	0.975580115498933	1.01966551565173	0.307887121659314	0.5338922645066	0.390537762658142	0.733203832251163
LAMTOR5	1.26281488295301	1.3029921834144	0.332462693399157	1.65908506096881	-0.0358614697531616	1.39593738559568	-0.0256898841761865	0.979504692453662	0.990741194222588	1.23099803485364	-0.494289233188309
CD53	-0.129400715609657	0.0649685209727059	0.0463990625146967	131.748938601989	-0.16888188845296	0.119995791672849	-1.40739842704977	0.15930927737374	0.361959235672265	-0.64693222525868	-0.652718676535346
LRIF1	0.431800567653766	0.45600915558578	0.343683593422924	6.29000622140837	0.540269782325659	0.689714026322327	0.783324336908834	0.433436675325433	0.652048765133907	0.110060350418753	0.191892290324047
DRAM2	0.0575399775366269	0.0882139326679267	0.514222069284836	45.6475269457897	0.0587554533988352	0.17120441392263	0.343188893630907	0.731456359477655	0.854904866073633	-0.394771866713482	-0.38159896644054
CEPT1	-0.137532018725625	0.0833009699060518	0.0987333846757666	47.5556055374081	-0.172545691022685	0.15827632315126	-1.0901547849187	0.275644966821755	0.499406359471449	-0.65790036854869	-0.657082323916166
DENND2D	-0.24492365355477	0.228074814443299	0.28287907865692	6.42569476176078	-0.467068360344339	0.393060326131404	-1.18828670637238	0.234720473284858	0.453341222046296	-0.802758679960222	-1.00786352735696
WDR77	-0.289254014260772	0.237717209879524	0.223680779058617	6.43871421247456	-0.448288848409265	0.419926779466385	-1.06754051022638	0.285727830797151	0.510967008682772	-0.862554968622296	-0.98549682868555
ATP5PB	0.860421888284029	0.346729677254575	0.0130817800408237	3.22841689364282	1.12596179491578	0.583202447370447	1.93065341202276	0.0535259278695384	0.179082826520212	0.688218610512869	0.889460832315107
C1orf162	-0.165281900031424	0.24598460516556	0.50163482360698	16.6427286561929	-0.234168329101646	0.390456896297363	-0.599729013169507	0.548686849138674	0.739702585608651	-0.695331598217777	-0.730475870139011
TMIGD3	0.220598380586035	0.136162744563586	0.10520903377221	48.5417957127258	0.303173441553581	0.228182699557065	1.32864341662222	0.183965640945773	0.394850138801591	-0.174825825620269	-0.0904932385691699
ADORA3	0.0992673647082083	0.121506100735898	0.413943100444082	22.1859505012977	0.201450594802064	0.21803424505326	0.923940157899759	0.355517473383552	0.578652009672051	-0.338486674157216	-0.211646773823703
RAP1A	0.0200546809281986	0.0372881811244692	0.590694817113659	272.796683463997	0.0290254750190084	0.076967655701998	0.377112629380173	0.706089906039608	0.841547808561758	-0.445334992771636	-0.417007845554544
INKA2	-0.259648290274737	0.31305676669858	0.406879894015885	8.40836761508349	-0.385905956599992	0.501332140741534	-0.769761053079878	0.441441646530594	0.658538594923187	-0.822620431900176	-0.911197808126713
DDX20	0.903537623505726	0.349010424899795	0.009629544081835	3.40585418620004	1.39401640472173	0.606514323404331	2.29840640349134	0.0215386694014834	0.099556741797813	0.746376516474709	1.20871815411024
LINC02884	-2.42520825442267	0.753046678012019	0.00127954489611222	2.07228578951345	-2.75605947153376	1.20925771471393	-2.27913325505288	0.0226591452209253	0.103200005864847	-3.74369859749445	-3.73408850181351
WNT2B	0.307455383613496	0.1236975783943	0.0129354741802897	52.1089769545221	0.423775830467007	0.215024432378286	1.9708264115841	0.0487437345973048	0.169081995549794	-0.0576662459859554	0.0531461329546694
ST7L	0.353359247630612	0.181730460794356	0.0518455499735528	14.2935141360309	0.554333709691516	0.305920846661676	1.81201678715463	0.0699836026741965	0.212813477856179	0.00425250810846956	0.208642652453596
CAPZA1	-0.18906075195136	0.0785546961867447	0.0160956117233026	81.571215591689	-0.292613583787605	0.13795347242848	-2.12110343173352	0.033913099228739	0.13489632863057	-0.727406390094322	-0.800085101989868
MOV10	0.0732381972922784	0.185467892680374	0.692928920557184	7.93013552788406	0.159617937272275	0.347356538498031	0.459521902084995	0.645859427625876	0.803742626995171	-0.373596869148832	-0.261470137115987
RHOC	-0.305998995158955	0.288735679996808	0.289240448446677	2.25526527995397	-0.321207260063674	0.573406008492952	-0.560174213918483	0.575360613648536	0.758261308317631	-0.885141920216694	-0.834140627148652
LINC01356	0.152044955403521	0.165063541341514	0.356982636422487	7.29104331786576	0.193023356579793	0.317840345769855	0.607296585058333	0.543654104231323	0.735968256992408	-0.267296095108343	-0.22168374915093
LINC01357	0.607087060073839	0.181635150400303	0.000830741931853567	25.2155935265796	0.875815952662725	0.301944116103642	2.90058956592518	0.00372461377737289	0.0302075563192845	0.346500603382768	0.591533138724204
SLC16A1	-0.44377357672482	0.459182832078676	0.333823053971246	2.58923430268333	-0.337283506586638	0.80570328249328	-0.41861999810017	0.675493871952566	0.822613721205079	-1.0709831477277	-0.853287693536188
SLC16A1-AS1	0.420420589608577	0.239764449404555	0.0795207777273005	12.8374724207205	0.619598653096685	0.395292005539145	1.56744544391077	0.117010608842798	0.295705666900432	0.0947101380288492	0.286374242496867
LRIG2	0.508279613695518	0.191750028608965	0.0080315465263294	12.6633939233138	0.646012331377137	0.331583031349039	1.94826716176895	0.0513830042491969	0.174350422094526	0.213221322738418	0.317833355222739
MAGI3	0.884233910475554	0.332504542435057	0.00783000025623895	26.1459916295717	1.37426402489278	0.500643059570123	2.74499765576055	0.0060511329948719	0.042323426998345	0.720338145069225	1.18519275423804
PHTF1	1.65809210104791	0.413639327235052	6.10938456060647e-05	9.26497365224697	2.41020269443087	0.608126113276207	3.96332708267729	7.39124049180011e-05	0.00198712994372697	1.76417913824007	2.41901225624235
RSBN1	0.763035802238996	0.257380625822555	0.00303056824887783	15.7019691890305	1.16469212263212	0.416132531759194	2.79884900540797	0.00512851133396039	0.0375567774030995	0.556856572846661	0.935589271247449
PTPN22	0.928944893566771	0.412231429944793	0.0242304877614322	4.33171638402117	1.34036794724916	0.659638901917832	2.03197225535392	0.0421564647757757	0.154121852555354	0.780647847239672	1.14482198435762
AP4B1	0.573625945682835	0.347830844731173	0.0991164914338325	4.15373137094423	0.756140047784369	0.586966421309835	1.28821687294653	0.197670480092104	0.412035893305775	0.301365611850695	0.448997224484448
HIPK1	0.339795091772617	0.212287889614034	0.109458134601408	18.8486247752454	0.516882669852602	0.351541448068246	1.47033208372134	0.141471835666561	0.334601861507825	-0.014043895670447	0.164037865816762
OLFML3	0.0411319600127791	0.271774799181382	0.879702983939609	6.26222521490777	0.0806669984956812	0.498022076626407	0.161974744256556	0.871325742381935	0.936610747069112	-0.416904295518545	-0.355501966246899
SYT6	-0.0453359433794218	0.124094964867611	0.714863102982217	35.0206186658255	-0.0694574012330378	0.206606567731269	-0.336181961666294	0.736733654618488	0.858222850884237	-0.533539026860678	-0.53430252419361
ENSG00000232895	0.582243236217195	0.521212667005673	0.26395438733037	6.77573019901309	0.794431165074268	0.722890906070002	1.09896411533684	0.271783718512315	0.494872411609444	0.312989293320261	0.494602556783586
TRIM33	0.23093618059501	0.080250261751399	0.00400585854995523	49.4762121699723	0.334685048044156	0.152440948036794	2.19550620981034	0.0281273059415231	0.118409804034391	-0.160881385204656	-0.052962411918117
BCAS2	1.31855493444545	0.822923894020188	0.109093588766928	6.84557657449022	2.07946925559978	1.24267972219983	1.67337506072654	0.0942534842574094	0.257994265276976	1.30618461479568	2.02510344793741
NRAS	0.285144589046871	0.578508739039408	0.62208614020022	2.09032261183132	0.544056021980454	0.938224371342369	0.579878373018645	0.561996641047483	0.749140773799675	-0.0877608062588544	0.196401762228818
CSDE1	0.759393215779547	0.166974446700569	5.41682563063927e-06	19.6967140396344	1.12212657907043	0.310710458223725	3.61148635126548	0.000304447109430625	0.00548866837698476	0.551943164790942	0.884893028985108
SIKE1	0.322161420130442	0.453983292614039	0.477931894574417	3.16272918641818	0.184855269407629	0.691074872588203	0.267489496058961	0.789092300560668	0.888220714148053	-0.0378295834675908	-0.231412071438176
ATP1A1	0.807573397360184	0.380384529685792	0.033750098008041	4.02522638283399	1.30560084379347	0.659366709456954	1.98008304797302	0.0476941976581157	0.166674915106513	0.61693239564096	1.10341380882252
ATP1A1-AS1	0.595673091432742	0.447993441102666	0.183634636887261	2.1023354142284	0.704820193531828	0.721762488657857	0.976526495360636	0.328803624591998	0.553294072222801	0.33110454179488	0.387874458360623
LINC01762	0.131605868601976	0.285521647068761	0.644847883045472	4.59780091339604	0.126681049444575	0.495412442449562	0.255708251529174	0.798176123157356	0.893509274075193	-0.294865948249847	-0.300698496604937
ENSG00000224950	0.493035850065908	0.267721521569631	0.06553373794947	2.76081801295375	0.646931287880818	0.503764499061466	1.28419388243133	0.199074125179823	0.413880167455423	0.192659331458046	0.318927847096703
CD58	-0.219894987275003	0.0756729407991129	0.00366245035216474	46.6570800090295	-0.398861274153276	0.17616420774356	-2.26414479571181	0.0235652105999081	0.105930101519422	-0.768998039851353	-0.926627798262159
TTF2	0.159813197832397	0.177108050311307	0.366871726448451	16.5297749907145	0.206197444585867	0.308586978149131	0.668198787332555	0.504006709437976	0.706444485032833	-0.256817676722472	-0.205993199911888
MAN1A2	0.393503741401529	0.111990630539265	0.000441877986797855	34.080004440414	0.583577839795918	0.198877330052034	2.93436079237001	0.00334235443725918	0.0281526175760441	0.0584025691386193	0.243472878511333
GDAP2	0.128899507747328	0.0943904071830688	0.172064654047291	35.1526235843577	0.197118298476973	0.189470032734088	1.04036662490907	0.298169601398056	0.523049391941208	-0.29851650133155	-0.216806607944716
WDR3	0.654310811122906	0.531382078862017	0.218196570137064	2.94174825295566	0.539119220949505	0.71999121442637	0.748785832586902	0.453986300142171	0.668113443846851	0.410199725259157	0.190521953347646
WARS2	-0.220167626673799	0.265979369608932	0.407805274062937	5.68014654492428	-0.334819826875492	0.498467482044599	-0.67169843357111	0.501775698798309	0.704679667611023	-0.769365797386627	-0.850353411648961
WARS2-AS1	0.098074356109954	0.345495160577351	0.776513013607065	14.723585252556	0.172273320681033	0.511029927427048	0.337110042749162	0.73603394707489	0.858121212189473	-0.34009589829574	-0.246397373337384
NOTCH2	-0.0907173689840122	0.0647125363910497	0.16095958313112	46.1637782053523	-0.0965464053770418	0.157442199486544	-0.613218093318706	0.539732142734142	0.733267550415359	-0.594753074798283	-0.566565960809651
SEC22B	1.57622423659559	0.450792798927078	0.000471297836301665	4.32069494203265	1.39848703104929	0.592180982827147	2.36158720324441	0.0181968916914959	0.089349947581513	1.65374930241255	1.21404274147367
ENSG00000290569	-0.025745726766709	0.550330390671767	0.962686728419331	3.27491465437564	-0.26791244084967	0.817896964386446	-0.327562581248419	0.743242418090116	0.861497501620401	-0.50711419681485	-0.770665646210493
NBPF8	-0.115522867127275	0.206604780222399	0.576059999988214	7.47598184005535	-0.179406228050848	0.374684579360188	-0.478819353487146	0.632067147243571	0.796005507687521	-0.628212688114271	-0.665253333096995
NBPF26	0.247798635663119	0.380012724112258	0.514349669759457	3.13571275066145	0.428694448517351	0.649126181219551	0.660417744531483	0.508985788104426	0.710076420055264	-0.138135975179888	0.0590042856155118
LINC00623	-0.0868801164753596	0.182840101188471	0.634665864322932	12.3498363715383	-0.0802416074267425	0.340552265880631	-0.235622004214967	0.813725997246275	0.902270419319514	-0.589577085814156	-0.547146686021608
PDE4DIPP4	-0.470113200725638	0.252249997616855	0.0623666973317338	15.4436814445812	-0.725631323230937	0.405319099061045	-1.79027172642967	0.0734102392196121	0.219827487782134	-1.10651211105937	-1.31581614606531
FCGR1BP	-0.772930311903934	0.175856294882396	1.10651329693415e-05	28.3892755496043	-1.10646736592879	0.293605270015558	-3.76855417435171	0.000164195852250381	0.00362895022102025	-1.5149757261407	-1.76939795584202
SRGAP2C	-0.0807317652078537	0.0644710868146942	0.210490948357183	211.810235771662	-0.131538119267344	0.115580981523029	-1.13806023736816	0.255095330137774	0.475812673378061	-0.581283704453561	-0.608241650959976
SRGAP2-AS1	-0.597294523101114	0.149913274141978	6.76887109166599e-05	8.37938534022926	-0.870529186436046	0.305111699455336	-2.85314915157319	0.00432882988412931	0.0335535605473625	-1.2780643146524	-1.48839181553127
LINC02798	0.138703352571049	0.101076130681718	0.169980599634425	351.899417428834	0.129971805383597	0.159949581218666	0.812579841680948	0.416458993002405	0.636168059341124	-0.285292301804609	-0.29677915371979
ENSG00000290735	-1.48091324854061	0.165603687795455	3.80416606920509e-19	8.34772719043224	-2.08712290787746	0.339896748993852	-6.1404615197282	8.22820660447165e-10	2.99049597813631e-07	-2.4699589785377	-2.93737436987469
H3-7	-0.822291848388503	0.232914398835775	0.000414858743988887	10.4545385148847	-1.21997298705436	0.398263895829286	-3.06322767348537	0.00218963399480961	0.0212741370208581	-1.58155846170674	-1.90458496357703
NBPF15	-0.01559211059671	0.134907071499093	0.90798805060021	9.68097044399591	-0.0852811240127668	0.266222189418531	-0.320338151372856	0.748712005041241	0.864765941028459	-0.493418198095333	-0.553148830769505
ENSG00000224363	-0.104217482119801	0.375623610337206	0.781433139320561	2.14577517051418	-0.658703789355617	0.613931531377916	-1.07292711921346	0.283303817216961	0.508304468850678	-0.612963092699828	-1.23610438421628
SRGAP2B	-0.0364350834257825	0.081999241832915	0.65680083823739	300.527425557742	-0.0707145389236278	0.144751282171349	-0.488524439043791	0.625178419456964	0.792205218490083	-0.521532844581713	-0.5357997952628
LINC01145	-0.178109211902051	0.13307955422556	0.180777006702719	11.177506124773	-0.202935143700357	0.275812401952737	-0.735772366520094	0.461869240851757	0.674041830045641	-0.712634088681623	-0.693276647452392
NBPF20	1.17917652035409	0.359396888292266	0.00103444509893052	2.96995400220197	1.31100560180978	0.679944821218366	1.92810587109207	0.0538419588710758	0.179772536786955	1.11818001141467	1.10985096194772
GPR89A	0.448641176278088	0.384039584196339	0.242719659307863	5.42132271491541	0.550311341666711	0.656252011078311	0.838567093703034	0.401712282773928	0.623241522665701	0.132776292236223	0.203851947888571
RNF115	0.144973613472372	0.173891638976568	0.404449558776623	36.0519262587072	0.175887715745642	0.285137529029441	0.616852212840358	0.537332209195519	0.731934061484321	-0.276834479109941	-0.242092571084321
POLR3C	0.244403174312761	0.133419846113264	0.0669759729284128	14.4064933003587	0.495850985436707	0.26787559443712	1.85104950108883	0.0641624320414703	0.201430578507036	-0.142716041387638	0.138988793747754
PIAS3	0.176214182387624	0.54349321624783	0.745767564829765	2.48180930259143	-0.411937232284865	0.662200673412254	-0.62207310989612	0.533893795637849	0.729359358506643	-0.234694734540462	-0.942201473253305
ITGA10	0.103964070214309	0.281034907532981	0.711432455534303	3.57924616346749	0.226017068531273	0.51673735386596	0.437392549310265	0.661826686607903	0.814051801915687	-0.332151387150054	-0.182387711222933
RBM8A	-0.18979864727726	0.820148990392903	0.816988748887143	2.49035566531062	-0.776695667648365	0.932459792349482	-0.832953521450352	0.404870942775998	0.626359539880319	-0.728401721537767	-1.37663459589437
LIX1L	0.786386835950515	0.223136112006521	0.000424687714227882	6.72189554092245	1.12617227288718	0.409167020289414	2.75235348169218	0.00591686165768343	0.0418057075491135	0.58835428976424	0.889711514940921
POLR3GL	0.623586892092152	0.309035103880489	0.043606748269991	4.51175811154255	1.01863145436458	0.539685456069163	1.88745396584124	0.0590992924623437	0.191842989392318	0.368756878823116	0.761628682379167
TXNIP	0.22557404483361	0.160723632708419	0.16047070966219	87.9117061702658	0.343302334270851	0.261376984167133	1.31343750623174	0.189035566173265	0.401169119995297	-0.168114257049764	-0.0426990863820684
NBPF10	-0.114218576990006	0.216292351088701	0.597447302023813	4.75662716220317	-0.145481949979639	0.41257293456748	-0.352621167775232	0.724372466147042	0.850600636674217	-0.626453358654615	-0.624848976056883
NOTCH2NLA	0.137815663278408	0.121098005432022	0.255099335024715	13.2284145939667	0.285620509845641	0.256238430351243	1.11466695083217	0.264993168455941	0.488507697183013	-0.286489687170747	-0.111399060598444
NBPF12	0.874607830988442	0.207582537867594	2.51664695849888e-05	7.98304545880563	1.31917494810297	0.388874233423217	3.39229199242752	0.00069310535270211	0.00975816761271995	0.707353729455897	1.11958078386822
PRKAB2	1.46272929998919	0.668470335130422	0.0286569419001982	2.88887744166825	1.71434529969459	0.716919917275062	2.39126471225773	0.0167904421060503	0.0844946709675239	1.50065837594776	1.59023498449289
ENSG00000237188	0.843865343292811	0.24280201739241	0.000509847721158648	13.1295898275138	1.07549465083901	0.364219148313922	2.95287783692261	0.00314826526032849	0.0270846387212302	0.665885836139402	0.829353657630581
FMO5	0.6738057190456	0.36509380578627	0.0649548473673748	3.8606470486869	0.491012329940187	0.569519314711232	0.862152199682901	0.388603769655043	0.610334313640355	0.436495995423008	0.133225877765722
ACP6	1.07101916250783	0.318534366636545	0.000772863758346067	8.23829793595239	1.49889369532054	0.500469852676986	2.99497299847941	0.00274469137459375	0.0248694888817068	0.972288832373876	1.33362868237141
GPR89B	0.286926790032378	0.354460611158416	0.41824232305177	5.05463672447077	0.0342144571302957	0.5635531332587	0.0607120342539014	0.951588547413652	0.978204317595869	-0.0853568329347936	-0.410827684978713
NBPF11	0.450471769118622	0.2355765594772	0.0558493095279734	9.39787150222021	0.601693825911433	0.409047689627016	1.47096253363533	0.14130124948597	0.334440222191467	0.135245540312981	0.265049307333445
LINC01138	1.57851187909008	0.505780070993555	0.00180271584327491	5.76557595949629	2.23929642388571	0.715076242833126	3.13154918280272	0.00173886658068153	0.0183543163893963	1.6568350551287	2.21546015821374
NBPF14	-0.0661545453963959	0.192311522608716	0.730848704306121	7.56680839440078	-0.111832862467912	0.364621510771571	-0.306709448466887	0.759064537366281	0.870683846309213	-0.561620800072581	-0.58477237536861
NBPF9	-0.0814263893300858	0.141243471640102	0.564279528308098	11.0819527461488	-0.041693267007105	0.289104670898444	-0.144215127612902	0.88533059571033	0.944922197106077	-0.582220668282935	-0.501234996866442
ENSG00000274265	0.621050298513003	0.191920024353067	0.00121223801762338	17.0592893832914	0.915057067062508	0.337402886632808	2.71206057599132	0.00668663720401964	0.0453775732247889	0.36533532123907	0.638269932755093
NOTCH2NLC	0.427912201265705	0.185771225587697	0.0212543022607343	13.7452047986544	0.563042207654614	0.335942993435301	1.67600521117298	0.0937371718777302	0.257117949632495	0.104815415000645	0.219014612624584
NBPF19	0.78874528707503	0.233738794838983	0.000739571305106861	5.79649535940671	1.10897836569524	0.449120053817212	2.46922477914243	0.0135406133182558	0.07353294880578	0.591535554748123	0.869233296844737
LINC00869	0.84619659398526	0.244867122174112	0.000548788674265098	10.5534902408096	1.12647808732246	0.378666503179734	2.97485538821947	0.00293126697040831	0.025984212087278	0.669030411034109	0.890075744817969
ENSG00000290790	-0.186104260465573	0.161229555052528	0.248384860398208	22.7111392111579	-0.301781100403385	0.29200624964858	-1.03347479982558	0.301381757687923	0.526331943084462	-0.723418441079345	-0.811003760707898
FCGR1A	-0.793467775749527	0.171488879858156	3.71118224126471e-06	32.2829108203165	-1.12980298458034	0.278193591783795	-4.06121139360536	4.88187418370294e-05	0.00141733228889577	-1.54267827800222	-1.7971910503854
H2BC18	-1.09620131605597	0.176613020989457	5.40750884520674e-10	16.2403164352097	-1.53900651148858	0.31469556392522	-4.89046141068036	1.00599880223975e-06	7.65260949331678e-05	-1.95102916609696	-2.2845589869578
ENSG00000290791	-0.0689646456463816	0.345004961132398	0.841562975382226	4.29440491217392	0.0198648570446299	0.581481890595075	0.0341624689709609	0.972747594482528	0.988666198307306	-0.565411285036868	-0.427918287880477
ENSG00000290792	-0.0218736215532596	0.281503573881581	0.93806445079143	3.47534832742786	-0.202245945018668	0.471901771915412	-0.428576362826033	0.668231550286157	0.817523526113709	-0.50189119575224	-0.692455800814238
H2BC21	-0.661711167604412	0.386999741357796	0.087293776922709	7.43017701816336	-1.15430211665373	0.600377368700489	-1.92262762860666	0.054526831642489	0.181073366804651	-1.3649545679239	-1.82636990799847
SF3B4	0.424183849711508	0.777282815804743	0.585253936259953	1.97785079306532	0.463767696356043	1.03230852060923	0.449252996654859	0.653249160760415	0.80823702449036	0.0997863202173425	0.100777084000675
VPS45	0.428100862487716	0.0854873638601677	5.50649258449193e-07	31.0633600571892	0.706921422055234	0.18004578689443	3.92634248348027	8.62473280548246e-05	0.00222722376368946	0.105069896144291	0.390377055093981
PLEKHO1	0.103591529843259	0.119699724349116	0.386803749633436	41.7945699313141	0.158334121237677	0.207944819167062	0.761423736700419	0.446404014195631	0.661679637335961	-0.332653898999964	-0.262999182519012
ANP32E	0.603513535546953	0.438928847977184	0.169141072357186	3.80210067014723	0.960900161588995	0.708336074064292	1.35655968511605	0.17492115880637	0.383349748773441	0.34168035151142	0.692869790567358
APH1A	0.742315749352838	0.766205615289951	0.332634729096207	3.24555706623956	0.693219604251241	0.992911395381336	0.698168645738026	0.485071732341809	0.690857606599445	0.528907730478988	0.374057971236426
C1orf54	-0.157772058237324	0.160145443231009	0.324535753340905	12.321145853269	-0.225358194597947	0.3221142645926	-0.699621902441895	0.484163460590092	0.690165025968996	-0.685201730998679	-0.719982859224772
MRPS21	0.00220413395805463	0.552977414908622	0.996819689645787	3.90241177747711	0.0997193305847456	0.850671177882469	0.117224296740571	0.906682313638435	0.95555342957677	-0.469413219124938	-0.332810334414455
PRPF3	1.20049841489453	0.350793990091017	0.000621092953934804	5.50855144698904	1.29024026862542	0.481796376060496	2.67797835918844	0.00740680036969184	0.0486873453190769	1.1469406652974	1.08511911844978
RPRD2	0.403800770068801	0.142968193277433	0.00473677747087544	44.7425841343128	0.621958731667165	0.248292790426299	2.50494076207091	0.0122471903485347	0.0686360244946723	0.0722920139512466	0.289185133770786
TARS2	0.054920001443293	0.427202957497168	0.89770806169595	2.83414301072777	0.0448009498846888	0.661882395717626	0.0676871755081425	0.946034658359197	0.97568135275839	-0.398305897212438	-0.398219003014923
ADAMTSL4-AS2	-0.678192650046639	0.158518839551976	1.88318096327424e-05	6.96801030487344	-1.02262728442192	0.346139438146559	-2.95437956997241	0.0031329840620667	0.0270633561629054	-1.38718609200804	-1.66954307962726
ADAMTSL4	-0.762031113804624	0.207738305725355	0.000244238976439371	3.37502046485597	-1.07091657285264	0.455006308703955	-2.35363016372906	0.0185910976893466	0.0905952599531135	-1.5002740276805	-1.72705639345143
MCL1	-0.325240038637486	0.166334046410997	0.0505426519955887	34.029888308824	-0.450800655081396	0.278998685898998	-1.61578056767118	0.106141764396431	0.278643428042316	-0.911095757985625	-0.988488430552022
ENSA	1.48116005021279	0.378980273875425	9.29565282319136e-05	16.1940865474207	2.13374687919483	0.572370089623964	3.7279147144056	0.000193070687570718	0.00402864715047283	1.52551922623359	2.08974896459129
GOLPH3L	-0.0925981019393455	0.116565530525248	0.426970370407979	21.355038367712	-0.0999464904110549	0.220082180277472	-0.454132589403858	0.649733398252857	0.805945371894234	-0.597289955818477	-0.570615516393196
HORMAD1	1.07749822166784	0.404233302647896	0.00768658139239732	2.65715520887441	1.38054371983378	0.644717467711965	2.14131583053456	0.032248577366737	0.130335786532039	0.981028298636291	1.19267197121553
CTSS	0.0481548882714231	0.0824636671990057	0.559252077123939	63.3946718785047	0.0644887066677461	0.151138885443915	0.426685074978117	0.669608722818521	0.818419473815872	-0.40743121569878	-0.37477057022258
CTSK	1.02817240210831	0.384793394339566	0.00753980485102197	2.94171729177075	1.47280187071398	0.700353833608558	2.10293968568059	0.035471042161989	0.138979394598489	0.914493740877193	1.30255290251197
ARNT	0.114790162842755	0.0916558988385132	0.210422894099117	33.5738491156551	0.174089807389566	0.179570902711282	0.969476706755052	0.332307396620385	0.55656809746302	-0.317548299117764	-0.244233908653593
SETDB1	-0.0887369526141176	0.110218958814537	0.420763709326296	21.5945429865353	-0.0665757069189199	0.211893429019831	-0.314194296759855	0.753373474051579	0.867400434221301	-0.592081732922437	-0.530870380237483
CERS2	0.0707930271699345	0.500376217482948	0.887491074662358	3.09149658081875	0.0166884850843052	0.764888722338748	0.0218181868772727	0.982592986609811	0.99219849532847	-0.376895107560048	-0.431701397619991
MINDY1	-0.19047824691757	0.28648017269636	0.506119858885964	2.64434135067564	-0.18079175750805	0.564773694757408	-0.320113629912786	0.748882193708331	0.864765941028459	-0.729318419160331	-0.666903520810963
PRUNE1	0.166010338881886	0.73663739679657	0.821697394361043	2.11949422833072	-0.249133719944708	1.00335388960138	-0.248300945983959	0.803901567131634	0.896820861649455	-0.248458483853901	-0.748299889668584
C1orf56	-1.08653153146052	0.174079248948787	4.33141400640671e-10	7.74048367142275	-1.43628034637759	0.363944165694386	-3.94643047412849	7.93249419261535e-05	0.00210952752065405	-1.9379857975847	-2.16221048351158
CDC42SE1	-0.113570791660532	0.0980217700140706	0.246607749418325	47.5853989910702	-0.178465264767122	0.171411005700472	-1.04115406147827	0.297804052364863	0.522689036467219	-0.625579574684997	-0.664132630796491
GABPB2	0.783777971801999	0.597835254853774	0.189848748536237	4.13516024376006	0.594989148413754	0.761666561031791	0.781167480436259	0.434703997393248	0.65315423770019	0.584835247933306	0.257063929342899
TNFAIP8L2	0.180091653412377	0.266091223087302	0.498530202430949	2.87401877338736	0.397563517247046	0.533027684299002	0.745859040642311	0.45575257018278	0.669205442346794	-0.229464495648144	0.0219268492321549
SCNM1	0.439385124982173	0.30442829187173	0.148932491588001	7.46963687521244	0.621051807534114	0.514213725545288	1.20776979820119	0.22713582161238	0.444886989517423	0.120290999846382	0.28810497264243
VPS72	1.30701504618616	0.864457767406172	0.130547134715887	2.03994994592561	1.34584900504069	0.991432817389361	1.35747877358405	0.174629133499524	0.382935349057169	1.29061870289036	1.15135001173382
PIP5K1A	-0.402350945510605	0.10340054452599	9.97546514571207e-05	61.6640874980256	-0.573179598175792	0.185280813532283	-3.0935723308227	0.00197762339216195	0.0200066168528713	-1.01510903405525	-1.1342437064815
PSMD4	0.505738336563723	0.20791208473432	0.0149965468835546	6.44485314367291	0.874556198411726	0.413032654966993	2.11740206953277	0.0342257387141754	0.135818274179143	0.20979344760898	0.590032751289774
ZNF687	-0.287926833156028	0.306244910982181	0.347122738982909	2.15576532408644	-0.404757177454938	0.59764616236997	-0.677252198608405	0.498245954069039	0.701576631838066	-0.860764762019368	-0.933649913267061
PI4KB	0.605941729956552	0.179186570993355	0.000720585251591109	17.0451873956761	0.881222301904474	0.313926541844705	2.80709715313081	0.00499901624236857	0.0369070203567695	0.344955691741718	0.597972187024323
RFX5	0.124199015639219	0.41758630274199	0.766144966954772	2.40552122195232	-0.122836194744351	0.701782778855959	-0.175034495637807	0.861052528373457	0.930870162050097	-0.304856896006303	-0.597877519861149
SELENBP1	-0.37865217753781	0.576322751634202	0.511171846277254	2.70594868777821	-0.555909791048782	0.945175683177657	-0.588154986361718	0.556428268142186	0.745933141431595	-0.98314226572609	-1.11367509035034
POGZ	1.01994862729234	0.119181120292001	1.14870780098328e-17	37.5571710512382	1.49939477860062	0.216239885586813	6.93394178660287	4.09273125803676e-12	3.63383730390193e-09	0.903400864461199	1.33422548056157
SNX27	0.633711534620376	0.11143412230338	1.29387736166184e-08	58.8927212428008	0.922475105683026	0.206601958053111	4.46498723620948	8.00735252817424e-06	0.00036947082998434	0.382413795608276	0.647104935237139
THEM4	1.04807902268184	1.00098105099607	0.295075682733792	2.03627174113694	0.92570208343002	1.10865253267589	0.834979451312581	0.403729278223219	0.625155776387294	0.941345361553043	0.650948317276879
S100A11	-0.166123409375185	0.210776639758429	0.430609524469942	13.4949177712999	-0.205556653817677	0.353209803658968	-0.581967577593477	0.560588520060111	0.74860777344226	-0.696466692424772	-0.696398907874328
FLG-AS1	0.961043475940226	0.354354336799581	0.00668589437900939	6.94036117621342	1.27883660406731	0.538386910338111	2.37531147119493	0.0175341471429104	0.0869989131432381	0.823944948068059	1.07153717181545
S100A9	0.720713018487872	0.532639260328069	0.176024384119149	1.97087424010422	-0.461592350488947	0.729878535548293	-0.632423517074925	0.527110170933186	0.725025743394422	0.499768262400721	-1.00134151215333
S100A8	-1.43895309874579	0.380029604113905	0.000152830996357074	3.17507572163184	-2.49121912605833	0.697607393031731	-3.5710904886368	0.0003554980399597	0.0061525613159163	-2.41335981738772	-3.41865942017603
CHTOP	1.35336811849814	0.396824446506213	0.00064844876635839	5.15852364660339	1.964517772177	0.604619465423624	3.24918049206466	0.00115738015907003	0.0141030125234495	1.35314338458025	1.88819439511232
ILF2	-0.374651239591948	0.586864477764162	0.523216705434479	2.38471274105317	-0.620510890040279	0.890657835984735	-0.696688295965225	0.485997884960709	0.691775057313524	-0.977745484907714	-1.19061603109363
INTS3	0.91953437230995	0.222789454226752	3.66936727169243e-05	11.9938424159104	1.33251273225061	0.367123346327599	3.62960499674011	0.000283855254646878	0.00521991523330521	0.767954193577223	1.13546629782651
GATAD2B	0.111523587637187	0.142494720119139	0.433832279951353	86.7412384873782	0.154458946984748	0.245496644981434	0.629169278449524	0.529238239246354	0.72655495827147	-0.32195451352292	-0.267614576950674
DENND4B	-0.1400544848219	0.103019110403955	0.173988189491204	33.7298000388031	-0.209665258830794	0.189616752939596	-1.10573172243691	0.268842655282211	0.492376442009022	-0.661302869869025	-0.701292322069858
CRTC2	-0.163684050320154	0.241206501523839	0.497387878695484	6.03699538384855	-0.145855831891697	0.452057540443769	-0.322648819768642	0.746961216557228	0.86366565548204	-0.693176292439704	-0.625294275385993
SLC39A1	-0.512531842718825	0.309477077653908	0.0976970848895676	9.3252917980713	-0.759799578624105	0.493081971197343	-1.54091940692761	0.12333640193383	0.305168964240209	-1.16372972266645	-1.35651108399282
JTB	0.754395519134357	0.562250995642028	0.179679811720236	3.12354095874251	0.996941208328319	0.81679413772587	1.22055382413005	0.222254998668166	0.439297700975783	0.545201877183941	0.735795252901393
RAB13	0.379240301948819	0.344743528126673	0.271303786097544	1.79665073886199	0.74717875147568	0.724380346266839	1.03147297593914	0.302319074633748	0.527124569897116	0.0391629164661618	0.438324177446027
RPS27	-1.41741699786297	0.333737829965887	2.1655803941126e-05	19.8780857179706	-1.91450175509423	0.499259928422511	-3.83467938463116	0.000125728186574799	0.00298012245134905	-2.3843102250872	-2.73177981970949
TPM3	-0.0881648320528912	0.0852643469128926	0.301127953553241	45.0422100826029	-0.125806526541501	0.161991192680237	-0.776625719336716	0.437379622925573	0.655426086775436	-0.591310011562995	-0.601415232475334
C1orf43	0.702494443277821	0.22445298767715	0.00174921422285464	9.06718804430928	0.963377606695726	0.395598202658461	2.43524262805475	0.0148818072328861	0.0779685928330548	0.47519361051605	0.695820467260596
UBAP2L	0.316752691805391	0.108229803149419	0.00342614504839808	17.8306180275653	0.485399289974811	0.236796120556339	2.04986166510834	0.0403779320028617	0.15055620026915	-0.0451253030392049	0.126540657512385
IL6R	-0.12480946161935	0.0834192004411857	0.134608871422583	62.3184731656704	-0.18222102184142	0.150703101460948	-1.20913916219992	0.226609385887304	0.44445183431326	-0.640739179577278	-0.668605797461006
SHE	-0.786218819464153	0.314863930851359	0.0125244936209512	2.49282096706693	-1.15919701079583	0.621227887439947	-1.86597709831223	0.0620445696964108	0.198062251929369	-1.53290031374396	-1.83219980510566
TDRD10	-0.364332490973918	0.247131467544143	0.140415462862992	4.37801772926017	-0.525861158880106	0.460747565460895	-1.14132162229458	0.253736107425491	0.474079594333959	-0.963826742511568	-1.0778866894841
UBE2Q1	0.288365956972459	0.520494222001512	0.579562859840563	2.47623836338564	0.647782009336231	0.891839994603952	0.726343305139503	0.467628337896124	0.678019633536445	-0.0834155710002765	0.319941069938293
ADAR	0.422205512864112	0.175493432973434	0.0161362377386122	23.1973242176344	0.640065446690646	0.297571108198262	2.15096637091593	0.0314788541288785	0.128015746194233	0.0971177833655401	0.310750520574202
PMVK	1.56756715916574	0.758203752632069	0.0386894354493875	1.67577652532317	1.38135003053201	0.907724176619033	1.52177287562955	0.128066000149796	0.313550813241005	1.64207195323873	1.19363230013596
PBXIP1	0.842083976902258	0.870283508453658	0.333245524006382	1.99298123926094	-0.223650863847834	0.954053457822015	-0.234421731837124	0.814657589052855	0.902914602895978	0.663482988582875	-0.717949401030958
PYGO2	0.762804971594311	0.506388083602646	0.131973659445595	2.97717897009658	0.657600968749066	0.620293260191061	1.06014527474716	0.289078513229837	0.514303915940898	0.556545210258091	0.331635607432821
SHC1	0.521104490396822	0.314528465349265	0.0975639493701498	2.87731479171653	0.724915899913815	0.572741604157108	1.26569450281276	0.205622477189083	0.421071237198762	0.230520528453721	0.411808765641287
FLAD1	0.0831116749326566	0.56082347990654	0.882188259464892	3.9481097100416	0.023946697179929	0.841871256604531	0.0284446071677418	0.977307547204922	0.989739051739423	-0.360278743384007	-0.423056751081932
ZBTB7B	-0.2153586664763	0.148761178450071	0.147706408521105	9.37791049382459	-0.254080677304997	0.306766546468951	-0.828254189479272	0.407526560639215	0.629277441314338	-0.762879092393606	-0.754191794900222
ADAM15	0.0462233082864887	0.43464399725779	0.915306635127078	3.5144001677975	0.159263388052836	0.713133670461514	0.223328941893553	0.823279503654558	0.907706410036783	-0.410036683204877	-0.261892410899395
SLC50A1	-0.497507817868765	0.301267803363933	0.0986608755047972	3.94433538943804	-0.812564715769103	0.525803715789882	-1.54537651859009	0.122255216654537	0.303488601323291	-1.14346413239169	-1.41935520512641
KRTCAP2	1.57003965374566	0.84939305950093	0.0645408359224175	1.9342120456706	0.438870201057169	0.771756829746975	0.568663838324638	0.569584292836878	0.754906897029752	1.64540704903452	0.0711237694231736
SCAMP3	-0.015716404495651	0.393341367621109	0.968128090023656	5.12385000093031	-0.0195932438371162	0.619463422317356	-0.0316293797684126	0.974767613439349	0.988917111134591	-0.493585855514349	-0.474913516277212
CLK2	0.428541724775788	0.259682087051194	0.0988907429506307	6.99920967382218	0.691502976207929	0.496753527322784	1.39204442077086	0.163908946962568	0.368569269380245	0.105664565987215	0.37201343981791
FDPS	0.623182396285692	0.470002481767361	0.184868519472201	3.31567839435036	0.83454820464739	0.702653625602148	1.18770924142349	0.234947981604157	0.453341222046296	0.368211262960298	0.542382591686683
ASH1L	-0.18772122824823	0.0570832685489874	0.00100704610253317	219.032538662032	-0.26460730173722	0.109906413836328	-2.40756924460544	0.016059116469631	0.0819508312021762	-0.725599534820727	-0.766729172736058
MSTO1	0.391015554852831	0.303287939045434	0.197309377569109	6.68578887097097	0.659670826161764	0.520101269129925	1.26835073343567	0.204672726986245	0.420267783121742	0.0550463067770804	0.33410084067225
ENSG00000287839	0.0559155978974411	0.337153258534135	0.868277961163278	1.80878230325868	0.0782764169734544	0.623087951887655	0.125626593703689	0.900027510993788	0.952182885208048	-0.396962958151824	-0.358349187023559
YY1AP1	0.187707784493085	0.129119764051495	0.146015786064089	34.5510373184287	0.271775204930311	0.226067574477807	1.2021856984934	0.229291589026609	0.44759068293577	-0.219191257051904	-0.127889039897458
DAP3	-0.0320912428252639	0.0894681150184094	0.71982764022364	41.7295600035269	0.0191874897639792	0.185541268601507	0.103413595846371	0.917634722075034	0.960081768730769	-0.515673529604033	-0.428725043131017
GON4L	-0.0947021526517031	0.0778717608893348	0.223935560136253	47.5554081779722	-0.134940986262864	0.158123392694902	-0.853390405828391	0.393442840171071	0.614883674247288	-0.600128065451515	-0.612294519904112
RIT1	0.441784253675535	0.206262310266504	0.0322050375734438	8.01342749969442	0.707851972473232	0.37258376896126	1.8998465082005	0.0574532655483737	0.188055001609804	0.123527133945024	0.391485355505082
KHDC4	0.073425946991248	0.193105403436943	0.703769005277077	11.2688068020751	0.103235859345903	0.334600213085654	0.308534948002187	0.757675311750746	0.870311112514347	-0.373343617539394	-0.328622092491977
ARHGEF2	0.231114976705074	0.177550288026958	0.193023261041607	23.9193124484283	0.380726989175228	0.304613451499337	1.24986925988085	0.21134731036268	0.426826745542083	-0.160640210902468	0.00187427537629695
SSR2	0.521872117486113	0.394137137563856	0.185473935641515	4.29366930736684	0.820713005880807	0.619160727494991	1.32552497184577	0.184997092550379	0.395765526312813	0.231555964445782	0.525904648972248
UBQLN4	0.712953147627173	0.411281839349209	0.0830085304958891	4.32167531719263	0.959744674528063	0.625219081511686	1.53505339633516	0.124770712504903	0.307863968270208	0.489301136246615	0.691493587021711
LAMTOR2	0.427883829080602	0.475401227373773	0.368094813193563	2.83949650310381	0.400454454556128	0.758723508909922	0.527800245878069	0.597637986475439	0.772989183521333	0.104777144358508	0.0253700017429189
SLC25A44	-0.227155636613557	0.559485758351091	0.684736797402009	2.48315916211944	-0.324723424023243	0.882296230183552	-0.368043535622597	0.712840772255555	0.845479081805156	-0.778791776622448	-0.838328434586611
PMF1	0.164276635718732	0.239020097864003	0.491898647870257	6.49954980216731	0.145262141133964	0.427157516729135	0.340066920152259	0.733806132652899	0.856470594784008	-0.250797039488172	-0.278568119615418
SMG5	1.17815545740297	0.317977113426209	0.000211258971908497	8.09289669730721	1.65401784541941	0.499580787361702	3.31081155893588	0.000930258305295975	0.0121391286567412	1.11680272113336	1.51838402286775
TMEM79	-0.041329023088164	0.428433224273756	0.923150877026537	2.91101840365633	-0.0244419960934046	0.744299024855723	-0.0328389468172989	0.973803019881018	0.988917111134591	-0.528134176582762	-0.4806884576614
GLMP	1.44298208369251	0.489783358832309	0.0032174179570206	2.05028878493126	1.08666868010634	0.738025721003332	1.47239946953209	0.140913036338298	0.333843463444644	1.47402177233924	0.842662104965744
CCT3	0.826957651034957	0.365435459618404	0.0236395346240814	15.029473042128	1.29358117519701	0.561357892068185	2.30437871004384	0.0212013940473221	0.098508181717032	0.643079406623406	1.08909819153935
MEF2D	0.424548505215917	0.363080035479504	0.242283870560064	8.8677377120077	0.705081400475399	0.562345129207996	1.25382325524617	0.209906254557318	0.425141398549217	0.100278196336927	0.388185560002557
GPATCH4	-0.0705309288366967	0.321688660241839	0.826453637524693	4.46574920402405	-0.238783832773386	0.567395474738243	-0.420841976019537	0.673870477690176	0.821450798011178	-0.56752401140054	-0.735973008733426
ISG20L2	-0.0945987237582029	0.405892476268717	0.815712092256259	3.72464153781627	-0.0493745741284044	0.697617226532128	-0.0707760248035253	0.9435760133972	0.974561774493919	-0.599988552398311	-0.510383556337988
METTL25B	0.573665265272026	0.373349712680156	0.124406981289018	4.9928931863787	0.823495296728808	0.611947563687582	1.34569584976602	0.178400625385599	0.388599703794368	0.301418649215333	0.529218401812502
HDGF	0.995864100054089	0.601497159110832	0.0977942920289589	1.95087453086639	1.05275850376869	0.795455144782727	1.32346683615485	0.185680177977624	0.396448996191128	0.87091375359425	0.802274543315543
PRCC	0.634047755766849	0.315127039145247	0.044215871826592	6.34349829705355	0.929461784498894	0.541113274799209	1.71768431451583	0.0858542119157117	0.243202053314761	0.3828673172221	0.65542618130193
ARHGEF11	0.235442976677329	0.116133360835964	0.0426266248006412	47.0341380173335	0.384350342403017	0.205760245221619	1.86795239279115	0.0617687070344322	0.197631666817373	-0.154802263014185	0.00618974694479239
ETV3	0.171447440176598	0.227013970345018	0.450111838542905	6.23282748674807	0.199165121108058	0.447147621756313	0.445412457581177	0.656021711141808	0.810059274120368	-0.241124492581876	-0.214368809498113
MNDA	-0.328771894769107	0.11011087317692	0.00282813624289607	27.2252702540857	-0.452497557840273	0.213602713599515	-2.11840734705582	0.0341405841896081	0.135636256134666	-0.915859804237357	-0.990509468841712
IFI16	-0.192783580440285	0.0573862397764794	0.000781107010727422	192.468616519304	-0.282900140963039	0.104629674234957	-2.70382320342274	0.006854674948239	0.0462619843652471	-0.732428034931356	-0.788516236437337
AIM2	0.885700054503979	0.783579061356534	0.25833873852341	2.10945684339301	0.933915630988829	1.08609507795029	0.859883862793433	0.389853064767234	0.611806832650067	0.722315795829282	0.660730783610737
SLAMF8	-0.0158148635006941	0.282359976272922	0.955334175912218	3.67823633808248	0.0607819103521304	0.537775067475467	0.113024783089081	0.910010907043051	0.957326011022026	-0.493718664789824	-0.379185423841476
TAGLN2	0.270342460978969	0.455068606490192	0.552465509789549	1.97633793285439	0.503966378980873	0.767716692543346	0.656448379820033	0.511535670621517	0.71181218601942	-0.107727084643803	0.148654357082404
PIGM	0.760487066240584	0.601399527334111	0.206040264352388	2.91680139364726	0.923687980542022	0.849249649055634	1.08765188371778	0.276748816744965	0.500596523266053	0.553418636609345	0.64854948856691
DCAF8	0.653903791804338	0.189324807310483	0.000552598063386528	15.8802240042588	0.925843119907975	0.307430390167332	3.0115536704229	0.00259914450893623	0.0238814654177821	0.409650705484075	0.651116293974836
COPA	-0.350717957544672	0.116580071074181	0.00262638547479809	47.7661842201564	-0.474758143825655	0.211795837478114	-2.24158392099993	0.0249882761241566	0.109811891449328	-0.945462385489216	-1.01702218230867
NCSTN	0.529913077026535	0.478183062251234	0.267783931983511	3.49188087687417	0.815792677237732	0.740689416873807	1.10139642696788	0.270724159835968	0.494070332986862	0.242402245192017	0.52004445896814
CD84	0.0297612975246134	0.0678252357651751	0.660810904154881	53.294935096145	0.0921173320274551	0.142074067351466	0.648375412520383	0.516742169118753	0.7156596694746	-0.432241942350039	-0.341864436119506
F11R	0.176497879540891	0.187068057119827	0.345427490114917	9.400391514737	0.321592737476936	0.360785322833439	0.891368681384533	0.372731413690645	0.596468592719023	-0.23431206143338	-0.0685555629212898
USF1	-0.110714101671886	0.191451482663703	0.563069671237677	7.03448840450571	-0.0810276579227583	0.354337887397927	-0.228673423883015	0.819122752172538	0.905084063401544	-0.621726245804774	-0.548082884717596
ARHGAP30	-0.289768397328617	0.0728979567933177	7.03832354616111e-05	33.7981993765521	-0.411589625575963	0.148746244143933	-2.76705894622584	0.00565645264885432	0.0404568293317839	-0.863248809094557	-0.941787468110836
PFDN2	0.802675306075725	0.458063546358305	0.0797182764500732	2.05227458881598	1.22238525746445	0.796515116580347	1.53466674017749	0.124865709642242	0.308020917224566	0.610325463604447	1.00430271633936
NIT1	0.198966284200009	0.293478216341376	0.497797503394792	3.40214627319906	0.0877545362586851	0.55095574498365	0.159276923886671	0.873450700725621	0.937603875548823	-0.204004904230597	-0.347060595565095
DEDD	-0.378509724665141	0.468708931062444	0.419344977557202	3.31325262868486	-0.564610123290191	0.753677663955974	-0.749140050570973	0.453772797672753	0.667997669301338	-0.982950114050371	-1.12403732501637
UFC1	-0.106427307658143	0.408627485763927	0.794516152291465	1.92020788281203	0.0504829852982901	0.776770913126223	0.0649908286281142	0.948181302512142	0.976645651469681	-0.615943879764926	-0.391451608080717
USP21	0.488014525574132	0.653482570938986	0.455190077448882	1.7056445310195	0.348592246335253	0.999668914292227	0.348707698470407	0.727308764094028	0.852055300586324	0.185886172747079	-0.0363987166199693
B4GALT3	-1.15747097878236	0.460387757708866	0.0119329154624134	2.26605838959243	-1.56107682048981	0.77951193027462	-2.00263364787739	0.0452166254954228	0.161643259011506	-2.03367452201708	-2.31084507749742
ADAMTS4	-1.43587266352849	0.505078970965034	0.00447096332862123	2.87639983622207	-2.21045927902741	1.07574674662221	-2.05481381744183	0.0398969910981561	0.149602282631336	-2.40920468328719	-3.0842699579109
NDUFS2	0.513294091381293	0.274177653849154	0.061189689807523	7.48550891056832	0.613488352959117	0.485564590933453	1.26345364636194	0.206426195134558	0.422012552678212	0.219985245937166	0.279096777435936
FCER1G	-0.437233552217532	0.176947787254781	0.013474525183463	18.1448227828833	-0.593200843831289	0.300646696811819	-1.97308285812495	0.0484861229399256	0.168542091537191	-1.06216144659406	-1.15808932984759
TOMM40L	0.966447963743319	0.688879361637207	0.160638388818932	1.8491609743701	0.753203102814044	0.952547224537568	0.790725208589737	0.429104362365442	0.648280013351746	0.831234947689033	0.445499276114284
SDHC	0.303591821740745	0.407985448268746	0.456801374959482	9.90680764196452	0.444966313578191	0.605582981121956	0.734773478531063	0.462477461754116	0.674161971598639	-0.0628777231164701	0.0783843368061863
ENSG00000283696	0.155841773740277	0.1941203479758	0.422084510188993	9.29775945747107	0.092012242676122	0.361599808144415	0.25445877072859	0.799141152176164	0.893977670577371	-0.26217464692596	-0.341989599215489
ENSG00000283360	-0.831422528208354	0.291042061542297	0.00428057846563276	2.38307606741581	-1.10262467912334	0.633314401432548	-1.741038379404	0.0816768513444852	0.235249469399305	-1.5938746431565	-1.7648212544792
FCGR2A	-0.213488591510107	0.134332811598804	0.112003675438569	52.5645585903611	-0.346286849706914	0.228279092302381	-1.51694509652342	0.12928054646421	0.315434282152676	-0.760356587710195	-0.864010818998805
HSPA6	-0.723603693858714	0.365949082676914	0.0480038486399701	26.4577085985709	-0.952738575770497	0.524996922527841	-1.81475078212477	0.0695622171443909	0.21186716950772	-1.44844009132109	-1.58630451132237
FCGR3A	-0.573503784760022	0.162646023900994	0.000421750804170271	57.4426599986174	-0.77671088387754	0.255174723783463	-3.04383942249956	0.00233579780735775	0.0222536221147732	-1.24597348943303	-1.37665271866636
FCGR2C	0.354908998274887	0.219475454093829	0.105861376311643	12.6900011569626	0.544743312573991	0.372824933998635	1.4611236076179	0.143981522609357	0.338416929668413	0.00634293406944614	0.197220336303507
FCGR2B	-0.142985189859837	0.301776991841876	0.635634851432174	2.83555450064613	-0.0388423791210145	0.560840481929083	-0.069257445517148	0.944784697921119	0.974971810422112	-0.665256036088315	-0.497839543858152
DUSP12	0.981751635442782	0.308533734322228	0.00146266249623767	5.5360188542024	1.37736022926874	0.552476328787413	2.49306650348585	0.0126645123354305	0.0700151321394813	0.851877747701414	1.18888038310409
ATF6	-0.250263718914608	0.0808760093296449	0.00197203219926116	226.850627403521	-0.371100655335293	0.151898123744104	-2.44308913229546	0.0145621402930272	0.0769972988154459	-0.80996178150611	-0.893564457842009
OLFML2B	-0.251547970663619	0.161954991158822	0.120376130536214	18.4333693189461	-0.327653565748644	0.277388134841277	-1.18120973680482	0.237519414209034	0.456299532426243	-0.81169408160644	-0.841818280183405
NOS1AP	2.87861867973964	1.12950763208773	0.0108168483396784	2.60157135571133	3.13391061102154	1.16458645684676	2.69100726064335	0.00712366444555684	0.0475864664426476	3.4105217002419	3.28095994436429
UHMK1	0.281358539424642	0.302056549599412	0.351607200526878	18.6360226562874	0.450034304590328	0.472046367230846	0.953368854907947	0.340403215923319	0.564274116194769	-0.0928677287493158	0.0844203950503921
HSD17B7	0.439696497847752	0.277190250073893	0.112679776192437	4.71259871264802	0.731635965538417	0.48914741232786	1.49573716859004	0.134722160402413	0.324185522321941	0.12071100413814	0.419812471136788
NUF2	0.916279789227247	0.742141531809556	0.21696342732626	1.79867428338613	1.27542107667582	1.12766188947434	1.13103146304816	0.258041849027321	0.479485829294659	0.763564155093695	1.0674692241375
MGST3	1.37410280526225	0.46327936610209	0.00301666176713688	9.02617490230312	1.8937220516598	0.656079430516072	2.88642192328785	0.00389649411325909	0.0310611671270605	1.38111196627728	1.80387556118799
ALDH9A1	0.634421063481129	0.258382853909344	0.0140746382305566	5.6638545453626	1.07789549724628	0.476930125680055	2.26007005891966	0.0238169030540143	0.106476204860611	0.383370864125112	0.832213104049289
TMCO1	0.731147157487924	0.450987698298738	0.104971947538202	4.44846534465049	0.627301562747045	0.589352291103948	1.06439148912446	0.287151387685535	0.512796463577462	0.51384265244968	0.295548530925572
UCK2	-0.0505713123074062	0.114639965349633	0.65911772171582	17.9249710368809	-0.0741541987560303	0.271469063206901	-0.273158929713894	0.784731049118588	0.885879908344356	-0.540600905597609	-0.539896485063338
POGK	1.16184443705279	0.345907855074112	0.000782742214692016	6.32590311525211	1.62896046806694	0.527547587786604	3.08779815466784	0.00201645380445189	0.0201939056978126	1.09480112977026	1.48854028621069
STYXL2	-0.473511439281149	0.331270501958785	0.152895035641057	4.12500473944562	-0.699626801221199	0.582915403097461	-1.20022013057738	0.230053859158027	0.44837776030756	-1.11109592338058	-1.28484434499313
POU2F1	0.0972521841433361	0.0849343805982627	0.25219785044194	56.410918846064	0.169769320128083	0.166085265306065	1.02218170778262	0.306694906747451	0.532799661918072	-0.341204908722517	-0.249379677991228
CD247	0.0737737837868658	0.303141789517425	0.807723466905196	5.2062853617158	0.0916028018752272	0.496335579621063	0.184558201419215	0.853575573080952	0.926563838345506	-0.372874427821403	-0.34247724974917
CREG1	0.0253633247767301	0.0880684510373562	0.773350120831689	27.9079163996736	0.112373222836701	0.190861891852497	0.588767206203458	0.556017447451842	0.745741689682168	-0.438174275039693	-0.317739346627421
RCSD1	0.190088094462278	0.057175875073261	0.000885389180909434	120.413879227746	0.228812088607999	0.124269017415902	1.84126416516366	0.0655828563847847	0.203907274049059	-0.215980507133421	-0.179058797667948
MPZL1	0.250931575909729	0.0876302753059599	0.00418954365866126	95.2472009056341	0.295970270306012	0.156954289450052	1.88570998182371	0.0593340470451215	0.192350513265206	-0.133910018152609	-0.0990723305780528
ADCY10	0.688791330507302	0.400426882937085	0.0854065278876308	4.6157580480346	0.77523570725516	0.74425778548013	1.04162257000113	0.297586700371336	0.522493879181235	0.456709770688326	0.471740459920578
MPC2	0.845796074556374	0.365318658942071	0.0206004447338521	3.50664480244213	0.225422220969982	0.68132201407009	0.330860028466352	0.740750215732375	0.860743856362557	0.66849015882314	-0.183096184169664
DCAF6	0.161608119958087	0.104202804280197	0.120925671594909	120.197013218213	0.21688670929635	0.178427932908442	1.21554235237172	0.224159305771082	0.441524541857011	-0.254396544120699	-0.193262114906865
GPR161	2.08741835886437	0.635182607599826	0.00101502758475785	5.09920534154499	2.13711720886377	0.721676577799189	2.96132266808642	0.00306320835181237	0.026658605271511	2.34328827323804	2.09376308105977
TIPRL	1.91494030574906	0.557673000339529	0.000595172317543671	4.8195905795808	2.34316830517293	0.589556430843027	3.97445975073558	7.05391892873222e-05	0.00191215763667539	2.11063626482434	2.33917322792587
SFT2D2	0.182777439135688	0.0819374655245304	0.0257013839836135	43.5502595724986	0.232001142655524	0.157710274772909	1.47105914937747	0.141275121319958	0.334440222191467	-0.225841695927189	-0.175260583360014
TBX19	0.122711247866795	0.142281871056984	0.38843897676422	13.1391401179952	0.0923786605498173	0.284529355250894	0.324671809235146	0.745429472724369	0.862301003871771	-0.306863714578614	-0.34155318967529
NME7	1.25649085078705	0.373201658990104	0.000760491390283056	2.73386095323538	1.72651145606509	0.5956632686511	2.89846889497624	0.00374989502598077	0.0303597173639204	1.22246768123411	1.60472507105473
BLZF1	1.08350826366453	0.556719850915196	0.0516263870540726	3.36539422416707	1.00536907124591	0.724247022586773	1.38815768638587	0.165089033862766	0.370628846784563	0.98913511753831	0.745832972250722
SLC19A2	-0.155689497511281	0.591197955923138	0.792284063294646	2.67018379830042	-0.0953863139230407	0.907787163135185	-0.105075636445011	0.91631579156671	0.959755024528271	-0.682392608754973	-0.565184273358314
C1orf112	0.237843852921043	0.176549412500616	0.177922239594162	16.6438962143574	0.427374001366479	0.313845635787341	1.36173313448928	0.173282120343411	0.381088625488546	-0.151563771681729	0.0574316119679122
SELL	-0.0052220412670234	0.347129469657061	0.987997478411114	4.28194415567965	-0.0955066611657768	0.618819894561042	-0.15433676584287	0.877344209639818	0.939957042240366	-0.479430230273548	-0.565327608846665
SCYL3	0.255333549814081	0.246955989104252	0.301172024065629	7.6072409960642	0.361890188016307	0.43015816880716	0.841295630906737	0.400182337674435	0.621162492818607	-0.127972288387377	-0.0205606556757676
GORAB	0.682820195562321	0.364276631848744	0.0608677231585096	3.59147677235393	0.942172307321535	0.622277767127205	1.5140703349746	0.130008001569275	0.316646443137079	0.448655432687826	0.670564617003183
FMO4	0.185250375288973	0.219186862003878	0.398015381727367	5.424500827301	0.432628770312113	0.417203393832512	1.03697327660233	0.299748311601795	0.524789937767437	-0.222506004502402	0.0636901257142343
PRRC2C	0.104050231044094	0.0595772343449011	0.0807282123574209	118.873029480264	0.137515094429858	0.12605869539258	1.09088146598376	0.275325043469862	0.499217415293746	-0.332035166623825	-0.287794975980116
MYOCOS	1.21117225333274	0.541094562448178	0.0251966455909672	2.07394424855086	1.46931112519435	0.784819079207688	1.8721653997985	0.0611837243300934	0.196464622660735	1.16133838086341	1.29839536884197
VAMP4	0.830995270568102	0.363087405021437	0.0220972491437552	4.66452229192351	1.08998463425193	0.598381406564924	1.82155498532133	0.0685225364107066	0.209539311249069	0.64852566646128	0.846611459317384
METTL13	0.543278710311886	0.454647166220786	0.232108216820164	2.38271110269464	0.075334607275865	0.685287713134554	0.109931355592645	0.912463815073628	0.958365344891096	0.260430866059387	-0.361852929361597
DNM3	1.45806431535388	0.840754496176531	0.082876723938912	8.17160105554445	2.15668790671841	0.924851177756101	2.33192967537872	0.0197043910401219	0.0941378720918772	1.49436587655424	2.11707209479864
PIGC	0.652325317861151	0.587549812168796	0.266892676928683	3.5287378683161	0.973954949356002	0.866378461483504	1.12416800815696	0.260941758562564	0.483115659259841	0.407521535270948	0.708418251316142
PRDX6-AS1	0.0388035747220509	0.228821559907215	0.865340402246349	14.2250439570122	0.0437498514620583	0.39113480468019	0.111853639559973	0.910939456113522	0.957584240261595	-0.420045005333299	-0.399470878025001
PRDX6	1.2658385863063	0.549794090244194	0.0213133758576914	3.91791236965996	1.79074132394084	0.764789659688573	2.34148213336205	0.0192073452553192	0.0925290520326202	1.23507664453925	1.68122386960966
KLHL20	0.193592046608015	0.108002098719328	0.073055451088544	21.5032139939962	0.341792180778457	0.202558365023481	1.68737628159092	0.0915310215569258	0.25322636440319	-0.211254099979774	-0.0444977033125154
DARS2	0.366214547451187	0.215943986990393	0.0899090827115432	4.54738905319277	0.692298774825569	0.454617686862276	1.52281531236442	0.127804917945022	0.313129951007458	0.0215927509277555	0.372961248682454
GAS5	0.104910514962588	0.318990986213034	0.742244592356309	7.75156539825853	0.19312852292483	0.539386442487575	0.358052238083977	0.720304221108186	0.848840301684235	-0.330874747788915	-0.221558494354216
ZBTB37	0.623722415028011	0.253797267152647	0.0139883823048999	15.5836816114691	0.861566748910693	0.413606810021503	2.08305745465337	0.0372459868135075	0.14333132101998	0.368939682853219	0.574562109459384
RC3H1	0.0664864311533859	0.0615038030451168	0.279691182582574	75.6737989185014	0.105292695319644	0.131590923452254	0.800151656036127	0.423622935551953	0.642406408062327	-0.382704184103871	-0.326172367994332
RABGAP1L	0.033640523872211	0.0564230363093315	0.551028489386907	202.540891757162	0.0509008486569491	0.110421399401905	0.460969059735272	0.644820803357397	0.803427412551116	-0.427009335739755	-0.39095392614621
ENSG00000289425	0.40588429244649	0.314393246902059	0.196700798089802	2.45040952136236	0.775313774782017	0.596047757100053	1.30075780933083	0.193341367654435	0.407224477525857	0.075102433346578	0.471833439592002
CACYBP	1.22388128644279	0.595310634153146	0.0397950463883158	7.41071103965261	1.49205055462744	0.759762167722121	1.9638389722679	0.0495487689568389	0.170844016083436	1.17848132760154	1.32547839250351
MRPS14	0.13030217208561	0.491313156859761	0.790846108613222	2.00236881440672	0.0654513377941807	0.8310268566884	0.0787595939498286	0.937223843524742	0.969940685141141	-0.296624476986786	-0.37362406117532
KIAA0040	0.244376398530327	0.254556382722626	0.337050724681353	3.47486074729665	0.348644141770436	0.472060274099737	0.73855852927962	0.460175114222538	0.672579445318107	-0.142752158675881	-0.0363369083277644
COP1	0.137578339206873	0.0521219854170595	0.00830173389135142	182.606536629617	0.175465470419097	0.101838729990231	1.72297386697506	0.0848932509770903	0.241256145913173	-0.286809808605853	-0.242595472012572
LINC01645	-0.0669293913215631	0.571759383418887	0.906813563366989	2.76862928465555	-0.243495819139613	1.00728593156424	-0.241734557695532	0.808985850366704	0.899999556720352	-0.562665973400117	-0.741585059758051
SEC16B	2.47049543531575	0.652266142623171	0.000152135564399819	2.05515270877086	2.55776311597358	0.773385052329293	3.30723112409538	0.000942231164778165	0.0122790364143003	2.86001286285342	2.59475907521624
RASAL2	0.660425289991576	0.073534448866816	2.67905727015824e-19	215.997063730032	0.948737839572108	0.132499229241574	7.16032723362006	8.04847049956429e-13	1.12185819303065e-09	0.418447416855307	0.678384270781923
RALGPS2	-0.233841128575552	0.178009871428533	0.188966925140415	53.7810024159901	-0.311964554134462	0.279264096426985	-1.11709510146796	0.263953664755951	0.487162210954671	-0.787809695737943	-0.823132416757358
FAM20B	-0.0381217793202673	0.233409695808599	0.870262076256027	10.3136870490657	-0.0911360519412375	0.414874284707508	-0.219671489172894	0.826127010646302	0.909138090778531	-0.523807993102625	-0.560122143450455
TOR3A	-0.800725325885238	0.22128159485172	0.000296223040817679	5.26855648225354	-1.09004390282284	0.434204896254186	-2.51043669066486	0.0120581941747247	0.067887010577495	-1.55246783432396	-1.74983734895821
ABL2	-0.348524319216361	0.0854158735185981	4.49732410077636e-05	89.3708757579692	-0.498743933726535	0.158363950634086	-3.14935268872478	0.00163632582597439	0.0175489238582368	-0.942503433010354	-1.0455896411949
SOAT1	-0.0801416721409752	0.05235115479435	0.125806908942653	83.9663984986977	-0.0973759911018435	0.113322122389382	-0.85928492203185	0.390183340770133	0.612177531088697	-0.580487740360271	-0.567554010658491
TOR1AIP2	0.665674431215269	0.164501324694221	5.19623834015464e-05	15.6904437530878	1.06954879764758	0.324452089555745	3.29647683610871	0.000979056878680744	0.0126248162292959	0.425527872751472	0.822272051509144
TOR1AIP1	-0.0107614711113004	0.260302589158905	0.967023123509951	10.1928493330512	-0.178961321766328	0.482605239117852	-0.370823412720197	0.710769061867295	0.84394209400534	-0.486902250368048	-0.664723442605843
CEP350	0.247508933700919	0.12112814414389	0.0410163820145029	129.570601753863	0.387234891701162	0.216289954450765	1.79035079407403	0.0733975353684658	0.219827487782134	-0.138526748047101	0.009625291232497
QSOX1	-0.226114919827147	0.209300955064556	0.279993513091773	11.1919963243211	-0.304090663427467	0.36910443906359	-0.823860759298746	0.410018679260655	0.631346675838404	-0.777387975697201	-0.813754487159196
ACBD6	0.310725383357619	0.150454870871908	0.0389003189900212	54.9680330273914	0.507333125587304	0.250676681645201	2.02385448162811	0.0429851265688304	0.156574998893813	-0.0532554122929644	0.152664206066199
XPR1	0.219296087298879	0.0716462268829967	0.00220732951752519	74.9924766811965	0.324861069000925	0.135470527767934	2.39802025099824	0.0164839538789093	0.0834426348555931	-0.17658246157092	-0.0646629278726226
ENSG00000243155	1.14378955022307	0.416568635865315	0.0060374420242192	3.95963923505197	1.62744934610301	0.651099904736338	2.49953860270037	0.0124355150044844	0.0692170781276264	1.07044727368974	1.48674051581517
STX6	0.366515172934818	0.187588271546256	0.0507215897943839	53.8386966220935	0.534474174776952	0.299263966456475	1.78596234323014	0.0741053555032862	0.221032174332446	0.0219982583026572	0.184989629162894
MR1	-0.0457202198243665	0.0991562999699077	0.644732288828039	21.8508757808051	-0.0967025300063959	0.196344026331104	-0.492515773529681	0.622354773934486	0.790571831277555	-0.53405736925316	-0.56675190773692
IER5	0.609905314935189	0.35492125023963	0.0857192440131645	15.9440863926143	0.991435241015815	0.532195940088243	1.86291395017299	0.062474373798673	0.198772537327223	0.35030208793035	0.72923755788785
GLUL	-0.885131491370597	0.293686808526845	0.0025794516692182	43.2837863620148	-1.16941875285791	0.436188462743355	-2.68099423240814	0.00734037810732106	0.0484080177198532	-1.66632153088407	-1.8443740631689
RNASEL	0.260054330252718	0.210478092100521	0.216629195728085	5.37496055065952	0.177311655474834	0.503043126097567	0.352478040700716	0.724479784094885	0.850600636674217	-0.121604527211439	-0.240396636122903
RGS16	-0.599262435457123	0.382081890993144	0.116784638430224	13.4397592590899	-0.957164903446273	0.558913698281491	-1.71254507876493	0.0867962646305532	0.244618850986927	-1.28071879012761	-1.59157633828396
NPL	-0.139145097954114	0.111674959658557	0.212770647265474	148.583402874377	-0.206032946958439	0.184412682466675	-1.11723849033903	0.263892367312277	0.487162210954671	-0.66007621710136	-0.696966180612592
DHX9	0.00716551426252322	0.134067749151917	0.95737578620486	35.9203866793001	0.0525688488144155	0.236240900686317	0.222522216354978	0.823907380614866	0.907797697226465	-0.462720917864052	-0.388967311316448
SMG7	-0.0312879317503735	0.108239104118537	0.772533085217814	47.6299438516583	-0.0430866960093042	0.196928879259834	-0.218793181433051	0.826811158627854	0.909450645779202	-0.514589960236345	-0.502894593064678
NCF2	-0.26712586702153	0.153238522382309	0.0812981444351212	13.4605363723892	-0.425347600162054	0.289328293986218	-1.47012099750713	0.141528986401921	0.334646986821155	-0.832706777477408	-0.958173435592838
ARPC5	0.695485780156645	0.201442323941928	0.000555354558146255	17.5358934228417	1.05879599051144	0.361063183468755	2.9324396365742	0.00336310293131918	0.0282069479188334	0.465739772639375	0.809465286460223
RGL1	-0.440361389654065	0.344640849784238	0.20134112634537	83.769079217266	-0.657903920207161	0.523368264358072	-1.2570573437694	0.208732871757397	0.424077778582886	-1.06638052054844	-1.23515172728451
ENSG00000289581	-0.143776870983711	0.432870154415251	0.739777655139365	5.38424318039936	-0.266244413224099	0.702186164190003	-0.37916499470083	0.704565344338975	0.841179702279421	-0.666323918060344	-0.768678998665779
TSEN15	0.458914333687088	0.282939194907582	0.104813216986572	8.40633385968772	0.628581841884945	0.479052905545008	1.31213449414282	0.189474759199718	0.401666842088321	0.146633537611993	0.297073363828136
EDEM3	0.174457857232944	0.127353700144241	0.17072786838188	35.6373418320419	0.282335993512561	0.236951497122897	1.19153496365598	0.233443639299908	0.452009161888319	-0.237063804502022	-0.11531097201325
NIBAN1	-0.541237430936061	0.143504992989666	0.000162231317476949	99.5172799939224	-0.77463854356494	0.221248688340806	-3.50121191395136	0.000463147405674525	0.00736607048927734	-1.20245008523323	-1.37418452825349
RNF2	0.0285684271281518	0.0901833249435703	0.751409249722578	27.0662350674115	0.0109386436584591	0.182467690846947	0.0599483865208466	0.952196742293363	0.978620837513898	-0.433850980071078	-0.438549550597816
TRMT1L	1.34729969463317	0.377378175684111	0.000356766038127629	7.59358055333478	1.88134083494975	0.548986427106109	3.42693506079362	0.000610435034300957	0.00887436887643747	1.34495781560733	1.78912933432669
SWT1	1.60713818627484	0.30891553649812	1.96607861330087e-07	8.46271398980453	2.1505557295755	0.460783520997676	4.66717152757367	3.05374388826819e-06	0.000182721882777901	1.69544847718275	2.10976857387491
IVNS1ABP	0.536945188648287	0.236155909412914	0.0229846677783899	22.2391112417714	0.791026649768024	0.362175105502028	2.1841000050833	0.0289549003227716	0.120702819399897	0.251887712256607	0.490547724675052
TPR	0.132508128796189	0.163830340430926	0.418622648373106	26.0618646398523	0.205123648041996	0.28044058538759	0.731433532555567	0.46451438954792	0.676001735819923	-0.293648908501867	-0.20727210874691
ODR4	0.123197284169338	0.212605369648437	0.562275730290983	14.0141861235956	0.195271298584328	0.355475334727161	0.549324466447736	0.582782799788822	0.763327230956716	-0.306208110460256	-0.219006414318158
PDC-AS1	0.797574887783591	0.285299054787545	0.00518074891720008	8.16564992736581	1.28674118615542	0.4856920229566	2.64929446096833	0.00806600191336907	0.0512972629785422	0.603445616934206	1.08095165533873
PLA2G4A	-0.0999542221886417	0.0698045946102262	0.152168246859888	110.307282469534	-0.15712143516551	0.126912344849503	-1.23803114150819	0.215704514019391	0.431634593673097	-0.607212471287661	-0.63871178882554
LINC01036	0.797638529644269	0.455921209872724	0.0802029723063068	10.5306245549652	1.31774353857097	0.657101831632128	2.00538710308861	0.0449216793888587	0.161058253504885	0.603531462097915	1.11787595225235
RGS18	0.199798572870302	0.122192259182405	0.102024638664626	21.5501372668834	0.325396443611693	0.24227518395559	1.34308614815185	0.17924408031451	0.389404527465279	-0.202882247595586	-0.0640252881598992
ENSG00000285280	0.417250924039699	0.43054482338948	0.332483784938378	3.83974605421462	0.115807956122843	0.645530503644377	0.179399665033709	0.857623894384627	0.928903231302025	0.0904346429888727	-0.313648524422171
RGS1	-0.028334129529362	0.31849376933987	0.929111394240482	63.8014698559734	-0.0181227091343357	0.510826890592439	-0.0354772026846856	0.971699224551754	0.988112382437965	-0.510605638713909	-0.473162085958008
RGS2	-0.647333854097273	0.641610224556487	0.313012654019378	5.13837104304305	-0.812704592919948	0.96139441850243	-0.845339412502418	0.397921361801962	0.619121979286928	-1.34556131294094	-1.41952180104726
UCHL5	0.240444833821086	0.247979382759057	0.33223782074345	10.6561083375958	0.393304184252644	0.411454499496002	0.95588743040703	0.339129110068708	0.563443300882923	-0.148055363398408	0.0168539156034039
RO60	1.15366460634791	0.344986994366198	0.00082555497710416	4.6550001651045	1.62609663621916	0.54375128688092	2.99051547178273	0.00278507020084747	0.0249588071971838	1.08376752863897	1.48512941673728
CDC73	0.0128046558641434	0.0561330325822571	0.819558651524608	61.8184910164697	0.00343016677913851	0.140469104705578	0.0244193681331429	0.980518099395454	0.991225312595816	-0.455114398682918	-0.447492266490625
DENND1B	2.31820491329995	0.533235043994193	1.37738612685762e-05	11.8462416886012	2.31841274338734	0.611677361043507	3.79025429260973	0.000150493136063595	0.00344239893751062	2.65459138939985	2.30968895842973
NEK7	0.0945207307392197	0.05552723581294	0.0887102223693554	85.2596779275295	0.110605162475105	0.117900721923911	0.938121163893171	0.348182146696488	0.570974499587674	-0.344889308615014	-0.31984513475852
PTPRC	-0.10802356502283	0.0492109033313502	0.0281553888934277	350.029615607367	-0.164973547905794	0.0978433793802365	-1.68609822096064	0.0917768826147695	0.253620543255064	-0.618097037660274	-0.648063780517498
ENSG00000261573	-0.949225854199488	0.296106271057866	0.00134737570709024	2.95836921061746	-1.31461500743279	0.615623153542191	-2.13542164531779	0.0327265841755091	0.131727871260509	-1.75277706520164	-2.01730512152235
MIR181A1HG	-0.517941384364264	0.492303236125889	0.292763783137711	29.6765512886448	-0.655473583941343	0.795098891719444	-0.824392526222551	0.409716560084634	0.631237602183611	-1.17102653930878	-1.23225715797325
LINC00862	1.4223402992643	0.559045250857795	0.0109518607408567	9.41050076445524	1.71495005923063	0.680977300062432	2.51836597060343	0.0117900745953795	0.0670683848740228	1.44617850464387	1.59095526275987
DDX59	-0.245879675036876	0.186176805259111	0.186608637574657	8.50867059667784	-0.330483381116325	0.357794747740888	-0.923667502675748	0.355659456758057	0.578691137318325	-0.804048237175654	-0.845188635485687
CAMSAP2	0.788801721326135	0.101773561664552	9.14908311601764e-15	40.4548069686568	1.17671128158259	0.196666954517742	5.9832689455535	2.18703200119476e-09	5.50290898146773e-07	0.591611677719282	0.949904281534097
KIF21B	-0.0247044990477975	0.337635947414538	0.941671600695864	9.9415532494511	0.00851710114959886	0.533753045990384	0.0159570071095244	0.987268690680204	0.994668137745877	-0.505709706703527	-0.441433646404082
NAV1	2.69894204905981	0.548007447196257	8.43561255453216e-07	4.89245434300042	3.76043268513884	0.707553129191571	5.31470009811899	1.06833129034103e-07	1.4560465211273e-05	3.16815968236404	4.02715774179451
IPO9-AS1	1.71440097556898	0.693010219597639	0.0133667076684992	2.18970683172217	1.64728316486399	0.827560586578071	1.99052878010471	0.046532716883904	0.164490472183627	1.84013299156937	1.5103629107562
IPO9	0.39728472067679	0.212116388696886	0.0610744235541654	22.0841909245915	0.623860961803681	0.348656646429595	1.78932760408358	0.0735620709802555	0.220080671502819	0.0635026523449859	0.291450720246847
RNPEP	-0.0848991842794611	0.129240267580484	0.511238986373671	19.8426180010739	-0.167877273188662	0.23971048590254	-0.700333456655359	0.483719082448018	0.689731961066899	-0.586905048151491	-0.651522163709297
ARL8A	2.04555054742252	1.19314233009181	0.0864510836585936	2.32954598804902	0.775164581365541	1.09262420795458	0.709452138916697	0.478043942174869	0.685424489269723	2.28681366534506	0.471655747849979
PTPN7	-0.0389727852258615	0.255644383112211	0.878832643631935	3.70802131525212	-0.275604769805038	0.595354966520527	-0.462925120816197	0.643418040497224	0.802660578154523	-0.524955897021601	-0.779827332862461
PPP1R12B	0.77100075094766	0.183612073420943	2.6800829714605e-05	20.9404902845022	1.16173696154589	0.310057444212658	3.74684428072978	0.000179073172299509	0.00379534565826152	0.567600324184948	0.932069627192284
KLHL12	0.279696100997568	0.242593860395786	0.248935121464556	8.8101220417175	0.447878115097049	0.404053277404352	1.10846301748678	0.267661902367677	0.491448862963293	-0.0951101568840089	0.0818523389240481
ADIPOR1	-0.0258356757787521	0.332087750662559	0.93798894590831	6.13773705170731	0.0334272647491192	0.554197536769589	0.0603165162803977	0.95190354780566	0.978425632619351	-0.507235527140238	-0.411765243678166
CYB5R1	1.76083614913387	0.831539563143082	0.0342122232430054	2.60047344328675	1.05175965536397	0.824619978302668	1.27544770080496	0.202150824185676	0.417100900793314	1.90276841790786	0.801084898911359
TMEM183A	1.25957595008723	0.997659498974483	0.206757812882117	1.73299570505855	0.921415865761092	0.958050734011899	0.961761035245601	0.336169655055487	0.560454098718908	1.22662910661767	0.64584336357135
MYBPH	4.09092368388987	1.3154533983286	0.00187153023595424	2.77951153390225	3.34711904978362	0.915608564958882	3.65562225811413	0.000256558901385255	0.0048790939908789	5.04577435373157	3.53489460041284
CHI3L1	6.60808716755822	1.66545793302466	7.25605159924471e-05	12.3683226205216	5.61596138307921	1.15285975194504	4.87133094342505	1.10848987158457e-06	8.05748971100698e-05	8.44112309175089	6.23712205857043
BTG2	-0.51388016404232	0.139821672515221	0.000237612878980317	25.6566171769296	-0.716672596073295	0.252230800885857	-2.8413365598344	0.00449248730801468	0.0344412327762094	-1.16554844486462	-1.30514615892682
ATP2B4	-0.00217065458584734	0.238349602118559	0.992733749813935	26.6952559993282	0.0162531441291725	0.37410973014076	0.0434448580716069	0.965346919866706	0.98533542381932	-0.47531427913078	-0.43221989565106
PPP1R15B	0.853991340207562	0.409005535905823	0.0368005296001875	4.44281188347335	1.31651818207131	0.644419348446468	2.04295259793968	0.0410571307728983	0.152150160224491	0.679544579827986	1.11641653308918
PIK3C2B	0.148293334216339	0.56913479743836	0.794432420507595	5.02295050350564	0.154862742951819	0.803337374832982	0.192774228864947	0.847135787287871	0.923352602538695	-0.27235657780884	-0.26713364950424
MDM4	-0.15605090782844	0.0714782498711685	0.0290215042119569	86.4078979567948	-0.204750214033997	0.135138854541793	-1.51510988255918	0.129744579390014	0.316240327261352	-0.682880107509915	-0.695438425211063
RBBP5	-0.674720965862408	0.318901772424818	0.0343648639754449	5.70285488309719	-0.979230015980057	0.530427011633912	-1.84611642036039	0.0648753031161356	0.202643477720404	-1.38250321042716	-1.61785623974786
DSTYK	0.609096855696977	0.348173545643446	0.0802208813819002	6.0538124577373	0.834853185408627	0.560237452223239	1.49017739191767	0.136177599223557	0.326566662067636	0.349211574313729	0.542745828644637
NUAK2	-0.0824408908642906	0.233789591038736	0.724366910603268	3.2328801967644	0.00526541608170242	0.515627275299186	0.0102116709761857	0.991852406991104	0.996203323653653	-0.583589108007343	-0.445306455257656
CDK18	0.87529999615136	0.694621476310414	0.207629409353071	2.79296228554875	0.325991710532271	0.940150945889223	0.346744011647979	0.728783642587577	0.852796790449784	0.70828737644691	-0.0633163157495584
ELK4	-0.146770721383729	0.094285765978477	0.119551631088208	29.7069473454534	-0.253627783974267	0.178462111588197	-1.42118560470424	0.155262808487299	0.35602033388284	-0.670362259726856	-0.753652391709461
NUCKS1	0.516596757416789	0.167036396456561	0.0019833135328222	16.3659284611436	0.849737760200675	0.294466583078145	2.88568485876434	0.00390563020013953	0.0310834948531786	0.224440142501682	0.560473594966614
RAB29	0.0132679483955905	0.132923973220629	0.92049035106661	15.0168912008535	-0.00055460825948879	0.25296587785522	-0.00219242320027925	0.99825070077915	0.999378068402625	-0.454489473157743	-0.452238197208658
ENSG00000286619	1.10040531300731	0.552504948804085	0.0464077182276924	5.81545341115901	1.61233119360851	0.81235910600864	1.98475179472089	0.0471720931137038	0.165735678383378	1.01192719105062	1.46873455471874
FAM72A	-0.261919091661357	0.326704456842533	0.42272628805468	1.80623745213244	-0.30246877476423	0.605057593651448	-0.499900799424512	0.617144929350231	0.786082831966575	-0.825683468001081	-0.81182279185558
SRGAP2	-0.0222462402041811	0.0665781977237335	0.738276170246044	718.454912348351	-0.0475109554787624	0.121075937490047	-0.392406257293429	0.694758063402613	0.835804937620429	-0.502393813192219	-0.508163956759518
IKBKE	-0.132802824122259	0.128705592957023	0.302149825569585	15.4068707567162	-0.170199467567686	0.23665535512246	-0.719187053593669	0.472025675170083	0.681486846195508	-0.651521257683397	-0.654287934306086
IKBKE-AS1	-0.616068601903697	0.2821521308152	0.0290017663483788	2.24361016718754	-0.933288578735553	0.580179270791502	-1.60862103443014	0.10769923195216	0.280555498578854	-1.30338827361788	-1.56313925418765
RASSF5	-0.326610061597166	0.221510877809946	0.140356404073729	14.4809050118721	-0.480095405626597	0.381101396647217	-1.25975766515235	0.207756796026388	0.423352789063989	-0.912943753063174	-1.02337894636329
EIF2D	0.217029368935842	0.659139401627412	0.741957880169348	1.73889900955962	0.0932877082858641	0.899525208453055	0.103707719816206	0.917401300166246	0.960056138132638	-0.179639990167421	-0.340470499301845
MAPKAPK2	-0.178605525509117	0.0924413458130534	0.0533476966355381	25.8214064934975	-0.152784123108701	0.203577935716874	-0.75049450998062	0.452956929057705	0.667196989619222	-0.713303555639311	-0.633545980887938
PFKFB2	0.144895591356212	0.153635369186743	0.345622849260522	10.0310767771757	0.141203926641378	0.322776572143014	0.437466466986377	0.661773089862355	0.814051801915687	-0.276939721497002	-0.283401517896131
CD55	-0.954695693657281	0.535606253373413	0.0746745615520118	12.2781444076225	-1.38235120437612	0.743009582879272	-1.86047560654508	0.0628182665299633	0.199369382945852	-1.76015521629142	-2.09798001400178
CR1	-0.525223588314027	0.51959796871887	0.312099300290865	2.10056229862294	-0.810493049716258	0.875188997138346	-0.926077741340867	0.354405580571353	0.577971229988882	-1.18084935064037	-1.41688781776768
CD46	0.814927964955565	0.229834942025267	0.000391557424020832	15.9913042955447	1.23611878690562	0.388313859966339	3.18329813675148	0.00145607602734439	0.0164369864200454	0.626852816768023	1.02065956926331
MIR29B2CHG	0.416366158391019	0.127593989322229	0.00110157322579989	79.7473087710469	0.61220624713979	0.248395369029993	2.46464436728636	0.0137149300944575	0.0742330992922846	0.0892412012644163	0.277569768926614
PLXNA2	1.03681588127636	0.873521624512396	0.23525213510051	2.51187557644228	0.744811997776218	1.11396279462856	0.668614788005168	0.503741236819464	0.706173250987057	0.926152747642443	0.435505335986871
TRAF3IP3	0.40313598138185	0.108172116297721	0.000193925234272295	35.1295055171787	0.641868616276248	0.201185323125633	3.19043460180952	0.00142058988400052	0.016304384247599	0.0713952945113155	0.312898124351875
UTP25	0.653863171923207	0.404450399066299	0.105949348592111	3.68550457360569	0.922074560897883	0.620449294897947	1.48614007378242	0.137242074424703	0.327917330491748	0.409595914183061	0.646627880000311
HHAT	0.972526093509008	0.496997007799663	0.0503704312723537	5.21315206310068	1.1388308808925	0.630467812395259	1.80632676007023	0.0708673142588445	0.214702363328818	0.839433608746746	0.904788119265526
RCOR3	1.14072716658789	0.180636674709497	2.70097985804889e-10	21.0815830818889	1.74597305776035	0.329607052607662	5.29713500954307	1.17633721845869e-07	1.51886804272831e-05	1.06631648898764	1.62790414952523
TRAF5	0.00145791027948467	0.343498504811581	0.996613549711887	3.78201385216127	-0.0121831460542773	0.591923464515679	-0.0205822995448334	0.983578860392991	0.992887496866209	-0.47041978450766	-0.466087971459677
LINC00467	0.921872767509769	0.491460765787684	0.0606853577859272	2.82119710705524	0.721595846147874	0.649164049991932	1.11157702919138	0.266320053591011	0.489951009727894	0.771108405547247	0.40785452857632
SLC30A1	0.126670553689679	0.191397261183333	0.508086525666513	6.95944109776297	0.195656079903453	0.368588084136211	0.530825841432109	0.595539471010728	0.77179461556105	-0.301523090452933	-0.218548133621141
LPGAT1	0.779612565497221	0.364928281371334	0.0326513355916691	10.6774798249991	1.15650901715238	0.552329604921935	2.09387475675116	0.0362711385055015	0.14088214631635	0.579216619214105	0.925843061916003
INTS7	0.299952894187409	0.2571985774087	0.243521156272521	9.93870658860429	0.417593148101674	0.422331166792552	0.988781271515286	0.322770169345562	0.54817301346279	-0.0677861957508962	0.0457824595043407
PPP2R5A	0.816165549108352	0.19298574752311	2.34576585550496e-05	14.2168934662402	1.24044162047711	0.333614778997699	3.71818545990033	0.000200658937207455	0.00409369262124065	0.628522167931991	1.02580813309364
ENSG00000234915	-0.348809312553688	0.221203475507654	0.114825244973853	4.33745875032214	-0.527407126854601	0.45844781492327	-1.15041910919103	0.249971293305903	0.470021797189362	-0.942887854512778	-1.07972796203478
PACC1	0.390892113848177	0.238823405900944	0.101684551288941	7.50009537328552	0.479374480938258	0.421973665516012	1.13602937840221	0.255944269166719	0.476450870933394	0.0548797998091809	0.119365013718275
ATF3	-1.17026231209022	0.426057966779825	0.00601943389042375	1.78412029748513	-1.45488321831602	0.763215880496702	-1.90625386013873	0.0566172773631414	0.185876662015559	-2.05092848175637	-2.18436680112558
BATF3	-0.383706823399613	0.188368743343491	0.0416502052174441	10.8342479258103	-0.553513117195266	0.340671665635463	-1.62477004409153	0.104211566194402	0.275270013207448	-0.989960370930364	-1.1108206135098
NSL1	0.247555495475892	0.0822724596816271	0.00262133609554519	46.8795480946099	0.393221568598265	0.160041865167991	2.45699191386899	0.0140105840218434	0.0752110837015038	-0.138463941850794	0.0167555190394554
TATDN3	0.697795246946939	0.427908549227072	0.102951280519226	11.2980557837146	0.69375626429026	0.547159005367516	1.2679244195648	0.20482494260446	0.420403087592044	0.468854963687869	0.374697141914728
FLVCR1-DT	-0.225704367134615	0.281485231311992	0.422649115356919	2.89029893741848	-0.409400039821037	0.486183280019319	-0.842069352538756	0.399749134825327	0.620784658971504	-0.776834189828494	-0.939179636503447
ANGEL2	0.67449353376008	0.395178256264981	0.0878576863998273	8.55291316561221	0.648190791574407	0.52621792679318	1.23179154219344	0.218026963538379	0.434261753467031	0.437423774185871	0.320427936113257
RPS6KC1	0.352764261772243	0.122045542970134	0.00384713564608851	56.4157891535484	0.536349134007203	0.204032608849578	2.62874222425212	0.00857012969223889	0.0535646426522925	0.00344994423192382	0.187222735554007
PROX1	1.48556640790634	0.711853977503833	0.0368973854555914	5.06430820062992	0.834381796631593	0.861526251512859	0.968492596907408	0.332798414499965	0.556915218534815	1.53146286919962	0.542184397081908
SMYD2	2.33706463800369	0.581587341658779	5.85886547094709e-05	7.62256711624363	2.62825498572625	0.561046207084997	4.68456065211056	2.80561081363185e-06	0.000172071618213558	2.6800308743152	2.67871601802674
PTPN14	0.437125298716807	0.328512014910136	0.183313435472157	27.3453177415276	0.599486632412475	0.516273199417716	1.16118100472504	0.245568297886502	0.465118360030025	0.117242767855081	0.262420504621673
CENPF	0.0550686575078451	0.532192035389897	0.917585860871887	3.24994940269418	0.414813728746316	0.941211656911623	0.440723110152965	0.659413463854231	0.812562905987978	-0.398105378182009	0.0424721266576887
ESRRG	1.64850440780994	1.37332219952863	0.229992949952855	6.66132147980067	2.42314305077716	1.937331940466	1.25076296950656	0.211020968858555	0.42634316808915	1.75124650102867	2.4344244273413
GPATCH2	-0.0684323089738278	0.162463361343132	0.673596724782076	32.1038764678656	-0.105749269515987	0.269217222187682	-0.392802765947362	0.694465161614935	0.835657465472392	-0.564693227325844	-0.577526718992362
RRP15	0.0166950938536611	0.180295527925036	0.926222542457632	10.6460441147386	-0.00865738517737211	0.341824699426168	-0.0253269737146132	0.979794158915985	0.990799678631756	-0.449866668925294	-0.461888733939884
LYPLAL1	0.574362605943236	0.209463149411636	0.00610533398960216	28.5313537725969	0.940838278064705	0.330749824061206	2.84456168868771	0.00444725733267895	0.0341745780779785	0.302359277340335	0.668975766850448
EPRS1	-0.205024939415831	0.236494808687417	0.385979218173179	10.5528284719949	-0.273123968525825	0.394366114808966	-0.69256449342289	0.48858289929066	0.693844282306692	-0.748940145892338	-0.776872658914191
IARS2	0.458903782744035	0.305665076046065	0.133270538704785	7.36836643518526	0.281725324822544	0.450117616309302	0.625892688076785	0.531385330820041	0.727933267861775	0.146619305667421	-0.116038288176999
RAB3GAP2	0.184670495814195	0.0926601902103119	0.0462629399842797	41.7738003946221	0.28073253731156	0.174311908611871	1.61051840661471	0.107284730411929	0.280145039790383	-0.223288191696705	-0.117220713959931
HLX-AS1	-0.266835460788334	0.407863153103512	0.512964978684662	2.06223867315995	-0.622385310271179	0.743909389569549	-0.836641288573212	0.402794229930195	0.624489448519684	-0.832315054633901	-1.19284849552791
HLX	-0.556104241410819	0.246468840499014	0.0240527136228174	4.73855900481349	-0.770958401908661	0.45971393153322	-1.67703945655376	0.0935347665015602	0.256939597682329	-1.22250361235268	-1.36980142075961
DUSP10	1.03347759153185	0.348208104709924	0.00299755710197098	18.3689820011643	1.46397360336591	0.522599367305134	2.80133060802411	0.00508923513203775	0.0373527781231761	0.921649799008114	1.29203829509045
ENSG00000236230	0.53444589140686	0.284679242003662	0.060468543933607	5.09517073382477	0.775011226965659	0.45263920048191	1.71220527550537	0.0868588455909474	0.244618850986927	0.248516462915962	0.471473100310259
TAF1A	0.025853561437264	0.198329026431061	0.896284046935238	6.15077180183741	-0.0135809021937102	0.391142287469482	-0.0347211299539425	0.972302111817779	0.988418172927367	-0.437513005147024	-0.467752721347475
MIA3	0.302936629893099	0.172692465091698	0.0793967316079269	19.6814243245845	0.403760407798876	0.318729595286605	1.26678041126307	0.205233818238543	0.420880981270291	-0.0637614975822524	0.0293074448595424
ENSG00000272750	-0.208578862710657	0.450239671626191	0.64317668848767	2.04234634330958	-0.490201348829315	0.79091966572624	-0.619786522034702	0.535398343282763	0.730311918631326	-0.753733958075136	-1.03541528613543
AIDA	0.396925621282019	0.0908386744712009	1.24493473004828e-05	74.8661336457805	0.564927555719878	0.171948404094384	3.2854480894733	0.00101820302466915	0.0129930120690226	0.0630182707445176	0.221260092284134
BROX	0.804351731965031	0.244014878046694	0.000979594951842555	17.1037209923012	0.845350634699101	0.37077574932847	2.27995125417495	0.022610579712178	0.103150915255975	0.612586759131959	0.555248458420648
FAM177B	-0.19222100459105	0.210629087703947	0.361450708353263	54.7481535676732	-0.259417222456337	0.337798930766796	-0.767963420924588	0.442508916921171	0.659328879706567	-0.731669188232629	-0.760547705413714
ENSG00000287684	0.316283736173797	0.111345735907378	0.0045035043860434	156.058235411335	0.418536149632671	0.193933586191859	2.1581416496811	0.0309168204017099	0.126675055783707	-0.0457578674007372	0.046905589389899
DISP1	0.0392268558751781	0.0639203067280645	0.539424304357961	386.700744977843	0.0505459368042505	0.115023973409564	0.439438278003772	0.660343995838636	0.812966920158605	-0.419474050312529	-0.391376631831622
TLR5	-0.133116977296575	0.11851730215305	0.26135849731641	54.221402369066	-0.186005231465824	0.204515857397637	-0.909490510088793	0.363091264863721	0.586386739854234	-0.651945012274975	-0.673112851567157
TP53BP2	0.195381506896867	0.205753801705118	0.342321228530145	15.9582784945347	0.306433890339927	0.358733975351026	0.854209278728277	0.392989042955346	0.614370157483002	-0.208840334734526	-0.0866099919869438
ENSG00000291068	-0.458066675511274	0.422275636647822	0.27802906128448	2.20605548855949	-0.831208873696651	0.747000640138739	-1.11272846237759	0.265825067585846	0.489516416161274	-1.09026280724995	-1.44156069501291
ENSG00000290989	0.787197346699166	0.244103676371335	0.00126039398514361	5.12563552010787	0.84277598003688	0.515828125594876	1.63383099567313	0.102294342089621	0.271668302821502	0.589447570620029	0.552182003594136
FBXO28	0.0955342022496781	0.109633061249128	0.383536021401043	34.3434632645751	0.100084614977347	0.223852800793658	0.447100123931896	0.654802769554397	0.809776884390333	-0.343522258267915	-0.332375274868343
DEGS1	0.387634514225057	0.358400412252352	0.27944440947441	11.2149366936064	0.709583317932394	0.533242911582543	1.3306943280812	0.183289610093565	0.394265816285993	0.0504856923779011	0.39354741560095
NVL	0.169310891629916	0.16744241713592	0.311940379721012	22.3052121448867	0.24675941465163	0.281504079876862	0.876574914152469	0.380717569697138	0.603746204175503	-0.244006437858279	-0.157683245685382
CNIH4	0.30749158220618	0.23801778700408	0.196397011750541	6.92084485732294	0.19647717922423	0.476959063611111	0.411937195902471	0.680385456753431	0.825582696473046	-0.0576174184676852	-0.217570191215044
WDR26	0.141664148018717	0.0590086846419547	0.0163622313011378	58.4434031652201	0.189308292150804	0.128550959072448	1.4726322815228	0.14085021540384	0.333775214623976	-0.281298547266218	-0.226108450224917
CNIH3	1.75411491997305	0.883726788212055	0.0471548909701997	3.20759337660649	1.60845659387184	0.828439351247915	1.94155020696319	0.0521915757893249	0.176240857956175	1.89370229363854	1.46411984454512
LBR	-0.113485728634123	0.190125832830036	0.550575485228829	19.2276255465551	-0.153027936160712	0.338832842064647	-0.451632537236503	0.651533726001418	0.807566054471633	-0.62546483496259	-0.633836366127199
SRP9	1.33622310911148	0.638314044842511	0.0363167479882363	1.96297432885685	1.43073927680479	0.804614459201469	1.77816749431114	0.0753763499065278	0.223279084710704	1.33001684299406	1.25245568131915
EPHX1	-1.12083895928215	0.572482129157431	0.0502466276027062	2.36113912300108	-1.50364122426708	0.889279469424842	-1.69085341106501	0.0908648032083904	0.251819050717491	-1.98426236345522	-2.24243836500309
ENSG00000242861	-0.18217255290481	0.240056381355012	0.447927917112541	4.98243572374341	-0.135083841548929	0.497069196298741	-0.271760637260941	0.785806073370104	0.886131348883111	-0.718115043667413	-0.612464662831578
TMEM63A	0.0496311575106718	0.23590792788168	0.833368296910433	15.0842825449978	0.0913805181289872	0.386191643675124	0.236619615223625	0.812951901538613	0.901819693624057	-0.405439907255375	-0.34274199324138
PYCR2	0.460764186202583	0.604196189571703	0.445697865274401	1.69708021533449	0.7480214517736	0.992926694590879	0.753350127304022	0.451239543760496	0.665866713221316	0.149128764658135	0.439327846960924
H3-3A-DT	0.160443459174673	0.282865018110045	0.570572494015855	2.72591216100996	0.298348147281839	0.60280492153653	0.49493316431684	0.620647299552716	0.7888951687141	-0.255967530489618	-0.0962402411190792
H3-3A	-0.489181740178681	0.238543954481947	0.0402963128405292	18.3022669734958	-0.685115762790162	0.385411299426154	-1.77762240964456	0.0754658907236085	0.223392695526628	-1.1322332617863	-1.26756146644344
ACBD3	0.0647373288009001	0.0899458608878226	0.471687182177446	27.1489708317805	0.0792286406962035	0.180641108739313	0.438596957520561	0.660953601962816	0.813181757279478	-0.385063511379875	-0.357215073360322
LIN9	0.139885128376073	0.557911370211008	0.802022850160835	2.20577896909796	-0.0684777928214871	0.823722425113888	-0.0831321216148988	0.933746484881759	0.968589244835592	-0.283698229343983	-0.533135794928607
PARP1	1.21035575470073	0.307454624474155	8.26107429519241e-05	8.33665973590063	1.83322888159452	0.494699818528588	3.70573995164823	0.000210774474679184	0.00424708402469575	1.16023702307804	1.73182722940993
ITPKB	0.155047615997845	0.0722219768399364	0.0318075795340837	43.8697697339816	0.23005832393378	0.147701909572446	1.55758530542856	0.119331584297367	0.298953494181787	-0.263245869556532	-0.177574511489384
PSEN2	0.415727259943405	0.213943445552613	0.0519963132154642	5.5281292712153	0.609759971974664	0.426361419986178	1.43014809359259	0.15267451936507	0.352102246422897	0.0883794046223208	0.274656216131692
ZNF678	0.438340563588735	0.113851684928283	0.00011806879819005	19.0103865161353	0.592750145011796	0.205023620636344	2.89113099833103	0.00383858078804725	0.0307548662451078	0.118882013011795	0.254397240528567
ARF1	0.543914166854448	0.316600761792673	0.0858000385803869	9.43448720192907	0.929001102533665	0.516474125905931	1.79873696655013	0.0720602984281756	0.21731029762621	0.261288019988345	0.654877501723074
MRPL55	1.32573329648512	1.0286019770716	0.197443600822105	1.81775076164214	0.0888118889182318	0.905765668195244	0.0980517279874288	0.921891218228022	0.962497981111989	1.31586735596469	-0.345801271658954
GUK1	0.682179392211698	0.501497694038572	0.173740004615727	2.57209416217334	0.766890059349484	0.826496017351241	0.927881131003169	0.353469233220049	0.577250340278558	0.447791066562235	0.461800659963621
TRIM11	0.601050887408046	0.283379415318265	0.0339208677348329	3.45787071005579	1.03736080980755	0.597747281312743	1.7354504859133	0.0826610444107473	0.23708460175679	0.338358537372261	0.783935643867355
ENSG00000231563	1.67480261701731	0.562678330176129	0.00291575022771292	1.79550425924569	1.8380599303664	0.781400966075582	2.35226216778008	0.0186596182125028	0.0908513058483199	1.78671960081887	1.73758108566141
RAB4A	0.750343565169947	0.411301242330763	0.0681042658892891	3.18193072513658	1.17296328021632	0.653105632381018	1.79597789708238	0.0724980323487388	0.218194550212293	0.539736281934037	0.945440352041724
NUP133	0.657049638894213	0.343593759996532	0.0558394824873511	6.08254027146484	0.91829930348324	0.54005972945498	1.70036618803252	0.0890620676603231	0.248769370773505	0.413894072280038	0.642131488118975
ABCB10	0.442255651662244	0.312738587689114	0.157321264980151	7.72026172793729	0.364232781383483	0.46929275574814	0.776131267576947	0.437671483572999	0.655705384473563	0.124162992747863	-0.0177705895582661
TAF5L	0.87397613810484	0.210170865156776	3.20473713012779e-05	8.39880406336743	1.22633456354714	0.378221395459352	3.24237226732705	0.0011853907192855	0.0143430815392707	0.706501652247138	1.00900640296434
URB2	-0.190074370161171	0.255281450249824	0.456532986858368	3.58974340312089	-0.354017950048885	0.515086987677159	-0.687297405134165	0.491895333690357	0.697236589557052	-0.728773638321084	-0.873218682991496
LINC01736	0.524652567859647	0.176910232445006	0.00302051022928824	17.3368647497662	0.7988555338876	0.317239841874173	2.51814377780597	0.0117975151866284	0.0670683848740228	0.235306455317018	0.499872050708726
GALNT2	0.368441490925356	0.0873730405342009	2.47707416671795e-05	201.43993910308	0.537413855629774	0.165353797348225	3.25008475310677	0.00115370619589251	0.01409877820709	0.0245966280154843	0.18849083601281
ENSG00000227006	-0.195241825069283	0.292328945679095	0.504207642445848	1.92401249292582	-0.271193039710976	0.593139926988089	-0.457215957603916	0.647515829625876	0.804822398495088	-0.735743909268866	-0.774572891853844
COG2	0.585135112191948	0.267700284382861	0.028831380776089	7.72589681404468	0.836705131179975	0.442007193255227	1.89296722756464	0.0583622278576912	0.190215639749348	0.316890083835098	0.544951525638612
TTC13	0.017562150240445	0.0911474842956121	0.847210851055233	37.4181581154914	0.00283778207041254	0.179365939895047	0.0158211869660038	0.987377045796968	0.994675182261127	-0.448697114850734	-0.448197806140614
ARV1	2.01369613315652	0.665841654921924	0.00249220051657669	3.24399376913094	2.17654463275291	0.747856881283318	2.91037588504631	0.00360994312915902	0.029643825879864	2.2438459177275	2.14072177266831
FAM89A	-0.331578353951819	0.123687847032901	0.00734535422772642	13.8752272484895	-0.561233756530325	0.234095633190732	-2.39745504382414	0.0165094067396101	0.0835086640906153	-0.919645377842785	-1.12001601827617
C1orf131	0.674233020000644	0.305337135984734	0.0272331742023591	3.34830923191684	0.47979678681021	0.497346452073972	0.964713400104537	0.334688381617801	0.558839048632887	0.437072372669809	0.119867986757072
GNPAT	0.765051435797788	0.178755181267849	1.86990769405884e-05	16.7691848633148	1.15564423316486	0.307611718457764	3.75682772736609	0.000172080869708837	0.0037112737900062	0.559575418445907	0.924813090374055
EXOC8	0.220840023033419	0.262845857842356	0.40080279911176	4.12751954840139	0.382902737154631	0.514061780974726	0.744857430226769	0.456357912177233	0.669666582693159	-0.174499879219052	0.00446562597201372
SPRTN	0.0787530843571261	0.315800203602467	0.803069720809232	2.15533469822586	-0.140715084857403	0.611223587403963	-0.230218675714167	0.817921850458722	0.904775912360662	-0.366157954291915	-0.619171563557298
EGLN1	0.427848467862061	0.12669764236925	0.000733009669427941	43.1011240437569	0.598600894974917	0.206073507537545	2.90479306208662	0.00367495984647825	0.0299272871149304	0.104729446356559	0.261365577186054
TSNAX	0.0950717786971077	0.0778890989856839	0.222235831017236	33.1807951892827	0.185501405651005	0.168970637977525	1.09783219067729	0.272277772159335	0.495431444131199	-0.34414601164581	-0.23064251285187
DISC1	-0.024307397610754	0.0617129454590251	0.693670801599004	624.605584950297	-0.0605528331282272	0.112844741488007	-0.536603055931167	0.591541832788104	0.769112533889644	-0.505174064949672	-0.523697041352102
ENSG00000286071	-0.440516738572765	0.161726309294021	0.00645275798234836	12.7082396472096	-0.674822833423533	0.313211381702114	-2.1545284521791	0.0311987531611205	0.127245787518734	-1.06659006742868	-1.25530242316344
SIPA1L2	-0.299367085623898	0.08481733561797	0.000416265949709249	320.349025212575	-0.455205386484389	0.145643789373534	-3.12547063244091	0.00177520794386526	0.0186710777632903	-0.876196277306883	-0.993734536007788
NTPCR	1.0430191408034	0.387581524147795	0.00712176696185765	2.59219626773613	0.372937521291203	0.661753816081562	0.563559305935665	0.573054088142054	0.757255557088334	0.934520193596353	-0.00740310529125913
PCNX2	0.1373684334219	0.0816679819858438	0.0925619835450495	170.04081112754	0.176889101173455	0.148336952941514	1.19248169566486	0.233072423784634	0.451758430762869	-0.287092946092446	-0.240899905045115
TARBP1	0.917126531360917	0.410362887153089	0.0254228720902613	3.16183088613934	1.15186806780613	0.587010122913187	1.96226269845176	0.049731907631006	0.171234810380022	0.764706307700642	0.920315617116809
IRF2BP2	1.06952804866189	0.366529530236531	0.00352300133642952	10.2193644672442	1.42557614840884	0.517989516948129	2.75213320301923	0.00592084324432249	0.0418057075491135	0.970277500353571	1.24630631293123
TOMM20	0.307191386599475	0.79619067470637	0.699625237423548	2.17449790140939	0.0624039442862081	0.9782632099109	0.063790545994152	0.949137006131712	0.977014732106419	-0.0580223459906677	-0.377253555517967
ARID4B	0.0676823062096393	0.0715116728997461	0.343918518690093	100.448753526389	0.0852303395204397	0.135577014117501	0.62864889063402	0.529578945150807	0.726909091248114	-0.381091093460604	-0.350066954198209
GGPS1	1.64148089893121	0.575648216936807	0.00435087292236477	4.15496144714469	0.689998112219929	0.719599268941047	0.958864387446254	0.33762706741319	0.561833883758798	1.74177263802272	0.370221122771684
TBCE	0.62769971539653	0.207127539292642	0.00244150328497934	10.237593557755	0.878433669587415	0.389636078806885	2.25449776693495	0.0241648709942015	0.107835324723101	0.374304579442015	0.59465088139313
B3GALNT2	0.123500346989152	0.17515688575872	0.480757858713028	14.0391237071129	0.132794405092586	0.341177978781226	0.38922325985681	0.697110998543407	0.836662727730084	-0.305799315413978	-0.293417392382264
LYST	0.281993224403657	0.0599879094123404	2.59100655366043e-06	167.042165695235	0.433043231972762	0.135090068461096	3.20558895932067	0.00134786375999871	0.0158164898415385	-0.0920116155661554	0.0641837561720773
GPR137B	0.317157797180221	0.177179682821328	0.0734483179534431	15.1547895394663	0.464435681949911	0.324228365476272	1.43243383800699	0.152019700277948	0.350921975729829	-0.0445788649424673	0.101572665512406
ERO1B	0.362696361475483	0.18387848033966	0.0485550006242851	18.9961561687653	0.598328762152126	0.307442627192576	1.94614770116879	0.0516370000363037	0.174970262899257	0.0168471440610469	0.261041462647454
LGALS8	-0.0463583840178309	0.127759068922386	0.716711057376745	17.8836010441328	-0.0703455656814736	0.248808827212533	-0.282729380904899	0.777384292056597	0.882006250196715	-0.534918175475317	-0.53536034223795
ENSG00000230325	1.34530374250094	0.483331405845522	0.00537927481798201	1.8394177194817	1.01880519920876	0.654786232264404	1.55593558478695	0.119723410551192	0.299590443152631	1.34226551786931	0.76183561526373
HEATR1	-0.200439003182307	0.148089882704819	0.175897357904418	18.4725062900835	-0.331777489071174	0.262883050814962	-1.26207257578088	0.206922672362885	0.422658337564278	-0.742754273220913	-0.846729938730119
MTR	0.159706713546236	0.117675660650089	0.174724940639099	36.292200999403	0.415679152980521	0.224113405598634	1.85477147995762	0.063628866364649	0.200474635239031	-0.256961311130401	0.0435028607436611
KMO	0.416882356014638	0.484241403727293	0.389294337006923	3.26417918020605	-0.010208165910968	0.748603106896652	-0.0136362857927295	0.989120155281751	0.99554066045767	0.0899374893526925	-0.463735738563523
OPN3	4.34556336408431	1.30193828428277	0.000844553020547758	3.45494845298777	4.13370433296858	0.82225608815533	5.02727117806113	4.97508585487337e-07	4.41982670904934e-05	5.38925244818487	4.4717302364606
CHML	4.20956736704954	1.36326711772396	0.0020160871451071	1.66136792178749	2.40673362930962	0.918821721910909	2.61936953809085	0.00880924611734178	0.0545395155517192	5.20581031583884	2.41488054427312
CEP170	0.039475087525609	0.0421229800036318	0.348687060478842	199.489946390131	0.06494834533032	0.091211880237583	0.712060152264668	0.476427528167428	0.684406870722731	-0.419139215874284	-0.374223133233852
SDCCAG8	-0.038407115432098	0.0555232360895887	0.489106594238142	344.406693451363	-0.0623562433728388	0.110149396640138	-0.566106082056527	0.571321669016522	0.756392274427838	-0.524192876966348	-0.525844931758498
AKT3	0.440003159977889	0.105286375092846	2.9265435480975e-05	191.71925603559	0.619822772329619	0.1908505460582	3.24768665917573	0.00116347321464637	0.0141301518011446	0.121124654218207	0.286641172083047
ZBTB18	3.46434767150756	1.64177912758663	0.0348481941550137	1.93932512755194	2.79790781369007	1.295568735024	2.15959812710225	0.030803793546459	0.126423097478629	4.20059918464996	2.88077524592029
ADSS2	0.658854709806741	0.477538771404217	0.167682601935322	3.92886332318133	0.978948431695946	0.759298276535063	1.28928046058951	0.197300601376347	0.411938468362998	0.416328894366349	0.714365568541673
CATSPERE	1.59078724767147	0.48759861429879	0.00110436755016503	3.93956002442416	1.63480205800173	0.649027050413191	2.51885041919434	0.0117738662477046	0.0670167920468243	1.67339304092976	1.49549771312813
DESI2	-0.0599755249515782	0.0988556132360603	0.544051201233439	22.1918935636948	-0.110023010347817	0.195814660586497	-0.561873202028284	0.574202413031229	0.757854509626826	-0.553286049705501	-0.58261681258562
COX20	1.37209592024449	0.290540860799184	2.32897217129242e-06	7.71308990767885	2.08955025490078	0.487266118583959	4.28831428085584	1.80034239571125e-05	0.000682114282977395	1.37840492140054	2.0371100791242
HNRNPU	0.453203004360325	0.137237304395462	0.000958848491018725	79.0127085240322	0.68359192928464	0.231729270657706	2.94995935275865	0.00317815738812932	0.0272377803054263	0.138929645930798	0.362591256572663
EFCAB2	1.63786677376802	0.607781912503003	0.00704253018065675	5.99009484970115	1.67380842156897	0.742724343282682	2.2536065186326	0.0242209328875155	0.108036370193268	1.7368976208093	1.54195491516788
KIF26B	1.89399349325457	0.321286632430434	3.74619271245117e-09	37.3070952455624	2.60217722340708	0.426750904645733	6.09764899166946	1.07639778807501e-09	3.52150566814074e-07	2.08238155120318	2.6476569865762
SMYD3	0.343089107570521	0.0878733736015672	9.44758509280127e-05	185.142992880674	0.481483677469381	0.16425259544822	2.93136115234883	0.00337480190236613	0.0282326778072624	-0.00960066722899206	0.121877100476093
TFB2M	1.40782634467782	0.999154532218401	0.15882995699029	1.70716336282766	0.972030726317107	1.05158058443097	0.924352104544696	0.355303022774981	0.578494866847668	1.42660093739065	0.706126470942066
CNST	1.10875151664955	0.217054902201605	3.25308378436869e-07	12.292748789296	1.68363490522744	0.37382292142642	4.5038300455282	6.67395870962734e-06	0.000330765438472592	1.02318520912843	1.55365841415914
AHCTF1	0.37903219040611	0.223340367636749	0.0896766961748108	24.1753006034103	0.59207947829493	0.378435783689437	1.56454411504812	0.117689841334188	0.296487228768591	0.038882199195119	0.253598465756522
ZNF670	0.0945448469181705	0.1923312846055	0.623021306672916	6.05535286157609	0.0714186046920039	0.384746597690472	0.185625045473332	0.852738811455101	0.926270307373136	-0.34485677880982	-0.366516950987531
ZNF124	0.153357256038547	0.118796661538709	0.196730632100658	71.0541722816614	0.199766724586394	0.204264881167116	0.977978805974766	0.328084806470133	0.553265903052786	-0.265525960457198	-0.213652290146271
ENSG00000259865	0.0526102520253239	0.112512119400664	0.640073303177777	17.1467329119315	0.0955012801842807	0.216946962013324	0.440205658092669	0.65978816212292	0.812562905987978	-0.401421469491443	-0.337834099814439
ENSG00000290683	0.233849584815043	0.115919578554053	0.0436597001834359	15.1191002492362	0.325527112100908	0.226860442416234	1.43492231891025	0.151309234892602	0.349693245878734	-0.156951555693777	-0.0638696599021344
ZNF496	0.035561919912998	0.175633285379091	0.839542861816226	9.50826310548474	-0.00738056898339096	0.335213581437531	-0.0220175117957336	0.98243398653083	0.99219849532847	-0.424417605141148	-0.460368025458839
NLRP3	-0.0960466270929294	0.116530915245469	0.409816923900697	18.4054696257613	-0.0766570831560488	0.23345416246745	-0.328360318556055	0.742639242334942	0.861281114333292	-0.601941598671322	-0.542877460361211
ZNF672	-1.19317567868021	0.695962447529113	0.0864506319272426	2.16051169272577	-1.62637421574669	1.06339014738539	-1.52942381471706	0.126159412398888	0.310743552678285	-2.08183583872379	-2.38861531821442
ZNF692	1.61675009781919	0.544110796390803	0.00296482166831162	1.95656741459214	1.83594798060713	0.762483370117272	2.40785314481647	0.0160466343789465	0.0819508312021762	1.70841378195688	1.7350657197649
SH3YL1	1.85436405759028	0.450366425179133	3.83077201117265e-05	3.71850109307006	2.09875546045798	0.581708820122376	3.60791411073406	0.000308668630232109	0.00553741365350582	2.02892624119086	2.04807362597344
ACP1	1.66864364425658	0.950125959368781	0.0790484380760999	2.50815021989851	0.670877673840387	0.874975315314961	0.766738972057623	0.44323672749206	0.659585868581373	1.77841189235006	0.34744837525945
TMEM18	0.896498586101316	0.558509863535836	0.108458245793798	1.69305031155042	1.31089886584632	0.880068622661448	1.4895416471979	0.13634479493861	0.326648308772604	0.736881707367951	1.10972383771039
EIPR1	0.250584237644692	0.193323007616704	0.194908451073727	17.4591289664854	0.34822377602076	0.34607885049704	1.00619779429063	0.314320432991368	0.540179756382538	-0.134378535413213	-0.0368375706499424
TRAPPC12	0.364141273323947	0.154943167889129	0.0187653304311504	39.3072318868232	0.542462176305106	0.266387377223863	2.03636591928017	0.0417136250115016	0.153424213732333	0.0187961551813267	0.194503466571696
RNASEH1	-0.225986539265328	0.383230929503274	0.555400088665395	3.61187661691226	-0.311418935094132	0.637859921014405	-0.488224647503914	0.625390728117831	0.792205218490083	-0.777214805864814	-0.822482575765397
RPS7	-0.124080080335759	0.467995471159187	0.790908591388133	5.3025736806743	-0.0915664106141333	0.735638356778458	-0.124472044953073	0.900941533121635	0.95242614071342	-0.63975533254595	-0.560634707503801
NRIR	-0.0688957337478703	0.267647314518429	0.796860442579879	4.74054809407385	-0.168578259030902	0.481212879050075	-0.350319507997541	0.726098926475953	0.851295298647094	-0.565318331230267	-0.652357049043939
CMPK2	0.354474908143594	0.452925928880725	0.433842488899388	2.44658398969114	0.193630827991722	0.667433754862769	0.290112429257544	0.771730227346236	0.878576065320799	0.00575739904598178	-0.220960240996455
RSAD2	1.93755776986684	1.02448705721073	0.0585914195446666	1.97874584672611	0.84692428840199	0.853762687841943	0.991990280745065	0.321202266616912	0.546740302222334	2.14114448518735	0.557122705116054
ID2	-0.417351793586957	0.473199904448496	0.37778883211662	20.2410993574691	-0.59191141985532	0.760873011111183	-0.777937200047205	0.436606036438483	0.6548089615728	-1.03534336166874	-1.15655360529682
KIDINS220	0.524961186341224	0.154898897438751	0.000701334406137418	25.9297928976374	0.733163210842944	0.273045687020912	2.68513016573227	0.00725015640695349	0.0480390174351348	0.235722744278283	0.421631444688484
ITGB1BP1	1.6449782583141	0.493663950802196	0.000861678044316734	3.5446769532505	1.89718146086049	0.618946281264183	3.06517951280932	0.00217539384254085	0.0212198208517429	1.7464901523376	1.80799577280161
CPSF3	0.905778310422004	0.206411404615187	1.1428301711953e-05	7.02090913629967	1.15819154883511	0.414133715461097	2.7966608503381	0.0051633702074789	0.037694074536752	0.749398931801661	0.927846984024458
ADAM17	0.185719237887083	0.0901578871578324	0.0394049136127948	70.9770360054285	0.288207184070706	0.171955808991486	1.67605378242834	0.0937276584607785	0.257117949632495	-0.221873565631774	-0.108318290280602
YWHAQ	0.868809953094958	0.41542482643818	0.0364942767075842	4.59722210529119	1.25282628106587	0.648880142479978	1.93075145785422	0.0535137959769089	0.179082826520212	0.699533094238298	1.04055846166949
TAF1B	-0.0765761049948136	0.114070992954703	0.502028053165194	21.1705180586081	-0.072540856805245	0.217541831513099	-0.333457047321389	0.738789307120795	0.859521213430675	-0.575678222031966	-0.537974969030764
KLF11	-0.204803443967126	0.403767258231767	0.611992444146786	2.11214656035786	-0.297169823567259	0.655160930495704	-0.453582943876729	0.650129031949824	0.806290301181357	-0.748641375352753	-0.805511656342213
HPCAL1	0.301783719996424	0.231145877042927	0.191689116516669	20.8437781679203	0.516457017566083	0.388913473478869	1.32794838128472	0.184195160069715	0.39516989631922	-0.0653166334278667	0.163530907144765
NOL10	-0.341907043342031	0.153017647732985	0.0254548706239429	39.2957124542491	-0.461099467638482	0.262761833407525	-1.75481903767717	0.07929026614021	0.230745961338636	-0.933577529136885	-1.00075448080583
PDIA6	-0.231390179778362	0.349190347895062	0.507556214897921	20.5122632596539	-0.297654061138965	0.515625542168655	-0.577267875224082	0.563758511421917	0.750734464999765	-0.784503662594097	-0.806088391024624
SLC66A3	0.000399616060881628	0.252525684231141	0.998737366644034	4.86422216785187	0.0693520347998195	0.472102267718077	0.146900448360553	0.883210598021821	0.943289682018734	-0.471847295260498	-0.368978268737518
ROCK2	0.750293141330431	0.169184358029862	9.21720900539229e-06	44.4825215156066	1.11936169914141	0.27140674726867	4.12429576790636	3.71870789468563e-05	0.00114753712486007	0.539668266280315	0.881600012827457
ENSG00000287291	0.104086749235158	0.312643403432143	0.739191032487343	3.3801494360144	-0.0933921906940649	0.518460196615119	-0.180133771702816	0.857047550253064	0.928483949065281	-0.33198590800604	-0.562809240741367
NBAS	0.342116420272894	0.0695144035493871	8.58753005210159e-07	65.297840671044	0.504206763655238	0.148610514018934	3.39280680767311	0.000691804108171973	0.00975816761271995	-0.0109127046115106	0.148940659069129
DDX1	0.814913706895191	0.403886708419738	0.0436247092453964	4.26623850691223	1.21551387343177	0.664973349227091	1.82791366728393	0.067562509527322	0.207834139809282	0.626833584371077	0.9961187882029
CYRIA	-0.15032517587818	0.388369407924784	0.698706237014899	70.3492658346841	-0.207117858231221	0.622681161944191	-0.332622650064663	0.739419143750051	0.860113804838697	-0.675156788433626	-0.698258327267277
SMC6	0.613943997511229	0.263783266256117	0.0199409977872273	10.5943892196494	0.943119449288761	0.42385026419746	2.22512412744277	0.0260729064525674	0.112810154770301	0.355749781684366	0.671692678214425
GEN1	0.667989640800854	0.604085283836948	0.268818732391679	2.40466172968061	0.754043509719515	0.890927774823711	0.846357618459834	0.397353273838562	0.618925027964731	0.428650810135423	0.446500214162143
RDH14	0.238382878727881	0.356076250315208	0.503194795612346	2.21724073969778	0.47222986998522	0.736390665284761	0.641276284786431	0.521343194350716	0.719845330823636	-0.150836691138538	0.110855667955535
LINC01376	0.571186280750007	0.213479051417889	0.00745938114264873	9.04097656312935	0.918973040438197	0.375034017991968	2.45037248983072	0.014270849786671	0.0760259766322491	0.298074799273517	0.642933919593628
TTC32	1.24944537362174	0.508120744005162	0.0139342594430185	2.15992170637513	1.24708526269809	0.702448266357709	1.77534107837492	0.0758415865573563	0.22403175463195	1.21296418566968	1.03372081709474
WDR35	-0.938589777161563	0.295275570460592	0.0014794174837005	6.09564668689662	-1.46336154216684	0.499265340496756	-2.93102970198338	0.00337840478204776	0.0282387445708983	-1.73843028519212	-2.19446462025238
LAPTM4A	0.249083359554854	0.195398644931682	0.202399669507011	19.6041748204178	0.405642782896041	0.34101586569074	1.18951293387596	0.234237884483978	0.452807630707966	-0.136403038216196	0.0315493836666004
PUM2	0.0193133535298213	0.0454291220061369	0.670740771969233	140.5203077886	0.0299427978160541	0.0973651535559556	0.30753094636518	0.758439271720206	0.870573667783535	-0.446334953665265	-0.415915299451276
RHOB	-0.976223318642463	0.70469061910357	0.165954072605539	4.40478964089381	-1.28300613553759	0.993130111467678	-1.29188121548497	0.19639828391445	0.411157632695448	-1.78919337563238	-1.9796584502208
HS1BP3	0.57296069167765	0.191881777868882	0.00282644440055622	6.50024497691481	0.755071813116329	0.385387062506284	1.95925573683215	0.050082844653217	0.172141139958675	0.300468264752812	0.447724939932378
LDAH	0.1884892772026	0.181694552745225	0.299551149542519	17.7381050721747	0.329724881952974	0.314469876700459	1.04851022747417	0.294403592688111	0.519134313575638	-0.218137118017136	-0.0588700489592266
ENSG00000233005	2.31475876489052	1.00356010367472	0.0210800749512826	2.18226473049329	2.33781095559054	1.29321779800333	1.80774727907397	0.0706458425132006	0.214342303776757	2.64994295248708	2.33279253900269
ATAD2B	-0.172779388564644	0.0638970085640689	0.00685042315202229	104.875879578857	-0.25932928278843	0.126181919987532	-2.05520159159137	0.0398595374763372	0.149576153443708	-0.705444802383795	-0.760442967864616
UBXN2A	0.934452421653407	0.296452131510422	0.00162090152722986	6.46934438102062	1.3953212573834	0.486550834572226	2.86778103794677	0.00413361501196465	0.0325025353464817	0.788076835726075	1.21027225447212
FAM228B	-0.00368449860367889	0.154678325057872	0.980995872823473	21.7013856943915	-0.00302143484622703	0.264267795301272	-0.011433231365867	0.990877799953997	0.996156526067879	-0.477356271400591	-0.455176227074979
ITSN2	0.015915317100181	0.0373108864514263	0.669700123017308	151.603131113394	0.0266423329314365	0.0811835179902747	0.328174161344278	0.742779983218853	0.861281114333292	-0.450918493343153	-0.419846205845703
NCOA1	0.0785848127747165	0.0689220530698878	0.25420366518419	148.347620140617	0.130068937434169	0.120282254558165	1.08136431190081	0.279535090100087	0.503747540496155	-0.366384932280705	-0.296663467896113
DNMT3A	0.22312444629861	0.102777325777348	0.0299349441368353	62.4773798104589	0.333226248760785	0.178930212288317	1.8623252300391	0.0625572612542156	0.198857921829484	-0.171418468853419	-0.0546998651653596
DTNB	-0.289487273378711	0.120153927856044	0.0159830023906843	141.095025799155	-0.408033092627978	0.196862154415711	-2.07268427920554	0.0382016717750812	0.146035451939568	-0.862869606927223	-0.937551580562878
ASXL2	-0.0180502418706765	0.0555772115525003	0.745349283320779	76.2230179637496	-0.0300977169385564	0.117816781776935	-0.255462052897872	0.798366248853946	0.893620166534022	-0.49673391953063	-0.487424511524272
KIF3C	0.889792496980306	0.376597045162406	0.0181414838088499	6.28465925428945	1.31908393629505	0.61156632389715	2.15689432977492	0.0310138988502723	0.12679863055793	0.72783600517904	1.1194723873513
RAB10	-0.099985188102248	0.0672453737331587	0.137048916243983	165.270488977823	-0.152554630224931	0.114546068800172	-1.33181899495011	0.182919674583656	0.39396535240417	-0.607254240555477	-0.63327265119778
HADHA	0.454325251204082	0.210299495095076	0.0307438426323695	18.7641468546677	0.721776823220808	0.343644110562939	2.10036139434612	0.0356970623409381	0.139504290223666	0.140443421030994	0.40807007516085
HADHB	0.143387886343803	0.12550732586834	0.253260259045902	25.6534199529317	0.26340346166114	0.231876561539462	1.13596415227294	0.255971567467732	0.476450870933394	-0.278973432991865	-0.137859919849146
SELENOI	0.132459450440525	0.183579356889442	0.470578675335534	11.332237612942	0.242009826370019	0.347793183063629	0.695844076753347	0.486526482592236	0.692326620312878	-0.293714569709232	-0.163340081191827
SLC35F6	1.43650472408078	0.600892534650169	0.0168200267928216	1.83040913325975	1.54303136932279	0.853478708025098	1.80793188490112	0.0706171025223756	0.214342303776757	1.46528459856166	1.38619735709939
TMEM214	-0.401872124431187	0.281464377257065	0.153352208451601	5.48889282179256	-0.561047796860579	0.505854615343976	-1.10910878312155	0.267383256353886	0.49117032845389	-1.0144631623992	-1.11979453733925
OST4	-1.31623044224776	0.918296152763227	0.151760747503038	1.6890054232096	-1.76506464812538	1.40056656560178	-1.26025045254952	0.207579027662365	0.42331109693491	-2.24782181416685	-2.5537978384176
EMILIN1	-0.577003300372245	0.245988014575426	0.0189936205116155	3.10398430061295	-0.918692271829796	0.481582853553605	-1.90765153919155	0.0564362690637759	0.185406464118792	-1.25069391224018	-1.54575481952263
SLC5A6	-0.795977262368413	0.334891750133764	0.0174626280685582	3.40351632479873	-1.09393272867622	0.613287768796577	-1.78371848312381	0.0744694212153954	0.221646475701145	-1.54606327157923	-1.75446900266405
CAD	0.417269653542126	0.198130826808753	0.0352016639310716	6.06093129406813	0.647130162706885	0.467746985252802	1.3835047218041	0.166510160517072	0.372795848768886	0.090459906819705	0.319164710191088
MPV17	0.664357660655081	0.394036258648071	0.0917896754040598	5.76664980353526	0.853296784989037	0.576385841359686	1.48042634596319	0.138759503353073	0.330422472946766	0.423751708712543	0.564712450336262
GTF3C2	-0.0406395149491208	0.100603438749909	0.686243962314723	18.9698476361503	-0.0882240238048235	0.208597121091136	-0.422939795829102	0.672339186711816	0.820298948054587	-0.527204113595219	-0.556653871427465
GTF3C2-AS2	-0.118222877154594	0.299066654589421	0.692616987533067	2.34687821978301	-0.335921008810376	0.593639581773296	-0.56586693193019	0.571484242447248	0.756403408569577	-0.631854674698923	-0.851664936922093
EIF2B4	0.189567681953812	0.2710488608469	0.484311057421704	4.67162732214412	0.274795769633293	0.485069619663103	0.566507895967898	0.571048566862899	0.756336831775628	-0.21668248059098	-0.124291499090078
ZNF513	0.255150276955833	0.335084822357467	0.446388441340686	2.33417853129509	0.351435773064696	0.626122233273186	0.561289400677391	0.574600266047412	0.758073730938861	-0.128219501280779	-0.0330120308668237
PPM1G	0.36164930100778	0.235402131157501	0.124463770926949	12.1705317871087	0.529593045812382	0.403517086396379	1.31244267880185	0.189370814697024	0.401552568688023	0.0154347862778865	0.179176126602003
NRBP1	0.416457465051413	0.256323816690733	0.104219710946345	8.26571643227455	0.653362889266148	0.443253649593078	1.47401581434458	0.14047733326491	0.333294021114255	0.0893643628930327	0.32658798707572
IFT172	0.222936809544735	0.561503191800098	0.691341139137771	2.26883969654549	0.370243451408265	0.868592179407366	0.42625694795097	0.669920625064095	0.818467516652635	-0.171671568113602	-0.0106117855530102
ZNF512	0.0337341401796325	0.124688809881847	0.786739730666676	23.7507109019378	0.0418238469043327	0.225979244035473	0.185078267178234	0.853167647397326	0.926373698007261	-0.426883058676973	-0.40176478021646
SLC4A1AP	1.02736924674975	0.613792242518292	0.0941686980347217	4.26242505940736	1.10115118393932	0.762624447279598	1.44389704246605	0.148767938700819	0.345610743956234	0.91341038155197	0.859910998353366
RBKS	-0.106841326815414	0.24404256690612	0.66153278296854	8.17689199563149	-0.215050771770694	0.451328745812941	-0.476483658011502	0.633729847076275	0.797383124677457	-0.616502341474813	-0.707706554001665
FOSL2	0.513498527557321	0.962039466025375	0.593507345382327	4.20302479218268	0.132450518622167	1.46290365821469	0.090539467775894	0.927858531976183	0.96584782759315	0.220261005583603	-0.293826966661278
PLB1	-0.45244189055367	0.160288534963695	0.00476253319943661	32.1930957592714	-0.687749852218634	0.267698054963351	-2.56912532409991	0.0101955577982044	0.0608377072408292	-1.08267565344316	-1.27069870902588
PPP1CB-DT	0.231111724382611	0.347950074830726	0.506556272349236	2.17737204343389	0.643008063133353	0.674698103106339	0.953030785432648	0.340574472883707	0.564398741812521	-0.160644597891649	0.314255223758561
PPP1CB	0.543936571335877	0.191813215549193	0.00457165423287317	25.2837088078594	0.867014923719567	0.311878222467942	2.77997904713814	0.00543624059349902	0.03928264281591	0.261318240920849	0.581050972678009
SPDYA	0.271965651167695	0.603552518835018	0.652272030797672	2.01593891646246	0.272408028176209	0.925955955908607	0.294191129111433	0.768611858820342	0.876554404156164	-0.105537597630102	-0.12713533730379
TRMT61B	-0.574275179706607	0.475715342833328	0.227361914655782	2.83169349168932	-0.852847923854234	0.768545549281234	-1.10969079796486	0.26713228955517	0.490893100637618	-1.24701400780833	-1.46733314938145
WDR43	-0.335544829108956	0.149005317306367	0.0243286960452264	37.2693818546282	-0.463909434163949	0.243694218815506	-1.90365383478859	0.0569552825636079	0.186798859557715	-0.924995672532243	-1.00410119582
YPEL5	1.95556539429774	0.510215835379669	0.000126682713613758	7.48418750708756	2.65649749066185	0.614365335981771	4.32397033992275	1.53245908648066e-05	0.000601520840625388	2.16543459001483	2.71235329250993
LCLAT1	0.0889743664049013	0.196806463334562	0.651203662803506	12.8660880469399	0.101729144583803	0.331205435193479	0.307148173834696	0.758730591259174	0.870596143562126	-0.352370682496888	-0.330416613839719
MEMO1	0.153031102093174	0.189002501603567	0.418125464373556	13.6607538175848	0.277668763229782	0.336400218879211	0.825411957682115	0.409137748425942	0.630614454212889	-0.265965902635768	-0.12086971782762
DPY30	1.51358655468266	0.41881234557228	0.00030151256684416	3.80805729415891	1.69932201077818	0.602865710917582	2.81874052546753	0.00482124743092117	0.0359838152315376	1.5692586542622	1.57234200743319
SPAST	0.526342330341856	0.144938300366302	0.000281787001758099	21.8917909436773	0.773156929051509	0.253363208948413	3.05157537379048	0.00227643886013134	0.0219228573038855	0.237585740293438	0.469264601876636
SLC30A6	0.476247807355138	0.239648825311698	0.0468920746979457	10.5885392838578	0.697573451980539	0.395249348712612	1.76489462728438	0.0775814768363899	0.227391586677268	0.170014294692791	0.37924347342408
NLRC4	0.0204043114027263	0.155664066047508	0.895712705199245	12.3011915012202	0.0256496623168844	0.303271975762118	0.0845764342466103	0.932598134672075	0.968138097118876	-0.444863383597992	-0.421028492403118
ENSG00000289727	0.0530793560743795	0.361011205380699	0.883108606607565	2.9749877905062	-0.680809550443822	0.574188897179031	-1.18568915872218	0.235745077467546	0.454135540869459	-0.400788704932727	-1.26243269875775
YIPF4	0.849881043981879	0.187693911894107	5.95400626518117e-06	17.9192561430345	1.18783416183136	0.316813284567042	3.74931929844626	0.000177315208406884	0.00379534565826152	0.674000287932245	0.963151809571169
BIRC6	-0.00885515926140481	0.0497256388543022	0.858659872370143	188.514340968852	-0.0133971507408164	0.0988001382323895	-0.135598501991007	0.892138689753239	0.948795479285673	-0.48433086651642	-0.467533870432099
ENSG00000276517	0.0397432025012468	0.308170509929363	0.897385362231394	3.22424846351452	0.0694066718563402	0.566579595786648	0.122501184957031	0.902502107601268	0.953310353271393	-0.418777561237991	-0.368913195130509
BIRC6-AS2	-0.268678991480418	0.362450287587552	0.45852060442828	2.26774479944354	-0.708867554685357	0.645080297259513	-1.09888266266515	0.271819249829298	0.494872411609444	-0.834801754305766	-1.29585022996736
TTC27	0.0673210847515806	0.137092819923897	0.623382543273293	33.4183803602222	0.131390494123788	0.229876615341674	0.571569639341076	0.567613568908874	0.753460965016217	-0.381578337467488	-0.295089472770144
RASGRP3	1.38950745269339	0.261378760124396	1.06033113961215e-07	31.2309288385203	2.02152116392858	0.389282997967513	5.19293463748264	2.07004875301337e-07	2.364073662679e-05	1.40189097032462	1.9560863451781
FAM98A	2.06935938319205	0.578134456370663	0.000344418393827169	3.15584072289705	2.30621456086467	0.752093682416764	3.06639267790939	0.00216658571411661	0.0211549309578371	2.31892890180399	2.29516072820912
FEZ2	0.214421490007233	0.0764501796035902	0.00503600159344849	83.4605310973171	0.285762490408069	0.158109666459173	1.80736887761292	0.0707047831779642	0.214342303776757	-0.183157703055999	-0.111229959480801
STRN	0.517065110091807	0.148969160823593	0.000518612762414525	23.9906555998563	0.777953915039054	0.272910807872786	2.85057935632102	0.00436396591958337	0.0337193681644658	0.225071893547804	0.474977888807911
HEATR5B	0.0480721881386946	0.0921935751721151	0.602069582289971	83.0973856678182	0.0733838626782927	0.178929428551803	0.410127407616722	0.681712488431	0.826494273409118	-0.407542768163734	-0.364176297335675
GPATCH11	-0.310218234888082	0.198385601218672	0.117884875335318	12.0975406042696	-0.346579042291996	0.350389858820817	-0.989124067284235	0.322602443663479	0.548077870441433	-0.890833163706694	-0.864358825034699
EIF2AK2	0.312292180997461	0.1500073415545	0.0373565403423501	40.7735696028493	0.475038035322317	0.264601715595127	1.79529461573553	0.0726067724464982	0.218287456500455	-0.0511419919991747	0.114200237725585
CEBPZOS	1.19585965088063	0.339901158292522	0.000434391346603411	8.12778148902529	1.79064802786959	0.526587023097716	3.40047883697527	0.000672679427277937	0.00956667133315709	1.14068353434713	1.68111275249863
CEBPZ	0.223687885550755	0.324717797842247	0.490905978859052	7.46682529429152	0.34413663327346	0.540076296249054	0.637200032039108	0.523994556823244	0.722767915536562	-0.170658457528714	-0.0417054229440771
NDUFAF7	1.13531523998594	0.396249092869857	0.00416804605181854	5.00443534075944	1.53839496326062	0.54912789476473	2.80152397634022	0.00508618614942541	0.0373527781231761	1.05901645532776	1.38067532342412
PRKD3	-0.294398806604909	0.0655885191845137	7.17021093037765e-06	101.359609674142	-0.426060502298739	0.132504766236786	-3.21543529639809	0.0013024685325106	0.0154031717561659	-0.869494670515468	-0.959022513424496
ENSG00000290100	-0.528244057016372	0.367948906143459	0.151103344544423	1.72103760563455	-0.800186491505632	0.734575488510635	-1.08931825798874	0.276013564049165	0.499727140962076	-1.18492359717353	-1.40461254231679
CDC42EP3	2.72924103479958	0.653325177738631	2.9478002847898e-05	5.99232502997906	2.96466641888408	0.589827008178011	5.02633209022083	4.99949826459264e-07	4.41982670904934e-05	3.2090293452454	3.07938740826689
RMDN2	1.2103013937257	0.311362358804321	0.000101442569899294	9.96839228467743	1.68064397026947	0.515052857811117	3.26305144177224	0.0011021951129434	0.0136909375231817	1.16016369670526	1.55009616285134
CYP1B1-AS1	2.48971222459344	1.10461052864502	0.0242007192277783	2.46583060562094	2.32910696481571	0.970183893862936	2.40068607564903	0.0163643684525488	0.083074778905774	2.88593398464234	2.32242594696492
ATL2	0.00347570562964265	0.126754522506682	0.978124138568724	35.7568487969016	0.00419777503903851	0.233487158623685	0.017978612030669	0.985655915781124	0.993871747015204	-0.467698022913632	-0.446578032792421
HNRNPLL	0.5223096280645	0.202799221681684	0.01000949412878	18.6102894788406	0.820085383384063	0.353751672818194	2.31825160528791	0.0204356508815107	0.0965038701156231	0.232146113238197	0.525157140553893
GALM	0.294954059226276	0.132903825125259	0.0264660146255913	20.7602083134228	0.43420793492843	0.237859458115665	1.82548105662162	0.0679284672824981	0.208632879324931	-0.0745290188082665	0.0655709359955571
SRSF7	-0.286686490874823	0.180479982237808	0.112180783826518	27.6308020560744	-0.381404371645394	0.296873367655679	-1.28473757904669	0.198884001663365	0.413572517127061	-0.859091690474143	-0.905836348543985
DHX57	-0.101940265599574	0.180581753388351	0.572406870456062	13.1158490294087	-0.0643265164950477	0.319927027166752	-0.201066215207631	0.840646798847773	0.918914192209889	-0.609891403360494	-0.52819155851734
SOS1	0.225949340824565	0.0699592197549489	0.00123907482484806	94.0425711581108	0.361439345084402	0.137530200453657	2.62807255346213	0.00858701987058873	0.0536033244211751	-0.167608028202277	-0.0210976168087782
MAP4K3	0.594885918738193	0.104391446703546	1.20789703065617e-08	66.4416828883326	0.860096566440116	0.194954325033733	4.41178499780036	1.02521892116314e-05	0.000440032767066629	0.330042741148089	0.57281109865436
MAP4K3-DT	2.77772281499053	0.660639184793249	2.61545512709401e-05	12.5915963341046	3.81477460472201	0.825410345667875	4.62167045124121	3.80662379027736e-06	0.000214680455482711	3.27442539610037	4.09187983599722
THUMPD2	0.0099907577611454	0.128182604020598	0.937874504852105	25.1489296859116	0.0263625966583822	0.234262864439456	0.112534253866752	0.910399811569969	0.957416450842444	-0.458910006491039	-0.420179376215013
SLC8A1-AS1	-0.309463568247657	0.217116992995429	0.154061559795155	12.2152004363823	-0.443130810133224	0.427207043065964	-1.03727412112164	0.299608122891111	0.524789937767437	-0.889815209790782	-0.97935352271175
SLC8A1	0.127881661825415	0.052932013651681	0.0156937574947232	713.226456513628	0.177764649704465	0.103433220364194	1.71864173887796	0.0856796266324521	0.242953218643876	-0.299889452230005	-0.239857112759937
ENSG00000289013	0.155194709115061	0.137257375341585	0.258188145833177	14.0606301004688	0.27648890822129	0.268612018452902	1.02932441300935	0.303327255050342	0.528168247268088	-0.263047458752803	-0.12227494398803
ENSG00000287255	0.0777644634412966	0.310171388252495	0.802034851977896	5.22854582566997	-0.0460880758898964	0.562190167075862	-0.0819795126080127	0.934663005179717	0.969130184893128	-0.367491484196	-0.50646928444216
PKDCC	2.25612358309866	0.918352522125002	0.0140216777032767	6.55225917089209	2.34279135916369	0.937822746799647	2.49811743973853	0.0124854823224727	0.0693771449775901	2.57085119234029	2.33872427920806
EML4-AS1	-0.717677533413215	0.296953740678805	0.0156576563326852	5.82534173137222	-1.23480113538825	0.533736205080582	-2.3135045433199	0.0206949152552994	0.0971670829666281	-1.44044641847447	-1.92224552508606
EML4	-0.484790142669641	0.105874447868384	4.67393118220093e-06	197.460452541463	-0.708030021621149	0.169981838624496	-4.16532746880828	3.10905971821884e-05	0.00100030173819284	-1.12630952852187	-1.29485271471034
COX7A2L	3.56271884731329	1.12878165758731	0.00159810974983963	2.52576178870966	2.46539736679284	0.813614682673783	3.03017806744933	0.00244409593467933	0.0229072716399315	4.33328998911957	2.48474999262524
MTA3	0.515665052881029	0.172879029194351	0.00285616558958063	27.633274912608	0.842762307814888	0.292541856038542	2.88082641994264	0.00396634009724069	0.0314391723539765	0.223183385902349	0.552165719759364
HAAO	-0.255637061461747	0.146313672745297	0.0806052443278587	10.7058580344048	-0.38249194292114	0.273658182737233	-1.39769963790343	0.16220328305458	0.366582408248409	-0.81720976994816	-0.907131663304688
LINC02580	0.293821244460181	0.245563364244131	0.23149406724009	3.79118099582504	0.501610034355338	0.454057471084793	1.10472807144201	0.269277435961887	0.492529259849767	-0.0760570487560331	0.145847912996553
ZFP36L2	0.52507612791075	0.145106049820295	0.000296237512574023	141.90087847481	0.727852861994537	0.233582563617431	3.11604107225502	0.0018329674078131	0.0190539292085486	0.235877786537385	0.415306734390207
THADA	0.122834562762987	0.0870240312713074	0.15809675270809	88.1520776609079	0.177149645566768	0.147462492361812	1.20132002877123	0.229627084056157	0.447889202115497	-0.306697377715759	-0.24058959251112
PLEKHH2	0.813676095527841	0.456743398127537	0.0748351890955261	4.55401836086034	1.13072440046556	0.754132755389364	1.4993704919789	0.133777544269784	0.322961952836424	0.625164196497959	0.895133171595856
LRPPRC	0.138683168331487	0.141584716666562	0.327329715548161	25.7264000305466	0.216764028904613	0.252777589842032	0.85752866399302	0.391152780409052	0.613062168048879	-0.285319527899684	-0.193408229212942
PPM1B	1.07391943873887	0.188249319578682	1.16498953535332e-08	21.2109855978291	1.45642309103011	0.375350611566159	3.88016709218389	0.000104384729325435	0.00255443229144762	0.976200953817257	1.28304551429756
CAMKMT	0.251442554683578	0.0857940193372419	0.00338122809072771	113.094512989153	0.372172000271441	0.152887410114959	2.43428808161246	0.014921114285792	0.0780821814294339	-0.133220769660726	-0.00831485305312052
SRBD1	0.0494930793704859	0.0964363616207976	0.607797365771336	60.6657676116122	0.0999480287188941	0.188486837743858	0.530265295525396	0.595928004932272	0.771992278864737	-0.405626157946707	-0.332537951283791
PRKCE	1.15301928120984	0.313228255500075	0.000232245163736308	55.6093145461249	1.68072921533171	0.464694746387576	3.61684574314062	0.000298214900918	0.00540921039317622	1.08289706316966	1.55019769108205
RHOQ	0.235363866783918	0.075963890375094	0.00194591538246118	73.2066353011047	0.296677780119888	0.151766647431567	1.95482858151467	0.0506033064396678	0.172900503514088	-0.154908972681038	-0.0982296750889892
RHOQ-AS1	-0.563841080421281	0.170066634043688	0.000915079141467818	14.5184567557332	-0.770214834620166	0.322551118332261	-2.38788455796568	0.0169456637501163	0.0849707707613137	-1.23293967132973	-1.36891582024234
PIGF	0.278126220947113	0.14318197337616	0.0520806226867086	18.1122203626115	0.508344104940211	0.257595842300893	1.9734173517693	0.0484480323011143	0.168469362498524	-0.0972277349764683	0.153868298623432
LINC01118	0.398230325445512	0.325522692724868	0.221195048563495	4.09419559783054	0.301294295749495	0.567376748562097	0.531030389442403	0.595397720431153	0.771712829294796	0.0647781586754155	-0.0927313312365909
SOCS5	2.24986639981197	0.985099118037321	0.0223774967115488	2.05899129502264	1.83556539013355	0.922233284347414	1.990348235406	0.0465525879420822	0.164501456779133	2.56241100976421	1.73461004839992
MCFD2	1.44950899276177	0.341468627756605	2.18665752891591e-05	5.18378126264789	1.75809267985236	0.524980228829602	3.34887407811885	0.000811406639622605	0.0110129092041724	1.48282578233512	1.64233881301811
TTC7A	0.28654367707054	0.114792879607089	0.012553892083157	126.917469397539	0.370234273173029	0.196139078417126	1.88761095525114	0.0590781982732242	0.191837974736978	-0.0858736059294504	-0.0106227169777758
STPG4	0.091124712640813	0.211718793007633	0.666901452041904	9.47064190109085	0.130285083922769	0.358719722755986	0.363194649354124	0.716459484328129	0.847266623152273	-0.349470125808465	-0.296406033975779
CALM2	0.43956501285746	0.280721804784667	0.11738642789027	27.1562825260444	0.721667441366827	0.45043715223089	1.60214901855366	0.109122660584789	0.282849416753415	0.120533646807656	0.407939799625651
MSH2	1.02293680962414	0.508891141158477	0.0444175439265342	2.33137457942244	1.33543812251144	0.815107109412696	1.63835906605409	0.101346812876645	0.270028855486972	0.907431560590037	1.13895048435311
MSH6	0.759103876767456	0.513354579244964	0.139217147388481	3.34923796748271	1.02134381365082	0.761408293129618	1.34138782420242	0.179794568674645	0.389992065076103	0.551552881499477	0.764859145612377
FBXO11	-0.0179008943736765	0.0547322353015996	0.743620162654672	172.299938576039	-0.0273198344104732	0.104091537505316	-0.262459706766057	0.792967046089653	0.889809676761322	-0.496532467841554	-0.484116009063451
FOXN2	0.146848588214717	0.125401038483867	0.241586045189853	39.0559811293952	0.218979255499789	0.211706864169489	1.03435123069263	0.300971994904445	0.525990772216797	-0.274305365221811	-0.190769858955266
PPP1R21	0.581794510166617	0.17704097947586	0.00101543904263079	40.7940332355353	0.868287772321265	0.2890204618359	3.0042432525565	0.00266242364713037	0.0243372121993274	0.312384016213934	0.582566955693273
ASB3	0.948334693322303	0.173355768776442	4.4888516204014e-08	25.4812613094553	1.40501931736125	0.28522728983328	4.92596384512335	8.39455197787978e-07	6.69721451698653e-05	0.806802339213491	1.2218227988085
ERLEC1	1.04380587729696	0.555168672738756	0.0600862886208486	3.32668341620002	1.00939207963557	0.697647459278035	1.44685122293737	0.147938596873775	0.344499632444792	0.935581405860828	0.750624439500521
PSME4	0.110065122491864	0.0825667252715232	0.18251718699614	72.9546502179295	0.153543352218703	0.155109417038455	0.989903483298093	0.322221296776801	0.547619948955793	-0.323921806399504	-0.268705064941418
ACYP2	0.474078545220978	0.112956972993043	2.70493702011895e-05	52.115738263241	0.716066564818868	0.19765592556077	3.62279331007817	0.000291438695447089	0.00531848384905199	0.167088222748143	0.401269066196739
RTN4	0.0657724185595507	0.0929518955721678	0.479195983364979	178.810056827695	0.119148363401226	0.15948324522747	0.747090161297413	0.455009138712611	0.668413873980068	-0.383667300633702	-0.309670045998787
CLHC1	1.30977957376387	0.531058036127376	0.0136494594109577	6.97747177904435	1.8328658478687	0.76433598412108	2.39798450674325	0.0164855625211585	0.0834426348555931	1.29434771583811	1.7313948504439
RPS27A	-1.18839419258357	0.272969221555157	1.33930287372566e-05	15.6888012605672	-1.66574150095354	0.43049003919185	-3.86940776627632	0.000109100043820486	0.00264291619660497	-2.07538619296601	-2.43550238369179
MTIF2	0.00370263956651453	0.136703109228821	0.978391729454575	12.1157233926425	0.15043747194642	0.275409221076632	0.546232516683095	0.584906117055858	0.764577557835239	-0.467391916512053	-0.272404217954542
ENSG00000240401	0.787103635617744	0.689588561041643	0.253699130387025	1.830372336109	0.93589511230515	0.967261164653989	0.967572302605513	0.333258015510866	0.557422026074893	0.589321165718595	0.663088377475844
CCDC88A	0.634301837049967	0.229894231268793	0.00579602836694212	89.7912966211801	0.949552696280232	0.353193972046645	2.68847367574786	0.0071779495003635	0.0477540464047912	0.383210042106514	0.67935477813664
PPP4R3B	0.0233586427661368	0.161904438315837	0.885283904462624	32.6990561629348	0.033520973580189	0.264024694497635	0.1269615088239	0.898970863462293	0.951423757889936	-0.440878348326533	-0.411653634963593
PNPT1	-0.0595635847485381	0.312462677014466	0.848818431894911	5.9633741046364	-0.0574093891510359	0.528667028250811	-0.108592717312039	0.913525537336658	0.95886470188091	-0.552730392253131	-0.519953149366444
ENSG00000285755	-0.290850837791031	0.187238744562945	0.120335034609121	22.4669306698039	-0.420555122058131	0.296985884287868	-1.41607781483139	0.156752722761925	0.358725389100459	-0.864708890206445	-0.952465517622959
VRK2	-0.178881545387186	0.19843287511588	0.36733777733425	43.0523225062434	-0.252742046139849	0.315432683239743	-0.801255099959801	0.422983978598259	0.641893944695149	-0.713675873031784	-0.752597463801175
ENSG00000287875	-0.627194501755504	0.215037445368634	0.00353783348458705	3.94858017462417	-0.879967170552674	0.39768133780311	-2.21274444361365	0.0269152694440986	0.115235400983831	-1.31839576529105	-1.49963260536287
FANCL	1.30075539195956	0.533179821870411	0.0147027770187727	2.74374433986891	1.8985196895792	0.820191209832259	2.31472815950743	0.0206278136802593	0.0969447967645519	1.28217518731554	1.80958962458052
PAPOLG	-0.373194648647989	0.164651878428642	0.0234166399577385	35.0273760381859	-0.531130847749547	0.275090606863073	-1.93074875876775	0.05351412992291	0.179082826520212	-0.975780720101825	-1.08416297309798
REL	-0.0397767065723144	0.0586013315063574	0.497284894240926	80.0432492071093	-0.0815111904910735	0.124244363233132	-0.656055440826123	0.511788453195238	0.711962020301229	-0.52604028957173	-0.548658779729708
PEX13	-0.0334646981609191	0.1187253468651	0.77804587640768	14.1169946899122	-0.029672312469259	0.235177981762791	-0.126169602472342	0.899597672759728	0.951881816130171	-0.517526154541149	-0.486917848006543
SANBR	0.760761227598205	0.341329074830986	0.0258258526578522	4.00785034187424	0.984733867983369	0.610285967260136	1.61356138074796	0.106622599290999	0.279233404548326	0.553788447082781	0.721256115568176
C2orf74	2.12242096076319	0.748072928239933	0.00455132950083596	1.95232033652862	2.12392730487161	0.824473147085154	2.57610246298567	0.0099921031480622	0.0600811937450578	2.39050254476059	2.07805369472867
USP34	0.0919259701555801	0.0413539174335042	0.0262219777049156	163.847549156171	0.134083667182806	0.0905826072503616	1.4802363417539	0.13881018502939	0.330457143545221	-0.34838932644472	-0.291881860640006
XPO1	0.369160028205321	0.11045357706571	0.000831115014676741	73.9636310662036	0.587641798443458	0.208848842867336	2.81371823935235	0.0048972131728877	0.0364043459406072	0.0255658477990139	0.248313118172345
CCT4	-0.215511465315236	0.207989827532354	0.300125877069089	15.0778900015828	-0.308062842062181	0.366813488783003	-0.839835097352222	0.401000851797787	0.622236141475598	-0.763085199525033	-0.818485415358972
COMMD1	0.0386742869250292	0.110952280952757	0.72741451947628	64.7650836836531	0.0559040457845138	0.18769951488203	0.297837987592294	0.765826819646761	0.874963159994605	-0.420219398916118	-0.384995038453453
ENSG00000229839	-0.459913597936788	0.515806822196737	0.372586335625078	2.16329212437724	-0.921284485068063	0.85068161528623	-1.08299564550725	0.278810355850095	0.503119901058657	-1.09275408195951	-1.54884218689366
B3GNT2	0.425717202907896	0.207377274629826	0.040085834186518	7.47732314039131	0.67701620695949	0.37317106239453	1.81422482926536	0.0696431190406304	0.212031551385317	0.101854628006676	0.354759466252342
ENSG00000228541	1.13812166877786	0.551212194505535	0.0389455807037295	1.71179362854472	1.36900844053711	0.792798642773206	1.72680472275826	0.0842027400382059	0.240180599362484	1.0628019879397	1.17893326932534
EHBP1	1.15422173779048	0.16816428694208	6.71203727435891e-12	25.9657268980094	1.7117357737636	0.290425212390519	5.89389522925413	3.77196380943348e-09	8.22539574710461e-07	1.08451903149237	1.5871269974283
WDPCP	0.892062396109597	0.192204950586071	3.46384851589012e-06	18.9546197676269	1.30711412474344	0.343565742898652	3.80455313651287	0.000142060415426156	0.00327287358369351	0.73089782424406	1.10521615060489
UGP2	0.125780400639171	0.154080027562771	0.414310486383815	28.1437977096193	0.185293060323563	0.264485579317396	0.70057906673695	0.483565746016977	0.689613525020287	-0.302723799130099	-0.230890655464661
VPS54	0.0993310275187637	0.0767109313177452	0.195363532392887	52.5626496448574	0.147197092987046	0.157951901564001	0.931910863557424	0.351382592873305	0.574686230644291	-0.33840080073466	-0.276263561052279
PELI1	-0.058769553242807	0.100478255459779	0.558616152354705	247.470377079551	-0.0823099080151522	0.17473988999836	-0.471042462118552	0.637610412388549	0.798898279159792	-0.551659339900583	-0.549610065058443
ENSG00000225889	0.106706229334696	0.123300412236072	0.386810147273105	36.7705477839529	0.153036944692658	0.236163439781365	0.648012854294196	0.516976636367103	0.7156596694746	-0.328452546542656	-0.269308204393559
ENSG00000288932	0.544770169619505	0.111027335637002	9.26541008711087e-07	52.3828329567517	0.794834762015249	0.203070970543322	3.91407378360702	9.07518844837804e-05	0.00231913604801911	0.26244266406567	0.495083247186768
AFTPH	0.0334890760081785	0.059540253495721	0.573801905427477	86.1478368964659	0.0342322200155367	0.128780896672924	0.26581753117063	0.790379740889107	0.888220714148053	-0.427213620569626	-0.410806529098673
SERTAD2	0.395087652520153	0.10074620761579	8.7958127608692e-05	41.9525563016792	0.583257589191488	0.189745878223894	3.07388805833907	0.00211288697087975	0.0207753104661754	0.0605390734430273	0.243091454926237
LINC01800	-0.108150044931656	0.3588864723301	0.763148453343133	1.9644282999902	-0.172810951118291	0.623136105146747	-0.277324567925004	0.781530896618972	0.884971461864986	-0.618267643741923	-0.657398252926914
SLC1A4	1.81514923598596	0.30696254138731	3.3540264520989e-09	10.9753851971016	2.54193818481032	0.497440237682634	5.11003733162429	3.22095161270244e-07	3.22522430361725e-05	1.97603019534014	2.57591132943626
LINC02576	-0.217430343655274	0.276784608940053	0.432126521086706	2.59689075967893	-0.257833258584624	0.509580432906601	-0.505971662047473	0.612876543300268	0.782787650579921	-0.765673534050197	-0.758661179142558
CEP68	0.264706489428	0.346467933790145	0.444858663253179	7.58923059853038	0.378901219361073	0.562637078199408	0.673438054551363	0.500668645478181	0.703715468669943	-0.115329327810469	-0.000300245634565524
RAB1A	-0.2042420138833	0.0495131255148793	3.70722683006074e-05	153.660897597038	-0.299076573639379	0.110293496452884	-2.71164287340497	0.00669506814567387	0.0454033888828595	-0.747884074152822	-0.807782626133772
ACTR2	-0.0829909132545318	0.0641058062149754	0.195460747740181	97.8949800381664	-0.117589564345702	0.121943373370388	-0.964296468890839	0.334897310729414	0.558902603773425	-0.584331021609977	-0.591628699254279
SPRED2	-0.290664344582129	0.113609007678748	0.0105136268561694	56.5957365249986	-0.434857489194454	0.194967166972811	-2.23041395095563	0.0257199742478944	0.111832731561679	-0.86445733344996	-0.969499865327624
MEIS1	-0.269084053686182	0.605809808448337	0.656917876971653	5.86088634771641	-0.391857258909458	0.855922888530587	-0.457818413504728	0.647082905658819	0.804488097457239	-0.83534813417266	-0.918285904234773
ETAA1	1.37285492771537	0.757586528322798	0.0699641437677908	2.56106746403865	0.801458793311057	0.843947889141789	0.949654360918019	0.342287906928655	0.565466537153348	1.3794287305711	0.502972574262761
C1D	1.317774602333	0.481778800681627	0.00623371849037561	5.40562112693315	1.5496633054296	0.659355853347098	2.35026851974245	0.0187598721621261	0.0910438306265794	1.30513204126582	1.39409609893155
DNAAF10	1.13533052871251	0.494473664499803	0.0216736850304882	3.22849787807665	1.5770911993115	0.743495226055674	2.12118537421975	0.0339062055871849	0.13489632863057	1.0590370779686	1.42676315863836
PNO1	0.127996959480299	0.327593005238375	0.696004618972031	5.73091347137116	0.131067077638518	0.545348487714095	0.240336373147203	0.810069499493395	0.900464479807754	-0.299733929654874	-0.295474666969887
PPP3R1	0.011597190414163	0.0585150186456046	0.84289508923897	123.155633257712	0.0119464552552194	0.117624037355189	0.101564744110464	0.919102164816965	0.961256856475245	-0.45674312336385	-0.437349230888751
ENSG00000289156	-0.00460942718010246	0.128901794287152	0.971474352703406	13.0207822180682	0.0300584835172454	0.258985541554951	0.11606239999644	0.907603087830701	0.95602287471905	-0.478603888051275	-0.415777515933362
CNRIP1	1.71457912429454	0.566597989791891	0.00247734771192283	4.56896196143638	2.15709758318266	0.788167090963405	2.73685314689549	0.00620299767164061	0.0430176792592292	1.84037329262825	2.11756002601114
PLEK	-0.00465700960420651	0.140773955590925	0.973609618238637	34.9378426779566	-0.00181909938536835	0.23613297054695	-0.00770370770822393	0.993853391355976	0.997614906851084	-0.478668070979671	-0.453744226336731
APLF	0.490416944615917	0.362701271858394	0.176335783054397	8.64680616697839	0.795132465949639	0.571041958857739	1.39242389042681	0.163794074175504	0.368569269380245	0.189126745127316	0.495437817327718
ARHGAP25	-0.0950027669525666	0.0530246949288246	0.0731858071897443	158.510182003756	-0.179722879691837	0.107179671000473	-1.6768373891635	0.0935742842014609	0.256939597682329	-0.600533557742218	-0.665630470259147
ANTXR1	-0.197494879441825	0.732360740949417	0.787415026391929	2.35851084420738	-0.39321433078219	1.09653940675492	-0.358595713350477	0.719897554055393	0.848839560550838	-0.738783006796751	-0.919902198511098
GFPT1	0.389873897348644	0.165211551228192	0.0182824992975309	20.002910520568	0.611020714841837	0.276647083287808	2.20866494444897	0.0271979544507002	0.115990233387536	0.0535063490463876	0.276157781023776
NFU1	1.55219761877094	0.565716358486975	0.00607374078249171	4.47191420633606	1.24801035831731	0.661430678128563	1.88683470480746	0.059182561659878	0.191986273576325	1.62134030433233	1.03482262075337
AAK1	-0.0662101949266606	0.0767007484453032	0.388012399499504	169.084107304859	-0.0735686231832954	0.154786978157853	-0.475289485322659	0.634580652536333	0.797942073723607	-0.561695864550348	-0.539199055203074
ANXA4	0.0842814172315848	0.134939552524156	0.532242509483109	54.0311178193218	0.104283598712242	0.216885668946284	0.480822911070577	0.630642365340954	0.795314687967076	-0.358700902665976	-0.327374218171596
GMCL1	1.70936644454389	0.597851016153236	0.00424731484794236	4.12412910926083	1.95344314985297	0.658015533315709	2.96868850498052	0.00299073599888999	0.0262520951584308	1.83334201884413	1.87500434303441
MXD1	1.5077371501557	0.655739715478893	0.0214883578934283	4.83955614523773	2.22377259564714	0.83709826910899	2.65652513893516	0.00789505643266902	0.0507517829931163	1.56136851585537	2.19697103082644
PCBP1-AS1	0.621390202450477	0.239076637080416	0.009346157571975	14.802693279771	0.793136146962017	0.369103044210543	2.14882038878443	0.0316486405272318	0.128493218656899	0.365793810492008	0.493060169527151
PCBP1	0.650596603511288	0.282857936502566	0.021443543766925	6.65854530061254	1.12576445913746	0.556381549929259	2.02336770383669	0.0430352513484557	0.156699414279182	0.405189708941716	0.889225802251174
C2orf42	0.48445390965794	0.496734009183958	0.329422221854916	3.27879152350144	0.494141656225358	0.82915441204808	0.595958544084434	0.551202921488626	0.741663824018632	0.181083333028462	0.136952955354688
TIA1	1.77766263156038	0.299558249836005	2.95137177247729e-09	7.09308939541885	2.76939401836969	0.577776187030649	4.79319515157309	1.64145809496867e-06	0.000111858529763386	1.92546530519502	2.84681486025565
SNRPG	-0.0684570551054686	0.31907091062616	0.830117224168984	6.32474795420064	-0.0663210850114453	0.521718645268105	-0.127120404097047	0.898845102337858	0.951423757889936	-0.564726606860937	-0.530567121478719
FAM136A	1.44004386172159	0.714714711739366	0.0439202326554508	2.06795800479878	0.912963997361053	0.75066685329709	1.21620395698987	0.223907236731671	0.441293776671598	1.47005846668758	0.635777053308995
TGFA	0.129668686403808	0.174185733953625	0.456617762361657	15.5499026453936	0.174893129472887	0.300310663523299	0.582374023689366	0.560314774643778	0.74860777344226	-0.297478972463228	-0.243277139221254
TEX261	1.3005302873662	0.573306038626581	0.0233002847302952	1.73123191413786	1.66397128901747	0.863471461456083	1.92707155163124	0.053970713515487	0.179896267570473	1.28187154847684	1.53023873317493
ENSG00000236469	-0.194052673104173	0.317762805721898	0.541408775728979	4.8099798297355	-0.251875652258982	0.532750290231826	-0.472783697873498	0.636367505828509	0.798488805182132	-0.734139887261457	-0.751565574850541
NAGK	-0.121856855998786	0.133957575107417	0.362997874900146	34.5370919190131	-0.153676538551421	0.230257659923076	-0.667411188851482	0.504509520913748	0.7068041076716	-0.63675647212395	-0.634608861934368
MCEE	0.376068474698383	0.169626832491862	0.0266207602783473	8.22346880815081	0.5086843464756	0.333723236068961	1.52427008819513	0.127441256010936	0.312489016800429	0.0348845055795205	0.154273531726606
MPHOSPH10	-0.22879949990401	0.320628090804323	0.47547591894054	5.14845200575765	-0.186424517108644	0.570125818055874	-0.326988379064029	0.743676674682917	0.861504666291979	-0.781009149147089	-0.673612227464817
ZNF638	0.39873499286988	0.0724622316817361	3.74104357030944e-08	115.885173024817	0.569090285506739	0.127465611174633	4.46465741043726	8.01969701280592e-06	0.00036947082998434	0.0654588939210851	0.226217969949704
ENSG00000281195	-0.467013910663042	0.278119476811336	0.0931160945958562	2.23974984110097	-0.64281596388836	0.586363588750654	-1.0962753762695	0.272958281897381	0.496280607077088	-1.10233154405565	-1.21718173031565
ENSG00000289463	-0.0112300684403392	0.435160108512568	0.979411477353645	2.99355759482358	-0.171643526264492	0.749664123216742	-0.228960571739761	0.81889956130843	0.905084063401544	-0.48753433142282	-0.656007831279285
EXOC6B	0.666559897099745	0.144901034598141	4.222791065216e-06	60.0355197544249	0.967112810461556	0.236428142784224	4.09051477151851	4.30416795308935e-05	0.00129164526372067	0.426722259009226	0.700269154606436
SFXN5	0.944039703655349	0.293161874490662	0.00128101442822673	13.3185526839795	1.31208512884014	0.441553788593595	2.97151822209317	0.00296331288343989	0.0261032220154359	0.801008918229866	1.11113669588368
CCT7	0.961201995438896	0.709731069538415	0.175634751438761	2.16910185621745	0.962227737208568	0.963386856197371	0.998796829143613	0.317893122392197	0.543670573739323	0.824158771676756	0.69445095433504
ALMS1	0.159712795590772	0.229116394356586	0.485751802739908	14.8690200001443	0.266124024534537	0.382625363866894	0.695521127624763	0.486728775425606	0.692385314404398	-0.256953107188792	-0.134619686012597
TPRKB	0.388504247825677	0.403812088822443	0.336003556931857	2.71272666480962	0.690912756930039	0.695678597282851	0.993149364704583	0.320637170123087	0.546361082482377	0.0516588576897442	0.371310479230635
DUSP11	1.57507221340494	0.714468831483537	0.0274866756380442	2.21346012893319	1.32823905546118	0.925297485637117	1.43547245732179	0.151152511441659	0.349578095475255	1.652195362626	1.13037628050878
STAMBP	0.49745237753809	0.208214674831549	0.01688822563749	10.0548688048104	0.641109105619379	0.365235092246532	1.75533271372137	0.0792024139445105	0.230627088438422	0.198616692224	0.31199353502822
DGUOK	0.375506181596786	0.284770643916259	0.18729393455427	11.1568217044509	0.515414534659909	0.447018049656613	1.15300609238449	0.248907883878248	0.468636428337922	0.0341260402731183	0.162289293352399
DGUOK-AS1	-0.597338259001292	0.370677835376909	0.107076117769538	2.06504328580599	-0.97054051705153	0.706917696298226	-1.37291868930961	0.169777625787168	0.376163432343528	-1.27812330908579	-1.60750690773051
TET3	0.0929845916327424	0.0845066920584201	0.271191750909158	72.7851277703407	0.148004062218489	0.170346556284405	0.868840940766576	0.38493413649497	0.607878770747528	-0.346961374259713	-0.275302447808271
MOB1A	0.0520516726106653	0.0758091424838466	0.492325554376363	41.9841949145018	0.0728535124247505	0.153680362691267	0.474058696562997	0.635458051109927	0.79824592655902	-0.402174925483853	-0.364807952958691
MTHFD2	-0.62283477160126	0.0904917858971556	5.86969276594403e-12	25.1666689679357	-0.793387204984354	0.198715053024192	-3.99258734006309	6.53562484412202e-05	0.0018065438783995	-1.31251501722945	-1.39651448346799
MOGS	-0.527770902025365	0.195201850017584	0.00685682987415649	6.38669888926141	-0.785304366307971	0.410941329645919	-1.91098901389309	0.0560059927301699	0.184425102906429	-1.18428536838464	-1.38688769350085
CCDC142	0.285620108503861	0.222042776589835	0.198328193800765	4.63928989752325	0.294674314768179	0.436014780899279	0.675835608509449	0.499145023892418	0.70233870367885	-0.0871193880916708	-0.10061583432333
TTC31	0.703906865158697	0.226182660488506	0.00185750970443761	4.56805905850385	0.94915046829578	0.452951809779107	2.09547781420424	0.0361285386303368	0.140546812536976	0.477098796604239	0.67887571818255
AUP1	-0.161840709349334	0.204985657232521	0.429806910294301	14.3426060042422	-0.192348137577035	0.355850557712015	-0.540530662123338	0.588831121172773	0.767153450885345	-0.690689848678851	-0.680667354058008
LOXL3	0.0367621580368575	0.0907303264236948	0.685344845567786	29.9587835444719	0.0218816687898391	0.17971753673267	0.121755890869949	0.903092347948961	0.953528813171854	-0.422798629248	-0.425516232878302
DOK1	0.161499250340491	0.147660303868061	0.274077137926817	8.8529580147179	0.259855858991414	0.283398825956706	0.916926377920534	0.359181220464261	0.582393475944446	-0.254543396051895	-0.142085171293058
M1AP	-0.148900677162206	0.302984693225556	0.623110892426932	3.10397882946004	-0.289059118624947	0.588562626593336	-0.491127206458983	0.623336480064976	0.791306711368384	-0.673235312157264	-0.795851677207261
HK2	0.315525870617293	0.15672368319772	0.0440870504732084	36.1215529810734	0.426260752386139	0.252583307656889	1.68760460198413	0.091487155249899	0.253176383098494	-0.0467801362670859	0.0561057146509001
POLE4	-0.383346674505757	0.656472328403486	0.559254302289334	2.03338958227502	-0.349241910497195	1.01135484402564	-0.345320846150355	0.729853176509299	0.853843369989179	-0.989474573682714	-0.867530343599892
MRPL19	0.567926805752044	0.544051082055561	0.296538563223702	1.73802638398033	0.676543023269928	0.871204816529041	0.776560242131508	0.437418265799687	0.655426086775436	0.293678162188662	0.354195896920122
GCFC2	-0.283494634193311	0.470300730490231	0.546645490242881	5.67363747795103	-0.4010145878212	0.695618788855991	-0.576486136150383	0.564286638065406	0.75103007993162	-0.854786262310329	-0.929192429234571
SUCLG1	1.00622830622959	0.522972203857478	0.0543474447617665	2.72146275965632	1.49630669894769	0.742561770193637	2.01506024011645	0.0438983375714925	0.158547805148714	0.884893812731007	1.33054752837041
TMSB10	-0.706970629563218	0.521521917666631	0.175229207774456	18.1118539529609	-0.987364650254869	0.80349611337489	-1.22883562697981	0.219133440872531	0.435206730476047	-1.42600410167182	-1.62754471910003
KCMF1	0.00920510775964773	0.0840217080818162	0.91276126665185	45.2556175796779	-0.00501912701196875	0.160042147179218	-0.0313612826398051	0.974981417929807	0.988917111134591	-0.459969753209287	-0.45755551035262
TGOLN2	0.00405944228712166	0.229247606633493	0.985872057237386	26.4328096500854	0.0667882834162771	0.369534730303496	0.180736147212535	0.856574684623641	0.928443860439945	-0.466910632846929	-0.37203173758497
ELMOD3	0.142457377397613	0.149972786146705	0.342169071656502	18.0540411224669	0.225728635024713	0.278452702808915	0.81065341707104	0.417564731647964	0.636860850429199	-0.280228576885641	-0.182731240136264
CAPG	0.599579673733515	0.156732542110492	0.00013050918609388	10.9621411672376	0.926989162358838	0.286890810998899	3.23115668686369	0.00123290334018933	0.0147542444844852	0.336374048273485	0.652481248839037
MAT2A	-0.227794520655108	0.366085084695769	0.533780947143773	14.785274445213	-0.283044024687943	0.547187928819035	-0.517270227979665	0.604967533948859	0.776425112560836	-0.779653553832509	-0.788687604251888
GGCX	1.44695117990387	0.441026738444708	0.00103487609870573	2.43537167893229	1.86910029715216	0.645110815956442	2.89733213414044	0.00376351086126388	0.0304211961133299	1.47937560251346	1.77455065829713
VAMP8	-0.224638593205093	0.208424538391956	0.28112596273351	5.90147034725547	-0.356899337014646	0.411019856164618	-0.868326266144435	0.3852157469655	0.608094073230136	-0.77539658985134	-0.87665046089082
TMEM150A	-0.120638762445217	0.22820866024232	0.597059656804173	3.52072065602389	-0.090116635537231	0.435538496713772	-0.206908542453032	0.836081284967332	0.91649526914482	-0.635113411418226	-0.558908002230602
USP39	-0.26549258477307	0.233402983546973	0.255335247940983	12.1270784173959	-0.435656587940104	0.413677908216892	-1.05312993342562	0.292281445553508	0.517531184629479	-0.830503677497165	-0.97045160469734
C2orf68	0.221738505721989	0.254761520792624	0.384094545635979	6.44695378721224	0.450252190558069	0.449330582137168	1.00205106987492	0.316318928078502	0.542439681576029	-0.17328793486877	0.0846799007181673
GNLY	0.451153325871339	0.433494373071209	0.297997955380079	10.8504630436273	0.450871078410792	0.637404983770817	0.707354178098027	0.479346404895371	0.686689966604128	0.136164877843197	0.0854170060359788
ST3GAL5	0.757270327368551	0.234464042632162	0.00123879867359745	12.6141029355896	1.16802209129811	0.384414315456467	3.03844587554228	0.00237801817919733	0.0225172793545042	0.549079645383484	0.939555317116742
POLR1A	0.601864735957191	0.270630680999191	0.0261528942967762	8.48867404277448	0.877956535078096	0.440714911030467	1.99211897102661	0.0463580059266165	0.164058747244173	0.339456320516744	0.594082606571476
PTCD3	0.891747063112353	0.230424092421096	0.000108824067597241	8.60028396936365	1.31052412029427	0.391833317170645	3.34459593624483	0.000824025251724127	0.0111353772141185	0.730472478214216	1.10927750977226
IMMT	0.0524895855437422	0.152291909969634	0.730346754901731	24.032486737999	0.0776157411448328	0.278226275160831	0.278966251839322	0.780270724137929	0.884537079201835	-0.401584233963683	-0.359136062488126
KDM3A	1.12330734735376	0.233537498941026	1.50956237121626e-06	28.9155092586121	1.61734991967947	0.370768733591123	4.36215293564387	1.28788788858153e-05	0.000520084109080269	1.04281926219371	1.47471193763113
CHMP3	-0.245057767989809	0.122049510671654	0.0446586606975145	25.2670047146636	-0.321652970405276	0.251427455106116	-1.27930726685962	0.200788874620024	0.415070829291404	-0.802939584093273	-0.834671475284632
RMND5A	0.849894733199894	0.474591480012497	0.0733266431554988	2.42263931742203	0.613006574845411	0.765689416445979	0.80059429016368	0.423366557344264	0.642116851193086	0.674018753029729	0.278522972007285
KRCC1	0.391032952950636	0.0878404840283599	8.52226366519852e-06	38.26246915149	0.542599871217284	0.164170675663371	3.30509616912265	0.00094943816163403	0.0123265409169132	0.0550697747042962	0.19466746341144
EIF2AK3	0.202097935085333	0.276569278610051	0.464943057843978	10.9613021438689	0.344965397264759	0.449149972687974	0.768040561597467	0.442463087521769	0.659328879706567	-0.199780686395566	-0.0407183517929645
RPIA	-0.0766257238144372	0.228841484293071	0.737744330364025	8.44356426626262	-0.155142672560058	0.399698150510972	-0.388149588287371	0.69790533686283	0.837079556431777	-0.575745151811332	-0.636355050956557
MRPS5	0.159299665465553	0.281141318104183	0.570973902277165	5.91689006187767	0.354926465535404	0.495261230209724	0.716644962063973	0.473593193988473	0.68243318834198	-0.257510369702094	-0.0288545603789436
ZNF514	1.92016998030423	0.437570378216603	1.14264260763062e-05	3.8461587853119	2.68681416954758	0.640706321422619	4.19351905812603	2.74659989594714e-05	0.000913640161997603	2.11769046254187	2.74846094129756
LINC00342	0.806413261946696	0.386020682746364	0.0367039792535964	5.39076558144704	1.12636844406988	0.622791337536533	1.80858078168727	0.0705161564060676	0.214167453671539	0.615367513448097	0.889945157952872
ANKRD36C	0.834939812411867	0.356420069484812	0.0191513186153127	5.43708989469837	1.2794686175199	0.573398843926978	2.23137634662347	0.0256562103043988	0.111724265952295	0.653846375766888	1.07228990993235
STARD7	1.0401261855488	0.502733250454853	0.0385514832417663	7.17591685858358	0.264721118021888	0.578734751615468	0.457413551342737	0.647373825891962	0.804747827904463	0.930617947263684	-0.136290570077161
STARD7-AS1	-0.265493229126416	0.164218624158443	0.105941765871117	6.73474585466821	-0.309139050685524	0.342202042594741	-0.903381664064546	0.366323368056576	0.589686878402096	-0.830504546651804	-0.819767197019171
TMEM127	0.0115076609440957	0.327046109071352	0.971930897716622	9.19537815390241	0.0806346020950687	0.528583120871927	0.152548575448375	0.878754281046817	0.940988188554388	-0.456863887777914	-0.355540550877481
CIAO1	0.554086516377115	0.321305919679516	0.0846207301638855	5.99169421989431	0.783933336304019	0.517969476528314	1.51347400151516	0.130159300202034	0.316758919138362	0.275009287732204	0.482099475041103
SNRNP200	0.420289650031161	0.192092437485822	0.0286728648288316	10.4082294578479	0.64828014385857	0.354629188260094	1.82805072261312	0.0675419395232078	0.207834139809282	0.09453351639429	0.320534356110879
ARID5A	-0.287782016321165	0.116235091555477	0.0132915037680896	32.9723389789841	-0.44653569123914	0.20306581389718	-2.19897028785574	0.027880035065438	0.117826243120568	-0.860569421644899	-0.983408790493538
KANSL3	-0.0177398360921834	0.219418669850198	0.935561836054499	11.1516827217762	-0.0337275677231985	0.378961141150092	-0.0890000690330418	0.929081855258435	0.966509089966185	-0.496315219722247	-0.491747721786762
LMAN2L	0.427924446717986	0.901666738799068	0.635077314671975	1.99729246009989	-0.110527248808976	1.01235237967082	-0.109178632883656	0.913060807476183	0.958561454350806	0.10483193263298	-0.583217368646835
CNNM4	0.693167988969223	0.395641037686252	0.0797716822664155	3.79202213526274	0.847912921071258	0.590881613647324	1.43499628603666	0.151288155934333	0.349693245878734	0.462613352987148	0.558300182416139
SEMA4C	-0.813815727609689	0.483558153421894	0.0923801536178727	6.55432792583592	-1.13658365877033	0.73634407684995	-1.54354967263753	0.122697465157865	0.304124835967197	-1.57012520114326	-1.80526694165034
ANKRD36	1.15447366707981	0.237609703344633	1.18160515022268e-06	9.64657952295982	1.8516239195164	0.425930612409583	4.34724310854614	1.3785938964228e-05	0.000549924467707194	1.08485885359775	1.75373601339059
ANKRD36B	1.23353766018081	0.751669546003129	0.100784178085954	1.90438833156596	1.13876593491721	0.898390870862597	1.26756178390795	0.204954486656664	0.420581007436604	1.19150660649103	0.90471076757161
C2orf92	0.162419924273335	0.492459184102294	0.741540522203559	2.37355862298361	-0.0247749110003705	0.756602699691873	-0.0327449413152505	0.973877985103381	0.988917111134591	-0.253301518400208	-0.481084964633097
TMEM131	0.1072630248704	0.0842571037305463	0.203002325614247	83.7345959855554	0.135681877847449	0.146230861133635	0.927860759319845	0.353479801766418	0.577250340278558	-0.327701496786946	-0.289978366210913
INPP4A	-0.172951161242581	0.103419255598308	0.0944591955349749	82.0837783969784	-0.226160806932858	0.175918362699924	-1.28560090863645	0.198582379474248	0.413207991895843	-0.705676502926507	-0.720938783335419
UNC50	1.26324175301127	0.515832793506193	0.0143278707568878	2.52227364335406	0.814760301407648	0.773161890947212	1.05380297573833	0.291973130838451	0.517265270431074	1.23157383087286	0.518814882864832
MGAT4A	-0.0695773142269966	0.0644808708593565	0.280570758354019	403.182175873882	-0.106269691499661	0.112910411238068	-0.9411859396703	0.346609580800967	0.569462681539287	-0.566237700764536	-0.578146549887385
LINC02611	-0.18905017339289	0.132282170056099	0.152963058347566	13.6507528390342	-0.307450779956888	0.263885086239811	-1.16509342887792	0.243981176463409	0.463810012521392	-0.727392120899896	-0.817756439615373
TSGA10	1.61248941478496	0.782578707738361	0.0393524758796258	3.14741532626636	2.24301821740801	1.04074038520888	2.15521397006021	0.0311450942080773	0.127146266463234	1.70266663646663	2.21989287374534
LIPT1	-0.387651492951124	0.461986046740179	0.401414409296746	2.3519269162956	-0.627793236309712	0.787383686243689	-0.797315523902555	0.425267806699287	0.644135595622275	-0.995281252498258	-1.19928942181818
MITD1	-0.365418209268593	0.185466907695334	0.048808469225606	15.6694999302103	-0.518618103467461	0.327529999316599	-1.58342168518784	0.113325383598758	0.290320056086309	-0.965291245022265	-1.06926009479756
MRPL30	0.871349903661839	0.366789852631691	0.0175199355798669	2.03243660963901	1.10866060750634	0.626892934367038	1.76850072273623	0.0769772314810199	0.22636427105881	0.7029591799923	0.86885484176635
TXNDC9	0.350185762985802	0.407330798420519	0.389949730117011	2.14083358090165	0.697075044318687	0.688372782352703	1.01264178681824	0.311231292700905	0.536622644713537	-2.81384024895871e-05	0.378649861937971
EIF5B	-0.242271300722193	0.201995039179331	0.230375428514251	24.5308346065797	-0.293891769489952	0.328020182921545	-0.895956361198188	0.370276070537235	0.593421375172609	-0.799180977160503	-0.80160744157725
REV1	-0.136398886507163	0.100171034370861	0.17330522344486	47.6828701101664	-0.196378722882917	0.173529853814901	-1.1316711134465	0.257772730324168	0.479076477778611	-0.65637191039612	-0.685467845536048
AFF3	-0.0372245585127215	1.04320432894315	0.971535203579569	2.11283970349942	0.373356301580367	1.40039286747372	0.266608257048533	0.789770797487347	0.888220714148053	-0.522597750877045	-0.00690433127787488
RPL31	0.113825228302295	0.263366310785296	0.66560072614758	10.6782856883348	0.248615615204745	0.432249358875591	0.575167111529022	0.565178283240586	0.751707033537526	-0.318849878969641	-0.155472481178361
TBC1D8	-0.224225411175551	0.237699743985809	0.345520500129842	58.7265509520766	-0.32175825028602	0.362440785840302	-0.887753980391688	0.374673102262425	0.598263636614721	-0.774839257325391	-0.834796865304186
CNOT11	0.136449689301962	0.268305271834405	0.61105973121849	7.11194774247142	0.191063924119224	0.458117229778164	0.417063388364031	0.676632043346322	0.82359095030482	-0.288332220660202	-0.224017464508605
RNF149	-0.535373485832786	0.0935599335175873	1.05121431902673e-08	211.495892808893	-0.777186874619727	0.161964670989761	-4.79849630089306	1.59861260017108e-06	0.000110473136939992	-1.19454033334965	-1.37721963124309
MAP4K4	-0.0202015502422777	0.0609587464721251	0.740344574430073	285.738700540196	-0.0377600084339418	0.112220884882623	-0.336479332465048	0.736509434255243	0.858153298307611	-0.499635774023594	-0.496550423081626
ENSG00000288948	-0.572583185895263	0.226888177342587	0.0116148104283493	4.9711234286755	-0.778813441803535	0.486767388619602	-1.59997045819386	0.109605137157591	0.283598524207157	-1.2447317130391	-1.37915689873944
TMEM182	-0.00588070369493626	0.166157591196536	0.971766903557234	11.1737008210178	0.0644513804406511	0.345134939499328	0.186742555054402	0.851862488850268	0.925830834321373	-0.48031868613186	-0.374815026355245
MRPS9	0.69944522585286	0.386197770582164	0.0701243943050727	5.16122735684488	1.15253285908358	0.633005459903165	1.82073130816263	0.0686477105882604	0.209856692835701	0.471080585437242	0.921107394146662
C2orf49	1.33684127051617	0.396700395721556	0.000751950492654492	4.59966145783442	1.54390417043146	0.529834931916971	2.91393427920188	0.00356905034483536	0.0294064576270944	1.33085066787628	1.38723687716068
NCK2	-0.239475058933312	0.12697546248807	0.0592956586268436	333.048862848692	-0.348917243842487	0.19428459658034	-1.79590791027123	0.0725091641946691	0.218194550212293	-0.795409185582135	-0.86714366042838
ENSG00000290119	-0.305063591556154	0.304258460958128	0.316031593419655	2.63701511859154	-0.391927939837677	0.605561214339009	-0.647214403031872	0.517493190895136	0.71614168414243	-0.88388017402384	-0.918370086349237
ENSG00000235522	-0.385856939018322	0.220238872142928	0.0797750297810852	12.595310424096	-0.538362338410655	0.368577191875604	-1.46065017119224	0.14411147017723	0.338495773989165	-0.992860616544106	-1.09277579398072
ENSG00000234162	-0.682835975603447	0.266193776007971	0.0103121148185926	16.6074599747709	-0.993693574269325	0.414286671827849	-2.3985651526879	0.0164594480707611	0.0834279772305674	-1.39344937592734	-1.63508256869032
UXS1	0.097759034854998	0.1605035741405	0.542473404296804	17.4092889898238	0.185875623039955	0.308209871299634	0.603081342775201	0.546454577445917	0.73841349056414	-0.34052122848666	-0.230196813964424
SULT1C2	0.562764346831779	0.677179399931649	0.405950050005374	2.24348496809489	0.673649838144994	0.932268675044738	0.722591948198481	0.469930616484609	0.680151790496087	0.286714630223526	0.350750067224776
GCC2	0.387261920327195	0.238414054892629	0.104306454894111	37.4681373193629	0.574332155006862	0.363783752415821	1.5787735191383	0.114388014619282	0.291692785005059	0.0499831083268024	0.232461120250385
GCC2-AS1	0.144745754740496	0.329819913969124	0.660760812643462	3.43965852972307	0.0281686431959368	0.56669010962301	0.0497073139580219	0.960355627970904	0.983636471984172	-0.277141832947997	-0.418028345941613
LIMS1	0.085226033851956	0.0709321140214636	0.229551300844126	169.476449219729	0.0972125198985013	0.130500972996127	0.744917970085834	0.456321310949663	0.669666582693159	-0.357426729228017	-0.335795985981936
RANBP2	-0.0870946679748085	0.142514770007072	0.541115301437195	42.7688284601155	-0.0866367427688543	0.243671030343058	-0.355547980598599	0.722179106508793	0.849379438771161	-0.589866489807031	-0.554763394360696
CCDC138	0.751487200923044	0.510933893585831	0.141342231512956	2.75924446048625	1.10826713080217	0.782951318601999	1.41549941161226	0.156922120799756	0.358861983548824	0.541278908082963	0.868386204726852
SH3RF3	-0.229476827253219	0.0966633900180488	0.0175975664520479	512.180122915545	-0.314275612772891	0.152676078993605	-2.0584469737794	0.0395472464905624	0.148984161374366	-0.781922781724109	-0.825884924509232
SEPTIN10	-0.119878908561765	0.157404114934532	0.44629902278567	17.5332033710977	-0.174146293481241	0.282170130890423	-0.61716770989084	0.537124111568178	0.73185211147161	-0.634088460539589	-0.658988667010013
MIR4435-2HG	0.064228821598376	0.626892913063467	0.918394886201135	2.08373299669166	0.285840618783111	0.884123202036298	0.323304057765668	0.746464981229531	0.86319359660681	-0.385749426021322	-0.111136907338216
BCL2L11	0.452573001971868	0.186653904872546	0.0153225612005053	9.17367253728292	0.623756305247382	0.3764955176144	1.65674297850797	0.0975714497794774	0.264328555193555	0.13807984899529	0.291326072616662
ANAPC1	0.0108204287652648	0.144626159562492	0.940360682160993	17.0252018097908	0.01423574215557	0.256971577269053	0.0553981195385858	0.955821293929679	0.980779430108734	-0.457790880770725	-0.434622653624679
MERTK	-0.13962822140229	0.12737530798362	0.272993290403991	278.818337876432	-0.219921862214353	0.207455758609008	-1.06009041970649	0.289103465824318	0.514303915940898	-0.660727892131892	-0.713508100523809
TMEM87B	-0.0453286946606151	0.0961857125733039	0.637453474855516	27.6029042454133	-0.0879638867754895	0.177293719352034	-0.496147788522777	0.619790144839194	0.788232334280328	-0.53352924921675	-0.556344044070476
ZC3H8	0.421881617078078	0.349072668344518	0.226824935914383	6.64552193857454	0.476276339728386	0.495779637517786	0.960661357761592	0.336722466724315	0.560968515222721	0.0966808871704784	0.115675078052095
ZC3H6	1.81608118336342	0.405680731345985	7.58316816728418e-06	15.4877921019785	2.31274065573088	0.514461099483441	4.49546264635569	6.94188444535649e-06	0.000337231247833086	1.97728727950352	2.30293341143317
RGPD8	0.474421115730448	0.372482932116668	0.202779650677516	4.32996762085891	0.376941282086426	0.542288672042362	0.695093409690439	0.486996764574601	0.692393400575276	0.167550308883811	-0.0026345622338706
TTL	1.81790078508914	0.436119408187785	3.06805005887048e-05	5.95818485721053	1.74571913188686	0.597294102460729	2.92271282220075	0.00346996393097128	0.0287590845055922	1.9797417018973	1.62760171975406
POLR1B	0.140868309836728	0.557168189941659	0.800400310290757	3.62642827359175	-0.104536817732902	0.806378077007204	-0.129637474918565	0.896853252717155	0.9510288490289	-0.282372036606269	-0.576082669552759
SLC20A1	-0.298083058819234	0.235109856614231	0.2048530006156	24.7664226532932	-0.408802307788626	0.370424800677542	-1.10360404336018	0.269764936469505	0.493145179131007	-0.874464280629239	-0.938467728105539
IL1A	-0.863980386254283	0.312942314112441	0.00576547590332649	7.87426533597076	-1.21729851887792	0.524353239638226	-2.32152378750971	0.0202585917899064	0.0958671533933396	-1.63779125125371	-1.9013996292608
IL1B	-2.01668689385275	0.322659560180837	4.09926511280777e-10	28.361062534241	-2.91249553651419	0.485552035082724	-5.99831805054216	1.99371741425066e-09	5.14851289106361e-07	-3.19265274963257	-3.9204063538884
PSD4	-0.395923438143811	0.178413923642995	0.0264779777551548	9.33726940111824	-0.520666484538843	0.34385615678488	-1.51419852244954	0.129975496340738	0.316645865340531	-1.00643910491952	-1.07169974937145
PAX8-AS1	-0.0310788896015068	0.370805964201248	0.933203976900594	15.8413231587019	-0.0747991529816017	0.565849222735497	-0.132189194534895	0.894834647631262	0.950428877281694	-0.514307987690282	-0.540664635847558
ENSG00000272563	1.13678880026973	0.751321616077818	0.130266408041533	2.60125747341513	1.84614928066344	1.01152222833613	1.82511983320446	0.0679829478704549	0.208682113201535	1.06100410971829	1.74721563107277
ZNG1B	0.0696279955388178	0.142456576992234	0.62500705235827	21.1118595383673	0.0852519439960912	0.245417582950868	0.347375045304552	0.72830957842615	0.85275049434385	-0.378466594157612	-0.350041222922629
WASH2P	0.109606047513716	0.221906505161952	0.621356356916769	8.5457630505478	0.23886310104762	0.388698320781576	0.614520537591532	0.538871405885617	0.732830478214934	-0.324541042955978	-0.167087881312039
LINC02936	-0.0425021699040354	0.458222869286296	0.926098708469729	1.68902014749355	-0.269456082071041	0.841513669612256	-0.320204046352804	0.748813656011287	0.864765941028459	-0.529716609581899	-0.772504147561036
SLC35F5	0.369256918912081	0.133354857759857	0.00562321065242467	24.221400282983	0.556651666832283	0.239929887008616	2.32005972149811	0.0203376468551925	0.0961799173927731	0.0256965416300091	0.211403376431941
ACTR3-AS1	0.830728517081725	0.241331662039535	0.000576856146389519	7.55264773318482	1.05310420545743	0.383119633221739	2.74876073721839	0.0059821035406241	0.0420504169370661	0.648165848309138	0.802686279548564
ACTR3	-0.0829644666280325	0.0639220526947626	0.194321514938011	95.9998569512249	-0.133245557048094	0.116121577545728	-1.14746595649394	0.251189095315455	0.471213647931669	-0.584295348313232	-0.610275236628988
LINC01191	-0.423669268769575	0.26200776197206	0.10587604195642	2.71107503915291	-0.566398391012785	0.492964543199577	-1.14896375170633	0.25057092782004	0.470503734155769	-1.04386487071173	-1.12616718043717
DDX18	0.282561327328688	0.273465515504945	0.301481644246353	6.92937485958533	0.35891910267451	0.487583176478842	0.736118717767296	0.461658452585961	0.674041830045641	-0.0912453135114483	-0.0240992657736628
ENSG00000236255	-0.0401472715012814	0.374616313718908	0.914654874769299	1.75949708286254	0.0390300331308218	0.726616884056536	0.0537147346658476	0.95716244318469	0.981313736575004	-0.526540136789475	-0.405092257045048
CCDC93	0.302666462710026	0.102037525928339	0.00301477897558332	29.8728397445985	0.400339080411151	0.19098315902786	2.09620095535623	0.0360643682465874	0.140471230127666	-0.0641259203978754	0.0252325892934316
INSIG2	0.613421098960598	0.143425029991416	1.89474795930196e-05	20.8420880259388	0.861771928955138	0.250113305555651	3.44552612681132	0.000569948867367196	0.00851279792309634	0.35504445485696	0.574806482169567
STEAP3	0.222161639959578	0.157736821879835	0.159003090861921	14.1154425325632	0.374297699268937	0.280138693978065	1.33611567168313	0.18151146838507	0.39241507804862	-0.172717178019272	-0.00578311159426447
C2orf76	0.452149904037239	0.316513083979499	0.153138031934046	5.43600004771917	0.692672486317514	0.553289271945041	1.25191743530917	0.210599950880875	0.425931021845429	0.13750914111409	0.373406345038487
PTPN4	1.33739743351329	0.276412298509439	1.30878592719226e-06	7.29124630367904	1.86868280239443	0.418079547496373	4.46968241710184	7.83358245066035e-06	0.000364317272930474	1.33160086441403	1.77405341537222
EPB41L5	0.60425012450759	0.295355002476563	0.0407717664979695	12.5693195955905	0.933846637874182	0.485507614466199	1.92344385556325	0.0544243311155996	0.181013111460326	0.342673920826311	0.660648611709197
ENSG00000224789	0.0657114668224833	0.486266062647632	0.892505296592062	2.25281966218944	-0.0201714924459589	0.835071604414822	-0.0241554045656889	0.980728649741352	0.99131274529709	-0.383749517146406	-0.47560221960645
TMEM185B	-0.673719380501286	0.485116392992461	0.164900012200359	2.1707764554337	-1.06886381891179	0.777077527714849	-1.37549186637143	0.168979005622069	0.375016765337485	-1.38115219305623	-1.72461153072015
RALB	0.501891232658258	0.195164376095031	0.0101220004300725	12.1210975310931	0.678700960194115	0.329890425174952	2.05735270987079	0.0396523105354879	0.149140714175831	0.204604170283451	0.356766034264589
TFCP2L1	0.2902281349013	0.285581120393369	0.30949981409859	6.03811840468794	0.496514748794361	0.532375089611684	0.93264083628804	0.351005441475548	0.574260819806527	-0.0809037184640071	0.139779346508715
CLASP1	0.678336421391568	0.0802261851844542	2.78371967035391e-17	104.70276083386	1.03470867484864	0.166015623793728	6.23259818084503	4.58761831020251e-10	1.87576243658405e-07	0.44260736426835	0.780776908769924
CLASP1-AS1	-0.897061240098153	0.466822216496543	0.0546518820552382	3.19172182287041	-1.30888516709773	0.785510807593732	-1.66628537054412	0.0956565891479322	0.260382277200738	-1.68241331735316	-2.01048079016311
NIFK-AS1	0.970441886271103	0.59166384000455	0.100965396487871	3.55886465073244	1.44138319401588	0.879183368485319	1.63945684789185	0.101118150632578	0.269712533883524	0.836622265557912	1.26513275672808
NIFK	0.247906886103787	0.451621035277257	0.58305569088829	3.15716979519116	0.283739521451498	0.723747242860677	0.392042283062788	0.695026972064166	0.835923480434571	-0.137989958443393	-0.113639347820054
TSN	1.68330848122554	0.902456149245679	0.0621460364343306	2.9784561019439	0.914054237107052	0.769254794299025	1.18823339663417	0.234741469594532	0.453341222046296	1.79819298166702	0.637075546260391
GYPC	0.135341421253335	0.112388062681541	0.228499509184697	23.5244751856135	0.202491385336475	0.206044098004313	0.982757513065171	0.32572679710677	0.550753788301402	-0.289827140058448	-0.210407175673139
BIN1	-0.7599550282601	0.252490313863393	0.00261386768482736	123.058332700029	-1.06510749720591	0.365281106660632	-2.91585706948555	0.00354712958580413	0.0292750064133692	-1.49747363967259	-1.7201376915704
CYP27C1	-0.974291887619805	0.385415446681552	0.0114746877253682	2.67838843410455	-1.39523164208304	0.750069591102271	-1.860136257534	0.0628662505811014	0.199388014528878	-1.78658810905835	-2.11332082104419
ERCC3	-0.258598998475452	0.18105957116332	0.153218855429586	15.8194502429694	-0.36508284086256	0.333142810678455	-1.09587488956781	0.273133529327533	0.496436251767194	-0.821205064320903	-0.886397144685128
ENSG00000286145	0.0404032357369631	0.181872263703815	0.824195778850571	7.95001009618998	-0.0192449737344924	0.404815134218095	-0.0475401537831937	0.962082728406662	0.984269501761402	-0.417887256325942	-0.474498721022225
MAP3K2	0.15374024642936	0.0709936104161914	0.0303455547113194	97.6016527723476	0.214415104436597	0.135254266566307	1.58527423851344	0.112904039526486	0.289735573211103	-0.265009352796012	-0.196205835772668
IWS1	0.565743755394259	0.184807529452008	0.00220408177358684	31.2801906554203	0.858470605989527	0.29258382763274	2.93410135801184	0.00334514950511234	0.0281526175760441	0.29073349159995	0.57087455378697
ENSG00000231731	0.0710100737357978	0.662279926252528	0.914613946037065	2.35988650006498	-0.602311490587317	0.820485287710893	-0.734091762044547	0.462892813966181	0.674526523233539	-0.376602338024705	-1.1689402556543
WDR33	0.102594245148472	0.0796695761842265	0.197834101977591	56.1229825916884	0.163965778597311	0.148661762262054	1.10294521000148	0.270050959356741	0.49342306999676	-0.333999115292773	-0.256291788651746
POLR2D	-0.21776410118878	0.529226288604923	0.680723279940912	2.14423334787994	-0.384767029102974	0.829685282727571	-0.463750577614275	0.642826455972859	0.802347495861315	-0.766123732548446	-0.909841327286185
AMMECR1L	0.725340316237741	0.247911466383672	0.00343567513508237	5.07877156169917	0.874689569777618	0.473815004341354	1.84605713572435	0.064883909813259	0.202643477720404	0.50600992674926	0.590191598716833
SAP130	0.910597813759735	0.233675041004673	9.74498169814934e-05	8.42081519604724	1.28198246766098	0.423047504172953	3.03035109536273	0.00244269602198774	0.0229072716399315	0.755899858214193	1.07528394560297
UGGT1	0.164080143184146	0.138991986559366	0.237801115746072	28.8449782154788	0.252788338013495	0.249722450834616	1.01227717879843	0.31140554328532	0.536674147569169	-0.251062084124193	-0.150502701664107
HS6ST1	0.440150469122251	0.166725846827071	0.00829144885760735	17.5097686811372	0.65430434514042	0.304633057891726	2.14784419546803	0.0317261347670828	0.128684418110358	0.121323356416397	0.327709276059432
IMP4	0.918090936822653	0.584129506131304	0.116014346141089	1.8643879963627	0.953788384352767	0.821250668453056	1.1613852152466	0.245485278774419	0.465118360030025	0.766007173889386	0.684399550285778
PTPN18	-0.14152736840132	0.0879903294768352	0.107738342498001	42.5710085945478	-0.151205020153571	0.167869201651093	-0.900731156557486	0.367731278771307	0.591080596000465	-0.663289611467288	-0.631665244046073
FAM168B	0.709244516606471	0.185110072014329	0.000127377589331641	15.9341987161545	1.07135675713966	0.320557366668439	3.34216857430012	0.000831265597909164	0.011174259331894	0.484298642075052	0.824425360141931
PLEKHB2	0.58034009284757	0.277655140114108	0.0366045855644291	6.94890305308385	0.881905495494914	0.495972723599643	1.77813305758887	0.0753820042440195	0.223279084710704	0.310422183364848	0.598785881502882
MZT2A	1.93914934962266	1.03043840102517	0.0598539011015686	2.19043901705028	1.60040624445488	0.970783248211563	1.64857216830147	0.099235314445027	0.266428492653639	2.14329133355475	1.4545317498049
C2orf27A	2.12317816983125	0.591121127440631	0.000328424651559197	6.14636276093295	2.61292889642143	0.68407915484747	3.81962946525397	0.000133652295335044	0.00311527309767883	2.39152392810352	2.66046240086794
NCKAP5	-0.800877302839218	0.221241922500145	0.000294698011937089	166.511119492364	-1.14184621794058	0.314912007425851	-3.62592149875211	0.000287932821909031	0.00527142683095769	-1.5526728328321	-1.81153473367861
ENSG00000286068	-0.7385066312797	0.278058758507074	0.00790883151594606	3.31620073672565	-1.37129440850122	0.614577263855305	-2.2312807341732	0.0256625390254227	0.111724265952295	-1.46854234931643	-2.08481119350953
NCKAP5-AS2	-0.163052500115455	0.264051717626773	0.536903571657698	5.80532561884959	-0.207020357693567	0.46941768434887	-0.441015250588023	0.659201956354829	0.812562905987978	-0.692324407687508	-0.698142202569599
MGAT5	-0.228919004826808	0.0939588509671993	0.0148352918208328	295.636618077515	-0.322064124090178	0.156011619605272	-2.06435985284325	0.0389836100088532	0.147841546810248	-0.781170346817181	-0.835161165890523
ENSG00000289534	0.185526785339058	0.412831092571605	0.653142271163423	2.54333130181303	0.0984715872310252	0.737836140212796	0.133459967415835	0.893829622367127	0.950031590883016	-0.222133160815125	-0.334296416678382
TMEM163	-1.06787505223585	0.23486675490717	5.44865587367276e-06	331.857010168048	-1.53135803958296	0.339451028997822	-4.51127823681685	6.44381293447559e-06	0.000324272493979533	-1.91282046620978	-2.27544953475258
CCNT2-AS1	0.779927507573534	0.874472517886421	0.37245544223015	1.81772215679581	1.30082217430334	1.13985538007241	1.14121685701979	0.253779691127717	0.474079594333959	0.579641437938949	1.09772233713222
CCNT2	0.0791748540932869	0.115228075927763	0.492010728920054	32.2212905036315	0.133000918488701	0.205182137197092	0.64820905126329	0.516849748489646	0.7156596694746	-0.365589037989617	-0.293171431628944
RAB3GAP1	0.112181200289665	0.058032279293247	0.053225999965909	89.4987494988067	0.16209298405869	0.118455959880208	1.3683818376265	0.171192586319259	0.377933149505261	-0.321067473684552	-0.258522316860553
ZRANB3	1.53191130302345	0.289736947141978	1.24169756662602e-07	6.05544273476034	1.90838025679025	0.460386591846734	4.14516906136476	3.39563087650238e-05	0.00107836005796498	1.59397652084382	1.8213337176273
R3HDM1	0.972238512434287	0.207261549437653	2.72035984777638e-06	33.5807658597667	1.49696805498871	0.337076841295011	4.44102908178897	8.95296930689832e-06	0.000398767204614469	0.839045696699925	1.33133521397881
UBXN4	0.263893027654371	0.172842098985246	0.126814045879626	23.3070454323517	0.396725355116159	0.303808461658345	1.30584037373622	0.191606847032342	0.404874674833845	-0.116426589241614	0.0209285847466804
MCM6	1.74675396182711	0.672723364370558	0.0094167599447041	2.14650893954915	1.91821053542984	0.736485595939124	2.6045458947284	0.0091996099107214	0.0564653481413577	1.8837732524326	1.8330417365017
DARS1	0.279581933286842	0.132617964104833	0.0350158178731205	52.1319884939396	0.41319225463218	0.218492763524219	1.89110269817417	0.0586106364234942	0.190698333960129	-0.0952641553012954	0.0405409250886731
CXCR4	1.1817419790839	0.431549369711823	0.00617445088526599	11.1352225813918	1.6906080938767	0.63493098289772	2.66266435158203	0.00775247007139792	0.0501483116747711	1.12164050459169	1.56196359322003
HNMT	0.286049701255033	0.0936650999405279	0.00225840321206535	40.8691492315088	0.42527329464031	0.183094848501105	2.32269393771471	0.020195600181796	0.0956926241351831	-0.0865399194894065	0.0549296367033973
SPOPL-DT	0.238600675384275	0.105838396619266	0.0241718502510915	31.6225891432963	0.271208909394951	0.187631136528687	1.44543658591274	0.148335293133767	0.345095834879481	-0.150542909821898	-0.128563506925256
SPOPL	0.178808724829702	0.0667263812658271	0.00736814359602236	66.0772893487628	0.254343999617309	0.135898191287803	1.87157751848708	0.061265076082892	0.196661495453523	-0.231195010957308	-0.148649883846079
KYNU	0.114931351204743	0.0724896087591136	0.112855669135075	73.2378009100061	0.108505916868431	0.153061262057362	0.708905149545723	0.47838333928468	0.685710737423396	-0.317357853113836	-0.322345369806377
ARHGAP15	0.203148996011624	0.0628643315450574	0.00123122389186188	531.807686338522	0.269739675044526	0.1213009172965	2.22372329126904	0.0261670671768585	0.113032514420177	-0.198362932478183	-0.130313388504035
ENSG00000228655	-0.162451052137121	0.323716916482132	0.615786691298771	16.9062030080989	-0.239722520951321	0.493107594949569	-0.48614647879402	0.626863315093724	0.793116259800762	-0.691513127193623	-0.737091001346593
ARHGAP15-AS1	-0.445483300394883	0.16295989508453	0.0062627268509672	7.8637761912396	-0.612407289173183	0.369756225654023	-1.65624605262551	0.0976720005229624	0.264328555193555	-1.07328935792945	-1.18096451302573
GTDC1	0.496387342545472	0.128968964106806	0.000118654322677407	96.3174976145391	0.724122828402229	0.217461807763515	3.3298850766002	0.000868818355976717	0.011505687621052	0.197180088983252	0.410864204803613
ZEB2	0.145224792426284	0.0917811244636663	0.113582296112763	472.140044898418	0.213218826121701	0.159541034628331	1.33645131873701	0.181401802094323	0.392264408098632	-0.276495669116186	-0.197630622353328
TEX41	-0.930483208242417	0.461273949241316	0.0436743299745893	5.46806732001174	-1.22419338141808	0.749102405852452	-1.63421365604211	0.10221399611382	0.271528409275831	-1.72749550533858	-1.90961152067468
ACVR2A	0.154805097869895	0.162084545415049	0.339532905004592	21.3758991204927	0.280320234309408	0.283127964986433	0.990083174308977	0.322133466698325	0.547565513374444	-0.263572997144797	-0.117711773421025
ORC4	0.946349705993059	0.175054165712139	6.44336510185958e-08	18.612895766956	1.49433082071224	0.327597571629164	4.56148320416672	5.07935398424176e-06	0.000273866487073431	0.804124831666976	1.32819422583217
MBD5	0.446156714231941	0.113399252130122	8.34087751657257e-05	157.128104446073	0.650245092255345	0.192440225185363	3.37894580838811	0.00072764349917532	0.0100852622279766	0.129425053777627	0.322874641036679
EPC2	0.112158044222563	0.0906003951621645	0.215737527296504	63.2797559163254	0.182636754957684	0.160722627932883	1.1363474907463	0.255811162451994	0.476423408073908	-0.321098708415122	-0.234054357583399
MMADHC	0.952895820420468	0.368440902461259	0.00970146572104721	3.46270677243545	1.38156820339175	0.640035064244911	2.15858205365932	0.0308826062902915	0.126627681511504	0.812954747365436	1.19389214749669
RBM43	-0.0633494618637859	0.345471105610796	0.854506747560414	2.31936062495592	-0.704842224261658	0.549587777872336	-1.28249253829911	0.199669920813195	0.414066131221446	-0.557837082052564	-1.29105599713793
NMI	0.04682864537148	0.149794579543452	0.754570071717076	11.5212940504735	0.0300651759639306	0.279873676418402	0.107424093429152	0.9144525413087	0.959038341464701	-0.40922015677704	-0.415769545122464
RIF1	0.362130496047142	0.142343014177946	0.0109569336022179	24.3440599468293	0.546667568914326	0.276352057576882	1.97815631881894	0.0479110747602132	0.16713522098186	0.0160838601184382	0.19951215634013
NEB	0.245636478816964	0.227555739512356	0.280384360371919	18.5987833436408	0.353915585096417	0.35948846273124	0.984497756638744	0.324870833937674	0.550027172779572	-0.141052462951391	-0.0300585351281176
ARL5A	-0.0185894331583186	0.0618987082703886	0.763932917841262	99.2152522942062	-0.0258541473503152	0.122353106061787	-0.211307650312197	0.832647213618725	0.913547306265714	-0.497461223287389	-0.48237035236404
ENSG00000288066	-0.694420339250149	0.27713267858631	0.0122198054696244	3.10792879803619	-0.701153963588642	0.557528937285366	-1.25760999420513	0.208532837156643	0.423759107686506	-1.40907527974479	-1.28666321976543
CACNB4	0.959434168089096	0.193792529111009	7.3897044939179e-07	81.7945715264236	1.37246759356022	0.297368654740677	4.61537412124722	3.92387815783494e-06	0.000219860705764477	0.821774186646772	1.18305317582737
STAM2	0.00348280103597868	0.16045439850534	0.98268258765222	33.9317516669217	-0.00170200822378545	0.255220289225895	-0.00666878103205584	0.994679122014092	0.997803672661879	-0.467688452069662	-0.453604768893041
FMNL2	0.0540023495400089	0.0751799710259018	0.472567604257297	411.737582007164	0.09254948328262	0.140525171650039	0.658597190780192	0.510154467317154	0.710999259733452	-0.399543698512183	-0.341349737072047
PRPF40A	-0.204459650396316	0.0724033563845468	0.00474435684548516	49.0446475708292	-0.291845264541105	0.145675037489539	-2.00339927533612	0.0451344491942732	0.161470766633336	-0.748177639455438	-0.799170021495267
ARL6IP6	0.590063843105649	0.161874426905429	0.000267189182665798	16.4929771034139	0.9391841749341	0.292063040263333	3.21568992121462	0.00130131355787758	0.0154031717561659	0.323538345021329	0.667005703601648
NR4A2	0.271488908305132	0.608688823622681	0.655580996196844	3.48894698891221	0.499454192408443	0.922948644073297	0.541150578220881	0.588403798889565	0.766902175388936	-0.106180666023262	0.143280270803503
GPD2	0.123892419188356	0.0781675376355321	0.112975426414761	74.6802876135966	0.16475853629714	0.144325287942392	1.14157774182237	0.253629580348083	0.474079594333959	-0.305270457492983	-0.255347601568887
CYTIP	0.409678445745475	0.145225952448426	0.00478782786578912	14.5431960253424	0.609890545699768	0.269469673058904	2.26329938644506	0.0236172400947781	0.106115374107169	0.0802202867157142	0.274811731523886
ACVR1	0.16421391929667	0.0903221745530426	0.0690502479478608	26.9218923406417	0.152854069350518	0.170430434318892	0.896870737678891	0.369787896290142	0.592929514100516	-0.250881636347249	-0.269526011847033
PKP4	0.894313342988019	0.370224436696207	0.0157094021261218	4.34002448813892	1.47392894355993	0.617774060356451	2.38587056036228	0.0170387469842248	0.0853502930863695	0.733934079017572	1.30389526427373
TANC1	0.217746605361538	0.185849987775054	0.241347401220594	76.9247467531753	0.320802182231166	0.291108264674977	1.10200300424085	0.270460365532148	0.493864452357084	-0.17867252507878	-0.0694971268461863
WDSUB1	0.440901008277035	0.272321518419816	0.105437411009938	14.4974739436783	0.635263213814126	0.424758469425009	1.49558692655164	0.134761332071231	0.324200282327774	0.122335742853974	0.305030984514352
BAZ2B	0.317201406833893	0.0502224111407571	2.68535585301901e-10	241.414300120278	0.444512157441829	0.0963325768519134	4.61434928835291	3.9432879052836e-06	0.000219860705764477	-0.0445200408003245	0.0778434295937462
ENSG00000226266	0.315108578856392	0.163419121916017	0.0538273417980997	8.81366752875828	0.621589086375457	0.334816522417145	1.8565066081208	0.0633813820061802	0.20018072147623	-0.0473430123229939	0.288744880324183
MARCHF7	-0.0853259734974987	0.0666553031308357	0.200507225563456	87.3323132643883	-0.137482964076028	0.12584385590711	-1.09248848968447	0.274618447001652	0.49830451561154	-0.587480735127036	-0.615322056081463
CD302	0.2543546581676	0.0904598415351738	0.00492656743642767	56.1957199232959	0.343907621404463	0.171991413817997	1.9995627326396	0.0455475015221399	0.162128314544403	-0.129292694685219	-0.0419781797379571
LY75	-0.0209307585227938	0.159064476332675	0.895311260632055	17.229039921222	-0.0185540798345719	0.289518093999697	-0.064086080349062	0.948901685333941	0.976874972532728	-0.500619387694723	-0.47367585535208
RBMS1	0.0534970348003853	0.112235623045743	0.633611848164331	127.553696768834	0.0755468333772825	0.182814621149753	0.413242840764897	0.679428703359205	0.824744416880737	-0.40022530690775	-0.361600164685016
TANK	0.0418176624364214	0.0665328884412342	0.52965929976835	104.26147651616	0.0275499050996452	0.121240225239172	0.227234030993403	0.820241766837699	0.905606712193783	-0.415979365980247	-0.418765272897123
PSMD14	0.3065913080929	0.292469800453266	0.294507943174798	20.7144584969061	0.480915951499043	0.440010159626719	1.09296556222026	0.274408920334967	0.498292882170065	-0.0588317792329781	0.121200929777389
IFIH1	-0.0267387371066289	0.126991480978031	0.833234248183291	12.9749543426834	-0.0347591993470736	0.241336010204266	-0.144028233986522	0.885478174577949	0.944922197106077	-0.508453647520521	-0.492976411528587
GCA	-0.528511955229326	0.169920941652999	0.00186871906137131	44.2036986094297	-0.771648378142836	0.281564147380411	-2.74057753915768	0.00613313087627944	0.0427446117108879	-1.18528495942321	-1.37062319347519
TTC21B	0.272056220532291	0.309813668736815	0.37987397354504	8.54688302865515	0.298087226390618	0.490304043685399	0.607964038293521	0.543211325279252	0.735915425201189	-0.105415430524239	-0.0965510020680955
CERS6	1.15324899346373	0.246402760405646	2.86397862698264e-06	46.9483134195528	1.7738924320666	0.383347319956562	4.62737663659056	3.70326683374615e-06	0.000211279985113668	1.08320691718447	1.66115657026764
DHRS9	-0.0831314042403578	0.219366659288515	0.704716839707076	11.9730710212141	-0.170109228847916	0.390072406166398	-0.436096545561211	0.662766683398086	0.814690960406283	-0.584520526937908	-0.654180458549497
FASTKD1	0.399175679866149	0.107557741581153	0.000206223053146528	29.2639568595683	0.536174774429907	0.20381088929939	2.63074645458364	0.00851975709187917	0.0533872135010283	0.0660533273165932	0.18701507051248
SSB	0.720047207252084	0.296638394355171	0.015209292092293	4.61030830547823	0.973452131632005	0.547764065101297	1.77713762850067	0.0755455984354347	0.223493806887827	0.498870163666229	0.707819387375579
METTL5	0.965166545058185	0.432138109508519	0.0255181126278871	2.9782259665016	1.16041948120515	0.771445672738151	1.50421412966954	0.132526240742841	0.320552132218266	0.82950646904882	0.930500487062943
UBR3	0.502461443393329	0.167168263226624	0.00264950500293818	48.9940781854499	0.740441789078672	0.263445619193359	2.81060581438333	0.00494483262031593	0.0366492768150757	0.205373315518669	0.430300347624707
GORASP2	0.496975659668266	0.283252475623095	0.0793393148590955	7.64383810720693	0.864875679960851	0.459612935730691	1.88174790726	0.0598702517460016	0.193322402232153	0.19797365754302	0.578503099192196
TLK1	0.186041263340065	0.0918235228491901	0.042757189615247	66.5517355363558	0.296330622440636	0.180481364747305	1.64189041265027	0.100612717108543	0.268985832712263	-0.221439192289523	-0.0986431454299724
METTL8	-0.0700554110385036	0.0885699159631303	0.42896634335799	28.384146966463	-0.0768783188807326	0.177099458180065	-0.434096860999804	0.664218104853772	0.815460060419124	-0.566882595470873	-0.543140955643009
DCAF17	1.51832407299759	0.329415701077741	4.04332167960754e-06	8.86153680839875	2.17172400651903	0.518432614126179	4.18901887602015	2.8016309793484e-05	0.000922563919474692	1.57564899280649	2.13498032982606
CYBRD1	0.287512741444827	0.131242022854237	0.0284730445446469	27.404463633905	0.439088647793461	0.226851306034093	1.93557910452352	0.0529192716120735	0.177841374085369	-0.0845664554318192	0.0713839429752498
DYNC1I2	0.262943690982683	0.274438334956565	0.338004394551339	12.2321383412307	0.402922372838073	0.441657488874334	0.912296028003541	0.361612904694857	0.585176027996477	-0.117707129457252	0.0283093318356685
SLC25A12	2.35220352125965	0.810437195137489	0.00370329071158634	7.70375817810953	2.28782597159204	0.676242036342658	3.38314663780053	0.000716603590153137	0.00999260867412057	2.7004513946714	2.27325962467272
HAT1	0.0902395072426239	0.262805244712297	0.731319924239255	15.6551111490439	0.151062659432681	0.411411004619888	0.367181863723482	0.713483366598237	0.845479081805156	-0.350664160701761	-0.271659609672566
METAP1D	0.627970968094259	0.492334173039188	0.202133236318311	4.65854378796137	0.346803072256325	0.647046105017825	0.53597891953429	0.591973119698175	0.769459533801573	0.374670466485466	-0.0385296515256499
ITGA6	-0.558120749606584	0.176007513446223	0.00151912396332727	14.3616352539395	-0.710408966962727	0.300344925450416	-2.36531037072577	0.0180149663720443	0.0888792684810815	-1.2252236377313	-1.29768607660999
PDK1	0.520294844458618	0.170115864575812	0.0022246783839444	25.3287052306794	0.766756014172769	0.288578312229005	2.6570119155881	0.00788366564871744	0.0507294498431897	0.229428414122507	0.461641010017109
RAPGEF4	3.99406659696426	1.05234665368134	0.000147411187848506	5.08365747776868	4.26624427811124	0.882865010781637	4.83227246069493	1.34983347152192e-06	9.61194816349711e-05	4.91512587182136	4.62958742812669
MAP3K20	-0.27512489943951	0.196713730673107	0.161931325594324	22.2985004036668	-0.408410406837748	0.314448257898055	-1.29881593101449	0.194007106047181	0.408276159476944	-0.843496503612392	-0.938000967813385
SP3	-0.00518244354108032	0.0523714296610926	0.9211735640692	74.4761411720423	-0.0267861577201688	0.113281682461692	-0.236456213732762	0.813078680341733	0.901858380263753	-0.47937681773611	-0.48348039160112
OLA1	0.184657392995415	0.118923375751829	0.120484637973128	49.3437341942267	0.293718248322992	0.200076415872609	1.46803033751867	0.14209598241886	0.335269986890184	-0.223305865812628	-0.101754524730369
CIR1	1.01621967447687	0.434186900091603	0.0192573166302844	12.1186872400296	0.538465442346364	0.514592924444937	1.04639107295767	0.295380512632415	0.519924097836683	0.89837095864925	0.189743292588793
SCRN3	1.97034276174429	0.794035467511616	0.013085671848238	1.96315650809416	2.19649529199457	0.999399263519495	2.19781560000291	0.0279622492970851	0.118069514781539	2.18536746931981	2.16448332648807
GPR155	0.369311794536669	0.445940133669697	0.407577336906773	28.5641929982454	0.529776107479907	0.725651597933862	0.730069511303125	0.465347696560745	0.67641193102512	0.025770562202731	0.179394155971987
ENSG00000236449	-0.604073282864812	0.174621401754847	0.000541518357097475	10.3986555495906	-0.791188108162781	0.392583379717921	-2.01533775762811	0.0438692712783685	0.158547805148714	-1.28720804073866	-1.3938953240283
WIPF1	0.0124675921770237	0.0458121258921258	0.785509670913771	159.573128633638	0.0158111864239479	0.0945492330590508	0.167227019325191	0.867191425408542	0.934336162370538	-0.455569056782052	-0.432746274337175
ATF2	0.41381408661872	0.209776807773732	0.0485366116069971	25.1596324375045	0.643729476809527	0.34507581691628	1.86547258675535	0.0621151912102569	0.198098567998736	0.0857987654720529	0.315114438969702
LNPK	0.359242731459917	0.355698452498759	0.312512403901984	11.4101215878324	0.511000919782396	0.541065496153877	0.944434497144629	0.344947659923819	0.568123596884524	0.0121886153675314	0.157032607536587
MTX2	0.843822285833668	0.267839981873819	0.00163007042125112	9.81847399919973	1.31817849557586	0.448822769858813	2.93696885296288	0.0033143739051323	0.0279655641711636	0.665827756840815	1.11839399299254
HNRNPA3	0.206629273694441	0.116767377651659	0.076797050848609	53.6559344148192	0.348061577206214	0.192611417768308	1.80706617104546	0.0707519624657383	0.214419088226155	-0.193668459308293	-0.0370307520287957
NFE2L2	-0.195269001180379	0.0598710559164718	0.00110827355562148	96.6275824734016	-0.278689256501784	0.116681957733258	-2.38845201019754	0.0169195178758352	0.0849264598033612	-0.735780566552	-0.783501005785411
ENSG00000213963	0.0898016776435669	0.331310211788175	0.786352472801108	3.9021475623137	0.0327662640414988	0.570704391886479	0.0574137232993582	0.954215631422798	0.980288734417077	-0.351254739814429	-0.41255250607881
AGPS	0.107858459610848	0.114867889885526	0.347741869492208	40.975076472408	0.112683429795161	0.213877461667687	0.52685976781529	0.598290974295025	0.772989183521333	-0.326898327422831	-0.317369885185099
RBM45	0.337576395224296	0.250659312424506	0.178059521089122	8.57653738399783	0.504589630400842	0.391707272770418	1.28818039765267	0.197683173920675	0.412035893305775	-0.0170366486538219	0.149396659478502
OSBPL6	0.503902699457475	0.41402421647955	0.223571844162976	8.56862899705327	0.760550015764266	0.625598779211817	1.21571531313164	0.224093388751893	0.441483321385731	0.20731739542858	0.454249566786949
CHROMR	0.415089250163139	0.129065290657834	0.00129937232528453	14.6196543380412	0.695344114971637	0.276152977746039	2.51796710883597	0.011803434288947	0.0670683848740228	0.0875188066848705	0.376588297438276
PRKRA	0.593811628371309	0.28842068297866	0.0395097048234773	6.37325746499514	0.869520673802309	0.489414257150705	1.77665579025941	0.0756248903504466	0.223593567040956	0.328593653528181	0.584035361049779
PLEKHA3	-0.0462837060343093	0.317616726141893	0.88414094904351	5.29528821746413	-0.0561430900631961	0.538459403777659	-0.104266152042873	0.916958138226653	0.959802958279956	-0.534817443918248	-0.518444966926799
TTN-AS1	0.795770104362761	0.361845873047588	0.0278639674822738	9.07806365999476	1.07387889787878	0.525033718063893	2.04535225249684	0.0408201426767416	0.151557589962911	0.601011182639384	0.827429270047247
CWC22	0.274266432399286	0.208977740167402	0.189378677554383	12.2593470867206	0.437267441860706	0.353274108339892	1.23775683396532	0.215806238479117	0.431656465184585	-0.10243412234857	0.0692148576200316
UBE2E3	0.501666943772807	0.153220098307311	0.00105977011026824	35.0154714202186	0.761410865185354	0.254594282215359	2.99068328856373	0.00278354024462024	0.0249588071971838	0.204301631735951	0.455274852197427
ITGA4	-0.0489487749023121	0.464207968127239	0.916022085139059	2.7563247799734	0.258683754947801	0.779080482483102	0.332037267989719	0.739861118072961	0.860525915805377	-0.538412299109982	-0.143481165930495
ITPRID2	1.45192132773937	0.430695527494289	0.000748663819588463	6.32307030414602	2.03176405656445	0.6205345395152	3.2742159012644	0.00105955622695406	0.0132959402239133	1.48607973011206	1.96828579391256
DNAJC10	0.0246165527289345	0.254026915188576	0.922801605128543	25.7560543014232	0.0472131970343965	0.388181621069387	0.121626564658911	0.903194774119268	0.953528813171854	-0.439181580106098	-0.395345978129878
NUP35	-0.345177615203803	0.168159874130698	0.0401040819459158	6.51938893741162	-0.490887059805493	0.350826380704087	-1.39923075003742	0.161743798224798	0.365881026274767	-0.937989134547306	-1.03623197886061
ENSG00000272800	0.716766738769902	0.324277815796932	0.0270810374365466	6.34291959325225	0.862041503460077	0.551808535120596	1.56221125371263	0.118238230349434	0.297276903514988	0.494445208913248	0.575127549710742
ENSG00000287621	0.406452873173011	0.434745190851454	0.34982846300977	2.39047277293759	0.380075550802426	0.722355751572418	0.526161174705234	0.59877622732409	0.773037493052663	0.0758693798976387	0.00109840186915629
ZNF804A	2.32912757644323	0.89655138394427	0.00938028929146498	17.0040410078907	2.3638519998613	0.989855482220377	2.38807789856239	0.0169367514276601	0.0849694998771106	2.66932473936301	2.3638078386711
LINC01473	0.281179443547766	0.114286622511853	0.0138820696944428	59.4108812780065	0.468285316399136	0.186435108438816	2.51178718601071	0.012012150325148	0.0678374806784501	-0.0931093074006358	0.106157641629921
ZC3H15	0.0746694278568141	0.281591591393714	0.790879091019984	10.5277715485953	0.123471965189882	0.45313200891133	0.27248563942002	0.785248631762148	0.885909959011492	-0.371666312423916	-0.304520567209542
ITGAV	-0.144254987679339	0.0982102762117799	0.141876728931957	114.897992222906	-0.244552385434202	0.175016022833394	-1.39731426571728	0.162319087783082	0.366652524888638	-0.666968839587952	-0.742843447090967
ENSG00000227227	-0.669638207740596	0.228272931250838	0.00335165716881552	4.22022146160625	-1.02264139240699	0.530882473900701	-1.9263046769901	0.0540663417882387	0.180153824097788	-1.37564718518823	-1.66955988246282
CALCRL-AS1	1.73328992848662	0.680968741698435	0.0109174618477903	7.85604199224385	2.25205170137478	0.837430085745078	2.68924145395504	0.00716145986214237	0.0477414440402195	1.86561190180603	2.23065189743756
WDR75	0.243087537916607	0.264880690132618	0.358763040595737	9.18026904550724	0.357025909835067	0.453105820609213	0.787952600906862	0.430724431546131	0.649961378865475	-0.14449067557662	-0.0263540886845608
SLC40A1	0.147991352561769	0.139853065937013	0.289968057863082	14.3212873931815	0.281144738347005	0.267203192205316	1.05217582180297	0.292718890245961	0.518031974510068	-0.272763914494121	-0.116729775942813
ANKAR	0.406034680690884	0.149072599785192	0.00645477210709794	24.1300896064675	0.695338907779802	0.282976601112787	2.45723111043608	0.0140012581184626	0.0752021597791317	0.0753052888778645	0.376582095589628
OSGEPL1	1.49454608158703	0.440260224743512	0.000687068613445956	2.41573640461465	1.50711967722122	0.642959512980189	2.34403511697891	0.0190763751781685	0.0920789324266439	1.54357536165289	1.34342595820505
ORMDL1	0.933588353166218	0.294300956415761	0.00151276636460439	13.6246166396778	1.22018598890679	0.411123291394703	2.96793203996641	0.0029981061055764	0.0262682278696618	0.786911311966266	1.00168335235925
PMS1	0.253894508463942	0.102910666898295	0.0136198996635814	51.9274184249167	0.407982430117412	0.183246263067467	2.22641609868575	0.0259863231444058	0.11253477008652	-0.129913380916269	0.0343359408773899
HIBCH	0.608952445693604	0.237016071213208	0.0101920260237839	59.2768436858889	0.852043273815654	0.365736617502932	2.32966356946423	0.0198239394424148	0.094479027561154	0.349016782705678	0.56321949850699
NEMP2	-0.157354552076913	0.21489398803831	0.464020451623135	4.16174424349857	-0.298860379970998	0.434345661523196	-0.688070369859185	0.491408468395273	0.697150686766346	-0.684638565743795	-0.807525136021567
NAB1	0.656596165959715	0.222486818022087	0.00316573809097108	16.2006641007182	0.991691758830446	0.377719318184826	2.62547270178326	0.00865287470007127	0.0537816478538265	0.4132823922021	0.72954307470232
GLS	0.363656857384234	0.140412087438149	0.0095996681559769	102.231968300682	0.510294667436448	0.232478736988759	2.19501651654758	0.0281624129808116	0.118431625915766	0.0181427367362184	0.15619144971191
STAT1	-0.268958692387815	0.148062208546437	0.0692898879338804	34.7182774658784	-0.378829178277274	0.256278972725612	-1.47819063830442	0.139356758957676	0.331356403114047	-0.835179036961069	-0.902769252110145
NABP1	-0.358883142360463	0.122186844607865	0.00331225905836968	57.9532284329652	-0.496483590602646	0.220468331290812	-2.25194969134933	0.0243254514090929	0.108256532733528	-0.956476231089577	-1.0428975364309
SLC39A10	1.02218357997324	0.121808648218565	4.7909719349318e-17	43.7947736004038	1.47456015580149	0.218589207152062	6.74580495081673	1.52180943637987e-11	1.06667971422826e-08	0.90641554499898	1.30464704813549
STK17B	0.130667992450041	0.174724890045792	0.4545506964915	18.3910394392075	0.239907293311202	0.313275310552153	0.765803385170576	0.443793299686508	0.659870910480607	-0.296131029612084	-0.165844231647697
ENSG00000272211	-1.24463033777087	0.362846653909057	0.000603174828236411	1.69406481854052	-1.8648044916119	0.829408890700175	-2.24835363175051	0.02455364938231	0.108975559198828	-2.15124194323079	-2.6725895851099
CCDC150	-0.354758492031793	0.548969941013393	0.518133188977574	1.859051537943	-0.456685748795049	0.999093067488078	-0.457100307925516	0.647598948971626	0.804823769789585	-0.950912577247034	-0.995497671164949
GTF3C3	0.932633536717274	0.393839523669053	0.0178818916915539	11.5392870179399	1.35395877975522	0.598649283624788	2.26168946792533	0.0237165959024008	0.1062149392899	0.785623380194652	1.16100888295262
ANKRD44	0.26559497743644	0.045310851002537	4.58373832995194e-09	430.365619486125	0.363266634487563	0.0924931267838013	3.92749869227238	8.58338875067604e-05	0.00222722376368946	-0.114130865073434	-0.0189212859431385
ANKRD44-IT1	0.455207943254703	0.248113808475811	0.0665540129926934	3.01798586782933	0.655669904504077	0.510943971079063	1.28325206209864	0.199403781567756	0.413909233022903	0.14163406572276	0.329335679073015
SF3B1	-0.0495097869963871	0.0970248217587457	0.609855594282535	59.5715341139694	-0.0840923169952405	0.178355101398333	-0.471488151087035	0.637292179179762	0.798792713538256	-0.539169036492353	-0.551732942623349
COQ10B	0.314876347693406	0.314500966079767	0.316733230438397	7.67373557870194	0.502940923816126	0.52399556583075	0.959819045450807	0.337146295220618	0.561414660614276	-0.0476562640411631	0.147433023602053
HSPD1	-0.23958577799216	0.369991670863767	0.517280116986444	25.4818824620116	-0.332402206337984	0.540934771025421	-0.61449591363459	0.538887672556707	0.732830478214934	-0.795558532185632	-0.847473986973219
HSPE1	-1.18602211033006	0.691396196131739	0.0862716304171798	13.4748314432345	-1.49335870809033	1.09795139213153	-1.36013189544864	0.173788189378101	0.381517562050851	-2.0721865412397	-2.23019172399856
MOB4	0.942954260228393	0.289744250712034	0.00113617564121924	14.906259609999	1.43168357124356	0.458408836794792	3.12315875333891	0.00178921211726676	0.0187515972158325	0.799544786482438	1.25358035107852
PLCL1	1.73688775410078	0.317618566343512	4.53935645874555e-08	41.7166164745093	2.44912551608547	0.475094124620281	5.15503221186525	2.53587333505726e-07	2.73456319086999e-05	1.87046493290152	2.46536995852978
SATB2	4.18482076486111	1.69247105332149	0.0134130447331002	2.05694618235663	3.05369649082625	1.29095900596163	2.36544807133637	0.0180082685590032	0.0888792684810815	5.17243014603426	3.18542364598748
FTCDNL1	0.299874042474146	0.196160185864647	0.126333817485764	19.5323238088128	0.511391030810308	0.331568340665484	1.54233974746776	0.122991054893554	0.304613864652487	-0.0678925571639933	0.157497236001899
C2orf69	-0.204159216637395	0.382731467783547	0.593738179724589	2.4771131042915	-0.760129723312228	0.714343168230571	-1.06409602151732	0.28728520298311	0.512848771488676	-0.747772390693953	-1.35690429158962
TYW5	0.534517771786047	0.335237696006329	0.110836598134267	4.84147026149069	0.424353336746187	0.518572289976067	0.818310860315679	0.413179706346683	0.633322783252109	0.248613420843544	0.0538339521574217
SPATS2L	0.866460311940777	0.36404682046969	0.0173089114020073	40.615200737569	1.15491158692859	0.478009137565922	2.41608684053518	0.0156883192382905	0.080662707809653	0.696363712837604	0.923940497004433
KCTD18	0.142105034062133	0.38691942255028	0.713415436196964	3.33531020577557	-0.0438257637422485	0.610275244621281	-0.0718131107701174	0.942750638875367	0.973914308799239	-0.280703845380212	-0.503774834539413
SGO2	0.381849980127193	0.399750016889609	0.339465481167397	3.27614299328054	0.309664986553613	0.721744338918929	0.42905080075508	0.667886255366365	0.817406812660281	0.0426830563248027	-0.0827617047875911
BZW1	1.14706356533049	0.738304318293875	0.120268875727622	1.88400421698518	1.29059771914967	0.960276007860421	1.34398621707235	0.1789528439239	0.389164773058367	1.07486352362161	1.08554484773356
CLK1	0.429533310084192	0.222181894581643	0.0532053180115164	34.851955579925	0.605766751121413	0.363089942126394	1.66836555034769	0.0952431826002478	0.259689177787227	0.107002094497926	0.269900226313541
PPIL3	1.21392818660234	0.442604399864231	0.00609375450346894	2.34061385382238	1.55877568888713	0.699028184647346	2.22991822521937	0.0257528722233812	0.111869382526799	1.1650558011302	1.40494909317749
ORC2	0.539851972949268	0.170784597642553	0.00157222620438542	16.0862471658745	0.810185195228381	0.302723985544757	2.67631649263086	0.00744363162703337	0.0488264419492503	0.255808612298287	0.513365858329203
ENSG00000183308	0.690581156383104	0.365087055725087	0.0585506942544353	2.77327359357377	0.378520572591816	0.536983332346421	0.704901902518686	0.480871286115285	0.687569565882164	0.459124029066103	-0.000753602016650302
HYCC2	0.714903630630331	0.143755875098917	6.59112591389469e-07	20.6473104540163	1.09820591572493	0.251403802614641	4.36829476842994	1.25220411556138e-05	0.000514137196067104	0.491932101635341	0.856403136866577
CFLAR	0.0301696065602023	0.0620015155924324	0.626545606720167	122.933741074246	0.0254809856163329	0.128677245361714	0.198022467334496	0.84302748540076	0.920613032966577	-0.431691182902866	-0.421229389047672
CFLAR-AS1	-0.353104535804481	0.22962520650653	0.124111484682125	5.43005482502266	-0.562298673942512	0.461332243096339	-1.21885838754411	0.222897945975636	0.440011575912073	-0.948681590572717	-1.12128435192353
CASP10	-0.051926587257297	0.118169764423097	0.660354605035649	21.3965755050713	-0.0500277137101639	0.215551239551763	-0.232091978752691	0.816466574827723	0.903675445385116	-0.542429007395779	-0.51116145601217
CASP8	0.247550093282149	0.108031490918416	0.0219366874369999	19.6003467385097	0.325325467653399	0.206921810761406	1.57221448264108	0.115900817810052	0.293515518795354	-0.138471228756005	-0.0641098216598947
ENSG00000289698	0.200921098920532	0.298189491802951	0.500436301249662	2.33417324114375	0.306410877440968	0.598469899073189	0.51199045752424	0.608657688057554	0.779563082397219	-0.201368095879668	-0.0866374007171787
TRAK2	1.11435937982109	0.328100931239397	0.000682804953754068	8.51020167925454	1.67612658310428	0.528435326957537	3.17186701493741	0.0015146234788068	0.0168133486397411	1.03074953749486	1.54471588258339
ALS2	0.351231631881305	0.403884857385475	0.38450095473272	4.03963464493005	0.233232109371976	0.63635800245399	0.366510845267227	0.713983921431341	0.845777748267246	0.00138261209405891	-0.173794482339039
SUMO1	-0.368229423992082	0.483617517691937	0.446414426629083	4.05829979355625	-0.659466473890337	0.724529663388133	-0.910199412411163	0.362717353989098	0.586093429062246	-0.969083233276358	-1.23701275367915
NOP58	0.0503470942402488	0.186917213073285	0.787656477392329	22.4519118149663	0.11538715125771	0.307345048849345	0.375431950798305	0.707339246471814	0.841960216597272	-0.404474195299421	-0.314149709737871
BMPR2	0.409758907036716	0.0969807582049726	2.3877449660213e-05	84.541841994565	0.598763520552418	0.175254648722824	3.41653431116341	0.000634236709004921	0.00916607485340985	0.0803288192546007	0.261559266846402
WDR12	0.216407392075138	0.390792236200585	0.579739107384854	3.48554896420589	0.207530194596419	0.675951846002112	0.307019199405767	0.758828758504668	0.870596143562126	-0.180478961637796	-0.204405873361902
CARF	0.715089422990577	0.226217232180188	0.00157188530336942	10.5844622963523	0.915219836512888	0.370878419769747	2.46770852043935	0.0135980996111425	0.0738042873252995	0.492182713031856	0.638463793770339
NBEAL1	0.336207345906444	0.127003047822729	0.00811521189087118	22.3900181875409	0.372791379111913	0.267825073000192	1.39192113320789	0.163946281549452	0.368569269380245	-0.0188833304064437	-0.00757716296105722
CYP20A1	0.267353148971715	0.112465029199849	0.0174440877569551	33.5054214861733	0.366346921455911	0.20530641432299	1.78439101702673	0.0743601497235491	0.221543899626362	-0.111759304568028	-0.0152526149637909
ABI2	0.972996323602474	0.270287726073614	0.000318396030639766	14.7286177536304	1.47442597839844	0.432753875965254	3.40707746432021	0.000656624883174202	0.00942026312659129	0.84006789220302	1.30448724070531
RAPH1	0.369987144856473	0.151574133466741	0.0146480769773222	69.8965090722932	0.547362978055642	0.249177845020163	2.19667594448997	0.0280435980640812	0.118260347143459	0.026681528006479	0.200340399734896
CTLA4	0.365022343367153	0.367700144788361	0.320847677520141	2.02120232191409	0.235052844526359	0.686989661299867	0.342149027514636	0.732238742836257	0.855364973742462	0.0199846119814975	-0.171625957688382
PARD3B	-0.446221403785995	0.288997718770262	0.122580850456191	47.5298586881636	-0.564015245695189	0.424178441002311	-1.32966504465067	0.183628656782343	0.394558355376644	-1.07428497002767	-1.123328816299
NRP2	-0.276560109903165	0.104807871157503	0.00832162081391479	42.636240803097	-0.358599413997019	0.203557683640099	-1.76165992648571	0.0781267723655999	0.228580207878244	-0.845432428739298	-0.878675279731395
INO80D	0.239906132451778	0.227038508628728	0.290659503388976	26.690409943416	0.33930923071364	0.361114149803295	0.939617655244105	0.347413716828941	0.570024171536975	-0.148782006314658	-0.0474549364987617
NDUFS1	0.722163449862155	0.209119252667739	0.000553655613022489	14.3796177908605	1.06364293160872	0.361574142738285	2.94170076309525	0.00326415179094067	0.0277418377251223	0.501724718692974	0.815238070725107
EEF1B2	-0.160746774126514	0.276113110165678	0.560447288333966	4.96057511046183	-0.0500985925166759	0.510763026800899	-0.09808578516433	0.921864174889961	0.962497981111989	-0.689214262527068	-0.511245873802841
FASTKD2	1.01767457450366	0.439255874390643	0.0205138145685251	5.02331647572857	1.31117675347711	0.639087889043727	2.05163761660237	0.0402048935855639	0.150297379335291	0.900333442612633	1.11005480631725
KLF7	0.671411898108347	0.286932906248328	0.0192857378618684	34.9785638884266	0.974087783772974	0.435188686259847	2.23831136821272	0.0252007572878401	0.110468670868244	0.433267020844646	0.708576459228461
ENSG00000223725	-0.677112832195276	0.254260235993151	0.00774312814892789	9.46685391783884	-1.01977221128603	0.441832377635102	-2.30805224538848	0.0209962308088794	0.0979724264990648	-1.38572954848089	-1.6661426419196
CREB1	0.246637693204429	0.0721618967834154	0.00063120600063565	49.6875981986244	0.333171041026061	0.141712834754902	2.35102940112865	0.0187215544989679	0.0909478288605801	-0.139701945979004	-0.0547656184592242
METTL21A	0.373343991614339	0.215666086723335	0.0834302683756907	29.9150655488829	0.521939445536999	0.359385241293676	1.45231185247947	0.146414913337621	0.342332510026704	0.0312095078047701	0.170060566426493
CCNYL1	0.101575057329914	0.328676633667664	0.757289177492588	6.84471782599883	0.148618957997006	0.536394545133309	0.277070226282912	0.781726183147518	0.884988352010451	-0.335373876247315	-0.274570097114603
PLEKHM3	0.93744726903016	0.300406412943026	0.00180485012666286	8.84222477073673	1.29226070706379	0.461499713716512	2.80013327994738	0.0051081511125703	0.0374635925767208	0.792116522193479	1.08752549290144
IDH1	0.0270082752454136	0.142769892062275	0.849956863648632	25.3963533823254	0.0626226430880984	0.255093524866309	0.245488955946326	0.806077858477729	0.89829692216221	-0.435955436043264	-0.376993081751738
PIKFYVE	-0.039274506731963	0.0641983175535358	0.540690951052349	58.0125124871727	-0.0740134186341346	0.165193853052996	-0.44803978638594	0.65412448295955	0.809142008229178	-0.5253628827981	-0.539728813689542
RPE	0.722110295970385	0.227579007709524	0.00150867719059009	8.21302675360394	0.62097026221882	0.362956353490765	1.71086759123124	0.087105558550593	0.244848709841584	0.501653020529342	0.288007850869428
KANSL1L	0.588501619595662	0.171106656104988	0.000583038023215743	51.07546504345	0.842384024958639	0.286369592737074	2.94159731453075	0.00326524228803794	0.0277418377251223	0.321431094674837	0.551715178835429
KANSL1L-AS1	0.886815740407925	0.332520777251099	0.00765434327812219	10.066788894116	1.19465874038516	0.505556347122148	2.36305754479336	0.0181248550024302	0.0891524822751117	0.723820721016132	0.97127999163469
ENSG00000279317	5.24110904099679	3.31920345031284	0.114330059398457	3.73250465156621	0.972030383440216	2.99796556036173	0.324230003270261	0.745763908626076	0.862586189927827	6.59723512538157	0.706126062570211
ERBB4	-0.163257766064482	1.84270655503238	0.929402410856896	12.4328121726305	-2.12572588977023	2.48241609831165	-0.856313287371923	0.391824513540398	0.61333130505215	-0.692601286597245	-2.98335113789711
ENSG00000273118	0.499974906268859	0.349135563369988	0.152133346127635	20.3988564871177	0.742015431028573	0.510731227088069	1.45284915367163	0.146265640998297	0.342064998836104	0.202019278030686	0.432174580322117
IKZF2	-0.289386024525778	0.200516192899472	0.148962657932535	53.5770576582732	-0.409299221007982	0.308459242139734	-1.32691508339558	0.184536774252462	0.395313992570783	-0.862733034484765	-0.939059559686765
SPAG16	1.26024101485005	0.858387791148795	0.142063805374325	1.92559410244756	0.917423260574479	1.06155120045814	0.86422893231955	0.387462141515826	0.609223841482904	1.22752619845053	0.641088107021999
BARD1	-0.00709662047486357	0.180944606183551	0.968715107085553	18.147392575446	0.0478704171340211	0.298809038417226	0.16020404666334	0.87272034179207	0.937322096262105	-0.481958810633526	-0.394563218493743
SNHG31	0.791024599351707	0.916134679860853	0.387897231821414	2.66405834330624	0.0364627748166938	1.11462892437357	0.0327129271628996	0.973903515023996	0.988917111134591	0.594610071009136	-0.408149902702842
ATIC	1.28759041060356	0.567906249971153	0.0233744241814994	3.48891340783251	1.4995758083381	0.670254014737996	2.23732461927034	0.0252651312840575	0.110632187992172	1.26441722160407	1.33444108987041
MREG	0.676806479325057	0.408957896212085	0.0979338425348313	3.7508157985334	0.829184951483668	0.659275881075798	1.25772074375088	0.20849276751967	0.423759107686506	0.440543657680171	0.535994871503848
PECR	1.1276658166541	0.36376778094355	0.00193546336130274	4.82605931345323	1.36492413869264	0.522694687551559	2.61132200345541	0.00901929257285486	0.0555944208652166	1.04869830951608	1.17406880059185
TMEM169	1.66217249688019	0.550204651606137	0.0025193494138695	2.49702249852067	1.52384040606331	0.658313215846695	2.3147650227611	0.0206257950928263	0.0969447967645519	1.76968309812573	1.36334061332869
XRCC5	-0.0515398893049599	0.0926621726687076	0.578065369370115	98.0270874630126	-0.0700165631800339	0.155254257501391	-0.450979987968488	0.652003972303666	0.808046852767855	-0.541907398683043	-0.534968495003726
SMARCAL1	0.305977667657126	0.2053691378585	0.136252850379537	12.9008400751623	0.51817394095043	0.368372915053149	1.40665591789143	0.159529443227465	0.362291697845665	-0.0596595058755753	0.16557579031917
RPL37A	-0.557332151697675	0.306377479611988	0.0688957376823614	23.1936480241396	-0.73125936367504	0.468044132982238	-1.56237267416573	0.11820022058713	0.297272906796963	-1.22415991464291	-1.32251923212841
DIRC3	2.07464348578154	0.528437441794842	8.63714527111118e-05	40.6655121363174	2.96146549270283	0.846191421480751	3.49975834961853	0.00046568010469035	0.0073824214334837	2.32605651634917	3.07557505405806
ARPC2	-0.104274910299381	0.0709257892451327	0.141508301139066	85.4773957576418	-0.113110083051418	0.131957956142761	-0.857167588508625	0.391352272137817	0.613081073832758	-0.613040556360147	-0.586293565484038
PNKD	-0.219820103388255	0.392241628999683	0.575192906587541	7.37260071485083	-0.280362444738314	0.627648466496162	-0.446687054464473	0.655101030119035	0.810043650271937	-0.768897030555765	-0.785493799700204
TMBIM1	-0.331511258389373	0.124620237034088	0.00781007688170871	18.3809808272335	-0.46956748812027	0.249112974101184	-1.88495797866209	0.0594355113567671	0.192552219525901	-0.919554874053597	-1.01084002845554
ENSG00000288819	-0.940979218557889	0.286263844592406	0.00101223204817968	12.7033017233483	-1.39830478999494	0.481269353429818	-2.90545155229555	0.00366723616887401	0.0298891931272099	-1.74165335230008	-2.11698098929328
SLC11A1	-0.869404698043009	0.207954313887218	2.90551012863158e-05	225.023984284277	-1.2585784277801	0.313215590325541	-4.0182496231174	5.86320657436712e-05	0.00164858584854626	-1.64510799103083	-1.9505646601088
CTDSP1	-0.528521127097028	0.189647220064072	0.0053220708356686	14.1294827448582	-0.712155222547636	0.347384261085547	-2.05005033999586	0.0403595186848471	0.15055620026915	-1.18529733116212	-1.29976589490378
USP37	-0.0017532643768305	0.167829043154395	0.991664868566642	28.2331267368031	0.0179953678883788	0.274479901264275	0.0655616961587743	0.947726785507888	0.976484979650242	-0.474751270280285	-0.430144879326086
CNOT9	0.405890758040069	0.365672109616784	0.267005252890458	6.04960748718274	0.612301707753005	0.577489961506796	1.0602811279271	0.28901672225135	0.514303915940898	0.075111154649402	0.277683464041703
ZNF142	0.668502733862524	0.221955589086633	0.00259638548272661	6.52070983236649	1.00061848211173	0.426248466714618	2.34750048445727	0.018899848578169	0.0914856131058901	0.42934291054556	0.740174944712886
BCS1L	0.620818992290409	0.731429150408117	0.39600634003652	1.81377770434573	0.319087053177663	1.04250813556018	0.306076319496734	0.759546537541827	0.870935567571521	0.365023317153488	-0.0715398729438964
TTLL4	0.58449813547657	0.211655008658685	0.00575258375915457	19.8099327558744	0.828708396440475	0.359950592448651	2.30228374067392	0.0213191761440584	0.0989149293151988	0.316030879377088	0.535427286835605
CYP27A1	0.445306932473966	0.312383246584083	0.154008453181241	30.6905396062594	0.650567319758967	0.461825282712148	1.40868710335302	0.158927710033306	0.361563780788974	0.128278801085558	0.323258419140288
ENSG00000286154	0.737078462172463	0.543764555983846	0.175255025836098	1.78122481581115	0.621348521004437	0.863746596217664	0.719364364184259	0.471916447675019	0.681486846195508	0.521843264251861	0.288458363124856
NHEJ1	0.278744122611606	0.172826637683444	0.106776245183124	10.6118920873285	0.413934413846016	0.30036686809927	1.37809611447962	0.168173615057749	0.374426061765941	-0.0963942604523186	0.041424848566529
ANKZF1	2.00762160318854	0.656142302707352	0.00221532873974479	2.05492247552052	2.05832198509885	0.825347195891357	2.49388620370353	0.0126353045494859	0.0699719207359508	2.235652112361	1.99991671099492
DNPEP	-0.117940929409403	0.225974119625317	0.601724439786404	5.55919059608155	-0.0949519131645612	0.446297622692833	-0.212754691794342	0.83151830530669	0.912921137835595	-0.631474361331504	-0.564666895116476
STK11IP	1.14391760835772	0.518986023451434	0.0275145330642734	1.97074726623767	1.33999068969062	0.794836892521733	1.68586876414268	0.0918210794567266	0.253671242316683	1.07062000860692	1.14437266457963
FARSB	0.558908599940843	0.393128682552017	0.155115168647659	9.06074937113318	0.841218286321656	0.58546946837943	1.43682690858352	0.150767182466232	0.348933575835173	0.28151369455717	0.550326765498961
ACSL3	0.607506061811018	0.303039539449236	0.0449941764932718	14.8718007693044	0.96769582605753	0.468614999855803	2.06501248648741	0.0389218188587177	0.147695208221422	0.347065785989615	0.700963535493488
AP1S3	-0.261317958416028	0.411500176907797	0.525404092782118	4.85244112953051	-0.429767069520476	0.684826417698113	-0.627556207549703	0.53029470428598	0.727394734855789	-0.824872612043908	-0.963437094188923
WDFY1	0.21945341030723	0.135666642317941	0.105750339664316	24.3287019964887	0.284452932076565	0.258493654584391	1.10042520205732	0.27114690282953	0.494473993210589	-0.176370251882779	-0.112789664370611
CUL3	-0.166298035067896	0.0536228513620893	0.0019270348808345	77.6290576567369	-0.189753710522889	0.117944644987445	-1.60883701454261	0.107651984891446	0.280506884689262	-0.696702241338943	-0.677577349996899
DOCK10	0.146495141683614	0.128994976734536	0.256096594571385	408.134332546707	0.195419458442125	0.206937755820747	0.944339314336626	0.344996281854161	0.568123596884524	-0.274782121793692	-0.218829953561031
RHBDD1	0.0354012574282999	0.0762200037587416	0.64231713546544	47.1559561051975	0.0714245278323954	0.163620746869006	0.436524885744334	0.662455947664061	0.814519510641202	-0.424634319378505	-0.366509896432717
MFF	-0.119792901981205	0.236124844822329	0.611924229839152	16.8155914137525	-0.146644127653503	0.388792311224657	-0.377178569173831	0.706040905497863	0.841547808561758	-0.633972448076886	-0.626233148229399
AGFG1	-0.179127123099826	0.0949001549886725	0.0590887445187093	64.3584690606831	-0.231434087493457	0.165638570172513	-1.39722340788391	0.162346399739237	0.366652524888638	-0.714007127629314	-0.727219344710841
PID1	0.602014551350277	0.642491404525778	0.34875847360628	22.2418756808173	0.886756537389001	0.95645324583558	0.927130041379398	0.353859020175484	0.577398817178552	0.339658403340982	0.604563549882259
TRIP12	-0.0904663941065448	0.0545334629951603	0.0971328685909514	111.815592821556	-0.122687852159372	0.105879583490942	-1.15874891186995	0.246558547259354	0.466225060538737	-0.59441454007894	-0.597700841473028
ENSG00000225963	-0.132763085680833	0.117121931729489	0.256985076616735	19.6348701278247	-0.180173391029223	0.232855365651259	-0.773756664465545	0.439074703846809	0.656604704182983	-0.651467655337812	-0.66616703645779
SP110	-0.183325601665539	0.0915791747888682	0.0453034151003335	78.2290261363171	-0.269419962555373	0.165427991737314	-1.62862378806598	0.103392685293404	0.273696363847903	-0.719670366823821	-0.772461128640954
SP140	-0.0437284971815684	0.12482338840094	0.726096346447872	34.8021893222042	-0.111977017427786	0.212464886972372	-0.527037756795774	0.598167369073642	0.772989183521333	-0.531370776584235	-0.584944066228343
SP140L	-0.018326094308356	0.0798809725683791	0.818544423321095	37.1363863630712	-0.0230041999683438	0.155997444873565	-0.147465235645293	0.882764817640164	0.943018849935002	-0.497106011066294	-0.478976019511179
SP100	-0.0793547019026708	0.0790587100833178	0.315502047242963	234.020078755619	-0.11726615205143	0.132750482992784	-0.883357630102212	0.377043075465871	0.600287228558365	-0.579426212802438	-0.591243510046082
ENSG00000235419	-0.708605875762001	0.194400347757024	0.000267302989133944	4.74353584057667	-1.07226782509509	0.433026699102865	-2.47621642572292	0.0132783059847016	0.0724694197040473	-1.42820985078324	-1.72866575645513
LINC01907	0.226804349077964	0.238920575673109	0.342474338855978	3.50777900013569	0.421432834990055	0.463101874419412	0.910021872656858	0.362810974782268	0.586148188267763	-0.166454725600754	0.0503555879180013
CAB39	-0.099891039460861	0.0594654360003063	0.09299296200578	174.773812388893	-0.137709556358343	0.104911502086832	-1.31262591440513	0.189309032930377	0.401552568688023	-0.607127245438634	-0.615591931108957
PSMD1	-0.0442012344560352	0.173474737414965	0.79887814803215	27.8811237881882	-0.0128951034299164	0.290399792886302	-0.0444046578055417	0.964581848920947	0.985060014929884	-0.532008441924087	-0.46693592406584
NCL	0.38950372058436	0.265861625006742	0.142904047626473	8.43258351400515	0.515025378063559	0.458930969295312	1.12222842327329	0.261765330436267	0.484204182388518	0.053007025415797	0.161825801630322
PTMA	0.639942899909491	0.254883258235597	0.012048199947611	13.5162628972457	1.05256458660175	0.430904100318215	2.44268872313921	0.0145783051964859	0.0769972988154459	0.390819152831916	0.802043584872359
PDE6D	0.432979271382304	0.143751422264397	0.00259532671736442	12.2491208083883	0.64129073549094	0.269986928942233	2.37526586195642	0.0175363140932768	0.0869989131432381	0.111650279020195	0.312209859106341
COPS7B	0.51269219083014	0.213741999636483	0.0164556470205497	10.9896408358428	0.734207567799977	0.381806707906383	1.92298236934067	0.0544822640786892	0.181047902947571	0.219173354977349	0.422875290505356
DIS3L2	-0.0777701888413421	0.15024903293831	0.604731393030152	37.5220310257856	-0.0933929670104413	0.24969866523228	-0.374022692206076	0.708387433506794	0.842696797793935	-0.57728889655021	-0.562810165346571
TIGD1	-0.152108387143705	0.318323563911173	0.632762623391584	2.63107819083193	-0.268299428055659	0.597103048023616	-0.449335217670916	0.653189856153637	0.80823702449036	-0.677562124503097	-0.771126554153999
EIF4E2	-0.117871134415399	0.341279820788012	0.72980890928912	7.9370998078686	-0.167226777766284	0.548480888169025	-0.304890801800827	0.760449321543227	0.871457338818602	-0.631380216336016	-0.650747413271173
GIGYF2	0.163530820656777	0.0805998102664279	0.0424661187793443	79.4364109286702	0.236516854955105	0.14181397487866	1.66779652821575	0.0953561253243853	0.259780582400942	-0.251803053696559	-0.169882297883762
INPP5D	0.113458984792289	0.0479760328006107	0.018034468123528	361.851622587083	0.107480574816841	0.101937012125335	1.05438223640192	0.291707951695093	0.517147515915059	-0.319343897116485	-0.323566568567151
ATG16L1	0.349997145740477	0.383724569869152	0.361713382129066	7.49877530415052	0.538902109094754	0.581886705975229	0.926128924343728	0.354378983996107	0.577971229988882	-0.000282560226911699	0.190263369660808
DGKD	-0.275295605602078	0.189447815038185	0.146182824439057	22.1292584315137	-0.338951853813203	0.318696175629551	-1.06355795811995	0.287528996374258	0.51291075103083	-0.843726765555014	-0.85527472173079
USP40	0.490266458374025	0.143522599546483	0.000635592097332063	25.7667902253002	0.680578879854557	0.26742523745332	2.54493138469534	0.0109299213132429	0.0636152537644438	0.188923757409271	0.359002666575346
AGAP1	2.52031293638157	0.52300355896789	1.44336545003907e-06	6.06092807052361	3.48654674589308	0.637401501003878	5.46993808518167	4.50192820519125e-08	6.90272210586589e-06	2.92721063942715	3.70095521349535
COPS8-DT	0.972308035324579	0.635368198345348	0.125940899009374	2.14704598116634	0.732756170775842	0.829103534209503	0.883793326818318	0.376807789363958	0.60016471953068	0.839139474660455	0.421146653467097
LRRFIP1	0.0435327856752845	0.0985285011390106	0.658612683120255	102.670386412652	0.0700251283727101	0.180673591617037	0.387578105610133	0.698328274029407	0.837079556431777	-0.413665872414015	-0.368176603541183
RBM44	-0.213560783879423	0.317654259514566	0.501389072561887	2.15959842862911	-0.445578114050991	0.58119726727872	-0.766655555930735	0.443286334789988	0.659585868581373	-0.760453966474681	-0.9822683007675
RAMP1	0.58794288281589	0.750373668815696	0.43331390833281	5.57761008803073	0.535534518153326	0.980706033925113	0.546070381569836	0.585017558352416	0.764621377212607	0.320677426415944	0.186252515060545
UBE2F	-0.176938429054444	0.0647854073687459	0.00631144371958273	58.3901334809593	-0.248550684468099	0.132144789034792	-1.88089660049068	0.0599859857578879	0.193505088179538	-0.711054844389423	-0.747605485103377
SCLY	-0.445942431961096	0.215807494541772	0.0387916766982533	10.1649607710349	-0.70122069017473	0.378105120355953	-1.8545654433735	0.0636583066753104	0.200474635239031	-1.07390867081637	-1.28674269219526
ILKAP	0.331374417341764	0.217093925203188	0.126907698229443	16.7312120373594	0.486351940905944	0.359192808013546	1.3540135828321	0.175732044335178	0.384580408354395	-0.0254023658244808	0.127675279987632
PER2	-0.674138580621143	0.636205651199739	0.289315831025186	3.8538053442846	-1.01533146723478	0.890315505783199	-1.14041759425677	0.254112366261902	0.474489009454591	-1.38171764325729	-1.66085364482455
TRAF3IP1	0.490045497125131	0.42618016618884	0.250203499051826	4.66609410883994	0.6004531366383	0.631456239820183	0.950902214236237	0.341654017689399	0.565027589925133	0.188625707440546	0.263571626592169
ASB1	-0.270632418826118	0.299432365485735	0.366091814371841	4.31383991237875	-0.515888818778682	0.512104627320213	-1.00738948889853	0.31374764047924	0.539762551897403	-0.837436691256054	-1.06600947313958
TWIST2	0.0817129816115144	0.420972514077345	0.846093458771039	6.58230047084339	0.107852850086523	0.635850674004407	0.169619777875356	0.865309167445341	0.93300503902221	-0.362165411307497	-0.323123182774774
HDAC4	-0.16830349715024	0.107670874618149	0.11802218898237	84.8630071263409	-0.216712091947192	0.189450169593237	-1.14390022670599	0.252665017024005	0.472870270040027	-0.699407366848118	-0.709685212867398
NDUFA10	0.644028539309815	0.214243041261635	0.00264652290184175	7.72802458924379	1.09697119663551	0.414336638188328	2.64753607460825	0.00810807084631205	0.051394315207406	0.396330185655925	0.854932566709459
ANKMY1	-0.0484539205714627	0.0737167705142579	0.510989019223691	34.6414430456314	-0.0401238540121279	0.149473949077919	-0.268433758923515	0.788365456845936	0.887997041784799	-0.537744800539208	-0.499365800921893
RNPEPL1	-0.253840009217745	0.196359137468753	0.196103292657934	8.20288054074842	-0.302300551987532	0.367570274023414	-0.822429269588529	0.410832626623273	0.631865216846616	-0.814785764074717	-0.811622435841585
CAPN10-DT	0.781008392112709	0.401068486152975	0.0514964697374775	1.66185492823615	0.980501933905151	0.775614157251833	1.26416198664975	0.206171891701585	0.421668356245863	0.581099420298793	0.71621581448623
CAPN10	0.250442612492152	0.284334360862961	0.378424352071774	2.70113383303124	0.490827872863188	0.575069289193371	0.853510841366011	0.393376078153739	0.614877262650947	-0.134569570594706	0.133006186440766
MTERF4	0.317598739837902	0.183944905604275	0.0842400478499833	10.088894071618	0.562492501338376	0.327614759472365	1.71693272380124	0.0859914649697121	0.243391229358054	-0.0439840866906732	0.218359903621732
PPP1R7	1.09375048805949	0.464506042803076	0.0185400159075472	3.99251274212544	1.51221653661404	0.695156483784181	2.17536133502212	0.0296030495613473	0.122571614069832	1.00295063802381	1.34949639915175
HDLBP	-0.156109824231518	0.0775901314984995	0.0442220025626977	44.8138509670787	-0.195008583510448	0.148447238089116	-1.31365585524319	0.188962042976392	0.401169119995297	-0.682959578603522	-0.683835987658815
SEPTIN2	0.231680884940918	0.131779239837517	0.0787307496131138	42.2949786261523	0.327958859433226	0.239552357377692	1.36904876672179	0.17098403156634	0.377806529094823	-0.159876869217721	-0.0609734099881328
FARP2	-0.394363709008406	0.165388288011906	0.0171036587617554	26.9797590606172	-0.589084555463523	0.283367799167416	-2.07886907825927	0.0376293855234722	0.144523350349054	-1.00433521918229	-1.15318676465395
STK25	1.9058834029226	0.56083300228035	0.000678039825430814	3.97642343987374	2.36526148231802	0.722581970358155	3.27334694103377	0.00106281934735592	0.0133028651219435	2.09841959960505	2.36548655479009
THAP4	1.52348526438729	0.467871811897046	0.0011291327430875	2.52256391710413	1.17987517795706	0.739014321321975	1.59655252126435	0.11036548948935	0.284854431446342	1.58261081502638	0.953672532651597
ATG4B	0.338105065509287	0.325666426296276	0.299179551463749	9.08137269923668	0.531758710108937	0.521296155155642	1.02007027070854	0.307695135079267	0.533656364223865	-0.0163235364556593	0.181755467370386
DTYMK	0.728470178501438	0.351970458110146	0.0384812663823263	3.50739134513512	0.795517235770972	0.615522745623842	1.29242540820275	0.196209862313612	0.411060499334643	0.5102317319503	0.495896084330681
ING5	0.619645926905811	0.35492549453105	0.0808373862259744	4.09559198024565	0.767800065198287	0.557705204226452	1.37671310825087	0.168600964405183	0.374756100005696	0.363440993995278	0.462884491464661
D2HGDH	0.216195794113864	0.149244874440983	0.147449940934262	16.215280916115	0.237220669119672	0.306048208977212	0.775108829790066	0.4382753544782	0.656191476878773	-0.180764381665314	-0.169044043972054
LINC01237	0.103705861499151	0.299215057770893	0.728897062866051	3.27312151486337	-0.312566438884078	0.527622583466927	-0.592405345560175	0.553579187625834	0.743841238966495	-0.332499679440502	-0.823849271107785
ENSG00000291147	0.122990007825961	0.168857967624007	0.466391000663008	11.8471595585741	0.119219107035453	0.308181195767578	0.386847441286992	0.69886915320279	0.837108923771758	-0.306487701148535	-0.309585789200466
LINC01266	-0.297440227239437	0.378138091560882	0.431521007892354	13.2717167357127	-0.479551179778987	0.580513895556146	-0.82608044949478	0.408758457170409	0.630584301244023	-0.87359717866809	-1.02273076468611
TRNT1	-0.227105477804038	0.259771974102912	0.381982479570103	16.1863112189176	-0.327787721377703	0.404895807019319	-0.809560671400243	0.418192719417287	0.637484215658818	-0.7787241184621	-0.841978061680422
CRBN	0.839721610909045	0.322661578158737	0.0092551119974853	8.09797918296389	0.8072276297531	0.489943700941857	1.64759262789031	0.0994362942467283	0.266760034025118	0.660296442915167	0.509843350608275
ENSG00000223727	0.471321287661845	0.404001327510409	0.243358603716105	16.7760828358684	0.650221303291146	0.595124339399501	1.09258059239728	0.274577987675231	0.49830451561154	0.163369016175135	0.322846308000347
SUMF1	0.0375920545150049	0.0747023873489512	0.614806601438447	151.56680445864	-0.00699324591354659	0.147931476531538	-0.0472735490614513	0.962295209297355	0.984269501761402	-0.421679199390525	-0.459906717496116
ENSG00000235978	-0.205488379431832	0.186116602643445	0.269556663156257	6.57113371700005	-0.414421022707291	0.375251530145507	-1.10438196626832	0.269427480242208	0.492620060297519	-0.749565270356317	-0.945159707318886
BHLHE40-AS1	0.609124226231006	0.431267074498699	0.157830435385381	1.90678064887963	0.474315410249515	0.76011139631542	0.624007760637088	0.53262248842251	0.728347089002993	0.349248493849855	0.113339579721711
BHLHE40	0.488383078952866	0.506803758072238	0.335219809558474	3.14244249037065	0.0236509750025594	0.820111692170211	0.0288387243205536	0.976993216171973	0.989660413009999	0.186383306627137	-0.423408960918617
ARL8B	0.334969717748593	0.113936163030382	0.00328236434450761	35.3398220368629	0.495420032767824	0.194888292406819	2.54207180251577	0.0110197533020449	0.0639484560336881	-0.0205527409279137	0.138475522235701
ENSG00000233912	-0.786840925816981	0.419961933719124	0.0609854969904652	4.39213427134995	-1.15526394917445	0.692595393340933	-1.66802141666248	0.0953114753841906	0.259731049137757	-1.53373945988353	-1.82751546589357
EDEM1	-0.166150061085737	0.106039230743904	0.117144261910065	18.1876883688762	-0.280202723107714	0.218799256125185	-1.28063837176575	0.200320715556167	0.414627121230261	-0.69650264235507	-0.785303568686998
LMCD1-AS1	0.050803515347317	0.465474130430681	0.913088605477627	5.84434100580133	0.104628499020055	0.721616820453605	0.144991768559783	0.884717370851378	0.944385027756399	-0.403858538493677	-0.326963436396052
RAD18	0.96239719988388	0.490978755821274	0.0499770250449878	5.89845729193051	1.37186099174179	0.733819348593511	1.86948053955132	0.0615559886213639	0.197208265211049	0.825770957746624	1.18233070337264
SRGAP3	0.301864409730738	0.279380115051166	0.27992883388792	60.688028271226	0.435207193556961	0.411756837941069	1.05695195186837	0.290533516494888	0.516112490471458	-0.0652077927469374	0.0667610689828477
THUMPD3-AS1	0.220027513041279	0.189935721980919	0.246688012663718	24.7646222572118	0.315710127190471	0.313686835167522	1.00645003805107	0.314199133738259	0.540065878327822	-0.17559585681222	-0.0755618457327686
THUMPD3	0.057724149625337	0.370981179153469	0.876349433803715	3.70628019328199	-0.170555179614989	0.545212879581261	-0.31282309351529	0.754415069227274	0.867960834012518	-0.394523440867073	-0.654711593036054
SETD5	0.184699931089124	0.0747548890285165	0.0134833625347299	104.39480143531	0.25727229290048	0.131849602742846	1.95125573038133	0.0510266324133578	0.173561297702697	-0.223248487075121	-0.145162239773505
MTMR14	-0.108701360586614	0.0934491437184337	0.244742651606854	30.6666485123106	-0.132815083878467	0.178766684137143	-0.742952102733952	0.45751067940284	0.670683044066339	-0.61901130180206	-0.609762536208207
BRPF1	0.0897276698203577	0.364224607956709	0.805409315193342	2.43658497025926	0.239350426902871	0.674647576899695	0.354778457817625	0.722755568108077	0.849898189316304	-0.351354567406386	-0.166507468434596
OGG1	0.578322580807821	0.237099251160334	0.0147215222211653	6.70194176721731	0.926878773819244	0.44717889372193	2.07272477934883	0.0381979003153355	0.146035451939568	0.307700803922256	0.652349774325193
TADA3	0.7626455766366	0.429712658257035	0.0759341641720723	3.81853012100646	1.16203138319103	0.720298278514239	1.61326414050018	0.106687133729533	0.279327866405526	0.556330205761156	0.932420288074315
ARPC4	0.386107735668555	0.199148549982051	0.0525265971577851	12.7510738660045	0.699970507375501	0.340948303052041	2.05301067965327	0.0400715417491534	0.149948778204375	0.0484262529816573	0.382098404686572
RPUSD3	0.984627139304527	0.485883905362898	0.0427170692675348	2.09958250647668	1.25644251366783	0.75401742284651	1.66633087724233	0.0956475299843648	0.260382277200738	0.855756454218289	1.04486545245889
IL17RC	0.508581599106236	0.381941205718792	0.183001401260816	2.19018749277872	0.365955240551445	0.638801007879701	0.572878308013505	0.566727092884238	0.752950577101683	0.213628664490289	-0.0157191131771544
CRELD1	1.58414949278486	0.585597310699333	0.00682662074662863	7.42814496504537	1.9308647082127	0.640268092185959	3.01571284244459	0.00256375932956204	0.0237341229254644	1.66443951334852	1.84811305840551
PRRT3-AS1	-0.13366930584014	0.395712624766389	0.735518516515609	2.43777855739045	-0.315139639451482	0.682021347702378	-0.462067119325719	0.64403318864491	0.803138604673084	-0.652690036599193	-0.826913994084144
EMC3	0.0995990018252689	0.451422852018548	0.82537781799566	5.59033904633418	0.116417346865341	0.69483328439372	0.167547164881316	0.866939539767488	0.934249692920971	-0.338039335843993	-0.31292273031433
ENSG00000291224	1.14556949355359	0.339757331117175	0.0007469803189451	5.01065509337723	1.48920038570482	0.610095080235083	2.44093164155822	0.0146494274531796	0.0772460137549983	1.07284820171061	1.32208379579219
FANCD2	0.808420298965766	0.281144308822715	0.00403434329472947	4.55959528119122	1.26371600423473	0.493856478707634	2.55887298986485	0.0105012100151806	0.061982035501831	0.618074763356206	1.05352829590027
BRK1	1.26552372391809	0.331267378254071	0.000133317254846698	5.78608738507361	1.96554912222075	0.543254637096498	3.61809911596135	0.000296774747710096	0.0053930566653318	1.234651933304	1.88942274948771
VHL	0.00260828257388864	0.108672139753424	0.980851498752773	23.9688423644866	0.014450576213852	0.205473573694923	0.0703281495230499	0.943932477892475	0.974738166636811	-0.468868071580233	-0.434366782829817
IRAK2	-0.155334001676476	0.160703764537383	0.333751058671089	29.7366122993092	-0.197742314638885	0.294417924239782	-0.671638165880953	0.501814074927732	0.704679667611023	-0.681913087920546	-0.687091905097446
TATDN2	0.461979309642836	0.20528690651773	0.0244230536476561	7.17538002965883	0.594177925621168	0.380311196683785	1.56234665400926	0.118206346919571	0.297272906796963	0.150767819040644	0.25609775003963
GHRL	-0.0219168568704547	0.197569072719554	0.911669770176546	5.01566252490357	0.0127989482955567	0.370261931212545	0.0345672812045309	0.972424791715924	0.98844048903132	-0.501949514959804	-0.43633389806122
GHRLOS	0.730798998544338	0.419760683659992	0.081685395757095	1.83985119711848	0.451413252138044	0.602407247743367	0.749348972524899	0.453646897950677	0.667912529570892	0.513373028193089	0.0860627436050336
SEC13	-0.18518616401811	0.146604075583896	0.206527371521134	11.3726878573206	-0.272942810805022	0.297200475230924	-0.918379456132923	0.35842024228344	0.581447815759199	-0.722180040143332	-0.776656897175164
HRH1	2.70129110445087	1.5036493614011	0.0724166150222447	4.87718522968542	1.57175970572611	0.928106261936523	1.69351266141292	0.0903579268928181	0.250829515303882	3.17132827364122	1.42041326462061
ATG7	0.124853283342356	0.0770850877749594	0.105300732452195	236.055004595946	0.158179878151609	0.136002340641018	1.16306732226858	0.244802189059507	0.464560796991094	-0.303974368099561	-0.263182888498175
VGLL4	0.989115397267275	0.176223005055173	1.99007380688221e-08	41.1961372775291	1.43685866762293	0.278564680425415	5.15807914136352	2.49496166573782e-07	2.7203398695428e-05	0.861810570730225	1.25974397352584
TAMM41	0.637572075050246	0.177256278206959	0.000322039419794131	15.7608105306169	0.998016644200978	0.300776367680609	3.31813517098112	0.000906206187423682	0.0119155115734727	0.387621197178209	0.737076114203185
PPARG	0.435634300552867	0.223005436523172	0.0507639974909055	61.8516172985608	0.651935465644347	0.34888344580602	1.86863399075353	0.0616737533769684	0.19745662051817	0.115231591875783	0.324887902742558
TSEN2	0.494380121573316	0.296764802140356	0.0957335768445237	9.23823941085372	0.736273338925079	0.477617635101432	1.54155392266602	0.123182029893809	0.304863873732143	0.194472590944704	0.42533565691099
MKRN2	0.641258696471963	0.40079903417067	0.109609519965348	2.68925266606837	0.972630451618718	0.670836460480412	1.44987714430754	0.147092781948496	0.343247319921489	0.392594003065866	0.706840753355427
RAF1	0.24203647798769	0.0868295197606152	0.00531179804639928	60.4522213004443	0.336691501397323	0.165670557621826	2.03229533497366	0.0421237664599153	0.154121852555354	-0.145908428148666	-0.0505726939263141
RPL32	-0.948366942566551	0.46747963605634	0.0424908169880699	7.79981607507718	-1.29884969895625	0.655515861735573	-1.98141612548834	0.0475446268564197	0.16638923799645	-1.75161849741378	-1.99852838731457
NUP210	0.131728065270354	0.406672035355086	0.746000724974065	15.9674781581159	0.24717060451844	0.574669615085197	0.430109054020189	0.667116314190401	0.817167324356161	-0.294701119740908	-0.157193511986259
TMEM43	0.42186441394934	0.368660845158407	0.252492711084458	3.42771147572368	0.662983702439021	0.690053414795098	0.960771569597819	0.336667036507039	0.560968515222721	0.096657682232925	0.338046529233552
XPC	0.0272923036797063	0.127672996461061	0.830728575531756	15.2840403063355	0.00995438889015499	0.250947121258004	0.0396672766766696	0.968358390562424	0.986490597398612	-0.435572316078195	-0.439721813747927
SLC6A6	0.933233868358403	0.179041097797027	1.86412777804491e-07	22.535953916912	1.35545103003433	0.291883899713005	4.64380197526165	3.42055430319125e-06	0.000200993409444405	0.786433154884824	1.16278617687008
CCDC174	0.137705971150183	0.227740441225251	0.545403658883852	6.94386998983984	0.247217321747205	0.412253118030994	0.599673625097044	0.548723769089704	0.739702585608651	-0.286637648569185	-0.157137871020606
FGD5-AS1	2.02293181480739	0.762273182236119	0.00795875066906843	3.71437847253752	1.67391756633147	0.784593320125756	2.13348434583049	0.0328850144635871	0.132200183093478	2.25630373393272	1.54208490832334
NR2C2	0.442811988738351	0.151268274432952	0.00341887138005906	39.0984947798445	0.660138002746517	0.268611891264001	2.45759039050773	0.0139872606413883	0.0751681208510094	0.12491342409709	0.334657255446694
MRPS25	0.285137271594328	0.184338990819264	0.121909228821788	11.8920084567883	0.484096460850317	0.339456753102576	1.42609170807697	0.153841871958714	0.353916893542192	-0.0877706766162696	0.124988967215607
RBSN	0.583061768266769	0.292535064135875	0.0462467063140609	6.51530206151706	0.800355213772551	0.454648954725664	1.76038063093203	0.0783432911778683	0.228966742249066	0.314093393939701	0.501658193405419
CAPN7	0.336193719816354	0.155622522204615	0.0307482673097937	22.1388161855879	0.521532003960624	0.271812425282323	1.91872024768156	0.0550197476345542	0.181909967499286	-0.0189017103520009	0.169575297001148
METTL6	0.40744798333825	0.345253226323692	0.237943569381004	3.32638453997477	0.293232087245106	0.530116821473881	0.553146165839133	0.58016332659267	0.761318898616458	0.0772116630133973	-0.102333550339364
HACL1	1.14499337258811	0.914086801577661	0.210348030654968	4.90538246025247	0.000419821894157406	0.738109671962997	0.000568779830564871	0.999546179379165	0.99970653657161	1.07207108429023	-0.451077635331529
DPH3	3.17048602744256	0.923028952831114	0.000592834434494804	1.68269400228304	2.21372593566976	0.779851003851562	2.8386524153159	0.00453044771764353	0.0346240525336729	3.80421541029364	2.18500529832259
OXNAD1	0.77875685822941	0.247028030221956	0.00161876592868671	9.03582594094434	0.9299833031606	0.369598735107793	2.51619720205311	0.0118628786171616	0.0672892646648591	0.578062373726782	0.656047318358005
RFTN1	0.172207563903601	0.387729482447412	0.656938773739133	12.5509950467144	0.216130296826362	0.573211323574931	0.377051687462189	0.706135193691788	0.841547808561758	-0.240099177716964	-0.194163014240458
PLCL2	0.00665059284051152	0.0966800466841132	0.945157005076686	169.766818157816	0.0173235934972286	0.180724966530681	0.0958561167822247	0.923634847758976	0.963560280030294	-0.463415484510895	-0.430944973355897
ENSG00000285731	-0.0519125870917981	0.426394706131905	0.903098812159817	1.65432524891287	-0.632300603841647	0.770346740066751	-0.820799999474078	0.411760198900659	0.632233270507303	-0.54241012286779	-1.20465776854288
TBC1D5	0.410365908335694	0.0805502971463789	3.49607404870266e-07	405.249069908552	0.602488325904158	0.13992144998745	4.30590396224594	1.66305200876085e-05	0.000639981543606675	0.0811475905055876	0.265995569514973
RAB5A	0.415609862028317	0.228606910533926	0.0690624622346229	20.3681221356593	0.611221987550723	0.356016269269063	1.71683723557247	0.0860089154053334	0.243391229358054	0.0882210490504937	0.276397500034898
KAT2B	1.28980834141205	0.238696962198852	6.53387457057254e-08	30.7882130149891	1.80547257348818	0.351938435835472	5.13008068926072	2.89618006601041e-07	2.99160157765896e-05	1.26740894169714	1.6987690231162
SGO1-AS1	0.472223433004607	0.269757976746432	0.0800243446603033	15.145513080672	0.629331351379307	0.42904219726429	1.46682856696177	0.142422696471162	0.335717972729165	0.164585901002414	0.2979660416075
ZNF385D-AS1	0.635825458445964	1.02105351486983	0.533471747245223	4.77542051558398	0.785730380039979	1.49156225252532	0.526783497443492	0.598343944134328	0.772989183521333	0.385265222875535	0.484239782834005
UBE2E2	-0.0613849996165245	0.0328470114428977	0.0616485066936812	654.259192305996	-0.0882356263326013	0.069679137739071	-1.26631340736476	0.205400898736719	0.420880981270291	-0.555187260356277	-0.55666769022337
UBE2E1	-0.0582546862493239	0.0446346590655264	0.191843599113354	138.274765637973	-0.110696430956641	0.0979905074311278	-1.12966484059126	0.258617477714033	0.480191732981609	-0.550964846671235	-0.583418867286975
NKIRAS1	-0.633469024862734	0.491378138267031	0.197339649715109	1.97690387368185	-0.873973872567101	0.8768833013289	-0.996682079864687	0.318918850693572	0.544620392051604	-1.32685933718538	-1.49249449173379
RPL15	0.220466569790611	0.811419234656908	0.785848944915999	4.09915627515954	0.385320064014113	0.984189459170291	0.391510049639175	0.695420261773594	0.836076537812454	-0.175003622422425	0.00734470087253647
NR1D2	0.992016996129672	0.646537945112849	0.124943000737958	6.48300927623357	1.53448756034764	0.905971234702594	1.69374865511196	0.0903130545624748	0.250814810982194	0.865724476243157	1.37602154414355
THRB	2.93731136832535	1.10265861635457	0.00772532065586057	17.8500516995854	3.26286896091234	1.19826503374966	2.72299438689456	0.00646931570264244	0.0441777278984205	3.48969103009013	3.43455139887821
ENSG00000289130	1.18000532873051	0.998185480697211	0.237146043786027	1.88792652879968	0.523936894313625	0.908417848406002	0.576757595893756	0.564103218522947	0.75103007993162	1.11929797355467	0.172439559823809
TOP2B	0.290589336940865	0.217609598834786	0.181755268035312	17.6156627861673	0.454283264076553	0.368303538833688	1.23344800192563	0.217408665336761	0.433677201259712	-0.0804165006503189	0.0894809736652131
NGLY1	0.536933571637876	0.144401490896585	0.000200537718186749	27.0212716262571	0.783706777879528	0.24949301206095	3.14119730811567	0.00168258635391824	0.0179302106943991	0.251872042316259	0.481829640338817
NEK10	2.61871028954726	0.50590294921981	2.26317793458722e-07	39.3736548193342	3.65212640422818	0.777101069611971	4.69968006356212	2.60569385210856e-06	0.000163908165197059	3.05993675398554	3.89816323130219
SLC4A7	-0.0121331411705534	0.0536162638109499	0.820971279810172	265.725092522115	-0.0200427527125478	0.0989394017358891	-0.202576045143778	0.839466414986944	0.918257042722871	-0.488752467183476	-0.475448888527655
CMC1	0.407533861338482	0.0952477101781199	1.88010339916519e-05	36.3877106586316	0.675735129862235	0.205914381080868	3.28163155149837	0.00103208368750931	0.0131188207675136	0.0773275020368074	0.35323368296744
AZI2	1.18297582956999	0.566886560061786	0.0369067027354709	4.65840915739421	1.98527439606998	0.849437494889632	2.33716360298874	0.0194306788991402	0.0931931828139113	1.1233048194914	1.91291586570511
ZCWPW2	1.18164959499732	0.387197407903223	0.00227472542810083	2.53271979697166	0.89136312928872	0.637588670905127	1.39802222022442	0.162106394690928	0.366582408248409	1.12151588964562	0.610050074413854
RBMS3	3.12299815194652	0.905797258064265	0.000565194624544962	21.0372592883187	4.20499010095139	1.1574636615853	3.63293487347337	0.000280215762427246	0.00516871668552363	3.74016001652092	4.55663272474378
TGFBR2	0.00316633173407162	0.077846742373674	0.967555857690048	213.872589035247	-0.00419690760422954	0.134520206172103	-0.0311990869153151	0.975110768097249	0.988917111134591	-0.468115330836903	-0.45657623390506
STT3B	0.135916050227856	0.118319442278411	0.250670966403793	52.12178879217	0.242674344043917	0.200212394333453	1.21208452080016	0.225480028399969	0.443146904096533	-0.289052035153214	-0.162548630028172
GPD1L	1.47482074090423	0.442422642811589	0.000857572844225785	6.34819070508126	1.92367034339646	0.544817858122971	3.5308503836933	0.000414225982175956	0.00680870948591734	1.51696826559859	1.839544454997
CMTM7	-0.047453117927343	0.0771293375216694	0.538395684654195	86.8978456272883	-0.092125062924896	0.145795867103455	-0.631877053548612	0.527467218571366	0.72511828306952	-0.536394838958736	-0.561300071329022
DYNC1LI1	0.323574800430662	0.209095221793314	0.121742788189218	19.7589492460029	0.460444096277756	0.375656623881057	1.22570471810327	0.220309814082084	0.436482981140216	-0.0359231045877604	0.0968186232210597
CNOT10	0.031433432164973	0.102654278518463	0.759447239525092	19.0814884419296	0.0926782524025284	0.223888540471122	0.413948173530938	0.678912062635177	0.824564787185787	-0.42998643519773	-0.341196370993464
GLB1	0.108096658361953	0.0750521110285976	0.149785921937579	42.5865126977537	0.216268180156717	0.181803666702322	1.18956995796364	0.234215459448476	0.452807630707966	-0.3265770261509	-0.193998792991657
CRTAP	1.12863938688129	0.196312670151122	8.96705266231978e-09	9.97069782595951	1.59889120871282	0.384815930757846	4.15495066839881	3.25357732146542e-05	0.00103997896597851	1.05001153786366	1.45272731803712
UBP1	-0.0265834121630257	0.100834222863181	0.792061325200569	27.2323411295696	-0.0177918068225611	0.196166528566194	-0.0906974648152446	0.927732985114635	0.965822595260971	-0.508244132979782	-0.47276797601933
CLASP2	1.39842932175428	0.220704844874287	2.35506013000399e-10	33.8200120089492	2.06654039897334	0.345828315498287	5.975625205807	2.29209418509853e-09	5.62308005959297e-07	1.41392549134529	2.00970497318849
PDCD6IP	0.267535381800578	0.0853313996381809	0.00171706950577169	46.3990407857939	0.43680557526294	0.164694687827627	2.65221411221295	0.00799658149095816	0.0510902092932207	-0.111513494548329	0.0686647671249038
TRANK1	0.418273436901605	0.138270534967902	0.00248602994256076	42.4728946684782	0.60920347428021	0.241650219872405	2.52101353188041	0.0117017351956855	0.0667223285736562	0.0918138890242639	0.273993418488909
EPM2AIP1	2.46798720333936	0.678161559588501	0.000273452430672054	3.75471010012835	1.22847212534942	0.765990846990145	1.60376867449073	0.108765051907545	0.282408785127951	2.8566295616372	1.01155227321317
MLH1	0.946031267921504	0.26825990994545	0.000421015914448148	10.6461840092519	1.39473896271262	0.420758336983425	3.31482193011796	0.000917015200550329	0.012019564195329	0.803695297267877	1.20957873221848
LRRFIP2	0.662192685872413	0.245043129940392	0.00688509188641521	12.3352420129879	1.05818466520302	0.39738397195598	2.66287706571174	0.00774757130270856	0.0501483116747711	0.420831419885907	0.808737188253467
GOLGA4	-0.513178953020105	0.082242853881929	4.38130939815237e-10	202.239704853058	-0.742658533025207	0.144591936396274	-5.13623754916628	2.80293324597586e-07	2.92608339816607e-05	-1.16460259610477	-1.33609582489828
APRG1	-0.365534604070526	0.290578532297852	0.208408172342828	10.4148479542925	-0.513463493689321	0.478651733947988	-1.07272878644814	0.283392820654444	0.508304468850678	-0.965448247515914	-1.06312087221952
ITGA9	-0.460692954195478	0.200154488569448	0.0213528383418679	93.4866028069456	-0.649278205822736	0.307791567375744	-2.10947366543708	0.0349037167978471	0.137997652271263	-1.09380533918081	-1.22487836367799
ITGA9-AS1	0.0881472370004439	0.473384068162874	0.852282749793902	4.39225654977689	-0.0515293053947003	0.651901262211477	-0.0790446473748109	0.936997110666065	0.969808316313268	-0.353486379907018	-0.512949875692704
VILL	0.0100040513691855	0.242492301883502	0.967092503892303	3.45697594127671	0.186302994280242	0.467343952088314	0.398642142361643	0.690156904970313	0.831787325223728	-0.458892075023506	-0.229687807991033
PLCD1	-0.247949884843807	0.672743362520507	0.712451735577437	2.03075818908273	-0.795433645451243	0.963670842559759	-0.825420475873655	0.409132914027327	0.630614454212889	-0.806840699525043	-1.39895182675093
DLEC1	-0.704308990453525	0.256462347964862	0.00602813339906698	3.02658623190505	-1.01118338021193	0.482384099274689	-2.09622038067245	0.0360626458163189	0.140471230127666	-1.42241387280874	-1.6559132069248
ACAA1	0.409424710929889	0.205945487715699	0.0468089612516801	8.43477787218094	0.732273548978204	0.389301054214163	1.88099554586709	0.0599725247456102	0.193505088179538	0.079878029174049	0.420571843197409
MYD88	-0.792861288451239	0.265520670757403	0.00282594982404919	2.92263947875619	-1.17255931637516	0.55380243998098	-2.11728810081702	0.0342354041628271	0.135818274179143	-1.54186020007592	-1.84811452448077
OXSR1	0.207875036106208	0.104934694068912	0.0475919071648444	33.0968585022908	0.315364484672875	0.193392735358205	1.630694576447	0.102954781563188	0.272757902667269	-0.191988076663261	-0.0759735114920192
XYLB	-0.0703425476667185	0.227626142038945	0.757301242736508	10.2846338657192	-0.082813082258669	0.372520015260734	-0.222305054402799	0.824076417700331	0.907797697226465	-0.567269908013174	-0.550209353619449
ACVR2B	1.93595980849781	0.710787044963767	0.00645581038394065	4.12586031653502	2.2624113958584	0.746415312950292	3.03103561329142	0.00243716500036739	0.0229072716399315	2.13898902879648	2.2429904590383
EXOG	1.62803349468102	0.282114067133259	7.88800778290464e-09	6.11943097849704	1.99868374872201	0.521832571371925	3.83012456172938	0.000128078408984356	0.00302123420039299	1.72363371802537	1.92888661889527
WDR48	0.71269499835098	0.315942313403705	0.0240846808886656	12.5087789572643	0.931765144165094	0.495964379511002	1.87869367772696	0.0602863315837888	0.194091132490722	0.488952924132133	0.658169519454906
GORASP1	0.446229020884471	0.435142336343597	0.305137561976519	3.07398166225803	0.45028508983131	0.638107409321937	0.705657203243871	0.480401341431831	0.687498667561697	0.129522586696331	0.084719084278082
CSRNP1	-0.231040266773306	0.405013399292239	0.568371900637433	3.99167458357837	-0.353135852637063	0.674719810771702	-0.523381479244204	0.600708810066025	0.774708312942292	-0.78403167232098	-0.872168090884669
ENSG00000287958	0.684602640655432	0.52084099659432	0.188705666991907	4.63675630471533	0.817927902376859	0.780374569218391	1.04812218983005	0.294582313980593	0.519353911441283	0.451059735283485	0.522587546213835
CX3CR1	-0.164190084758904	0.177853691499744	0.355916005747347	103.560120611847	-0.229798443311676	0.268729089087517	-0.855130511147745	0.392478900157071	0.613972048220718	-0.693858871622245	-0.725271266364928
RPSA	0.0287980824521231	0.372193889885302	0.938326125459575	10.5542524577655	0.130395939935403	0.556284283276569	0.23440522023624	0.814670406368304	0.902914602895978	-0.433541202847833	-0.296274002694079
EIF1B-AS1	0.32909453298334	0.172252038295184	0.0560636288914804	26.7188534026869	0.455597087484624	0.286444800318694	1.59052315481982	0.111716930578286	0.287586106968708	-0.0284776537544977	0.0910457583293384
ENTPD3-AS1	0.0154678919645893	0.518280267387369	0.976190950934416	2.10876450093746	0.0186477937390616	0.934604698754292	0.0199526000285647	0.984081184726311	0.993088098078907	-0.45152201567269	-0.429367829717016
RPL14	1.0083256997317	0.400028993802872	0.0117144444207102	4.87511904537776	1.57423889237722	0.67497111741966	2.33230556352598	0.0196846220610327	0.0940892334558764	0.887722942593534	1.42336601552101
ZNF620	0.596700438286902	0.350139791105515	0.0883478863270037	2.22644848328448	0.614818776454453	0.640901315963038	0.959303345368557	0.337405950567612	0.56156115890773	0.332490308300478	0.280681333069139
ZNF621	-7.05485499328175e-05	0.219662810984922	0.999743745436206	14.3460441459989	-0.032063358937427	0.368776550234394	-0.0869452217529763	0.930715053834397	0.967321522748622	-0.472481490388605	-0.489765622541246
CTNNB1	-0.0122121869454479	0.0542615968642275	0.821931566484866	83.3852771095221	-0.0178195063126018	0.135992830752135	-0.131032689106091	0.895749448167579	0.95047462531017	-0.488859090362215	-0.4728009665544
ULK4	0.277381162588994	0.0772275507235843	0.000328479444721614	45.5484402605606	0.364991297434876	0.162154701037507	2.25088323125737	0.0243929340853326	0.108370479259589	-0.098232728483009	-0.0168671848256191
VIPR1	2.662514819759	1.01654724821459	0.00881427981911761	1.83933970659376	2.24616269162923	1.03523566517762	2.16971146491928	0.0300287109737249	0.124072311909542	3.11902376098327	2.22363799276809
SEC22C	1.55045091028814	0.669462721095759	0.0205602874851019	2.31348836171735	1.69299626865554	0.830933818665969	2.03746222698407	0.0416037435112998	0.153192320854178	1.61898420609666	1.56480794752688
NKTR	0.41689353465377	0.109590579002349	0.000142320613635144	59.3803272032406	0.598457561774129	0.188451590577277	3.17565672935365	0.00149497739915898	0.0166896623639898	0.0899525679832689	0.261194865054519
ZBTB47-AS1	0.855248825077304	0.618899892785307	0.167006842306581	3.06162727695694	1.17232450023795	0.905002138889807	1.29538312658142	0.195188095887688	0.410067147790914	0.681240774649363	0.944679554884545
ZNF662	0.127067683362208	0.578636167195588	0.826183793766806	1.80144892259759	0.138983783536123	0.901338788292687	0.154197051476488	0.877454366968574	0.939957042240366	-0.300987410612827	-0.286045743795842
GASK1A	0.103545810896292	0.231478826522511	0.654641838473972	13.3032170109527	0.280000858352528	0.391287622253398	0.715588335608528	0.474245578167488	0.682705045878663	-0.33271556832335	-0.118092155286919
SNRK	0.303581586888187	0.0969535946445213	0.0017409055070452	28.5595258875463	0.452959991245047	0.19644843070795	2.30574502230786	0.0211248838147652	0.0983389396936864	-0.0628915286932395	0.0879049345868456
ANO10	0.113869265563426	0.0671848309812228	0.0901009006604042	47.9627241725788	0.188489868355353	0.140622136644305	1.34039968993023	0.180115436486582	0.390588848337945	-0.318790478036814	-0.227083206037616
ABHD5	0.497551121165213	0.407554945548236	0.222154279439704	3.68627503172477	0.803340986876018	0.666544508375254	1.20523232399621	0.228113627158486	0.446056034290347	0.198749885420198	0.505214296862065
TCAIM	-0.110357965383461	0.109117873310337	0.311841909093151	33.3771717285309	-0.104978987723442	0.190593505085261	-0.55080044661795	0.581770477970833	0.762408346731809	-0.621245861075967	-0.576609301074075
ZNF445	-0.219487731414234	0.290643128991213	0.45014129009577	12.6026825469203	-0.299714356863061	0.465473411499827	-0.64389146502984	0.519645816730394	0.718466651041433	-0.768448701009485	-0.808542236140204
ZNF852	0.65871381059288	0.237864533659302	0.00561801029447794	4.5359703464507	1.00231359013019	0.451142069312574	2.22172494721555	0.0263018995317617	0.113301378448278	0.41613883838823	0.742193845438073
ZKSCAN7-AS1	-0.670966089707779	0.594198092098051	0.258815174307377	2.1041957253843	-1.0824121986231	0.90630946244	-1.19430751137585	0.232357700468399	0.451510121722059	-1.37743833716972	-1.74074786735852
ZNF660	0.709250640750513	0.363219064629989	0.050857512728527	2.23951711956919	0.328918783642319	0.584567347908102	0.562670468713943	0.573659296960409	0.757578004354702	0.484306902803797	-0.0598301249226639
ZNF197	-0.0849322997661357	0.344372890451491	0.805195452955672	6.76651821262435	-0.14790669486116	0.554524934010342	-0.266726860758982	0.789679471021375	0.888220714148053	-0.586949716933086	-0.627736885940139
ZNF35	0.61039168658175	0.5106587859624	0.231968891618674	1.88698850144383	0.360022880545063	0.67577467893603	0.532755801255975	0.594202633198851	0.771176153376039	0.350958144387181	-0.0227846486996843
KIAA1143	5.71677416904194	3.60276226301699	0.112563545021119	1.68851506357461	2.32533321306156	1.37319662510911	1.69337236237148	0.0903846121442829	0.25083263545584	7.2388497851788	2.31793134834928
KIF15	0.900597563904752	0.625100220945648	0.149662367431287	2.51862483332644	1.61786836906487	1.0478035215671	1.5440570066468	0.122574523014136	0.303896865674006	0.74241073208262	1.47532941913009
ZDHHC3	-0.214013543420597	0.0964656664403214	0.0265176091355033	25.816684292586	-0.346050616701842	0.186013829015825	-1.86034887047243	0.062836183504405	0.199369382945852	-0.76106468427141	-0.86372946171652
EXOSC7	0.163243394446764	0.205558778222281	0.427111253702135	11.2251518511061	0.268825993073079	0.356567111207422	0.753928179642731	0.450892348590812	0.665654673795944	-0.252190756849641	-0.131401598325861
CDCP1	-0.0866775286287572	0.186464051965838	0.642039976928167	15.614346493991	-0.21486680094186	0.334324746866423	-0.642688891431982	0.520425990510188	0.719017923930823	-0.5893038193403	-0.70748744180604
LARS2	0.104360639646097	0.160688818970688	0.516042382676124	22.8184952471421	0.180239216035837	0.275416222275939	0.654424835786382	0.512838137965902	0.712412322743402	-0.331616463006868	-0.236909864734134
LIMD1	0.0483980740240131	0.171713615024561	0.778055887951271	37.2898541017961	0.0593679023147517	0.293996283019088	0.201934193538417	0.839968170109456	0.918581721170508	-0.407103187565718	-0.380869529999311
SACM1L	-0.263026260418123	0.116740329869342	0.0242535879439209	35.2606714403163	-0.380143104087568	0.220479456311271	-1.72416564539639	0.0846779440982336	0.240923359071025	-0.827176904587719	-0.904334158736953
FYCO1	0.401747741954955	0.14357994372304	0.00514078515722503	10.2563530183783	0.569770034209872	0.295092074847508	1.93082120048228	0.0535051676342052	0.179082826520212	0.0695227276253119	0.227027561512458
CCR1	-0.569941345738637	0.162699398932985	0.000459992660308141	25.3123028482067	-0.774450279903639	0.275171383728312	-2.81442884579991	0.00488639937827168	0.0363534777096134	-1.24116819056627	-1.37396030322583
CCR5AS	-0.193061197436369	0.239316520942192	0.419828363772171	4.97330782955667	-0.292003184300501	0.437559148645537	-0.667345626767023	0.504551388386789	0.7068041076716	-0.732802506642639	-0.799358106451089
CCDC12	-0.130228116706438	0.104185060646267	0.21131079944059	21.4318543990117	-0.168324289601751	0.215628390323066	-0.780622112652042	0.435024782259988	0.65343612250379	-0.648048289148855	-0.65205456739728
NBEAL2	-0.346819350161285	0.247932174769399	0.161858661535741	7.28836275969622	-0.592102740613122	0.4280747001259	-1.38317620835564	0.166610842916919	0.372924746062092	-0.940203636208488	-1.15678147137524
SETD2	0.100616446765912	0.0434944130557815	0.0207051135740117	123.669643037629	0.139564693183182	0.0954852573756678	1.46163603700718	0.143840973622101	0.338167578858093	-0.336666925820714	-0.285353871127585
KIF9-AS1	0.613273092607401	0.282412896669968	0.0298897911542893	15.8254514675124	0.868670995794382	0.451249580345708	1.92503446790772	0.0542250462872016	0.180498771783009	0.354844812208477	0.583023380970812
KLHL18	-0.00442402358902879	0.0930056120791276	0.962061112722654	37.4387473511782	-0.00844720624301235	0.184404778321359	-0.0458079574721842	0.963463316324865	0.984532492251995	-0.478353801057299	-0.461638407471967
PTPN23	0.254534707171987	0.536325558678167	0.635079288079881	3.03766872269053	0.315232173657931	0.831590322959812	0.37907147901379	0.704634784995602	0.841179702279421	-0.129049830380301	-0.076131096024162
SCAP	0.698359081839137	0.309574048273978	0.0240787184739147	8.00664932656556	0.91580269901226	0.463466224694821	1.97598584366162	0.0481563805557392	0.167621506827992	0.469615508683098	0.639157992316893
SMARCC1	0.0697733576727947	0.0602896307172568	0.24714867516814	69.920793634203	0.118389566729716	0.121246420305972	0.9764376253827	0.328847643726732	0.553294072222801	-0.37827051824067	-0.310573784954475
DHX30	0.645901342692524	0.375430839243523	0.085354857329829	6.23947622029277	1.00942617468467	0.566098434825821	1.78312836175789	0.074565410574996	0.221797627757634	0.398856370642835	0.750665047248588
MAP4	0.410497490666902	0.133132784114466	0.00204671243890723	42.7495545147198	0.619419393805926	0.241621937450373	2.56358921852098	0.0103596071859791	0.0614624095018217	0.0813250791371812	0.286160741818344
ZNF589	1.84181735939135	0.700920877508443	0.00859615626474026	3.46112334645573	2.40294683227836	0.956739514635287	2.51159986132106	0.0120185276575827	0.0678374806784501	2.01200226459084	2.41037040852407
NME6	0.0559403720110159	0.45444803368139	0.902031711495739	2.00684712141763	-0.00197248643574334	0.791169821056151	-0.00249312648592968	0.998010774929479	0.999378068402625	-0.39692954087249	-0.45392691276371
ENSG00000289043	-0.243032428641202	0.524053244842512	0.642823128452694	1.77921470810509	-0.338012623667487	0.949897247223813	-0.355841249835568	0.721959455404226	0.849371668397498	-0.800207646558833	-0.85415608362534
TMA7	0.697428956640768	0.4330929896173	0.107322647943594	2.95394638245963	0.891265086654382	0.752679481949972	1.18412300059698	0.236364376549306	0.454762195520051	0.468360882418664	0.609933304070366
SHISA5	0.544719074738627	0.242299040930935	0.024568077402593	7.5401471897262	0.921303732312899	0.42114192194876	2.18763244478186	0.028696386522389	0.119981951829656	0.262373743258406	0.645709810843495
PFKFB4	-0.360835623252246	0.348754499047845	0.300836706760013	6.94711046195184	-0.551218047765564	0.564344624937988	-0.97674013963743	0.328697817801178	0.553294072222801	-0.959109891388138	-1.10808714916091
UQCRC1	2.8166153669126	1.71493099582691	0.100505601300767	1.88120149921528	1.12595344061522	1.10993777452751	1.01442933690092	0.3103779316107	0.535513646656421	3.32688673917314	0.889450882209707
SLC26A6	0.305557318069204	0.447900119654951	0.495112697329509	1.6422415141986	-0.407265834617068	0.888136919165197	-0.458561991770229	0.646548735987563	0.804129625633201	-0.0602265065698638	-0.936637764016816
IP6K2	1.71232792607155	0.538484636535418	0.00147325288268512	6.18977727691044	1.83363062655722	0.568691984100438	3.22429483414941	0.00126283309384992	0.0150756461678215	1.83733669882135	1.7323057140774
PRKAR2A	0.449815041366433	0.162353053232632	0.00559534630558699	21.4412423142005	0.668914628950902	0.276126259166442	2.42249553146519	0.0154143153391091	0.0796108823277252	0.134359694097952	0.345110357441237
SLC25A20	0.0276465748921802	0.268911211030992	0.91811431955015	4.03914366702724	-0.0549881264816142	0.528034176834742	-0.104137438245449	0.917060280936805	0.959802958279956	-0.435094447111004	-0.517069386853419
ARIH2	0.122994544921415	0.130735492871463	0.346812876271855	32.6776923409176	0.174694801373136	0.230331991798029	0.758447838745389	0.448182928288227	0.662951322775455	-0.30648158115616	-0.243513351155864
WDR6	0.225904059667249	0.237273689305649	0.341055287979665	12.936611474033	0.356528008406614	0.395258943635201	0.902011236298974	0.367050898903933	0.590397531525521	-0.167669107000436	-0.0269470972386056
QRICH1	0.62860732469164	0.12265227646787	2.97352297924904e-07	15.7663759158871	0.835870289829164	0.277479727017115	3.01236525930994	0.00259220484828995	0.0238623885330857	0.375528834479386	0.54395721625525
QARS1	0.790056886730614	0.313955123601171	0.0118538880280606	3.8716771820547	1.2132067760613	0.60114208725209	2.01816975019508	0.0435735854054827	0.158034879480632	0.593304743862881	0.993370998384434
LAMB2	0.268980261091658	0.411983459623068	0.513826601349857	2.33371523981971	0.410771452722362	0.698080154524384	0.588430211144204	0.556243564481053	0.745889327446376	-0.109564527344018	0.0376577113476948
CCDC71	-0.640079097656428	0.344713403471167	0.0633333175582772	1.71052687769598	-1.09120559722218	0.691969543898154	-1.57695610571956	0.114805625353145	0.292240622980652	-1.33577552497528	-1.75122094554304
C3orf62	0.342157502071525	0.162776435490083	0.035552503741208	8.38034147803465	0.365288846162082	0.318883844425825	1.14552321338139	0.251992485101984	0.472089014185905	-0.0108572902397217	-0.0165127995389052
USP4	-0.185475737641298	0.0669136913643063	0.00557360991065	54.6145170886531	-0.271623809505392	0.143680209561754	-1.89047475872903	0.0586944932936443	0.190907876264677	-0.722570639896759	-0.775085945559488
GPX1	-0.508054188408135	0.209984516197778	0.0155425421908983	43.1381308416033	-0.632305851680586	0.343329498108434	-1.84168810185044	0.0655207855884124	0.203859958513505	-1.15768990919715	-1.20466401880288
RHOA	0.172299268828751	0.12223282395129	0.158658116615283	44.0033303118139	0.270351632705247	0.205216799815463	1.31739522762442	0.187706179791637	0.399731063866175	-0.239975478877418	-0.12958453715559
AMT	0.48764310387559	0.358323175651628	0.173544328452377	2.89553580154297	0.811151761022131	0.603432717606519	1.34422900408768	0.178874345339321	0.389164773058367	0.185385169850922	0.514517053628082
IP6K1	0.388489288774015	0.195318339227915	0.0467005745349401	18.2428576943961	0.613085593085754	0.340662550266341	1.79968591383592	0.0719102465516232	0.216993028953221	0.0516386797404331	0.278617083993657
INKA1	-0.290471879978544	0.181796529503394	0.110090696786684	4.89710165243085	-0.183318894395149	0.386683453359883	-0.474080007309067	0.635442854851705	0.79824592655902	-0.864197722005119	-0.669913381208324
UBA7	-0.535384459722982	0.214006701810764	0.0123592257948725	14.8995219825246	-0.785709981183021	0.353180733444553	-2.22466829806947	0.0261035139704407	0.112892808546468	-1.19455513579871	-1.38737078729574
RBM6	-0.0737462734115336	0.034625859547137	0.0331878478294076	180.841801717529	-0.118664680576028	0.0852373838587741	-1.39216708918047	0.163871806229653	0.368569269380245	-0.571861121888318	-0.592909179856948
RBM5	0.253951113479733	0.119447738329227	0.0334996196895349	39.1922419725871	0.370038684250751	0.202366493602868	1.82855707811457	0.0674659876349209	0.207671631089808	-0.129837027604226	-0.0108556665082628
GNAI2	-0.243192575923623	0.0851954362848978	0.00431011227417826	56.9117291412042	-0.353604910666013	0.157632261668164	-2.24322677936574	0.0248821942564556	0.109591100645691	-0.800423665850705	-0.872726746489202
ENSG00000213600	0.0607100297429772	0.245856730655506	0.804960423970351	2.80371371318011	0.21892091872357	0.479288859735889	0.456761959466793	0.647842150861397	0.804862233608678	-0.390495850146373	-0.19083933898753
IFRD2	-0.491709075898354	0.608248778981419	0.418859630098294	2.13611853490252	-1.01472076115941	0.890196220289703	-1.13988437383972	0.254334475960314	0.474664171281582	-1.13564233163894	-1.66012628413425
RASSF1	-0.148173513114523	0.104301164000984	0.155423932573544	24.2284911484451	-0.19782908412816	0.197043690483481	-1.00398588578376	0.315385416768825	0.541346352064454	-0.672254455908692	-0.687195248945102
CYB561D2	-0.323630690270973	0.232165932617188	0.163328816604683	4.19781451068171	-0.442300249243659	0.480317849968619	-0.920849077902386	0.357129227688128	0.580247310130027	-0.908924941913992	-0.978364311426101
HEMK1	-0.203772652748865	0.346868272167368	0.556892063339237	4.80506827079617	-0.282788832012681	0.552747139851671	-0.511606142527607	0.608926685645525	0.779670872421652	-0.747250962817059	-0.788383665699573
CISH	-1.33156189134649	0.402670898457159	0.00094360073794903	2.45239103564539	-1.9641777036377	0.764151260753402	-2.57040432243892	0.010157988172055	0.0607436550471514	-2.2685020825273	-2.79094466787644
MAPKAPK3	-0.185683258134472	0.115847985002178	0.108974798711751	14.6049164652165	-0.34361208826556	0.231512630092781	-1.48420450377958	0.137754675344902	0.328821850926665	-0.722850559913548	-0.860825135399385
ENSG00000289504	-0.19226107563913	0.270393098962795	0.477057692237207	3.44866393276229	-0.177759365272936	0.527545720728617	-0.33695537332276	0.736150541706274	0.858121212189473	-0.731723239224315	-0.663291893223899
LINC02019	-0.0395589139888427	0.365084735597577	0.91371375357834	2.34276168013207	-0.166431720053574	0.682053465672887	-0.244015650429074	0.807218698947465	0.898862181143041	-0.525746513748968	-0.649800486836235
MANF	0.0731483815753233	0.541326551467741	0.892510661703479	4.71728893871259	0.141517949773294	0.808257338849763	0.175090213192112	0.861008748224756	0.930870162050097	-0.373718019675287	-0.283027511330268
DCAF1	-0.155076800648832	0.102362708730866	0.129779091617197	25.4153936720816	-0.23637504650036	0.199759984468376	-1.18329527872876	0.236692143285473	0.455155230419623	-0.681566154878536	-0.733104105807788
RAD54L2	-0.234839279037722	0.230103596457738	0.307453158903234	14.2197596355276	-0.318135199398057	0.387191154607667	-0.821648933897823	0.411276730590983	0.632174819517565	-0.789156079846116	-0.830481753827253
TEX264	0.865297329145333	0.596194164942791	0.146677323749425	2.97129326269838	0.205623683306503	0.751767541536748	0.273520299754059	0.784453290114716	0.885827403440243	0.694794989871269	-0.206676558760043
ABHD14B	1.32068786915406	0.610065879057532	0.0304008380486855	2.16245576447592	0.869214001106988	0.79524505073025	1.09301403423865	0.274387637902005	0.498292882170065	1.30906168544212	0.583670108971306
RPL29	-0.245894732087084	0.60427563420693	0.684063232202799	5.38364404327389	-0.171988301273079	0.857704750901577	-0.200521567698318	0.841072691939158	0.919194378661205	-0.804068547313138	-0.65641846382145
ALAS1	-0.287963956404806	0.371213410266789	0.437904321806057	4.35200339546622	-0.505543535034908	0.658748529156726	-0.76743022968425	0.442825760938665	0.659585868581373	-0.860814836786742	-1.05368807496016
TWF2	0.420762048528791	0.429416216257298	0.327161812107054	4.64950113223745	0.63482935537112	0.653464954115926	0.971481869643617	0.331308377227438	0.555751961115939	0.0951707247652113	0.304514252178905
PPM1M	-0.120377686611506	0.157892805744323	0.44582050697892	6.99146159708937	-0.182843994170898	0.348081624636278	-0.525290567584422	0.59938121348727	0.773606188077152	-0.634761251732027	-0.669347767455873
WDR82	1.25737854698525	0.290619758293285	1.51468551613125e-05	9.81755430780153	1.9375841963181	0.457639710386318	4.23386378485924	2.29710113002839e-05	0.000790928189086618	1.223665075915	1.85611607606642
DNAH1	-0.144374206836636	0.152321683126839	0.343218860303048	8.07080987796521	-0.246572722775697	0.299838416487123	-0.822352004337931	0.410876587047616	0.631865216846616	-0.667129651794986	-0.745249701134631
PHF7	0.466881609497958	0.433634681971837	0.281627558182936	2.67092856828786	0.520734805178667	0.67880429816875	0.767135397615313	0.443001017878404	0.659585868581373	0.15738042792937	0.168625820518539
NISCH	0.461202481882447	0.303873677101563	0.129078920950988	4.99695488470859	0.737886502434792	0.483169087787061	1.52718069323174	0.126716085810126	0.311489215945583	0.149719972457373	0.427256960417396
STAB1	-0.439925569700731	0.173638161822618	0.0112905086419194	87.6181118485712	-0.595870308151846	0.265053274003136	-2.24811525302946	0.0245688417059538	0.108993690624107	-1.0657926522045	-1.16126870449153
UQCC5	-0.222623827215261	0.289294797801086	0.441572995833358	8.92043969248942	-0.379504892671344	0.460647952429905	-0.823850167290372	0.410024698371359	0.631346675838404	-0.772678914497568	-0.903574038746365
PBRM1	0.00513072208166297	0.0413456018258483	0.901241213194676	115.492085397008	-0.0184257601389145	0.0960773215828621	-0.191780535045652	0.847914118722711	0.923923925670922	-0.465465606124564	-0.473523024544959
GNL3	-0.170687790486353	0.240076453053687	0.477101188205644	8.5747356816242	-0.206707144145708	0.397393173686486	-0.520157762721874	0.602953621349835	0.77576137917397	-0.702623489846231	-0.697769160231279
NEK4	0.336262053025081	0.268423272605985	0.210303758076769	8.02933511342276	0.450861053750283	0.428506861968176	1.05216764016201	0.292722643295458	0.518031974510068	-0.0188095371278462	0.0854050665051928
ITIH4	0.736128195194155	0.341419579620198	0.0310773576322506	3.69995438389164	1.01483078375222	0.549594541564988	1.84650812008149	0.0648184614456635	0.202643477720404	0.520561469165243	0.757102022973429
STIMATE	-0.0439333410122688	0.120205535057822	0.714749271220256	15.6861882312982	-0.00578052866780926	0.241549839400817	-0.0239309977690249	0.980907648714434	0.99131274529709	-0.531647086107463	-0.458462351886254
SFMBT1	0.026722774567691	0.0620741292516223	0.666833584413889	56.7192095965147	0.0330215655811928	0.131960605925146	0.250238056650968	0.802403256280152	0.896044367169113	-0.436340541886448	-0.412248437867218
RFT1	-0.112730818925017	0.169769193779502	0.506674951248672	6.94135031422958	-0.239758053446228	0.358105167922618	-0.669518551874228	0.503164750480094	0.705566689977303	-0.624446553176459	-0.737133321115572
PRKCD	0.131292939931348	0.0913130265396253	0.150481266345798	40.0290518200504	0.201050893678933	0.181267842452818	1.109137125253	0.267371031376019	0.49117032845389	-0.295288051134225	-0.2121228242456
TKT	0.241998580342377	0.399576978077998	0.544755863549201	10.1820639085534	0.420592197753086	0.577279112794893	0.728576850315597	0.466260543441631	0.677099981108765	-0.145959547483195	0.0493543755416495
DCP1A	0.14861611603872	0.116797822044957	0.203223228438207	28.1476354150128	0.212290697610438	0.222680174709833	0.953343502119428	0.340416057054217	0.564274116194769	-0.271921184215857	-0.198736038234823
CACNA1D	0.779917504836545	0.245535921330633	0.00149121042629343	74.3021036746674	1.13329816198708	0.374001005371014	3.03020084361225	0.0024439116181844	0.0229072716399315	0.579627945457975	0.898198562677527
ACTR8	0.540564790060797	0.2999438803383	0.071510835938017	3.30935491317062	0.703716254501273	0.530412372454157	1.32673423744861	0.184596611142187	0.395313992570783	0.256770116267247	0.386559649342508
WNT5A	0.236002696609641	0.123434588934591	0.0558805974272539	44.8200595890265	0.325954661023203	0.218714353190281	1.4903213084494	0.136139772320284	0.326555753062564	-0.154047268601566	-0.0633604423066343
ENSG00000242317	0.32067443350901	0.372718752841371	0.389587482852917	1.9627558465115	-0.0405192095334513	0.643754454629134	-0.0629420258641851	0.949812669369494	0.977402655675634	-0.0398353483618012	-0.499836675662626
ERC2	1.29649457981367	0.476049108324946	0.00646045543273807	39.8687285704197	1.37777302371635	0.540542351735376	2.54887155334471	0.0108072096434066	0.0631332439449944	1.2764278676693	1.18937202788458
CCDC66	0.438873455000041	0.236178491190499	0.0631366616163876	17.1477695285747	0.677013548148815	0.367495560082772	1.84223599326297	0.0654406376866397	0.203733812696382	0.119600818998223	0.35475629956636
TASOR	0.468535232272302	0.13302154126184	0.000427899097475507	32.7989471916123	0.699723415354382	0.230304510057159	3.03825320303419	0.00237953925309496	0.0225172793545042	0.159610964816011	0.381804114142728
ARHGEF3	1.78211240204633	0.490908846685069	0.000283167930968122	4.83228702299109	2.46526483291519	0.665803845897082	3.70268938533026	0.000213326004107622	0.00428091631555847	1.93146750676117	2.48459214266006
HESX1	-0.268064913077625	0.31841298500168	0.399856200021153	2.14750182820565	-0.330745049383466	0.648248282979943	-0.510213537108126	0.60990186931242	0.780431138557694	-0.833973436898694	-0.845500286571362
APPL1	0.0637332709071874	0.131808068171028	0.628718840779369	29.978171926385	0.107128451920621	0.22272158361738	0.480997172257272	0.630518508466711	0.795314687967076	-0.386417863897872	-0.32398595256085
ARF4	0.313563599182955	0.246235484947717	0.202865575839926	11.8852713915875	0.472303070195172	0.40405186056118	1.16891695422266	0.242437091973723	0.462577325206716	-0.0494270028220235	0.110942850574782
DENND6A	-0.126658694803436	0.0780177992784517	0.104491330945891	47.4645783695105	-0.164083150121806	0.165250385876136	-0.992936562609878	0.320740870327296	0.546361082482377	-0.643233571220343	-0.647003302534844
DENND6A-AS1	0.299209281912041	0.45945374468482	0.514899123387717	3.62375261163226	0.108161654801187	0.661780281898827	0.163440431453839	0.87017167115291	0.93649864104228	-0.0687892386669112	-0.322755391427209
SLMAP	0.116012401894687	0.0749245181229035	0.121528339783736	50.1771914986798	0.231203943602594	0.162647003960199	1.42150754685387	0.155169261160482	0.356014954353007	-0.315899646636723	-0.176210060165356
PXK	1.17367710315394	0.553836836260063	0.0340756915794518	2.61527699118363	1.82694795603313	0.839153037840354	2.17713322081866	0.0294706290290912	0.122342320968053	1.11076196353199	1.7243465467439
FHIT	0.122283302009891	0.0474112557123297	0.00990282766102253	516.849349254124	0.145893751609457	0.0959044646013642	1.52124045753112	0.128199506157005	0.313721135640571	-0.307440961719932	-0.277815861450675
PTPRG	4.07810092980327	0.797821250397674	3.19531067913696e-07	57.0833308647626	5.41757730483478	1.04414195264789	5.1885448057097	2.11943769766795e-07	2.39057955485237e-05	5.02847801116648	6.00084345268126
THOC7	0.365090621478701	0.316436793962785	0.248600513596882	7.3858531844986	0.590438031526436	0.532745333714616	1.10829320157448	0.267735210577985	0.491448862963293	0.0200767108862291	0.25164347643715
ATXN7	0.0756998324484839	0.0516398797374282	0.1426706105479	83.9626647496418	0.0665266660875063	0.116908532355927	0.569048851669497	0.569322987951649	0.754764452954543	-0.370276421400677	-0.372343328002232
PSMD6-AS2	0.386494859264152	0.173687788576584	0.0260659635568431	6.4966385972518	0.402990674358483	0.383263761670086	1.0514708528728	0.293042389307905	0.518410846633942	0.0489484358356097	0.0283906800374271
PSMD6	0.619334242692962	0.501320939711845	0.216679926281683	3.16875550926623	0.520730164888269	0.658703784839462	0.790537684575747	0.429213823167868	0.648280013351746	0.363020569733755	0.168620293858557
MAGI1	0.864484621196762	0.269913729511635	0.00136089835098147	16.7900390773692	1.38322873500827	0.447076181829176	3.09394414470684	0.00197514667960865	0.0200021820092876	0.693698745258846	1.19586986717488
SLC25A26	0.216958102718919	0.0830052437256796	0.00895446025624577	33.5246482125606	0.269041845303901	0.168287635788432	1.5987023885827	0.109886746636899	0.284067082388801	-0.179736119664476	-0.13114451487124
LRIG1	0.136271952412977	0.22051081339678	0.536586489737124	17.7301482540644	0.144940548843851	0.402996371290796	0.359657205794701	0.719103498154768	0.848348476483859	-0.288571966201416	-0.278951141169592
KBTBD8	-0.528694164156819	0.47626353361891	0.266961351382315	1.69829679320878	-0.702254516887203	0.906546694818009	-0.774647925916471	0.438547729506644	0.656191476878773	-1.18553073720285	-1.28797399632266
SUCLG2	-0.0103871500465957	0.0499904891065037	0.835398777954568	140.453125678786	-0.0473068251164677	0.116088335038164	-0.407507137568262	0.68363555294045	0.828007366206447	-0.48639733657802	-0.507920834237542
SUCLG2-DT	0.916072351800576	0.165582084943849	3.15812993551653e-08	25.9189346010591	1.34343193959975	0.275554452853109	4.87537735532767	1.08600652391828e-06	7.96646902721963e-05	0.763284347123559	1.14847124818695
EOGT	0.125170343586301	0.323994685438893	0.699248909866409	4.29874364142071	0.248779711159354	0.553363641965396	0.449577262206379	0.653015286306853	0.80823702449036	-0.303546692223067	-0.155277040275391
TMF1	0.559917380879816	0.163941494375075	0.000637003912024629	15.5195099197112	0.842266358354458	0.287492107688965	2.92970254079356	0.00339286619458466	0.0283113911287919	0.282874417891313	0.551575036030413
UBA3	0.163572175760293	0.108800569707208	0.132732612197654	28.5345723471054	0.279269183474447	0.217316172433735	1.28508237719677	0.198763499103279	0.413497183951764	-0.251747270669576	-0.118963591753427
ARL6IP5	1.22817585555835	0.285539689449516	1.69841968590614e-05	11.6518050905861	1.75596183485681	0.469967916696256	3.7363440619537	0.000186715148736028	0.00392341703329046	1.18427418131225	1.63980094259338
FRMD4B	0.0872015806938768	0.100948920525355	0.387687409720903	215.172972178325	0.0903654193384757	0.171441118366531	0.527093034620084	0.598128983507675	0.772989183521333	-0.35476195575576	-0.343950992114598
MITF	0.428211230423284	0.125667719359269	0.000655638205901404	87.145893048477	0.606872909850736	0.214919048603136	2.82372788170755	0.00474686677692937	0.0355951050842651	0.105218769125001	0.271217679028343
FOXP1	0.873117299288125	0.235868686279135	0.000214151932998129	223.693648122946	1.22343533020018	0.350900970632392	3.48655442016964	0.000489285823530201	0.00763332557440678	0.705343182679542	1.00555336973996
FOXP1-IT1	0.748045030438017	0.364370656602218	0.0400746876512376	2.36327575026984	0.697540383762082	0.595531552744107	1.17129038847385	0.24148207351428	0.461293281564265	0.53663583690852	0.379204088647713
ENSG00000277855	0.892882839191236	0.478597554391665	0.0620940609674715	3.39303657558799	1.20623245473792	0.744635609634689	1.61989628098726	0.10525455888452	0.276758570828991	0.73200450261435	0.985064470290573
FOXP1-DT	1.73961565645021	0.675504421235104	0.0100157840427822	2.41978250064476	2.09041983536057	0.897516873634973	2.32911480192489	0.0198529847412445	0.0944797959582118	1.87414454285124	2.03814576334122
RYBP	0.19662750899433	0.268076154318789	0.463267970355613	19.6460287712334	0.293724413591887	0.427036715377466	0.687820046883458	0.491566110346202	0.697172747626432	-0.207159628782512	-0.10174718179664
SHQ1	-0.060039997939319	0.210349018350048	0.775314443651994	13.2036704181735	-0.0458709194292463	0.355377279791261	-0.129076680017894	0.897296974277978	0.951088270532491	-0.553373015958977	-0.506210647628983
PPP4R2	-0.110041658356123	0.149072597376133	0.460408138008076	31.7401015262615	-0.138559582413119	0.256621994835238	-0.539936502722926	0.589240823190478	0.767381579026962	-0.62081920119747	-0.616604325717281
FAM86DP	0.969940526287266	0.450372937276871	0.0312685274604327	1.6506343741341	1.14700400685156	0.664274189185335	1.72670265610988	0.0842210784068385	0.240180599362484	0.835945991649023	0.914522442828448
LINC02018	0.603236537884485	0.502580145091143	0.230030891589153	1.64151796441143	0.58655179812155	0.858487720498609	0.683238425100456	0.494456195751212	0.698453710411025	0.341306715206191	0.247014910378865
ZNF717	1.04239585514521	0.237405641491545	1.12944962478162e-05	13.169994607096	1.37135945515453	0.387402456694357	3.53988321823284	0.000400304125470073	0.00665358440475503	0.933679456716651	1.18173336528639
GBE1	0.258706047140046	0.114665615525097	0.0240594813830962	64.5696948086697	0.366224587616804	0.191198148256038	1.91541911340263	0.0554390755344971	0.182988109054834	-0.123423197867836	-0.0153983165201518
[truncated: 7,749 more rows]
