# Supplementary material for: Integrative analysis reveals generalizable human neurodegenerative disease-associated glial states
Source: bioRxiv. 2025 Sep 25:2025.09.25.678630. Preprint. [Version 1] doi: 10.1101/2025.09.25.678630 (PMC12485690; doi:10.1101/2025.09.25.678630)
Supplement: Supplement 7 [file media-7.zip › astrocytes_diffexp/Gerrits_2022_FTD-GRN_FC.csv]

gene	nebula_logFC	nebula_SE	nebula_pval	DESeq_basemean	DESeq_logFC	DESeq_lfcSE	DESeq_stat	DESeq_pval	DESeq_padj	nebula_zscore	DESeq_zscore
ENSG00000290385	0.181232999062518	0.203112929402334	0.372244469164953	23.2756181861968	0.208916799270125	0.332633126358151	0.628069734236816	0.52995825881898	0.795392316494356	0.21529764634454	0.273648954732459
ENSG00000291215	0.0422274863510155	0.175547458300414	0.80990591441055	71.7826505375865	-0.00651162016147875	0.282036289481481	-0.0230878805470397	0.981580173033221	0.99330577254371	-0.130972572385815	-0.096279896486422
LINC01409	0.147021763641685	0.222868963724293	0.509460454784274	176.260509605345	0.0944971815262575	0.314073177172844	0.300876319260632	0.763508808587381	0.914294224898123	0.13007561636078	0.0771701528150043
ENSG00000290784	-0.0346822244023145	0.0805479791923333	0.666774909926752	30.3986239823913	-0.0930234277203014	0.231538202194302	-0.401762762424139	0.687858629548254	0.878585228754099	-0.32255880407949	-0.244836032541001
LINC00115	0.00307275034447977	0.0726081216859795	0.966243880360617	65.4527341831163	-0.0422269046472619	0.176610654245209	-0.239096020722699	0.81103112731014	0.932397378509325	-0.228509128575867	-0.157609382148716
LINC01128	-0.0399794206527976	0.117498054055597	0.733663731527785	75.7915786117241	-0.131390094147738	0.209200753560116	-0.628057461131381	0.529966298480835	0.795392316494356	-0.335754405236109	-0.31071841182061
SAMD11	1.34328435765573	0.332918612489137	5.46318132324986e-05	139.137043299457	1.8339092954602	0.453537091006659	4.04357070639957	5.26432706649849e-05	0.00362096096608007	3.11003016642165	3.06404963139782
NOC2L	-0.0751596047737971	0.11714610904891	0.521140355277589	133.245814195691	-0.200574130348774	0.206168463736491	-0.972865232216763	0.330620286708184	0.652680302192366	-0.423390138617672	-0.429519687446458
KLHL17	0.352721694623352	0.334762386069676	0.292044137222679	39.7609403210331	0.408069374709872	0.505057848362199	0.807965614301725	0.419110377179526	0.723539478450267	0.642485223033501	0.615629291607637
HES4	-0.476842823899254	0.352940314702151	0.176676864774401	46.9462534581833	-0.769195404209072	0.537165355984145	-1.43195274162799	0.152157346594262	0.458786269559329	-1.42400467133451	-1.40594338851966
ISG15	0.584546071603295	0.268576666188833	0.0295209647744866	25.1374154098727	0.73084549278658	0.428793939480466	1.70442122776289	0.0883024208941584	0.356310537254323	1.21997223169967	1.16989320384377
AGRN	0.268457123648334	0.20750751228002	0.195761313775301	171.120316171229	0.280654411752192	0.320396232518655	0.875960399240497	0.381051562463842	0.695025666403243	0.432577638409163	0.396835174288332
C1orf159	0.0180372043747177	0.0994880844126209	0.856131990288512	378.551582273653	-0.0583135561688991	0.187468717416048	-0.311057529878354	0.755756886852442	0.910634316907021	-0.191231867630215	-0.185233019424889
ENSG00000285812	-0.118726450624411	0.207512248870165	0.567225850528512	14.6652464351599	-0.256416738153434	0.418003774044622	-0.613431634055202	0.539590974466034	0.800997914247271	-0.531917498056959	-0.525411361389704
SDF4	-0.0635359345124649	0.142411306672161	0.655493309839984	152.327196011135	-0.162853130976437	0.231093029160096	-0.704708106377438	0.480991905545919	0.764132953402901	-0.394434949968467	-0.36474603315584
B3GALT6	0.0270408667165865	0.245970094315044	0.912460459194766	18.5130939555068	0.0189104996072655	0.421983110227533	0.0448134040176844	0.964256040965902	0.987238054786721	-0.168803259816914	-0.0526256024688858
UBE2J2	-0.00874139999921026	0.123148240909503	0.943411489520723	272.07554889059	-0.123689399064979	0.197089426606533	-0.62758008481049	0.530279058301006	0.795504295654252	-0.257938813369112	-0.297494950899956
LINC01786	0.554674087470993	0.222637315959584	0.0127248054025762	43.6215643848483	0.737567043760259	0.346242977862562	2.13020072872937	0.0331550449341253	0.213287688948823	1.14555951037926	1.18143530045601
SCNN1D	0.422896661387205	0.28076071965562	0.132002252079105	90.7070766519892	0.491256583439162	0.408139457310635	1.20364883776789	0.228725334707344	0.554955915672397	0.817294844729202	0.75847650110082
ACAP3	0.292967886267671	0.166917575131239	0.0792310881958194	364.971788612835	0.298389224394346	0.240907594130679	1.23860447600704	0.2154920096668	0.539865598923458	0.493635268195838	0.427288996883345
INTS11	-0.079946896583309	0.100169146361057	0.424801450098802	313.76450155219	-0.220123330761713	0.173868798587842	-1.2660312405075	0.205501897781662	0.530395338842208	-0.435315540349373	-0.463089136036791
CPTP	-0.035449751722825	0.140022038666972	0.800134794046976	26.4833274297298	-0.108513572536824	0.28180223092117	-0.385069955557517	0.700185586893884	0.884044935985434	-0.324470755972407	-0.271435361878835
DVL1	-0.198446719029651	0.184112396679807	0.281097859992848	124.66951385473	-0.370176994021864	0.299812699009893	-1.23469417821307	0.216944343407108	0.541468725878525	-0.7305049802327	-0.720757921879766
MXRA8	-0.03417075950532	0.178404587367352	0.848106300187771	69.6907031493896	-0.119421666015131	0.286182563888078	-0.417291900640861	0.676464912003238	0.872157502744856	-0.321284717474574	-0.290166495403673
AURKAIP1	-0.485395127442184	0.190044442337663	0.0106458464597575	63.3225974836917	-0.744986660748954	0.347409629019081	-2.14440418031141	0.0320005156066386	0.209043690393945	-1.44530892007035	-1.36437267709132
CCNL2	0.333265841730505	0.141184732983871	0.0182505694156147	991.152106748814	0.372430446153921	0.196314287765114	1.89711329925984	0.057812986328435	0.283694326354834	0.594019645623101	0.554430922635895
MRPL20-AS1	-0.312505167024686	0.160118164158826	0.0509719436908892	14.6217594811089	-0.537724876905307	0.324121183411515	-1.65902416881711	0.0971109222177194	0.372143420276723	-1.01463071715405	-1.00846738938067
MRPL20	-0.0880999598729779	0.131695763843389	0.503517304814774	172.741369230416	-0.206057302192388	0.220700438570175	-0.93365153022507	0.350483674968936	0.670046792516758	-0.455625260112037	-0.438935267185173
MRPL20-DT	0.22321024875659	0.150009291751185	0.136757182871427	19.1144241525176	0.290489809959131	0.354847706204652	0.818632345312658	0.412996206902132	0.718978321620397	0.319865236145331	0.413724299546611
ANKRD65	-0.253058867052124	0.305524054308253	0.407513052383896	38.7611570806039	-0.410190650132858	0.434564337460423	-0.943912361815045	0.345214434420551	0.664410591783855	-0.866546782260538	-0.789468474912938
ATAD3C	0.045060566925525	0.149466892521482	0.763052129764249	28.4447677966907	0.00280387605471634	0.312813229959823	0.00896341901867916	0.992848322117518	0.99722862603042	-0.123915216090514	-0.0802835352686999
ATAD3B	0.0932890288188818	0.139992089186257	0.505163219707403	222.954971269112	0.0337487491100456	0.216821740838371	0.155652053062352	0.876307292519858	0.959304357639555	-0.00377552002319851	-0.0271456931461266
ATAD3A	0.151456747104841	0.151614604240803	0.31781463727052	116.541498140868	0.116953337021031	0.240341878568541	0.486612394467402	0.626533038382618	0.849125490763648	0.141123399027067	0.115731359488164
TMEM240	-0.131048919447922	0.153987226446454	0.394748467069468	84.4620112111282	-0.286997152167152	0.271635758994033	-1.05655143943496	0.290716352825745	0.618470535282355	-0.56261343156048	-0.57792336261842
SSU72	0.0571552937230824	0.101507257538004	0.573389887157513	157.75817545445	0.0062524702080321	0.167640204099854	0.0372969613202561	0.970248228323967	0.989781783693822	-0.0937866002393849	-0.0743616867176953
ENSG00000215014	-0.146155541195288	0.0824944399896343	0.0764440840549138	26.3393908415622	-0.262427404636201	0.231504665435435	-1.13357285540058	0.256973764658476	0.585752540005191	-0.600244839946375	-0.535732743094572
ENSG00000272106	-0.10674896094783	0.0859968237288155	0.214490205546677	27.8725459106828	-0.233985174756281	0.233940936100989	-1.0001891018136	0.317219002309976	0.640614003949449	-0.502080926188347	-0.486892383715142
MIB2	0.192449341203648	0.150060044948328	0.199673534362861	223.981246808438	0.157932882074296	0.211571780715906	0.746474229880237	0.455380993134296	0.747494627512858	0.243238158708423	0.186100515354526
CDK11B	0.34103536771445	0.140493075927169	0.0152067400331969	157.696658831354	0.394773888032535	0.203437763809434	1.94051429115359	0.0523172190755003	0.269574602848705	0.613373953300634	0.592798580014802
SLC35E2B	0.357876837149131	0.130674470624726	0.00616845475998383	550.411847467211	0.400290521564494	0.202262935812018	1.97906017707822	0.0478092313945321	0.256569859316473	0.655326960711145	0.602271619414422
CDK11A	0.499870244338644	0.24221906085844	0.0390450850290209	211.181843807551	0.61231107771018	0.339697689764157	1.80251763894918	0.0714640020649589	0.320873369271665	1.0090401855084	0.966348564214471
ENSG00000290854	0.411707022979542	0.155449600299757	0.00808517625261812	198.031797193862	0.511239657116305	0.23279002103539	2.19614077460212	0.0280818688982419	0.192581811146026	0.789420852803597	0.792790987131549
GNB1	0.0207363683926881	0.097290485459833	0.83121877344007	1261.92743641693	-0.0749702840359795	0.166426072859478	-0.450471988840839	0.652370147321837	0.862005318508147	-0.184508104689737	-0.213835579018429
CFAP74	1.63782166276868	0.238421768871663	6.44589163428596e-12	53.2689702144919	2.27974198377422	0.392561020253191	5.8073569869567	6.34667217652179e-09	6.0345652388999e-06	3.84373845666323	3.82962352670365
FAAP20	0.152028435674692	0.132486702947114	0.251175207588394	202.268018846268	0.102620765222095	0.217699356784369	0.471387544446172	0.637364009027255	0.854754155970841	0.142547506044599	0.0911197885794522
SKI	0.409768329313154	0.125198500095944	0.00106431608699038	942.757607109657	0.492553574570033	0.200613641632881	2.4552347016929	0.014079263253305	0.132853012975144	0.784591462466362	0.760703665187852
MORN1	0.388543065112184	0.142966505240283	0.0065733252302012	227.32211687854	0.481770542253041	0.204989842080271	2.35021666129382	0.0187624862269032	0.155367227137123	0.731718186190383	0.742187283884932
RER1	-0.0799867024389762	0.0791313106560347	0.312107482992626	181.439568172512	-0.193994892901897	0.139791554226447	-1.38774401626329	0.165215007634186	0.476389064735347	-0.435414698879706	-0.418221968431293
PEX10	-0.174929756872336	0.116087317348536	0.131841197699958	63.7503030430245	-0.352960845790241	0.219430567674896	-1.60853088760715	0.10771895701484	0.390279189735316	-0.67192296092108	-0.691194738180319
PLCH2	-0.0582045049773667	0.576903145019635	0.919636753999884	41.8744307349472	-0.174331181851464	0.644764745439331	-0.270379519172808	0.786868294859665	0.924879226157041	-0.381154071856133	-0.384455884741967
PANK4	0.117972509026793	0.174254564763423	0.498398058040759	41.9934858677593	0.0800345794373885	0.301806175449305	0.265185360499133	0.790866671938417	0.926762107987819	0.0577123585788455	0.0523352968081361
HES5	0.0452056928603621	0.455487851261078	0.920942350025642	63.9103033819123	0.0582177604847176	0.669251468462057	0.0869893653255662	0.930679965303309	0.977633565827661	-0.123553699570635	0.0148719445090016
TNFRSF14	0.454234286195393	0.228032798267985	0.0463744491753275	49.8709012882821	0.593047276249096	0.353686395279982	1.67676021516076	0.0935893804184909	0.366584750348311	0.895358555909795	0.933269196304658
PRXL2B	-0.095321346797758	0.201576014787704	0.636298508066006	32.2334174827559	-0.192300626868387	0.347693261705563	-0.553075506626394	0.580211707794627	0.824922336598853	-0.47361412387149	-0.415312612789687
MMEL1	0.554581897245416	0.426405618262238	0.193396410891407	24.2086244651519	0.702815863602958	0.606391335738511	1.15901369657107	0.246450602160181	0.574920989077379	1.14532985956216	1.12176135312813
TTC34	0.613932658909914	0.27880045662624	0.027661748058563	82.019445246144	0.820794955753444	0.423106219319263	1.93992647301196	0.052388626277938	0.269805561048607	1.29317580338478	1.32435240468125
PRDM16-DT	-0.572811310124957	0.265115529191824	0.0307254647140759	703.147504396667	-0.937354528208646	0.386277619662809	-2.42663431815409	0.0152396079441803	0.139041757276545	-1.66306733919837	-1.6947024655591
PRDM16	0.056982108834431	0.147185604608843	0.69864917704025	4532.69414275881	-0.0275441487814615	0.228071393070306	-0.120769853731593	0.903873328529692	0.969317012735004	-0.0942180131244162	-0.132396483012689
ENSG00000287828	-1.6321112799246	0.597692125256823	0.00632020923248008	41.5420873642501	-2.49885423733712	0.726162444973591	-3.44117801000849	0.00057918735852468	0.018108287162849	-4.30184061580115	-4.37607475200392
ARHGEF16	-0.975535924754966	0.235802128828962	3.51729754549475e-05	34.8306608745507	-1.49022541034315	0.394015693095066	-3.78214735214517	0.000155481273857179	0.00743246312320709	-2.66627604420459	-2.64407994713747
MEGF6	0.843181412768188	0.288643319781788	0.00348699298435283	101.890680320213	1.13509009724683	0.440278364388726	2.5781191833552	0.00993397282743062	0.109158896521134	1.86424679613683	1.86405297410049
ENSG00000238260	0.0247367568279622	0.169714349877363	0.884114606960189	52.3261182427415	-0.0619672574734374	0.279183449304784	-0.221958922091359	0.824345861123971	0.938399527256306	-0.174542921644345	-0.191507073376781
TPRG1L	-0.0978927444119803	0.129748781236746	0.450561587153907	51.18045257638	-0.1869034866603	0.235380609915129	-0.794047932528053	0.427167527462425	0.729378026345494	-0.480019613818982	-0.40604476464638
WRAP73	0.00629450965113804	0.167253135415737	0.969978997756064	76.31187507624	-0.0734998215685689	0.265387396107408	-0.276952947452041	0.781816235861212	0.922496360059904	-0.220483552625304	-0.211310533842101
LRRC47	-0.00523266709223254	0.103217391566115	0.959568086722353	87.6198005609409	-0.0677106491282103	0.18105677987987	-0.373974667908796	0.708423163061782	0.887395536866913	-0.249198370724314	-0.201369496740216
CEP104	0.129520462806062	0.115406017114643	0.26173383885471	374.098220148275	0.0891458371474858	0.161821966773715	0.550888355424229	0.581710210418503	0.825746720551783	0.0864789333932893	0.0679809442429007
DFFB	0.0781814262801256	0.074198448999139	0.292029420596541	98.0649576575254	0.0268942480629735	0.154960827946582	0.173555139188108	0.862215090592929	0.953630363495679	-0.0414093716132693	-0.0389160886432122
C1orf174	0.153603436468447	0.145536093912195	0.291227838689735	34.2034038639211	0.184353939522729	0.286542542079476	0.643373714021131	0.519981635498629	0.789719360725344	0.146470917848315	0.231470162756084
AJAP1	0.94777414827375	0.541711421900527	0.080188684351252	50.6720990204445	1.23853834596055	0.761635489565841	1.62615629514134	0.103916410847643	0.383545518431163	2.12479293344208	2.04169198713434
ENSG00000236948	0.696641480881108	0.396116711200412	0.0786323296733175	60.3422531597976	1.01054779827449	0.560775038099035	1.80205560094139	0.071536658160751	0.321021250002881	1.49920793345098	1.65019173096202
ENSG00000289893	-0.0136870768891091	0.349854129474135	0.968792930334949	18.6590333407432	-0.0553649630625541	0.55743571778329	-0.0993208029128804	0.920883561744605	0.97473393307837	-0.270258760866368	-0.180169761460039
NPHP4	0.104946696981043	0.0980160600168114	0.284300205857104	424.94512291132	0.0449627479355669	0.186021827880811	0.241706838642483	0.809007330193623	0.931793821095178	0.0252643592280317	-0.00788926581847759
KCNAB2	-0.168256590895625	0.16985588866635	0.321888565875769	87.8532692837867	-0.340479041063986	0.266195288396501	-1.27905735340003	0.200876859911136	0.524202772995117	-0.655299745069379	-0.669761262988399
RPL22	-0.112441361784137	0.24894680515524	0.651508011816738	151.671479633964	-0.243817396124064	0.400351972230242	-0.609007605896955	0.54251939746838	0.803268621478326	-0.516261003253201	-0.503776053776456
RNF207	0.373015900738124	0.276699243688141	0.177628952344635	28.6329251186175	0.481727430701838	0.410829552754941	1.17257248771777	0.240967287621026	0.569485279939138	0.693039183471787	0.742113253695912
ICMT	-0.160426990768654	0.112524501586033	0.153952880740665	39.6462571827547	-0.312660731958329	0.241158792794507	-1.2964931874773	0.194805625595497	0.516705417142824	-0.63579578946609	-0.621992286372132
ACOT7	-0.292101543085415	0.239076987143451	0.221787571726953	182.722450146377	-0.543138025954042	0.349613721196317	-1.55353749874438	0.120294777899991	0.411818155121938	-0.963804191021905	-1.01776272754617
TNFRSF25	-0.281442225321228	0.183424150739315	0.12493635993713	19.5216886748448	-0.489682701799299	0.390345013486906	-1.25448688949558	0.209665088108618	0.534901651162619	-0.937251256381236	-0.925970443555635
PLEKHG5	0.14697600782348	0.164681906915432	0.37213343220136	19.2141236123016	0.156562745898996	0.312616088459824	0.500814742677956	0.616501509056744	0.844645735920767	0.129961636153313	0.183747748237358
NOL9	-0.0701296841861842	0.0905262160480967	0.438523319277547	212.8099961002	-0.175221655211031	0.141987966046285	-1.23405990021657	0.217180584451257	0.541744902325636	-0.410860335532208	-0.385984985627611
ZBTB48	-0.015147087708015	0.125210951986681	0.903712780209022	97.2497947686958	-0.101895290705413	0.215559203604251	-0.472702111539083	0.636425719922936	0.85441738678026	-0.2738957264496	-0.260070596722053
KLHL21	0.236592075862863	0.095714177519363	0.0134412028699026	499.913055773982	0.220902641593829	0.176030661106496	1.25491002649923	0.209511423777766	0.534841499523871	0.353200088186185	0.294230774407862
PHF13	-0.0390449966160175	0.0734720536662672	0.595123259183396	103.99725397935	-0.151329598259974	0.174371918663181	-0.867855325674796	0.385473538054592	0.697956686080075	-0.333426704634233	-0.344958081171457
THAP3	0.335303684974326	0.0951081770490622	0.000422687418859285	82.9763403653834	0.393026683447966	0.181763776449231	2.16229378111399	0.0305955387776925	0.203172912051612	0.599096022897724	0.589798319480379
DNAJC11	0.134653561306839	0.102115154572099	0.18728807325944	317.507166629386	0.103224505503102	0.151658298561652	0.680638688961281	0.496100139950252	0.774733144112128	0.0992657582174058	0.0921565178521108
CAMTA1-DT	0.157739876642836	0.253809070054314	0.534277070717306	34.99691406425	0.122301869164259	0.403717951152558	0.302938892895658	0.761936430898315	0.914082106435948	0.156775013103324	0.124915738952452
CAMTA1	0.169281255348396	0.129787922611394	0.192134288275176	7436.08771677606	0.131157330554999	0.202823724495918	0.646656750244418	0.517854120285146	0.788232943999925	0.18552520905504	0.140122138683429
VAMP3	-0.179714032117031	0.10430356908792	0.0848902890189036	125.655400744663	-0.358606900632175	0.212633898457559	-1.68649920465881	0.0916996881496731	0.362824461436929	-0.683840848227355	-0.700890016951365
PER3	0.159551767320219	0.121690319066364	0.189814015332409	2089.31477873022	0.126578090731884	0.190251723923137	0.665319021146021	0.505846467073018	0.78013751574621	0.161288530365588	0.13225877074112
PARK7	0.050715372326957	0.0784965358022484	0.518224820670163	172.312048015674	-0.00728681704591409	0.160434223789418	-0.0454193430416603	0.963773063378823	0.987163538207674	-0.109828791278749	-0.0976110471938553
ENSG00000284747	-0.274345300790889	0.211066512397638	0.193667823341748	18.9207326977391	-0.527167568993211	0.383544475283705	-1.37446268416008	0.169298087336861	0.48206779734447	-0.919572435149637	-0.990338616964336
ERRFI1	-0.223453172169237	0.122163359108901	0.0673795140119147	404.143121076647	-0.434243622985486	0.21164600300422	-2.05174497425698	0.0401944534675131	0.233600887118397	-0.792797401802238	-0.830771700546994
ERRFI1-DT	0.108650973638115	0.138970776361612	0.434316807385036	164.643917566437	0.0459229629013894	0.234983426046602	0.195430646637529	0.845055826587717	0.946471894468117	0.03449191188592	-0.00624040621041344
SLC45A1	0.0870653768119958	0.114219641396038	0.445903207239093	50.4689278586132	0.0530835955654391	0.221545602478086	0.239605728895882	0.810635923119758	0.932208242836352	-0.0192789723661192	0.0060556716348466
RERE	0.0443984593409956	0.0655973169979536	0.498511622948252	6556.63682537769	-0.038114346947263	0.155784684207473	-0.24466042436176	0.806719373612989	0.931548217965449	-0.125564561743401	-0.150547390283641
RERE-AS1	-0.0932605531307268	0.120903120151606	0.440490036999712	25.1589681247051	-0.261042693427894	0.299207648815732	-0.872446591726866	0.382964792364998	0.695816686958521	-0.468480575856585	-0.533354948057546
ENO1	0.15172501618355	0.117122397629871	0.19516855337179	947.076002918874	0.109081969441552	0.192677393404998	0.566137871775479	0.571300060132336	0.820588753946417	0.141791671750583	0.102214823583194
GPR157	0.0883849663325751	0.114420408895012	0.439843181612244	28.9748693822136	0.0762663125816316	0.246041615342831	0.309973223332009	0.756581318830196	0.911253126571124	-0.0159918037998363	0.0458645134606357
MIR34AHG	0.0500874675431551	0.382771795809297	0.895890293951561	98.5466800961738	-0.0705590192549119	0.532656193815643	-0.132466345222549	0.894615441027363	0.965964064916097	-0.111392935912927	-0.206260654051759
LNCTAM34A	-0.165468666896305	0.178532112110277	0.354015534966307	18.3994049314867	-0.277882526032606	0.40907810929856	-0.679289650842201	0.496954352528524	0.774777082165054	-0.648354876234919	-0.562271931000723
H6PD	0.119656069130839	0.142769393541531	0.401970450520952	367.845459517096	0.087397288958857	0.208896399064507	0.418376235063146	0.675672059191615	0.871981090999861	0.0619061974712907	0.0649783765017134
SPSB1	-0.0388328311445004	0.361859316124771	0.914539307206946	117.073376440774	-0.202546926559181	0.508696453861855	-0.398168544367691	0.690505951095909	0.880044260047524	-0.332898189017865	-0.432907328862248
SLC25A33	0.379121360883546	0.184814913196271	0.0402321959671732	1052.4689012019	0.454051667762517	0.295986588035242	1.53402784489835	0.12502280271061	0.419441382941946	0.708248213522217	0.694589054160115
TMEM201	0.0525580015425093	0.15776824940085	0.739032974976078	48.8176697604439	0.0105616466121582	0.268718974427664	0.0393036875592918	0.968648266642582	0.989085949590063	-0.105238702662389	-0.0669620656227451
PIK3CD	0.187282801508855	0.303187399630114	0.536764533830502	51.5351464787781	0.219284156360995	0.454921131118115	0.482026754444299	0.629786940534413	0.850591252239158	0.230368030068934	0.291451547857917
CLSTN1	-0.120574122156801	0.107752595322715	0.26314422500249	874.304352765292	-0.263640295841224	0.179010162573441	-1.47276719964467	0.140813819564107	0.444466818870187	-0.536520147356131	-0.53781549267474
CTNNBIP1	-0.0173646634173323	0.151320244211765	0.908639795900087	410.879300086212	-0.12770453058446	0.228822943605502	-0.558093207666391	0.576780738543335	0.823443111111002	-0.279419826975815	-0.304389644712469
LZIC	0.0967439945801795	0.063091413616417	0.12517880819078	180.512107091255	0.0816080784346181	0.128705634562631	0.634067643673409	0.526036677847506	0.793055907529606	0.00483098576591643	0.0550372740030438
NMNAT1	0.192386444554181	0.136233075653848	0.157895196480192	146.920146677296	0.196069771618201	0.217869117218792	0.89994292959521	0.36815062265934	0.684549253958998	0.243081479767108	0.251588326922106
UBE4B	0.153137872932996	0.0874321768278906	0.0798590039715579	1448.93362586691	0.123059038431405	0.13818675323679	0.890527026281144	0.373182963152328	0.688018066501741	0.145311174007164	0.126215933039715
KIF1B	0.289497872440951	0.137180009124559	0.0348281945991752	8175.03658569727	0.320304906944184	0.210484763034639	1.52174866401837	0.12807206896287	0.424072053196408	0.484991276865296	0.464922115534681
ENSG00000284735	0.369508235175804	0.20229558276608	0.0677635604051116	28.6594529695197	0.446343254538969	0.329866097526685	1.35310435927069	0.176022293208275	0.492253347304249	0.684301399640016	0.681352339821165
ENSG00000284642	0.566061379716664	0.304840438290061	0.0633239029243202	61.8969278949233	0.745190134743177	0.450503607952041	1.65412689618794	0.098101732292389	0.373289690231396	1.1739258686606	1.19452550135656
PGD	0.0296666333846912	0.206765658232906	0.885911499886072	271.065467831267	-0.0692405892352411	0.305540285106578	-0.226616890178945	0.820721657490959	0.93614107584343	-0.16226233362799	-0.203996675585612
CENPS	0.17562917650944	0.122999206459577	0.153323897784578	48.113231772096	0.187349926570124	0.206523140807561	0.907161908527708	0.364321183792424	0.681426477067894	0.201338222553862	0.236614804533774
DFFA	0.100432500390854	0.122033354180523	0.410512420858455	197.264378061823	0.0605564079315877	0.195700001989318	0.30943488664294	0.756990735961041	0.911365876364834	0.0140192523960419	0.0188878174644327
PEX14	0.134474434153401	0.0653671455882266	0.0396653113944262	785.129789086246	0.102239770626059	0.1312995458044	0.778675737221269	0.436170752044475	0.735059219032221	0.0988195428307513	0.090465553202318
CASZ1	0.183648045684512	0.214594348487606	0.392113049868748	69.8898314703061	0.182938823641987	0.357064440448854	0.512341199286101	0.608412235922946	0.840257636830015	0.22131365754963	0.229040157497327
TARDBP	0.143938255300451	0.101153313544035	0.15474449465485	477.488288246276	0.116786341288551	0.157806249670086	0.740061572546766	0.459262634279017	0.749396266998231	0.122394431011016	0.115444598160955
SRM	-0.0443693581493562	0.180874891444438	0.806220953020025	79.0493039542092	-0.155009787617078	0.287890455152323	-0.538433229872322	0.59027799028841	0.831029793088232	-0.346689975973515	-0.351277619813263
EXOSC10	0.464906330184711	0.194763800579817	0.0169852723591485	572.029986581231	0.564814675905348	0.266901757428641	2.11618942245578	0.0343287004746292	0.216753560340589	0.921943192262676	0.884788808064144
ENSG00000226849	-0.0601883673226045	0.123241403715387	0.625282253720533	72.2872681706264	-0.211196479936752	0.257671094281129	-0.819635902606632	0.412423700145244	0.718441285607041	-0.38609597980508	-0.447760147970161
MTOR	0.140682269119945	0.101437595229545	0.165476862967839	757.075579677496	0.148514569564134	0.15033300143766	0.987903974136513	0.323199678947758	0.646399357895517	0.114283594074307	0.169927600302291
UBIAD1	0.0933917931146539	0.115480332150967	0.418673536587293	97.5074319091785	0.0644830106902541	0.182024752503959	0.354254077004455	0.723148480202474	0.895902066219007	-0.0035195286277455	0.0256304916739863
DISP3	-0.13374473971758	0.244860892712467	0.584923637836449	325.628852044965	-0.362040380043988	0.355601133033362	-1.01810806100559	0.308626604914212	0.633076198202199	-0.569328865043825	-0.706785910807184
ENSG00000284708	0.818891827129947	0.268163731423527	0.00226037320806232	49.3025900388407	1.08995533299537	0.424501443145573	2.56761278576289	0.0102401470980312	0.111156067260461	1.80374013012223	1.78654856900097
FBXO2	0.941089193862055	0.282409961123338	0.000861154847065903	435.892053341196	1.27125830902534	0.409672023236403	3.10311233601557	0.00191496936499289	0.0407283747575593	2.10814035196393	2.09787797401767
FBXO44	0.363718259736204	0.185006961085317	0.0493019984047036	171.243788208398	0.442958432148752	0.282569895539707	1.56760659624658	0.116972971758838	0.406350981197046	0.669878258983181	0.675539998711776
MAD2L2	0.446798730911253	0.112899167355561	7.57375123150394e-05	108.244432042695	0.559673194365742	0.217902014463917	2.56846269063942	0.0102150707689523	0.111039948829418	0.876836187232487	0.875959971253626
FBXO6	0.0199095595597155	0.117323273299567	0.865247414232833	39.9906749068898	-0.0382864802646981	0.239013544371153	-0.160185400226712	0.872735029817056	0.957957966994628	-0.186567730022985	-0.150842973756534
DRAXIN	1.37124239185342	0.238750768125175	9.27913485060774e-09	53.424876069856	1.89576863146695	0.398762411410367	4.75413072350998	1.99302057538958e-06	0.000327994824058486	3.17967513537333	3.17027309609443
AGTRAP	0.40893149448724	0.158257600592632	0.00976727906435811	118.073911589999	0.521658740529114	0.236005914861219	2.21036299380832	0.0270799799436233	0.188952794514972	0.782506861844716	0.810682403537162
MTHFR	0.10139003020499	0.130279783780747	0.436422602562894	150.888665618698	0.112635009393873	0.224963406091953	0.500681472380599	0.616595313637487	0.844651506436893	0.0164045107337436	0.108316024118225
CLCN6	0.133442115881854	0.0840954783462416	0.11255953607347	306.944619142837	0.104172769355771	0.139508786066718	0.746711173488045	0.455237923640001	0.747494627512858	0.096247982417678	0.0937848552766535
KIAA2013	0.133117562555427	0.136439567834933	0.329236854355073	124.335039607241	0.112731202018125	0.205889660758197	0.547532117946028	0.584013211121097	0.827271014333662	0.0954395026017399	0.108481203935628
PLOD1	0.154135972816135	0.21280484849276	0.468877478257852	176.93466170707	0.105148785591342	0.329010172074294	0.319591290835829	0.749278177305324	0.907895986354067	0.147797494571775	0.0954608484708112
MFN2	-0.00498987950829332	0.119604717644846	0.966722105515978	192.36505415425	-0.0988266188317602	0.190212230629848	-0.519559749152389	0.603370458458408	0.837372721775711	-0.248593573776655	-0.254801142190553
MIIP	-0.265121610192692	0.188800963287676	0.160247795595916	155.35898979262	-0.49023321109239	0.296318149910379	-1.65441506448613	0.0980432076973819	0.373289690231396	-0.896595725099528	-0.926915765769462
VPS13D	0.0684555924886306	0.0789355420238265	0.385813764624867	2107.12428498186	0.0139038269096369	0.126891562658711	0.10957250914336	0.912748413876088	0.971824038852455	-0.0656369474023365	-0.0612229485588278
DHRS3	0.674765826725359	0.204659522329443	0.000977177523523009	723.260376889154	0.855787245282616	0.293498056445103	2.91581912210272	0.0035475610172242	0.0608104772322811	1.44471450076891	1.38444037961603
CFAP107	2.60449718432192	0.525454286772978	7.17160574376385e-07	23.5674657234903	3.71397197870557	0.8194281611293	4.53239485153542	5.83187076649439e-06	0.000711576294341715	6.25177924411194	6.29245111374383
PDPN	0.948343156052924	0.546104534775686	0.0824649087222863	79.1440734442319	1.24126357062825	0.709045671412147	1.75061159058503	0.0800128373972769	0.340259801023305	2.12621036246565	2.04637168182502
ENSG00000289380	-0.100529987520669	0.108266054693249	0.353124535404032	20.1382949334761	-0.241482312969748	0.248100642105286	-0.973324014483086	0.33039229077176	0.652469271598622	-0.486589128439499	-0.499766301344276
KAZN	0.844341532084979	0.321633988205341	0.00866075849038718	2360.22696062763	1.29673542300627	0.465333485499042	2.78667979721167	0.00532510681538245	0.0759708972319875	1.86713671583672	2.14162670286322
TMEM51-AS1	0.114338925040241	0.303844535384897	0.706688432551663	148.406284743018	0.0385595988495102	0.443356626618647	0.0869719691427487	0.930693793042113	0.977633565827661	0.0486609051705938	-0.0188846098489352
TMEM51	-0.0077492029589183	0.284755882393194	0.978289451743102	278.62434697265	-0.135740627178491	0.415511599723974	-0.326683123331969	0.743907566143113	0.905168715679942	-0.255467197103945	-0.318189049587448
FHAD1	1.81510558248533	0.400398148711674	5.808253804176e-06	76.0860192887045	2.52860715631595	0.602339562376086	4.19797621517868	2.69310908548631e-05	0.00219855632615155	4.28536224884381	4.25696922059887
CASP9	0.199930843386801	0.0868665097180119	0.0213584649316177	267.090677216976	0.190272556149881	0.166708274688319	1.14135040090612	0.25372413606516	0.583302081547041	0.261874983585782	0.241633478512957
DNAJC16	0.0214582993274316	0.0823104911840945	0.794324294480298	396.102150714925	-0.0581060616867553	0.13162733516531	-0.441443729099128	0.658891790398415	0.865539253993843	-0.182709735849498	-0.184876714552875
ENSG00000237301	0.192867642555516	0.223480611662709	0.38812793439025	26.9670255662851	0.168547953234166	0.377070725478592	0.44699294282323	0.654880155358437	0.862865314812891	0.244280169904822	0.20432847752469
DDI2	-0.0320939692086671	0.0863283246762619	0.710066793370666	323.520919022723	-0.131804703365702	0.143167154388144	-0.920635071144621	0.357240985401662	0.67608515256205	-0.316111320993734	-0.311430369472765
PLEKHM2	-0.0828194202624479	0.091111431256424	0.363355170536658	439.273120072633	-0.212200654643024	0.141102370848417	-1.50387731522234	0.132612958967265	0.431393066041793	-0.442471151542635	-0.449484494258801
SLC25A34	-0.518771152912798	0.174768377440576	0.00299417466155132	48.9131352646785	-0.848252942360988	0.316159814207543	-2.68298785690756	0.00729676397172608	0.0911642851303874	-1.52845039708534	-1.54169922029847
UQCRHL	0.542448708501273	0.196133940743633	0.0056799813626432	48.7361828066383	0.685276161760092	0.296507421277195	2.31116023608546	0.0208240058338589	0.161606591618667	1.1151054329306	1.09164257042261
SPEN-AS1	0.374985917728488	0.260303478320202	0.149705618828698	240.57295980801	0.472548079172159	0.363343168929233	1.30055583696468	0.193410531997036	0.514527141233315	0.697946601896058	0.726350677081054
SPEN	0.0797973634022327	0.0687419756582921	0.245713313614729	1741.05164663244	0.0204929979503696	0.134619156188223	0.152229433987214	0.879005979534883	0.960146820732657	-0.0373839852108764	-0.049908171799038
ZBTB17	0.14417776453751	0.112971615195428	0.201874226399956	124.22282803146	0.126204025814832	0.183280340147985	0.688584633316003	0.491084693999835	0.771043515669095	0.122991061420032	0.131616434853352
FAM131C	-0.151830548476305	0.270445062623054	0.574518104102737	33.6432721260184	-0.288188122595682	0.448315340351777	-0.642824584966357	0.520337928656191	0.789936761655922	-0.614381588728221	-0.579968470332731
EPHA2	-0.65952158474001	0.510229586013813	0.196150238643227	36.755761141794	-1.07235478492806	0.67548458308424	-1.5875340633708	0.112391738447278	0.397701414242951	-1.87906730331087	-1.92652187923828
ENSG00000288398	0.0515028172184023	0.0999697104330294	0.60642429539032	17.6422152460449	0.0483119108326708	0.261135599346491	0.185006988528467	0.853223554145995	0.949370518979546	-0.107867223643911	-0.00213815839105726
FBXO42	0.124836106517333	0.0776041441650063	0.107697969291809	1488.70224640113	0.0780939236675362	0.132818240754469	0.587975892647926	0.556548474194816	0.810914588751634	0.0748099495877646	0.0490028462361693
SZRD1	0.131573908285653	0.129894231204464	0.311093065625806	221.762657952852	0.118399870613983	0.20266722992395	0.584208264248796	0.559080202080802	0.812489318281952	0.0915941766775215	0.118215314537836
SPATA21	0.0871199555186467	0.153547178711372	0.570454454566638	22.3987329970121	0.0560035017674871	0.293361624613416	0.190902616663945	0.848601890075803	0.947645319449836	-0.0191430138683489	0.0110696690908945
NECAP2	0.0249018430079639	0.0802658577852532	0.756376907586957	108.333156742944	-0.0592005434803086	0.160470955738766	-0.368917497922068	0.712189220448317	0.890389187410101	-0.174131683078741	-0.186756134146805
LINC01772	0.3422779437083	0.155592398782381	0.0278184490693005	41.7684032420252	0.425611622140744	0.258675501237021	1.64534955999084	0.0998977449732825	0.376837170976658	0.616469277024037	0.645752445539797
CROCCP3	0.160908226336677	0.130021899260417	0.215884034095056	573.616467902696	0.149091639714005	0.214255498349061	0.695859106827251	0.486517068977201	0.767460026223496	0.164667542831822	0.170918532223798
ENSG00000261135	-0.370124928473827	0.123735616869678	0.00277832308789327	16.0587598778285	-0.637274306948113	0.347126494365506	-1.83585614262303	0.0663789355335343	0.307406200927527	-1.15816464621191	-1.17941143841744
NBPF1	0.12866263967398	0.090982795410755	0.157320060526511	364.504182995258	0.0931951545200384	0.150494196912884	0.619260785012104	0.535744573870732	0.798904920718636	0.0843420497705911	0.0749343412357455
CROCCP2	0.17522435181764	0.0649724067940205	0.00699874177603253	329.16272437633	0.160306635971974	0.115812633017023	1.38418954647556	0.166300423368903	0.477456490823258	0.200329782443518	0.19017667232008
CROCC	0.532616531207388	0.211031100938168	0.0116068548558614	373.440401137442	0.676339118754782	0.317473592077289	2.13037914218115	0.033140324381323	0.213287688948823	1.09061294974963	1.07629608057243
ENSG00000226526	-0.319684528497197	0.155845046848605	0.040238000343251	19.9053519252541	-0.580304765580196	0.316965036999232	-1.83081632937831	0.0671279621918941	0.309220969184889	-1.03251489324849	-1.081584619429
ATP13A2	-0.0817200749359203	0.128754214284372	0.525625232955789	190.552551580931	-0.207839970721136	0.188158441338286	-1.10460083131463	0.26933259071573	0.598888966667793	-0.439732623125658	-0.44199642560932
SDHB	0.137739715614429	0.0634709016683885	0.0299974671023442	397.598195301431	0.110049873539777	0.121402064030237	0.906490959761336	0.36467604769151	0.681774651270595	0.106953534811869	0.103876886797003
PADI2	0.555208045719832	0.23973545501949	0.0205626574397208	782.393870232576	0.681924687538817	0.326690400233285	2.08737289816861	0.0368544398515472	0.22321853394492	1.14688962913507	1.08588749404115
RCC2	0.286135375079047	0.185212247425407	0.122369181219021	207.733384064244	0.304239834717147	0.282947196976198	1.07525304356608	0.282261452955301	0.610197482910955	0.476615114839239	0.437335533739316
ARHGEF10L	0.322489074030123	0.146760123570618	0.0279926796842314	1864.70161383332	0.330461131604571	0.218519480198228	1.51227309942709	0.130464401494634	0.42810908875831	0.567174136865743	0.482362156784813
ALDH4A1	0.0940247787829441	0.176015319772285	0.593213407688019	374.435298160638	0.0334321843932957	0.27609842327738	0.121087922185301	0.903621395482093	0.969317012735004	-0.00194272723666033	-0.0276892909792849
IFFO2	0.175214322861113	0.223825656460821	0.433735123823579	310.874587337861	0.115445145053902	0.331295640446116	0.348465632987038	0.727490519270165	0.898232504470712	0.200304799772669	0.113141526060941
UBR4	0.164146867318231	0.0897161437737425	0.0673060865416919	1191.52499216022	0.139196447196934	0.138450587774357	1.00538718855995	0.31471044641715	0.63831451190853	0.172735171943764	0.153926729516951
EMC1-AS1	0.029028752990437	0.0721939195225002	0.687614735007391	239.555673335506	-0.0614563451988728	0.147167172595132	-0.417595474012018	0.676242906458129	0.872157502744856	-0.163851328045072	-0.190629746275269
EMC1	-0.0544197904830728	0.0347921173570008	0.117784369845726	166.242292693358	-0.161336969524128	0.116440492713777	-1.3855744317461	0.165876890028498	0.477024799583185	-0.3717261442135	-0.362142514707371
MRTO4	0.325156068919038	0.136167982935521	0.016944768100988	74.7166063295838	0.387824152584861	0.235245603741351	1.64859256205811	0.0992311335491542	0.37534096300588	0.573817764773178	0.580864650140479
AKR7L	0.303747131232524	0.163255046948253	0.0628051942917646	38.7183381419894	0.361639205012901	0.282987205281487	1.27793482625187	0.201272407204838	0.524567428258465	0.520486947952412	0.535900445324423
AKR7A2	0.325994592167304	0.111661780564755	0.00350613302141848	84.0343248846805	0.402893136631415	0.197311495808486	2.04191415700619	0.0411600472239364	0.236681253407224	0.575906571345836	0.606740771647962
SLC66A1	0.190977770445083	0.192575821378977	0.321343058987774	43.2043288072617	0.191035618526138	0.30424724880294	0.627895960531335	0.530072097381653	0.795403396033888	0.239572396692904	0.242943792115043
CAPZB	0.0770952001563876	0.119054175416638	0.51726697635527	1177.81262611634	0.00554189450531443	0.183045530654104	0.0302760438100332	0.975846902082707	0.991363793932806	-0.0441152193895226	-0.0755818713809071
MICOS10	-0.622017456082565	0.306139572553738	0.042172890756126	150.570259800255	-0.980787634702891	0.45587811060663	-2.15142515484626	0.0314426574839407	0.206769371672261	-1.7856424989259	-1.76928482211482
MICOS10-DT	0.108268112877696	0.117872661033682	0.358347952787421	25.2592969704289	0.0828444314837342	0.298458272118812	0.277574586543056	0.781338942784377	0.922399551805228	0.0335381851115813	0.0571603117357961
NBL1	-0.257697180188824	0.244007131525973	0.290920192866856	93.3015276862382	-0.43145094704812	0.383471627989915	-1.12511830225799	0.260538906638332	0.590238386391311	-0.878101070094562	-0.825976180048527
TMCO4	0.304541049386895	0.150086018889647	0.0424470824352706	255.565831157795	0.364810838674107	0.235818826922257	1.54699624044172	0.121864152213895	0.414435547314412	0.522464640833834	0.541346703528761
OTUD3	-0.0195339384119287	0.0689278766419545	0.776872695120196	213.982592975521	-0.119898549875642	0.13722009178268	-0.873768180140334	0.382244512374542	0.695475044802126	-0.284823607820278	-0.290985389675604
PLA2G5	0.0730084976890628	0.285941471923588	0.798470765333775	155.575680134747	-0.0149177945307521	0.413259258908803	-0.0360979075705212	0.971204290758979	0.990119291657896	-0.0542954153374591	-0.110714790618662
UBXN10	0.658590577629029	0.193384012956162	0.000660163507259377	16.2635512980192	0.859297637552807	0.369357781908479	2.32646414842757	0.0199938029152115	0.158975798243117	1.40442108410256	1.39046834650761
VWA5B1	1.14702716253515	0.283784361528804	5.30205201264663e-05	61.1630614522278	1.56177656665087	0.475514754885018	3.28439138976564	0.00102202881895365	0.0271265580124249	2.62114292334625	2.59674941161667
LINC01141	-0.679752290779898	2.29543877347575	0.767129471209174	30.7990480486678	-1.57268084531736	1.55797480936984	-1.00943920008146	0.312764046606344	0.636564827835735	-1.92946308164263	-2.78567057114727
CAMK2N1	-0.228064873253312	0.196574595367222	0.245969400329643	340.825022930984	-0.441217829121556	0.311231309937027	-1.41765245023333	0.156292258897099	0.464736584402632	-0.804285397579901	-0.842747650938715
MUL1	-0.192613578717351	0.134290074673285	0.151483856713608	65.1896899918023	-0.354941503122528	0.242940072111202	-1.46102493523613	0.144008598528001	0.448334935787097	-0.715974313553192	-0.694595878538329
FAM43B	-0.247436088315555	0.394047750866507	0.530046997367985	33.9000054642271	-0.423983436440258	0.517919740874757	-0.818627681046021	0.412998868859526	0.718978321620397	-0.852540137595838	-0.813153138279388
PINK1	-0.1532688030106	0.12609427759862	0.224171795368151	157.505363644223	-0.289320903552519	0.194457107136372	-1.48783918373125	0.136793309342565	0.43699721738773	-0.617964358234737	-0.581913656391057
PINK1-AS	-0.118659715684458	0.103908356673605	0.253468531653802	16.6256747266162	-0.240725541664869	0.287428476050461	-0.837514587881709	0.402303380585005	0.709296667078537	-0.531751257727324	-0.498466790628894
DDOST	0.0222138223015836	0.127807245205219	0.862016968075598	80.9952668459199	-0.0311853136704918	0.216290279493043	-0.144182687005566	0.885356211858378	0.962271235104816	-0.180827687429891	-0.13864900971298
HP1BP3	0.215756722309666	0.128917278863887	0.0942080724339173	1961.22508312694	0.199108332916017	0.212841604240592	0.935476565431956	0.349542754886808	0.669036008287787	0.301298100333636	0.256806076247959
EIF4G3	-0.00432756738414748	0.101830483434522	0.966101897881653	4347.22626771287	-0.116818636509807	0.17986724770358	-0.64947141851152	0.516033714678438	0.78684974720205	-0.246943718604568	-0.285696631505799
ECE1	0.510298360569589	0.114435510171019	8.22408690026213e-06	1355.42182425547	0.630662937022851	0.171555893981038	3.67613681108827	0.000236792567492243	0.00951468559168281	1.0350171846777	0.997861965515836
NBPF3	0.063911037787052	0.0669758803899806	0.339962370283707	216.57663067926	0.00891948740320159	0.147935738695095	0.0602929858726378	0.951922288247385	0.98324952822741	-0.0769576779248278	-0.0697819445936378
ALPL	0.711736365518418	0.358592610658821	0.0471661837494443	36.678532648969	0.865143341173373	0.538322168320625	1.60711074535963	0.108030076554891	0.390504910021757	1.53681010406359	1.40050645768452
RAP1GAP	-0.456634908809546	0.288912000840846	0.113984889497687	60.4834622316488	-0.772741119700198	0.450521071899536	-1.71521637476818	0.0863055637788886	0.351839377786117	-1.37366566648713	-1.41203201165417
USP48	0.110222421198212	0.0722742014863999	0.127244383196174	1016.43068629924	0.0639652809403057	0.126724575261578	0.504758298130194	0.613728608967711	0.84299024773573	0.0384064723932233	0.0247414577566155
HSPG2	0.119386329816326	0.167818763508095	0.476836172135207	61.0272060244376	0.0929695725621091	0.285261794207052	0.325909653693859	0.744492711550008	0.905322934552242	0.0612342623112044	0.0745469769558949
LINC00339	-0.0543881898979368	0.105548346140232	0.606349176966943	58.9241317698125	-0.138296075950365	0.210674159094587	-0.656445368263102	0.511537607745899	0.784423048486299	-0.371647425453981	-0.322577208916763
CDC42	0.153401191291963	0.0779446949914114	0.0490591347834842	362.747642924334	0.129995336868616	0.162767464166819	0.798656768009755	0.424489461150268	0.727077924076474	0.145967114221162	0.138126789180974
ZBTB40	0.333875916994492	0.116928816309397	0.00429856952022316	273.880095756989	0.377859148689816	0.196336922179596	1.92454452527363	0.0542863652832956	0.275418960589828	0.595539375963155	0.563752968900781
EPHB2	-0.229502934188837	0.486705070024824	0.637252190987473	129.842560823573	-0.473850729893045	0.641455716789993	-0.738711523633017	0.460082186797686	0.749902856123668	-0.807867684821453	-0.898784136404225
TEX46	0.123195096206418	0.114442452572566	0.281712309350401	32.1924315711271	0.162737202822939	0.269276912184404	0.604348889412007	0.545611708770685	0.804971491472194	0.0707221045216591	0.194350387215082
KDM1A	0.131976385889345	0.0738641467793955	0.07397873216802	588.952759222845	0.103265912489151	0.144484958021851	0.714717392751248	0.474783688270232	0.760293593936996	0.0925967700649793	0.0922276210000706
ENSG00000240553	0.0510438870397999	0.0968469524839881	0.598153842728204	57.5749995035564	-0.0199525081811064	0.205789272192723	-0.0969560170387341	0.922761323141873	0.975443988441909	-0.109010443435895	-0.119360288003852
LUZP1	-0.105379625956336	0.0610592003131695	0.0843726186052738	1131.49545361451	-0.240384715902781	0.119452488886659	-2.01238767097492	0.0441790871201692	0.24641503250877	-0.498669838974821	-0.497881532272695
LINC01355	0.26235763572388	0.159578372830355	0.100162235364684	148.782953493594	0.264545309192643	0.268557604449245	0.985059833755849	0.324594681487549	0.647504652456774	0.417383485482816	0.369172984593285
ENSG00000284726	0.21483700911303	0.232018220797517	0.354472553022986	18.2046862345427	0.221019976067048	0.410806364916636	0.538014974796944	0.590566710335837	0.831029793088232	0.299007045226855	0.29443225853424
HNRNPR	0.0925549368514896	0.079464647430523	0.244127903770374	672.937598813399	0.0264614535679465	0.160048301865806	0.165334172618297	0.868680963064695	0.956039973240126	-0.00560418265073525	-0.0396592736453656
ZNF436	-0.464081943966788	0.236180354279597	0.049420340079785	56.694229260931	-0.765597242404811	0.376459539532776	-2.03367735973697	0.0419841363191551	0.239786017076206	-1.39221663214662	-1.39976470575226
ZNF436-AS1	0.00605881359345584	0.201900301064489	0.976059924981288	86.9062226342813	-0.0961657020520378	0.317662416878127	-0.302729240043943	0.762096212434849	0.914082106435948	-0.221070684199121	-0.250231875563109
TCEA3	0.238167021811985	0.152962001871114	0.119462437813078	274.781988548241	0.24084556426761	0.235669025298421	1.02196529205581	0.306797327847532	0.631787522062171	0.357123363368965	0.328476314035938
ASAP3	0.0422503109371727	0.185467140066639	0.819797969005772	1008.24435060112	-0.0528965046196581	0.269242761866122	-0.196463980138342	0.844247022927131	0.946422886657569	-0.13091571511241	-0.175930979973031
ID3	1.38452909219535	0.460941847261557	0.00266721859107997	627.668828581553	2.00995172503736	0.730877669904208	2.75005217398527	0.00595857764338716	0.0809365117879917	3.21277302152085	3.36634574400489
RPL11	-0.543283511698164	0.295221959865465	0.0657308961362807	199.096076383564	-0.867034794470465	0.461850953565975	-1.87730432897463	0.0604763952526178	0.290675127226677	-1.58951200300756	-1.57395099558862
ELOA-AS1	0.189529821148749	0.0987428876582105	0.0549302442709681	375.898959917503	0.182489715991593	0.14649721461568	1.24568727446686	0.212879227319913	0.537540197519541	0.235965477012008	0.228268959910573
ELOA	0.23909355460499	0.125800903461716	0.0573582210564854	148.032404028649	0.252661148884787	0.196731195134816	1.28429631463197	0.199038295842589	0.521435172447262	0.359431406457592	0.348765770995444
PITHD1	-0.00484484826770279	0.0723868681983768	0.946637483051256	76.7000181344541	-0.0806833134424532	0.186161733086986	-0.433404395761363	0.664721007631674	0.866822058927552	-0.248232293145244	-0.223645865009908
LYPLA2	-0.054692925972602	0.16488391329087	0.740111532378112	54.2561443116329	-0.159133797049503	0.298622874142572	-0.532892188873405	0.594108212633575	0.83297001093247	-0.372406539428463	-0.358359276336474
GALE	0.221737829655892	0.204712610823792	0.278734553390378	68.1895759241635	0.223906187576657	0.313661317528864	0.713846990571454	0.47532179907065	0.760304286229717	0.316197360863869	0.299388396219981
HMGCL	0.243990352157681	0.097026508750625	0.0119141403692004	246.476462903135	0.265441429119973	0.138340173447121	1.91875882837053	0.0550148625831627	0.276855616062965	0.371629592893318	0.370711781638476
FUCA1	0.0940782190245949	0.104787712260122	0.369293146644779	36.2429762254461	0.0938409497494188	0.206792156377616	0.453793564481523	0.649977416017323	0.860602469897117	-0.00180960471652082	0.0760432863227385
PNRC2	-0.0861158695355181	0.207226844617932	0.677729593078078	82.619205533646	-0.224981424170413	0.333851398895125	-0.673896904176484	0.500376860472708	0.776655614814754	-0.450682784222186	-0.471431345103433
SRSF10	-0.0105662576181907	0.121664608463178	0.93079279253042	553.242869748874	-0.111540533342096	0.202431253255957	-0.551004509175578	0.581630583483306	0.825746720551783	-0.262484631981267	-0.276633191099015
IFNLR1	0.188177317548408	0.164439174262632	0.252475115669117	82.1502189454378	0.190333613400254	0.270609842724796	0.703350667085005	0.481837242449727	0.764920171573108	0.232596317700352	0.241738324654189
STPG1	0.737431008980559	0.168027971531753	1.14009492466659e-05	184.797083689039	0.985589602936033	0.281810282589569	3.49735145885877	0.000469902316869677	0.015791062473766	1.6008168447912	1.60733407757344
NIPAL3	0.341231749694748	0.104606519169086	0.00110609431349588	260.109436320954	0.400686060825167	0.171616021051171	2.33478237271154	0.0195547925092408	0.157822702949534	0.613863151390306	0.602950830563529
RCAN3	0.240662461251844	0.35489477930408	0.497693442911018	20.1468580956753	0.272059340024177	0.576480889216262	0.471931238508265	0.636975869822743	0.854621188456278	0.363339637413161	0.382075909847374
CLIC4	-0.153864132926916	0.224484194335878	0.493084051607748	1241.16781943022	-0.351597487394599	0.345547206535161	-1.01750927440596	0.308911222558193	0.633377219180982	-0.619447357119587	-0.688853609714398
SYF2	0.0336439859081296	0.121498213282713	0.781849746835044	69.1931577700205	-0.0142910531054408	0.224073171137917	-0.0637785105323681	0.949146589526152	0.982696059118339	-0.152354534279649	-0.109638564296766
ENSG00000284602	0.0787821888939562	0.0976398484153815	0.419744191043089	65.3112294318408	0.0483906471817849	0.192571014447545	0.251287283917622	0.801592005782333	0.930479941218358	-0.0399128395863137	-0.00200295409789201
RSRP1	-0.0113449312922196	0.135583861548725	0.933315117909081	1327.75103153827	-0.0965493779897519	0.187349101620657	-0.515344760954575	0.606312125608782	0.838912004670567	-0.264424350041119	-0.250890715280048
RHD	-0.807358047010985	0.487967587325789	0.098019442550439	48.0643887397017	-1.2575758535677	0.673816253080204	-1.86634835211969	0.0619926440432312	0.295415418135256	-2.2473358930116	-2.24457934502752
TMEM50A	-0.231823979789194	0.0957732412071598	0.0154970208785177	147.172386514241	-0.409163098374251	0.188596648681754	-2.16951415220898	0.0300436711030305	0.200876226260423	-0.813649534418936	-0.78770398607422
RHCE	0.0779853664726467	0.183758233378108	0.671280579894473	78.9341828999924	0.0262582228087607	0.302469765065995	0.0868127192912372	0.930820377263531	0.977633565827661	-0.0418977671530983	-0.040008256947923
MACO1	0.0959932084996401	0.063133058608392	0.128387773817494	383.58890334135	0.0424884481541498	0.127689199948571	0.332748957400176	0.739323790651082	0.903419243429399	0.00296073720341772	-0.0121380779210116
LDLRAP1	0.233846926643882	0.172002391647651	0.173970390654133	90.2629276273398	0.225281068412953	0.275561295908092	0.817535233569562	0.413622622725412	0.719253822866255	0.346361773633316	0.30174931076262
MAN1C1	0.830126927287577	0.419367722408463	0.0477628185386915	1392.53891203473	1.07506817168385	0.541505047198641	1.98533361276221	0.0471073667123645	0.254748569935985	1.83172736971549	1.76098466941701
ENSG00000233478	0.210406191435912	0.719681109381992	0.770011152052429	64.6270226013768	0.138709816043592	0.811485576430611	0.170933187320123	0.864276300969529	0.953819756594798	0.287969639757948	0.153091097412336
SELENON	0.0469183974676593	0.189071528990798	0.804017133156448	160.279709238613	-0.0196271840226128	0.277579818680749	-0.0707082529122423	0.943629952406357	0.981710404241254	-0.119287260150925	-0.118801648653747
ENSG00000228172	-0.0960507210985158	0.25511606309738	0.706546604247149	15.7395518538031	-0.196363979656176	0.417302261930426	-0.470555751957352	0.637958012089981	0.85484152428272	-0.475431034537356	-0.422290111082853
MTFR1L	-0.145147119548947	0.114559938524071	0.205156296674362	161.213069843336	-0.257134649949152	0.214747283507492	-1.19738255008092	0.231157481953186	0.557626492074538	-0.597732807313714	-0.526644143427316
PAQR7	0.702562978565944	0.177224283589496	7.36242536324403e-05	125.760150306908	0.949646200401535	0.263240277918737	3.60752620347366	0.000309130326814441	0.0116204246572759	1.51395870310423	1.54561287271306
STMN1	0.00719316187184114	0.284751884131942	0.979846656762228	40.8734304387179	-0.0531294297543872	0.451471490075217	-0.117680586531689	0.906320749584475	0.969412956344855	-0.218244961543876	-0.176330953791423
PAFAH2	0.125722211535465	0.086361464522277	0.145456908588871	160.465181104522	0.106602725285004	0.146275119878205	0.728782347768822	0.466134811108352	0.753611030881716	0.077017284911821	0.0979575211105544
PDIK1L	0.0218600091202296	0.0787825263915679	0.781417079550937	79.7563758088595	-0.0286210098843302	0.185463890883702	-0.154321198309581	0.877356483692254	0.95976488573177	-0.181709055120332	-0.134245644751691
CNKSR1	-0.220186090774109	0.17007016650744	0.195431357190735	29.6357988910047	-0.413548737344361	0.335239606201853	-1.23359152586332	0.217355152317324	0.541875461561138	-0.784658926088337	-0.795234906972931
CEP85	0.213937970570476	0.118532293207001	0.0710916065985674	78.4486865613292	0.231336695194678	0.197891167452579	1.1690097045393	0.242399721454772	0.5706596413625	0.29676749179689	0.312147897284696
SH3BGRL3	-0.707285706278401	0.39258486078323	0.0716064278046329	22.3845387556352	-1.07667220264377	0.621365173284871	-1.73275273371358	0.0831396272152359	0.346804886272793	-1.9980503025455	-1.93393565212869
UBXN11	0.508874977764347	0.177662964905418	0.00417969511970032	93.9340515951918	0.650248818002723	0.275766031075705	2.35797286368535	0.0183750361265615	0.15352904295383	1.03147146144922	1.03149440115321
DHDDS	0.195220297293183	0.116992928506667	0.095186683708217	187.557583761502	0.199212406506965	0.183275375271409	1.08695675134728	0.277055923554273	0.60605778910289	0.250140759565748	0.256984789084655
DHDDS-AS1	0.39101076745454	0.18522952901826	0.0347763808771196	24.236438478619	0.486776441342236	0.346904244449011	1.40320116900093	0.160556859112266	0.469982084514789	0.737865365630829	0.750783301551819
HMGN2	-0.220865663587114	0.232600945284026	0.342342187247049	217.753896933608	-0.450805536355825	0.356151150969597	-1.26577026391334	0.205595344088936	0.530445832698094	-0.786351778566002	-0.859211446812789
ARID1A	0.0852033693407702	0.084484832079387	0.313212124000408	2827.59750562326	0.0260754327271234	0.140382942358405	0.185745022073632	0.852644720125023	0.949118466779207	-0.0239173332610357	-0.0403221399773427
PIGV	0.121621788407047	0.0968855783305185	0.209364923986844	100.438254205336	0.0905520870248788	0.171129643178056	0.529143200109765	0.596706115348804	0.834356197966961	0.0668029100581342	0.0703957249995123
ZDHHC18	-0.20388665729382	0.116798965708459	0.0808769349545418	155.336060809902	-0.397457722656404	0.196209332521851	-2.02568204859543	0.0427973774400717	0.242345376894469	-0.744056159433218	-0.76760377736539
GPN2	0.0562548623246321	0.155801830021019	0.718049539409217	134.015406114969	-0.0133603686692595	0.230239198191973	-0.0580282105487514	0.953726157613324	0.983487492407428	-0.096029623348405	-0.108040413852028
GPATCH3	0.158291919231297	0.133782447016662	0.236728329446098	44.3454594950637	0.217230876105949	0.243102164267512	0.893578536252378	0.371547434598736	0.686832404993604	0.15815018092312	0.287925701045394
NUDC	0.149563279698793	0.126783334115339	0.238129029903894	234.563555217891	0.102521678342575	0.204106186157473	0.502295791581137	0.615459469097627	0.843647121649766	0.136406669740139	0.0909496388118011
SLC9A1	0.0835794120781301	0.159727896582571	0.60079249237738	84.1602855375734	0.0512334949988704	0.248971552102065	0.205780518160836	0.836962359772275	0.943103398690613	-0.0279626982654452	0.00287872042740642
WDTC1	0.0957467207418542	0.102691562256583	0.351144393154524	411.442081652137	0.0488588508342533	0.168396831400495	0.290141153060375	0.771708253608174	0.918548763720363	0.00234672292342285	-0.00119896528457234
TMEM222	-0.064217029538656	0.0707900819827914	0.364328924347026	137.308095563746	-0.150151944821951	0.13543613272329	-1.10865499333717	0.267579044500321	0.597231106780336	-0.39613159436116	-0.34293584109463
MAP3K6	-0.53736298950969	0.297773661744871	0.071136961766431	62.5901594878632	-0.897283165011363	0.421325767517761	-2.12966600713197	0.0331991973147265	0.213287688948823	-1.57476366336828	-1.62589281921134
WASF2	0.011047312467528	0.0833692814159636	0.894580449185011	1324.56943705712	-0.0743529397554584	0.132514720750413	-0.56109192499073	0.574734872672621	0.822203762470083	-0.20864406483298	-0.212775489262851
AHDC1	0.135642790764598	0.151750765053868	0.371400850215877	1055.54494999976	0.0782525395608179	0.225397422145842	0.347175840858486	0.728459219590989	0.898512849549963	0.101729982074654	0.0492752178914113
IFI6	0.25145916389833	0.158438178958597	0.112487239358021	24.664458134953	0.300201912215384	0.317467868995122	0.94561352985299	0.344345740799842	0.663879520951295	0.39023480519492	0.43040170376308
FAM76A	0.36274897067716	0.113223146390023	0.0013560729448248	179.731745885722	0.453807573961044	0.193372151366732	2.34680935570911	0.018934940352574	0.155413718695321	0.667463707733082	0.694169901757629
STX12	-0.131362012946104	0.0813339320314674	0.106290160875781	474.156191521036	-0.301730700955662	0.150813221743595	-2.00069130191151	0.0454256673661996	0.250429906994287	-0.563393364327057	-0.603223482222375
PPP1R8	-0.00291407735226516	0.118682352419226	0.980411041095319	124.246887844033	-0.0807247049982868	0.212014490312545	-0.380750885844099	0.703388106330151	0.884981016760006	-0.243422638807331	-0.223716941661448
RPA2	0.0409308867317108	0.0744758079759184	0.582603130085894	153.803806566815	-0.0230988395349426	0.150253976233487	-0.153731968457515	0.877821077219227	0.95976488573177	-0.134202471869832	-0.124763097653338
XKR8	0.433160131861192	0.205646179388904	0.0351750999245256	38.7467728178111	0.554755663933167	0.343279321885811	1.61604742425383	0.106084060136403	0.387162508025471	0.842861702450419	0.867515698262365
EYA3	0.198853910560562	0.0569202469470115	0.000476638014365534	810.29881531474	0.194335485644088	0.119274702635428	1.6293101667844	0.103247374984655	0.382941572762634	0.259192285914119	0.248610249935877
ATP5IF1	-0.424560376327286	0.196956991743121	0.0311149582241386	78.2993837627906	-0.696804992332273	0.33552337954954	-2.07677030813106	0.0378227638896784	0.226667584862703	-1.29376627860201	-1.28163619648111
SESN2	0.113101624177479	0.197342966807747	0.566561995001605	104.712164733439	0.0584108475272533	0.303160123176868	0.192673254368536	0.847214870878384	0.947361067056351	0.0455787220828402	0.0152035092487836
PHACTR4	0.0430513108722086	0.0921298894008994	0.640292915860738	1463.38774030821	-0.0264829163885426	0.151423197701898	-0.174893390117666	0.861163404149091	0.952879411113031	-0.12892038113394	-0.130574158543965
RCC1	0.513022506139345	0.197277938806643	0.00930863326212761	77.4393779941493	0.629994998417222	0.306465450559517	2.05568032960007	0.0398133391578991	0.232686163504066	1.04180317800913	0.996714996319677
SNHG3	-0.197810314647631	0.186167033343585	0.287989646273008	44.0907496391269	-0.386043028661271	0.317535798006738	-1.21574647987588	0.224081512277785	0.549240811730059	-0.728919662641588	-0.748002720792745
TRNAU1AP	0.119395347800162	0.0956955871020515	0.212156393499936	418.039225870792	0.0673111716527416	0.139576395393912	0.482253259677443	0.629626046302967	0.850587163597256	0.0612567265946308	0.0304869462618975
SNHG12	0.0490853591254229	0.206112257121482	0.811765790144288	75.3675095133969	-0.0508691278704348	0.312220555508569	-0.162926902066314	0.870575989048853	0.956822620995829	-0.113889241953105	-0.172449614079864
TAF12	0.200686556878125	0.144093098999308	0.16369352776707	224.449042268106	0.175446403242741	0.208461821178814	0.841623671186517	0.399998635123429	0.707347538557809	0.263757506593927	0.216174341192984
TAF12-DT	0.0488456133812838	0.101632720966897	0.630794326868621	26.7205326642937	0.00873403971007203	0.22080739792485	0.0395550139721523	0.968447892996938	0.988943820986955	-0.114486461513993	-0.0701003912139194
GMEB1	0.329795562681295	0.128766420215897	0.0104313602215315	151.967958361422	0.391306870658338	0.214723267430575	1.82237759019226	0.0683977124896066	0.312487457513285	0.585374993609051	0.586845095522011
YTHDF2	0.139994936610603	0.101300697369609	0.166979664280672	279.705179582849	0.10814503112287	0.173742010632713	0.622446066607841	0.533648597280513	0.797726159208126	0.112571411775145	0.100605934111658
EPB41	-0.0754551854797232	0.101150661958504	0.455686575726766	647.740847271126	-0.200847970835535	0.178725248544878	-1.12378062120922	0.261106104499441	0.590612800605788	-0.424126446075535	-0.429989920189899
SRSF4	0.046618994088983	0.109215878939417	0.669487277325729	956.390618462828	-0.0227438508019697	0.175774788370306	-0.12939199650211	0.897047480311505	0.966593925188666	-0.12003309009249	-0.124153518961117
MECR	0.0845519749228386	0.156116938222093	0.588098323694824	176.245204828799	0.0370241011531026	0.237253560446891	0.156052878967818	0.875991340354297	0.959252355903181	-0.0255399918389372	-0.0215213320621881
PTPRU	0.0593288449288506	0.302002344073985	0.844256708861332	36.4116792085644	-0.0329932766269877	0.452296257493356	-0.0729461632290256	0.941848958822051	0.981032100623133	-0.0883721671225846	-0.14175360316127
SDC3	0.0374496881173774	0.200495692748232	0.851828816550274	317.320904338592	-0.050726934080931	0.307836772489853	-0.164785167381532	0.869113079149947	0.956133906121889	-0.142874325108709	-0.17220544209299
PUM1	0.0016883824771433	0.0984852750236826	0.986322134686862	1871.10783601452	-0.103109109250792	0.177163006563438	-0.582001351472159	0.560565770555439	0.813433527838536	-0.231957663492758	-0.262154938710289
SNRNP40	-0.020384131895162	0.0590433467885324	0.729913862402984	250.823568674035	-0.112843937357338	0.129106508096478	-0.874037560314252	0.382097799241958	0.695286370251831	-0.286941485576776	-0.278871367247291
ZCCHC17	-0.0545460392011109	0.125352822865964	0.663460742048528	344.213931870062	-0.148403986100901	0.202901794779723	-0.731407951625138	0.464530009790356	0.752295669597366	-0.372040636569643	-0.339934285573952
PEF1	0.0612373856280882	0.110408309817559	0.579137697169879	73.1621624155619	0.0216169836427051	0.204847497807717	0.105527203768904	0.915957485012104	0.973078608234277	-0.0836178894505013	-0.0479780887716956
ADGRB2	0.120510775791874	0.155657367036101	0.438809329060274	178.89766211016	0.0805315591996079	0.248836702202672	0.323632159109779	0.746216537750436	0.906234133622277	0.0640353177967647	0.0531886993118629
ENSG00000269967	0.0677897542537137	0.196773975746601	0.730466017771366	29.0682875676704	-0.0106891279773626	0.349703554960673	-0.0305662548342256	0.975615454308968	0.991363793932806	-0.0672955863062641	-0.103453419234095
PTP4A2	-0.189441062101321	0.112396985754108	0.0918991038540858	158.671992810459	-0.370721559997941	0.214268038493461	-1.73017666379232	0.0835987163701537	0.347544420936089	-0.708071403797098	-0.721693038362886
KHDRBS1	-0.0110872470081495	0.0727535725978118	0.878875765629288	672.462522810377	-0.11742346034143	0.136681846354899	-0.859100630207585	0.390284999664523	0.70056265792086	-0.263782444611127	-0.28673522142728
ENSG00000203325	0.152987810078314	0.16733037950862	0.360566626701299	32.1710415295643	0.159571403966784	0.325515485778778	0.490211406025794	0.623984310449633	0.84821145354536	0.144937359354058	0.18891414840714
TMEM39B	0.367697473394488	0.135254691045859	0.00655675241828113	115.736608059657	0.448979066924334	0.211979327940197	2.11803231610867	0.0341723309151873	0.216188476286923	0.679790694518657	0.685878497745544
KPNA6	0.103487041603763	0.0602483337042147	0.0858559572303711	630.745494133658	0.0578660871752859	0.107176398882995	0.539914456712233	0.589256027524954	0.830331656256068	0.0216282790690347	0.0142680589877429
TXLNA	-0.0324218329078779	0.145106701169037	0.823197411133852	220.271384438686	-0.148996375861614	0.227728568003085	-0.654271781393699	0.512936722673898	0.78540507754868	-0.316928047126568	-0.34095152398768
CCDC28B	0.138389887681036	0.113151608088174	0.221311434691434	46.3711974583724	0.150355707995701	0.220104471893589	0.683110646058984	0.494536928754772	0.773566420259892	0.108573148446787	0.173089161932468
ENSG00000224066	0.382233864732636	0.231010679981215	0.0980025059575088	15.4209096146262	0.464264896198418	0.423114139114541	1.0972568706165	0.272529118835265	0.601880130735514	0.716001628243691	0.712126981015342
DCDC2B	0.302145087978131	0.254933256802648	0.235941183343905	20.5779149275385	0.381555795918768	0.443270192227893	0.860774765839891	0.389362105590379	0.699758430344805	0.516496171922791	0.570100768631084
TMEM234	0.278494924450746	0.149199019479884	0.0619574351102826	80.0284735321498	0.329804781908745	0.237062958862641	1.39121178395415	0.164161214918435	0.475274748285326	0.457582340824361	0.481235087804705
EIF3I	0.0300785831212365	0.104382165250954	0.773225597860829	54.5197031610354	-0.0257067291107685	0.194985760874143	-0.131839007092222	0.89511163262834	0.966129637161882	-0.161236144647445	-0.129241307155298
HDAC1	0.3509027673855	0.112670534924571	0.00184310256164982	347.766033507008	0.417141326247657	0.170625609756566	2.44477559284798	0.0144942295796151	0.134956639933697	0.637954177320135	0.631207443364684
MARCKSL1	-0.559292766840186	0.322795746518269	0.0831575016773587	121.084599542495	-0.894703990171188	0.48695298088278	-1.83735191136773	0.0661579610453541	0.306724239575035	-1.62939191979361	-1.62146391800956
TSSK3	0.578335404388173	0.221906638123566	0.009155018606051	81.8725165339681	0.736134937516441	0.326540386311543	2.25434576663395	0.0241744242536632	0.177568983179605	1.20450112517237	1.17897611972676
FAM229A	-0.124719817325109	0.20515186452598	0.543227938688588	33.4678031284063	-0.296883671446093	0.390425848928917	-0.760409876191742	0.447009621670789	0.742684282788623	-0.546847297299448	-0.594900271835233
BSDC1	0.328949300783111	0.0982362323828578	0.000812345324837893	434.90375501101	0.380469711697654	0.152927379072277	2.48791102028783	0.0128495877518446	0.126085747458439	0.583266909642659	0.568235769160245
ZBTB8B	0.259449990108023	0.109657333908685	0.0179811175091721	39.0842853156864	0.293449743837603	0.230440929530335	1.27342718342478	0.202866496387179	0.526845876000804	0.410140383653591	0.418807031631059
ZBTB8A	0.168282563743825	0.156759056401186	0.283041927805967	205.852424941198	0.143343935206259	0.241046422018431	0.594673565390234	0.55206169516786	0.808703852231109	0.183037414480469	0.161048702925946
ZBTB8OS	0.341947705796892	0.120181005425296	0.00443734486985284	1000.37501621387	0.382106265840079	0.175627998514317	2.17565689452943	0.0295809256518445	0.199227534265173	0.615646636600748	0.571046023236573
RBBP4	0.228869178655644	0.0673445056537077	0.000677605966596208	672.126091630594	0.238271411848469	0.125990108035439	1.89119142418266	0.0585987957192278	0.285440458621037	0.33396193530281	0.324056037222936
SYNC	0.229803310159516	0.0898555254849541	0.0105434967269851	204.182935756238	0.255391819388973	0.152302927508139	1.67686743496986	0.0935684073877018	0.366584750348311	0.336288907189457	0.353454817154424
KIAA1522	0.0949794235653248	0.155287236365493	0.540777934631736	83.9579489653784	0.052859267049585	0.257419776890614	0.20534268069095	0.837304400091409	0.943149012061152	0.000435344331557657	0.00567045973762108
YARS1	-0.0702512827839253	0.159568287764089	0.659749949762064	443.034341511774	-0.215983296913543	0.233834678563677	-0.923658108541533	0.355664349327593	0.674771457583111	-0.411163244188245	-0.455979962746186
S100PBP	0.130480275058437	0.0892567667249379	0.143781488030117	810.481937531361	0.0944700868819163	0.148581608662014	0.635812788222077	0.524898451266068	0.792946119723279	0.0888698774075724	0.0771236264992946
FNDC5	-0.0494696982519279	0.273741104097951	0.856589636588919	44.1229607378592	-0.141836021578312	0.425492895198335	-0.333345217226712	0.738873710817212	0.903142367033379	-0.359395197863399	-0.328655924171596
TMEM54	-0.159699197393599	0.177053012912638	0.367064729337804	32.9350757454177	-0.341433186455038	0.319654792403423	-1.06813097932262	0.285461433348933	0.61343810935482	-0.633982816971295	-0.671399700058766
ENSG00000287691	-0.390738748159385	0.330724371530809	0.237418675528088	14.3047664297588	-0.651446611132759	0.537093147941116	-1.21291178937956	0.225163547725848	0.550528450376736	-1.20951478126879	-1.20374780137263
RNF19B	-0.19177607750612	0.178887648346811	0.283698644221716	127.887486055511	-0.365096206824247	0.289687770088515	-1.26030935552678	0.207557786358828	0.53312634017227	-0.713888052929832	-0.712033308032341
ENSG00000236065	-0.529526747867647	0.201971447142594	0.00874692747674169	30.3584229575971	-0.883514304204756	0.349828433278305	-2.52556459154902	0.0115512544991661	0.119535517109168	-1.55524316339325	-1.60224924017836
AK2	0.0367253849121692	0.100555051085628	0.714942223055994	250.911946934265	-0.0264246145785385	0.168722067285072	-0.156616232859994	0.875547308456677	0.959144067265282	-0.144678603402442	-0.130474043983149
AZIN2	0.138878728004266	0.131655334322258	0.291486641544253	210.094193767171	0.111121489721553	0.268163331461208	0.414379882275695	0.678595919876722	0.87352269243349	0.109790876019942	0.105717042075114
TRIM62	0.123966296717581	0.138653228767294	0.37128210694021	90.9184041918909	0.0931147084397883	0.22387442029636	0.415923839429824	0.677465734428573	0.872832467025623	0.0726432065303214	0.0747962010306115
ENSG00000284721	0.110067932008462	0.195953261678121	0.574317009209549	31.139166589597	0.08924754776666	0.363366843043472	0.245612800053919	0.80598197970516	0.931146586316202	0.0380216315010698	0.0681555994374527
ZNF362	0.0570601808827892	0.121951981725379	0.639862855386136	345.538634960528	-0.0064832236542382	0.188190549716323	-0.0344503146625107	0.972518061961574	0.990674682075322	-0.0940235314471476	-0.0962311346409337
ENSG00000225313	-0.547669787389574	0.268253515002193	0.0411899629235196	26.1359084456107	-0.920322909568654	0.436938790032287	-2.10629710742928	0.0351785524240108	0.218870716467171	-1.60043845199112	-1.66545615193663
PHC2	-0.378689663296989	0.168552739949593	0.024658363031868	447.291982055535	-0.678234533744463	0.259991259791602	-2.60868205449717	0.00908916491555736	0.103755128315727	-1.17949986193634	-1.24974742140621
PHC2-AS1	0.095846104731263	0.226820412212049	0.672613512544925	29.5277958100186	0.0306116762705511	0.383780325281865	0.0797635372476912	0.936425324949419	0.979174464391104	0.00259429379366811	-0.032532604282392
ZSCAN20	0.127395473525811	0.133926149709347	0.341484213785355	64.6413309911286	0.0932089803859339	0.208760031113276	0.446488630457032	0.655244323549378	0.863051600868004	0.0811854706484034	0.074958082702639
CSMD2	-0.121444386353864	0.338678097057776	0.719906672342755	74.6923123488328	-0.260200020009737	0.492016755314576	-0.528843819238178	0.596913797368564	0.834457858547156	-0.538688022341749	-0.531907928159455
SMIM12	-0.0548110314321609	0.108488755361426	0.613402107751109	472.538145569918	-0.181528498812349	0.179276191867579	-1.0125633354954	0.311268780106105	0.635110901493952	-0.372700746489154	-0.396814956039166
TMEM35B	-0.201390438360105	0.153448097688383	0.189373878176499	25.5186628638326	-0.379023358383355	0.288002872015833	-1.31604020380227	0.188160549065571	0.508609604551013	-0.737837943627847	-0.735948700396104
ZMYM6	-0.0645642369541036	0.0654947301095755	0.324234772853083	500.063847344678	-0.172412282509659	0.123986273138782	-1.39057557054459	0.164354168588592	0.475274748285326	-0.396996506732954	-0.38116079382039
ZMYM1	0.0321725109886185	0.0782653741857625	0.681021547894376	334.311630004134	-0.0299565103746088	0.146650454799271	-0.204271513617956	0.838141329462482	0.943631430621409	-0.156020057554923	-0.136538936247188
SFPQ	-0.0948125613372374	0.0846754264766189	0.262834142587927	2350.5179678138	-0.242726170969399	0.159955390708084	-1.51746164911923	0.129150169140148	0.425744606954094	-0.47234671188714	-0.501902226409801
ZMYM4	0.00947836901433501	0.0636319160063912	0.881588187102396	1642.20305214439	-0.0807231781316603	0.140652163166126	-0.573920630259464	0.566021511886964	0.817642902661005	-0.21255238747512	-0.223714319760315
ZMYM4-AS1	-0.0665924285629498	0.403799588759133	0.869011237834648	23.7876701815018	-0.165453190739346	0.616169066804566	-0.268519144587023	0.7882997405417	0.925821187685537	-0.402048841265038	-0.369210797478632
KIAA0319L	0.0643134952478205	0.0885171437310775	0.467492221319803	1784.98036464226	0.00940312500848572	0.158550378504874	0.0593068594169055	0.952707697709229	0.983432353647869	-0.0759551347144791	-0.0689514529426242
NCDN	0.456352294434329	0.188923000948115	0.0157116160396994	78.1465706336221	0.564460635015546	0.300826942195175	1.87636330342156	0.0606054099650934	0.290961487782961	0.90063462850478	0.884180856986963
TFAP2E-AS1	0.289333336694854	0.195905375667525	0.139701504285374	19.3114070673821	0.318085569815095	0.364243795386803	0.873276563235096	0.38251235182709	0.695693413933953	0.484581409460193	0.461111119581605
TFAP2E	0.266662879174144	0.203687832026755	0.190475308558439	128.80553979998	0.283294202677847	0.310695794000413	0.911805721700469	0.361870997840819	0.679515698578168	0.428108078789446	0.401368164072884
PSMB2	0.0609055768216394	0.0660747346549577	0.356649595955659	220.771380178659	0.00484607079094462	0.143299380791806	0.0338178069170117	0.973022436200474	0.990674682075322	-0.0844444430579409	-0.0767767242605171
C1orf216	0.208338396385533	0.183748594051	0.256868768699561	40.6897335322925	0.262715077415191	0.310789298134853	0.845315713867334	0.397934589814698	0.705828454928649	0.282818650920044	0.366030151624992
AGO4	0.0132955183679852	0.127551685560499	0.916981811412716	687.676545773028	-0.0572415161870829	0.207205884111482	-0.276254298629307	0.782352754907745	0.922657954934248	-0.203043662850953	-0.183392136406853
AGO1	0.368460294230551	0.112556054042143	0.00106197507456523	354.565881892283	0.444383870980986	0.160865393023893	2.76245787007143	0.00573679649344499	0.0794597930763024	0.681690922305334	0.677987730311361
AGO3	0.140733467910006	0.0562184138650158	0.0123029372477584	2257.57781704876	0.107181849741411	0.104671079017879	1.02398724410878	0.305841299925886	0.631090130343927	0.114411133017816	0.0989519806411803
ENSG00000271554	-0.00832632361386096	0.256872063599839	0.974141672753888	32.5155701769985	-0.114048065674243	0.446861681469171	-0.25522006115915	0.798553137451706	0.929675418658428	-0.256904835738001	-0.280939069392476
ADPRS	0.432475867275437	0.219466399278409	0.0487720560048173	103.79629475986	0.517683793579195	0.352531636920078	1.46847471081456	0.141975320704005	0.445764875979923	0.841157162514147	0.80385671376643
TRAPPC3	0.0811230959904442	0.085171191216779	0.340858128943275	106.729328641348	0.0421889025088283	0.152059847804972	0.277449327470974	0.781435109794885	0.922399551805228	-0.0340815139322681	-0.0126524509863377
MAP7D1	0.323100173391633	0.110082380624307	0.00333465806273567	158.136030862396	0.393882017184061	0.172315220307851	2.28582255520069	0.0222646415922672	0.168406956807397	0.568696418287886	0.591267079392544
THRAP3	0.128520662571073	0.0860334762510855	0.135216184566202	888.61714692127	0.0899687334326394	0.162475997186373	0.553735536267785	0.579759851343048	0.824857273917279	0.0839883771606405	0.0693940032916665
STK40	0.066499740185443	0.136865412592129	0.627054458768109	273.587510980098	-0.0212999697537024	0.2228725368725	-0.0955701857779254	0.923861945085846	0.975702098701301	-0.07050908082797	-0.121674118801697
LSM10	-0.557235661148326	0.155635555164003	0.000343084487908993	25.7966119481977	-0.899463905606792	0.29765839783476	-3.02179919044687	0.00251277181778541	0.0482954145810742	-1.62426755872349	-1.62963753806228
OSCP1	0.489363374620199	0.143781713937962	0.000665244988677337	141.071847535987	0.623980686064206	0.227771500112073	2.73950290425791	0.00615321711634861	0.0822439400874324	0.982867007160225	0.986387354008172
MRPS15	0.0498168364144106	0.168737975404531	0.767816719692251	56.9032732488345	-0.0217802344937799	0.279022659249397	-0.0780590169714935	0.937781107397916	0.979600818369059	-0.112067092630295	-0.122498818644209
ZC3H12A-DT	0.152001751414416	0.137953572610583	0.270534430136808	188.740211366629	0.110989182808546	0.208308530538978	0.532811510509782	0.594164065091328	0.83297001093247	0.142481034115089	0.105489847610863
MEAF6	0.0741084548342658	0.100091823057081	0.459054476233218	400.385749024207	-0.000702326844848617	0.152541674366933	-0.00460416373271999	0.996326421821209	0.99831387640083	-0.0515553628472101	-0.0863043082669819
SNIP1	-0.0223150510679213	0.0914382011272332	0.807195838998862	76.1735197687054	-0.100262593498272	0.173350148907655	-0.578381928888234	0.563006291751652	0.81545104837578	-0.291751509231663	-0.257266965688509
DNALI1	0.472531673751347	0.109062522728999	1.47313347156458e-05	135.630408020351	0.592833824200859	0.206193512265605	2.87513325558569	0.00403857013595043	0.0648256680014923	0.94093833377331	0.932902661233737
GNL2	0.16093042378471	0.0958832180702948	0.0932689754127025	85.2443262194981	0.166110621268664	0.191883490723718	0.865684799886393	0.386663037833241	0.698669547330946	0.164722837870384	0.200143145726703
C1orf109	-0.146049247527714	0.2044570650136	0.475024862305116	42.9628796036805	-0.268232719948371	0.32205223803953	-0.832885750402539	0.404909166874505	0.711717243732002	-0.599980056695678	-0.545701500373953
C1orf122	-0.673622219836466	0.172064138872715	9.04235556024928e-05	205.457967139819	-1.06884409861032	0.291296764016885	-3.66926183412172	0.000243251839746995	0.00968453876273502	-1.91419274476887	-1.92049340741484
MTF1	0.178714354200735	0.0720873496771556	0.0131701025156883	215.765638025915	0.195519809892713	0.117263709061623	1.66735140357845	0.0954445509246036	0.368958410710635	0.209023566344535	0.250643944979087
ENSG00000230955	-0.555712107725837	0.196772496332102	0.00474084013353643	49.6714922102102	-0.884223510697863	0.33613934385046	-2.63052667554213	0.0085252678762958	0.100228645688291	-1.62047230509245	-1.60346707366554
INPP5B	0.0392855213481915	0.0935054414791056	0.67438204909767	752.648637904207	-0.0439435969711763	0.148465097434946	-0.295986044736416	0.767240738849283	0.916301254857026	-0.138301165656351	-0.160557247713332
SF3A3	0.18751575562549	0.0723166489561393	0.00951478015938003	202.970890795858	0.180125889155565	0.136100409472074	1.32347793701918	0.18567648865806	0.505768161619606	0.230948331319926	0.224209849472688
FHL3	0.740507487341896	0.256266764301296	0.00385736871122281	32.0461475742228	0.98041932598543	0.39738672376309	2.46716678579812	0.0136186907475823	0.13044340968762	1.60848051808242	1.59845579392885
UTP11	0.100362891021935	0.101327229369393	0.321938128645561	52.1631325276909	0.0746134677853482	0.212035484989145	0.351891419444099	0.724919694457848	0.896660010560588	0.0138458517090391	0.0430262854387924
POU3F1	-0.867319404644175	0.297907615621835	0.00359847191085431	37.4766786369566	-1.33533076815731	0.482240700244628	-2.7690130001054	0.00562263916886964	0.0787559267986212	-2.39670286427774	-2.37809834083432
MIR3659HG	-0.454129130557859	0.182342686339855	0.0127554301882671	303.354013678595	-0.782444133564621	0.286576374997322	-2.73031625015123	0.0063273595074577	0.0836198183930574	-1.36742363790584	-1.42869380948798
RRAGC	-0.135955398814609	0.135861639800976	0.316976651915195	119.301620138033	-0.303399651143036	0.241012045511437	-1.2588567948926	0.208082061785583	0.533476748991906	-0.574835735916313	-0.606089366060662
RRAGC-DT	0.284435704798114	0.144461872737749	0.0489608201588363	1759.65714615896	0.272696734390829	0.218121014197784	1.25020844687416	0.211223411991715	0.536320331673592	0.472381144628504	0.383170429161266
MYCBP	0.0718977390248759	0.180792150959679	0.690864791490981	87.9295489059571	-0.00963474197073156	0.301932950909372	-0.0319102037114973	0.974543661399715	0.991223492503461	-0.0570623749932455	-0.101642851226385
GJA9	-0.198808552657718	0.221977312770586	0.370452785524597	17.9732849057448	-0.415985964993576	0.406214506304674	-1.02405492304495	0.305809333887008	0.631090130343927	-0.731406327287869	-0.799420059641329
AKIRIN1	-0.0840655977761447	0.109475964736427	0.442552000471803	364.585512193813	-0.225100868052602	0.171540601957845	-1.31223083913347	0.189442259450445	0.510424530397522	-0.445575446845946	-0.471636451459595
NDUFS5	-0.06728267413531	0.219663989289959	0.759377645599014	114.209410642685	-0.181777333207174	0.346688517672739	-0.524324642844865	0.600052759831633	0.835751597811506	-0.403768280161068	-0.397242248882258
MACF1	-0.139837028097216	0.152825254036241	0.360185032458509	28487.0956494477	-0.331728966554608	0.22620559468337	-1.46649320066086	0.142513972203297	0.446346802304611	-0.584505083516278	-0.654735831246968
ENSG00000287422	-0.816102320666415	0.417037725619819	0.0503588895007238	24.3237559627735	-1.30634400487537	0.602443449444609	-2.16840934378104	0.0301275554085449	0.201232151084182	-2.26911834963681	-2.32832292090721
ENSG00000226438	-0.787733339091152	0.327797135624766	0.0162561929671696	51.9274643686413	-1.2633766790064	0.473303376286034	-2.66927459702484	0.00760152753482255	0.0931547316701075	-2.19844968863478	-2.25454039239685
PPIEL	-0.00554937763471665	0.0846611162008208	0.947737588534156	285.047254215884	-0.0986820641041754	0.15207267333896	-0.648913851104725	0.516394061336216	0.78712434433788	-0.249987313743055	-0.254552916053747
PABPC4	0.116531754374528	0.173854000435488	0.502676033179237	114.498951376435	0.0790959216975964	0.255806841641131	0.309201744527847	0.757168066942614	0.911511479411664	0.0541233611438156	0.0507234547852257
HEYL	0.741839926113769	0.548434300523119	0.176167313847247	24.1384085399081	0.951760727318842	0.771687494100947	1.23334994359043	0.217445231916207	0.541903288420223	1.61179969482571	1.54924389092066
NT5C1A	0.60160059635614	0.238005620365678	0.0114820942648071	22.1255757352527	0.786236916316385	0.396838192268979	1.98125314456495	0.0475628920697908	0.255842458374742	1.26245597138247	1.2650101142673
HPCAL4	0.175853907496971	0.20513169411503	0.391293906260765	30.1708444144771	0.178021842343123	0.345353740103015	0.515476804420943	0.606219874373962	0.838912004670567	0.201898039547373	0.220596827466162
PPIE	0.268771775460238	0.122842801097255	0.0286745085121161	378.940736921615	0.308044297874445	0.195347286067324	1.57690595081153	0.114817167084611	0.402407781603567	0.433361453019149	0.44386847256418
TRIT1	0.137626192196798	0.070872863239668	0.0521523184665636	265.465713266655	0.109946282801621	0.134183403969059	0.819373182893569	0.412573530327236	0.718624843126017	0.106670741864401	0.103699003104294
MFSD2A	1.5164934769451	0.589215801052243	0.0100603277647713	28.2322588533105	2.11685128023512	0.818061413324611	2.58764347731818	0.00966349417613338	0.10772463438829	3.54150341127707	3.54991126314324
CAP1	0.304923930997028	0.169569454935035	0.0721414547350303	121.341832380656	0.329194378398429	0.266621096560839	1.23468991255653	0.216945931561418	0.541468725878525	0.523418419545932	0.480186916584089
PPT1	0.275292060247365	0.1390365549738	0.0477037861697229	83.7359134766618	0.333320286290162	0.228947093326768	1.45588345956603	0.14542483884949	0.450401819345308	0.449603833593714	0.487271833099054
RLF	-0.0621597453226863	0.0495629678599663	0.209784929311509	989.107574299634	-0.187811282742057	0.111519232621001	-1.68411563035351	0.0921593242022463	0.363953900905231	-0.391006788577861	-0.407603611722133
ZMPSTE24-DT	-0.257406085507649	0.152262294073932	0.0909239557048467	33.442813172354	-0.453069526026598	0.28777418114702	-1.57439254703371	0.115396725789355	0.403651303972979	-0.877375937565964	-0.863099119109184
ZMPSTE24	0.246623243701721	0.085223537090505	0.00380562552161345	238.711526033081	0.266418685255455	0.153530478380293	1.73528206298908	0.0826908572401758	0.345597401413946	0.37818826753193	0.37238990396096
COL9A2	1.00591612096748	0.401708264504946	0.0122764664875557	191.222120694632	1.37768546575558	0.514827782807977	2.67601227393245	0.00745039165896302	0.0921240054396854	2.26962771883549	2.28063230110036
SMAP2	0.0936736995188754	0.573546125431177	0.87026354132498	83.5144693330385	0.0160453524391091	0.705515430437519	0.0227427377869804	0.981855484817211	0.993345984051057	-0.00281728459190026	-0.0575455689398166
ZFP69	-0.174626448654392	0.243708122252312	0.473658406459539	28.2221504248691	-0.323253120167952	0.397305345713527	-0.81361382034117	0.415866218049602	0.721406047279863	-0.671167403814592	-0.640181297888759
EXO5-DT	0.199208694988908	0.139306482916064	0.152716144657372	290.582051236611	0.196775674452095	0.218783050535281	0.899410050141719	0.36843428794867	0.684840366881589	0.260076073033127	0.252800487439754
ZNF684	0.00252753177760009	0.106025731966211	0.980981149093125	142.962718088765	-0.0738173879235628	0.17422142323039	-0.423698685011583	0.671785574313362	0.870161232727076	-0.229867297390374	-0.211855851665992
NFYC-AS1	-0.18906735108421	0.214277030882074	0.377587532984626	28.5886955183046	-0.371964090784448	0.353532899752174	-1.05213430219703	0.292737936286951	0.620534552845435	-0.707140469526129	-0.723826684367761
NFYC	0.13451366251814	0.104752488579936	0.199103655244002	851.62993429374	0.0852930506596832	0.181216452917096	0.470669463432791	0.63787679425573	0.85484152428272	0.09891726280008	0.0613650256784657
KCNQ4	0.629801907697279	0.347076590637742	0.06958685307266	22.5361023979417	0.852756375032731	0.569764188718155	1.49668299959541	0.134475761864589	0.433180342640874	1.33270695680092	1.37923583718522
CITED4	0.23108854413593	0.417649215338378	0.580052700830461	20.5193327353428	0.214909454280292	0.590862076960691	0.363721861091095	0.716065717104615	0.892444248098925	0.339490494244902	0.283939407540455
CTPS1	0.30812936242741	0.149979144036869	0.0399291213960121	66.2324165603662	0.369290786645843	0.236667851427082	1.5603757942579	0.118671101551239	0.409693669394956	0.531403321877304	0.549039569730339
SLFNL1-AS1	-0.00765374192880345	0.139026673475441	0.956096775826484	36.2367264740035	-0.0915132433844189	0.262166372168377	-0.349065528990287	0.727040114696603	0.897980928704507	-0.255229398536584	-0.242242777862831
SLFNL1	-0.226232611927711	0.221148574171328	0.306312933075156	18.1760299330662	-0.448597107782923	0.395100059885285	-1.1354012649686	0.256207229917138	0.585182714985375	-0.799721135935805	-0.855419182787792
SCMH1	-0.124800544781421	0.0549268955401992	0.0230792118995998	2174.50158939635	-0.269115045498992	0.140709558779639	-1.91255695656359	0.0558047945116643	0.279248539868352	-0.547048393740944	-0.547216610024776
ENSG00000287400	-0.0949579723294887	0.905956691992323	0.916522500776585	40.2636923035735	-0.318702280221807	1.34176965809494	-0.237523838983141	0.812250427447955	0.932640767272773	-0.472708938500391	-0.632366697578363
HIVEP3	0.100724843795441	0.153285469201607	0.511112583895832	1481.54971699269	0.0334402870755869	0.242930379116083	0.137653788699715	0.890514042887666	0.96407272710625	0.0147474955619137	-0.0276753772349438
FOXJ3	-0.077566566895947	0.0543527142227078	0.153552088306024	1462.76606655909	-0.222889051080499	0.136660179017635	-1.63097291897838	0.102896033876374	0.382625686272453	-0.429386010898236	-0.467838368951469
RIMKLA	-0.0669341414633483	0.131393574876024	0.61045985226111	41.2274348744075	-0.174311444267744	0.260335933627654	-0.669563520635816	0.503136075237891	0.777963602215476	-0.402900066503921	-0.384421991805786
ZMYND12	0.253811239246459	0.13883710469955	0.0675311641829831	65.9890471173086	0.296381499217867	0.254710378963874	1.16360197186901	0.244585351937716	0.57288474550373	0.396093951565304	0.42384137623024
PPCS	-0.00528427909652745	0.0869446361103016	0.951536396072713	88.6396067636409	-0.0665332638491051	0.15863229162285	-0.419418159874338	0.674910554570633	0.871702696003299	-0.249326939006735	-0.199347717139871
CCDC30	0.344920809955569	0.0938934388053895	0.000239218130121092	1180.17283554784	0.402449093597836	0.181815073029981	2.21350786208728	0.0268626518055599	0.188533939276649	0.623052799185609	0.605978270907638
PPIH	0.0938689748384388	0.109155190331478	0.389811711694416	96.10193736319	0.0600735883375763	0.192342007280491	0.312326928407123	0.75479207700585	0.910155131247051	-0.00233084325371977	0.0180587304840341
ENSG00000285728	0.138648359683399	0.117918721417067	0.239676409556844	27.5845601063329	0.14604086955756	0.267858357267599	0.545216774444938	0.585604435914597	0.828552157359748	0.109217016125473	0.165679818119669
YBX1	-0.0561988553181854	0.163926796766891	0.731727128383365	188.648614103073	-0.191880041939345	0.27713673994969	-0.692365948932568	0.488707544055829	0.769328860743905	-0.376157890534731	-0.414590393780464
P3H1	-0.00843239155822957	0.0780922383543506	0.914011641833312	97.9134006205887	-0.0797462167067008	0.14605706940651	-0.545993542323851	0.585070376176996	0.82804286494396	-0.257169056700036	-0.222036703508132
C1orf50	-0.124217679539157	0.0826114230695811	0.132674586892319	89.7306098690226	-0.245124775633357	0.169412612188642	-1.44690984022139	0.14792217676689	0.453883256731485	-0.54559644503048	-0.506021056553972
SVBP	-0.104707513787639	0.176325179307782	0.552624560036882	31.8408911897505	-0.25692205824522	0.329028652188909	-0.78085010693145	0.434890659600809	0.734153939764451	-0.496995571363944	-0.526279085720346
ERMAP	0.320951868636388	0.100784544719036	0.00144986982897305	270.337299496257	0.386715304465411	0.15888679778306	2.43390457773227	0.0149369322448705	0.137613892882441	0.563344875439064	0.57896056101386
ZNF691-DT	-0.00520702786098431	0.1303763912736	0.968142215974845	24.8771739772297	-0.0895649092729939	0.283716135356796	-0.315684933323791	0.752241663808167	0.908693988027442	-0.249134502018396	-0.23889714221489
ZNF691	-0.020899370290479	0.132386918286485	0.874562526741375	45.4915502029235	-0.075766433578427	0.220536496202419	-0.343555079921487	0.731180911529082	0.899401461521629	-0.288224972169247	-0.215202709160371
SLC2A1	0.0195141186634881	0.226641203647639	0.931385832706002	118.973127070435	-0.0573210093917553	0.372638298660888	-0.153824793634321	0.877747884009267	0.95976488573177	-0.187552794593163	-0.183528640355411
SLC2A1-DT	0.637594345248473	0.220297280268801	0.00380071240892567	216.395365368394	0.839023960898519	0.321183272735991	2.61229034050036	0.0089937837764837	0.103176381095161	1.35211833842644	1.35565484356082
EBNA1BP2	0.163203154616313	0.151835869288382	0.282434899724547	33.4038695426587	0.163137995153355	0.263405657611281	0.619341272441856	0.535691560572867	0.798904920718636	0.17038433277676	0.19503861881776
CFAP57	0.967827848108377	0.25485341289583	0.000146111870725296	23.6869912060027	1.33787385007914	0.442191740598941	3.02555142316093	0.00248180198558584	0.0479281329689481	2.17474777978333	2.21226868737097
CDC20-DT	0.44563600114508	0.161190969854218	0.00569845660699474	24.5963031723654	0.576712401103993	0.290466176974218	1.98547179265964	0.0470920053849461	0.254748569935985	0.873939764762591	0.905219314988277
ELOVL1	-0.0623962992962632	0.222732203583	0.779369753532715	54.2670319464769	-0.103945795471558	0.360797528173994	-0.288100076510031	0.773270134059355	0.919337426637618	-0.391596057266377	-0.263591677527271
ENSG00000288772	0.120837612764202	0.186691298762018	0.517464368716631	53.4753311115905	0.0842347085008398	0.30930778771605	0.272332970090519	0.785366007423171	0.924039036080549	0.064849486297634	0.0595476642548873
MED8	-0.177185492414145	0.114104571132249	0.120462724802105	47.3226741101674	-0.327390988656408	0.207095979396408	-1.58086598112917	0.113908684120281	0.400700755194824	-0.677542119645246	-0.647286752872219
SZT2	0.116730623126378	0.115011749338114	0.310131949656593	399.173987580266	0.093043376891561	0.178664473209391	0.520771562584331	0.602525915444865	0.836960145035359	0.0546187539153583	0.0746737120954886
HYI	0.533354672661002	0.231381500017573	0.0211616566644656	65.720452665741	0.668304052542181	0.324579890524871	2.05898169310946	0.0394959922516497	0.231644854410619	1.09245169986544	1.06249844504533
PTPRF	-0.303519474803433	0.120363502840056	0.0116792491352324	966.987949238712	-0.5325510980872	0.201806626687539	-2.63891779387284	0.00831711463698157	0.0983451653198025	-0.992246873879038	-0.999583092407721
KDM4A	0.139100346784055	0.118332385724299	0.2397926173449	343.808623445496	0.121525059399147	0.190715776967845	0.637205066781844	0.523991277760828	0.792458365805205	0.11034294033635	0.123581818642486
KDM4A-AS1	-0.323650436086688	0.208475864912271	0.120552202479515	52.4220199973561	-0.5690270698106	0.341053444717063	-1.66843959099332	0.0952284944760945	0.368688235859064	-1.04239418264997	-1.06221881313729
ST3GAL3	0.0222743890594017	0.0638755892072162	0.72730312952697	1906.76525256606	-0.0667240903147497	0.140876965313405	-0.47363378509972	0.635761078845259	0.853879690773142	-0.180676812374158	-0.199675400067706
ST3GAL3-AS1	-0.314385959755375	0.236362658685028	0.183485343056461	26.0889020082152	-0.58680008576599	0.409282966934761	-1.4337271110027	0.151650152370182	0.458181880918059	-1.01931587314203	-1.09273823760514
LINC02918	0.0948279582596985	0.18841479093848	0.614757866054252	30.1839934738692	0.0294310135305483	0.347616493364677	0.0846651815789213	0.932527577616891	0.978423496463442	5.80360976163302e-05	-0.0345600118650988
ENSG00000288573	0.0868386538210857	0.211426140343812	0.681271930575279	22.6625795594798	0.0623614323200339	0.35328285263197	0.176519839147128	0.859885564008904	0.952520871360428	-0.0198437515473347	0.0219873648695604
IPO13	0.0747927752011532	0.0954397553421635	0.433236831768305	92.8322575927182	0.0558375428175713	0.201916795884853	0.276537385475421	0.782135349240896	0.92253617813265	-0.0498506839571325	0.0107846881034565
DPH2	-0.502024679496772	0.232219772933663	0.0306296193907513	21.127941117906	-0.806561490665649	0.403759445425456	-1.99762878566406	0.0457569200695108	0.251059309669686	-1.4867340298736	-1.47010759430967
ATP6V0B	-0.334871791916679	0.247089769207749	0.175333559734749	110.233270397635	-0.530075814168853	0.421151885763666	-1.25863336265888	0.208162790733815	0.533476748991906	-1.07034718438283	-0.995332590367319
B4GALT2	0.40272148525538	0.168671834841847	0.0169586208479785	93.4608933426156	0.506057294355178	0.265505430985073	1.90601485053475	0.0566482789470957	0.281125770056711	0.76703739438916	0.783891950004129
CCDC24	0.188434505871225	0.136035482066269	0.165995464231575	214.768292850536	0.182951300397337	0.208589053504926	0.87708965222864	0.380437944702759	0.694141431106828	0.23323698766415	0.229061582301844
ENSG00000230615	1.26610134586786	0.2776228248583	5.10298148905098e-06	125.827396133648	1.71823263777194	0.390847585524765	4.39617053144893	1.10177386581139e-05	0.00113433584503028	2.91776312713148	2.86541226867491
DMAP1	0.286906423252923	0.144160457397064	0.0465702214061626	136.096267520075	0.327289804168302	0.2453911747246	1.33374724879823	0.182286704301694	0.50139769090299	0.478535837367515	0.476916424423068
ERI3	0.245358179787427	0.103793670370786	0.0180835414792236	2468.29395961199	0.258812079694862	0.16659978369617	1.55349589268891	0.120304709755369	0.411818155121938	0.375036925187546	0.359328011457967
RNF220	0.298520393650391	0.279762166779509	0.285948978116844	1755.61160167683	0.333556748207822	0.426851891536713	0.781434391697273	0.434547050212991	0.734008281749569	0.507466863133419	0.487677880201789
TMEM53	0.103427493368444	0.121527826002625	0.394735924302228	121.594219204544	0.0774697294699956	0.187817349799158	0.412473765351484	0.679992205802425	0.874553947691789	0.0214799412077021	0.0479309939566839
ARMH1	0.509203289807958	0.138140906638303	0.000227703347380427	1461.83710064784	0.614759254686494	0.216060338324214	2.84531283924958	0.00443678244325367	0.0686278960887582	1.0322893044321	0.970552518821842
KIF2C	0.0374906082294886	0.201793193994307	0.852611581532622	18.7138484466851	-0.0155617631703899	0.373029120290037	-0.0417172878039397	0.966724072283367	0.988494933222946	-0.142772390905563	-0.111820599126707
ENSG00000225721	0.0187449516021466	0.0776863782641813	0.809330307028606	54.2602131553502	-0.0226045800550908	0.207276936319361	-0.109054969918423	0.913158890593129	0.971824038852455	-0.189468831168804	-0.123914366357495
RPS8	-0.619249369641533	0.468020273051295	0.185793779555003	111.244781823328	-0.956877086739439	0.674472279314441	-1.41870483945173	0.155985085725932	0.464370581152158	-1.77874704651754	-1.72822616530682
PLK3	-0.945764113583403	0.345330918450995	0.00616791930698995	26.7698322135886	-1.49813834539156	0.533214313928674	-2.80963639995598	0.00495974975908675	0.0729604429198581	-2.5921128591245	-2.65766786176801
BTBD19	1.16526059422524	0.28267651330317	3.75205042823493e-05	31.1056028577464	1.62680117802519	0.433810610247496	3.75002625476836	0.000176816056677083	0.00796073944488449	2.66656338370336	2.70840821619837
PTCH2	0.602105744849717	0.229402316044708	0.00867325746575855	591.773365420037	0.806701490625524	0.3539173043664	2.27935023428628	0.0226462540991416	0.169959805947559	1.26371432348629	1.30015142238643
EIF2B3	0.0308601324294144	0.104595140458733	0.767960532162344	594.602254164879	-0.0538331049781669	0.170165251333164	-0.31635780252672	0.751730942100046	0.908474042296867	-0.159289263228052	-0.177539289106935
HECTD3	-0.00708527767222443	0.199444238199434	0.97166102743778	45.3023112818377	-0.0804270943258117	0.325237511838285	-0.247287263609992	0.804685914930044	0.930929224801691	-0.253813323457069	-0.223205891288105
UROD	-0.15028691371004	0.209163276529343	0.472439914192931	45.8610560431596	-0.27129967721943	0.349171892714673	-0.776980286443396	0.437170401149227	0.736110448495383	-0.610536311388294	-0.550968010628327
ZSWIM5	0.00334768850896844	0.0790408458344974	0.966216573494269	2141.87723582655	-0.0955562606792616	0.161475561257407	-0.591769181262891	0.554005163125332	0.809831317167996	-0.227824242800492	-0.249185356503501
MUTYH	0.109035262495654	0.0901747732329213	0.226603368067062	170.561410770485	0.081103933893077	0.145620818553045	0.556952877335554	0.577559625484357	0.823550850126611	0.0354491961270992	0.0541715683009241
TOE1	0.033169052536677	0.129686264531808	0.798133223534366	20.7675241810853	-0.00799749774030104	0.263957276983927	-0.030298455233678	0.975829028553526	0.991363793932806	-0.153537618886924	-0.0988314121464074
TESK2	0.45887172628717	0.128033637823071	0.000338380503549058	1642.80439138825	0.582140159218637	0.219274164894677	2.65485065009028	0.00793435285533439	0.0954958150064222	0.906910668941898	0.91453973951417
CCDC163	0.353043390359061	0.289115276466598	0.222041971033878	45.2664640751986	0.417625688894322	0.438647359564486	0.952076149071008	0.341058364082066	0.661473521353734	0.643286584437056	0.632039180040499
MMACHC	0.373769471782181	0.146703463016371	0.0108408012967469	33.9947506787295	0.490399674115428	0.248890963068649	1.97033941316771	0.0487994842421539	0.259080222973606	0.6949163695284	0.75700503562489
PRDX1	-0.0959076619680344	0.18316582920134	0.600549057020823	184.87871831403	-0.221413167684797	0.32013606514912	-0.69162206882771	0.489174698843393	0.76968946092715	-0.475074666538441	-0.465304015078633
AKR1A1	0.284089646444801	0.154035662043658	0.0651378477118131	70.8668058809071	0.340192922189734	0.254391992556658	1.33727842126936	0.181131771977145	0.499968231256588	0.471519094632374	0.499073369358207
NASP	0.116216926112592	0.0973402250539061	0.232507315603881	890.799220274773	0.0695830825012261	0.142771595781369	0.487373431111474	0.625993718381078	0.848858907436317	0.0533391069872976	0.0343882206270395
GPBP1L1	-0.0326774045462358	0.0542642141718068	0.54704721249313	1143.46398221031	-0.140768268421114	0.1234438289341	-1.14034269381147	0.254143557432051	0.58350296588089	-0.317564689842307	-0.32682240239267
TMEM69	0.185174083243802	0.099175004981548	0.0618813859922454	107.954059824867	0.179704179120158	0.180821618655997	0.993820210524912	0.32031040489043	0.643748671489285	0.22511509929923	0.223485698456043
IPP	0.0902394384451117	0.135338717194885	0.504920748105102	216.881780040664	0.0551400413715019	0.210337554307839	0.262150244890658	0.793205611038804	0.927176140614867	-0.0113722138892541	0.00958695426059238
MAST2	-0.0414329054145536	0.0814651036015722	0.611034748417127	725.74257835145	-0.154295140644882	0.151681324093084	-1.01723228991721	0.30904293861233	0.633486127885187	-0.3393751140595	-0.350050444057395
PIK3R3	0.643154782999873	0.249302035011935	0.00988513581723304	289.128816622791	0.850558751004844	0.36846739527842	2.3083691037633	0.0209786159057355	0.162092900334755	1.36596968833952	1.37546212648265
POMGNT1	0.0227212432921528	0.110611057327806	0.83724738660463	191.024162631897	-0.0559698550089926	0.17760282804462	-0.31514056180981	0.752654932505156	0.908785712184458	-0.179563674413677	-0.181208468346753
LURAP1	0.244256353505005	0.24357432309301	0.315957324656766	101.109301522132	0.273863979808043	0.359961926864586	0.760813739923856	0.44676832648832	0.742684282788623	0.372292216575817	0.385174796818141
LRRC41	0.0506492990723482	0.112734394282067	0.653229744832109	351.057145381643	-0.0186625190257206	0.171338635676885	-0.108921837459444	0.913264485905023	0.971824038852455	-0.109993383314556	-0.117145147552115
UQCRH	-0.0863699354549321	0.136098758059043	0.525681354066655	194.478360381294	-0.208655964047822	0.246578634572182	-0.846204556245693	0.397438640639275	0.705568169938851	-0.451315676110942	-0.443397631052594
NSUN4	0.120496043435139	0.0965175957954979	0.21187142389219	175.880452066384	0.0979462672560833	0.164662272812568	0.594831260270369	0.551956269571325	0.808703852231109	0.0639986187026796	0.0830928454901691
FAAH	0.699338490880378	0.186584109307823	0.000178169356241866	130.951233111442	0.915391638309328	0.305921674740339	2.99224185107608	0.00276936772987601	0.051732461081392	1.50592633061487	1.48679170679072
ENSG00000291138	0.599824680676622	0.339192078907201	0.0769953330340342	17.758901817762	0.79018383850587	0.580646623606146	1.36086873905919	0.173555174156011	0.488395862649331	1.25803206977744	1.27178768054783
MKNK1	0.221035561231031	0.0968592874933352	0.0224877145700551	480.274512496092	0.222403737921054	0.160641740704956	1.38447041811837	0.166214459964263	0.47740904503984	0.314447972394732	0.296808423361349
MOB3C	-0.458470372840517	0.22117911065493	0.0381865557818615	34.4482688267748	-0.784655436919907	0.378457277703562	-2.07329990238558	0.038144377789713	0.227322713431226	-1.37823790624279	-1.43249101002482
ATPAF1	0.166503893760574	0.0982050988082535	0.0899861134770779	576.653978152223	0.152477370390534	0.189096551296989	0.806346648549171	0.420043000042187	0.72421003480871	0.178606651756493	0.176732433022074
EFCAB14	0.0953973985268544	0.104132758415487	0.359607505053443	385.720907101006	0.0417603174372781	0.195196167381474	0.213940253015651	0.83059364950184	0.940719733769602	0.00147654247204449	-0.0133884076608863
CYP4A22-AS1	0.157744661219047	0.369679584803751	0.669593156063044	80.72363357582	0.181621834516551	0.5301164839825	0.342607408002326	0.731893828248037	0.899754602752512	0.156786931740355	0.226778653302451
STIL	-6.25392937178295e-05	0.0911687917173091	0.999452673090784	76.7446436620125	-0.0776451041741955	0.179250082972503	-0.433166349976564	0.664893923223436	0.866822058927552	-0.236319303925207	-0.218428720181317
CMPK1	0.135292991822539	0.139174251162835	0.330994717905242	295.11707691172	0.0946938648709055	0.223345153155926	0.423979941059192	0.671580442201657	0.870161232727076	0.100858614070497	0.0775078930441324
SPATA6	-0.177217888927193	0.0809551842663002	0.0285905643812232	2692.84437138516	-0.35688568952193	0.170881309587913	-2.08850043566832	0.0367527161435601	0.22309047995632	-0.677622821104062	-0.69793439182819
AGBL4	0.446403244923868	0.183143221078261	0.0147910807537479	4335.77897334009	0.559157932260971	0.307887451911171	1.81611146797335	0.0693532748957261	0.315113727820181	0.875851010337805	0.87507517472122
BEND5	0.431098372633107	0.197046646641758	0.0286842777763831	26.2815909351511	0.559676089443092	0.343875601097488	1.62755394002038	0.103619502391033	0.383356994731024	0.837725749170926	0.875964942615534
ENSG00000229846	0.343281134782484	0.253233510369298	0.175229252469687	24.615735627956	0.41265607068018	0.438446482760563	0.94117774210891	0.346613781007661	0.66600968540413	0.618968280019744	0.623505463078714
FAF1	-0.0557145839801121	0.0341992754680431	0.103288482509551	4049.43301213649	-0.183435894738035	0.105873284706185	-1.73259850440174	0.0831670552808527	0.346829794004051	-0.37495154454968	-0.400090293552529
CDKN2C	-0.356979815461891	0.153017186729769	0.0196513289668566	21.4307947222889	-0.549368622567832	0.345405258502854	-1.59050451330431	0.111721129100583	0.396413242992909	-1.12541946172901	-1.02846176834045
LINC01562	0.0826111551876285	0.185457845791682	0.655998645990482	23.0665635750354	0.0942470338075688	0.360652677043479	0.261323538702603	0.793843015804064	0.927398981508436	-0.0303746783281139	0.0767406047616245
RNF11	0.0604250642822787	0.0716285324411731	0.398898939748236	364.487443839125	-0.00996731892175185	0.151957397931158	-0.0655928507427283	0.947701981137827	0.982583632668023	-0.0856414256729571	-0.102213944909185
EPS15	0.0725724391255714	0.123218933270667	0.555880396714167	3213.31715073331	0.00757548699958504	0.22074063599411	0.0343184976588868	0.972623174558522	0.990674682075322	-0.0553816607043804	-0.0720898319497228
EPS15-AS1	-0.75698077549434	0.262331964832158	0.00390688873680481	97.231590768527	-1.19188439761241	0.396593219671124	-3.00530704635036	0.00265312871773754	0.0503902264562594	-2.12184339644198	-2.13177544988427
OSBPL9	0.0378205840302289	0.0829911830242874	0.648592706476922	1742.50959668667	-0.053673750385285	0.168032186768781	-0.31942541138944	0.749403943822676	0.907896371755419	-0.141950403414065	-0.177265648973303
NRDC	-0.0777994525850468	0.0746359103674121	0.29723260237434	1428.77701089113	-0.213152521598858	0.141877585356743	-1.50236925066704	0.133001773060918	0.431666003716597	-0.429966141692553	-0.451119018851303
TXNDC12	-0.0134396830348253	0.0881960917034649	0.878883988247002	140.610967477719	-0.0836324604267456	0.141788199501716	-0.589840767572011	0.55529740814453	0.810668408378162	-0.269642489451196	-0.22871007408155
BTF3L4	0.206336646611117	0.0931348716186645	0.0267284598907868	254.651773521585	0.211966677335367	0.161905597923828	1.30919918800517	0.190466887221904	0.512199825018463	0.277832184421631	0.278886136957578
ZFYVE9	0.0203587849264002	0.0739718811136399	0.783144690261394	1222.21278047256	-0.0576888183942125	0.141450499506882	-0.407837502132015	0.683392978880233	0.876173843634931	-0.18544868544017	-0.184160233726917
CC2D1B	0.326063797264715	0.151660065834788	0.0315580022596265	105.970808620346	0.402692646764197	0.230124223587518	1.74989247323218	0.0801368697158599	0.340488069721153	0.576078964970738	0.606396494943632
PRPF38A	0.072866902290652	0.0998982170567172	0.465750022418989	209.930186948911	0.0196848196019961	0.186786338094498	0.105386827552866	0.916068867947352	0.973078608234277	-0.0546481371009526	-0.0512959575367905
TUT4	0.0657251864577618	0.0849056725520548	0.438873709647153	2960.12327908264	-2.94385923652389e-05	0.161455763425037	-0.000182332248417425	0.999854519914857	0.99996515971475	-0.072438535879578	-0.0851488396482332
GPX7	0.271055759477687	0.131485533439549	0.0392565722841878	42.0604531131421	0.337921012929111	0.230356536216807	1.46694779526927	0.142390257244642	0.446218712311436	0.439050980217544	0.495172097719705
COA7	0.182512358377077	0.147313354458866	0.215367842072167	27.4589218340605	0.264646613823423	0.335256595850682	0.789385256245019	0.429886870495941	0.731109570344227	0.218484599300905	0.369346942633671
ZYG11B	0.070182899204556	0.0937438636692277	0.454058182594305	583.180590674659	0.00822997614078934	0.17559286218421	0.0468696508412481	0.962617116620836	0.98670478719452	-0.0613341333435929	-0.0709659578722926
ECHDC2	0.207944163395651	0.115978002434888	0.072978983610557	2773.07273967539	0.201432595665595	0.184314088863841	1.09287682188202	0.274447886154473	0.603431724072048	0.281836595309628	0.260797248123754
SCP2	0.244952902187809	0.0929814556070434	0.00842793042497274	1023.33502074217	0.260481153163649	0.155590398530328	1.67414670586421	0.094101770476873	0.36731383799283	0.374027356859436	0.362194106992332
PODN	0.663531864879196	0.426337931568651	0.119624427920394	48.5521910935387	0.929505753962963	0.60031770577889	1.54835638698506	0.121536515474017	0.413930938921622	1.41673009677083	1.51102814970524
CPT2	0.0190277118889044	0.117880479218026	0.87176632389659	68.5057235417419	-0.0374821252056356	0.208602164627628	-0.179682340653293	0.857401957912804	0.951618032769033	-0.188764460065572	-0.149461753285455
ENSG00000236723	0.15067706476063	0.0945213878717793	0.110912406105464	52.473209115104	0.148504445942531	0.188486037057289	0.787880355813278	0.430766692639093	0.731320253719829	0.139181168315467	0.16991021624628
CZIB	-0.024085217511284	0.0994677754414086	0.808670980783884	137.431203764168	-0.128918797544934	0.191675461621769	-0.67258895037555	0.501208833315843	0.77719259694084	-0.296161089179795	-0.306474756709049
MAGOH	-0.100311604455677	0.0803498901995266	0.21187184709996	135.47132728753	-0.232229540112346	0.167412569437972	-1.38716908110289	0.165390211123201	0.476621032732291	-0.486045124462917	-0.483877647271804
LRP8	-0.118196726579359	0.220285459918236	0.59157045063137	291.314177575945	-0.268282186912491	0.343442371382359	-0.781156343151988	0.434710546967869	0.734008281749569	-0.53059792693083	-0.545786443935524
GLIS1	0.486521575660605	0.26612546083709	0.0675246102498268	37.0862335690756	0.603735018833343	0.420583679020872	1.43546944151245	0.151153370248243	0.457364858984014	0.975787932898124	0.951621948215225
NDC1	0.0425975973822964	0.0777073174105776	0.583568312412734	159.614550455	-0.00837743836597889	0.15315895036092	-0.0546976741890528	0.956379322318921	0.984456178180159	-0.130050605873436	-0.0994838376692758
YIPF1	-0.195186856608018	0.111404712069514	0.0797648544798195	213.239354822779	-0.37187749351569	0.174331384381207	-2.13316434579853	0.0329112468134298	0.21249735341369	-0.722384487370575	-0.723677981479652
IFT25	-0.0495098127762744	0.0811097224491575	0.541593290273587	264.121493385626	-0.153782940394079	0.165316804253678	-0.930231751625802	0.35225110544635	0.67169578693321	-0.359495125304036	-0.349170905271967
LRRC42	-0.0701578951405267	0.0931113959541751	0.451159457452014	95.8053012326578	-0.181465454584385	0.177438109257188	-1.02269718350842	0.306451043489116	0.631579072670925	-0.410930610538863	-0.396706697904571
TMEM59	-0.0735930913981126	0.0874333803663176	0.399953239859989	396.835953175647	-0.201724565942622	0.16666767814935	-1.21034005022772	0.226148435552746	0.551251935984516	-0.419487869429484	-0.431495189651582
TCEANC2	0.336520867194874	0.0915845850648267	0.000238383836019222	211.625926185342	0.406163660884805	0.144623813732848	2.8084148135872	0.0049786052136993	0.0730350001395138	0.602128089364171	0.612356842559741
CYB5RL	0.207184328562982	0.162150242145729	0.201344426719824	57.0452845183525	0.225746029420579	0.272829638348561	0.827424875050308	0.40799628631841	0.714946543139238	0.279943805818225	0.302547731378926
MRPL37	0.102963943694702	0.115079865514509	0.370938241633508	56.3197642493152	0.0801853541739911	0.194090331894302	0.413134200922788	0.679508293042734	0.87420980967389	0.020325214004529	0.0525942038049539
SSBP3	0.344501873416635	0.0946463103708818	0.000272757727772612	1120.85689615329	0.388467817803787	0.184665679811451	2.10362758364426	0.0354109458659749	0.219135730849011	0.622009205704019	0.581969937621282
ACOT11	0.418577737151131	0.181463645848853	0.0210729197951617	3938.00156807579	0.486656988654128	0.271527859620136	1.79229118269836	0.0730863349596506	0.324309979917979	0.806536171848299	0.750578180074331
FAM151A	0.146429884491806	0.178438736960716	0.411864386304842	76.163471039707	0.101856281581057	0.308654746088161	0.330000697776291	0.741399434878044	0.904326595888395	0.128601213520974	0.0898070344133538
MROH7	0.536898841556723	0.243501875286921	0.0274606638061351	2964.34736241272	0.663825582792875	0.345142541794339	1.92333746904034	0.05443768185452	0.275667509240746	1.10128041546671	1.05480811721417
TTC4	0.43477475828857	0.211892301893895	0.0401826188686592	371.323968228483	0.519537619488862	0.316470594042383	1.64166159279646	0.100660155386701	0.377972860968084	0.846883823841652	0.807040062049503
DHCR24	0.618854058712963	0.48953555398912	0.206170557379195	44.3340383513453	0.872270668895569	0.695161349706604	1.25477440491149	0.209560666555857	0.534871090195621	1.30543527535118	1.41274534503044
USP24	-0.273418065277031	0.118691809974633	0.0212452916144391	1535.28727441136	-0.502310890341272	0.213023803226445	-2.35800357862973	0.0183735158325487	0.15352904295383	-0.917262641545519	-0.947655285753488
ENSG00000234810	1.22383466021104	0.217654430234777	1.87850246636896e-08	99.9469073927246	1.67036638129013	0.347471337108707	4.8072062437989	1.53054073268068e-06	0.000275099911430466	2.81247453675902	2.78321740636666
ENSG00000260971	0.737322713627897	0.254374577441064	0.00374867703647502	1226.88683987439	0.92568989374851	0.377771203671231	2.45039824304376	0.0142698289997481	0.133643520228486	1.60054707523514	1.50447564010939
PLPP3	0.363315156866301	0.110963048298064	0.00105961774425376	5714.06790957542	0.426259953336934	0.204924899591403	2.08007886882877	0.0375182994444678	0.22578026516023	0.668874108023918	0.64686574533213
PRKAA2	0.0378342169383364	0.0752996980929626	0.615352102111284	401.522166651026	-0.034913291384081	0.165646940196816	-0.210769310574637	0.833067287187218	0.941692959810979	-0.141916443105727	-0.145050609448968
FYB2	1.62859115083282	0.388152652809565	2.71971166712806e-05	172.013317114108	2.22850842784319	0.543394042899066	4.10109101666602	4.11206769273286e-05	0.00298060368544099	3.82074475429361	3.74164641328737
DAB1	0.767935758702754	0.470782137189838	0.102849946003105	829.364260017075	1.04940739060248	0.682987513995291	1.53649571785542	0.12441684722294	0.418450669686144	1.67680581927556	1.71692055154502
OMA1	-0.24690244880716	0.192963769063173	0.200711362374148	103.892868967636	-0.457136943405698	0.304639840071031	-1.50058161565182	0.133463809324637	0.431893696481169	-0.851210812839643	-0.870083597027409
MYSM1	0.0342016432094027	0.046169106239012	0.4588203722377	653.656228453623	-0.039224422937646	0.0950738395757223	-0.412567990445	0.679923157351788	0.874553947691789	-0.150965379907843	-0.152453587882693
JUN	0.35744316931125	0.355337511622821	0.314451266213465	761.453975032784	0.426055797034345	0.505403714727044	0.84300092108434	0.399227928655946	0.706756619869517	0.654246670770479	0.646515172707194
LINC01135	0.301096908508094	0.148148757460884	0.0421136056315569	635.261869076113	0.330060027168488	0.267567323775457	1.23355880124389	0.217367352885076	0.541875461561138	0.513885100410024	0.481673389241279
LINC02777	0.267093788352113	0.10391246650732	0.0101589095714128	20.9565471336998	0.284952432761809	0.2860034151263	0.996325280367625	0.319092124466512	0.642557007583991	0.429181496759695	0.404215639589973
LINC01358	0.772295162160841	0.302812774828954	0.0107597897818013	128.570000746051	0.980630141839931	0.406797728161655	2.41060869801673	0.0159259248767096	0.142776843986209	1.68766532807863	1.598817802187
FGGY	-0.0654533706847257	0.0642166824358281	0.30808047276029	2019.31453872102	-0.187025932566049	0.150045198478583	-1.2464639619424	0.212594111783744	0.537436850621275	-0.399211386742944	-0.406255026010083
CYP2J2	0.398922011313402	0.200398633563416	0.0465202183970158	596.58328907287	0.490733233268007	0.307503725854402	1.59586109698183	0.11051980885178	0.394117952478696	0.757572700167431	0.757577815922182
C1orf87	2.21689317161251	0.504215542152337	1.09900357384256e-05	357.96283863843	3.18685265984516	0.793675064408665	4.01531155854009	5.9367317193224e-05	0.00396534427731931	5.2862367728561	5.38729363918314
LINC01748	0.0606567995140911	0.102238010307524	0.552987022061774	3761.68815827967	-0.015359901652494	0.191507355959706	-0.0802052828494263	0.936073988594391	0.979143205308984	-0.0850641607297045	-0.111473967054589
ENSG00000231252	0.0746110910724886	0.101428067919972	0.461970535641756	2929.99208730846	0.0180339567478346	0.202453866245016	0.0890768701152361	0.929020819282869	0.977633565827661	-0.0503032689067889	-0.0541307822120641
NFIA	-0.112639808611988	0.0569393016490591	0.0479012332155755	23671.7845034886	-0.260318115563094	0.144744809508668	-1.79846252481685	0.072103742182842	0.322412949536219	-0.516755344989339	-0.532110719195581
NFIA-AS2	0.00905810454271728	0.141525431487033	0.948967543513906	379.186577393724	-0.0695826177668074	0.263674136038705	-0.263896257752763	0.791859859344106	0.926911041436476	-0.213599288908546	-0.204583999310588
TM2D1	0.0770409852518911	0.0588903884477108	0.190802147736394	651.939145632605	0.0238763791103943	0.130519183145303	0.182933868685137	0.854849907916286	0.949937708755593	-0.0442502716365327	-0.0440983055378183
PATJ	0.19641139043578	0.0889225467674263	0.0271891269974072	1226.9306874522	0.190592078131065	0.168606312739184	1.13039704762354	0.258308957615269	0.587079020091845	0.253107836733912	0.242182154494289
USP1	-0.169891577581118	0.151647375460405	0.262583068772575	71.1092356506244	-0.311498734607091	0.263215511982393	-1.18343608346277	0.23663636383416	0.563609191665014	-0.659372584960137	-0.619996930576472
DOCK7	0.136527060693871	0.112825206877817	0.22624978026505	7600.42325314587	0.087726693784484	0.199614951752969	0.439479573118597	0.660314079918596	0.865870618929722	0.103932746093527	0.0655440230819169
DOCK7-DT	0.269426371485464	0.135569793536897	0.046882201234644	930.319522626295	0.276396097464979	0.216197614065478	1.27844194146041	0.201093643634728	0.524202772995117	0.434992086973253	0.389522892480046
ATG4C	0.0802221050248035	0.1582699934892	0.612246952370209	1022.73764481019	0.0163356705718082	0.261033047906234	0.062580852129023	0.950100277313226	0.982907312829962	-0.0363259309532965	-0.0570470411522538
LINC01739	0.715264697443769	0.242083440956312	0.0031305387287933	57.7922056896896	0.945396434969241	0.393359537632312	2.40339014190356	0.0162438469113831	0.144405691119881	1.54559936891872	1.53831527080675
ALG6	-0.135577027166914	0.118529855614996	0.252697566794483	210.434641378202	-0.270760975164503	0.205439466469468	-1.3179598828677	0.187517077717635	0.507624525913223	-0.573893191763547	-0.550042963539117
ITGB3BP	0.0148180937420637	0.144267766275238	0.918191203175526	549.775595280101	-0.0877015357003536	0.242608487313149	-0.361494095576105	0.717730118050929	0.893376684750902	-0.199250845591181	-0.235697398899049
EFCAB7	0.135380102807344	0.12536992407893	0.280211147647695	305.702696091013	0.0909474571950908	0.2180681119949	0.41705986429239	0.676634620937948	0.872157502744856	0.101075612225273	0.0710746457902725
DLEU2L	-0.102377821257095	0.120338813751952	0.394910201992438	55.9926014598308	-0.221539771247261	0.21853025012542	-1.01377164543633	0.310691728104638	0.634494136839339	-0.491192181797659	-0.465521415877219
PGM1	0.006656040145915	0.0798847430042926	0.933596666321674	584.456740323612	-0.078225103862034	0.151655081838938	-0.515809314884095	0.605987596104741	0.838912004670567	-0.219582960691487	-0.219424682639732
ROR1	-0.409720481334947	0.150237707223844	0.00638843541025347	1482.19323219487	-0.700216960287524	0.260459285108379	-2.68839315901585	0.00717968073798889	0.0902781752948486	-1.25679930092827	-1.28749515134608
CACHD1	-0.480781458528214	0.124208988307856	0.000108502751544233	6798.62763818801	-0.810868842944337	0.219315466798395	-3.69727158226249	0.000217929159629186	0.0090118790702945	-1.43381602232244	-1.47750408305732
RAVER2	0.181160079211209	0.103806662480099	0.0809556067617907	1548.27131111907	0.159274708289352	0.196368946862798	0.811099264083933	0.417308668445811	0.722257207652713	0.215115999067609	0.188404669242768
JAK1	-0.177342779367644	0.0923687886278988	0.054865140373754	3887.06333661565	-0.345211471697647	0.157751795848408	-2.18832039179687	0.0286462725359067	0.195045639962256	-0.677933929917579	-0.677887686755523
LINC01359	0.00171721445567876	0.202954822143148	0.993249125398859	121.399653719373	-0.0685794705982974	0.314730520134691	-0.217899015859499	0.827507793954479	0.939512255494851	-0.231885841481392	-0.202861417486753
AK4	-0.0643429596894438	0.128158761122371	0.615627664742026	775.942455414125	-0.199744721106572	0.220707143975471	-0.905021548050893	0.365453971695489	0.682124480194676	-0.396445293149125	-0.42809544449389
DNAJC6	0.314321519593777	0.169449944797829	0.0636030766138194	690.320934287177	0.349723229213834	0.279524779898507	1.25113497751725	0.210885236177414	0.536043319935689	0.54682831887624	0.515438598878484
ENSG00000229294	0.151564063542303	0.176919283884195	0.391619099050238	22.6315521728101	0.0768967685704762	0.379758443118621	0.202488634456659	0.839534742774274	0.944320241804379	0.141390730052641	0.0469471183477379
LEPROT	0.0635623801005158	0.144177667010438	0.659313279513544	271.333177210192	0.009408543686188	0.263325626866023	0.0357296925413756	0.971497894437901	0.990119291657896	-0.077826203000013	-0.0689421481107788
LEPR	0.0399566109646897	0.319698907850814	0.900537795402202	717.910700333087	-0.0370597972141097	0.466750038674025	-0.0793996660812106	0.936714734233161	0.979306446164207	-0.136629445278075	-0.148736541128419
PDE4B	0.310329563851255	0.118349693462549	0.00873793146762045	9699.97548541122	0.360857002446379	0.225616424148991	1.59942700894895	0.10972575496908	0.393271984908527	0.536884142122663	0.534557264616801
SGIP1	-0.0774353901899244	0.117336376223924	0.509290025347094	4761.06879711828	-0.227338204341613	0.209455030071748	-1.08537954072403	0.277753590045805	0.606254381667399	-0.429059242658612	-0.475478355166486
ENSG00000248458	-0.284669849651522	0.18470608894798	0.123267030302504	20.5173495814195	-0.541078929314424	0.39505977105854	-1.36961282558493	0.170807793830102	0.484467910105757	-0.945291442421552	-1.01422689296848
DYNLT5	0.611699463448602	0.570629115023075	0.283731798144113	120.800646285807	0.77023361365697	0.807946653601675	0.953322363826142	0.340426763789939	0.661031501484044	1.2876127932151	1.23752960178837
DNAI4	0.659292778729333	0.164211184920471	5.94690198985672e-05	738.139995049532	0.870690296420812	0.286622963332037	3.03775484803765	0.0023834777028018	0.0465858930932145	1.4061703048626	1.41003156485405
MIER1	0.107106218315716	0.0708875970305382	0.130806209782145	811.938000723712	0.0531170023706867	0.157106838848059	0.338094781615823	0.735291762909848	0.901559285115284	0.0306438431803124	0.00611303705172486
SLC35D1	-0.0263562796647355	0.0636490212220984	0.678809847527763	571.811602410535	-0.138153914212265	0.13090225272869	-1.0553975300838	0.291243552038342	0.619103205569142	-0.301818427319024	-0.322333091967841
C1orf141	0.779255356474602	0.252805064861914	0.00205314083050105	22.0682520754986	1.07258782540309	0.419066972301749	2.55946637720421	0.0104832996184697	0.112517964829312	1.70500354697671	1.75672547440139
SERBP1	-0.0503754597923447	0.0811339272409721	0.534670251788174	283.515320867423	-0.163902271154778	0.149307581982951	-1.09774914962787	0.272314041454734	0.60174359032781	-0.361651498643128	-0.366547593144839
GADD45A	-1.04672707790268	0.524870731065129	0.0461239865817658	127.814331300956	-1.60346253136074	0.811955836564239	-1.9748149580964	0.04828915092327	0.258031681164872	-2.84361704091231	-2.83852819219211
GNG12	0.204218763546086	0.0804554550307189	0.0111397665893449	1141.29841039971	0.19331797392728	0.173528192862262	1.11404360720063	0.26526047944926	0.595712722910567	0.272556423641586	0.246863001631807
GNG12-AS1	-0.281116973282451	0.130158589187187	0.0307878864944401	566.820009685247	-0.495572730986725	0.246338951991507	-2.01175139774002	0.044246149610683	0.246532018201333	-0.9364410360352	-0.936084669602036
DIRAS3	-0.353021634832311	0.147087093622116	0.0163912323676042	33.3185079279672	-0.549938154655476	0.291962715049227	-1.88359035694935	0.059620407228396	0.288015234104707	-1.11555942060084	-1.02943975607053
WLS	0.0751941818575574	0.0965968855760853	0.436313922273153	3712.11370331622	0.0188816262490235	0.159550312056386	0.118342772293361	0.905796068104098	0.969334444628654	-0.0488507583570494	-0.0526751831522212
RPE65	0.553515765178964	0.757393925013617	0.464891414977693	30.5967764798087	0.649074570431067	0.876315790974093	0.740685694719218	0.45888403504343	0.749308166728154	1.14267406716484	1.02947800955373
LRRC7	-0.736867793182693	0.517587477214039	0.154545362721271	94.3945410801315	-1.16092590953996	0.714153001666847	-1.62559830572768	0.104035135879281	0.383757173973687	-2.07174087425764	-2.0786142283596
LRRC7-AS1	-0.610939194837212	0.181344913656927	0.000754592697503824	147.612936191972	-0.970320723523824	0.300331496100873	-3.23083238395323	0.00123430299246697	0.0306001128377853	-1.75804595351016	-1.75131127694145
LRRC40	0.0357631416176395	0.101628481513413	0.724912676407242	344.511327450646	-0.0425878549548588	0.196405939246183	-0.216835881431659	0.82833624780244	0.939726776353077	-0.147075603273664	-0.158229197923203
SRSF11	0.125179956662196	0.0891387440569438	0.160221458906403	1440.33378991457	0.0797618841983052	0.142413834524554	0.56007117893138	0.575430888116127	0.822538457331895	0.0756664988177174	0.0518670306583258
ANKRD13C	-0.136892282515391	0.0700844838542296	0.0507903771043823	955.669808142898	-0.294867272997296	0.148398782531995	-1.98699253434726	0.0469232241726008	0.254325642452777	-0.577169563673693	-0.591437757633388
HHLA3	0.0635600942189797	0.100283424879685	0.5262083623415	149.675636297058	0.0142130306169207	0.16964226757514	0.0837823663882901	0.933229468303364	0.978423496463442	-0.0778318972540325	-0.0606919908860661
CTH	-0.170657145470128	0.170458618907979	0.316747208187998	237.645723226645	-0.346751924456468	0.278048417321029	-1.24709188348343	0.212363808679429	0.537276822699808	-0.661279655803656	-0.680532917690844
ZRANB2	0.216913839103572	0.104792782047906	0.0384587966389697	1548.18411839407	0.209652920012592	0.162708455881387	1.28851889643294	0.197565395303939	0.519404589256396	0.304180540587309	0.274913004765123
ZRANB2-DT	-0.0738462227245093	0.127087461223486	0.561195866517844	1124.97551243114	-0.191613332776258	0.238531826839929	-0.803303002851873	0.421799622752164	0.725007348167374	-0.420118433196699	-0.414132406786126
NEGR1	0.0725716857916751	0.127956176864213	0.570605160208268	1767.0967615406	-0.00109196098032685	0.22604065061797	-0.00483081683467797	0.996145580823179	0.99831387640083	-0.0553835372996893	-0.0869733792675186
ENSG00000286863	-0.111171359834033	0.213618703261614	0.602771152969556	795.748527833985	-0.243955052158824	0.329627810575594	-0.740092444666097	0.459243902806198	0.749396266998231	-0.513097359995662	-0.504012433632636
LRRIQ3	0.380795124314001	0.270149836750241	0.158666669815983	56.0268967478365	0.464567939608053	0.438660620337691	1.05906005250806	0.28957243138451	0.617469326614593	0.712417648373117	0.712647360363117
FPGT	-0.000455438812365419	0.108648725318924	0.996655399946044	419.024275925128	-0.0985024386308936	0.206822709508547	-0.476265100988937	0.633885525006676	0.852319454875426	-0.23729803778696	-0.254244467218834
TNNI3K	0.0317296807249301	0.14936131397749	0.831767108335555	697.629208385674	-0.0514205096026709	0.235201894441702	-0.218622854738171	0.826943847937143	0.939135836299865	-0.157123171591746	-0.173396434426628
CRYZ	-0.116624360099322	0.221503927366519	0.598532879457743	173.55667730103	-0.278516612328907	0.347685570348094	-0.801058876415444	0.423097561948262	0.726157251150107	-0.526681077344466	-0.563360769770385
TYW3	0.0929166831753355	0.0737816953066946	0.207905383385717	220.921135717192	0.0458271517660556	0.135684701442781	0.337747375192339	0.735553570189459	0.90181188626687	-0.00470305307508309	-0.00640493094360096
SLC44A5	-0.199546887284528	0.350888158826453	0.569565954561005	90.400816110343	-0.405736183735634	0.523984305026017	-0.774328887036967	0.438736325188557	0.737416445913261	-0.733245558608516	-0.78181936509973
ACADM	0.0475571231192929	0.0729771462575416	0.514613140553587	458.878197377053	-0.0184000283708959	0.132005506992355	-0.139388339093773	0.889143286462299	0.963789651684304	-0.117696160152187	-0.116694404485572
RABGGTB	-0.0145628871808931	0.0840919201110637	0.862511360279047	74.3584254254058	-0.112513053337144	0.177126242663158	-0.635213910968071	0.525288911717973	0.792960825463601	-0.272440451472638	-0.278303180627345
MSH4	-0.223629617441393	0.137141474363576	0.102964389096237	85.412487814851	-0.424872839706414	0.258935458960288	-1.64084456185499	0.100829685374231	0.377972860968084	-0.793236936478177	-0.814680401624621
ST6GALNAC3	0.727557326022889	0.374008403865194	0.0517392751517418	2918.53639848308	0.983970888441183	0.542514859995137	1.81372154202376	0.0697206068306947	0.316207600676585	1.57622096876632	1.6045544573399
ST6GALNAC5	-0.128703213330684	0.224146397449209	0.565837444340598	738.144524193971	-0.291634234221712	0.362652593989302	-0.804169717948618	0.421298964927822	0.724906114894868	-0.556770151287282	-0.585886055943548
PIGK	-0.16324284904345	0.0589551131364173	0.00562399335070415	285.595167037395	-0.307435135119251	0.124154551066143	-2.47622928422065	0.013277827736902	0.129007093155685	-0.642810244085246	-0.613019008655508
ENSG00000289212	0.071506051097617	0.141662805958677	0.613725761475785	24.7001674270933	0.0217019015335466	0.276096793625595	0.078602511997933	0.93734878943779	0.97947722613283	-0.0580380907155957	-0.0478322696736869
ENSG00000287870	0.0693262025547103	0.283905895088495	0.807085793691105	16.1604238819221	0.0207660972887386	0.487940555709412	0.0425586622094713	0.966053348391183	0.988059119425151	-0.0634682108383703	-0.0494392117389956
ZZZ3	0.102247078614094	0.0831863163553019	0.21902179984614	1453.8198789645	0.0575840976571702	0.151031071361672	0.381273185298901	0.703000548667869	0.884981016760006	0.0185394644797783	0.0137838329103873
USP33	0.00100525302815399	0.0472135993862275	0.983013045303134	1116.71734171244	-0.0961041895493577	0.113543082588416	-0.846411664704642	0.39732313347571	0.705479022280551	-0.233659375742211	-0.250126247672824
MIGA1	-0.0074548830692609	0.0532626876131212	0.888688074305743	806.151953923095	-0.0937308168096329	0.107679745216189	-0.870459125079176	0.384049547578562	0.696847211459908	-0.254734030407313	-0.24605074522316
NEXN	0.662108078045061	0.214841142223592	0.00205718782469201	95.9398819783299	0.888012115599749	0.332092497344824	2.6739902969795	0.00749546201601074	0.0923783890612168	1.41318336708462	1.43977620433473
DNAJB4	-0.190614536418883	0.208836221854548	0.361375866999861	158.295333541818	-0.394961391322693	0.326644802358949	-1.20914641368966	0.226606600456813	0.551803116870129	-0.710994591523186	-0.763317133175279
GIPC2	-0.125131902589398	0.159724094854713	0.433377383197123	112.565069856077	-0.285777109528078	0.274651382475445	-1.04050854196457	0.298103697589311	0.624326012935167	-0.547873823886902	-0.575828332756057
IFI44L	1.41557838141789	0.350683658788571	5.42256678018462e-05	144.646526934745	1.97843889595331	0.534082100508861	3.70437221930542	0.000211914897129637	0.00897516012336765	3.29011847322841	3.31223262052529
IFI44	0.0573002219553771	0.207198491769729	0.782127592704343	141.295158038949	0.0204200119427243	0.330064452583719	0.0618667408225213	0.950668953720116	0.982959954450966	-0.0934255762071867	-0.0500335017347748
ADGRL2	-1.49726040428787	0.663696356311982	0.0240742713931552	19.4556180458682	-2.16535630362832	0.936346751202426	-2.31255814242709	0.0207469451301094	0.161538353122875	-3.96591982178471	-3.8033995783835
LINC01725	0.0536141316268075	0.269501496922878	0.842311119537497	138.887206305896	0.0402800049699394	0.408449380349334	0.0986168835303144	0.92144246424897	0.974845903350658	-0.102607825741295	-0.0159303670362205
TTLL7	0.881128647287497	0.325366053049603	0.00676665968081358	433.528580729086	1.21907683189014	0.474267022945322	2.57044401763242	0.0101568241299161	0.110550252494452	1.95877540108853	2.00827311156517
PRKACB-DT	0.0467519115517436	0.277343065253293	0.86613433750281	27.9619611131821	-0.0357717877941089	0.429921285317061	-0.0832054355432245	0.933688190790757	0.978423496463442	-0.119701985534078	-0.146524800233893
PRKACB	-0.135109318748235	0.0842427285967176	0.108755970559245	1702.76996741108	-0.291813021834568	0.172953107410905	-1.68723780799887	0.0915576341826242	0.362452861627026	-0.572728104902752	-0.586193066023325
SAMD13	0.296879108777035	0.235183401258472	0.206829995840716	57.6314501811202	0.376728531814885	0.380995764976101	0.988799788466195	0.32276110778032	0.646081801382178	0.503378334117485	0.561811498955378
RPF1	-0.149281787652316	0.132065777648969	0.258324832097999	84.7678034789412	-0.307727629823252	0.224863450725791	-1.36850888319111	0.171152843344321	0.484789702951015	-0.608032488244374	-0.613521274002504
GNG5	-0.482722458416903	0.163663500293153	0.00318307679243302	137.855497441631	-0.803299914652563	0.280305973205044	-2.86579663454031	0.00415961365414906	0.0662423597100152	-1.43865115758363	-1.4645068891155
SPATA1	-0.536350725115939	0.190897664385597	0.00495993552578687	189.362965135957	-0.86132123712749	0.292378099068932	-2.94591571622614	0.00322000127571472	0.0568217336689141	-1.57224205824486	-1.56413980303642
CTBS	-0.304541824125004	0.0946711705055287	0.00129611736377239	251.236644722848	-0.530134850555593	0.16433906155478	-3.22586027655319	0.0012559465403826	0.0308527657731678	-0.994793601100812	-0.995433966326836
ENSG00000284882	-0.385716805866495	0.323421170792268	0.233020350552406	18.5358026221943	-0.614174370590634	0.544073169554101	-1.12884517186169	0.258963153219941	0.58806973990547	-1.19700485254518	-1.13974474568257
ENSG00000289881	0.167909496135895	0.220055151116315	0.445443298151215	38.2542114183642	0.170381347577931	0.346725571382015	0.491401158843886	0.623142744781331	0.848095137469124	0.18210808297642	0.20747674118094
SSX2IP	0.0648110205276886	0.100277698641214	0.518075118959793	463.827138321103	-0.0130917158819342	0.19352353096371	-0.0676492197963726	0.946064873379298	0.982203709076839	-0.0747157724465856	-0.107579089309731
LPAR3	-0.269441135938289	0.303057293218979	0.37396193500661	158.973426258652	-0.425857155618255	0.443021949518867	-0.961255206611652	0.33642386428269	0.657746372589898	-0.907355896373048	-0.816370646836764
MCOLN2	-0.161292650845644	0.247499467712994	0.514601897765144	29.4485844089307	-0.296225945377137	0.409228601430885	-0.723864227332525	0.469149093667064	0.756366043290887	-0.637952195340636	-0.593770839378051
DNAI3	0.516246163996703	0.189650401981269	0.00648697471187529	80.4471359297832	0.687115426120813	0.321967073936627	2.13411706271573	0.0328331994965106	0.212375845780081	1.04983348335174	1.09480091394035
SYDE2	0.333628746040649	0.113477926858409	0.00328178260511033	144.35900913185	0.383603580023626	0.196939409847411	1.94782537594097	0.0514358613335546	0.266968577886796	0.594923659804988	0.573617177577746
C1orf52	0.0628129926232854	0.120051682307678	0.600823765094207	457.870567672217	0.00377828206427782	0.197580956182352	0.0191227036111251	0.984743219877822	0.994573908411803	-0.0796929675663429	-0.078610307118538
BCL10	-0.123392200906718	0.162119013058537	0.446584741084271	41.0411088882609	-0.254226184823649	0.303523036224437	-0.837584481184699	0.402264111645143	0.709296667078537	-0.543540133298404	-0.521649792331365
BCL10-AS1	0.10168149085564	0.16616683116277	0.540587966769748	235.820298697709	0.0587128053099811	0.27606551887738	0.212677068649271	0.831578854144033	0.941049611801362	0.0171305549120161	0.0157220243823757
DDAH1	-0.017395415532018	0.100353510917037	0.862383103646634	4511.37887870832	-0.132981853316744	0.192139358299452	-0.692111467914297	0.488867330416955	0.769430528613404	-0.279496432149746	-0.313451744973038
ENSG00000282057	0.172991704232439	0.276851323669166	0.532066773489336	21.4742388549316	0.200919022003497	0.470859746533018	0.426706728453391	0.669592949182922	0.869541752050043	0.194768137062736	0.259915350947246
CCN1	0.701687121375398	0.405037917863894	0.0832026173007277	153.740222000962	0.894196316363648	0.571323613017908	1.56513103255128	0.117552188527398	0.407546750226733	1.51177689567062	1.45039557521593
ZNHIT6	0.631283763181173	0.154303854377638	4.2919679906758e-05	688.550515178857	0.807792587704431	0.256182845345707	3.15318766412463	0.00161497948041968	0.0361058483008351	1.33639833862115	1.30202502982427
COL24A1	1.50455363370732	0.330207613135857	5.20410467401152e-06	83.984359238998	2.07419176098968	0.486252841739375	4.26566506751938	1.99307590993628e-05	0.00172767389882933	3.51176061871505	3.47665729326474
ODF2L	0.354791434583133	0.190462172835842	0.0624915192299478	464.225786029941	0.439963888452097	0.292347785260987	1.50493320159525	0.132341251235685	0.431029432306725	0.647641056745476	0.670397835423613
CLCA4-AS1	-0.079378116345697	0.165454317377528	0.631399119942549	31.3723888176135	-0.147642280332644	0.321614677248037	-0.459065741638337	0.646186957030923	0.859542890691768	-0.433898678144086	-0.338626301508704
SH3GLB1	-0.417868790494067	0.131572604713125	0.00149343651408255	721.372828346323	-0.725407951311325	0.22544470928184	-3.21767564926288	0.00129233870076688	0.0313247876579143	-1.27709717789569	-1.33075255626548
SELENOF	-0.0100940428228848	0.0310257309818498	0.744920552855726	438.247300619309	-0.0919709217483028	0.11662842789066	-0.788580652347694	0.430357142702241	0.731320253719829	-0.261308319493591	-0.243028692886605
HS2ST1	-0.217308490361329	0.0656648199920908	0.000935097130525587	2889.88062237074	-0.411580168557047	0.144292982573711	-2.85239213450171	0.00433915360713738	0.06775265664969	-0.777490668478154	-0.791854524793282
LMO4	-0.0613553257966638	0.162375553939127	0.705534145734202	401.395337809751	-0.16197946921169	0.24281637010169	-0.667086280648431	0.50471702289715	0.779648887434014	-0.389002936214071	-0.363245800763849
PKN2-AS1	-0.511463810903516	0.270371418426436	0.0585298792520278	606.736140449582	-0.865372836585918	0.396877741011705	-2.18045193056165	0.0292239783261191	0.197438127959477	-1.51024741458102	-1.57109711877596
PKN2	-0.199458368694198	0.0789968807334611	0.0115734781953537	2029.16296046628	-0.386970676058264	0.164045495443825	-2.3589229013044	0.0183280631629205	0.15352904295383	-0.733025054032566	-0.74959565610189
GTF2B	-0.0700793813570064	0.0539048810242483	0.193581666267445	218.546078522622	-0.195017081482946	0.120159576826809	-1.62298409026549	0.104592805931349	0.384690463475459	-0.410735028475514	-0.419977247741766
KYAT3	-0.108186212419276	0.0887867038378982	0.2230356767544	292.800542340467	-0.24121267342727	0.14005210542135	-1.72230665652312	0.0850139825245091	0.349749558036693	-0.505661197011281	-0.499303282368157
RBMXL1	-0.204030688910297	0.0961826259669888	0.0338978895719047	91.7300879458372	-0.366704503359823	0.203308385401826	-1.80368607342513	0.0712805339851128	0.320227501760802	-0.744414949947124	-0.714795038779818
GBP3	0.669295764984136	0.41664869528039	0.108190635469887	20.3046541953513	0.85029178474369	0.608682254567278	1.39693867919343	0.162432011930399	0.472476343502424	1.43108828236466	1.37500369800527
GBP1	0.630552286935519	0.327393977430706	0.0541076209089357	63.1417845660975	0.834853507989224	0.483107544906341	1.72809039476101	0.083972019296266	0.347890705229794	1.33457619189734	1.34849343534055
GBP2	1.01213409439716	0.587735451290762	0.0850529848547795	64.0815275477194	1.3892430955475	0.800403555378647	1.73567831653408	0.0826207295877412	0.345496333663433	2.28511702553675	2.30047880381815
ENSG00000286802	-0.463750149907479	0.330862630087804	0.161022908634786	62.9314723884658	-0.745438282595671	0.478613385072623	-1.55749568617384	0.119352843984212	0.410664810311227	-1.3913901152751	-1.36514819199963
ENSG00000286548	-0.238939955535398	0.261985613691207	0.361750481453923	20.1462116292625	-0.374186286010071	0.440445628876313	-0.849562945975226	0.395568120204536	0.704215258208212	-0.831375813255316	-0.727642588180117
LRRC8B	-0.408615411631448	0.208016939444995	0.0494910008002491	171.498713606903	-0.705362108218064	0.320114507901432	-2.20346810534203	0.0275617725800499	0.190388244437576	-1.25404651277995	-1.2963302840009
LRRC8C-DT	0.126155263192056	0.109169694464295	0.247849440192731	206.526694073862	0.0839544594529368	0.184284728766426	0.455569270524559	0.648699744796717	0.860037949056277	0.0780960399117079	0.0590664268739536
LRRC8C	-0.164728385998512	0.44157534947086	0.709113418891618	147.408809009371	-0.3274762617884	0.566568949762158	-0.57799895657161	0.563264823694279	0.815679323615331	-0.646510796648429	-0.647433181982367
LRRC8D	0.207552200134414	0.0862417493386596	0.0161003606930328	757.844575157033	0.196927161949968	0.165616727007193	1.18905357875726	0.23441858388975	0.560772826697339	0.280860193715508	0.253060618374243
ZNF326	-0.086536949428729	0.0569616267571253	0.128708423802477	727.151566863569	-0.219376711642628	0.123695167215712	-1.77352694192213	0.0761414315841101	0.331828012975345	-0.451731716914717	-0.461807058427208
ENSG00000287406	2.0628197954606	0.378939615224364	5.21957461956514e-08	19.1123625151964	2.95211770486878	0.620958172121114	4.75413294712705	1.99299864288782e-06	0.000327994824058486	4.90243169476993	4.98421203804417
ENSG00000287372	1.8789997761299	0.31587232831249	2.70437044735317e-09	318.498809062464	2.6939551005921	0.489376524390372	5.50487194690842	3.69436699026282e-08	1.70616422944595e-05	4.44452612642916	4.54090100285335
LINC02609	0.345105826644435	0.175037460282801	0.0486540014345376	56.1864395798536	0.425019791434359	0.290237046253709	1.46438849526752	0.143087829756505	0.447277447337875	0.623513685722211	0.644736167121625
ZNF644	0.115059030044427	0.0790650628482498	0.145601472685168	2365.08960671223	0.0671408139701642	0.168494301187716	0.39847528074771	0.690279876016758	0.880044260047524	0.0504547255194732	0.0301944118693673
HFM1	-0.124541411570142	0.108983025259496	0.253138366395952	648.702458912125	-0.263594404195573	0.190850673180947	-1.38115522362165	0.167231238885228	0.479111075785292	-0.54640287895524	-0.537736688569874
CDC7	-0.785313820805834	0.319895291390088	0.0140920267453708	163.23159762899	-1.24272007116104	0.443034673112693	-2.80501763536898	0.00503138268408528	0.0732625816657953	-2.19242253827551	-2.21906932859535
TGFBR3	0.140205410868214	0.0991739363334677	0.157440477083363	2141.47546394422	0.100556070819397	0.179793147678975	0.559287559718031	0.575965484124261	0.822866014264147	0.113095714486589	0.0875743416485264
EPHX4	-0.443782555759191	0.173273825738318	0.0104322320642296	15.5875846632427	-0.73359640690539	0.371226553085598	-1.97614206421338	0.0481386894311634	0.257568280690277	-1.34164976283601	-1.34481358859892
BTBD8	-0.0604239623459781	0.106076473901124	0.568931103451923	983.471641518824	-0.176988267035998	0.190007179642886	-0.931481996462679	0.351604293201277	0.671233234357557	-0.386682859696993	-0.38901857184007
ENSG00000273487	0.0726071140255214	0.187619943078706	0.698763326042476	24.1657713272491	0.0190195171021383	0.348373941508905	0.0545951198868649	0.956461026728098	0.984477587623088	-0.0552952836610823	-0.0524384000712287
GLMN	-0.0833012016971279	0.07125003191863	0.24234757300138	384.841955664619	-0.198373298543545	0.135892169169578	-1.45978462008357	0.144349276764639	0.448634721682257	-0.443671295044232	-0.425740468420563
RPAP2	-0.0338865899873401	0.062282737608834	0.586388653180377	1471.04760755592	-0.139704022031824	0.0998057047185232	-1.39975988773211	0.161585233356206	0.47137045875649	-0.32057683590047	-0.324994902356962
EVI5	0.351360493454768	0.0972885823215197	0.000304397555639223	2043.44583602287	0.412953548975084	0.186937447055885	2.20904669170769	0.0271713934122633	0.189228092682389	0.639094397610916	0.624016286136261
RPL5	-0.12016058042564	0.112747476579668	0.286536840092294	248.923991217683	-0.263375289228139	0.198008186667538	-1.33012323207805	0.183477672192901	0.502411162684406	-0.535489992631257	-0.53736042926109
DIPK1A	0.136795733246318	0.111410176505772	0.219500761135027	1398.60906834961	0.114901436649205	0.198280044943098	0.579490672811676	0.562258138344935	0.81495162735003	0.104602023891853	0.112207882180166
ENSG00000287797	0.563828246962892	0.260884284563683	0.030678374799921	33.6239526739776	0.761701108960812	0.431938448510715	1.76344826812035	0.0778249150431794	0.33577058357446	1.16836301469877	1.22287777605156
MTF2	-0.0842601435014773	0.0963773593309427	0.38196948408262	649.804131160824	-0.185404570009253	0.181069310634671	-1.02394254089435	0.30586241531269	0.631090130343927	-0.446060070725603	-0.403470858583949
TMED5	-0.0553211878242396	0.111385226872928	0.619425028418448	311.335667778601	-0.180007415391161	0.203197564509931	-0.88587388252069	0.375685491355118	0.690301271145178	-0.373971573537851	-0.394202985696105
CCDC18	-0.172535597643003	0.18360246852204	0.347359286691192	247.968302857791	-0.339260182297302	0.296225477915192	-1.1452768502054	0.252094492445312	0.58177472425802	-0.66595898133606	-0.667668266045157
CCDC18-AS1	0.135427227535479	0.0889352097630576	0.127818064182592	2796.87769993483	0.0981343411527347	0.16341776059364	0.600512091196492	0.54816500516887	0.806692162363877	0.101193002461102	0.0834158017682501
DR1	0.0204517181243762	0.160802944421888	0.898793998698705	167.26543150906	-0.0750864416202834	0.26518041404166	-0.283152290457195	0.777060098992856	0.920628121465998	-0.185217183838811	-0.214035042217552
FNBP1L	0.116600854607376	0.113042898734224	0.302318413535301	848.886324271931	0.052809187420071	0.212545991713694	0.248460048548958	0.803778477688901	0.930929224801691	0.0542954935454434	0.00558446412077311
BCAR3	0.211647035903504	0.177125630169945	0.232126940291618	2575.63199898273	0.217480277334118	0.276676476376655	0.786045420927112	0.431840877705799	0.731996563776989	0.291060650156185	0.288353967241994
BCAR3-AS1	0.155963342184089	0.353697849181135	0.659248630845027	15.8488368325868	0.135132688122029	0.59777682758223	0.226058759535038	0.82115571945292	0.936444267619374	0.152349570085902	0.146948533556657
DNTTIP2	-0.393842658515181	0.173424032323852	0.0231481364836198	57.7061170169847	-0.669973158341545	0.284140718113983	-2.35789211341679	0.0183790335384596	0.15352904295383	-1.21724678913564	-1.23556117281211
GCLM	-0.224767812071237	0.157865328726352	0.154505921914187	341.935053668229	-0.432122795347507	0.255071285702469	-1.69412560162324	0.0902414183677986	0.359374680410111	-0.796072240602065	-0.827129862883139
ABCA4	-0.269668997590885	0.316397080662915	0.394041001890816	22.6767062534102	-0.396999028846682	0.507905287128887	-0.781639882291555	0.434426241457587	0.734008281749569	-0.90792351202185	-0.766816118640793
ARHGAP29	-0.545475692459181	0.133934848899842	4.6472407970728e-05	536.271783670997	-0.872566330777076	0.218726878571147	-3.98929631546517	6.62695960584091e-05	0.00420867289827657	-1.59497284334983	-1.5834496256987
ABCD3	-0.129940722224959	0.0479331238467673	0.00671058551428303	879.967973861389	-0.296563654408961	0.132893877571892	-2.23158252153888	0.0256425678942428	0.184626488838548	-0.559852852592737	-0.594350745754928
F3	-0.187540827386501	0.322257927454905	0.560594452145883	1776.77357964312	-0.377572062048505	0.435037470613711	-0.867906990898648	0.38544525155351	0.697956686080075	-0.703337816779545	-0.733456566872839
ENSG00000288736	-0.0241738340276455	0.26845616846043	0.928249388067032	73.2664482029082	-0.129064091121891	0.407393394731162	-0.31680457462267	0.751391892832937	0.908474042296867	-0.296381837694764	-0.30672425158143
SLC44A3	-0.303205754498378	0.225147381680198	0.178077193431018	755.359110877757	-0.547014519076893	0.339033739943156	-1.61345156729418	0.106646437509897	0.388369545170498	-0.991465379702782	-1.02441935461272
CNN3	-0.195528608878653	0.139384798190952	0.160677313104366	2693.44223452656	-0.40455146646144	0.233089485953803	-1.73560581167363	0.0826335576554586	0.345496333663433	-0.723235810682838	-0.779784995161825
CNN3-DT	-0.0795800105115989	0.185170462987808	0.667365705398621	294.8192052163	-0.192785768572252	0.271391135743665	-0.710361331603484	0.47748009576456	0.76132029268508	-0.434401607384974	-0.416145687245056
ALG14	-0.0476997465829559	0.0886010733975681	0.590324853296499	431.254424045841	-0.147157480481006	0.175514357137676	-0.838435572342234	0.401786117981291	0.708948209686334	-0.354986152929842	-0.337793814074313
TLCD4	0.0989682965079743	0.12817801232366	0.44004571578169	800.341299564893	0.0395820772699626	0.228604946614116	0.173146197648894	0.862536512824966	0.953693152288307	0.0103718416646201	-0.0171288328327363
RWDD3-DT	-0.374466205371562	0.132963411926251	0.00485787461323911	352.933873369553	-0.63567332263735	0.225587060765014	-2.81786251605764	0.00483445056788847	0.0720881987297706	-1.16897900077688	-1.17666226405844
RWDD3	-0.0577853794913459	0.102992841212437	0.57475520565138	560.564466034895	-0.177603904620512	0.176639938241393	-1.00545723910864	0.314676729866337	0.63831451190853	-0.380110007697174	-0.390075730895533
DPYD	0.417419956753845	0.281661934810677	0.138343157977506	458.490248779922	0.554059476416628	0.425195445704549	1.30307011049601	0.192550826824773	0.513356786525561	0.803652078522864	0.866320220669827
SNX7	0.505545807974792	0.131920143873895	0.000126996816354938	552.162823238327	0.645412203880699	0.225697731589985	2.85963088478528	0.00424134356433556	0.0670611416391609	1.02317832020084	1.02318907583601
AGL	-0.00113310752618115	0.120389585033352	0.992490416404826	829.039942489688	-0.0969021946320715	0.189412908147048	-0.511592349117214	0.608936341194019	0.840410746695229	-0.238986147050992	-0.251496564106904
SLC35A3	0.138873879346514	0.112839644226034	0.21842802828919	232.418507764685	0.12452309530398	0.192576959174233	0.646614713608176	0.517881332917545	0.788232943999925	0.109778797752341	0.128729978672227
MFSD14A	0.0371146930125052	0.0517561996189232	0.473308554032417	408.716114219709	-0.0559307541049424	0.129916697197122	-0.430512438444142	0.666822920609975	0.867696481141494	-0.143708815957129	-0.181141325151091
SASS6	0.374695474012143	0.132415652155777	0.0046592875528219	135.014545013358	0.464397630809197	0.221579253041211	2.0958533997893	0.0360951976304565	0.221481776505983	0.697223090955912	0.712354909912616
TRMT13	-0.0123482938868998	0.092786643711485	0.894128003960574	380.016098879919	-0.118681403286612	0.185073154008488	-0.64126752430646	0.521348885114742	0.790220150229078	-0.266923780303622	-0.288895332845438
LRRC39	0.155749627992983	0.192347915342422	0.418096117579826	82.388314606975	0.124214439588367	0.313635522728178	0.396047101131532	0.692070281392332	0.88069784509728	0.151817196525627	0.128199961998475
DBT	0.108338665283026	0.0935205710160538	0.246681492467896	488.068300513629	0.0697791960584067	0.159031432975349	0.438776125907278	0.660823760813247	0.86595502795179	0.0337139349530744	0.0347249824299051
ENSG00000285530	-0.219830353916607	0.241733270869008	0.363143131261589	42.8943436804431	-0.415646998889369	0.408186731843924	-1.01827660348426	0.308546523911878	0.633076198202199	-0.783772766417008	-0.798837994647945
RTCA-AS1	0.159545639439563	0.17068149900901	0.349913805672448	255.909295689838	0.141943410117969	0.280040157900246	0.506868054861373	0.612247401410477	0.842172325453063	0.161273265484837	0.158643752648813
RTCA	-0.0696798655919643	0.112013763574448	0.533898988640124	186.184193982846	-0.174952831882618	0.188212115759104	-0.92955137971321	0.352603411074876	0.671950192951461	-0.409739813187654	-0.385523368235981
CDC14A	0.135968209700579	0.13365647539827	0.309012596541364	3567.64559977191	0.104233093726051	0.240609117291824	0.433205087567947	0.664865783163095	0.866822058927552	0.102540618170613	0.0938884429326226
EXTL2	-0.0392659863477294	0.0974517613796098	0.687001622331403	338.226832160054	-0.141607330976462	0.163210906452063	-0.867633996126683	0.385594729441665	0.697956686080075	-0.333977201958003	-0.328263221798112
SLC30A7	-0.0912567806950309	0.0635548106309821	0.151037837414382	535.186840918545	-0.241742416932802	0.146130581950972	-1.6542903867577	0.098068525287446	0.373289690231396	-0.463489070799988	-0.500212946037227
DPH5	-0.0956475045199368	0.0731205865735631	0.190846511920124	250.878988663939	-0.210958206731152	0.147416088970086	-1.43103923191152	0.152418971629657	0.458965788399769	-0.474426600323657	-0.44735099056439
DPH5-DT	-0.0822288682920359	0.13031774861279	0.528048708229321	551.35071520627	-0.238034520314635	0.220417851000239	-1.07992396820155	0.28017603905952	0.608384686444548	-0.44100005477836	-0.493845829108013
S1PR1	-0.29845508045225	0.234545807421842	0.203202275362184	219.084132850646	-0.50142457313376	0.391831375159668	-1.27969479965568	0.200652494268519	0.523880942877781	-0.979631194791832	-0.946133321718959
COL11A1	-0.130651787883785	0.247842888551294	0.598085479152857	577.965798778968	-0.289507065462709	0.364457508817249	-0.794350667660074	0.426991314962393	0.729378026345494	-0.561624155445485	-0.582233329448859
RNPC3-DT	-0.0903221952904343	0.109817220290968	0.410805174229823	118.275907489316	-0.228832711221747	0.223451439072096	-1.02408251283589	0.30579630334368	0.631090130343927	-0.46116096822219	-0.478044688869186
RNPC3	0.0374954863598249	0.16856973985174	0.823976762960021	1803.82528166688	-0.0479487441781384	0.254380829677736	-0.188491971815968	0.850491008287796	0.948171077670392	-0.142760239220168	-0.167434796688268
AMY2B	-0.0370538893575092	0.162502976135508	0.819630880117571	401.504362855184	-0.135391727585457	0.258826976230693	-0.523097435812804	0.600906449836746	0.835922956043636	-0.328466749216132	-0.317589927029793
PRMT6	0.698621494819211	0.308726033718793	0.0236407853131486	27.7088418543565	0.889068521691741	0.469001651887471	1.89566181294615	0.0580047779250343	0.284290245718694	1.50414025481049	1.44159024118772
NTNG1	0.466231144865395	0.281120960111116	0.0972223034709977	550.105929540684	0.620370649860186	0.419848247716814	1.47760685732008	0.13951303785204	0.442521339058159	0.925243376984197	0.98018828078777
ENSG00000289612	0.415398621946358	0.362617218046653	0.251978578399276	26.3405734810921	0.55939280405084	0.55757560311216	1.00325911128202	0.315735858988149	0.639437173013147	0.798616824652261	0.875478491292169
VAV3	-0.244516780472755	0.332530018979506	0.462143153081083	2450.33992614163	-0.435055724290767	0.484005624104387	-0.89886501855387	0.368724562802074	0.684907358438602	-0.845267984531193	-0.832166222698381
VAV3-AS1	-0.08195273283229	0.383090620684022	0.830605398149332	34.9110977271432	-0.199657653216841	0.585480419609308	-0.341015081853759	0.73309222787692	0.900433341291986	-0.440312186476016	-0.427945933466
LINC02785	-0.23878266900798	0.372737797152857	0.521770680697716	28.2559605117098	-0.415536664940805	0.568767091876975	-0.730591960884204	0.465028423848896	0.752681537331291	-0.83098400404437	-0.798648531665528
SLC25A24	0.150337153543415	0.177686134982585	0.397506646420602	185.993709860447	0.155827489661884	0.292118559563276	0.533439196382627	0.593729590635482	0.832787669475176	0.138334431166429	0.182485182713906
EEIG2	0.292266736770984	0.361880329228913	0.419301500568099	65.9534556848547	0.350833650319096	0.52912953856137	0.663039246066217	0.507305419050707	0.781258078652403	0.491888667037045	0.517345389101067
PRPF38B	0.0460495911322187	0.202015232157368	0.819684268762183	353.403980538184	-0.0150916814076751	0.295777005038569	-0.0510238495575651	0.959306516098917	0.985586380615451	-0.121451503524724	-0.111013385264586
FNDC7	0.465130245684236	0.41910104048405	0.267072970042723	19.9844229768119	0.637700362255912	0.629385957696753	1.01321034328377	0.310959701045047	0.634640480769209	0.922500977831647	1.00994647432333
STXBP3	0.00822274468125792	0.0660191583380872	0.900879112594937	808.29965600154	-0.0928382567104848	0.148798562048401	-0.623919044864739	0.532680752234116	0.797444759899237	-0.215680215314295	-0.2445180610351
AKNAD1	0.168229475196521	0.180830554578643	0.352207733653889	30.6928397685464	0.167849263815818	0.324428994928384	0.517368257583972	0.604899113717198	0.838191860471873	0.182905168049888	0.203128703722467
GPSM2	-0.191193781778702	0.091177981077455	0.0359998326715827	862.729160716424	-0.369992312645526	0.154658756110765	-2.39231403348765	0.0167425102925804	0.146601265638825	-0.71243752291152	-0.720440791161497
CLCC1	0.0966775591975494	0.0898432333102104	0.281896194643394	547.916038942118	0.0423458898329949	0.144249772871273	0.293559490528861	0.769094534352026	0.917153590205303	0.00466549164970469	-0.0123828758734622
WDR47	0.261463299049816	0.0913148352861595	0.0041923121126158	489.033190180737	0.291368934426789	0.158943063257364	1.83316546476141	0.0667779680268633	0.308223607991496	0.415155644660492	0.415233912369547
TAF13	0.0535271508631113	0.0795559889780808	0.501059490092563	72.0043897354016	0.0155375132530786	0.171599984677438	0.0905449571122339	0.927854170035522	0.977408405543773	-0.102824499508276	-0.0584176190026071
TMEM167B-DT	-0.130444992495991	0.165260819970594	0.429920325603096	25.6627673774982	-0.241285527229994	0.311375012366441	-0.774903308381207	0.438396797069432	0.737229070727248	-0.561109016996892	-0.499428385284568
TMEM167B	-0.107348776247219	0.145289535454653	0.459991386280871	72.413406383154	-0.242044106550028	0.261509016020812	-0.925566966038239	0.354671067313261	0.673587490547709	-0.503575098404007	-0.500731000683033
CFAP276	0.947999945818541	0.266482489043848	0.000374462642722719	16.5519598972724	1.25518444437099	0.450929916727912	2.78354661735244	0.00537681351294266	0.0763715409694246	2.12535540728717	2.07027629406329
ELAPOR1	0.955757997775416	0.231307684798776	3.59656657742663e-05	64.5045167056141	1.29595154801937	0.351098709382847	3.69113162021406	0.000223258564727353	0.00918256010194079	2.1446811325453	2.14028065031283
SARS1	-0.042284883948334	0.140265626137611	0.763061528097162	153.27415883409	-0.133493499314774	0.234264668017993	-0.569840516046237	0.568785872781545	0.818401110755118	-0.34149743847305	-0.314330332008031
CELSR2	0.104539092228428	0.132197495394561	0.429072573432999	111.071251291788	0.0774882854103619	0.214697558654246	0.36091833505732	0.718160496733636	0.893499558897975	0.0242489938364707	0.0479628578013944
PSRC1	-0.0509931902270598	0.46787242474526	0.913210803945097	85.6155864284048	-0.175036706678127	0.654224556672618	-0.267548359187803	0.789046985458521	0.926413500780554	-0.363190298425761	-0.385667396154075
SORT1	0.0274263258388271	0.120314464035113	0.819680951680897	2061.57377382259	-0.0506807765581626	0.210991889519992	-0.240202486803932	0.810173285920555	0.9319967120662	-0.167843060383335	-0.172126181429899
SYPL2	-0.241351132005862	0.183107549035044	0.187475527507655	83.5755345740084	-0.446099311696398	0.285911221882102	-1.56027213188698	0.118695586103476	0.409693669394956	-0.837382183704507	-0.851130023356992
ATXN7L2	0.225209974954354	0.246158887044865	0.360245816747627	50.1845495224501	0.223871247723685	0.362126117800627	0.618213480660734	0.53643462497361	0.799458720087906	0.324846661805317	0.299328398287926
CYB561D1	0.228009501430817	0.165544660974418	0.16841048017627	85.5205312433878	0.236296657333205	0.257094734281096	0.919103450305791	0.358041464746548	0.676853070052648	0.331820433035227	0.320665033049958
AMIGO1	-0.356506993953015	0.127786683910124	0.00527307916210175	18.1387001166288	-0.539424720286582	0.327107285544614	-1.64907583574139	0.0991320994049547	0.375262588941847	-1.12424163788516	-1.01138632231879
GNAI3	0.0713580279135774	0.0684376297576495	0.297100043218202	336.013506843568	-0.000934902685376146	0.160331378971922	-0.00583106495665998	0.995347509663192	0.998230697697128	-0.0584068244392786	-0.0867036822852039
AMPD2	0.16127814873481	0.243272327940999	0.507360579310604	133.039887923553	0.155956939377233	0.36854130558047	0.423173568378159	0.672168629840464	0.870323643467759	0.165589039448872	0.182707470862405
GSTM4	0.237799581378738	0.117014418403038	0.0421309220764541	135.794184804273	0.255823072288381	0.190749062880749	1.34114982493159	0.179871813137064	0.497710362267026	0.356208049460124	0.354195354963148
GSTM2	0.162729665766144	0.157827776874161	0.302513402600825	440.766224082624	0.125042988962993	0.243932416936698	0.512613249740572	0.608221883019534	0.840237270468884	0.169204846549802	0.12962272840572
GSTM5	-0.236220517753326	0.426893711516314	0.580025561708297	295.132157028443	-0.450474691683893	0.567062647195119	-0.794400219997016	0.426962476156777	0.729378026345494	-0.824601547276555	-0.858643327760796
GSTM3	-0.0722518156276883	0.156025890740687	0.643310028893133	210.133890895818	-0.168028824659322	0.23992665312923	-0.700334133235365	0.483718660017221	0.766336295017512	-0.416146679246859	-0.373633618291646
LINC01768	0.56412526098926	0.70284172632045	0.422185821286909	60.1854146402316	0.750988025294612	0.794102670589876	0.945706459766421	0.344298326786533	0.663879520951295	1.16910289263505	1.20448150900329
CSF1	0.276203928563871	0.140128571778885	0.0487152945831219	392.431697300289	0.305625558868402	0.212130125406684	1.44074566628608	0.149656548456081	0.456596536286164	0.451875346681582	0.439715068179259
AHCYL1	0.0914112310849508	0.119489498390738	0.444262749797318	6940.06554004823	0.051711900887112	0.201412723554752	0.256745949185552	0.79737489785162	0.928834198466422	-0.00845321531294685	0.00370022829122715
STRIP1	-0.00360315927491675	0.0677148337546118	0.957563964783656	334.32710341901	-0.0894986564834079	0.12081253515482	-0.740806046067289	0.45881104874066	0.749264678909277	-0.245139178989265	-0.238783374410223
ENSG00000258634	0.100877057892559	0.118086342676962	0.392958042197743	35.9951099781253	0.0696244011628878	0.243963508068573	0.285388588293779	0.77534644939919	0.920371594924616	0.0151266690757891	0.0344591721063418
KCNC4	0.497956545580664	0.125049342408214	6.83146374762e-05	152.804359828657	0.637314189938213	0.199813251966455	3.18954915985856	0.00142494901073569	0.0330932123700167	1.00427305883418	1.00928334787865
RBM15-AS1	0.520468563586413	0.240615215119947	0.0305354732211191	78.4939781199226	0.675222769467701	0.377211113450195	1.79003943784083	0.0734475715853384	0.324719617070111	1.06035170813992	1.07437911060895
RBM15	0.309833670934271	0.127521387742821	0.0151129743891231	125.859943877773	0.358859088191917	0.232245035588199	1.54517442012505	0.122304079902619	0.41497127362425	0.535648846158628	0.531126491058991
LAMTOR5-AS1	0.37997484455416	0.146415175359953	0.00945393076791766	397.972642877369	0.435313648553522	0.231618535909115	1.87944219077671	0.0601841400132911	0.289738712360009	0.710374287312684	0.662412547743784
SLC16A4	0.490121901020879	0.186116375148402	0.00845306608488411	68.2735744279538	0.577893671391154	0.307926823003049	1.8767240403264	0.060555925960295	0.290884394419675	0.984756537277072	0.907247765837342
SLC16A4-AS1	0.212859433521775	0.228020708297908	0.35055711231626	63.2040016075173	0.19477957342685	0.368678471160417	0.528318273681075	0.597278450492798	0.834717505297044	0.294080797920671	0.249372827518495
LAMTOR5	-0.328843788309583	0.148140980510565	0.0264321453317386	67.4403218823191	-0.55147579598247	0.269864189999779	-2.04353084409947	0.0409999172670736	0.236149159373611	-1.05533110274103	-1.03208015927816
KCNA2	0.245835864285336	0.163431141304925	0.132525559870506	425.721143048024	0.2653524205868	0.268497292936254	0.988287135728404	0.3230120438616	0.646281755047916	0.376226862998993	0.370558938181183
LRIF1	-0.558761155226973	0.124313614731118	6.96450540104532e-06	201.077912610536	-0.904411485434818	0.225913997558029	-4.00334417172405	6.24533429520887e-05	0.00408702767399823	-1.62806764663353	-1.6381334112016
DRAM2	-0.0305199893150679	0.132251566221213	0.817491753517515	257.403326879726	-0.124241546058239	0.219089799481376	-0.567080468156621	0.570659512284948	0.820142291862177	-0.312190452307289	-0.298443085335791
CEPT1	-0.222392364080453	0.0652595373687698	0.000654855196318371	375.650079703703	-0.424684895067255	0.150258253031964	-2.82636651563433	0.00470793614299725	0.0713205996395573	-0.790154871720021	-0.814357667304607
CHI3L2	0.166875586976234	0.877948210932435	0.84925073421977	23.7152003357212	0.436443592244709	1.01283822949565	0.430911452129959	0.666532756120102	0.867696481141494	0.179532559575373	0.664352861713156
PIFO	0.969637676544549	0.251842138570932	0.000118030836050715	42.6134418838281	1.33413964872093	0.396246043105407	3.36694756183604	0.000760051392545412	0.0219383405519715	2.17925615989166	2.205856400532
OVGP1	-0.123511423395992	0.195838191801833	0.528249135561361	23.7713523798354	-0.242985677891915	0.325494058926245	-0.746513403941955	0.455357337602861	0.747494627512858	-0.543837122940277	-0.502347845878127
ENSG00000260948	-0.17483366405476	0.146713823363251	0.233392798788187	21.4472889058743	-0.317851822821373	0.281621443336347	-1.12864922164949	0.259045837883514	0.588174873373945	-0.671683588537124	-0.63090631120045
ENSG00000243960	-0.1491279382441	0.162270361297155	0.358090813880755	16.8270104205822	-0.258650924409895	0.294739247155368	-0.877558475521079	0.380183372166288	0.693910380348774	-0.607649241082477	-0.529247855931336
WDR77	0.0474462446694298	0.071427118234897	0.506523316256692	38.7637485928357	0.0589440763382639	0.239329484748461	0.246288401950203	0.805458987388966	0.931146586316202	-0.117972364342493	0.0161191578062694
ATP5PB	-0.0209328308141541	0.112046514327015	0.851799658858807	175.202084410439	-0.106988391338514	0.202587523256663	-0.528109478898995	0.597423352189996	0.834769911881923	-0.28830832413584	-0.268816354924785
C1orf162	0.530043423417237	0.631531821824753	0.401302080021855	33.0848020901145	0.643984489844724	0.814098031843591	0.791040470134008	0.428920375677547	0.730632801989179	1.08420319966179	1.02073743730758
RAP1A	-0.100998008074051	0.155948970336239	0.517221068058951	662.743025061423	-0.251953411675692	0.264702991498001	-0.951834394654334	0.341180975681503	0.661473521353734	-0.487754992844648	-0.517747037244903
INKA2	0.513773736312104	0.16330633774253	0.00165478432554849	37.0649251645083	0.684158250428729	0.325002580573516	2.10508559415568	0.0352838579947756	0.218994509336441	1.04367453282927	1.08972291815172
DDX20	-0.134389870027182	0.115708443053274	0.245457895727777	37.9267153912863	-0.25838720287759	0.236555861351896	-1.09228831363945	0.274706395345651	0.603478118661642	-0.570935919390504	-0.528794999229585
KCND3	-0.718445288298459	0.214235940881129	0.000797896030028333	1423.53363975076	-1.1367858790443	0.312372625838953	-3.63919814033379	0.000273488313634002	0.0105757538315311	-2.0258494223908	-2.03716150929305
LINC01750	-0.677861204367664	0.240208839269828	0.00477302204742804	33.0261663743083	-1.07371612748609	0.376150440484642	-2.85448589692646	0.00431065455656422	0.0675168800894418	-1.92475228353952	-1.92885954615305
LINC02884	0.274615254287663	0.219177607846893	0.210229432471634	1444.28773602609	0.310014721693311	0.31892090502038	0.972074005852644	0.331013732841544	0.653217675210685	0.447917873496646	0.447252040162414
CTTNBP2NL	-0.185899581030206	0.166336134594453	0.263731916910663	278.146509943429	-0.379615984107082	0.267024189484362	-1.42165391397739	0.15512674514789	0.46288881457827	-0.699249383711683	-0.736966344000227
WNT2B	-0.117681401947567	0.28788329289316	0.682699921553718	50.7531962714018	-0.260741081274904	0.455891234726545	-0.571937035445094	0.567364632302123	0.818156369775811	-0.529314225518656	-0.532837026431589
ST7L	-0.00567281408285528	0.0494636160404807	0.908693533320123	1007.28415925753	-0.107944094312594	0.119515051391491	-0.903184101548898	0.36642819425578	0.682996463555169	-0.250294800583414	-0.270457466641802
CAPZA1	-0.0465868028904214	0.0426485056818404	0.274682302338246	968.876484742727	-0.159201606034406	0.111233486343719	-1.43123812142741	0.152361981438551	0.458959945578222	-0.35221375025076	-0.358475716404845
MOV10	-0.0170757714975556	0.0879687918692804	0.846088422722344	487.553570280564	-0.112197397697894	0.158776671327838	-0.706636540239793	0.479792375251516	0.763172992872024	-0.278700181644496	-0.277761143841686
RHOC	-0.24602611850775	0.190686610197485	0.196977123081448	102.882708795353	-0.450753381927161	0.31369751208599	-1.43690454836506	0.150745117369399	0.45694073464334	-0.849027826866372	-0.859121888397365
SLC16A1	0.264696553877159	0.222590067280244	0.234374326295335	112.811699795577	0.29780458401635	0.343989907082348	0.865736400646947	0.38663473342283	0.698669547330946	0.423209856572208	0.426285065535852
SLC16A1-AS1	0.305912012071285	0.110901989004563	0.00580851290418796	1251.73058436517	0.328172752273121	0.17226583512475	1.90503678245584	0.0567752899489534	0.28128606812368	0.525879782718029	0.478432603110001
ENSG00000287807	0.0616769223618759	0.165494940371353	0.709385418184377	25.0556221549114	0.0124210587390511	0.336623736278873	0.0368989390836092	0.970565585661423	0.989936667933929	-0.0825229797740441	-0.0637691248127128
LRIG2-DT	0.154064161009322	0.112752123403908	0.171814395898748	211.530283595373	0.147441283688923	0.198051090072302	0.744460854192203	0.456597715191501	0.747841267438994	0.147618607493362	0.168084577864055
LRIG2	-0.0105919604389294	0.0669300239174894	0.874256460495544	489.143972882504	-0.0956617259160299	0.117085961355792	-0.817021313301092	0.413916248150089	0.719440190382042	-0.262548659092031	-0.249366459043195
MAGI3	-0.187351409121058	0.0523273857486882	0.000343107839101904	2128.43233696611	-0.372455604146601	0.13047990103051	-2.85450556909536	0.004310387597355	0.0675168800894418	-0.702865965678627	-0.724670700091869
PHTF1	0.274508152264106	0.112433905673104	0.0146261103533959	512.167231753043	0.313461077384973	0.193131501039518	1.62304479433851	0.104579829541974	0.384690463475459	0.447651076587661	0.453170044877259
RSBN1	0.0421114842658359	0.129588512402301	0.745209001865679	377.837593108357	-0.0401074996782363	0.216491743031318	-0.185261105650733	0.853024243108084	0.949279439972397	-0.131261539827644	-0.153969987460087
BCL2L15	-0.191197931306844	0.194893921242458	0.326575043681492	32.3584547542916	-0.345038788815483	0.337101550685497	-1.02354554024995	0.306049979406608	0.631315960583003	-0.712447859609608	-0.677591159582402
AP4B1	-0.0773356924122493	0.166701554502392	0.642707180970745	64.9697000626815	-0.199128394076767	0.289110747647036	-0.688761644793208	0.490973276113532	0.770943465620665	-0.428810890124896	-0.427037101538432
HIPK1-AS1	-0.0608184887164458	0.146321663173402	0.677666686682052	36.2112054893848	-0.168572336494027	0.276078006054044	-0.610596761775468	0.541466567011272	0.802371249465548	-0.387665646134249	-0.374566924626841
HIPK1	0.0474604245554599	0.0954360061064099	0.618976782428146	385.036989215322	-0.0243591301572454	0.176401021696746	-0.138089507208873	0.890169678364192	0.96407272710625	-0.117937041482691	-0.126927240450005
TRIM33	-0.0473178249164335	0.0555346804615204	0.394191334043239	1170.70622869894	-0.160477660357022	0.115467598621325	-1.38980685727524	0.164587535257514	0.475436221402737	-0.354034765488978	-0.360666928274215
BCAS2	0.315589124166383	0.183616109793613	0.0856609595387533	161.977790519826	0.325189942726556	0.284372239127437	1.14353617541699	0.252816043891118	0.582339198119035	0.549985990137315	0.473310589441252
DENND2C	-0.042934192815565	0.175858736282472	0.807122213835054	91.9012127618531	-0.133221466004487	0.282588819278438	-0.471432190221306	0.63733213298514	0.854754155970841	-0.343114901831833	-0.313863202507507
CSDE1	0.0163720871300878	0.0591866839012898	0.782073636418389	640.6444073447	-0.0682257765968131	0.123242524337355	-0.553589574407424	0.579859762652935	0.824857273917279	-0.195379764366558	-0.202254062078412
SIKE1	-0.0861437700588932	0.137386780502896	0.530648458567354	131.635321263298	-0.230601598743398	0.253996855828471	-0.907891548465181	0.36393552329654	0.681020351767223	-0.450752285928581	-0.481082182856962
VANGL1	0.482172766683042	0.156139071603396	0.00201441977508041	76.8753199467071	0.62654506357617	0.262864278777337	2.38353064360979	0.017147456775682	0.148617421620442	0.964954815516639	0.990790845569755
SLC22A15	0.267751429043395	0.147257858835853	0.0690261103231101	774.9271775603	0.294538618676741	0.254401057822625	1.15777277499412	0.246956776327731	0.575392739852989	0.430819715140923	0.420676823088592
ATP1A1	0.320220819760786	0.247802284524882	0.196272931745868	59.4496720352143	0.374387828009057	0.399161233041427	0.937936345061348	0.348277123789173	0.667799695009276	0.561523793317071	0.557792094866455
ATP1A1-AS1	0.200856919141395	0.129895763070391	0.122033803227695	487.837240398094	0.196949077374074	0.19678661878916	1.0008255570725	0.316911151490779	0.640614003949449	0.264181888167112	0.2530982510491
CD58	0.853290671320774	0.143685261088661	2.87449452278217e-09	145.270586824787	1.13159544361474	0.245792458236601	4.60386560162662	4.14720154995419e-06	0.00055401128804512	1.88942950365629	1.85805203324534
PTGFRN	-0.154651661568785	0.134921855296926	0.25169943571214	221.452833117377	-0.310831125647288	0.220625900658411	-1.40886054048812	0.158876409455882	0.468311294374995	-0.621409133381242	-0.618850527440733
TTF2	0.0804880991786193	0.204260518810378	0.693546865421271	227.855917379227	0.0133329176244557	0.296795913398539	0.0449228477298884	0.964168805371022	0.987238054786721	-0.0356633251902148	-0.0622033011816363
TRIM45	0.0145901765406349	0.15847839864217	0.926647084255314	30.2707100805295	-0.028014091395689	0.294039352422526	-0.0952732726585303	0.924097771395786	0.975702098701301	-0.199818599615117	-0.133203457932148
ENSG00000271427	0.164388242196722	0.192023017570733	0.391950139362494	22.4307124873337	0.186427747176947	0.354168460568227	0.526381561130099	0.598623124407646	0.835230399907224	0.173336449766067	0.235031258758172
MAN1A2	-0.160136359003835	0.0498942843243353	0.0013295998914572	925.195696203493	-0.335977380994476	0.126545845704824	-2.65498546493706	0.0079311825876174	0.0954958150064222	-0.635071810087065	-0.66203111325938
GDAP2	-0.160826673593736	0.0635663435712988	0.0114042969733428	474.202610281076	-0.343243887685942	0.141715019512817	-2.42207134336173	0.0154323204769963	0.140139341679869	-0.636791420909507	-0.674508995610469
SPAG17	2.10471945359665	0.436405340811453	1.41518217952617e-06	98.7584705539437	3.0378463664995	0.658025933360662	4.61660583950643	3.90067127536644e-06	0.000534325851652738	5.00680599982075	5.13142337347177
WARS2	0.149017084007427	0.121454631085913	0.219846569853994	353.662041019995	0.13559819228347	0.208612216761126	0.650001205052813	0.515691443214533	0.78684974720205	0.13504606685591	0.147747886864517
WARS2-IT1	0.658791906969187	0.411131989042018	0.109070405832305	20.60797095041	0.910297577691732	0.63721544920157	1.42855541062655	0.153132057764854	0.459652104310326	1.4049226063321	1.47804430012414
ENSG00000227712	0.134789254707074	0.138616189958157	0.330855640202146	22.7118235562976	0.112848669107761	0.300403692159803	0.375656731435011	0.707172108968271	0.886640781192098	0.0996037777855744	0.108682915787944
PHGDH	0.802579853095036	0.193004549747215	3.20559097480154e-05	345.071204939993	1.06936610945639	0.289212612385216	3.69750855827839	0.000217725881278108	0.0090118790702945	1.76310612427014	1.7511932160194
NOTCH2	0.179713851242548	0.115490450294557	0.119686041138051	2510.3410640872	0.160505007411935	0.209040162835968	0.767818993414588	0.442594728840328	0.740082885282566	0.211513367306653	0.190517311308626
SEC22B	-0.0108743766079139	0.0966133479865659	0.910382860613643	314.03506661363	-0.12214343782845	0.182310073836103	-0.669976349953418	0.50287286660641	0.777952335614978	-0.263252172979356	-0.294840260930235
ENSG00000290569	0.371764804971101	0.225930848448014	0.0998707611982683	209.443419040273	0.470874496326374	0.33694995185157	1.39746123642065	0.162274915582066	0.472433273022155	0.689922636534553	0.723476838145624
NBPF8	0.215834022587084	0.106109749067682	0.0419451412133883	121.935057894958	0.242283931871075	0.202017804234416	1.19931969753485	0.230403658802016	0.556797312744564	0.301490659487927	0.330946246631573
ENSG00000290999	1.36523309718543	0.259219447262229	1.38891976457815e-07	607.014512009132	1.85771566758192	0.357851965779581	5.19129652825822	2.08834722855207e-07	5.72136349191792e-05	3.16470565870647	3.10492939978637
NOTCH2NLR	0.0496741319850052	0.397859019194028	0.900639450393882	42.7477722186423	-0.00314181123748001	0.577921472301398	-0.00543639817528963	0.995662403195433	0.998265564004666	-0.112422577049726	-0.0904933361645711
NBPF26	-0.230171979316591	0.283434075197777	0.416744037077295	416.543354749535	-0.40129299254329	0.41260236193757	-0.972590148681718	0.330757040734347	0.652870534427889	-0.809534312268157	-0.774189616815512
LINC00623	-0.0246897459677383	0.247181188509733	0.920435454976977	167.517268677075	-0.0963906118738751	0.355902723147094	-0.270834151032998	0.786518592426209	0.924737163803989	-0.297667002123547	-0.250618085665934
SRGAP2C	1.28801243910388	0.508451621846723	0.011302467348	69.1313351941919	1.70073448811288	0.6872253813103	2.47478416013997	0.0133316718347294	0.129217230546224	2.97234484047119	2.83536483844769
ENSG00000290735	0.557851466560427	0.247773339478793	0.0243564932932689	22.3859421320471	0.719558661987556	0.42638795228158	1.68756799561816	0.0914941871506647	0.36230084299445	1.15347453281849	1.15051171108436
H3-7	1.02253461517313	0.345897718089489	0.00311479054433776	43.0340434349867	1.30856304931077	0.522090878750725	2.50638940952567	0.0121971206523715	0.122772518329347	2.31102528294147	2.16193683753818
LINC02802	0.198646149273244	0.32149177528956	0.536648679187021	19.293319531723	0.193327126843693	0.530848707334639	0.364184981846103	0.715719880845622	0.89242108461451	0.25867474135779	0.246878718814632
NBPF15	0.560296862448647	0.185128418201636	0.00247377604785344	178.741084040521	0.710077820166726	0.28388556950137	2.50128184188418	0.0123744655702068	0.123766788928685	1.1595661456803	1.13423142210196
SRGAP2B	1.92345235582353	0.539403712372354	0.000362628452649494	51.3191334258712	2.61944840632083	0.725068635818384	3.61269027085175	0.000303036592540013	0.0114445875743383	4.55525989657532	4.41295977814117
LINC01145	0.773881226425895	0.322886922108472	0.0165409261994034	24.1600517699184	1.01686178801917	0.497070306412058	2.04571018405637	0.0407848931721332	0.235445361869415	1.69161629958521	1.66103397257073
NBPF20	0.25406822278431	0.151414252511591	0.0933534076592381	82.7765151366833	0.289054242496768	0.245731761231757	1.17629988507734	0.239475061687564	0.567743458069491	0.396734111398723	0.411259175290487
NBPF25P	0.286553603843256	0.21039980813995	0.173214287425109	29.6667450161057	0.332353736593418	0.352776062824163	0.942109659971674	0.346136499302168	0.665590099300528	0.47765694521587	0.485612095633097
GPR89A	0.0512571617422132	0.0845584591521232	0.544399040643916	120.06391213244	0.00208252594786222	0.152055906792187	0.0136957911849382	0.989072681281374	0.995849683582417	-0.108479164665623	-0.0815222214970964
PDZK1	0.0523489801883106	0.105374098710484	0.619335931760867	15.8218951811165	0.000975390202325915	0.300518708239488	0.0032456887893602	0.997410319572629	0.998798965522359	-0.105759386113181	-0.0834233701736277
RNF115	0.2451953282562	0.0806889900216186	0.00237545685229754	1696.57408675385	0.262040049452521	0.155252205227338	1.68783463699477	0.0914429766100066	0.362186786063256	0.374631253252393	0.36487100874389
POLR3C	0.121585103030509	0.0905224106904918	0.179223668761889	215.205524645706	0.0900798325609105	0.162837431435903	0.553188734104839	0.580134180508423	0.824922336598853	0.0667115248093736	0.0695847802235178
NUDT17	-0.0453082260713326	0.168798736907922	0.788379378974591	24.8498224102723	-0.141204929030517	0.304569214348204	-0.463621805416885	0.64291872893244	0.857861840388308	-0.349028746532754	-0.327572226199738
PIAS3	-0.134368999956316	0.125663125231841	0.284943758572798	103.379690749197	-0.258536061519346	0.209878131389883	-1.23183897153664	0.218009242273469	0.542806745549655	-0.570883930919957	-0.529050615951297
ANKRD35	-0.134114727287859	0.155536344101552	0.388537528819072	67.5700296626684	-0.267506356960612	0.244016569024117	-1.09626308586518	0.272963658863817	0.602092047961419	-0.570250524008199	-0.544454206138872
PEX11B	-0.203872068494308	0.226283105374261	0.367609489331117	55.798636387579	-0.353092419643553	0.347917318780314	-1.01487451352345	0.310165648568078	0.634221068115675	-0.74401981794791	-0.691420673850898
RBM8A	-0.297842543915619	0.0784608267014511	0.000147009866895981	60.354304316599	-0.467483791797141	0.182269677683501	-2.56479189373942	0.0103237703578816	0.111409510113987	-0.978105333289058	-0.887850973074085
LIX1L-AS1	-0.00575879727129068	0.082148913740452	0.94411253181882	39.5012024729725	-0.126644123079272	0.208315970609891	-0.607942457356934	0.54322563895507	0.803578221659171	-0.250508989336694	-0.302568736722459
LIX1L	0.058066061586985	0.188293071639877	0.757792212043686	123.38378336995	-0.0146268209423226	0.296102183623157	-0.0493978827286795	0.960602215441689	0.986040147990059	-0.0915178284382214	-0.110215137297216
POLR3GL	-0.069905148001199	0.0786519325032931	0.374115288867738	93.0646533012086	-0.155425943621146	0.137046429495729	-1.13411158680343	0.256747743937367	0.585752540005191	-0.410301003802329	-0.351992233571833
TXNIP	-0.28071421927264	0.475587934255812	0.555025252526895	934.384194458588	-0.398980170698947	0.724801486806617	-0.550468201240594	0.581998281455776	0.825936806097556	-0.935437754105214	-0.770218091005644
LINC01719	0.476601355718431	0.229287195010834	0.0376521281869634	271.412224056432	0.587211473677189	0.343814527195299	1.70793095471394	0.0876491546813612	0.354942737903588	0.951076130738456	0.923248086986484
NBPF10	0.537297463215688	0.252580427718071	0.0334007146209817	202.809972034501	0.656059869167219	0.352208787525323	1.8627015917939	0.062504261813885	0.29724003764626	1.10227340348818	1.04147300790958
NOTCH2NLA	0.0222338119301766	0.163679294086475	0.891949620384257	750.583853453528	-0.0763206365001164	0.269308398883128	-0.283394936127622	0.776874109736982	0.920600079422557	-0.180777892188463	-0.216154373990405
ENSG00000276509	-0.134572649200389	0.359166430550512	0.707898114062157	20.868609081778	-0.250706161731678	0.576883152138521	-0.434587421737494	0.663861926645445	0.866822058927552	-0.571391232155092	-0.515605287608578
ENSG00000290578	0.276288938143624	0.174574092589976	0.113502239556738	29.546820178433	0.316103715388087	0.291208220766845	1.08549035654174	0.277704532517486	0.606254381667399	0.452087110123196	0.457707923599383
ENSG00000291242	-0.0115925487492802	0.217382405594739	0.957470645113786	459.878821187537	-0.0915889249117786	0.328611037574752	-0.278715303015177	0.780463317606294	0.92204422348985	-0.265041178462851	-0.242372736484579
ENSG00000289321	0.206935046504203	0.323606348063692	0.52252024816957	96.2849332240213	0.225063211135116	0.472598232219529	0.476225249675861	0.633913912800815	0.852319454875426	0.279322830783961	0.30137521113021
ENSG00000290557	0.288000158425531	0.22074276329913	0.191999535102373	63.2707614105387	0.347818851136633	0.336645377671629	1.03319063384231	0.301514695163779	0.627405192150788	0.481260390588927	0.51216844354687
ENSG00000291243	-0.0427211316002854	0.222358478146013	0.847642499530606	31.4573618996301	-0.107926880018505	0.373361304532237	-0.289068199377867	0.772529188452147	0.919119814672494	-0.34258415486951	-0.270427906641996
NBPF12	0.176869083968698	0.196248044920912	0.367453966752906	312.524175994474	0.173171147247486	0.282333117298316	0.613357543403285	0.539639952482596	0.800997914247271	0.204426898813872	0.212267322616818
PRKAB2	0.144268917242611	0.107113559472081	0.17801946646468	173.493155800152	0.137131133737122	0.184598159531432	0.742862952074949	0.457564657620387	0.748590599774892	0.123218127717745	0.150380219555029
ENSG00000237188	0.161789005374992	0.0806126711559155	0.0447504893657068	495.407850811922	0.144078951896022	0.163164909799233	0.883026577671046	0.37722191183795	0.691395280978414	0.166861610853308	0.162310857104062
FMO5	-0.0905535532433859	0.135804924507004	0.504905398517543	100.180604006379	-0.196473392065628	0.22266439727261	-0.88237452629252	0.377574306544022	0.691727427289762	-0.461737293343481	-0.422477991618972
CHD1L	0.218851761126152	0.214149603577383	0.306801087494003	25.0573140113644	0.270176325935692	0.355997011699308	0.758928634389482	0.447895248778633	0.743227471641291	0.309008008718261	0.378842440278132
LINC00624	0.00717219871077772	0.14318117578724	0.960049257065995	31.8598472275346	-0.101547602371099	0.309230097735416	-0.328388481958136	0.742617950639518	0.904326595888395	-0.21829718190712	-0.259473554110712
BCL9	0.164845971201239	0.0614353066776799	0.00729115839835369	858.482865443829	0.135644053404487	0.128660187548757	1.0542814835637	0.291754063601184	0.619455232372198	0.174476677368711	0.147826638553167
ENSG00000289419	-0.1742410856824	0.0854701046626711	0.0414879431430292	49.8536422886927	-0.330414740138555	0.211022873786299	-1.56577689522494	0.117400857069319	0.407546750226733	-0.67020744389646	-0.652479071114693
ACP6	0.0757194969810813	0.0989657210734864	0.444207043595667	905.188944906756	0.0132950385868225	0.176855115172373	0.0751747472718808	0.940075676246488	0.980284061083042	-0.0475421700919025	-0.0622683462156847
GPR89B	-0.130784468253239	0.0735504855072941	0.0753777211710135	158.781835292812	-0.257711914709968	0.160156159795988	-1.60912895912495	0.10758814619558	0.390279189735316	-0.561954669391701	-0.527635409530374
NBPF11	0.228955461990585	0.150739923697983	0.128793360999879	170.931351382989	0.250698356577174	0.244660216229976	1.02467969840067	0.305514345317313	0.631016340111046	0.334176871737199	0.345395308057211
ENSG00000227733	0.202337745509839	0.162231093006475	0.212317108790261	250.192119064632	0.19676264040164	0.265745220984891	0.740418358879264	0.459046182425798	0.749348927614334	0.267870706405329	0.25277810566058
LINC01138	0.167586525798171	0.242854255436216	0.490149935588063	3080.43841840395	0.163585271662164	0.341111218043333	0.479565792648259	0.631536174875029	0.8513119839376	0.181303546470597	0.195806672009245
ENSG00000272824	0.445068112103682	0.353975971587642	0.208630582373443	27.4042227603239	0.576158156406642	0.518739365254162	1.11068909552362	0.266702197535499	0.59644735241941	0.87252512257507	0.904267578422015
ENSG00000291232	0.450675682700164	0.119851003458071	0.000169709969294277	205.897727009916	0.571743824297282	0.198616148270222	2.87863715652874	0.00399397564602024	0.064623245587859	0.886493882943731	0.896687386307982
NBPF14	0.516409081224054	0.201162662600322	0.0102546548915211	376.247334675176	0.629689620878902	0.284578282063	2.21271144204708	0.0269175460397805	0.188533939276649	1.05023931893947	0.996190608858464
NOTCH2NLB	0.33493783989026	0.183314241883938	0.0676811365000711	57.1494512088125	0.380310951421616	0.305259689066108	1.24586037738921	0.212815658774447	0.537540197519541	0.598184683089612	0.56796314957417
PDE4DIP	0.859990815276575	0.194838213572033	1.01538296832709e-05	4602.83377840923	1.14257594795774	0.294995566657009	3.87319701413076	0.000107416924617854	0.00576839591203653	1.90611992310688	1.87690750908333
NBPF9	0.0782567148440533	0.123649731381027	0.526805286535121	320.375577626562	0.0146265120679093	0.214043885605849	0.0683341737443661	0.945519620983358	0.982203709076839	-0.04122182374563	-0.059981969810072
ENSG00000274265	0.236099823888531	0.15122104233014	0.118455462523633	1026.11599424401	0.259297470052394	0.231036629712886	1.12232190356407	0.26172559638651	0.591240846666498	0.351973862006391	0.360161512895838
ENSG00000289614	0.122842473575866	0.251866354277512	0.625741952640754	54.96181539169	0.11099913670938	0.374172921035574	0.296651976851171	0.766732224269118	0.915930801351417	0.0698437025573869	0.105506940226175
ENSG00000291233	0.553288900141186	0.214514633542489	0.00990123847410245	142.442623956567	0.713425029048369	0.335401303219075	2.12707888192784	0.0334135296071218	0.213924609542743	1.14210893413722	1.13997917413785
ENSG00000272755	0.451837217499851	0.291717716939353	0.121409349691827	50.5317904176233	0.590209024609344	0.446719832209374	1.3212062282758	0.186432610170679	0.506384928717671	0.889387328687752	0.928395414232015
NOTCH2NLC	0.0742826065458696	0.191511809420386	0.698108680883386	729.558980497427	-0.0217461189422318	0.301995788518293	-0.0720080205387186	0.942595524956499	0.981202605963218	-0.0511215415541334	-0.122440236184076
NBPF19	0.588614819971031	0.223863327317523	0.00855485101603547	409.162860456508	0.73258848582173	0.331729274931408	2.20839262972256	0.0272169151321462	0.189381926903147	1.23010770301856	1.17288623239997
LINC00869	-0.0813423766790654	0.207041592948617	0.694408557612556	288.917393940888	-0.186197977300944	0.28690450896405	-0.648989372712421	0.516345245324895	0.78712434433788	-0.43879175642574	-0.404833279794383
H2BC18	0.750073491781065	0.490366179711039	0.126111030158655	56.8787244834019	0.917827520238186	0.680639635868741	1.34847791969492	0.177504717249601	0.494324360754757	1.63230995034675	1.49097454861829
ENSG00000290791	-0.087699307538326	0.231889938815561	0.705286725750652	60.8959059342876	-0.238279886595999	0.375104367314545	-0.635236236522378	0.525274353070347	0.792960825463601	-0.454627213568065	-0.494267166584434
ENSG00000290792	-0.129730139992431	0.232081216142494	0.576171306294977	77.452582120909	-0.303354855963623	0.360857854448774	-0.840649170369343	0.400544503978167	0.707614499551531	-0.559328280909961	-0.606012444783033
ENSG00000264207	0.357362463124171	0.269947052085416	0.185561408887565	18.2286902510301	0.415308363428969	0.443124757194067	0.937226721564296	0.348641947270046	0.667910030442343	0.654045627311786	0.628059920713619
H2BC21	0.715733100593541	0.379158551690193	0.059067829702064	57.3367995505592	0.887983774191039	0.550414131999898	1.61330119007773	0.106679088131466	0.388369545170498	1.54676618639208	1.4397275371032
BOLA1	-0.142683069991256	0.18073925312509	0.429853999138302	27.3241500967196	-0.326159709699363	0.334165648476403	-0.976042005473803	0.329043648788206	0.651551718692359	-0.5915947271566	-0.645172428256593
SV2A	-0.0610345546731629	0.272286053083	0.822635913053693	36.1707741699272	-0.159156596742056	0.412388471395997	-0.385938521034031	0.699542200906919	0.883957849687861	-0.388203878069323	-0.35839842745728
SF3B4	-0.298107584239949	0.146047299887215	0.0412337847896481	39.9619661217714	-0.487245566104703	0.286870462734532	-1.69848635324856	0.0894160061966169	0.358195867202507	-0.978765563011521	-0.921785448789646
MTMR11	0.352452268090486	0.247317160719055	0.154127616114197	33.3490440903204	0.424789161484675	0.384272885450685	1.10543620840297	0.268970621591905	0.598436493793745	0.641814067029344	0.644340134543526
OTUD7B	-0.0799614735966524	0.153706871875808	0.602909863088552	2135.0523868551	-0.201241521274065	0.25343271904716	-0.794062905652751	0.427158811086468	0.729378026345494	-0.435351852474701	-0.43066571617822
ENSG00000285184	0.311038893738394	0.108139365265916	0.0040239494515253	476.710530704888	0.35902246187002	0.194740551570328	1.84359374036364	0.0652423689651533	0.304879344305504	0.538651121074652	0.531407032675641
VPS45	0.0482889457540038	0.0679171855690128	0.477085815960347	1455.91741004879	-0.0171975963380457	0.13072870563336	-0.131551798472462	0.895338813309753	0.966129637161882	-0.115873150554582	-0.114629615161329
PLEKHO1	0.0237497611637679	0.117182928413302	0.839390991513698	356.400530182991	-0.0562828445986737	0.191441154671383	-0.293995534530105	0.768761315600692	0.916999328859094	-0.177001581001516	-0.181745927051875
LINC02988	-0.0843033247062528	0.24856520023484	0.734489347927854	23.1422520269923	-0.178966653409219	0.420299778040894	-0.425807156604793	0.670248371676193	0.869865157998585	-0.446167637432354	-0.392415812558094
APH1A	-0.21052695872715	0.138375319721234	0.128154509680772	91.5140209929251	-0.365559438929505	0.24505109741085	-1.49176821810601	0.135759918383962	0.435487858852622	-0.760597507937336	-0.712828759816269
C1orf54	-0.322661846727173	0.193359787969262	0.0951744203595385	330.072721547122	-0.565961865659947	0.306512664507718	-1.84645507737477	0.0648261563541652	0.303900809544294	-1.03993155331192	-1.05695531330196
CIART	-0.0158324336142132	0.145574644759297	0.913394293449341	39.6314503547398	-0.0804555264629843	0.269284201572073	-0.298775516696811	0.765111332984996	0.915279720720062	-0.275602960013334	-0.223254714316514
MRPS21	-0.117491773458434	0.111995548881809	0.294143424488053	246.229112295659	-0.250927088679775	0.187238190324292	-1.34014908093897	0.18019688204939	0.498159150412395	-0.528841850739204	-0.515984658409925
PRPF3	0.0634557903325196	0.0969948174631819	0.512971135056143	548.954435762759	0.00350389292162092	0.135624948486127	0.0258351649953204	0.979388813592422	0.99254371408565	-0.0780917238528088	-0.0790814820015818
RPRD2	0.140660423121447	0.104354643606584	0.177688085154872	1869.65218155857	0.110292017065205	0.181271563557374	0.608435293990814	0.542898809158888	0.803388844753663	0.114229174515465	0.104292690229197
TARS2	0.247869961349271	0.176694734881879	0.160672119456258	97.9265151540918	0.28075717480132	0.259121906639527	1.08349455452214	0.278588966609929	0.606970219205134	0.38129390833776	0.397011636692002
ECM1	-0.248437109706387	0.133861094738769	0.0634632293767819	23.2349367971282	-0.443069991940248	0.320985726224462	-1.38034172781382	0.167481452814528	0.479229988191543	-0.855033735793462	-0.84592814339926
FALEC	0.246783971342759	0.226819647474532	0.276586943047024	67.6760965091325	0.279309332897405	0.343947594064779	0.812069448128775	0.416751782841331	0.721935035671125	0.378588648742233	0.394525435040079
ADAMTSL4-AS2	-0.172978776532869	0.267988398820677	0.518621916684426	15.5075760860468	-0.286159102824384	0.429978198073924	-0.665520028936877	0.505717937278418	0.78013751574621	-0.667062963819468	-0.5764842830789
ADAMTSL4	-0.080748124973241	0.281789033192376	0.774452888389502	24.3597652755169	-0.190004884831365	0.479646434964694	-0.396135300881265	0.692005217571129	0.880685103921422	-0.437311443421293	-0.411370416041964
MCL1	-0.0747580789832508	0.134574800942189	0.578543680507744	605.927933278351	-0.195768011119801	0.195688042712009	-1.00040865249958	0.317112784388465	0.640614003949449	-0.422389916248025	-0.421266727275809
ENSA	0.307020877882972	0.114004185004493	0.00707980971902413	1853.91232522176	0.327137510179666	0.152374693354042	2.1469280953338	0.031799006500591	0.208096818249212	0.528642027176292	0.476654908600725
ENSG00000288880	0.257061260308319	0.0861242138552732	0.00283788492176022	152.034655905582	0.292437275734033	0.139032306470439	2.10337642493336	0.0354328775723391	0.219187536578373	0.404189929070196	0.417068444106544
GOLPH3L	0.255412030721997	0.111959511938077	0.0225313365814485	263.552339127374	0.283895213733749	0.183907023362618	1.54368880830603	0.122663738857536	0.415643533301935	0.400081609346376	0.40240020678139
ARNT	0.0420597252844468	0.0771549063135305	0.58566169356581	631.157432288478	-0.0347892183582429	0.149623057826704	-0.232512413952509	0.816140046453215	0.934253069639654	-0.131390474237922	-0.144837554031132
SETDB1	0.143008975813774	0.106859935115652	0.180803770590287	311.295122831528	0.127809394665409	0.159227839883171	0.802682462810431	0.422158291807059	0.725315330438913	0.120079545760522	0.134373138245797
CERS2	-0.127316346164643	0.0703412405650391	0.0702986515877462	102.555830979799	-0.238166224964396	0.159821361688605	-1.49020270161655	0.136170946255118	0.436164769903479	-0.553315390482711	-0.494071989379321
MINDY1	0.340713933820015	0.199832089690362	0.088194218257468	99.8413155295591	0.424690610031125	0.292976521259272	1.44957216436907	0.1471778629587	0.453223100286476	0.612573244157792	0.644170904197344
PRUNE1	0.347502762631964	0.116179114670255	0.00277979049328925	118.790572741539	0.415809301601669	0.185737616872514	2.23869191714176	0.0251759688177369	0.182604392613807	0.629484582361447	0.628920120511061
BNIPL	0.389825100754064	0.182262383221642	0.0324508401507917	29.7002121517357	0.501727373936802	0.335894279825741	1.49370621672121	0.135252422948179	0.434809101936031	0.734911806022247	0.776456707753059
C1orf56	-0.470133091251016	0.164589719385144	0.00428483015791301	59.0911372149177	-0.758548760902097	0.293386401075446	-2.58549393605681	0.00972395832672556	0.107994995458075	-1.40729036593463	-1.38766121136644
CDC42SE1	-0.025022120601799	0.157998200912991	0.874165523633913	267.801833868277	-0.146383907807946	0.234843990091458	-0.623324053346814	0.533071594423164	0.797477272031192	-0.298494965238042	-0.336465452426234
MLLT11	-0.24193160768463	0.161455515709835	0.134018641208575	20.5469557332079	-0.399833397593445	0.321866203618552	-1.24223479538502	0.214149945120949	0.538338991125198	-0.838828179883606	-0.771683233096662
GABPB2	0.293293416441772	0.183883261911078	0.110712705573659	671.981686591017	0.314659020908553	0.27054394005189	1.16306068747354	0.244804880771672	0.573149781690803	0.494446181391943	0.455227126634032
SEMA6C	-0.00468485457684255	0.157654744082226	0.976293621204034	43.2188890706862	-0.111755702314686	0.27162534304232	-0.411433267098623	0.680754864585448	0.87479691619672	-0.247833740244363	-0.277002674433936
SCNM1	-0.0589425893009561	0.205471620209961	0.774215791330418	47.5518123765689	-0.165361199483369	0.318542709757746	-0.519117827587789	0.603678577024436	0.837458492318208	-0.382992679657978	-0.36905283215662
LYSMD1	0.0413689818627209	0.14418959592537	0.77418365017272	29.1274556823443	-0.0324584762223342	0.260762216743707	-0.124475380780477	0.900938892055854	0.96862148409377	-0.133111153303536	-0.140835255898421
VPS72	-0.0320371244384309	0.0928823980815817	0.730153480862097	59.9327654032983	-0.110671895507309	0.176362528253478	-0.627524999801799	0.530315154051919	0.795504295654252	-0.315969717609527	-0.275141585686898
PIP5K1A	0.0251011863571107	0.115028559405787	0.827260045511896	1092.78274280889	-0.0710717338762867	0.171324618067577	-0.414836668996707	0.678261473948355	0.87349620721494	-0.173635108059772	-0.207141076102799
PSMD4	0.0198743659721915	0.063186953173716	0.753116448820582	216.382444576011	-0.0561706714287429	0.124386112732958	-0.451583140549899	0.651569317869118	0.861651513870279	-0.186655399144965	-0.181553305799769
ZNF687	0.186118238412414	0.133541611986742	0.163405289420056	39.6874924697507	0.23710944943297	0.238402553731621	0.994575962889616	0.319942543028732	0.64333072187538	0.227467040674601	0.322060741418144
PI4KB	0.364233530014594	0.114230908171528	0.0014297716184007	387.351207558938	0.42413812377042	0.173299526906303	2.44742805327874	0.0143879847656901	0.134354353409945	0.671161824998102	0.64322218717906
RFX5	0.404947711659566	0.176098709648607	0.0214737520865607	38.6589186773297	0.525702712779854	0.294901506464388	1.78263827500433	0.0746452050789407	0.328049237328982	0.772583044262202	0.817626622006687
SELENBP1	0.320307557286785	0.166393594775334	0.0542294429447399	196.86126536701	0.373917731614415	0.257991485559634	1.44934136412802	0.147242274882823	0.453223100286476	0.561739861165847	0.556984855878716
PSMB4	-0.329929305105116	0.202818104047977	0.103795490681467	51.3114948068695	-0.55089945789681	0.348244719514926	-1.58193197778896	0.113665099883666	0.400279449786399	-1.05803518354252	-1.0310904844409
POGZ	-0.0574328407963764	0.0731180470147351	0.432171573013683	3119.62979763177	-0.177789066012601	0.150618967847801	-1.18038961860537	0.237845288988171	0.565538577700029	-0.379231814820957	-0.390393685886088
CGN	0.222902216785837	0.162502510864818	0.170161596295167	32.1095889925562	0.22793784734301	0.282470326710262	0.806944396594311	0.419698518855463	0.724090816392327	0.319097911916184	0.306311471967403
SNX27	0.127279322211435	0.160433245042708	0.427575359088835	574.03623846744	0.0787848486483856	0.256847356646974	0.306738016216659	0.75904279098481	0.912612888536036	0.08089613146861	0.050189287120424
MRPL9	-0.138378987015379	0.146130861062972	0.343662974084404	29.2424974605594	-0.303170899894037	0.333084716575526	-0.91019156631071	0.362721491098714	0.680481683161515	-0.58087302465417	-0.605696559545253
TDRKH	-0.212483209169894	0.111936725222976	0.0576639563578936	43.657501978001	-0.404021733988635	0.26335682033148	-1.53412291916383	0.12499941587374	0.419441382941946	-0.765470633150047	-0.778875350437907
THEM4	-0.152731911238448	0.142091998369395	0.282428255523717	290.796202241536	-0.300651739435828	0.218737913460309	-1.37448389572566	0.169291506467791	0.48206779734447	-0.616626931914362	-0.60137071369446
ENSG00000285651	-0.219766251445114	0.265401186077567	0.407640478578042	27.4587103738583	-0.405668933243142	0.434846588451697	-0.932901266829656	0.350870948237849	0.670398785040274	-0.783613083708085	-0.781703884062004
S100A10	1.19280446229014	0.281206015706386	2.21787719043657e-05	36.2274006124852	1.68156449937818	0.481271079535982	3.4940069554968	0.000475828621221681	0.0158315078878337	2.73517664251207	2.80244656364802
FLG-AS1	0.239451288338662	0.145400705089511	0.0995915152766969	941.863431237246	0.255614140542867	0.255584995967088	1.00011403085564	0.317255326751753	0.640614003949449	0.36032254045501	0.353836582054703
S100A6	-0.703958321987026	0.233953523676813	0.00262137993914121	113.233619694861	-1.10598660570847	0.371080107826475	-2.98045242087094	0.00287822946140867	0.0530486898679701	-1.98976160906925	-1.98427368774396
ENSG00000285867	-0.0294947133370303	0.232198013482059	0.898921427452091	167.226153472543	-0.177477347287415	0.35125106752654	-0.505272050949724	0.6133677703811	0.842637824276739	-0.309636434626631	-0.38985840948098
S100A16	0.0791008584003071	0.174195677969886	0.649762633357795	79.9218574637216	0.0305635509637033	0.279204635767936	0.109466488189353	0.912832500553475	0.971824038852455	-0.0391190166830752	-0.0326152439801801
S100A13	-0.632813494258304	0.196774496969114	0.00130021423476349	238.531502365541	-1.01246841464165	0.33161510863193	-3.05314320212538	0.00226457843068676	0.0448586345019863	-1.81253601147524	-1.82368634703611
S100A1	-0.522907527131408	0.281200506091467	0.062948651952559	85.8669575641369	-0.770722777996253	0.479421419913773	-1.60761022762577	0.107920570823289	0.390427060606006	-1.53875432804095	-1.40856616053815
CHTOP	0.076692133360208	0.124786107501576	0.538826369462371	313.085896788447	0.0151601421321982	0.180265351156836	0.0840990353104991	0.932977691639199	0.978423496463442	-0.0451192804871982	-0.0590656322294543
SNAPIN	-0.0203141388131096	0.179655100063789	0.909972690786615	61.3006449387038	-0.107029205423818	0.29994328660271	-0.356831475163449	0.721217971591261	0.894549362553802	-0.286767129039693	-0.26888643995688
ILF2	-0.067088688656655	0.127689576946378	0.599301969735346	50.3497339387868	-0.178642738129779	0.229086293739664	-0.779805440183999	0.435505403725647	0.734353526703245	-0.403285051886059	-0.39185959250351
INTS3	0.0186089023893902	0.0753127691514557	0.804839905860294	794.314343131913	-0.0765206455513047	0.14066874284924	-0.543977602993969	0.586456885273146	0.828835696251026	-0.189807737085125	-0.21649782504823
SLC27A3	-0.605866336689561	0.236700429612034	0.0104782617863078	77.1834998798115	-0.949877603636293	0.363594646831635	-2.61246311493728	0.00898923917754328	0.103176381095161	-1.74540919065011	-1.71620680987402
GATAD2B	0.0505782313085124	0.0845006329721908	0.549470027550121	1217.71470924275	-0.0206324144567462	0.141200533198302	-0.146121363633734	0.883825581684893	0.961836992702757	-0.110170416941842	-0.120527807814597
DENND4B	-0.085114788231584	0.0991950663754207	0.390862285751595	184.853018425034	-0.229502058304139	0.177528681862767	-1.29276044803593	0.196093923817872	0.517879975396735	-0.448189036777798	-0.479194076670059
CRTC2	-0.0773684601993208	0.17547360349515	0.659276529580285	67.7368487125894	-0.212777433688476	0.289745101710589	-0.73436076203631	0.462728894394163	0.751625320998363	-0.4288925164473	-0.450474926302326
SLC39A1	-0.303460251032762	0.187238873723901	0.105079462937245	48.4833887384267	-0.507186748414847	0.290319682032675	-1.74699402005326	0.0806383754097922	0.341214319404157	-0.992099344276618	-0.95602799990431
CREB3L4	-0.145649139133595	0.224387258114079	0.516275556816858	27.2094672540702	-0.317330684771613	0.374559601893904	-0.847210118675583	0.396878014495235	0.705348362730892	-0.59898336513687	-0.630011424627069
JTB	-0.463134231177872	0.192674761282426	0.0162296468380513	99.463992389324	-0.772885679420683	0.313151577558803	-2.46808809154267	0.013583688642998	0.13044340968762	-1.38985582854746	-1.41228024636467
RAB13	-0.289753637276239	0.185807813344849	0.118895456481527	51.4411426968204	-0.510358411568187	0.312247439786286	-1.63446788200248	0.102160644871884	0.380823497645075	-0.957955431197615	-0.961474308751878
RPS27	-0.828012509677788	0.358227537472868	0.02080994225933	182.307351415223	-1.24654108175814	0.546156666181323	-2.2823873788337	0.0224664798188655	0.169315669438104	-2.29878727192371	-2.2256306823128
NUP210L	-0.155115663357595	0.252407644882738	0.538855750677553	180.709503316102	-0.373484144046443	0.381597402135176	-0.978738696743384	0.32770910667	0.650522508567852	-0.6225649868274	-0.726436885744558
TPM3	-0.0767528478982977	0.102798157745197	0.455283061417311	220.71348325355	-0.221110750747851	0.188603612480682	-1.17235692275247	0.241053786740361	0.569485279939138	-0.427358993049772	-0.464784711495713
C1orf43	0.111763383964934	0.100617607198881	0.266665803350995	307.00103076555	0.0621064231368861	0.16255779798426	0.382057482981527	0.702418727541591	0.884981016760006	0.0422450936383812	0.0215494688184217
UBAP2L	0.00268050689224806	0.0379424495323561	0.943678983066265	465.120368816986	-0.103416837948552	0.118772211091381	-0.870715776007449	0.383909362393632	0.696778681083613	-0.229486228140844	-0.262683363529771
HAX1	-0.300722346879366	0.189022044668551	0.111623537690323	53.9108975060026	-0.508442855276499	0.296135917221776	-1.71692397209531	0.0859930642213874	0.351318809700822	-0.985279077572328	-0.958184958441
ATP8B2	0.360050825673523	0.191422441486057	0.0599824275653874	484.625147718404	0.440916751245106	0.283339803162928	1.55614123509349	0.119674511496319	0.410787554420018	0.66074248321219	0.672034070045381
IL6R	-0.391745160361503	0.177476880334698	0.0272929332783509	490.695899003694	-0.655603901825166	0.273806093662232	-2.39440946348667	0.0166471527584697	0.146003568740046	-1.21202180826767	-1.2108866077292
SHE	0.134757122007511	0.110871781924867	0.224201333753614	86.9382146104893	0.0792639102089386	0.238134991097632	0.332852848897126	0.73924536292747	0.903391702302836	0.0995237335003576	0.0510119208900357
TDRD10	0.0620322894566496	0.191790692465582	0.746363983393363	140.386151877043	-0.00440451126363625	0.330643045481674	-0.0133210461366875	0.989371657288438	0.996026623593069	-0.0816377412015838	-0.0926616163355089
UBE2Q1	-0.102756984933336	0.105720000221638	0.33106398488062	61.7717964472369	-0.237376033288247	0.203411427280107	-1.16697491612096	0.243220499571235	0.571759184855941	-0.492136698936194	-0.492715089951792
ADAR	0.0733061071567764	0.0760352134140144	0.334992114410376	586.47468215218	0.01500561437234	0.122402364178949	0.122592520765385	0.902429777332439	0.969286990563424	-0.0535540541247184	-0.0593309838336513
KCNN3	0.517667994525095	0.14385020495425	0.000319860902321376	4848.78279610527	0.652143961298833	0.219288551891573	2.97390792028798	0.00294033295016167	0.0538250756584522	1.05337533977499	1.0347486987258
PMVK	0.121821581848815	0.0980783505030696	0.214205451069828	152.364950687373	0.0979741162834869	0.176762911267135	0.554268514707942	0.579395094666973	0.824820015644997	0.0673006062820627	0.0831406672155578
PBXIP1	0.317894098868869	0.128960880145048	0.0136996857175681	956.905023473006	0.37446675681486	0.217957742740242	1.7180704484591	0.08578376625637	0.351179461913597	0.555727806262652	0.557927629641931
PYGO2	-0.0601044062695182	0.203659841278092	0.7679010345833	79.3141511260175	-0.198815853284351	0.317917480170859	-0.625369366847965	0.531728662517861	0.796706121248808	-0.385886828299863	-0.42650041349791
ENSG00000271380	0.247281392748081	0.264167195644877	0.349232459046921	33.1643246634168	0.282501616130226	0.42405921955363	0.66618435139222	0.505293273933821	0.779942750178217	0.379827752253038	0.400007152225763
SHC1	-0.858966856225236	0.292043929639634	0.0032691716010355	151.082259795813	-1.37898238526792	0.41329352569147	-3.336569047291	0.000848193568066811	0.0238438275377947	-2.37589621631418	-2.45305591892074
CKS1B	-0.0116647673331155	0.191097881068006	0.951326716774094	22.3072788517282	-0.0868819592231784	0.33286944213421	-0.261009117166569	0.794085476416718	0.927398981508436	-0.265221078844737	-0.234290040550102
FLAD1	-0.116617219834184	0.109008047119373	0.284707644736312	84.5786411215118	-0.228329935681598	0.199035313252054	-1.14718303978775	0.25130597960022	0.581286978842442	-0.526663290559444	-0.47718133398556
ZBTB7B	0.347340781370083	0.181472585513357	0.0556185696516812	104.735846599977	0.407327786802434	0.281229623471898	1.44838151036083	0.147510382888183	0.453668248351961	0.629081078314108	0.614355853481878
ADAM15	-0.247805739913868	0.183459790621592	0.176780022577974	95.9978750890963	-0.451256735497951	0.289419091513038	-1.55918095499109	0.118953557158042	0.410058711431562	-0.853460959635953	-0.859986235862247
EFNA1	-0.484401824127468	0.394728220699187	0.219755662310597	64.9134698566992	-0.790533801553655	0.559359638497925	-1.41328359635764	0.157572355167915	0.467167929004802	-1.44283454801602	-1.4425852059612
SLC50A1	-0.21976036708686	0.169450706407587	0.194666112451893	43.8171635368816	-0.410148446340125	0.291472482251963	-1.40716009679971	0.159379921043583	0.468605491305102	-0.783598425454754	-0.789396003506407
DPM3	-0.942860181770482	0.135821554359072	3.86850278196336e-12	38.9183124578986	-1.44553056152528	0.313447022840356	-4.61172209717082	3.99346663219472e-06	0.000542440291115929	-2.5848790085784	-2.56733095495612
MUC1	0.605728548427866	0.381739886158581	0.112567624724364	102.029023733588	0.790904199188186	0.526673036060671	1.50169867267911	0.133174946853031	0.431666003716597	1.2727389223166	1.27302466775859
THBS3-AS1	0.342868291042405	0.199685814026533	0.0859720824383508	428.491848133738	0.39460638656053	0.3059262125742	1.28987438912193	0.197094274294393	0.518865122100093	0.617939864028249	0.592510950243022
THBS3	0.104820156742818	0.100301185413104	0.295998004646879	66.4034280546947	0.0908415842377303	0.21326904363685	0.42594828901851	0.670145526852785	0.869865157998585	0.0249491406794021	0.0708928431219205
MTX1	-0.0397629352337163	0.164585822020285	0.809094827498623	41.536532523127	-0.109473863837577	0.32875281480663	-0.33299749509968	0.739136173980503	0.903326562545052	-0.335215128397695	-0.27308435256753
GBAP1	0.161079576593546	0.182524423701003	0.377501230101369	68.8336708866703	0.137399020627318	0.281569189674237	0.487976048751225	0.625566806250508	0.848720988436563	0.165094385550273	0.15084022891595
GBA1	0.367119443971345	0.151626227292144	0.0154687960521525	29.2739236982159	0.46755031467068	0.275842229668826	1.69499179016939	0.090076978209523	0.359063939772806	0.67835079209407	0.717768627945788
ENTREP3	-0.000991764741438424	0.0926506187296874	0.991459326722441	105.698575891184	-0.0733316117426707	0.16872851434512	-0.434613035190229	0.66384333173932	0.866822058927552	-0.238634054561751	-0.211021687700898
SCAMP3	-0.135793564547235	0.147327392511835	0.356678327503149	129.413141952924	-0.281502800167762	0.23218496618166	-1.21240752490201	0.225356421859284	0.550666848516019	-0.574432598040209	-0.568488584566902
CLK2	0.113623809542595	0.127993542076941	0.374685573920211	145.444931064019	0.0746189636327497	0.185865468212632	0.401467601003673	0.68807588712993	0.878652278159001	0.0468795139512305	0.0430357227847147
HCN3	0.271629517076069	0.152316501659234	0.0745337433394008	22.8163749265673	0.308901900593605	0.320492390765855	0.963835365499463	0.335128472875302	0.656742261989024	0.440480241296578	0.445341128723187
FDPS	0.044915644231271	0.145657641667873	0.757804999971718	176.676370107543	-0.0126832945961321	0.228596976384379	-0.0554832124061236	0.955753503906547	0.98406265603831	-0.124276226327155	-0.106877757435929
RUSC1-AS1	0.38692850718463	0.202219135783561	0.0556953381294534	44.5859415224301	0.503619441224692	0.344465070057973	1.46203341064432	0.143732054537384	0.448011206266079	0.727696235435902	0.779705723273318
RUSC1	-0.329455932296674	0.173132152888625	0.0570515155676361	39.2263548955644	-0.528775316987588	0.306365257533153	-1.72596371156859	0.0843539413951433	0.34824480374567	-1.05685598638175	-0.993099405769167
ASH1L	-0.0727243138157341	0.055466846653993	0.189813437773178	3823.10521966193	-0.205849942787661	0.0967251348751883	-2.12819494181409	0.0333209240437893	0.213645147260536	-0.417323697681112	-0.438579194265071
ASH1L-AS1	-0.308410736252652	0.131519180611452	0.0190277556475998	29.2062578305244	-0.536710917110513	0.254920060256268	-2.1054087174268	0.0352557456227921	0.218994509336441	-1.00443126958285	-1.00672624035743
MSTO1	-0.0729035886995902	0.182526234701056	0.689587957179128	493.436673830009	-0.231121594026172	0.266251096256944	-0.868058750838454	0.385362170934974	0.697956686080075	-0.417770281072194	-0.481975107096501
ENSG00000287839	0.721797934858492	0.487658877723087	0.138838885015932	24.168560994138	0.941799367676679	0.709345379437328	1.32770212505471	0.184276531259546	0.503574953724313	1.56187401518623	1.5321384675103
YY1AP1	-0.182396795468133	0.0907994173490963	0.0445596033105239	698.947244462903	-0.369213791679744	0.157287592979206	-2.34738026494281	0.0189059485847653	0.155413718695321	-0.690523756223356	-0.719103932416111
DAP3	0.0379706172928705	0.157234056197715	0.809174552490535	619.514091991352	-0.0564821939097781	0.228090619284587	-0.247630499171497	0.804420310612457	0.930929224801691	-0.141576662476326	-0.182088245218822
GON4L	0.108919321816736	0.12172832513961	0.370907993271902	912.114341458788	0.0712271497820432	0.179483592765416	0.396844907574013	0.691481832592037	0.880444147506167	0.0351603816515757	0.0372113760961457
SYT11	0.00197263883628762	0.139097094667343	0.988684987864007	739.584968499074	-0.076726089310368	0.23351489985385	-0.328570422522882	0.742480407262406	0.904326595888395	-0.231249565592636	-0.216850608464554
RIT1	-0.040752334441907	0.0707830349845947	0.564793704993057	146.047239937757	-0.112870761074948	0.148481406543093	-0.760167644574342	0.447154382584687	0.742684282788623	-0.337679775112411	-0.278917428333693
KHDC4	-0.143341652841702	0.0997809887942905	0.150842270965761	304.472506046912	-0.290035944101206	0.167501948158812	-1.73153773606392	0.0833559004608831	0.347141431953572	-0.593235292507049	-0.58314150798765
ARHGEF2	0.368370482704186	0.297674143143504	0.215903096566889	56.7490782436076	0.477186250695631	0.44630131926542	1.06920197206911	0.28497867030849	0.612960110028799	0.681467196956086	0.734315241217769
SSR2	-0.00718086241667097	0.104529807193462	0.94523097183123	62.2539635478278	-0.0637228473078663	0.19930767864834	-0.319720984861298	0.749179850502892	0.907895986354067	-0.254051430203493	-0.194521732874239
UBQLN4	0.217734541231058	0.162019335268535	0.178987200471188	84.0819070932459	0.256872054564998	0.269127632235201	0.954461838167951	0.339849917460824	0.660574081990951	0.306224953788294	0.355996643806846
LAMTOR2	-0.480190386069822	0.135540079021525	0.000395913971860834	33.8870393159498	-0.7699147929332	0.277099709321488	-2.77847564264296	0.00546146077285224	0.0770996086745708	-1.43234362899457	-1.40717870670562
LMNA	0.210815964467887	0.116679303627454	0.0707937378545098	421.10240886638	0.1792361986648	0.195162653834936	0.918393940350874	0.358412661995217	0.6768760682896	0.288990406450174	0.222682092911796
SEMA4A	0.298127757440559	0.312082113067747	0.339432949341609	194.679103013607	0.340012000070587	0.455822568138365	0.74593059632663	0.45570934146424	0.747610478969233	0.506488785188106	0.49876269395209
SLC25A44	-0.0702273760394722	0.10367079408642	0.4981474251999	80.1953142220702	-0.173633472216925	0.166548778941987	-1.04253824807329	0.297162202193093	0.623614349906365	-0.411103691200242	-0.383257793402531
PMF1	0.29450331658958	0.129446063436807	0.0228996640319202	196.04866525103	0.342890198695363	0.197505431882537	1.73610515633459	0.0825452428206394	0.345437815345975	0.497460107822996	0.50370507209167
PAQR6	0.108217515058896	0.332195432219066	0.744602457293759	162.904000643284	0.0855118762389976	0.466881786128533	0.183155305646162	0.854676162008202	0.949937708755593	0.0334121432198516	0.0617407880564595
SMG5	0.116776803133525	0.109645815652159	0.286859382267263	347.842750096804	0.0684344517150033	0.162161060682088	0.422015318764886	0.673013836157713	0.8707055904957	0.0547337908003269	0.0324158175970997
TMEM79	0.240692701168299	0.181730630336619	0.185354427626163	37.7155477894414	0.246332398289628	0.298300845949348	0.825785114707503	0.408925999452685	0.7154323904268	0.363414966673713	0.337898182385291
GLMP	-0.0751801365321883	0.114454977341194	0.511275209480626	51.0954749912323	-0.174286236640723	0.226067767225723	-0.770946865975379	0.440738426508914	0.738823785934601	-0.423441284333625	-0.384378705833904
CCT3	-0.154493995850479	0.147444457600013	0.294725470649772	320.12420337374	-0.334965263534089	0.256344957944618	-1.30669729656417	0.191315537204985	0.512975576763873	-0.621016379585372	-0.660293127851478
MIR9-1HG	0.0482846235133835	0.259808568361602	0.852564804688371	2956.30663729499	-0.0598534221970796	0.371087082179691	-0.161292120020758	0.871863329316807	0.95745627115136	-0.115883917488754	-0.187877242839509
MEF2D	0.38627305275851	0.103016533817616	0.000177101382124864	310.116358882746	0.459466973328053	0.166603975336968	2.75783919560592	0.00581848126575601	0.0800813919130249	0.72606346315894	0.703888095447906
NAXE	0.414357219424941	0.214791778919233	0.0537170628979436	198.617263239379	0.511734845891736	0.300393507611556	1.70354828891132	0.0884655092621508	0.356419863338337	0.7960226348835	0.793641314192923
GPATCH4	-0.285058050551415	0.218615871839908	0.192260169452929	34.0008601770314	-0.513363193769274	0.369763976076602	-1.38835372557473	0.165029359870882	0.476260412953568	-0.946258471770929	-0.966634053370272
HAPLN2	0.474685085700726	0.344232087203757	0.167904573047965	18.4612962042983	0.610518301856836	0.511499975367856	1.19358422533211	0.232640647600196	0.558669354896683	0.946302598917783	0.963270049719167
BCAN-AS1	0.555341751865789	0.178485043923091	0.00186190563790997	44.5449493289488	0.735652730566265	0.290832790486804	2.52946969746743	0.0114235037876115	0.118593137586995	1.1472226983458	1.17814808476462
BCAN	0.298125914535093	0.226886446746559	0.188850470735867	535.15298885628	0.332204823272584	0.34787487235394	0.954954926823767	0.339600491134634	0.660389721136762	0.506484194411335	0.485356385017698
ENSG00000272405	0.446294879911529	0.265998433428836	0.0933841610605292	80.5765577670662	0.543638508946021	0.394065285628291	1.37956457666463	0.167720750465728	0.479581185830695	0.875581067255741	0.848425569002408
ISG20L2	0.095820498223142	0.104250545653072	0.358024096781806	92.095832773658	0.0735373752273416	0.168462338701278	0.436521158344716	0.662458651423827	0.866762315170369	0.00253050660282214	0.0411784434277945
METTL25B	0.13551544268998	0.099357049649232	0.172591555774333	136.733292531103	0.134037864493992	0.15270872417646	0.877735474622308	0.380087288321318	0.693893260495346	0.10141275116206	0.145068526972217
MRPL24	-0.502268318271432	0.0847794042683825	3.13412327952524e-09	46.6315660419536	-0.788926604575287	0.210879633063963	-3.74112280599423	0.000183199970648527	0.00815769786656416	-1.48734094718318	-1.43982536334871
HDGF	0.364420240129722	0.0695395300571224	1.60162895648409e-07	167.222754115583	0.442113731279455	0.124511325893214	3.55079128832528	0.000384074861109498	0.0135846521990677	0.67162692995073	0.674089497320051
PRCC	0.230547641009218	0.0960607363406628	0.0163941981998172	333.030103724195	0.25214462641914	0.156066163966538	1.61562647540438	0.106175096175632	0.387363051319666	0.338143075424275	0.347878810199604
ARHGEF11	-0.393366077447641	0.125416377586164	0.00170988552534759	1551.63072309634	-0.686390439468271	0.199003373689202	-3.44913971428573	0.000562375644228277	0.0177891192041211	-1.21605960002867	-1.26375255983232
ETV3	-0.178045779505506	0.0882159544234061	0.0435605946125219	58.077053646231	-0.335433445397108	0.195732049249545	-1.71373797333237	0.0865768595157745	0.352323352772653	-0.679685141123213	-0.661097079248445
IFI16	0.102363039306097	0.554000496315841	0.853408918733893	178.680699810669	0.0917834135207094	0.796029523187474	0.115301519412482	0.908206134079306	0.969884973729687	0.0188283288089747	0.0725101312476749
AIM2	0.0382266110576821	0.321368091617805	0.905315272968192	53.20909421547	-0.037100881213652	0.519951581333866	-0.0713544925057727	0.943115626962203	0.981554374748378	-0.140938968220855	-0.148807089651192
CADM3	0.322889342468969	0.1910236116159	0.0909684412248975	336.479398194409	0.391054529860843	0.300682331788283	1.30055706145113	0.193410112623543	0.514527141233315	0.568171227104586	0.586411781562881
SNHG28	0.0746621410307856	0.115902167554484	0.519457136788961	53.4900397164127	0.0128970652324983	0.230371852430339	0.055983685057176	0.955354804214375	0.983951681482634	-0.0501761007112199	-0.0629517371358302
ENSG00000272668	0.330798911766283	0.167658921739689	0.0484902219249988	69.0703714562418	0.395537341877011	0.260066634394318	1.520907681211	0.128283006107927	0.424180008571307	0.587874390218183	0.594109565837337
CFAP45	2.38492730581117	0.595500245519611	6.20400320916509e-05	16.8265862259534	3.3877554677474	0.867110755147387	3.90694665893236	9.34697775212416e-05	0.00533867662138993	5.70481885113595	5.73227943599681
KCNJ10	0.635988110436341	0.270547230178994	0.0187357642437948	958.307487144598	0.828234573429038	0.38722490601123	2.1388979907326	0.0324439308205764	0.21056738738469	1.34811712100074	1.33712754933255
PIGM	0.0612177383177824	0.208581376261678	0.769143281055647	271.994714298539	-0.0154681494973605	0.317309585605761	-0.0487478166404303	0.961120268978301	0.986207232278225	-0.0836668319586388	-0.111659847826514
ENSG00000225279	0.60592946910669	0.232257321706193	0.00908413911623619	82.8870665135737	0.784210142239369	0.354477451285123	2.21229908812618	0.0269460060773529	0.188552052915296	1.27323942654874	1.26152978326933
IGSF8	-0.2425690748419	0.123966346710182	0.0503788362808994	58.3210209965268	-0.415270835843044	0.239645119371073	-1.73285747246965	0.0831210047046038	0.346804886272793	-0.840416144905104	-0.798192055899634
ATP1A2	0.288464026166513	0.184495151051754	0.117927574070543	5899.59449918434	0.333787799477929	0.286490822825315	1.1650907215323	0.243982272233674	0.572199550894955	0.482415910114724	0.48807463626187
ATP1A4	0.588983893112212	0.26750057195761	0.0276791395698708	102.62509407086	0.745435627999184	0.392860317618053	1.89745717388518	0.0577676258976944	0.28355782113888	1.2310270840908	1.19494705687099
CASQ1	0.464215370783254	0.261937003163061	0.0763546399870218	17.907837326478	0.585389342836852	0.431825629360901	1.35561509793484	0.175221665539031	0.490863605159946	0.92022197517992	0.920119164765753
PEA15	0.258203409156833	0.126089598258351	0.0405818317389089	167.486177032285	0.294299795978047	0.211205187428073	1.39343071807018	0.163489582067429	0.474187260817858	0.407035083365756	0.420266722105604
DCAF8	0.138876522722079	0.0979338397808267	0.156171871357514	823.041941933768	0.103862342474655	0.155120904797871	0.669557353407602	0.503140007844869	0.777963602215476	0.109785382543239	0.0932517971972145
PEX19	-0.171259142614253	0.10505642691171	0.103066965982252	61.9096039930343	-0.330629985312464	0.206342036855643	-1.60233944740874	0.109080567055962	0.391991615360731	-0.662779263112064	-0.65284868530081
COPA	-0.164730048806195	0.0635313581193205	0.00951722226965797	658.298239011475	-0.332619991038518	0.13991735694009	-2.37726039365466	0.017441770526219	0.149647724620164	-0.646514938791925	-0.656265878510974
NCSTN	0.0549067938878102	0.115719506815718	0.635156410395285	70.13584233016	0.00565062741392998	0.207149879332261	0.0272779662346149	0.978238030726103	0.991984913968427	-0.099387734428867	-0.0753951576683897
VANGL2	0.340026892942329	0.103078134492192	0.000971234187942214	210.31061695602	0.415094493585227	0.178168517677364	2.32978586226383	0.0198174717577309	0.158844488967589	0.610861788328795	0.627692668213626
USF1	-0.053041703856543	0.162263938071613	0.743754603498964	67.4728638303563	-0.145981669669402	0.277575120861422	-0.525917701904857	0.598945389036194	0.835446609787016	-0.368293256205755	-0.335774738114256
KLHDC9	-0.230544726807488	0.214836915600866	0.283219500519069	33.2693098723954	-0.397394072091757	0.353764379091073	-1.12332980814174	0.26129744857659	0.590632353348064	-0.810462846343433	-0.767494478043039
PFDN2	-0.215612505760317	0.100298963113232	0.0315790907559049	75.5609251057094	-0.388462122084793	0.216200869754473	-1.79676484431329	0.0723729596886272	0.32298247169437	-0.773265879494608	-0.752156733775413
NIT1	-0.293177529823818	0.103127449528511	0.00447098502496339	88.8662508005558	-0.511643575207877	0.193741218815285	-2.64086072306423	0.00826957071564529	0.0982140639586263	-0.966484531937814	-0.963681162936267
DEDD	-0.19203121246456	0.0979344109091765	0.0499006665480021	135.849728245136	-0.354453053099361	0.159933243599405	-2.21625626494002	0.026673956449837	0.18820436045565	-0.714523607852379	-0.693757123111237
UFC1	0.0782536672790936	0.176708180901253	0.657880582541895	55.3237075855201	0.0427773795849603	0.293363303840652	0.14581707740855	0.884065794179442	0.96194947245888	-0.0412294153940807	-0.0116419313468373
USP21	0.3012565799538	0.185583234452207	0.104526077676818	54.6700662333874	0.352582542402452	0.28715422741642	1.22785078100609	0.219502988789151	0.544033846245783	0.514282850580872	0.520348547370568
PPOX	0.239288826211116	0.1157200000532	0.0386563867617183	97.9355138432517	0.279066081548357	0.177374258375478	1.57331782020822	0.115645245072671	0.403956368552847	0.359917838545401	0.394107729278006
B4GALT3	-0.0957953943028314	0.132482648286979	0.469631473316897	29.337526414175	-0.23882905465248	0.294652989870308	-0.810543462523836	0.417627896045042	0.722257207652713	-0.474795001737903	-0.495210185656831
NDUFS2	0.364515856261717	0.190186108353858	0.0552853179824997	217.696909214782	0.421501099384744	0.275063115574039	1.53237957224871	0.125428795392195	0.419931865931946	0.671865114885228	0.638693948034926
TOMM40L	-0.050838239000527	0.270621272485193	0.850988350022455	28.9749849351724	-0.138267735257032	0.416689536724693	-0.331824351395667	0.740021895364703	0.903738321680507	-0.362804306575096	-0.322528542913665
SDHC	0.100413372557447	0.0881693832352807	0.254757819653159	294.53507494114	0.0561797660374227	0.157324150607623	0.357095625944543	0.721020218895797	0.894549362553802	0.013971603932836	0.0113723461427908
ENSG00000289106	0.112088203398419	0.0826898666542715	0.175250264675561	26.5739026386469	0.0823798369655161	0.238476571663322	0.34544205491942	0.729762065477113	0.898979892688136	0.0430542363413323	0.0563625204468823
ENSG00000288670	0.214068579219123	0.14751232439629	0.146726641416319	54.207448309036	0.221182426024285	0.253959207269181	0.870936826440182	0.383788647646425	0.696778681083613	0.297092844974995	0.294711213958134
ENSG00000283696	0.0827188801853803	0.238803221386159	0.729050166940699	62.3884659859127	0.0591333893808614	0.355057920778636	0.16654575470724	0.867727478870609	0.955792747679251	-0.0301063295568556	0.0164442419179832
ENSG00000288093	0.037475067430156	0.244770526684861	0.878317161318424	24.9005050317712	0.00519737101015999	0.375862135766746	0.0138278653675969	0.988967311308599	0.995849683582417	-0.142811103873697	-0.0761734794014119
DUSP12	-0.200812503353951	0.135469252554466	0.138247864345096	75.0498989242089	-0.400118978687121	0.261900886415081	-1.52774961613907	0.126574716073638	0.421672240439878	-0.736398276401064	-0.772173626547036
ATF6	-0.0700508739494407	0.0854335828265059	0.412247229132099	1109.13545912804	-0.217113772641886	0.165889450511076	-1.30878589309324	0.19060688678858	0.512324741999173	-0.410664014987915	-0.457921190317832
NOS1AP	0.919573211855633	0.216707032438202	2.20164886506224e-05	156.734438581373	1.2365617260134	0.353407328774567	3.49897024009422	0.000467058707838105	0.0157335707540435	2.05454288197707	2.03829777968356
UHMK1	-0.0322978478562757	0.0966050200095753	0.738131402154545	285.262390198975	-0.142799331948003	0.189282656856023	-0.754423750806832	0.450594814468896	0.744702764735142	-0.316619193685433	-0.330310099137775
UAP1	-0.162466040174702	0.15971772911487	0.309054823504355	162.255361471847	-0.339706396568319	0.266662845797407	-1.27391724014828	0.202692747800761	0.526824187084174	-0.640875171355784	-0.668434495185724
DDR2	0.255504228081154	0.10579096464467	0.015727432808192	1214.54833434318	0.266054246555643	0.171502878049559	1.55131068108817	0.120827248373081	0.412994637915516	0.400311277933608	0.371764097997582
HSD17B7	-0.0814153186632186	0.239953709174425	0.734386802891337	203.229389578684	-0.228707054867757	0.363808658557203	-0.628646541219681	0.529580483601324	0.795108576716682	-0.438973458836779	-0.477828914595752
CCDC190	1.2937645680848	0.323654416391918	6.40517221423811e-05	311.127007771057	1.78759620408344	0.447684350521315	3.99298345363611	6.52471230736956e-05	0.00418513689429847	2.98667370356109	2.98452182938078
RGS5	-0.232912965433488	0.116158538804988	0.0449491560895263	232.866111930013	-0.430893612697175	0.212657261075325	-2.026235128386	0.0427406954307969	0.242237237357434	-0.816362256309517	-0.825019137998393
ENSG00000232995	0.00387681870357795	0.110843046285064	0.972099077538197	34.5494816622148	-0.0553436000735743	0.251349052188047	-0.220186229435904	0.825726120790791	0.939006403296915	-0.226506150987799	-0.180133077414392
NUF2	-0.105509787402131	0.171305647440368	0.537950353037035	44.0458689630037	-0.236735264422794	0.303351591463101	-0.780398953178361	0.435156083857095	0.73422368887955	-0.498994078146538	-0.491614776024227
PBX1	0.170847554966542	0.127487516150078	0.180208923284781	6889.7327610161	0.141728237218274	0.231559820858436	0.612058848088848	0.540498823169995	0.801675046348233	0.189426945761685	0.158274262570356
ENSG00000269887	0.0122448913635988	0.186953336030412	0.947778257753733	22.8884572643302	-0.09168093127909	0.348391256803535	-0.263155086382638	0.792431046887738	0.927122374194899	-0.205660831303602	-0.242530727755434
ENSG00000271917	0.25900994180042	0.164333670742863	0.114997650572244	31.5819975832004	0.266175172104956	0.317499559393493	0.838348162162556	0.401835193972308	0.708948209686334	0.409044199619207	0.371971748639306
RXRG	0.0391078056513779	0.302996893094485	0.897302268670945	219.482458072241	-0.0493457565832206	0.428086070184423	-0.115270643032047	0.908230606693673	0.969884973729687	-0.138743865028535	-0.169833715064563
MGST3	-0.105239347124851	0.134564400667738	0.434170963246934	773.883853755069	-0.258326466322102	0.213572955020955	-1.20954671576631	0.22645287495636	0.55153240267299	-0.498320396850446	-0.528690703778418
ALDH9A1	0.112982968258507	0.0951485171884423	0.235054884860791	205.911945533304	0.0598207842006607	0.205105790432324	0.29165819294799	0.770547977218765	0.918181902231044	0.0452831437981034	0.0176246208888409
TMCO1	0.00391787533084278	0.0934594079121892	0.966561986938269	284.763294260153	-0.0720686366721074	0.156151545882138	-0.461530087742482	0.644418340070348	0.858728610791188	-0.226403876718052	-0.208852935229872
TMCO1-AS1	0.0225985026824034	0.0519823566117901	0.663755448345656	63.9158551844866	-0.057642095120497	0.180487657198453	-0.319368626172134	0.749446998783256	0.907896371755419	-0.179869427883133	-0.184080001568985
UCK2	-0.110294952435565	0.143437483291084	0.441928375371283	203.200057608642	-0.264621997759026	0.226940602577545	-1.16604078227299	0.243597957121783	0.571907422086888	-0.510914181964485	-0.539501249194934
FAM78B	0.595284461781548	0.165063731183571	0.000310484414306255	150.214953380316	0.773956874531578	0.2501099058939	3.09446709743636	0.00197166802501164	0.0415515540499194	1.24672213998247	1.24392310187423
POGK	0.0731162871397751	0.153631506269037	0.634131462673708	222.712774453248	0.0327463124404384	0.239056590391434	0.136981425137952	0.891045477292529	0.964369541008131	-0.0540269060104049	-0.0288670549171775
TADA1	0.168699984449268	0.0982296198792248	0.0859053026081973	134.887290547179	0.154996709878488	0.182377070974493	0.849869498672702	0.395397645062656	0.704110117306685	0.184077231939193	0.181058586298732
ILDR2	0.187997415301765	0.310719399559938	0.545152954272093	626.1251649715	0.17424925835035	0.459346297448533	0.379341815354185	0.704434051789602	0.884981016760006	0.232148171514778	0.214118630827782
MAEL	0.106692982947838	0.28461668599497	0.707760480835371	59.9554743531165	0.106605589446339	0.411806732705543	0.258872866759481	0.795733333911957	0.928048135361658	0.0296144516228762	0.097962439384175
POU2F1	-0.0184600905233645	0.084563872245948	0.827197242770959	4006.34977427482	-0.120397950643506	0.161754936205494	-0.744323193269057	0.456680973047224	0.747845863412703	-0.28214859489451	-0.291842949475937
ENSG00000272033	0.2520027614495	0.195002635138081	0.196251752272125	32.7381949753239	0.284369288096747	0.330807392093424	0.859621927724147	0.389997483619248	0.700409549029587	0.391588935971988	0.403214276647191
CD247	0.678617858418338	0.527508851763157	0.198283349697814	43.3939897133264	0.903728367232837	0.671921990151627	1.34499001443442	0.178628459280118	0.495893652535072	1.45431011917904	1.46676379922789
CREG1	0.0788419328868567	0.245793826910611	0.748388867226369	72.4788554654603	0.0280679285265802	0.38286560640017	0.0733101330006742	0.941559328430528	0.980911151383315	-0.0397640140823036	-0.0369006708689666
MPZL1	-0.419800815200374	0.166391340901813	0.0116367425486472	554.160459035343	-0.721452061255336	0.261409081248474	-2.7598584479534	0.00578264110918539	0.0797336196722532	-1.28190995549419	-1.32395959056569
ADCY10	-0.0434147401914973	0.280702005116887	0.877085523367044	38.1859331457883	-0.17076224523236	0.425789333180714	-0.401048668731879	0.688384292131753	0.878705180290425	-0.344311971226625	-0.378327386807192
MPC2	-0.0384569711152223	0.189845722810625	0.839471457214276	68.5770934204762	-0.143551494462277	0.338006793634022	-0.424700027235866	0.671055363944235	0.869865157998585	-0.331961901441844	-0.331601695741275
DCAF6	0.0210775541639918	0.0930921068080173	0.820877787002823	1562.92336432613	-0.0716696154465261	0.183842973116877	-0.389841473032329	0.696653774168577	0.883003997324086	-0.183658192557819	-0.2081677449287
GPR161	0.0722661029980929	0.144711305080283	0.617510871526895	330.154136748583	0.0229237212509552	0.246804942989766	0.0928819373439605	0.925997355618853	0.976374511169155	-0.0561447604965961	-0.0457341882522567
TIPRL	-0.106575480508112	0.0355427530842292	0.0027129874493987	176.33489709918	-0.226377371928482	0.126978370079565	-1.78280262840541	0.0746184377643227	0.328029839665729	-0.50164877706969	-0.47382843529175
SFT2D2	0.450952412367039	0.120985157332282	0.000193513893118964	262.480340182661	0.562315620690728	0.20962432412738	2.68249223000014	0.00730758493267001	0.0911642851303874	0.887183231448038	0.880497486486814
TBX19	0.97459980781758	0.117727840481819	1.24826553495156e-16	70.775721284896	1.3134070139592	0.227542298139054	5.7721444527055	7.82689717203097e-09	6.55805128588044e-06	2.1916170961435	2.1702547850145
ENSG00000285622	0.599592052103962	0.276346646434531	0.0300288302846525	25.2579839435769	0.79781330836283	0.430224306607233	1.85441244511362	0.0636801756855167	0.301038128139307	1.25745257947402	1.28488883510784
ATP1B1	1.13101291162068	0.384421380373583	0.00325976101845276	94.3589790959856	1.56283689975428	0.570621109094882	2.73883470983619	0.00616573633647192	0.0822439400874324	2.58125056182197	2.59857019184562
NME7	0.255089971583181	0.0859334035316356	0.0029929491455366	1099.26672281296	0.275457346308348	0.164291014612875	1.67664279727907	0.093612352597786	0.366584750348311	0.399279342686109	0.387910890043834
BLZF1	-0.112770803226219	0.0808583270816293	0.163114927056407	435.055981079477	-0.257928217470965	0.150854922655073	-1.70977660477619	0.0873071907966243	0.354136369394388	-0.517081659628501	-0.528006839781324
CCDC181	0.346955164112611	0.19318781608852	0.0725028762647822	70.4391161430319	0.418366477108178	0.336091106695801	1.24480079589504	0.213204983525301	0.53780358203854	0.628120484957149	0.633311244950371
SLC19A2	0.0846322150192885	0.100972469330176	0.401934563730033	172.583466634954	0.00674703289322009	0.185165716910713	0.0364378082821536	0.970933267535111	0.990077984652907	-0.0253401094371051	-0.0735124347644478
ENSG00000213062	0.207226836594144	0.130772509725734	0.113049043481347	50.1267220689637	0.237447095314635	0.217020416855018	1.09412330303127	0.273900903415216	0.603096880915889	0.28004969561325	0.322640539354984
F5	2.3202609453916	0.393468321560065	3.70293822644709e-09	80.3368555843504	3.23623977385188	0.5688009325687	5.68958239789982	1.27350427457303e-08	9.35678322463566e-06	5.54373146452666	5.47210008393042
C1orf112	0.116882605323031	0.146156180637849	0.423878654947547	119.56546689613	0.0953220505524909	0.236145717357165	0.403657756826132	0.686464407441981	0.877857700475565	0.0549973497526846	0.0785865994105168
SCYL3	0.0130733627862674	0.0657583694908012	0.842412071008687	250.862640053833	-0.0585391353981295	0.12227123767055	-0.478764560769871	0.632106131000361	0.851690941621874	-0.203597064369879	-0.185620379019079
KIFAP3	0.112616404896519	0.0796452123287395	0.157369000402115	984.057971569276	0.0613174753168073	0.168136750554406	0.36468811913292	0.715344228272936	0.892326333985494	0.0443700147210032	0.0201947053126436
GORAB-AS1	0.171598812741957	0.131967377451793	0.193493931638348	38.5055284508179	0.146033435498297	0.287426218835452	0.508072771127045	0.611402309960395	0.841941296490018	0.191298369341525	0.165667052519798
GORAB	0.193109381331725	0.141254632479835	0.17159357886339	153.354204428896	0.204391949061669	0.225986471922102	0.904443293986745	0.36576039012894	0.682254810694303	0.244882354215936	0.265878983416845
PRRX1	0.0488510129897836	0.115810341235472	0.673157069102368	2776.40130025792	-0.0143732575260938	0.225964774176701	-0.063608399045659	0.949282043816708	0.982696059118339	-0.114473010798408	-0.109779723884612
ENSG00000271811	0.170471080482088	0.294944148278639	0.563279312251839	112.811897594867	0.164289623209654	0.431642579873277	0.38061495985379	0.703488979042831	0.884981016760006	0.188489127544728	0.197016168692665
ENSG00000231424	-0.0743934644308985	0.331674298304924	0.822526411337904	107.483256495078	-0.213084468867576	0.448879313687835	-0.474703249559328	0.634998501441754	0.853280885967621	-0.421481641760686	-0.451002160227117
FMO2	0.641882095118613	0.410291172725211	0.117710742427832	23.2761030545654	0.852454209426846	0.568615039392728	1.49917633261557	0.133827893208924	0.432465826835076	1.36279935428281	1.37871696518236
FMO4	0.240992977416789	0.17499103202818	0.168458673985208	106.83230141318	0.287084493742369	0.288646562102604	0.994588300831105	0.319936539838536	0.64333072187538	0.364162970980995	0.407876766897819
PRRC2C	0.265348672992519	0.121766202778821	0.0293193972908261	1573.82900369567	0.281279375995855	0.181585693128212	1.54901727746388	0.121377566798179	0.41385819234943	0.424834320410434	0.397908348873751
VAMP4	-0.0282588168331164	0.0967991721591432	0.770338293088192	190.966227059051	-0.140710407059549	0.177424855554847	-0.79307043322378	0.42773678794778	0.729941745303109	-0.306557749872404	-0.326723044160037
METTL13	0.199087162408988	0.153299224774335	0.194052594338541	54.5713813365066	0.188983063589418	0.238924795050054	0.790973007007611	0.428959743310895	0.730632801989179	0.259773328831038	0.239419190802887
DNM3	-0.332652536807018	0.197300980093828	0.0917927883679268	6264.21980131697	-0.58137334912185	0.326332065963139	-1.7815391429769	0.0748244162352621	0.328301266022469	-1.06481890037991	-1.0834195671255
DNM3-IT1	-0.422609191495336	0.157446439276072	0.00727153975419315	15.0761495176765	-0.713102432560381	0.35953947901266	-1.98337727617187	0.0473253034371921	0.255414425628973	-1.28890577209861	-1.30962179539744
SUCO	-0.106802204787801	0.059720597292131	0.0737171964408248	628.972411771503	-0.25090783411756	0.136070629236532	-1.84395292007805	0.0651900017110602	0.304840881769991	-0.502213559461324	-0.515951594907442
TNFSF4	0.632220936288212	0.159181950390517	7.13653475746528e-05	119.959713981578	0.801475470438594	0.27765620832434	2.88657500322255	0.00389459908794023	0.0639399529108491	1.3387328873051	1.29117741770637
PRDX6-AS1	0.536254071168698	0.155704838641337	0.000573085754472091	2203.32395824567	0.695256770624015	0.274716752357445	2.53081315448644	0.0113798450834007	0.118367963917689	1.09967425770407	1.10878104816495
PRDX6	0.394690381959426	0.173851729894709	0.0231912008276661	1165.61223388715	0.475973643796101	0.294216368337661	1.61776738148655	0.105712738446193	0.386680403766524	0.747031483539367	0.732232979840617
SLC9C2	0.734598171548019	0.2511854615721	0.00344982325546253	630.946972846809	0.999471671546209	0.38661517520935	2.5851847926171	0.00973268185898	0.107994995458075	1.59376009417564	1.63117205450821
ENSG00000238272	0.90985460345647	0.271584635956125	0.000807620811267504	21.1544696700227	1.23776796355416	0.466452995191325	2.6535749074705	0.00796440908816128	0.095643914190965	2.03033330502945	2.04036910374064
ANKRD45	0.667943858251375	0.204977540188861	0.0011195562048784	337.564320182574	0.872762457946974	0.327352576974081	2.66612368234412	0.00767314578213452	0.0938190078838293	1.42772060988229	1.41358983416195
KLHL20	0.0899522067683576	0.104001664374425	0.387087516980801	458.95492505196	0.0549982114069074	0.173911217844186	0.316243035318069	0.751818045112857	0.908474042296867	-0.0120877234657869	0.00934340702569495
CENPL	0.212378625281979	0.159689337105002	0.183535176245029	34.0935885863978	0.233258188535071	0.285403589992647	0.817292412268115	0.413761341926717	0.719298594418526	0.292883078699945	0.315447442562482
DARS2	0.0188554550760551	0.0817926462363367	0.817681889144899	78.3183951027653	-0.0148122752415415	0.187840949994403	-0.0788554106119183	0.937147629924213	0.97944227919921	-0.189193561063796	-0.110533595261326
GAS5	-0.187487681683367	0.129386038939891	0.147321802668658	133.088200267032	-0.360566358115509	0.221093390148732	-1.63083282531853	0.102925599069377	0.382625686272453	-0.703205427970713	-0.704254753404126
ZBTB37	0.107095428495378	0.145305392223308	0.461099940608656	770.910116926226	0.0379000280039402	0.226135307578811	0.167598896473659	0.866898839406891	0.955506372401547	0.0306169651567329	-0.0200172101151532
RC3H1	-0.056135808324653	0.04979446529627	0.259594378446599	1017.50785988066	-0.171650282126441	0.10985294495248	-1.56254602187217	0.118159412981225	0.408646198419551	-0.376000837078253	-0.379852303848937
RABGAP1L	0.0201122120697905	0.0638089423649769	0.752614167049572	2842.36034247006	-0.0715617977191225	0.133483841773058	-0.536108316696396	0.591883692602734	0.83149730638194	-0.186062911705918	-0.207982602744839
RABGAP1L-AS1	0.126306005098752	0.226095185883288	0.576406860279812	23.253924126869	0.126196317474247	0.3827489742333	0.329710400209527	0.741618794565677	0.904326595888395	0.0784715461199537	0.131603198263746
CACYBP	-0.144611810118245	0.306063797841089	0.63657771605694	129.367688436052	-0.335732326951155	0.447574070777512	-0.750115676647513	0.453185038638779	0.74682406494565	-0.596399322691115	-0.661610311951125
MRPS14	-0.0239616323420477	0.121336772395925	0.843451630893274	72.7915978282303	-0.127128392740539	0.224744464628192	-0.565657503293149	0.571626629382701	0.820802419591542	-0.295853231867171	-0.303400313725833
KIAA0040	-0.945530903375497	0.744049773744609	0.203803419172184	15.2991920218693	-1.48216142989872	0.890954293701299	-1.66356617884556	0.0961991554106035	0.369875783833944	-2.59153191993635	-2.63023266073984
TNR	0.459256964113069	0.29400196296366	0.118267238759678	584.035910510508	0.566354826272289	0.431770608922984	1.31170305381604	0.189620345993067	0.510581921144749	0.90787031711437	0.887433519738908
LINC02803	0.0276182522056242	0.137175979236608	0.84043705616888	80.9198935298451	-0.0317244202563677	0.241379833103727	-0.131429456423291	0.895435587909221	0.966129637161882	-0.167364961466864	-0.139574751453665
COP1	0.0215500088752905	0.0659131182077658	0.743708974651331	2314.47858402764	-0.0717077696327525	0.14005996930456	-0.511979047181026	0.608665673855422	0.840324546965655	-0.182481282426484	-0.208233262441743
COP1-DT	-0.0963165102305212	0.155494354195158	0.535638873069435	515.399459840179	-0.240649669684067	0.246886339255789	-0.974738701256126	0.329689890433577	0.651958329944744	-0.476093129580066	-0.498336504964764
PAPPA2	-0.195853227959826	0.23982593357998	0.414129952098767	309.159030941234	-0.410091319026755	0.353567209964481	-1.15986807449693	0.246102522728271	0.57462517607793	-0.724044454297391	-0.789297905764874
ASTN1	0.017797807939327	0.0773989219354359	0.818131367343372	3505.6460181433	-0.069637009721373	0.168333288557386	-0.413685316304109	0.679104582148556	0.874038256696334	-0.191828217044199	-0.204677399955318
BRINP2	-0.0743667922566929	0.208407436838473	0.72121632222308	1145.98484138816	-0.209839088509277	0.321761602394541	-0.652157022303656	0.514299881828448	0.786038510767306	-0.421415199938229	-0.445429265848179
ENSG00000227579	0.496031468413011	0.166293086839292	0.00285554721610008	38.4005037439946	0.610765721167973	0.320541463023706	1.90541877299288	0.0567256568436368	0.281246919074307	0.999477587928657	0.963694912612278
SEC16B	0.488214921898845	0.196954943754765	0.0131819557851327	94.7839418648513	0.626870613402727	0.316582046696185	1.98012054045603	0.0476899856161839	0.256270255152924	0.980006149577907	0.991349872431997
RASAL2	0.135115759360125	0.0938168687819778	0.149808697992487	1043.20536136557	0.0887073801116055	0.17554670970713	0.505320665135786	0.61333363065054	0.842637824276739	0.100417118461227	0.0672280356525671
C1orf220	0.0683231772752121	0.163092552702507	0.675272605296498	28.6457538026448	0.0291987688186818	0.286030050193262	0.102082871358981	0.918690896657453	0.973717966018092	-0.0659668008305871	-0.0349588172766092
RALGPS2	0.150411956816313	0.132996865063384	0.258078819739776	474.261625263673	0.102203675088409	0.229612547686076	0.445113632152806	0.656237637757133	0.863420557344889	0.138520770147975	0.0904035707544482
ANGPTL1	-0.0984907676330414	0.244385938258311	0.686938487939383	57.7341352551286	-0.256042040026699	0.404242367683195	-0.633387444008243	0.526480662376058	0.79313951025474	-0.48150932187101	-0.524767938168467
FAM20B	0.18975461036576	0.0957702638694845	0.0475518050583247	314.732766463088	0.182228288481115	0.151606657422017	1.20198078092216	0.229370974420657	0.55568831392918	0.236525439058292	0.227820042451664
TOR3A	0.0705935270996959	0.153247510765462	0.645049446028741	59.2716335136162	0.0463119590698532	0.259458316391416	0.178494795287222	0.85833440832336	0.952146969054584	-0.0603112371411813	-0.00557243071252858
ABL2	0.0132115687839801	0.0949983782133199	0.88939363384075	1044.97455677684	-0.0799022703897903	0.160729451296391	-0.497122772120013	0.61910247697613	0.845684899210293	-0.203252785786071	-0.222304675393485
SOAT1	-0.174173875231039	0.247549195951079	0.481686287488745	234.868075384286	-0.371340850933728	0.355144959386676	-1.04560360810138	0.295744082750107	0.623016727951613	-0.670040019042297	-0.722756470871236
AXDND1	0.00224206599235877	0.26213990918106	0.993175827233526	95.3777775582976	-0.0613488009099505	0.396223207167313	-0.154833941576887	0.876952232361482	0.959589485776537	-0.230578408036041	-0.190445073633836
TOR1AIP2	-0.0691232051136149	0.0798803209914846	0.386855168765177	470.153096921934	-0.196343230481517	0.157046394903096	-1.25022437224789	0.211217596055454	0.536320331673592	-0.408353141955437	-0.422254481065396
TOR1AIP1	-0.017181303674577	0.111977335600135	0.878054814767259	445.392035823492	-0.120375886904106	0.199260983189312	-0.604111677948216	0.545769396002176	0.805094060891937	-0.278963067981214	-0.291805062117383
CEP350	-0.153790579690747	0.174239922135507	0.377432500517909	3062.89778036713	-0.308917667695439	0.264935961522791	-1.16600881933827	0.243610879734118	0.571907422086888	-0.619264132046856	-0.615564780351976
QSOX1	-0.369465907545967	0.132677010193287	0.00535769726183585	127.668325676415	-0.63039953374611	0.221971107282664	-2.84000715887471	0.00451125214180599	0.0694484639423657	-1.15652298958703	-1.16760623203047
ACBD6	0.104895588538373	0.0710362037223994	0.139769563342733	1553.34017495215	0.0484295274091977	0.157301050179176	0.307877966193064	0.75817519239143	0.911976768106495	0.0251370453447403	-0.00193618984320398
XPR1	0.0693432438036657	0.0962463153056242	0.471231437165972	1986.08209200517	-0.00702983553969541	0.195079716395368	-0.0360357071949399	0.971253887209938	0.990119291657896	-0.0634257601694141	-0.0971697643137655
KIAA1614	0.153072899582421	0.171426891841347	0.371892520122567	298.471786594355	0.119765847566323	0.25449454440742	0.470602809365493	0.63792440105202	0.85484152428272	0.145149321891542	0.120560939530602
ENSG00000243155	0.16093402938974	0.173060860504808	0.352408695145288	65.2435131024624	0.137196347697747	0.285595204277974	0.480387435232324	0.630951926998629	0.8513119839376	0.164731819626704	0.150492203505899
STX6	-0.0460176383446892	0.067877698414779	0.497803837870591	439.586334800894	-0.165144060665678	0.137873832365593	-1.19779118221486	0.230998320864984	0.557541713970673	-0.350795930713248	-0.368679966247863
MR1	-0.0496518127316138	0.109708000497096	0.650850114122364	133.420580629491	-0.140064155324757	0.174617982876575	-0.802117588448827	0.422484941747721	0.72564515975031	-0.359848854840627	-0.325613315172188
IER5	0.0887784747436769	0.438976731904648	0.839729423362655	14.5095246576415	-0.00245169632416167	0.639428107413173	-0.00383420168074889	0.996940757171635	0.998529864034733	-0.0150115531541857	-0.0893082863101162
CACNA1E	0.61395603489478	0.453436120132604	0.175733895271049	35.4750609693054	0.740846045856897	0.653357334136183	1.13390637427585	0.256833823036069	0.585752540005191	1.29323403422207	1.18706592933011
LINC01344	-0.498246322846649	0.253833935727178	0.0496597679846511	82.4587551381157	-0.778263410173386	0.375444417471047	-2.07291245776321	0.0381804274333921	0.227322713431226	-1.47732193996321	-1.42151476502641
GLUL	-0.406493507187068	0.271669016699244	0.134580138150199	4240.18209898425	-0.64042847373992	0.413535538523838	-1.54866610987293	0.121462004747337	0.413923815876648	-1.24876073452737	-1.18482770290531
RNASEL	-0.156536183450824	0.111966690471891	0.162094964032126	66.0898627098974	-0.300712147775479	0.202842201545287	-1.48249301912818	0.138209159708637	0.440112856093461	-0.626103578886075	-0.60147444554075
RGS16	0.0381028241721566	0.696841261346319	0.95639392454761	68.5963832118803	-0.00773008170250255	0.762120632622168	-0.0101428584552373	0.99190730859581	0.99722862603042	-0.141247328019619	-0.098372211322666
NPL	0.474157534840317	0.154336419877874	0.00212463384502533	4856.9242176253	0.597598534930475	0.246081302769505	2.42845973344925	0.0151631087777399	0.138639731182704	0.944988441311643	0.941084515657808
DHX9-AS1	-0.132249940888752	0.21808052228903	0.544231170767281	47.2062802561954	-0.257085435493722	0.337088388668359	-0.762664761338468	0.445663351337036	0.742093949760299	-0.565605240654262	-0.526559633468006
DHX9	0.135894012352978	0.0828190181428896	0.10082748714338	906.694586338681	0.0906443540536998	0.1539845606814	0.588658717812927	0.556090236123846	0.810914588751634	0.102355788581613	0.0705541638724668
LAMC1	0.127946412500984	0.0666079881928281	0.0547459666084162	661.341793995728	0.0903836097075645	0.128107941128669	0.705526986939749	0.480482343565043	0.763894619984789	0.0825578893080584	0.0701064195280478
NMNAT2	0.367798572482048	0.460659986910606	0.42462878338292	29.6215131051747	0.456334266422953	0.661609855189875	0.689733175591815	0.490361998875549	0.770657399107863	0.680042537790771	0.698508681396283
SMG7	-0.0593628718621061	0.0814585628423493	0.466155020807819	1065.00094166193	-0.196308290291376	0.167373113228406	-1.17287828675017	0.240844618045685	0.569485279939138	-0.384039626153402	-0.422194482554362
ARPC5	0.00610771159266766	0.0945376446825235	0.948487601934427	133.413018098383	-0.0768090948404571	0.180031477857596	-0.426642583588703	0.669639676411714	0.869541752050043	-0.220948876649533	-0.21699314369956
RGL1	-0.393405763578725	0.10195565009719	0.000114039814650818	3849.32579880067	-0.675904709473809	0.184494062153412	-3.66355806568872	0.000248735796728228	0.00985432700567422	-1.21615846031862	-1.24574669941113
ENSG00000289581	-0.417291423699417	0.133996963016231	0.00184453369257472	148.048714503349	-0.693740917689576	0.236730318967405	-2.9305114812315	0.00338404488272183	0.0585023545286799	-1.27565892611437	-1.27637463621152
COLGALT2	0.55727044665487	0.182504462864318	0.00226217351623118	640.367303713718	0.678585085286073	0.260287980261547	2.60705501884568	0.00913246848879088	0.104050462580832	1.15202718094114	1.08015280393784
TSEN15	0.353015075691023	0.152232400738956	0.0203992615575143	655.962715502211	0.414481718106553	0.235100303656263	1.76299950132162	0.0779005737710147	0.335872199102342	0.643216051074001	0.626640423902132
C1orf21	-0.085415702946169	0.131195903649999	0.515011210506662	3407.87800203294	-0.224525416126913	0.210533917969575	-1.06645721645364	0.286217008994798	0.613908138719733	-0.448938631538509	-0.470648298316366
ENSG00000285847	0.088106000103178	0.237949510444742	0.711179962773154	220.209470407153	0.0292762061678106	0.357617808750573	0.0818645085659864	0.934754457734853	0.97868694979959	-0.0166867237018421	-0.0348258435970908
ENSG00000286378	0.551972196366907	0.11923091301356	3.66658342500562e-06	16.8823006372422	0.703230188482079	0.294322838411951	2.38931573328264	0.016879789013623	0.147165539167315	1.13882895412039	1.12247282252
EDEM3	-0.226145476423712	0.0863132072282788	0.00879152095276709	762.927234859397	-0.435269147122161	0.160306436655438	-2.71523187841625	0.00662293806584755	0.0860556036144372	-0.799504076702395	-0.832532707598794
RNF2	-0.292503076400826	0.147574303979267	0.0474710459196172	128.630226837321	-0.520544445675111	0.270781373379896	-1.92237907348526	0.0545580767787475	0.275931399578121	-0.964804432136395	-0.978965538115176
TRMT1L	0.0267174361330016	0.124253346261418	0.829748703479017	336.884971988494	-0.0567837144828651	0.22254023567258	-0.255161563531416	0.798598316510286	0.929675418658428	-0.169608942819965	-0.182606009585822
SWT1	0.052214219662748	0.0420909406675	0.214786933201004	912.140753134542	-0.0390767356058601	0.125911992258722	-0.310349593433211	0.756295121492916	0.91113917744738	-0.106095081840297	-0.152199982508197
IVNS1ABP	-0.194408687506444	0.327107646368669	0.552293870269085	84.4063925000473	-0.388913462429062	0.496318943212846	-0.783595846476239	0.43327729375101	0.733119876079904	-0.720446026227883	-0.752931765294026
TPR	-0.025534385047337	0.12568460883193	0.839008111125926	667.988557629111	-0.135573644582134	0.19370244578139	-0.699906725675215	0.483985556897343	0.766494309960626	-0.299771043561442	-0.317902310817295
ODR4	-0.0739702845111821	0.07144936361424	0.300536943046261	555.183796988051	-0.205421881851627	0.146981086134419	-1.39760759193031	0.162230937292711	0.472401525923146	-0.420427477789027	-0.437844137624278
PDC-AS1	0.195348845273346	0.221643823748021	0.378120938201803	420.298983643609	0.155419675530255	0.326232290489797	0.47640800760989	0.633783730941165	0.852286208563477	0.250460979507677	0.181784893431635
LINC01036	0.0970171182283325	0.272759245021262	0.722074430747167	98.0532732000407	0.0610103959340367	0.419935295726234	0.145285229784092	0.884485675917168	0.962086635540943	0.00551135148337305	0.0196673954823015
BRINP3	-0.293648199061693	0.160100947801391	0.0666326157041472	3118.59963738205	-0.538908609967132	0.271907266725747	-1.98195736530532	0.0474840126090899	0.255718414453733	-0.96765699435869	-1.01050006925116
ENSG00000225811	-0.169073589215762	0.188107709086339	0.368752458865102	35.629594862588	-0.369848979196479	0.332993715989982	-1.11067855468962	0.266706736305428	0.59644735241941	-0.657334931886776	-0.72019466217681
BRINP3-DT	-0.0762506302420496	0.241352358203697	0.752055075340324	38.4300378880929	-0.215855382791915	0.42229533536832	-0.51114792116671	0.609247482411441	0.840477622744605	-0.426107941819595	-0.45576031148479
ENSG00000241505	0.117614547126593	0.304621830807458	0.699422468227389	38.8908601324445	0.0536625126124905	0.481736358021602	0.111393943427629	0.911303962616675	0.971617983050709	0.0568206562063169	0.00704977500677763
ENSG00000285280	0.726134977527594	0.262411272952703	0.00565463343158316	75.4317830395141	0.922054457235142	0.392949222939931	2.34649772389573	0.0189507819567234	0.155413718695321	1.57267782205963	1.49823295004733
UCHL5	0.0263735358491476	0.109697358629795	0.810003990431186	225.503600109136	-0.07347600988724	0.218974016914586	-0.335546705141279	0.737212719050005	0.902340329450574	-0.170465616948844	-0.211269644956861
RO60	0.0237871538354244	0.0930999989572885	0.798336080087167	400.17718681004	-0.0592740963382626	0.179968339742204	-0.32935846617894	0.741884757223913	0.904326595888395	-0.176908433842523	-0.186882437465181
GLRX2	-0.117130703522659	0.152049836508706	0.441095767872708	44.835994101067	-0.248548217530764	0.276390337539689	-0.899265219411199	0.36851140853409	0.684851518982717	-0.527942406082667	-0.511899714215128
ENSG00000227240	-0.123420468946713	0.149365221098755	0.408633983800732	42.5096485919804	-0.195213660193022	0.314602712960289	-0.62050850851265	0.534923054029111	0.798534994900236	-0.543610550508492	-0.420314808294754
KCNT2	1.13984649292645	0.509803659108676	0.0253613437398797	33.2714943500058	1.68627200759194	0.729280953567377	2.31223919854661	0.0207645052431256	0.161597237722621	2.60325548861411	2.81053019119454
ZBTB41	0.0248728486425488	0.108405456828441	0.818524794537933	463.448786593191	-0.0740685649939758	0.191364265516	-0.387055361638471	0.698715223190561	0.883957849687861	-0.17420390960457	-0.212287167299071
ENSG00000290127	-0.411325389712608	0.325657941661696	0.206567761294332	126.750096139019	-0.667068828965225	0.480017197345645	-1.38967693793873	0.16462700092619	0.475436221402737	-1.26079721413426	-1.23057392353192
CRB1	0.0630150205558347	0.120334138498459	0.600510153177257	6063.4630882066	-0.0137870555079259	0.21298818699939	-0.064731550149142	0.94838774210686	0.982612618640811	-0.0791897051055319	-0.108773110923633
DENND1B	0.032077866687112	0.111302261932125	0.773189833432531	808.870564444885	-0.0444862838279668	0.203148437629361	-0.218984129767865	0.826662410357389	0.939113233239958	-0.156255821607333	-0.161489137414949
C1orf53	-0.24129191989102	0.133155367971665	0.0699694961798233	16.4671049302746	-0.493604641491906	0.345743788307231	-1.42766018706686	0.153389690796373	0.459998323197139	-0.837234683137385	-0.932705110452711
NEK7	-0.109670616513442	0.103718442163558	0.29033463213886	1484.07514429975	-0.247542558407012	0.199251332968308	-1.24236337453454	0.214102522478483	0.538319870526419	-0.509358927556959	-0.510172818918079
MIR181A1HG	0.131154011028726	0.244574839940184	0.591783653741752	131.202872207929	0.0679303213334225	0.363103302090901	0.187082631698063	0.851595845633327	0.948751357822599	0.0905481899956679	0.0315501362101464
LINC00862	0.570108397646009	0.298808746647581	0.0563993014162966	270.85105983989	0.705173311202436	0.429814537955606	1.64064555507257	0.100871012760391	0.377972860968084	1.18400720828709	1.12580950928405
ENSG00000230623	1.1474743346577	0.197524384168515	6.2742308301693e-09	68.5953710144916	1.5390105748695	0.35677334192005	4.31369274000966	1.60550042983772e-05	0.00146211335998271	2.62225685318733	2.55765616101974
ZNF281	0.143358703008018	0.163508956759486	0.38061504901955	75.6333267580233	0.121437229324357	0.270523657195589	0.448896893466725	0.653506037159849	0.862073359537471	0.120950735037009	0.123430998807503
KIF14	0.319540351405772	0.200833699184964	0.111593960227216	18.1559495977582	0.360807002416021	0.368947070748534	0.977937029514836	0.328105469390848	0.650766395947091	0.55982870999603	0.534471405685839
DDX59	0.0773122054385673	0.129893886353259	0.551713061369892	220.434655551782	0.0292722955944479	0.21280465182038	0.137554773093755	0.890592301481721	0.96407272710625	-0.0435746475441314	-0.0348325587459809
DDX59-AS1	-0.0202385144902035	0.249437034766291	0.935333186484457	197.097593310536	-0.139624533381186	0.360009290074266	-0.387835917657522	0.698137463469575	0.883946731982549	-0.286578744778355	-0.324858406228489
CAMSAP2	-0.112546195980829	0.0695205768771938	0.105470842221949	2317.13800744189	-0.270800247121181	0.137791316220221	-1.96529254926618	0.0493803874501692	0.26024929336307	-0.516522150883328	-0.550110400462516
INAVA	0.094386565122728	0.195559442410268	0.62934499615622	31.5276932229385	0.0663577780069866	0.32368196127172	0.205009194044278	0.837564941780912	0.943215834119977	-0.00104149797915127	0.0288498000716963
KIF21B	0.187676143284674	0.309066512521141	0.543694668315205	215.147029016597	0.158759181003148	0.446561694583483	0.355514552476843	0.722204144765439	0.895497683030727	0.23134786561712	0.187519417346752
TMEM9	-0.0640415451406841	0.10809896650601	0.55355974417737	131.545939567082	-0.153173433489989	0.219850327956908	-0.696716875127935	0.485979995902071	0.767446232693699	-0.395694453274564	-0.348124273683456
IGFN1	0.0644330918091566	0.800191413715349	0.935822021262328	45.0144572460417	-0.0450621028585892	1.07531522880535	-0.0419059468809458	0.966573675638824	0.988403675145565	-0.0756572132389531	-0.162477920942537
PHLDA3	0.0506044162198701	0.17076680249186	0.766973205044689	72.7662743532723	-0.018587550333204	0.282672279609652	-0.0657565374251481	0.94757165941411	0.982583632668023	-0.110105188917382	-0.117016412994375
CSRP1	0.882276374889547	0.211511380586011	3.02873392803988e-05	1936.71397054121	1.17706486954501	0.310936686606	3.78554516159913	0.000153371976194957	0.00740388518101392	1.9616344523596	1.93613111187548
NAV1	0.337924567648712	0.174186540808489	0.0523778211271417	3549.60998654006	0.375375495948419	0.262925618477786	1.42768703225523	0.15338196032933	0.459998323197139	0.605624782795251	0.559488096105094
IPO9-AS1	-0.211206821111578	0.192759438303242	0.273209391034736	239.151949371376	-0.416193588466137	0.31817272834518	-1.30807436146638	0.190848088565277	0.512449718670116	-0.762291081753008	-0.799776586012794
IPO9	0.156968580703369	0.0717712269725521	0.0287375329384636	818.320206457971	0.137898392813316	0.129496408771284	1.06488198492726	0.28692933832992	0.614236922362975	0.154853673377617	0.151697739636142
SHISA4	-0.37557805889307	0.180097190123247	0.0370313054266772	80.1749740318756	-0.566377318767528	0.296516069871318	-1.91010665632161	0.0561194821484893	0.280146791058734	-1.17174868778122	-1.05766872006245
ENSG00000223774	0.125396031848663	0.343614645669545	0.715162053719325	118.795638644507	0.0629537997105443	0.4875247188247	0.129129451861046	0.897255217882642	0.966746390429887	0.0762047537445962	0.0230045648696773
LMOD1	-0.603347670822648	0.431182779730852	0.161727483862302	298.252832971453	-0.9194891996163	0.591455363008998	-1.55462145940895	0.120036249876274	0.411333042706102	-1.73913505832519	-1.66402452390103
TIMM17A	-0.257037109445621	0.145632802314798	0.077569289815303	82.6340464693127	-0.440386029047737	0.23540257457803	-1.87077830324137	0.0613758161403496	0.293427593047208	-0.876456798323119	-0.841319302503707
RNPEP	0.0165190495505417	0.169678237852892	0.922444364087512	111.151919576614	-0.0395259467225425	0.253453296228121	-0.155949625870982	0.876072728015277	0.959275088047578	-0.195013673062098	-0.152971357764941
GPR37L1	0.155265155570704	0.252728683043339	0.538980698666014	675.395926504224	0.163251837607016	0.406709709200719	0.401396460211988	0.68812825512924	0.878652278159001	0.150610349628991	0.195234106526456
ARL8A	0.339995003245484	0.0904774680638355	0.000171423080326572	143.673160448601	0.414463957093362	0.153478479427297	2.70046952927816	0.00692416793873232	0.0884073465788466	0.610782349376437	0.626609925088542
PTPN7	-0.138693025860582	0.203009890050125	0.49449083949725	64.8840641677835	-0.261391223753417	0.347554810172396	-0.752086336033619	0.451999140492952	0.745884286327552	-0.58165531233109	-0.533953436517312
LGR6	2.47880368942828	0.456898835652551	5.78640620471246e-08	132.999555393662	3.45248235114058	0.638784522877077	5.40476831778992	6.48922152784431e-08	2.49742325657322e-05	5.93866997872523	5.84342698876536
PPP1R12B	0.137474295636176	0.0947234602321674	0.146690059688946	3196.33823403623	0.103032813878124	0.199403456632688	0.516705254853812	0.605361927251076	0.838415761554426	0.106292359351039	0.0918273492920701
SYT2	-0.215896570311745	0.244207819203875	0.376658949153548	20.8462830250382	-0.421075025397975	0.425545855463678	-0.989493893529214	0.322421556070505	0.645772315378338	-0.773973499591378	-0.808158880053928
KDM5B	-0.0315630435646877	0.108198713700163	0.770505558569512	906.489648364053	-0.13689362225779	0.203094580606441	-0.674038774688249	0.500286662488823	0.77659018654272	-0.31478875661996	-0.320168946883597
ENSG00000291234	0.374601776469767	0.167287235703153	0.0251381638641965	22.2730981253195	0.497105660270191	0.330265029291022	1.50517195640521	0.13227987307129	0.431029432306725	0.696989685331486	0.768520404679107
RABIF	0.137738145148957	0.0998643543469123	0.167816963295926	46.4546089313394	0.154144285592198	0.215057205919924	0.716759454456937	0.473522533538983	0.759930324873324	0.106949622697797	0.179594822428531
KLHL12	-0.143426443778057	0.0602850091239843	0.0173531095562688	164.479276584801	-0.277646962885182	0.142563482943207	-1.94753212500979	0.0514709722138635	0.266968577886796	-0.593446511296184	-0.561867427246083
ADIPOR1	0.0681763767197692	0.0968536088625074	0.481487840263926	68.9087907084355	0.0448538384918588	0.186910901750394	0.23997443740204	0.810350073640585	0.932012138204527	-0.0663324889205873	-0.00807628267309741
CYB5R1	-0.4036373728158	0.0992404168179355	4.75675243354099e-05	81.8069607227011	-0.629056096764585	0.179190173587459	-3.51055018347619	0.000447180392019627	0.0151535091333444	-1.24164594998271	-1.16529931217017
TMEM183A	-0.24182141034416	0.106630041621124	0.0233380817119714	75.8729245357431	-0.413568847374499	0.217009471992386	-1.90576403682974	0.0566808268135871	0.281125770056711	-0.83855367237348	-0.795269439465749
PPFIA4	-0.0461948569485471	0.157048500048871	0.768647953055791	107.963413531249	-0.154492041343501	0.25261040087753	-0.611582265840279	0.540814174314516	0.801923768429539	-0.351237391800107	-0.350388557521888
ADORA1	0.45339007677538	0.222993368638458	0.0420323393402011	289.887558878149	0.562297481735158	0.329165011615363	1.70825410324052	0.0875892034953829	0.354835058972273	0.893255584777069	0.880466338679045
CHI3L1	0.0209489694205915	0.545926259132447	0.969390081961912	1104.92005814375	-0.0166958880965005	0.812827192089498	-0.0205405137266399	0.983612193605276	0.994191314246853	-0.183978504078953	-0.113768093018932
BTG2	-0.254992431153466	0.338370899852527	0.45109632999374	144.20564917887	-0.482136544174432	0.501124811606284	-0.962108706270224	0.335995001208069	0.657349697352606	-0.871363394574975	-0.913012350892423
PRELP	0.73964430212283	0.260552299780758	0.00452898296811956	82.7825535626546	0.993867314983905	0.410413584330749	2.42162382759474	0.0154513358469087	0.140233235614505	1.60633027721225	1.62154837908793
ATP2B4	-0.0681258910822115	0.0714923521343323	0.340634866291651	3323.62126322407	-0.202628053452337	0.128441110398101	-1.57759499917351	0.114658681980828	0.40211389358605	-0.405868778989821	-0.433046638144038
ZC3H11A	0.293450760678864	0.121082370011865	0.0153690841684246	22.5530409728773	0.368616010064703	0.293952323985094	1.25399930528665	0.209842257943414	0.534998463311883	0.494838134360793	0.547880858515964
SNRPE	-0.174074094020254	0.155354610032509	0.262502799165093	54.6077878635451	-0.318335290817244	0.286860989401293	-1.10971969901394	0.267119831546623	0.596535639281516	-0.669791458672209	-0.631736511601983
ENSG00000286572	-0.106858051771373	0.138001148030063	0.438737283080949	21.2229689977929	-0.169389878338176	0.317965565805885	-0.532730259356406	0.59422031650967	0.83297001093247	-0.502352677305211	-0.375970789149577
SOX13	0.0247582438107194	0.104057010357776	0.811935690024063	635.397016873457	-0.0706352651362579	0.2106826475622	-0.335268547047303	0.737422517884806	0.902361439863449	-0.17448939641305	-0.206391581769517
ETNK2	0.288007762854945	0.162242867785044	0.0758707461856008	54.3144255675953	0.354429168896908	0.281943048345786	1.2570949025926	0.20871927275033	0.533988338831328	0.481279333632156	0.523519532979277
GOLT1A	-0.33536311752533	0.356948235897395	0.347459356182508	25.1821647682731	-0.544833766079491	0.554710457019418	-0.982194871549752	0.326003853645993	0.648748509980177	-1.07157110293582	-1.02067461446539
PLEKHA6	0.551480327032803	0.189816615245737	0.00366863483585775	1649.92744686795	0.697900047129162	0.296397612710896	2.35460751773965	0.0185422786688641	0.154175613376296	1.13760368111802	1.11332002330845
PPP1R15B-AS1	0.429411155070286	0.161383813617557	0.00779536632838579	26.39549921231	0.546804315703485	0.306286430590845	1.78527110929683	0.0742173526565837	0.327124686382904	0.833522799351691	0.853861821378301
PPP1R15B	0.166270891376642	0.163703528181982	0.309780363737717	245.127258100398	0.129899548556632	0.263842433983344	0.492337591779618	0.622480709541967	0.847950294036436	0.178026230269062	0.137962303639533
PIK3C2B	-0.214614645919066	0.296037814412214	0.468478493271422	191.874314421901	-0.387660951093992	0.444057670125584	-0.872996858683598	0.382664789934624	0.695769527174121	-0.770780156887265	-0.750780980914956
MDM4	0.148951750439882	0.121265826317341	0.219331474660125	1290.48443271126	0.100518101668402	0.199013542944277	0.50508171545163	0.613501443191279	0.842749836640081	0.134883317420416	0.0875091418738335
ENSG00000240710	0.143289541192394	0.380284960878704	0.706325821230932	15.3152581232845	0.122517480614507	0.614514318977771	0.199372865417216	0.841971084643646	0.945637896899659	0.120778449229368	0.125285982100085
LRRN2	0.483322301688126	0.1374960462025	0.000439468656228129	515.568987274141	0.592551910269393	0.224144697580264	2.64361332954221	0.00820263010379222	0.0976772080651562	0.967818369126016	0.932418564952082
NFASC	1.03928743673618	0.317678892582349	0.00106977469473996	765.316803204848	1.37981783353296	0.441474758508362	3.12547389616349	0.00177518824533696	0.038901359989564	2.35275746372934	2.28429395523283
CNTN2	-0.199074683994437	0.207483990664388	0.337321978537692	17.0597739911803	-0.27826324380716	0.393568203460801	-0.707026739864351	0.479549860721421	0.762937396525694	-0.732069274780952	-0.562925691026214
RBBP5	0.0146682199002944	0.0871124653916163	0.866282327590355	214.705905924951	-0.0639909059582112	0.15209313433636	-0.42073500712197	0.673948595282469	0.87107828995249	-0.199624189402941	-0.194982037177836
DSTYK	0.0865836593522176	0.0822020252107714	0.292202035213592	517.136794062328	0.0410114563310752	0.132995026066328	0.308368346878039	0.757802064700472	0.911799357884355	-0.0204789565027902	-0.0146743351604755
TMCC2	-0.587450686980148	0.259944470972155	0.0238269380286132	202.035179474526	-0.92101302115061	0.353895097291059	-2.60250291174034	0.00925460293033027	0.104976422291831	-1.69953481539296	-1.66664119607054
NUAK2	-0.0415781169134664	0.265099674650478	0.875371292544005	38.8699947291227	-0.131233985847801	0.387949571379042	-0.338275888232854	0.735155292216888	0.901460335563175	-0.3397368437241	-0.31045034614843
KLHDC8A	0.491844477510302	0.53907933216929	0.361569420445602	19.0887657995265	0.616999489463676	0.746988922717646	0.825982113923388	0.408814238021238	0.715394063673615	0.989047568086837	0.974399399747627
CDK18	-0.0878119311770295	0.278782849168679	0.752774362602588	220.6960706832	-0.213653010098492	0.426531855333906	-0.500907511189841	0.616436216046919	0.844627871169144	-0.454907765117765	-0.45197844648024
MFSD4A	-0.34850558192087	0.202364023435381	0.0850384307867609	26.6499417909728	-0.53550510159665	0.335813300310186	-1.59465125741599	0.110790243546744	0.394626156167821	-1.10430968957263	-1.00465564099546
ELK4	0.100093649806172	0.202674445943902	0.621402100713089	136.464603060853	0.0390643722232758	0.328798905344398	0.118809313499259	0.905426429846316	0.969334444628654	0.0131751573397652	-0.0180178243302201
SLC45A3	0.127383272161083	0.369325015194386	0.730163292211398	15.6626765191257	0.0463984928366306	0.573329300135811	0.080928173085938	0.935499074561957	0.979048691564874	0.0811550763917241	-0.0054238368685963
NUCKS1	0.0840047318970093	0.0470632674947663	0.0742723483470382	1414.06118354402	0.0264046735897021	0.0964313652645669	0.273818311264793	0.784224250881738	0.9233411424541	-0.0269032036897208	-0.0397567749508089
RAB29	0.071619342821104	0.138274459211807	0.604492717881192	185.843323378046	0.0254546843034112	0.212675188885513	0.119688076624273	0.904730245932777	0.969317012735004	-0.0577558749307182	-0.0413880752512758
SLC41A1	0.185249762843573	0.11625815491113	0.111062736082159	414.434491362327	0.163420848517985	0.179084309699741	0.91253582623727	0.361486718934237	0.679448774650232	0.225303621258217	0.19552432827298
ENSG00000286619	-0.00795931798533993	0.37101654851165	0.982884510459131	1610.51271569848	-0.0739097581298453	0.52751934777593	-0.140108146632831	0.888574544004077	0.963724660962298	-0.255990604951148	-0.212014467712969
PM20D1	0.0467681380368917	0.19489373558273	0.81035554906481	19.2461989563467	-0.035625196734419	0.374576170136918	-0.0951080169392439	0.924229030347782	0.975702098701301	-0.119661564485647	-0.146273077353258
SRGAP2	1.04534368804569	0.55281670020993	0.0586322388747216	111.144649175985	1.34684811850903	0.688017996837415	1.9575768725528	0.0502796833487033	0.262918836707272	2.36784391191923	2.22767909988553
IKBKE	0.665296769251623	0.313212532535818	0.0336612409766377	49.3720604846014	0.853462209453967	0.460257280877209	1.85431549899079	0.0636940360205661	0.301038128139307	1.42112656861686	1.38044788022619
RASSF5	-0.419780590017039	0.273575262571813	0.124925250026461	22.7126296300195	-0.721129468708019	0.436395761053464	-1.65246671270868	0.098439445517705	0.373690746206713	-1.28185957347321	-1.32340564187704
EIF2D	0.200315963029978	0.0962226788476779	0.0373611309353154	256.000700590829	0.209940891432105	0.158283186256298	1.32636255560437	0.184719635400561	0.503992442580755	0.26283433735873	0.275407502829424
DYRK3	0.637914699334	0.100225046835622	1.95514863857861e-10	173.836287660054	0.815022130491289	0.194378420245252	4.192966119711	2.75330577069294e-05	0.00223640374258697	1.35291635770714	1.31443943858722
MAPKAPK2	0.153681012253894	0.0873336129715799	0.0784585818850805	394.450156077352	0.126764488779862	0.149650227619752	0.847071807347726	0.396955098198336	0.705348362730892	0.146664163307946	0.132578849289437
PFKFB2	0.900892412683068	0.262926541057458	0.00061163111641017	804.551747021281	1.16167402318119	0.336711116631476	3.4500613903182	0.000560459086293234	0.0177632562173409	2.00800800512678	1.90970229561402
YOD1	0.469037627427112	0.180718059128153	0.00944778846878897	205.962203648691	0.543780714466135	0.28074703086872	1.9369063771877	0.0527567887778339	0.271148087060384	0.932234476197115	0.848669761132823
CD55	0.962835153374647	0.363152276867547	0.00801763604998868	29.16859078124	1.34929570875945	0.556626203251298	2.42406070874513	0.0153480395210519	0.139505823282042	2.1623107083048	2.23188204698036
CD46	-0.207871421628145	0.0806029738858511	0.00990997696254052	591.843661131946	-0.394643049889417	0.147411772956689	-2.6771474352009	0.00742519530938695	0.0919700053493721	-0.753982422001662	-0.762770484404342
MIR29B2CHG	0.062199863367707	0.102456569863554	0.543794396364027	1605.93750927005	-0.0202323807302661	0.173063578026814	-0.116907213874495	0.906933581511793	0.969660889328416	-0.0812203055639354	-0.119840878869586
LINC02767	0.307185208203852	0.179526427134841	0.087065184634271	18.542784805899	0.354554752149674	0.343404565448349	1.03246953542032	0.30185221196569	0.627520249940362	0.529051382856114	0.523735181724929
PLXNA2	0.0977893525256234	0.19373468184377	0.613728013499698	2254.47239705177	0.0366109660598638	0.290200746071161	0.126157380901034	0.899607346863143	0.968262698116743	0.00743502870895886	-0.0222307583804207
LINC01717	0.509727184699726	0.282002554455801	0.0706801744870245	20.5465023370689	0.643208234041955	0.47505399627221	1.35396868374809	0.175746368959641	0.491982886799228	1.03359435482345	1.01940446824933
HSD11B1-AS1	-0.209075354616883	0.228221028415875	0.359609689896342	61.9248641202025	-0.407982398228403	0.36767378914997	-1.10963144577595	0.267157875003018	0.596538180901891	-0.756981483918093	-0.785676514259035
UTP25	-0.0504820478392913	0.0828492096599906	0.542309414060359	60.8240793504274	-0.119087968396797	0.187145885882929	-0.636337624174616	0.524556387028367	0.792607910656237	-0.361917015208696	-0.289593477336091
SYT14	-0.0119440289641219	0.210434933943438	0.954737354144556	468.337871594722	-0.0785606812970625	0.342234553320005	-0.229552161039697	0.818439784102696	0.93539282120031	-0.265916734608061	-0.220000928686389
HHAT	0.184316641605557	0.1709753608313	0.281020176784334	514.757205784353	0.174525888818246	0.27428213777046	0.63630059994757	0.524580513994087	0.792607910656237	0.222979165998228	0.214593654464268
KCNH1	0.913846540241426	0.675396673250112	0.176039150688019	48.9226199832791	1.19313183320883	1.04184940611712	1.14520565659823	0.252123975713155	0.58177472425802	2.04027743455871	1.96372094160368
RCOR3	0.163141968456049	0.084061732928818	0.0522898206742706	1266.73722897499	0.144493730974771	0.154118168167878	0.937551572877354	0.348474908319918	0.667886563600209	0.170231914756176	0.163023106437349
TRAF5	0.276867755863664	0.220696910535481	0.209654595428088	85.8647205680857	0.328332873860954	0.345660834984395	0.94987004783396	0.342178287742243	0.662108089366951	0.45352897623781	0.478707560310163
SLC30A1	0.0604561266466942	0.292884707017317	0.836465875175241	268.146445785556	0.0255460803872985	0.435609677868398	0.0586444279941277	0.953235323132105	0.983487492407428	-0.0855640476502398	-0.0412311319454318
LPGAT1	-0.0195356216768776	0.101153577302813	0.846858464474529	539.240430829142	-0.11766558755103	0.189023187794502	-0.622492874678162	0.5336178275892	0.797726159208126	-0.284827800923923	-0.287150996842299
INTS7	0.0671866103377738	0.093355090300494	0.471716640630813	231.092662483022	0.00331491430110132	0.169405972945069	0.0195678714479342	0.984388093794235	0.994353777533434	-0.068798050285026	-0.0794059918512024
LINC02608	-1.66385117507363	0.465889521517929	0.000355155728342113	88.6797679605968	-2.55548508863803	0.641487064763837	-3.98368919500946	6.78536042914636e-05	0.0042843189834657	-4.38090640406627	-4.47331998000387
PPP2R5A	0.0273893304567426	0.117187468376988	0.815200535747131	1232.56229914408	-0.060117960803601	0.209210311241345	-0.287356586044408	0.773839299285645	0.919593501233454	-0.167935217872607	-0.188331502602783
PACC1	0.0498549346112424	0.130640478082108	0.702743727775707	107.185600997698	-0.0187637528184026	0.235623265083654	-0.079634550568429	0.93652791508825	0.979174464391104	-0.111972187970092	-0.117318983950907
NENF	-0.458329858218381	0.0749173451106399	9.48718698739401e-10	118.279469087641	-0.72087983880762	0.187415905275848	-3.84641761192355	0.000119857407859169	0.00612356037354379	-1.37788787675121	-1.32297698300962
ATF3	1.07263790670276	0.667171711689194	0.107892377478719	104.508275997041	1.47813421208879	0.964592428032546	1.53239251017521	0.125425604603283	0.419931865931946	2.43583528060743	2.45312063590532
NSL1	0.00810961264750412	0.0849305045927911	0.923929385098926	581.24296860312	-0.0941815357562123	0.170398278755743	-0.552714126245469	0.580459178792523	0.82496928255638	-0.215962033303446	-0.246824709691593
TATDN3	-0.334290510134235	0.0929725714648104	0.000323667077605946	201.844970720257	-0.552371019353228	0.172581348134516	-3.20064146748171	0.00137122038300355	0.0325468520864455	-1.06889918015606	-1.03361741677651
FLVCR1-DT	-0.0592658100292328	0.164061103152202	0.71791832419836	26.2780529020981	-0.141363920758628	0.307999491684569	-0.458974526176826	0.646252459204223	0.859542890691768	-0.383797839900153	-0.327845243230123
FLVCR1	0.0942813640975653	0.0815975843895531	0.24790902964983	208.96929826201	0.0676337470913687	0.156176369429437	0.433060054721829	0.664971141468798	0.866822058927552	-0.00130355939875379	0.0310408655718826
ANGEL2	-0.120041357521953	0.0682424333086379	0.0785702477721714	359.823895152854	-0.255747424206549	0.123200979874551	-2.07585543935578	0.0379073230852138	0.226938507536814	-0.535193001957059	-0.524262030488382
RPS6KC1	0.00602712471283034	0.0331420720459157	0.855694786944681	1549.8557535958	-0.0884367603547478	0.108809934488594	-0.812763657752394	0.416353575718515	0.721631910563379	-0.22114962290746	-0.236959910189367
SMYD2	0.121553639701075	0.325595940577015	0.708905348740853	63.7313897909782	0.0315610019762639	0.467981740977472	0.0674406696089095	0.946230893203695	0.982203709076839	0.066633147961201	-0.0309024434676143
PTPN14	0.263417291134503	0.105818044577553	0.0127979828672744	808.156789120078	0.286481812736149	0.188890290119561	1.51665716938026	0.129353263325428	0.426098664844551	0.420023144181654	0.406841856588072
KCTD3	-0.40661179854862	0.136745518201118	0.00294431421264589	881.688351742911	-0.674725846608341	0.224715549084042	-3.00257747787626	0.00267703820624303	0.0507287755752782	-1.24905540467994	-1.24372238253261
USH2A	-0.0622199269050176	0.231732317892918	0.788315140606935	25.5490487753794	-0.114402512292108	0.41269491303129	-0.277208438194231	0.781620060695138	0.922399551805228	-0.391156704140711	-0.28154771717679
ESRRG	-0.515310782846027	0.253003382206288	0.0416726663852127	3470.92745327501	-0.863811654653643	0.377562273852428	-2.28786537870907	0.0221453620395207	0.167818861700334	-1.51983042888022	-1.5684162921688
GPATCH2	0.0440981602068803	0.0878195266982997	0.615565335991638	596.578001675468	-0.0259772486347833	0.160894841221392	-0.161454826255358	0.871735187924654	0.957445646369105	-0.126312623060008	-0.12970583721598
SPATA17	0.816648011783087	0.19926303969731	4.16120793917721e-05	488.08237806735	1.09534452244646	0.32517923706059	3.36843315196773	0.000755967266366646	0.0218594899705733	1.79815066524568	1.79580276428265
RRP15	-0.0513746184715861	0.0867587794481418	0.553747004898101	126.442734417513	-0.131364479851709	0.155835192655138	-0.84297056148554	0.399244908192809	0.706756619869517	-0.364140456725857	-0.310674427525828
TGFB2	-0.0436061514019789	0.126802445280362	0.730928665652593	2705.57527731083	-0.167971251553009	0.208672199154163	-0.804952706847713	0.420846971434426	0.724757132566168	-0.34478878686097	-0.373534755044468
LINC02869	0.229777043587187	0.172011456048498	0.181606783085596	33.1057710152275	0.217715880248137	0.363571309386996	0.598825800130432	0.549289055614603	0.807224554865589	0.336223475743119	0.288758539282937
LYPLAL1	-0.0293936347897848	0.102278230117344	0.773814508940523	1228.52484473187	-0.149246629791252	0.197585989955712	-0.755350264584575	0.450038846684335	0.744514694758293	-0.309384642521549	-0.34138125442412
ENSG00000277007	0.412632714497368	0.268933515150394	0.124948530791438	40.6136244128166	0.473423814280889	0.428716020975891	1.10428300114194	0.26947039436865	0.598888966667793	0.791726800230443	0.727854469772842
ENSG00000287676	0.335806086672252	0.321392261148386	0.296093189725015	26.1607503849824	0.365866132517041	0.513690616540391	0.712230515287742	0.47632204359085	0.761098212001038	0.600347532585634	0.543158830452613
LYPLAL1-AS1	0.436044646692199	0.179145163147183	0.0149317700772998	25.3653270081117	0.562060190048796	0.327735670796503	1.71498021159189	0.0863488550301545	0.351843138075508	0.850047184248806	0.880058866716102
SLC30A10	0.0370214613721795	0.147010670964839	0.801173708139834	583.366082371746	-0.0294246654213385	0.249934716038509	-0.117729405053137	0.906282066933939	0.969412956344855	-0.143941060994455	-0.135625664019184
EPRS1	-0.162699012280841	0.0781130470438499	0.0372634366777735	505.847809604192	-0.32941865454633	0.144673653093633	-2.27697751112381	0.0227875685991469	0.170526971683616	-0.641455517419597	-0.65076861527131
BPNT1	0.176368569450417	0.140234497990197	0.208511517342984	95.6563715296926	0.190783701626937	0.222936927970763	0.855774336551177	0.392122613082674	0.702320680700217	0.203180090192099	0.242511206064558
IARS2	0.0458003047699987	0.0599851923766655	0.445149257889833	317.48011566942	-0.00863956332826647	0.13419052691541	-0.0643828109693063	0.948665416487526	0.982677885316982	-0.122072489279091	-0.0999339527767936
RAB3GAP2	-0.281418566993334	0.0860363445552178	0.00107195733276936	1088.97944356214	-0.515791445454626	0.159716820114949	-3.22941218766695	0.00124044968919627	0.0306116469865169	-0.93719232221226	-0.970803792714795
MARK1	-0.136003758187143	0.101707826619889	0.181157193695951	1203.40046150459	-0.306073421605103	0.168286083818734	-1.81876846058634	0.068946762070656	0.314108078385029	-0.574956201717838	-0.610680704743205
MTARC2	0.298624633005462	0.110671901704046	0.00696971738489273	729.406111189117	0.411449638693736	0.205913480074768	1.99816757282882	0.0456984958373182	0.250966984942202	0.50772652898103	0.621433805123852
HLX-AS1	-0.366756419362771	0.376352882690105	0.329807633420814	23.6276593233314	-0.554760441208421	0.557247031109119	-0.995537724273293	0.319474806126099	0.643048752679831	-1.14977350859494	-1.03772047840738
ENSG00000236230	0.990399472886824	0.250785332768284	7.8415380814788e-05	44.1369919622424	1.40192102035459	0.408737500432585	3.42988108228601	0.000603845830801208	0.0185562053404387	2.23097491277016	2.32224905201521
TAF1A	0.139363730661172	0.0940621979681274	0.138443424359523	56.9742612613381	0.124177934543221	0.190586651351775	0.651556306081583	0.514687442624745	0.786461765026365	0.110999043759591	0.128137276353514
TAF1A-AS1	-0.248163804856603	0.13382923782837	0.0636917123705249	18.2303409894789	-0.411467012890142	0.296583433078097	-1.38735669966365	0.165333021615212	0.476541184270379	-0.854352918692986	-0.791660216419404
MIA3	0.01808227094614	0.0977298153640158	0.853210936900474	500.783311091089	-0.0722298460459214	0.164196224509964	-0.439899554703454	0.660009858420012	0.865854526122255	-0.191119604373605	-0.209129760351729
AIDA	0.169233270449276	0.270614085271561	0.531729847533417	176.982395750083	0.131317888006129	0.41345078572675	0.317614314785501	0.750777514376728	0.908474042296867	0.185405676086958	0.140397844338271
BROX	-0.0906230154831506	0.106872679732521	0.396464114525365	161.922737331389	-0.203567474670283	0.199785229641299	-1.01893155482903	0.308235461845355	0.632996824452842	-0.461910327523835	-0.434659791194515
DISP1	0.161184019764707	0.136755496988362	0.238545865593884	815.17086402028	0.118266581083202	0.237114492677994	0.498774156516071	0.617938495786132	0.84516421994409	0.165354559114742	0.117986432744379
SUSD4	0.684916428627754	0.274666272120532	0.0126443789552597	129.562809423518	0.931948882505105	0.395778300845164	2.35472455289989	0.0185364402677035	0.154175613376296	1.47000019679941	1.51522343525465
CAPN8	0.916077494629823	0.225022035708123	4.6800329833842e-05	27.5608403751707	1.27321218034546	0.362306195809903	3.51418826139394	0.00044110007461935	0.0150104033813625	2.04583486209507	2.10123311803622
CAPN2	0.388562024832251	0.147047695764746	0.00823154914699379	1704.7800491205	0.464008768532865	0.220045777716029	2.10869198831742	0.0349711768305668	0.218340418073512	0.731765415874204	0.711687164331299
TP53BP2	-0.113254263712375	0.114473124151348	0.322490739501019	1470.79411024446	-0.274689431496257	0.187093819624148	-1.46819083627711	0.14205239273525	0.445764875979923	-0.518285985737755	-0.556788820662814
ENSG00000291068	0.0958247678788747	0.167552834523858	0.567384460061594	162.236117914713	0.0574279519593017	0.257563378466077	0.222966293971274	0.823561739672788	0.938261344803422	0.00254114254520765	0.0135157030193186
ENSG00000290989	0.0121056330131143	0.155421351170272	0.937916250306343	207.928514954191	-0.0963782439727147	0.249603183485127	-0.386125860363707	0.699403458394081	0.883957849687861	-0.206007731354843	-0.250596847783391
FBXO28	0.137277420167176	0.0680735913657954	0.043736941910325	482.335097357833	0.108956703054169	0.107920787500516	1.00959885095027	0.312687520367224	0.636564827835735	0.105801931954429	0.101999718951674
DEGS1	0.0629202673553665	0.108439360166772	0.561756432531719	96.4112290070169	0.0328642461195553	0.207516172125544	0.158369566009887	0.874165593915406	0.958486817260116	-0.079425740431121	-0.0286645418478674
NVL	0.0564113190371487	0.103142007210535	0.584427749928036	510.044284539598	0.00148841289031092	0.165954137957419	0.00896882059483695	0.99284401245653	0.99722862603042	-0.0956398812510725	-0.0825424191175124
CNIH4	-0.00456950659833211	0.0570540086171303	0.93616496443399	143.747382655653	-0.0871693939315293	0.148900315976333	-0.585421148101422	0.5582645722291	0.812051955427871	-0.247546402217476	-0.23478361698603
WDR26	0.0341419593599413	0.116890252386795	0.770221177328667	875.53712491482	-0.0541485339862689	0.213927250774997	-0.253116579538625	0.800178127341038	0.929916581586071	-0.151114055591307	-0.178080936726669
CNIH3	0.0358121900639681	0.0866493869533818	0.679386843088408	938.374495436407	-0.0342966801365221	0.141677578962956	-0.242075566138024	0.808721610613177	0.931793821095178	-0.146953420952206	-0.143991778441155
DNAH14	-0.0546987808605732	0.405468598094158	0.892688858961561	41.2191532000975	-0.195483468562996	0.56644858221965	-0.345103641705637	0.730016455763438	0.898979892688136	-0.372421124269732	-0.420778117177663
LBR	-0.313227675438266	0.136375921204349	0.0216304077195617	279.562769658302	-0.551468151634085	0.230403618629259	-2.39348737192122	0.0166890558174956	0.146259433365562	-1.01643052452517	-1.03206703257452
ENAH	0.260670880709672	0.131072360071077	0.0467281936159276	2195.39208695608	0.263821605855236	0.230578404948073	1.1441730890395	0.252551861170142	0.582339198119035	0.413181687897086	0.367930257450151
SRP9	0.0176661278226584	0.106960983245743	0.868814723403227	337.303450547938	-0.0816801889661711	0.214180342199576	-0.381361744627621	0.70293484335085	0.884981016760006	-0.192156239306855	-0.225357677305938
EPHX1	0.158024499788866	0.162997565065584	0.332300796480875	853.377274169618	0.144246514474578	0.249517838435135	0.578101010249319	0.563195925037519	0.815652623627494	0.157484024689333	0.162598591806643
ENSG00000242861	0.303247638067638	0.160780646084967	0.0592820991870527	80.3498532386121	0.352487138023558	0.283592424752687	1.2429356613843	0.21389154316384	0.538191610165055	0.519242683576951	0.520184721110418
TMEM63A	0.344266464317834	0.137258131578213	0.0121358924858311	537.019197466197	0.389659167349924	0.189611410131871	2.05504071236496	0.0398750725628719	0.232686163504066	0.62142278896023	0.584015696347847
LEFTY1	0.536457166934809	0.214684121241682	0.0124607272105963	40.4799087070907	0.69660406116969	0.336103387885542	2.07258863277782	0.0382105798312695	0.227322713431226	1.10018018019579	1.1110945852792
PYCR2	-0.201561630455126	0.117796907153025	0.0870636841980375	55.190485561696	-0.397719312832975	0.242716915479714	-1.63861390561474	0.101293694452278	0.378569081416559	-0.738264392356617	-0.768052974150869
SDE2	-0.0207174136553563	0.155534052170073	0.894033797788486	43.4549459743091	-0.118519415015302	0.269956430461165	-0.439031642301819	0.66063860885025	0.865923003037256	-0.287771708391326	-0.288617170218266
H3-3A-DT	0.716822229764805	0.172007719645449	3.08115129117956e-05	102.581183973032	0.94089089124893	0.260901238085527	3.6063105646915	0.000310581401198213	0.0116478834546819	1.54947926581607	1.53057845215966
H3-3A	0.119309738247851	0.151591977475954	0.431255406907111	153.481960502424	0.0833485744818957	0.270037875827898	0.308655125605475	0.757583882644718	0.911764276486072	0.0610434685890612	0.0580260147876589
LINC01703	0.12696148441865	0.134915930657115	0.346683612775864	36.7803705107268	0.111470610425983	0.242411157369318	0.459841088321507	0.645630288386396	0.859422546444677	0.080104380408658	0.106316544320302
ACBD3	0.00423540081165326	0.0712081372977609	0.952570457060908	345.656960221528	-0.0759075919681557	0.130132039035434	-0.583312092324064	0.559683223626704	0.812822967358674	-0.22561290364405	-0.215445103181968
LIN9	0.267757241884715	0.14515625406591	0.065093725593581	74.868723775638	0.287614656091787	0.268784101081403	1.07005829189533	0.28459307118977	0.612368701960697	0.43083419524172	0.408787149796218
PARP1	0.29385348770302	0.148724801760732	0.0481751294169806	248.734516619863	0.340947990009301	0.23564754110869	1.44685570833961	0.147937340355843	0.453883256731485	0.495841349068058	0.50036995488681
STUM	0.694891837006114	0.414440524957767	0.0936014397109828	341.145656968614	0.946181567850888	0.555706895628035	1.70266299607737	0.0886311535708497	0.35662954099948	1.49484947632596	1.5396634833858
ITPKB	0.583390312441565	0.144471045086335	5.38830447645643e-05	8445.97018867186	0.752357656921761	0.215691026370769	3.4881268339299	0.000486417279434554	0.0160131342256215	1.21709317338087	1.20683340972169
ITPKB-IT1	0.819761374562017	0.257063283951801	0.00142791696838122	45.7714231556455	1.09799506852157	0.379136426792443	2.89604213926578	0.00377901651167359	0.0631771095568221	1.80590621960765	1.80035422256867
ITPKB-AS1	0.119464930874569	0.333286040865378	0.720009835793539	117.237646271448	0.0907755970689306	0.487320061639104	0.186275107910818	0.852229026831024	0.948982467072584	0.061430061780587	0.0707795314353117
PSEN2	0.0567654418726498	0.125694577688001	0.651547020290399	142.746010253363	0.00305003983373064	0.205488908411584	0.0148428441092381	0.988157558683181	0.995548415517012	-0.0947577421954734	-0.0798608283471957
COQ8A	0.0659703258840175	0.11900703474066	0.579346374245984	104.711807465784	-0.0106482228551317	0.222090964226067	-0.0479453222792658	0.961759818946032	0.986414068111907	-0.0718278803660432	-0.10338317787543
CDC42BPA	-0.0642880721419594	0.0643804348169031	0.318005287102923	4821.84681369235	-0.195645265340697	0.146665327970342	-1.33395716661991	0.182217894656866	0.501362067775133	-0.396308565312205	-0.421055950976303
ZNF678	-0.186580692495207	0.0725694431570609	0.0101386549462076	529.850703034337	-0.376387274535193	0.149173028786193	-2.52315902946948	0.0116305790389402	0.119906934219083	-0.700946069054338	-0.731422076321897
JMJD4	-0.0207909686768841	0.080615607037132	0.796482135454043	45.3338920381018	-0.100609025884986	0.170414676983646	-0.590377704935833	0.554937454365744	0.810365867539615	-0.287954937911482	-0.257861851614796
ARF1	-0.0387846678446794	0.118526947123516	0.743499707067377	170.282400840163	-0.13283107885269	0.203320412728674	-0.653309114761386	0.513557017459633	0.785544470339423	-0.332778211644029	-0.313192838444234
C1orf35	-0.18731056751269	0.105403230953144	0.0755541514358454	123.534267830499	-0.36397922131141	0.191420712607038	-1.90146205368388	0.0572415182610155	0.282227299994684	-0.702764227032533	-0.710115245556265
MRPL55	0.206925696068926	0.370355334005885	0.576351419852081	30.5782169665239	0.208372237920168	0.53566094283016	0.389000244854954	0.697275965255685	0.883150658391545	0.279299538346091	0.272713846193208
GUK1	-0.645749529466862	0.181900185984899	0.000385200025802992	152.77024476796	-1.02153011399188	0.295687652348552	-3.4547608122226	0.000550781212090726	0.0175252510083356	-1.8447603718894	-1.83924689396657
IBA57	0.225173947930504	0.121732737699824	0.0643509924226608	116.940238614476	0.230815903056445	0.196000062207849	1.17763178468625	0.238943432693137	0.567231846974866	0.32475691654856	0.311253604702833
OBSCN	0.268450269421027	0.21608260059277	0.214107368611913	31.9054052291679	0.305512893828352	0.342153272364574	0.892912383146287	0.37190409513519	0.686832404993604	0.432560564159786	0.439521602298814
TRIM11	0.457354530163964	0.210151986319663	0.0295325644813676	38.2060908029796	0.544536635177483	0.314900256345943	1.72923528705949	0.0837669932561003	0.347806236576318	0.903131251685765	0.849967811228067
ENSG00000231563	0.56149461887088	0.155461453725148	0.000304087040892692	83.2755689333571	0.72625316217196	0.235066914629505	3.08955925727203	0.00200453714889561	0.0419163499026502	1.16254982143691	1.16200735668783
RNF187	-0.0344670321729699	0.112010204741445	0.75830048197324	44.9391638804244	-0.104947163678948	0.226480946902346	-0.463381865513831	0.643090674878062	0.858020443147255	-0.322022748646358	-0.265311204558961
RHOU	-0.217693232722916	0.219484393837146	0.3212759561437	379.181907243411	-0.434091328528432	0.321516697578789	-1.35013618825211	0.17697230224046	0.493884719166918	-0.778449082422341	-0.830510183920293
LINC02814	0.600852533579203	0.268344109694261	0.0251486254438653	267.82217309663	0.83106645579453	0.356583965842815	2.330633274074	0.019772705385436	0.158774661778619	1.26059250671592	1.34199039423025
RAB4A-AS1	-0.035718656050176	0.112636250705597	0.75115626663996	136.515308250829	-0.142118286857071	0.188481333623774	-0.754017833621403	0.450838513334251	0.744823561890314	-0.325140611134501	-0.329140623778946
RAB4A	-0.0767412285677495	0.127320102176752	0.546680046213584	883.862294815504	-0.233670843572308	0.215941173054842	-1.08210416877269	0.279206243651899	0.607741680903488	-0.427330048671583	-0.486352621254385
ENSG00000237481	0.24056111611002	0.168357325868034	0.153040945954674	24.7463502385351	0.238249386082369	0.307265391237338	0.775386336622403	0.438111406398196	0.736979162558065	0.363087181206624	0.324018215071281
CCSAP	-0.517896088692404	0.196672866280607	0.00845628745201198	164.967457734855	-0.86548477734167	0.317728494242108	-2.72397595124778	0.00645012030105564	0.0849020721060776	-1.52627056498308	-1.57128934093165
ABCB10	0.013601584640032	0.0764946004954279	0.858871375088999	399.010754849749	-0.0706161132226429	0.134468774723847	-0.525148781697938	0.599479766920598	0.835632196663035	-0.202281235283152	-0.206358694532908
TAF5L	-0.0508714556759207	0.0669891858824463	0.447614492641827	196.106024465582	-0.150336608483302	0.128426084259768	-1.17060805326132	0.241756358776194	0.569892049476215	-0.362887051102487	-0.343252941393123
URB2	0.0715865405771252	0.1274443580356	0.574314848546595	83.1265725522801	0.0302723762551397	0.201464468797006	0.15026161404988	0.880558216640949	0.960674450559444	-0.0578375870871342	-0.0331152426606101
GALNT2	-0.193888380505218	0.145595772194507	0.182962197141233	1832.69162804	-0.396261082517301	0.244239063420757	-1.62243122360264	0.104711048177632	0.384690463475459	-0.719149913465108	-0.765548933751216
PGBD5	0.142242238233001	0.120897499491694	0.239374222434551	279.183256716994	0.11161848718826	0.193435517493447	0.5770320189106	0.563917825947014	0.816040084029323	0.118169561151825	0.106570474980589
COG2	0.398862444947363	0.102247271920169	9.58122650156265e-05	308.586107455862	0.484704566962702	0.166934201440137	2.90356657162624	0.00368938525301451	0.0624555616617827	0.7574243171415	0.747225525325668
AGT	-0.0542271656079599	0.120308654692944	0.652181487471257	903.504608143911	-0.149753219635916	0.197212695549601	-0.759348779339878	0.447643944963044	0.743115613267191	-0.371246305275194	-0.342251159145931
ENSG00000244137	-0.10614276318238	0.227624842791657	0.640996694535683	31.8795797226951	-0.226870218658522	0.376470933492827	-0.602623465651552	0.546759206247161	0.80568902894402	-0.500570854905981	-0.474674740645294
CAPN9	0.18406518740708	0.16377082772026	0.261047280078385	39.3012519002277	0.172185067750819	0.305129792377367	0.56430106811029	0.572549254639894	0.821323278172381	0.222352780046988	0.210574049016358
C1orf198	0.046677645300355	0.137360990461682	0.733994094775307	964.551348568679	-0.0390134093029406	0.22709725486895	-0.171791637575954	0.863601340034688	0.953784278652717	-0.119886986766123	-0.152091240000812
ENSG00000223393	0.567390726252125	0.160356234962683	0.000402690733250204	226.48472977538	0.695318237578883	0.230898593834556	3.01135760955346	0.00260082351383183	0.0496336614847435	1.17723734247644	1.10888659784155
TTC13	0.0566617625800265	0.0457579444566023	0.215607274246505	547.686264020643	-0.0028537330429052	0.106510407451447	-0.0267929971463688	0.97862483868215	0.992190421655791	-0.0950160128973626	-0.0899986547485284
ARV1	-0.104524667238447	0.0942051611583648	0.267196050451081	112.586238381543	-0.241469884437809	0.184626612893001	-1.30788232884796	0.190913224098005	0.512449718670116	-0.496540090762148	-0.499744959347919
FAM89A	0.606124085068924	0.502891219868505	0.228095722320328	126.917741550231	0.765480625202736	0.637932228052955	1.19994035657843	0.230162505113845	0.556797312744564	1.27372422539231	1.22936787659274
C1orf131	-0.00794324840311577	0.164057567682101	0.961383555814998	99.7596152064921	-0.0820751330687177	0.25610586946439	-0.320473455920266	0.748609449260633	0.907720075456341	-0.255950574756351	-0.226035866462857
GNPAT	-0.0624299450010507	0.116571793480955	0.592270061180458	248.995026574702	-0.176641127936921	0.186640723592333	-0.946423291428864	0.343932730272977	0.663721185784671	-0.391679870529095	-0.38842247236316
EXOC8	0.23060031677704	0.181472739138135	0.203829694356287	42.4046412812566	0.246847171562892	0.310640228643201	0.794640065264757	0.426822905424297	0.729378026345494	0.338274293598932	0.338782139507195
SPRTN	0.169191201282345	0.206287566614694	0.412118295898428	65.1955752944011	0.170661391968674	0.316486720234526	0.539237134001103	0.589723240616242	0.830624704405114	0.185300879526368	0.20795762712919
EGLN1	-0.181989160126239	0.0710666460363757	0.0104424295872288	622.555118424506	-0.376148948739266	0.15845840726643	-2.37380240801496	0.0176059693044115	0.150254956619064	-0.689508314632253	-0.731012828609197
TSNAX	0.0649800691092356	0.0847022908295504	0.442987376840043	297.093469919492	-0.00883103179802637	0.159026466708669	-0.0555318368118215	0.955714766965865	0.98406265603831	-0.0742946633253248	-0.100262738139699
SIPA1L2	-1.41864563876155	0.473414013409764	0.00272983701297493	465.219431581071	-2.26141277853108	0.730077649736189	-3.09749624488331	0.00195162868857318	0.0413041004613533	-3.77008620682058	-3.96834560317757
MAP10	-0.575033592430664	0.361371104375203	0.111552189813729	13.7046663169932	-0.876643807557071	0.576291925110939	-1.52118009876386	0.128214648189763	0.424132554774609	-1.66860316410968	-1.59045137739458
NTPCR	-0.0546042318086172	0.0939581537974668	0.561136129847045	256.32919507074	-0.181844938941525	0.172239643714045	-1.05576704073672	0.291074659737614	0.61882556885424	-0.372185597489082	-0.397358339933336
PCNX2	-0.25305190438268	0.204354525883209	0.215605397045824	857.435161318949	-0.457913452977492	0.314476294030474	-1.45611437704464	0.145361003785223	0.450387521370218	-0.866529437875956	-0.87141700185214
COA6-AS1	-0.192095254870359	0.210433048479105	0.361317821443013	65.7063442629744	-0.380423175117243	0.361271118826674	-1.05301297361597	0.292335046100485	0.620063244213431	-0.714683140934422	-0.738352434302941
COA6	-0.165360798577024	0.0790237430006768	0.0363897225332527	43.3148737041156	-0.294401738341335	0.22266936142346	-1.32214749464996	0.186119040996502	0.505958321336605	-0.648086170442013	-0.590638351961022
TARBP1	0.0293352498184546	0.139637166349998	0.833603703891817	612.419766878522	-0.0470068377304076	0.217392734309835	-0.216230031236518	0.828808445677691	0.939877136308437	-0.163087827939158	-0.165817376056933
LINC01354	0.650660350905836	0.227203062828272	0.0041861420653707	107.780555430919	0.803303312339686	0.337803485926339	2.3780196055018	0.017405900442437	0.149647724620164	1.38466646222853	1.29431614683256
IRF2BP2	-0.0149456034262916	0.143551702162726	0.917079646450489	391.236056232279	-0.141207915726417	0.247353042284071	-0.570876001453207	0.568083699696486	0.818401110755118	-0.273393818252276	-0.327577354886966
TOMM20	-0.124351299271342	0.0543836293024133	0.0222216602112937	168.112724810783	-0.244031241295385	0.143140769308943	-1.70483393706435	0.0882254001694198	0.356200434402564	-0.54592929897985	-0.504143263909522
ARID4B	-0.00121306760254317	0.0549936298553478	0.982401426697966	2414.20815595331	-0.106893032751746	0.128513082044225	-0.831767716184419	0.405540069791978	0.712557648827249	-0.239185331907703	-0.268652607297846
GGPS1	0.189244312543223	0.0843847604417978	0.0249202884322706	313.108557057974	0.18903688644383	0.136763659959488	1.38221576184657	0.16690546188232	0.478683443198336	0.235254259698707	0.239511614201593
B3GALNT2	-0.058981018935504	0.0932974770726119	0.527267724745335	506.830333892457	-0.173334377798867	0.148179528012213	-1.16975927865407	0.242097855273852	0.570281220146683	-0.383088409947382	-0.382744195174544
GNG4	0.439214443865994	0.21332887925629	0.0395075856302373	25.1735849360423	0.495332717456638	0.377035985586709	1.31375448602299	0.188928838609798	0.509823997877927	0.857943319727826	0.765475947035008
LYST	-0.0726462245565998	0.0733678188945997	0.322093622262956	1499.49529026625	-0.20911280522942	0.140397099032898	-1.48943821966308	0.136372010522268	0.436330217688396	-0.417129173130873	-0.444182108485719
NID1	-0.41576668685038	0.446733043643717	0.352017754088135	227.069699810033	-0.725472292101783	0.61713417632903	-1.17555034209447	0.239774609002417	0.568203603564736	-1.27186072450406	-1.33086304082812
GPR137B	0.10439969993971	0.0802587649954148	0.193330768057886	607.444290809303	0.0506914961406707	0.154480096691231	0.328142571285355	0.742803867180448	0.904390005205239	0.0239017601378782	0.00194801214154152
ERO1B	-0.157452735169901	0.0738146664789008	0.032918001466247	448.804602133478	-0.327667857193813	0.152827595033115	-2.14403594535929	0.0320300067507904	0.209043690393945	-0.628386758581987	-0.647762185316329
EDARADD	0.13103761556776	0.203690538263159	0.52001833345186	28.7677545195635	0.132281506035637	0.325860059817715	0.405945748950132	0.684782462433972	0.876877423970746	0.0902582426335694	0.142052547610989
LGALS8	-0.308821512672652	0.156826724711403	0.0489313539143172	99.3462155130439	-0.542844151666992	0.254104455227187	-2.13630316391601	0.0326547111694502	0.211555411359917	-1.00545453576869	-1.01725809321009
HEATR1	-0.100618496072323	0.0915585946547001	0.271789025377188	228.238980675981	-0.224107169050347	0.159564406643839	-1.40449348174855	0.160171951330314	0.469705990802468	-0.486809608008568	-0.469930093814992
ACTN2	0.108208275060231	0.322448842920529	0.737185520753426	241.699284817315	2.95813509414039e-05	0.445484996718094	6.64025750795896e-05	0.999947018410585	0.99996515971475	0.0333891258855279	-0.0850474919250125
MTR	-0.0152307636675077	0.106795089507261	0.886592904466578	1172.21175438121	-0.0848321726883325	0.17282586578269	-0.490853451271003	0.623530101933543	0.848095137469124	-0.274104167771321	-0.230770193075567
FMN2	0.170770495118351	0.0943600462679565	0.0703306166412097	18787.935299682	0.150759005300964	0.180982048204329	0.833005299678986	0.404841740371188	0.711717243732002	0.189234985529547	0.173781695021784
RGS7	-0.00853823300643708	0.173723418935292	0.960801009779574	2445.75048272895	-0.142959678660937	0.267791273793303	-0.533847412710252	0.593447107654968	0.832680472928377	-0.257432713447935	-0.330585442917714
ENSG00000287738	-0.256167924283816	0.236114231914131	0.277951701719691	32.1719543467293	-0.414478770928754	0.379626424306762	-1.09180695649845	0.274917960735394	0.603855675679699	-0.874291611272445	-0.796831939789572
FH	-0.231294678370215	0.0665770051546745	0.000512584177435801	80.8052292615353	-0.41719320591374	0.173779187099933	-2.40070869749109	0.016363356936161	0.145089029904611	-0.812331016077115	-0.801493106679037
OPN3	0.190378435148949	0.226556378349301	0.400732505660059	57.7096307947542	0.183028123616606	0.341362226721655	0.536169819884162	0.591841189583933	0.83149730638194	0.238079420191204	0.229193501411338
CHML	-0.619596960145254	0.154910552223765	6.34207118988489e-05	58.3484137480655	-0.972995928477109	0.266366786160421	-3.6528425428053	0.000259353278432958	0.0101600930540016	-1.77961291318286	-1.75590507890015
WDR64	-0.0277998806309285	0.316622127381645	0.930034488435702	15.7747354985369	-0.12577363165486	0.517870113437468	-0.242867136742092	0.808108324528659	0.931752257949369	-0.305414515075345	-0.301073948367802
ENSG00000288723	0.169657811339286	0.21180497836732	0.423126114648594	104.026437847118	0.168552753683951	0.32970542043148	0.511222270666247	0.609195425868726	0.84047754043548	0.186463230308917	0.204336720749418
PLD5	-0.912442644175302	0.527866237707943	0.083889848523484	112.748523611892	-1.40485552137193	0.835419585744772	-1.68161669338828	0.0926431914420553	0.365219192414478	-2.50910728419952	-2.49748468807589
ENSG00000272865	-0.876268235591558	0.741056298427549	0.237023867557368	599.961109896303	-1.38270533407151	1.12329968482285	-1.23093182768013	0.218348362504519	0.542911867533404	-2.41899488413426	-2.45944888312522
LINC01347	-0.20792270264828	0.229521004829587	0.364989650644279	25.3870876246954	-0.359329338937538	0.379183296273743	-0.94764021112926	0.343312647991533	0.66304401479208	-0.754110165784715	-0.702130571809841
CEP170	0.326949971126902	0.0625284326897615	1.70594592207779e-07	1659.81926383737	0.369383913576126	0.125457507214621	2.94429501890404	0.00323691285336619	0.0569330352141578	0.578286471789043	0.549199485206803
SDCCAG8	0.345961618956185	0.0936949145051043	0.000222124233095864	3534.78747045667	0.399430781317231	0.168567288855281	2.36956282579921	0.0178091291127822	0.151172534670249	0.625645510462087	0.600795292740086
AKT3	-0.0550105147150486	0.125918048366249	0.662201615574062	8591.59525199651	-0.164183571211239	0.226322568061882	-0.725440563074324	0.46818179594222	0.755490257607718	-0.373197670090608	-0.367030635294101
AKT3-IT1	-0.0566968301403282	0.210193753808189	0.7873633343098	37.5338743598753	-0.155190163412379	0.392095767632932	-0.395796578854335	0.692255100849423	0.880706639228091	-0.377398372636642	-0.351587357084322
LINC02774	-0.715397001186074	0.346602351237786	0.0390150498144581	72.066753517942	-1.10306172781462	0.519952410623517	-2.12146670594689	0.0338825468834125	0.215197441188008	-2.01825597501905	-1.97925115301024
ZBTB18	-0.015530067557851	0.144461780720377	0.914389985300223	382.814449532963	-0.11549724355715	0.24483007669751	-0.471744505883758	0.637109165651644	0.854652548608209	-0.27484974988209	-0.283427565157567
ENSG00000240963	0.00829092027632874	0.118046773652819	0.944007256786879	48.0192315750542	-0.0150576509891961	0.250324294117143	-0.0601525754513847	0.95203411658204	0.983302201944543	-0.215510386235169	-0.11095494899305
ADSS2	0.164863744159793	0.0980141463312832	0.0925610254254768	282.941021019185	0.157398633608004	0.176238021070101	0.893102593028986	0.37180223449887	0.686832404993604	0.174520950765684	0.185183115867856
CATSPERE	0.199899420050982	0.212860173639884	0.34767354125318	407.591873254419	0.215955664942696	0.324333465277053	0.66584453367531	0.505510476493515	0.780129018716936	0.261796706363858	0.285735937030377
DESI2	0.0725969259174168	0.0719460883444465	0.312952485366591	332.876084316419	-0.00565731202488842	0.154680779468414	-0.0365741111748384	0.97082458600479	0.990057325437314	-0.0553206627870826	-0.0948128977107283
COX20	-0.122584574085696	0.0845762883777788	0.147226893056472	382.74838927497	-0.267158172144766	0.170038088466889	-1.5711666400954	0.116143946700281	0.404688673089747	-0.541528291390031	-0.543856310980576
HNRNPU	0.155342781067803	0.109128605443872	0.154596010510945	1824.38665644195	0.111833487489758	0.187352043279705	0.596916294757444	0.550563267548622	0.807849267962145	0.150803718923022	0.106939668677292
EFCAB2	0.267733445725919	0.116446160792205	0.0214933740507991	1833.67847656591	0.26719335493427	0.198124307961685	1.34861470398646	0.177460755266453	0.494309089803025	0.430774917728546	0.373720149362724
KIF26B	0.198304785229391	0.27672825691543	0.473618008596881	163.599922856667	0.204768009071131	0.391533340077897	0.522989968186084	0.600981234359261	0.835922956043636	0.257824385139351	0.266524745232563
SMYD3	0.136490623797113	0.0992995399282593	0.169275868758554	7327.98427491852	0.0789404927384143	0.185828453262955	0.424803044702257	0.670980257958148	0.869865157998585	0.103841979821285	0.0504565556617578
TFB2M	-0.0164313799333015	0.107315667389784	0.878309486448602	43.0818874037893	-0.0930397662560036	0.219160142316083	-0.424528681505496	0.67118029266013	0.869865157998585	-0.277094967552265	-0.244864088708144
CNST	0.0909439931923364	0.0942791468339846	0.334732826105369	425.368148870002	0.0464674886133963	0.150088265311571	0.309601077185706	0.75686433704149	0.911349459470995	-0.00961713006797165	-0.00530535886785142
SCCPDH	0.0177541422562414	0.0632916884823014	0.779083942873922	295.014914306243	-0.0509016535840259	0.141329533505266	-0.360162892507737	0.718725322663809	0.893766431377192	-0.191936990612514	-0.172505466505907
LINC01341	-0.0866074391853048	0.151683650724555	0.568017185167209	32.2945374653176	-0.189532961933025	0.320308608026345	-0.591719851367329	0.554038201116906	0.809831317167996	-0.451907310694788	-0.410560040623031
AHCTF1	-0.0777544179314067	0.0700656395435659	0.267112464447622	1170.61337498882	-0.206287412387209	0.117312496416011	-1.75844363294151	0.078672054490029	0.337398537749225	-0.429853957944857	-0.439330407251876
ZNF670	-0.0690978546380708	0.169631407451676	0.683757434712429	94.6537700405786	-0.15984159612878	0.265630236387189	-0.601744734721356	0.547344067429205	0.805852422351283	-0.40828999255553	-0.359574693044176
ZNF124	0.352646263547776	0.19260263025693	0.0671076361582404	111.28459275219	0.405970204946078	0.295984639600462	1.37159213901803	0.170190442350249	0.483557445974587	0.642297320161671	0.61202464435969
ENSG00000290683	0.457579846079424	0.201853664366462	0.0233970089654402	81.0017357959276	0.556518912815204	0.305088382595732	1.82412358045321	0.0681333913630004	0.311993050187751	0.903692525766252	0.870543509704633
ZNF496	0.0554288178412424	0.0968463244023307	0.56709310674695	251.706207138327	-0.0103736166837595	0.159104344603972	-0.0652000843193855	0.94801469399633	0.982584887931012	-0.0980873446456745	-0.102911630315543
ZNF496-DT	0.558061980092192	0.236506544158486	0.0182944120170217	411.508599917546	0.707440670093784	0.33136468790877	2.13493077538954	0.0327666650445515	0.212110682330849	1.15399893336396	1.12970296713047
ENSG00000286216	0.040531641306636	0.267455819473966	0.879545670910004	22.5609286027222	-0.0373407382055736	0.434513641637765	-0.085936860497243	0.931516609444003	0.977946796563548	-0.135197013726274	-0.14921896669932
SH3BP5L	0.120849808187487	0.107256179620743	0.25985250254615	63.462660206137	0.110356035398368	0.200802397642533	0.549575287416749	0.582610712734997	0.826370617817523	0.0648798657538603	0.104402621075397
ZNF672	0.239614269060933	0.20122879735126	0.23374963796353	53.544880249285	0.240503506607619	0.32204384499861	0.746803611814586	0.455182115093123	0.747494627512858	0.360728534212013	0.327888940292284
ZNF692	0.208644157950484	0.15726269946668	0.184600082473495	270.648953106304	0.181583339783083	0.234447570845951	0.774515765413479	0.438625848814421	0.737307427229232	0.283580319446059	0.226712551009321
PGBD2	0.309863883930673	0.197454596509544	0.116579956511763	22.9452164727132	0.373780071200068	0.335182354486419	1.11515438147927	0.264784270941334	0.595433076724502	0.535724108359879	0.556748468502009
FAM110C	-0.0281027483778647	0.366841011526394	0.938935845295104	39.534808218897	-0.182333864302247	0.515141319330108	-0.353949212498339	0.723376944989198	0.895902066219007	-0.30616897494483	-0.398197911599419
SH3YL1	0.202661956513604	0.0851539457667279	0.0173150847995271	751.708520733284	0.185883900176684	0.15762665965836	1.17926688657597	0.23829191948382	0.566184122671831	0.268678333477079	0.234097376884197
ACP1	-0.0600312301869426	0.113608149207643	0.597217558736179	154.419853413734	-0.182020657456465	0.196967195512205	-0.924116612327897	0.355425604988493	0.674544966424093	-0.385704542737046	-0.397660079826993
TMEM18	0.159746244888683	0.156324668249381	0.306834087358734	60.6711268621578	0.135269444561697	0.267614350528506	0.50546409149792	0.613232913140652	0.842602036781368	0.161772984462813	0.147183368648317
PXDN	1.27950171610591	0.619151308228593	0.0387774019972826	104.439701554239	1.77698588594743	0.937523289062314	1.89540452667019	0.0580388294573932	0.284340123146523	2.95114417111228	2.96630202899661
LINC01250	0.260429114975887	0.143770244338503	0.0700749812707966	72.6920159639989	0.260825605079126	0.264134707746567	0.987471912738495	0.323411345593962	0.646654221364153	0.412579436433197	0.362785592097819
ENSG00000236760	0.375048575339277	0.232850471747475	0.107248571602033	38.2357516191933	0.426518977138287	0.380245738852665	1.12169298313571	0.261993001033749	0.591625435695658	0.698102685379152	0.647310535195629
EIPR1	0.00632477143155733	0.086327843753576	0.941595593427924	451.506318225706	-0.0790181143181887	0.153816721783051	-0.513716021263532	0.607450549010739	0.839718692740066	-0.220408168900439	-0.220786422413081
TRAPPC12	0.186948846498578	0.091543157771367	0.0411323358768801	1080.53942507817	0.17208109840457	0.145215466673608	1.18500530519484	0.236015349337587	0.562921992472545	0.229536130152168	0.21039551518632
ADI1	0.204315789245414	0.134025230154151	0.127394424897369	288.465234394567	0.186518431620981	0.205919655405196	0.905782555113359	0.365050956267596	0.682111581732729	0.272798119884226	0.235186980052017
ENSG00000235078	0.240160802748863	0.226996337231814	0.290058097627036	54.4371211262012	0.254870904951206	0.371161030027759	0.68668552011547	0.492280923598733	0.772021815178996	0.362089979063887	0.352560314562541
RNASEH1	0.0892097163808332	0.0833540403398871	0.284506498450619	98.9881366373478	0.0651548487290098	0.14847458168131	0.438828303075201	0.660785950573503	0.86595502795179	-0.0139373070101952	0.0267841568892711
RNASEH1-DT	0.0484013105460781	0.125600178987414	0.69997056299652	79.2727304066094	-0.00843823218290529	0.222193793535797	-0.0379769031736965	0.969706097338063	0.989642796197932	-0.115593243805776	-0.0995882314485002
ENSG00000287126	0.236743048514116	0.173873274957195	0.173329245077264	27.3120942478178	0.315393978994532	0.283510461114329	1.11245975811575	0.265940523319423	0.596237050334305	0.353576169191548	0.456489180179045
RPS7	-0.687231887502413	0.273305765803056	0.0119195687964375	121.332469426949	-1.05975688586613	0.44514685320321	-2.38069050301104	0.0172802235036488	0.1492170125741	-1.94809515991491	-1.90488904945637
ENSG00000291325	0.106418766813652	0.488616150271374	0.82758786395635	31.3347953609792	0.0735451524412697	0.681085351261998	0.107982284900118	0.914009744635591	0.972169080232263	0.0289313644638746	0.0411917982851606
NRIR	0.545253659121486	0.335121539825498	0.103730181289287	70.8453180521724	0.703688917700797	0.489411828883599	1.43782572502587	0.150483508310202	0.45694073464334	1.12209271599473	1.12326054204813
RSAD2	0.225341336843855	0.310617054150769	0.468167726036894	79.8834820325928	0.276118055394217	0.46202010255071	0.597632124381237	0.550085424381709	0.807518009236759	0.325173891346958	0.389045444870771
RNF144A	0.0887737992079387	0.170159666827177	0.601873081844423	617.977110030702	0.0414954318789009	0.269808697372876	0.153795753372451	0.87777078231803	0.95976488573177	-0.0150232001655248	-0.0138432632021072
LINC00298	0.361063954115843	0.183646907920146	0.0492897215798956	649.286051469142	0.423036772626273	0.280958405150867	1.50569182081993	0.132146304616998	0.431022994136935	0.663266240727133	0.641330971690326
LINC00299	-0.248152913366313	0.216618295125287	0.251970262977964	9413.6128066108	-0.464874433287176	0.325295560792105	-1.42908323788739	0.152980310652403	0.459537956027771	-0.854325787404077	-0.88337024115136
LINC01814	0.390806597298867	0.280936238379098	0.164199210264543	174.727226219183	0.500236817720533	0.400407950632528	1.24931789423837	0.211548825557602	0.536640806075499	0.737356766776842	0.773897158041761
ID2-AS1	0.480934929429109	0.247882916526552	0.0523590668145399	73.1075329766877	0.589467162321441	0.369119236411843	1.59695595399354	0.110275525779444	0.394012895890655	0.961871296249589	0.927121504946274
ID2	0.978851021454292	0.409334972032951	0.0167879006469503	717.66425269543	1.33969226901037	0.576791605737452	2.32266256249953	0.0201972869422135	0.159720619439304	2.20220709827463	2.21539123558462
KIDINS220	-0.247949824899831	0.0727141593270097	0.000649807621637596	1770.07481460768	-0.459594522337953	0.158864257774336	-2.89300141376546	0.00381579579559748	0.063324972525706	-0.853819883096122	-0.8743036964627
MBOAT2	-0.195569025509803	0.0776840686860113	0.0118193636072696	2062.26570822362	-0.38741568330484	0.164279135230736	-2.35827686066584	0.0183599940707185	0.15352904295383	-0.723336490687793	-0.750359812567152
ASAP2	-0.238949743860743	0.110353958172922	0.0303644976821303	2500.39719119772	-0.455923174884212	0.199358434357737	-2.28695202364042	0.0221986235648662	0.168059997587849	-0.831400196500929	-0.867999340939082
ITGB1BP1	-0.100138815461815	0.10524936278432	0.341379319062378	381.877000606594	-0.237867272095444	0.17877242106154	-1.33055910236603	0.183334127054752	0.502273360968307	-0.485614697773129	-0.493558634216286
CPSF3	0.0817578695923072	0.115635587316379	0.479547618253591	138.41483740691	0.0519762224486555	0.189698438102018	0.273993939901092	0.784089278779347	0.9233411424541	-0.0325002587023583	0.00415411534973207
IAH1	-0.182007981922792	0.103798032514958	0.0795193061200307	154.404011311929	-0.351350367339708	0.195338595785885	-1.7986735592429	0.0720703338141779	0.322412949536219	-0.689555200741172	-0.688429260697402
ADAM17	0.112844604875904	0.0807377787444964	0.16221280603466	541.536465204694	0.0645241986361745	0.156546781063536	0.412171992281251	0.680213364134085	0.874629609248536	0.0449384731600588	0.0257012186911485
ENSG00000239300	0.0956272188758836	0.120043800952796	0.425681794711431	83.6959347926036	0.0689648630552994	0.207327170915401	0.33263784361115	0.739407673485778	0.903453445780037	0.00204903733915236	0.0333266280570516
ENSG00000271855	-0.104086345116547	0.268261482789877	0.698013579002991	22.0420773208153	-0.273813117900088	0.454297767478429	-0.602717286989726	0.546696779415851	0.80568902894402	-0.495448206749322	-0.555284034605368
YWHAQ	0.172137655455624	0.0646496003904222	0.00775337192580003	388.527622039016	0.147008268001513	0.153996701370715	0.954619590504224	0.339770106490248	0.660498376585493	0.192640655562285	0.167341013035302
TAF1B	0.17307780081009	0.132011101475847	0.189828981817461	478.222641432444	0.156255678316072	0.24885570380736	0.627896712534384	0.530071604720254	0.795403396033888	0.194982608274657	0.183220458669448
ENSG00000269973	0.438250433746459	0.128064966691916	0.000621406840231387	29.4348854596582	0.596703661929893	0.256217400727677	2.32889593070264	0.0198645795698478	0.158844488967589	0.85554191860036	0.93954785980727
GRHL1	0.506902966176952	0.18147454746344	0.00521820696052116	85.290894966168	0.647154425294123	0.319116577992506	2.02795614494626	0.04256472409982	0.241918495200243	1.02655907437632	1.02618077938068
CYS1	0.7002825369649	0.12727119465171	3.74897735983851e-08	158.12692131976	0.902200745571507	0.249318747379047	3.6186638792945	0.000296127953277626	0.0112219213842443	1.50827800025589	1.46414060156547
HPCAL1	0.420266214894243	0.128569703350038	0.00108011832938863	528.59770467637	0.499179661082816	0.213610625062647	2.3368671897122	0.0194460908442825	0.157404900807356	0.810742260844511	0.772081832368477
ODC1	-0.368991159333288	0.322516602750813	0.252582278100171	57.3524407806936	-0.638722588096716	0.494960117205547	-1.29045263627062	0.196893546630758	0.518505586141997	-1.15534036622023	-1.18189839433049
NOL10	-0.111483580155056	0.0686599187914183	0.104438389339551	683.613711502527	-0.263706495853657	0.124499921428642	-2.11812580142713	0.0341644149343956	0.216188476286923	-0.513875117630909	-0.537929169851663
PDIA6	-0.0478048399018743	0.174297114544519	0.783875504832321	256.183710295097	-0.184877468164464	0.279061710126015	-0.662496721893445	0.507652935007476	0.781422256880969	-0.355247946047389	-0.402565731115472
LINC01954	-0.829682059756611	0.519851647054168	0.110489295373993	71.8496935872887	-1.22927688129931	0.612176530361063	-2.00804313842983	0.0446387077813379	0.247781618330201	-2.30294621108877	-2.19598498440629
C2orf50	0.407787637032438	0.237953538805751	0.0865786959712754	23.167827082596	0.509982170143052	0.40560808069709	1.25732744097845	0.208635091350246	0.533983658150345	0.779657451318871	0.790631658698163
SLC66A3	-0.251454081215889	0.198490871642721	0.205216280297051	114.332290431338	-0.424328796958912	0.312650253521034	-1.35719959341202	0.174717799913646	0.490131641409958	-0.862549174311838	-0.813746183617876
ROCK2	-0.0685163065647252	0.0856836845745825	0.423918018321268	1511.38201628854	-0.20493815274435	0.163250891883936	-1.2553570175289	0.209349185338628	0.534753513244877	-0.40684132498378	-0.437013488848094
E2F6	0.00400616542074231	0.127611635835832	0.974955790270347	124.840716908351	-0.0717124833238182	0.202591490736275	-0.35397579169389	0.723357025617538	0.895902066219007	-0.22618394134898	-0.208241356686344
GREB1	-0.0425779946330361	0.182055519909985	0.81508304595622	644.000327340172	-0.138243752039335	0.265675779040526	-0.520347592613053	0.602821330145856	0.837257602721912	-0.342227592975014	-0.32248735947002
NTSR2	0.294637333828756	0.229682983337425	0.199562149862924	227.065820347821	0.348718879660644	0.340138956922775	1.02522475759758	0.305257149039557	0.630726902348894	0.497793951983692	0.513713952346638
LPIN1	0.338407198143438	0.150968061596945	0.0249884395206542	2934.64072069115	0.391824180001546	0.222022465062712	1.7647951971476	0.077598192147306	0.335552836080567	0.606827041351152	0.587733407526354
MIR3681HG	-0.15983661684386	0.314741206493766	0.611569025921455	38.5888470108622	-0.266484950650637	0.47476655979141	-0.561296799774014	0.574595222843434	0.822203762470083	-0.634325136223039	-0.542700270126744
ENSG00000286427	0.119491067919528	0.282090014145681	0.671863404509165	18.7956790240203	0.126084515023306	0.45099386149407	0.279570357356103	0.77980715194928	0.921642406638751	0.0614951705672711	0.131411213601976
TRIB2	-0.16880258183567	0.180125992639635	0.348688520986744	264.003525964362	-0.340320694850191	0.282113679642128	-1.20632468188675	0.227692324444015	0.553262172970307	-0.656659837907038	-0.669489354420723
ENSG00000225649	-1.03301785829968	0.377662641484975	0.00623248329932347	46.9379582631264	-1.53671142049005	0.561093487100735	-2.73877964335408	0.00616676907856769	0.0822439400874324	-2.80946663652937	-2.72390468138918
LINC00276	0.0484904025732354	0.287158730540583	0.865904627924825	62.3464168470923	0.0125984088020354	0.42700255582009	0.0295042936636274	0.976462394585305	0.991552842447347	-0.115371310767804	-0.0634645832613405
ENSG00000287291	-0.254947296355145	0.272716731607033	0.349869274642947	54.4949442468958	-0.453736803413839	0.407381165554982	-1.11378934957807	0.265369567100907	0.595712722910567	-0.871250961361484	-0.864244952875954
NBAS	-0.0596397074975078	0.0442003494201201	0.177239347005956	2123.68246612309	-0.185416589302874	0.109521903034716	-1.69296354578591	0.090462406307809	0.359612770310676	-0.384729238631015	-0.403491497845442
DDX1	-0.138804674899289	0.0374866430859304	0.000213252429867468	320.456247398257	-0.289565318350568	0.111893785236256	-2.5878588139562	0.00965745550954325	0.10772463438829	-0.581933436099709	-0.582333360001666
GACAT3	0.906123012106693	0.409831395190278	0.0270382369543521	17.737113068359	1.25129745791539	0.601820018981133	2.07918882464861	0.0375999984141638	0.225974040482665	2.02103771000092	2.06360164808102
CYRIA	0.0899659680677582	0.124285464452928	0.469148271762583	1084.4951192724	0.0336319800409412	0.222112235500464	0.15141885346911	0.879645318013918	0.960336600142277	-0.012053443327823	-0.0273462063732379
SMC6	0.0198791468282271	0.0755787957553037	0.792530962636761	437.613171306529	-0.0661471347329334	0.141205265754531	-0.468446657279216	0.639465209046008	0.856009576730407	-0.186643489775093	-0.198684664879894
GEN1	-0.41735749836733	0.164254952834023	0.0110563517103225	125.429033495517	-0.690061475345493	0.299308727213527	-2.30551738925141	0.0211376139999436	0.162544430397282	-1.27582352167079	-1.27005638032372
RDH14	-0.0124880123487477	0.12108684333065	0.917857657382836	68.3093659037928	-0.096937575952944	0.216089601851338	-0.448598984506593	0.653720966478787	0.862169198936285	-0.267271826517049	-0.251557320117738
LINC01376	0.149091988122326	0.196041599135778	0.446948600665262	1046.97528819562	0.138536879802122	0.294140348804528	0.470989037597787	0.637648563334763	0.854840004570859	0.135232657040312	0.152794135176297
TTC32	0.136886126831416	0.142081217183632	0.335328882927881	112.894798470018	0.103260726737943	0.238756065471031	0.432494674152988	0.665381922207847	0.867147737689885	0.104827199180755	0.0922187161443793
WDR35	-0.0537354525656359	0.118373850947665	0.649866985939434	548.676643605691	-0.171480072422775	0.205260901969707	-0.835424919101652	0.403478504196619	0.710825781126338	-0.370021421604059	-0.379560023562475
WDR35-DT	-0.0693828753997194	0.127795937886936	0.587185397870219	27.06305134548	-0.136412530143219	0.274408945333892	-0.497114006167824	0.619108658225712	0.845684899210293	-0.408999994623459	-0.319342826292157
LAPTM4A	-0.164290577838852	0.096472390576755	0.0885717605784221	256.287866732258	-0.326619856874894	0.201657217216713	-1.61967848898702	0.105301359368497	0.385961717195551	-0.645420192943223	-0.645962582668369
PUM2	-0.00960684243673768	0.110042878304086	0.930432337774507	1744.07973160618	-0.124763992534495	0.1962529782628	-0.635730441590675	0.524952131423419	0.792946119723279	-0.260094677092035	-0.299340218709813
RHOB	-0.0180673145308498	0.314490418922769	0.954187139853737	904.654935128884	-0.102925887559475	0.445452187941319	-0.231059337782474	0.817268704123032	0.934672413044302	-0.281170168743007	-0.261840314530405
HS1BP3	0.413940742267941	0.159852484688119	0.00961106498106762	134.173817345585	0.509792690675083	0.243353304632256	2.09486652110789	0.0361828596925423	0.221537781844793	0.794985167854765	0.790306288804532
LDAH	0.0383551606754676	0.0834804553163934	0.645910486590135	601.185942881118	-0.0341281590364493	0.164362659992638	-0.207639369172889	0.835510562088397	0.942661057891144	-0.140618744199519	-0.14370239778692
KLHL29	1.21803517175337	0.374071771920105	0.00112932612704682	92.9771578774932	1.61302111006094	0.528505883426984	3.05204002574512	0.00227291790518409	0.0449687209539727	2.79802769866181	2.68474539248558
ATAD2B	0.0891859818484782	0.0962867673763329	0.354314111829466	1892.08753280428	0.0278473924546162	0.184319675719984	0.151082039103202	0.879911000578406	0.960551186151776	-0.0139964310085871	-0.0372793704665835
UBXN2A	0.187585651293458	0.0840292106007943	0.0255894481888132	968.931796140785	0.173957714456745	0.134655475996293	1.29187255972816	0.196401281959207	0.517884228644147	0.231122445193278	0.213617998191077
MFSD2B	0.165566475776298	0.0989341448019977	0.0942285398335589	37.3150027140148	0.184709323524763	0.229863107529812	0.803562283263779	0.421649812907465	0.725007348167374	0.176271493070155	0.232080420195474
WDCP	-0.145691887475653	0.130571697097251	0.264507793635612	28.0933447040755	-0.290679907337682	0.2496912190371	-1.16415750805595	0.244360186732692	0.572689293656262	-0.599089853559278	-0.584247307217507
SF3B6	-0.119446976021606	0.157795416082485	0.449065634050077	48.3424078574991	-0.235112640216421	0.281996470669496	-0.833743201318205	0.404425708090418	0.711717243732002	-0.533712365627466	-0.488828442121729
FAM228B	0.151261772692588	0.0880596532779169	0.0858478133980954	1056.65543617288	0.132346742086757	0.142241002245396	0.930440168429293	0.352143229050866	0.671627510841086	0.140637707265204	0.142164569495161
TP53I3	-0.0882361583060041	0.239798599021903	0.712903477544615	24.930146552165	-0.179411506330508	0.42537182321626	-0.421775718414934	0.673188730679209	0.870801186110232	-0.455964537744088	-0.393179704019435
PFN4	0.103057125516589	0.0988357775961904	0.297082288186964	18.5659699875077	0.0632560852594681	0.272349186657798	0.232260966282776	0.816335327884069	0.934253069639654	0.0205573349414399	0.0235236428360315
FAM228A	0.244430001971543	0.203801446540857	0.230390475106384	88.7637530916737	0.278964936753349	0.310639134037753	0.898035392795825	0.369166680866711	0.685267748845508	0.372724784258331	0.393934045704025
ITSN2	0.0886605563774954	0.0403497774085494	0.0279990445075647	1309.70324941926	0.0359693163717033	0.0909416610750617	0.395520776138175	0.692458591805853	0.880706639228091	-0.0153052941551973	-0.0233325848369879
ENSG00000242628	0.421888162717298	0.173100913321096	0.0147999256386496	80.8700305025384	0.533305987945689	0.265420610555472	2.00928626766997	0.0445067833909215	0.24730410681707	0.814782620226691	0.83068279563048
NCOA1	-0.0941596544115661	0.0561984135833845	0.0938389183417078	10431.0690538784	-0.235242771176494	0.141171351056732	-1.66636339041593	0.0956410579039104	0.369212085895917	-0.470720285570998	-0.489051900088394
PTRHD1	0.0323270009417823	0.24154313402406	0.893532802656849	30.8210671732393	-0.0137127448332272	0.405233431500841	-0.0338391252233067	0.973005436382801	0.990674682075322	-0.155635214761064	-0.108645506299335
CENPO	0.0106947202467274	0.104674809942255	0.918621019925765	88.8732761638833	-0.0610996330370586	0.178728653031983	-0.341856954665938	0.732458545217207	0.899928544002047	-0.209522391044924	-0.190017208149687
ADCY3	-0.365760268321788	0.149806263891518	0.0146241508867695	454.726750574188	-0.604855229798792	0.224027169257082	-2.69991908483516	0.0069356342136268	0.0884073465788466	-1.1472920427011	-1.12374212608127
DNAJC27	0.00862320893074516	0.056944497842312	0.879635090382993	295.904915422108	-0.0748325422921783	0.120103965818679	-0.623064707165068	0.533242000931162	0.797477272031192	-0.214682637300598	-0.213599051984606
DNAJC27-AS1	0.245742524763526	0.120871589182699	0.0420436772191342	676.219129166631	0.256266122281315	0.207498960954348	1.23502364109523	0.216821705755595	0.541468725878525	0.37599434922308	0.354956150476344
EFR3B	0.0101241902549646	0.141162557877488	0.94282467403005	2052.45309921716	-0.113629474263665	0.213288268720696	-0.532750699066644	0.594206165555883	0.83297001093247	-0.210943611982039	-0.280220273608459
DNMT3A	0.323615651005395	0.111286627332844	0.00363809604359999	1163.06896583683	0.363832021964001	0.177911767633691	2.0450138110769	0.0408534965153152	0.235757200169066	0.569980500786386	0.539665901422528
DTNB	-0.0999940789054024	0.0754494094304164	0.185067377692309	1240.91899837056	-0.242650094683001	0.142997645463508	-1.69688174862238	0.0897190192688504	0.358503142685068	-0.485254151215877	-0.501771589916683
ASXL2	0.425635841096777	0.110083223718761	0.000110412342020212	1523.69525345844	0.511478460459014	0.190051239033783	2.69126611886017	0.00711813890649876	0.0897553141201614	0.824118288912627	0.793201054876875
KIF3C	0.00960454770677683	0.137682907367758	0.944385910014071	249.330748329215	-0.0787149930778768	0.218265341285061	-0.360638993870643	0.718369335384458	0.893635757141524	-0.212238069556509	-0.220265909416215
RAB10	0.0989663729831437	0.083771476824755	0.237449781732603	1846.63762591803	0.0262780987791177	0.154354948228951	0.170244615288523	0.864817765886267	0.954061859663228	0.0103670500606697	-0.039974126377312
HADHA	0.0674526213783192	0.0589717434679999	0.25270137623545	692.070493302627	0.0106165092924901	0.124682211900865	0.0851485479013749	0.932143294775484	0.97826024001759	-0.0681354024561913	-0.0668678566582848
HADHB	0.0463539295845999	0.0920853320625915	0.614697014801369	922.188498819943	-0.0320296445001364	0.16158931462739	-0.19821635220122	0.842875794104809	0.945920551584705	-0.120693380048766	-0.140098875680911
ADGRF3	-0.123497784385155	0.14963237912052	0.409177842777375	237.677911584779	-0.301160482632679	0.257774583293792	-1.16830945388219	0.242681963325608	0.571075108918357	-0.543803147429711	-0.602244316104359
SELENOI	-0.114372516162961	0.0696760650010549	0.100695883429489	336.805346009764	-0.252795973019846	0.133002077817307	-1.90069190773913	0.057342379117072	0.282275647990634	-0.521071612819064	-0.519193864692028
DRC1	1.8248980066006	0.277823479418906	5.08068471413714e-11	253.580650842262	2.57782058424167	0.448665408011909	5.7455300502535	9.16334810506477e-09	7.05315994144128e-06	4.30975570471583	4.34147741550249
SLC35F6	-0.0964203482701953	0.161974995067061	0.551656845648418	59.3096487956932	-0.17019711385682	0.303867992424404	-0.560102143364642	0.575409768562046	0.822538457331895	-0.476351795729409	-0.377356955881259
CENPA	0.126196045697043	0.129545076504532	0.329983180078137	25.5609683634046	0.120754801308327	0.261403567077052	0.461947794586647	0.644118758398768	0.858623858509197	0.0781976313280953	0.122259148720705
DPYSL5	-0.839771930481254	0.685509158255262	0.220562462974483	98.5287661192546	-1.27227020873065	1.08413369094688	-1.17353627080758	0.240580820563237	0.569147029101573	-2.32808062248463	-2.26981216221652
MAPRE3	0.196609674002389	0.1032899167928	0.056978719468925	659.000582421605	0.202458173424899	0.185628764936721	1.0906616412274	0.275421795181548	0.604395948499611	0.253601771777502	0.262558347255131
TMEM214	0.0117963726382784	0.113133412327601	0.916955423194412	53.9786711443498	-0.0529296863856124	0.229515735384992	-0.230614629959152	0.817614200885542	0.934911993712076	-0.20677811560472	-0.175987958957481
AGBL5	-0.2450578382754	0.124355113711056	0.0487662857160884	117.370755577449	-0.444000343711561	0.215281072034539	-2.06242164959271	0.0391676098923684	0.230387644214062	-0.846615788657901	-0.847525722599344
OST4	-1.44611729420469	0.341351300987347	2.2708271629582e-05	57.5814842758191	-2.14951035047307	0.53408515119113	-4.02465851312133	5.70580509157806e-05	0.00385893864017857	-3.83851958009928	-3.77618926294483
EMILIN1	0.436174226980892	0.330489166927338	0.186907233697049	64.9876944952472	0.549686531873787	0.441544306448446	1.24491817433947	0.213161829557738	0.53780358203854	0.850369975726881	0.858811098356971
KHK	0.174183731387607	0.0969333901424564	0.0723447437522809	22.0258512138245	0.244075120453235	0.268767547489206	0.908127200375769	0.363811021033097	0.680945037514935	0.197737540906519	0.334022035500391
ABHD1	0.0376159689125132	0.181171952526053	0.835521169344713	54.3876424899709	-0.0059783067612807	0.296020564096034	-0.0201955792481405	0.983887354416637	0.994282913209786	-0.142460110692466	-0.0953641026742805
PREB	-0.185597248135404	0.160766880723346	0.248315923343688	39.0503894390856	-0.343024076144278	0.307098115700248	-1.11698528453068	0.264000617141934	0.594118942996426	-0.69849625618767	-0.674131540160036
SLC5A6	0.16038380327565	0.182267127106007	0.378892802534555	45.8837765262073	0.13572297353403	0.29823071541112	0.455093880410446	0.649041700421966	0.860271153587588	0.163361176742399	0.147962158429963
ATRAID	-0.286913329227737	0.102652915854726	0.00519021714909178	39.9584226221295	-0.500984366938531	0.25044991374224	-2.00033755034205	0.0454638268593402	0.250469426501151	-0.950880070875341	-0.945377409511414
CAD	0.100539210138964	0.117682785494305	0.392925577102251	164.491451042144	0.0656059732251487	0.193508142915646	0.339034689892856	0.734583597378649	0.901101105564884	0.0142850721257621	0.0275588177583137
UCN	0.540951256653239	0.285197460615837	0.0578595646512381	75.0028052081583	0.640339276627145	0.421234462650275	1.52014930734378	0.128473454589567	0.424584935593083	1.11137519972731	1.01447795890828
MPV17	0.383720497263557	0.120305803769884	0.00142498089621356	205.322042932172	0.468599113230649	0.182561965771345	2.56679484826296	0.0102643319627312	0.111199037614296	0.719704909945347	0.71956960131538
GTF3C2	0.0837560775144465	0.124501486558121	0.501118094556397	220.212131807756	0.0486616198207885	0.195343633139959	0.249107785283812	0.803277407468009	0.930906465784365	-0.0275226151487252	-0.00153764595831204
GTF3C2-AS2	0.49162772225391	0.148136941766036	0.000904251745355255	59.0064377414251	0.642504771568137	0.241252184106912	2.66320810295093	0.00773995309109069	0.0941373978663581	0.98850761906915	1.01819649826328
EIF2B4	-0.0227603780426944	0.140005343586228	0.870858643980562	102.20263098716	-0.104658879571481	0.215864539925879	-0.484835904995873	0.627792751212257	0.849806961354598	-0.292860842710266	-0.264816169553918
SNX17	0.00671749540296448	0.120919421092005	0.955697519798163	39.7877413995128	-0.059152422000758	0.23968359414767	-0.24679378749767	0.805067818667354	0.931146586316202	-0.219429872336316	-0.186673501021166
ZNF513	-0.128608723835356	0.243280379667248	0.597052400460657	30.0212729496458	-0.247657669161602	0.388266108187558	-0.637855491218839	0.523567753271545	0.792163772539537	-0.556534772865398	-0.51037048452469
PPM1G	0.0812190777859117	0.0812190799897732	0.317310520994557	201.375658243759	0.0448293630753216	0.148239150736315	0.302412438634806	0.762337673730819	0.914082106435948	-0.0338424181103662	-0.00811831130955405
NRBP1	0.245159668269641	0.0939766200379469	0.00908788024918441	246.741729537882	0.281125225357453	0.146986832182452	1.91258782289081	0.0558008397990677	0.279248539868352	0.374542422305297	0.397643644854063
KRTCAP3	0.403748314291946	0.214029724708004	0.0592394106612884	23.1006821277905	0.495028230019268	0.380961074337745	1.29941945087123	0.193800020037441	0.515024674886317	0.769595280822255	0.764953088035187
IFT172	0.31382547777466	0.101743984504979	0.00203920497731256	745.709877606876	0.345608807839039	0.154214813846095	2.24108695669117	0.0250204429164193	0.182011898875338	0.545592651988975	0.508373406752839
FNDC4	-0.438142801697761	0.20603649256245	0.0334591463064069	53.131788533533	-0.724543554059836	0.333088480210856	-2.17522849664803	0.029612997723457	0.199360472803814	-1.32760083172282	-1.32926823268792
GCKR	-0.457712091870736	0.245654523315866	0.0624292185829667	24.739336669868	-0.688976348903336	0.430384070214589	-1.60084072944385	0.109412199984302	0.392746791149512	-1.37634898750753	-1.26819302552943
C2orf16	0.150679998732342	0.421068531016132	0.720454459614239	24.8654809452848	0.158306390545244	0.599575142331446	0.264030943527228	0.791756075042305	0.926911041436476	0.13918847699702	0.186741895725523
ZNF512	-0.0614230552289564	0.0646168849008198	0.341821265864753	315.920361692304	-0.178987508899298	0.139656068110319	-1.28163073270766	0.199972213999472	0.522591547671899	-0.389171653877687	-0.392451625138009
CCDC121	0.022026158107386	0.240281123574859	0.926961597519963	18.8553920123054	-0.0311302331694317	0.390789245051459	-0.0796599025270833	0.936507751209994	0.979174464391104	-0.181295169044865	-0.138554426711649
GPN1	-0.178643859269393	0.124287921736261	0.150621733193371	75.6976379633905	-0.324802562120954	0.227648075453699	-1.42677490891864	0.153644785689021	0.46011812414319	-0.681174990026466	-0.642841964866759
SUPT7L	-0.213606524315375	0.101192845384512	0.0347821425572834	168.300411474249	-0.399921608555767	0.17074921836366	-2.34215777025706	0.0191726082976229	0.156138805800136	-0.768268871677007	-0.771834706983175
SLC4A1AP	0.0453717824118663	0.0515629704569605	0.378897464742534	223.677943423758	-0.0316672187067635	0.118851574971477	-0.266443408211992	0.78989773812389	0.926527923686505	-0.123139961552578	-0.139476526235335
MRPL33	-0.142407246352287	0.113541860270393	0.209759574109871	409.05789153554	-0.293229906512208	0.203972759930457	-1.4375934640105	0.150549436493397	0.45694073464334	-0.590907635616605	-0.588626108620453
RBKS	-0.0441929819497023	0.107922545687137	0.682181608349502	211.890763867663	-0.136346154767536	0.188281855522331	-0.724159820866888	0.468967622413969	0.756148892638343	-0.346250613360898	-0.319228847985394
BABAM2	0.0225338034736816	0.0520025003355828	0.66478119250805	2556.15380138652	-0.0597372633664855	0.12133194019191	-0.492345735772455	0.622474953275564	0.847950294036436	-0.180030597096632	-0.187677777500284
FOSL2	-0.472759318262101	0.379434726641384	0.212780216329075	153.358924952919	-0.812570102156736	0.535503035929398	-1.51739588319321	0.129166762713615	0.425744606954094	-1.41383243886271	-1.48042544722891
ENSG00000270640	-0.421105054502348	0.504202448411746	0.4036105029179	34.530113826729	-0.69997888804902	0.741357673349483	-0.944185125765931	0.345075054784601	0.664339350349963	-1.28515888583919	-1.2870863390365
PLB1	0.639367651098316	0.567904697553121	0.260234870026935	31.6360592163406	0.846569851889564	0.678341181855826	1.24800008393047	0.2120310264579	0.537105392832707	1.3565357388052	1.36861247836641
PPP1CB-DT	0.171981172578851	0.178948788604783	0.33652017468729	217.751837335045	0.152802780904584	0.276221727705883	0.553188853656314	0.580134098653638	0.824922336598853	0.192250848288382	0.177291220660003
PPP1CB	-0.092630971689502	0.101874488147919	0.363209922959067	1109.35479356353	-0.245612401441644	0.185468282319304	-1.32428250464301	0.185409238733408	0.505473930660618	-0.466912254578464	-0.506858396657754
SPDYA	-0.147902154515555	0.156021448458999	0.343149614851507	95.9540378233167	-0.30596762780243	0.26245762500992	-1.1657791530761	0.243703747951952	0.571907422086888	-0.604595747796349	-0.610499037997508
TRMT61B	-0.124307073606893	0.0956780859119511	0.193867755456275	266.068858650493	-0.25016724678524	0.16440805927074	-1.52162398786835	0.128103323469764	0.424072053196408	-0.545819130467799	-0.514679874946839
WDR43	-4.99298398430217e-05	0.0767297250022925	0.999480797754438	365.364087396348	-0.098488354084993	0.154939676241419	-0.635656124203679	0.525000579886076	0.792946119723279	-0.236287893096484	-0.254220281552436
TOGARAM2	0.370573843969058	0.149013955456395	0.0128883400207317	1283.09594590416	0.441383610303165	0.268673065837264	1.6428279065774	0.100418544560819	0.377747251822197	0.686955888535626	0.672835749951333
CLIP4	-0.110784505748932	0.139578790274245	0.427366679743495	2531.82858291007	-0.250321330158575	0.239208081514837	-1.04645849995268	0.295349395713505	0.622493727645962	-0.512133685634468	-0.514944463460463
ALK	-0.148554294399209	0.176329314506007	0.399518144772467	834.265937787833	-0.332862299673099	0.26202257682552	-1.27035732457036	0.203957377272796	0.528060717789917	-0.606220263369516	-0.656681965464904
ENSG00000288553	0.259088532697703	0.213151867816595	0.224171090185428	77.4946389441279	0.272319794518017	0.345669317305959	0.787804357761326	0.430811151690189	0.731320253719829	0.409239973777092	0.382523156463932
ENSG00000233862	0.451316511819726	0.178273356918285	0.0113544014366324	293.642185672616	0.549850084789947	0.278575561580756	1.97379153314765	0.0484054519857728	0.258087267964338	0.888090222794367	0.859091947757196
YPEL5	0.214530724460601	0.0941158468334247	0.0226413654223507	195.764340071548	0.20848592446721	0.178580546702504	1.16746156463797	0.243024021353858	0.571533568945634	0.29824407366176	0.272909066182553
LCLAT1	-0.210300506076904	0.0875716662664821	0.0163294617712293	512.050488811691	-0.395503915465675	0.169027280615606	-2.33988214225081	0.0192898260968662	0.156447942312968	-0.760033402189275	-0.764248743468393
EHD3	0.189176717073739	0.168010072140457	0.260172130558132	36.065387287653	0.213946810080055	0.274188656944452	0.78029052136682	0.435219890748676	0.734254703482058	0.235085875743662	0.282286376505525
MEMO1	-0.246417197284214	0.100726525178239	0.0144291509510923	117.491843001085	-0.463194478663227	0.209943253709349	-2.20628417669703	0.0273641085877088	0.1898340992325	-0.850002025161283	-0.880485460741343
DPY30	0.0662563862490256	0.0653200206000125	0.310422905565252	187.873212266813	0.0179598342113376	0.137792678813944	0.130339538834194	0.896297799399463	0.966507000764351	-0.0711152885901545	-0.0542580637696604
SPAST	0.067172948871515	0.0732428142094978	0.359076191412145	688.180261824842	0.00386029772213685	0.131973910857568	0.0292504609210457	0.976664836435518	0.991607835358624	-0.0688320817332568	-0.0784694716699291
SLC30A6-DT	0.126809573223465	0.1249706213296	0.310241666666412	22.7999428953302	0.138765907451748	0.267080143421845	0.519566545359277	0.603365720528266	0.837372721775711	0.0797259614398109	0.153187416320665
SLC30A6	-0.0477927836371735	0.0346766438345517	0.168128791359501	364.568197394569	-0.150259754165434	0.106249160777356	-1.41422062128379	0.157297135091562	0.466865753143592	-0.355217913242692	-0.343120968881812
ENSG00000289727	-0.18362485392521	0.162463070415015	0.258368385129121	56.891819508692	-0.324946106069812	0.28346780725157	-1.14632454817499	0.2516608893161	0.581533139506017	-0.693582915980769	-0.643088455317
YIPF4	0.136586725794311	0.0777538668238471	0.0789766170580463	530.293247036428	0.116989847313277	0.124494524868931	0.939718814433365	0.347361811790832	0.66679804295739	0.10408137507217	0.115794054143326
BIRC6	-0.146504066174914	0.0554111633566381	0.00819459796551471	3398.11238674184	-0.311338364414572	0.123446390716181	-2.52205319741083	0.0116672062502913	0.119998890253861	-0.601113034441499	-0.619721546477916
ENSG00000276334	-0.168572561981818	0.168050886339023	0.315810553773664	58.7200009885458	-0.337630270729731	0.291820850995794	-1.15697788412863	0.247281396130102	0.575861761568501	-0.656086846062672	-0.664869418449418
ENSG00000276517	-0.344493946562684	0.124883869028596	0.00580647532592102	58.1260917457754	-0.571764073362	0.242187503992348	-2.36083226399685	0.0182339758666217	0.152949655375232	-1.09431648983652	-1.06691873426294
BIRC6-AS2	-0.445867759802979	0.275323977921427	0.105354893331724	98.1763644685521	-0.733098052005225	0.432950588958717	-1.69326031815406	0.0904059278066731	0.359612770310676	-1.34684411841411	-1.34395782473915
TTC27	0.0337940234744975	0.0774343549137113	0.662530885026117	455.299942012853	-0.0489525913500236	0.154764717540155	-0.316303303027206	0.75177230430981	0.908474042296867	-0.151980782621096	-0.169158580542203
LINC00486	0.533425070377124	0.374996671553999	0.154887104345568	1932.49944187613	0.620114278083553	0.510196773135852	1.21544139582089	0.224197787695446	0.549298061644419	1.09262706436779	0.979748044921652
LTBP1	0.175233904037791	0.260584316287665	0.501287539254496	2248.01953591665	0.149446224970346	0.394162812992279	0.379148463640769	0.704577619401581	0.884981016760006	0.200353577538379	0.171527418074994
FAM98A	0.247415207728221	0.11270971900087	0.0281525417617861	185.108443012326	0.254616705849916	0.180426053312722	1.41119700384181	0.158186533380405	0.467958844355942	0.38016109257558	0.352123809565805
ENSG00000286415	0.334627640011332	0.137505479200367	0.0149512155120637	102.650510587632	0.378493798804609	0.257600124560526	1.46930751470067	0.141749399493173	0.445653628465091	0.597411958484441	0.564842775846915
LINC01320	0.48385142876743	0.226960012041921	0.0330167423751464	55.9867501554473	0.637726935854723	0.372193517488543	1.71342838037031	0.0866337588370216	0.352466166081454	0.969136453178317	1.00999210591134
ENSG00000226994	0.44367827116686	0.279285333878094	0.112146206782673	1803.3736847188	0.556683916148888	0.421450671929694	1.32087561659352	0.186542841220156	0.506429036863051	0.869062953947324	0.870826849729306
ENSG00000288535	0.574043111074581	0.35759163365988	0.10842702316402	19.7352282332702	0.782359874725215	0.556842470017609	1.40499318362063	0.160023305216357	0.469495123651951	1.19380879135366	1.25835254538324
CRIM1-DT	-1.26488986681943	0.202951738989498	4.59148436347577e-10	16.7224716558127	-1.92849717609409	0.380184487264495	-5.07252989192174	3.9256144678912e-07	9.33141650867549e-05	-3.38707229792655	-3.39667039575928
CRIM1	-0.456513825388622	0.13595994472164	0.000785915227886002	1699.02248076681	-0.781013022801848	0.218217354307151	-3.57906008567282	0.000344832186413799	0.0125537555432267	-1.37336404116429	-1.42623633817646
FEZ2	-0.0226157426477646	0.0887088863030644	0.798766836366306	631.436658874441	-0.131682172403415	0.167763940016173	-0.784925368292615	0.432497327314327	0.732666311802698	-0.292500548151715	-0.311219962051882
STRN	0.132085797869461	0.0499162370968751	0.00814139615591662	740.506041912237	0.0946477263141912	0.108768428729467	0.870176460391854	0.384203977971099	0.697000347915246	0.0928693212001639	0.077428664949124
HEATR5B	0.0331289069663626	0.0783044891194393	0.672238350057787	538.631842059883	-0.0360765219612514	0.137444992292612	-0.262479711770414	0.792951624847288	0.927176140614867	-0.153637623664739	-0.147048082912546
GPATCH11	0.159684664276533	0.107899412459789	0.138889240318462	80.3416182503395	0.139182910421802	0.218709496367806	0.636382565609936	0.524527101550215	0.792607910656237	0.161619583841336	0.153903484470233
EIF2AK2	0.219581115105611	0.101260084782256	0.0301216994786546	596.884154570358	0.232956146749334	0.166420579097708	1.39980372627211	0.16157210167881	0.47137045875649	0.310824868762677	0.314928783180807
CEBPZOS	0.0917393172747599	0.0922634932302384	0.320067731189482	363.04529997237	0.0355807848398341	0.154007254848693	0.231033173565693	0.817289030312309	0.934672413044302	-0.00763593494404964	-0.0239997624713311
CEBPZ	-0.179712171345766	0.138337475575071	0.193914681142419	200.181543970235	-0.351667961893693	0.228060117520923	-1.54199675820754	0.123074381368859	0.416448461470847	-0.683836212945917	-0.688974626943968
ENSG00000272054	0.118516347946136	0.259471244949331	0.647842833279812	35.8818351961563	0.0755410097123002	0.418852169403041	0.180352437519813	0.856875891335318	0.951338821865793	0.0590670906170341	0.0446190396371474
NDUFAF7	-0.251767119690203	0.0988402075062128	0.0108586948590167	175.62452028365	-0.446354292929711	0.173942646112953	-2.56610039518349	0.0102849055207888	0.111199037614296	-0.863328970010997	-0.851567871413302
PRKD3	0.362509353256364	0.142147258169187	0.0107649372353192	372.019962439169	0.410100195294072	0.241306883126387	1.69949646682593	0.0892256797233009	0.357876895048992	0.666866807832552	0.619116571177004
RMDN2	-0.0961751224267082	0.0737245879235985	0.192056700832947	325.856224204327	-0.207644639320731	0.139146783203115	-1.49227049695881	0.135628247799953	0.435324661921852	-0.475740924945897	-0.441661006908532
CYP1B1-AS1	0.0731085431719286	0.155299432662304	0.637813133474773	88.9282112295048	-0.0129621933995226	0.256947935443505	-0.0504467699931085	0.959766366742099	0.985808194193257	-0.0540461966513856	-0.107356676207263
ATL2	-0.116935792502243	0.108162787075388	0.279648507370432	1008.53553173315	-0.269189907214352	0.195783834524999	-1.37493428845873	0.16915181781279	0.482046894063106	-0.527456872233284	-0.547345160883741
HNRNPLL	-0.151841136120927	0.133621816532451	0.255810159966816	478.644183090346	-0.325563503605483	0.238985431744553	-1.36227342909116	0.17311160986739	0.487572061665184	-0.614407963121205	-0.644148636521128
GALM	0.19695455024664	0.0686026797708147	0.00409246161542846	249.964775290261	0.203703343893381	0.131514900577346	1.54889934904053	0.121405917465788	0.41385819234943	0.254460877076293	0.264696526062702
SRSF7	-0.732239543958949	0.23285123084231	0.00166276070200289	196.351829469622	-1.1705728014344	0.366125589188135	-3.19718925964745	0.00138773841674197	0.0327289948715423	-2.06021165617281	-2.09517965480499
GEMIN6	0.127341287705629	0.0952246124203842	0.181133593763196	27.9014784240515	0.166483322185304	0.227543235617742	0.731655774048083	0.464378696619817	0.752222981481118	0.0810504908519872	0.20078313938355
DHX57	0.049691198872448	0.135219036674316	0.713256003573781	364.977815259956	-0.00531369973788583	0.200151550654068	-0.0265483815664749	0.978819944272044	0.992263755359882	-0.112380062513917	-0.0942228543964296
MORN2	0.213710266182221	0.0609029998126817	0.000449749371328231	51.2540623865191	0.248174936335983	0.161204193594662	1.53950670141996	0.123680643135708	0.417613134498008	0.296200267902032	0.341062147402598
ARHGEF33	0.492908383293313	0.0948838073091464	2.04870614245604e-07	124.265818673778	0.603850993099281	0.185531505138399	3.25470864179554	0.00113508749725719	0.0290309403570653	0.991697814692211	0.951821096624161
SOS1	-0.0712802784779025	0.0492516393332431	0.147822122737759	2495.28423106785	-0.209629125741631	0.12338444401846	-1.69899153340812	0.089320778885145	0.35802197261245	-0.413726527881645	-0.445068722491648
CDKL4	0.315690379949662	0.132050244832587	0.01681702969682	20.7470127772075	0.398384923266518	0.258789651589534	1.53941597285503	0.123702777033931	0.417613134498008	0.550238223746902	0.598999368747054
MAP4K3-DT	-0.124615889975582	0.111316951830165	0.262940058142564	691.242696004001	-0.275179688555238	0.186668327359621	-1.47416378797405	0.140437497211926	0.443721040451001	-0.546588408674453	-0.557630679091286
ENSG00000289003	-0.378404270620829	0.145361383674334	0.00923589540840826	22.7522227727901	-0.633191506713785	0.327643438683249	-1.93256275559336	0.0532900842516901	0.272449109746664	-1.17878893340933	-1.17240054540515
TMEM178A	-0.0794081526444072	0.315630843077536	0.801361445052901	66.4061324789202	-0.207511841296733	0.451439665242634	-0.459666833186229	0.64575537949168	0.859439368611349	-0.43397350018187	-0.441432969119501
THUMPD2	-0.00949498603994729	0.0874061776923139	0.913495484420419	372.412942921724	-0.109200340030527	0.143613104905665	-0.760378658356127	0.447028276378013	0.742684282788623	-0.259816036783263	-0.272614663619387
SLC8A1	1.61260151897634	0.885164141995587	0.0684837112757333	500.406855316608	2.30433092682908	1.36019929020244	1.6941127255596	0.0902438646241425	0.359374680410111	3.7809137201687	3.87184710835073
PKDCC	0.320751306521039	0.210222235041728	0.127066529966786	51.7987471987856	0.399706612138482	0.352186830025211	1.13492776578235	0.25640558516528	0.585221671648063	0.562845264407843	0.601268943241284
EML4	-0.053963679492111	0.115407159942313	0.640075055955849	502.183164911397	-0.176461841029708	0.207102965201	-0.852048838887681	0.39418698584818	0.703426632727972	-0.370589947169766	-0.388114604906308
COX7A2L	0.141744364462795	0.128882000228232	0.271419473163919	192.538698088293	0.12134320233588	0.199140791651757	0.609333734838599	0.542303250838063	0.803268009234695	0.116929330775731	0.123269537771291
MTA3	0.0879891165679372	0.106023501808037	0.406594192052422	1249.88108357673	0.0581893117958307	0.176261740930869	0.33013013197602	0.741301636333058	0.904326595888395	-0.0169778868832462	0.0148230930583603
HAAO	0.909227136635958	0.314332205849338	0.00382107012936339	51.9188017073421	1.28153306606734	0.497129317510329	2.5778666051831	0.00994123664679821	0.109164503504651	2.02877025138542	2.11552155641562
LINC01819	1.20332441631892	0.24266975944067	7.09696463462196e-07	137.574989022737	1.67259726549817	0.360027620553131	4.64574707609507	3.38847949053936e-06	0.000484702499867948	2.76138241458198	2.78704823070479
LINC02580	0.574807840264085	0.199575996550363	0.00397492113962168	227.978466536773	0.734450181110393	0.298318154105343	2.46196944772943	0.0138176436689814	0.131536155633343	1.19571377295154	1.17608309380419
ZFP36L2	0.0718677067288643	0.347739177613577	0.83626657538362	779.616394771794	0.00918088826158272	0.460952950348426	0.0199171916670521	0.984109430898211	0.994353777533434	-0.0571371870600912	-0.0693330729011114
THADA	0.132784829628532	0.0573800727002508	0.0206607050373682	1660.90744527758	0.0980512526408173	0.11695951167831	0.838335003573727	0.40184258210506	0.708948209686334	0.0946106469604962	0.0832731240387092
PLEKHH2	0.113664969567546	0.196701267664619	0.563361474606393	299.962880681202	0.0634920882885334	0.305743026688598	0.207664877842662	0.835490643222242	0.942661057891144	0.0469820457901802	0.0239289019455614
DYNC2LI1	0.0527849518074966	0.0669532894273966	0.430471692952933	774.417987893336	-0.027303012954741	0.133560007211636	-0.204425063495821	0.83802134587213	0.943562067057475	-0.104673357329207	-0.13198240997812
LRPPRC	-0.176745757397141	0.0647337794375008	0.00632674648451472	910.769638816521	-0.3520800190017	0.145812838460369	-2.41460232664899	0.0157523976175994	0.142008786999931	-0.676446716034617	-0.689682202170132
PPM1B	-0.00902728597250957	0.118574179395325	0.939314104861507	1501.14600083579	-0.108722032028401	0.206789069195496	-0.525762954741172	0.599052916598066	0.835469486099322	-0.258650970725862	-0.271793323843408
ENSG00000289272	0.0483438008748121	0.169684462995568	0.775717607263479	35.0934674391708	0.000279953792717619	0.29649495225172	0.000944210991086087	0.999246628740015	0.999717436962842	-0.115736503494258	-0.0846175579821859
SLC3A1	-0.0264001064869824	0.253668378977671	0.91711117559257	21.352247824008	-0.130893324354743	0.433214842785472	-0.302144135951411	0.762542188117187	0.914086678936693	-0.301927602293668	-0.309865369871327
PREPL	0.0411962103590669	0.0803153531750191	0.607999797266657	838.355532192428	-0.0403208209686666	0.162993947667525	-0.247376185101751	0.804617103076397	0.930929224801691	-0.133541536424274	-0.154336297996634
CAMKMT	-0.0902132479262488	0.103133410327815	0.381724210542405	2446.26870267137	-0.222857318420473	0.181805790169217	-1.22579879448859	0.220274400974383	0.544787358761469	-0.460889574470311	-0.467783878339224
LINC01833	0.317315841187861	0.418838687710012	0.448685259644117	110.873177746944	0.278710496010506	0.575245474292145	0.484507064316267	0.628026052056296	0.849806961354598	0.55428733523543	0.393497125765832
SIX3	0.702449428336623	0.479214984097157	0.142693623212732	30.4483245929511	0.871857924807612	0.676912639332273	1.28799179413704	0.19774881966427	0.519582128783778	1.5136758433674	1.41203659013771
SRBD1	0.113456636810828	0.0841908821028848	0.177783232649113	857.643566971966	0.0661844005376842	0.155291443369158	0.426194767089331	0.669965930257387	0.869865157998585	0.0464630776728005	0.0285520801691156
PRKCE	-0.0693596535974219	0.0887919820863328	0.434715623137061	2453.5644584894	-0.221198007539461	0.161358540954707	-1.37084784127759	0.170422393707005	0.483706328765275	-0.408942147863255	-0.464934546901677
EPAS1	-0.980340752051322	0.382021179641549	0.0102821075522167	352.649366703471	-1.5618739614322	0.540826149354169	-2.88794090910235	0.00387772712746332	0.0638541143630951	-2.67824512777844	-2.76711323246632
ATP6V1E2	0.49899190261149	0.204531176409232	0.0147000220758302	119.978478944551	0.633025229457123	0.327787115075083	1.93120839820724	0.0534572858537148	0.272727873132128	1.00685218896028	1.00191844111343
RHOQ	0.346979305327819	0.175231232932974	0.0476897665758668	1337.05531689595	0.392585862061362	0.278360333705732	1.41035131275702	0.158435974017379	0.468167525838173	0.628180622024431	0.589041350879999
RHOQ-AS1	0.192139770036561	0.210000273801372	0.360217830693099	106.640735137202	0.165148407759659	0.333551201946165	0.495121608904633	0.620514281269149	0.846452598169887	0.242467000258309	0.1984908542651
PIGF	-0.113030274017929	0.0937031755474143	0.227717743160862	278.526260156306	-0.271797310012502	0.210345347313013	-1.2921479532801	0.196305911910851	0.517879975396735	-0.517728015345242	-0.551822534501992
CRIPT	0.237028077569366	0.192503897785823	0.218214511413572	394.100703190203	0.224603901758139	0.311223284269423	0.721680905994492	0.470490684002669	0.757392046011553	0.354286191919285	0.300586495367325
LINC01118	0.183513954861593	0.18110371152741	0.310912763922554	91.9360838913623	0.213676382677381	0.28088593321836	0.760722974728924	0.446822549223939	0.742684282788623	0.22097963008787	0.281822004633545
SOCS5	0.0433424005602693	0.181585098728304	0.81134659781248	113.687679034885	-0.0228136421274569	0.299665908366259	-0.0761302553628272	0.939315469682965	0.97995516313671	-0.128195261043458	-0.124273363060287
MCFD2	0.133342065183816	0.0933095576239791	0.152995894243089	209.262338717426	0.109218018851873	0.157148963479209	0.694996749796076	0.48705733843111	0.768002616174077	0.0959987507403314	0.102448444579911
TTC7A	0.421045759358881	0.105869669161828	6.97843872144408e-05	1036.26676684149	0.516194420746701	0.168429870730619	3.06474391096745	0.00217856451020544	0.0439144324062608	0.812684148090671	0.801299196135214
STPG4	0.356482423248629	0.212985661783093	0.0941818918918796	255.918729974252	0.405898751815312	0.33051048617894	1.22809644107799	0.219410766872252	0.543962878051629	0.65185340058458	0.611901946645759
CALM2	0.253967851164554	0.158505099552953	0.109096076582123	2798.91244239721	0.247599393295359	0.268422977191904	0.922422498571508	0.356308238724185	0.675490383411048	0.39648408028809	0.340073837798848
EPCAM-DT	0.645231849838509	0.155023047700857	3.15241336666524e-05	363.986491194832	0.820437374764862	0.250516056445686	3.27498918195186	0.001056660199125	0.0278129597925311	1.37114377370133	1.32373837462582
EPCAM	0.325294540835037	0.203748567021958	0.110366307919866	31.9213437640903	0.370936611707367	0.34045965476968	1.08951708817982	0.275925923448917	0.604945942848659	0.574162705773758	0.55186574362106
MSH2	0.0267488062531651	0.105689377778568	0.800199531661328	349.390129857974	-0.0358848834870926	0.188076931235944	-0.190798963228907	0.848683100987121	0.947645319449836	-0.169530798161104	-0.146719005621899
MSH6	-0.0555087316257887	0.122948173260553	0.651643106848653	154.123615718171	-0.169963538538604	0.19978765758747	-0.850720913348672	0.394924403026953	0.703748930744752	-0.374438755248254	-0.376955865582363
FBXO11	-0.151966344598533	0.0532997441020391	0.00435594113847635	2269.2025121629	-0.327838001986086	0.122122200110379	-2.68450782650307	0.00726366826339887	0.0910311873750535	-0.614719864182405	-0.648054354138403
ENSG00000233230	0.310081968818792	0.134905698964332	0.0215328338838497	35.011564173915	0.366441794521945	0.290345371552849	1.26208932679764	0.206916645398639	0.53206173130911	0.536267369561812	0.544147344339158
ENSG00000230773	-0.20705759383624	0.152561544737145	0.17471545261764	86.5704472672914	-0.364706470127881	0.268252480384334	-1.35956420460811	0.173967872034489	0.489131446088969	-0.751955133140848	-0.711364060916547
FOXN2	0.0971566641773859	0.151580494036632	0.521550254485558	705.462575743434	0.0337888697703849	0.248522302346656	0.135959104882482	0.891853610270111	0.965050325104169	0.00585896795813777	-0.0270767988478321
PPP1R21	0.130910983062234	0.070904385152778	0.0648482141343037	715.737510471849	0.103551413706765	0.133686042399554	0.774586574993936	0.438583992687072	0.737307427229232	0.0899427942421255	0.0927178772890605
STON1	1.24355773698597	0.306416554490687	4.94122977839462e-05	110.856620433216	1.72557211997869	0.473346408341293	3.64547420149539	0.000266899190711866	0.0103457038816945	2.86160578325184	2.87801546294449
GTF2A1L	2.16759082692627	0.547279741335648	7.47418358054194e-05	60.1557918226598	3.02680409341794	0.778016568484296	3.89041084216837	0.000100074642120081	0.00552084134890442	5.16342197691447	5.11246182974099
ENSG00000282890	1.49214935240006	0.503384650207775	0.00303438514791657	62.1277457114361	2.0269388196279	0.711907912848165	2.84719242903008	0.00441066922861636	0.0683548009696595	3.48086088590827	3.39551560192803
NRXN1	-0.360373788422462	0.128345946465229	0.00498763199093263	41661.740504741	-0.613326175975355	0.227383724578536	-2.69731783623554	0.00699005174991882	0.0886174090083826	-1.13387403116656	-1.13828824490859
ENSG00000285548	-0.570094479479247	0.257875233438382	0.0270540118807176	20.9971019994193	-0.940827473838051	0.425628933850394	-2.21044059511411	0.0270745990478754	0.188952794514972	-1.65629956773671	-1.70066612991881
ENSG00000231918	-0.204594244234894	0.378265645487894	0.5885940838904	458.534837580245	-0.393817689722227	0.519356214341962	-0.75828049967825	0.448283078646202	0.743602018913744	-0.745818796612686	-0.761353194432593
ASB3	0.330878298759505	0.145310200434837	0.0227833604456379	8089.06696109674	0.389003390568464	0.234400916854944	1.65956428749464	0.097002137714625	0.371853311129328	0.588072147493928	0.582889611163444
CHAC2	0.0649019875742667	0.179932507649672	0.718322344957739	42.2522319152345	-0.00233183536121046	0.305269985919204	-0.00763860015320218	0.993905338140442	0.997813936014462	-0.0744891686342517	-0.0891024637522219
ERLEC1	0.00702873634246543	0.08787704322885	0.936250172161064	391.678681631222	-0.0863792307858251	0.161896624863617	-0.533545593421675	0.593655958663941	0.832787374744796	-0.218654554393189	-0.23342676655034
GPR75	0.415086594208796	0.194392649143052	0.0327365253232268	53.6415895111915	0.522869105170966	0.297785407924408	1.75585871992658	0.0791125350164826	0.338568974319943	0.797839546752788	0.812760814559708
PSME4	-0.195591747987972	0.159580561495659	0.220326089639318	1713.06218125237	-0.392016303652836	0.263234635719443	-1.48922767166039	0.136427426391806	0.436330217688396	-0.723393093604702	-0.758259894667363
ACYP2	0.0131692345344248	0.0612747878278665	0.829828964504275	3933.63589285206	-0.086317381213519	0.136523716374789	-0.632251915678578	0.527222278348511	0.793853833928769	-0.203358242681753	-0.233320559851651
ENSG00000272156	0.0955616136732385	0.148797309376302	0.520725961332173	28.0295101109711	0.0556958566578651	0.291619778535196	0.190987925913754	0.848535052763907	0.947645319449836	0.00188561124599522	0.0105413878070888
ENSG00000289065	-0.170926795675771	0.203776652012268	0.401584470327318	31.1526687397859	-0.352748682854645	0.365924299535946	-0.963993600047852	0.335049134534848	0.656742261989024	-0.661951368988748	-0.690830416744719
C2orf73	0.0594277559214706	0.208879662914979	0.776021761549668	262.252109536278	-0.0106807045992884	0.348530148907421	-0.0306449947953441	0.97555265832721	0.991363793932806	-0.0881257745128148	-0.103438954798146
SPTBN1	0.213927649052163	0.091955351343895	0.0199956453411272	6196.09395912119	0.201717591638755	0.160229088077597	1.2589324077103	0.208054747040916	0.533476748991906	0.296741780338874	0.261286636818298
SPTBN1-AS1	-0.255758155536732	0.207478327279778	0.217688392722969	66.9998884605837	-0.481127073511216	0.359411262067093	-1.33865330413993	0.180683564516895	0.499071964602032	-0.873270855254113	-0.911278910505274
ENSG00000289627	0.252122473866511	0.147474522180378	0.0873398270754504	59.2128362035255	0.2806381138029	0.276553866029458	1.01476836260537	0.31021625806317	0.634244320178735	0.39188714605024	0.396807187815262
EML6	0.303273687725054	0.0933403261309897	0.00115763646703466	2369.32322982221	0.341340435591699	0.154130758621996	2.21461594456193	0.0267864366685611	0.188466987004586	0.51930757467656	0.501043853640955
ENSG00000285519	0.0324801198908094	0.15467120862211	0.833671881066187	101.390587697208	-0.0489219507917602	0.282184664529738	-0.173368566549457	0.862361731206158	0.953630363495679	-0.155253787212349	-0.169105965262617
RTN4	-0.227249548085879	0.0841820579058651	0.00694435505808292	1966.08018531787	-0.433023116636193	0.159193593289992	-2.72010391679133	0.00652614036444104	0.0855543656535482	-0.802254378676002	-0.828675874411841
CLHC1	0.157474919580862	0.0969162868249673	0.104193444600024	641.361861082821	0.142868039671749	0.171530965159933	0.832899409960996	0.404901462462502	0.711717243732002	0.156114990791877	0.160231505785261
RPS27A	-1.10214462958667	0.596345081833509	0.0645783505087503	107.849043367532	-1.61080365668622	0.970647684457229	-1.65951424237617	0.0970122131299417	0.371853311129328	-2.98166514683845	-2.85113420798834
MTIF2	0.0862610629737792	0.0741455526379513	0.244666554733231	172.092586892	0.0673029533131228	0.120908064180816	0.556645694140569	0.577769527371676	0.823550850126611	-0.0212825614558926	0.0304728339133868
ENSG00000240401	-0.0349882719383063	0.166473713331312	0.833532688430586	149.235279094616	-0.103610593162763	0.266317170596609	-0.389049616780821	0.697239443051509	0.883150658391545	-0.323321184974769	-0.263016075638971
CCDC88A	0.27442483382485	0.10810281500311	0.0111311622231425	3044.83924286215	0.2817925258619	0.171050650920724	1.64742153476225	0.0994714320256696	0.375802286894452	0.447443525868105	0.39878951831718
CFAP36	0.0716030661092454	0.0473264722747553	0.13028978410821	344.947135552788	0.0223617374063813	0.0882354047148726	0.253432706277508	0.799933856448036	0.929892680794769	-0.05779642109659	-0.0466992143085927
PPP4R3B	0.06301352078075	0.0705576443917932	0.371815093544528	867.209512719884	-0.00909699704582393	0.136279564640846	-0.0667524662982182	0.9467787653538	0.982303561296257	-0.0791934411260429	-0.100719447699382
PNPT1	0.106996968518298	0.0755797759914276	0.156868475465748	440.325526768193	0.0637584251180989	0.127104624944508	0.501621598316621	0.615933723636729	0.844082467898608	0.0303716960509646	0.0243862495771246
EFEMP1	-0.054368736929304	0.251632760863299	0.828937996776783	3678.8691715646	-0.156828347195443	0.374540942894453	-0.418721504739839	0.675419677435033	0.871981090999861	-0.371598967061418	-0.354400409543016
CCDC85A	1.94888964022728	0.475347990439239	4.13289571864845e-05	492.798718058292	2.90965966647861	0.722469648497383	4.02737979724161	5.64018856733851e-05	0.00383058857153192	4.61862554202761	4.91130404657246
ENSG00000285755	2.3881934178915	0.547179875922711	1.27385254525936e-05	34.6780293193466	3.47088200781181	0.756515379254368	4.58798605156284	4.47542533086405e-06	0.000583393347161988	5.71295491223448	5.87502246661906
VRK2	2.74957288156738	0.888757891828959	0.00197660329987068	45.8118501126139	3.87069133452235	1.03483052682974	3.74041085392062	0.000183719699148346	0.00815836598086228	6.61317061944471	6.56156607737782
FANCL	0.445960071379951	0.172113230436322	0.00956737576679886	707.817447961615	0.526895292864629	0.299298992276789	1.76043122917488	0.078334718235753	0.337024856418076	0.874747041171446	0.819674493786609
LINC01122	1.42115355572943	0.473441615426444	0.0026843217725247	39.3445025842925	1.99293030613937	0.691609771907993	2.88158205260943	0.00395684196414459	0.0643444602700534	3.30400653270647	3.33711694515068
PAPOLG	0.176595828339946	0.0793915932629629	0.0261239415777063	169.556339624946	0.172025111131746	0.143552694186125	1.19834122311007	0.230784204426902	0.55727455637234	0.203746204325635	0.21029937509685
REL-DT	0.346671854723104	0.186717381582461	0.0633586565540675	168.96371163372	0.416586663530353	0.292696220269638	1.4232731230577	0.154656995158653	0.462006065052236	0.627414746009396	0.630254988983931
REL	0.319474914203986	0.363827616373187	0.379892608521376	127.899953714616	0.361270104456097	0.531572532881502	0.679625229124906	0.49674179074351	0.774733144112128	0.559665702402062	0.535266634124755
PEX13	-0.0519440328604	0.0708202121663428	0.463275849243979	203.815987636037	-0.152035696127773	0.137894246014149	-1.1025528658547	0.270221388615932	0.59980843461665	-0.365558898635942	-0.346170576596954
SANBR	0.291057544151549	0.113203364039142	0.0101375080198941	505.392027646414	0.337160528498055	0.181576803567389	1.85684802174042	0.0633327793571436	0.300032545582904	0.488876503097274	0.493866210907313
C2orf74-DT	0.340483616673865	0.182241927240312	0.0617194838748241	26.675583193673	0.415612769854656	0.307214928834269	1.35284040860808	0.176106620344641	0.492403980496587	0.611999511742302	0.628582640601993
C2orf74	0.156275281389468	0.15307645247814	0.30730327071075	142.696051984388	0.148268887020188	0.226533283534809	0.654512593940329	0.512781616031727	0.785277313267346	0.153126627446938	0.169505719746855
USP34	-0.000359005391215137	0.0804436784962654	0.996439199283127	4108.66394959021	-0.0996925300373118	0.147075449857233	-0.677832569161503	0.49787785813925	0.775308063483895	-0.237057816941159	-0.256288065496087
USP34-DT	0.227702458257326	0.0699977710882027	0.00114195168409187	92.7638254982983	0.253251728489888	0.153488894395317	1.64996776794566	0.0989495286598114	0.374922686651944	0.331055571953314	0.349779901050544
XPO1	-0.0795194577091771	0.156026317245974	0.610293790760931	3253.69249213427	-0.227664564238919	0.262492087397119	-0.867319721887426	0.385766853687243	0.698033742639717	-0.434250767092886	-0.476038773064055
ENSG00000289410	-0.0120482410094043	0.1115127366562	0.913961081953881	187.4407076597	-0.101828465731784	0.20854435884922	-0.488282043655793	0.625350078467128	0.848518129462101	-0.266176332425517	-0.259955846375779
FAM161A	-0.15388209633295	0.193957132519667	0.427555298849757	187.517725654697	-0.293536229210308	0.299617696731272	-0.979702575691252	0.327232954335954	0.649962333974732	-0.619492104931492	-0.589152119088845
CCT4	-0.184767658420294	0.160399442864549	0.249353097757315	352.196052562822	-0.386569891308704	0.260908714772779	-1.48162889708518	0.138439065668492	0.440670076131156	-0.696429703527247	-0.748907437516885
COMMD1	0.0604231064517154	0.0654111209506769	0.355619809233757	1787.99827538186	-0.0089298578933902	0.12832431457985	-0.0695881986405121	0.944521430289644	0.982080665000538	-0.0856463027343352	-0.100432440094644
ENSG00000229839	-0.103242016038816	0.16292634833551	0.52629429666548	57.3516621703834	-0.250814117391657	0.292514522897029	-0.85744158925042	0.391200882956455	0.70143180494897	-0.493344937542773	-0.515790666647165
B3GNT2	0.535195963156463	0.15740332930464	0.000673472794434044	64.5823089323809	0.670886898351355	0.285754838514206	2.3477709138353	0.0188861331278488	0.155413718695321	1.09703845365795	1.06693364995277
ENSG00000228541	0.523837765976345	0.22153401191959	0.0180498966086662	25.4998719390628	0.689978510131685	0.393708083906172	1.75251293619899	0.0796856474404563	0.339762280460969	1.06874457275191	1.09971733760386
TMEM17	-0.0377705490006164	0.229311798911898	0.869170177141001	22.0476403814323	-0.102642258855198	0.417822781012948	-0.245659795299713	0.805945597255899	0.931146586316202	-0.330251986985004	-0.261353273679328
ENSG00000226622	1.76945982740236	0.4144519157947	1.96002004022435e-05	109.925870529887	2.49510169644873	0.595780983427822	4.18795122008288	2.81483995974968e-05	0.0022636354780793	4.17165621454071	4.19943439621988
EHBP1	0.273786156015092	0.0947632342096165	0.00386272343048686	4539.45002174272	0.304524222484074	0.178544977180417	1.70558829093443	0.0880847609614134	0.355950519045072	0.445852545046055	0.437823878035753
ENSG00000226605	-0.48728796491231	0.262415769835758	0.0633209785076817	35.4676959343721	-0.816568191181543	0.427658417416358	-1.90939347368569	0.0562113520614663	0.280345663289584	-1.45002408015297	-1.48729087605172
EHBP1-AS1	-0.608459134131855	0.184491454036076	0.00097364257564204	252.045495611822	-0.992149124894113	0.3007231181179	-3.29921135130401	0.000969568826605647	0.0262075426643038	-1.75186798872188	-1.7887945183084
OTX1	-0.110390080217973	0.133606697297662	0.408672704918558	61.4860006516727	-0.244886309343743	0.245398971565932	-0.997910903134933	0.318322564465262	0.641857347111023	-0.51115115039386	-0.505611567588662
ENSG00000286480	-0.000949712574151193	0.121349128310221	0.993755593672793	74.455705861213	-0.0913493434090559	0.254613012361404	-0.358777199019948	0.719761771146294	0.894300198663627	-0.23852930034819	-0.241961332500326
WDPCP	-0.0276027322125014	0.0794264962048515	0.728196570260606	2124.38775597849	-0.122878383739406	0.167749577368032	-0.732510839474835	0.463856829164969	0.752077813617118	-0.304923407747013	-0.296102293568571
MDH1	-0.264107301003138	0.129073249676949	0.0407385127070524	254.782609078357	-0.484267367147336	0.230685559165444	-2.09925306507819	0.0357945984459484	0.220496909024508	-0.894069026279633	-0.916671352321282
UGP2	-0.343052813561134	0.12723831071364	0.00701473254451131	1332.35207847401	-0.600518642326615	0.220172028381102	-2.72749743344854	0.0063816754058978	0.0842068581721894	-1.09072654991305	-1.11629543531491
VPS54	-0.0324816084352439	0.0576420627470536	0.573090845328674	1144.39512723883	-0.138961291487231	0.118841113408666	-1.16930317717048	0.242281503541716	0.57046441707914	-0.31707695118463	-0.323719502120301
PELI1	0.200814885059388	0.826781337466917	0.808092518338148	28.4184515140686	0.208038148983332	0.985398644276439	0.211120798868249	0.832793010846481	0.941478964003533	0.264077179004959	0.272140156162269
LGALSL-DT	-0.444897531589245	0.158011794238531	0.00486866990771042	27.6496817441626	-0.630844448348371	0.328922826725405	-1.91791021203591	0.0551223971387845	0.277224152878442	-1.3444272276791	-1.168370229409
AFTPH	-0.083576017564713	0.0981015924245704	0.394251089491987	565.781774607936	-0.236729637028369	0.178015053454178	-1.32982931743637	0.183574514077726	0.502506087307766	-0.444355876171434	-0.491605112788704
SERTAD2	-0.195211509882739	0.126012709060561	0.121347722418547	323.367465691494	-0.376130227594578	0.215179583637294	-1.74798287661241	0.0804669925367339	0.341046652733206	-0.722445900005683	-0.73098068107933
LINC02245	0.0353408904398864	0.0975399435378531	0.717111243510651	427.937959685955	-0.046856155903988	0.154753173743728	-0.302779935108679	0.76205757556336	0.914082106435948	-0.148127453699072	-0.165558628603398
SLC1A4	-0.0658304266966307	0.181699103749127	0.717124398057445	841.730555018912	-0.186060905119821	0.284558807162797	-0.653857481955829	0.513203628894853	0.785514138455878	-0.400150653576101	-0.404597902518577
LINC02576	-0.22952137652959	0.172156479271039	0.182461685065284	21.1131885575176	-0.424222267336427	0.334648558764274	-1.26766500624689	0.204917606557771	0.529204056941973	-0.807913625685539	-0.813563253338898
CEP68	0.00575782637551818	0.102816623415769	0.955341067495472	311.770204557365	-0.0702522126415785	0.154584541867554	-0.454458199978169	0.649499071012609	0.860271153587588	-0.221820459569589	-0.205733812614978
RAB1A	0.144134887046886	0.101995334947556	0.157611107130743	1180.58366770552	0.113940856198181	0.175419737888169	0.64953270122213	0.515994116625769	0.78684974720205	0.122884251281588	0.110558394969108
ACTR2	0.0413628755053535	0.0684259065654259	0.545516951674007	472.799963974549	-0.0409729808423068	0.153697791483892	-0.266581454728326	0.789791436037578	0.926527923686505	-0.133126364568615	-0.155456172308033
SPRED2	-0.133146888874563	0.200088240510471	0.505768564261226	1453.56219108011	-0.316797228266267	0.304736378203793	-1.03957797928021	0.298536011988072	0.624664867025915	-0.567839586394788	-0.629095385077977
LINC02934	-0.527538146669305	0.301496076348211	0.0801641031188305	2568.22938920999	-0.880872786057246	0.433612256433087	-2.03147575509821	0.0422067565465734	0.240391125024247	-1.55028945070599	-1.59771328444717
ENSG00000234255	-0.692393568534217	0.186283713489498	0.000201700926835374	16.3502678716058	-1.07881191956661	0.426626536924151	-2.52870327135419	0.0114484771026241	0.118726615458211	-1.96095318536322	-1.93760992604894
LINC03050	-0.964396947072747	0.190569835301974	4.17947948170459e-07	17.6593896022192	-1.4925315301052	0.369020468448729	-4.04457654172798	5.24177814156586e-05	0.00362085905471242	-2.63852825087455	-2.64803996428192
MEIS1	-0.289714881505748	0.158583713689342	0.067716423145261	886.694329367532	-0.510506846276118	0.256507360070388	-1.9902229945216	0.0465663763632311	0.253268144151851	-0.957858888486013	-0.961729197503932
LINC01829	-0.437804994821694	0.306252097775597	0.15284404995012	31.5975587582065	-0.661773701987927	0.501286201354681	-1.32015144282756	0.18678446020542	0.506744547626789	-1.32675933660092	-1.22148125022104
ETAA1	-0.08297346374379	0.0966799314128837	0.390766351771302	135.184057902945	-0.200611928855703	0.180631519407018	-1.11061419133425	0.266734451627941	0.59644735241941	-0.44285488215114	-0.429584594194986
C1D	0.0603531079896127	0.079128110171452	0.445626511974848	501.699659100214	-0.0108692300164268	0.169894324959665	-0.0639764160398372	0.948989005602908	0.982677885316982	-0.0858206726734138	-0.103762686417083
DNAAF10	0.285320128556218	0.0752808587454691	0.000150601581064078	317.925790999729	0.327274032342532	0.155270201513697	2.10777102851678	0.03505079999893	0.218572161333128	0.474584291843282	0.476889341397514
PNO1	-0.0321014741753567	0.139873828604578	0.818477928687356	53.8015068663783	-0.105196736891663	0.253787738164343	-0.414506775041833	0.678503006337111	0.87352269243349	-0.31613001626996	-0.265739766083565
PPP3R1	0.0560756856467556	0.0818710143090533	0.493389852880089	1966.94320358432	-0.0318003698075966	0.189097751453681	-0.168168947346717	0.866450369430761	0.95514586179355	-0.0964759621031019	-0.139705170319991
ENSG00000289156	-0.0673715712499489	0.0569728204919563	0.236998936460004	381.381388217985	-0.193675636620966	0.125629740845083	-1.54163843145861	0.123161481046558	0.41665596057693	-0.403989727661459	-0.417673748704476
ENSG00000273064	0.497994031575743	0.198365371955105	0.0120564169014246	107.110080034467	0.6294731810574	0.314240169619286	2.00315950000928	0.0451601711992093	0.249453299792143	1.00436643846685	0.99581894325029
CNRIP1	-0.28995047023243	0.121067883252086	0.0166230275843581	185.352517315071	-0.531789406889907	0.220998249184763	-2.40630597233968	0.0161147616412354	0.143752211461882	-0.958445752692527	-0.998275133363407
APLF	0.163931223632726	0.116999601833252	0.161176296940584	524.321227498656	0.149812583210838	0.217071887821901	0.690151934062294	0.490098646599125	0.770327460219902	0.172197991909024	0.172156520230584
ANTXR1	0.0863164606704726	0.133416202507871	0.517650485895765	2204.39021435275	0.0488356406056921	0.246112016052582	0.198428509867061	0.842709813248663	0.945920551584705	-0.0211445628098173	-0.00123882136860635
GFPT1	0.229642180969222	0.0964904591506991	0.0173151271885576	380.322450464679	0.216333259275551	0.174132897732408	1.24234571463913	0.214109035363422	0.538319870526419	0.335887525698331	0.286384333551821
NFU1	0.0875205932432142	0.0850410139888306	0.303405692583464	236.877102756751	0.0437286867356702	0.144701849451749	0.30219853375303	0.762500721917456	0.914086678936693	-0.0181450037188845	-0.0100083680391413
AAK1	-0.0662675883357452	0.0729634658664143	0.363756863859749	1454.10331597751	-0.201186668361424	0.125044951100416	-1.60891476697738	0.107634980056747	0.390279189735316	-0.401239646763809	-0.43057152398662
ANXA4	0.163128299903894	0.0735446713055842	0.0265490673548249	943.754707348347	0.147434223271091	0.133319491879549	1.10587147605013	0.268782152398673	0.598282199469546	0.170197865656595	0.168072453872871
GMCL1	-0.0649023534665039	0.0705811767134337	0.357812169612428	276.169977579377	-0.182834060116055	0.148582473127037	-1.23052239115534	0.218501547441009	0.542990873212343	-0.39783877317564	-0.39905683663482
SNRNP27	0.067239513703852	0.183972291048174	0.714747775399317	59.498615901476	0.0188636567800209	0.299113488625085	0.0630652160380002	0.949714572720341	0.982853342304347	-0.068666265150853	-0.0527060399214566
MXD1	0.299612663636205	0.103899641747317	0.00393065812887779	395.213784605958	0.285365136484507	0.198520568219068	1.43745879353723	0.150587673309296	0.45694073464334	0.510187766495615	0.404924325168385
PCBP1-AS1	0.40962869250366	0.157112422441392	0.00912772256289521	2083.95420530086	0.480149642609916	0.220247635772834	2.18004448004676	0.0292541645918676	0.197438127959477	0.784243619653344	0.739403911363774
PCBP1	0.154899660523176	0.188285659789176	0.410687532720587	72.9620496681603	0.133746334052369	0.322564626844468	0.414634224963726	0.678409689755558	0.87349620721494	0.149699881780746	0.144567917434955
LINC01816	0.335762066083255	0.133702959173825	0.0120303165016374	71.5282336753667	0.388201997461745	0.24593857857367	1.5784510088378	0.11446203462388	0.401945692762935	0.600237874927579	0.581513476890513
C2orf42	0.251591847471348	0.127207461366361	0.0479504480902252	183.502792430493	0.27961959665636	0.197562670711658	1.41534630833404	0.156966983666296	0.466341977428958	0.390565327121386	0.395058213009801
TIA1	-0.166631133325484	0.0868915431667082	0.0551501991958109	576.912611697511	-0.340269611352344	0.143668049625443	-2.36844317326964	0.0178631243021638	0.151172534670249	-0.65125064271818	-0.669401634983685
PCYOX1	-0.0207997942473237	0.148475584108222	0.888589681486646	166.255148990352	-0.0884603500468166	0.257610101985112	-0.343388513746752	0.731306199503759	0.899401461521629	-0.287976922882775	-0.237000417879627
SNRPG	-0.0690214604422489	0.0888157301022189	0.437081464183179	103.82603942753	-0.18719040515893	0.190353387889676	-0.983383627862829	0.325418665030327	0.648238472853601	-0.408099690499295	-0.406537454658549
FAM136A	-0.0506422747425383	0.170753766745402	0.766786633675928	64.5985422914091	-0.122220269294744	0.296392340412065	-0.412359742916518	0.680075765396964	0.874591826865822	-0.362316149054193	-0.294972194201335
ADD2	-0.495855726896717	1.07041854178734	0.643195667605382	24.9846806769071	-0.801052729607697	1.03694908873577	-0.772509217963946	0.439812889452417	0.738120300226704	-1.47136683669909	-1.46064807334589
VAX2	0.0868012818192888	0.261240523926753	0.739688590420923	17.2949462085769	0.0275779052533856	0.451243644699616	0.0611153322098168	0.95126735863824	0.983012759559424	-0.019936847216594	-0.0377421278457281
ANKRD53	0.626437634076774	0.236887473579672	0.00818232284401695	15.9469952348807	0.834676528685391	0.427071699753802	1.95441779253124	0.0506518282030052	0.263853094126128	1.32432637001902	1.34818953044848
NAGK	0.116554805199388	0.0781333734510007	0.135766893358105	147.929207753146	0.091340017974568	0.150946910080186	0.605113532473415	0.545103563256552	0.804662465431864	0.054180781990016	0.0717487423582589
MCEE	0.0419384088496222	0.115262967023174	0.715970163914792	189.64250822218	-0.0124504195994195	0.175168105326702	-0.0710769781758987	0.943336490575084	0.981594633298291	-0.131692680010937	-0.106477869713414
MPHOSPH10	-0.264010300396262	0.122325836433156	0.0309080416422606	110.704719256491	-0.450979005932758	0.202809796571681	-2.22365493953525	0.0261716691213805	0.186607348777236	-0.89382739254364	-0.859509324880528
PAIP2B	0.249096872143737	0.124052930696342	0.0446445018068957	89.9604864690256	0.255247500272191	0.243535602432411	1.04809111161901	0.294596631040627	0.621884147561386	0.384350209205799	0.353206995603205
ZNF638	-0.169562120031567	0.0893411631597233	0.0577070052495253	4240.41754396857	-0.353152970992354	0.17554620037472	-2.01173805094338	0.0442475572677017	0.246532018201333	-0.658551888460265	-0.691524651269294
ENSG00000281195	-0.366984228005216	0.158577110247933	0.0206549978150394	73.7960291198	-0.645414078474409	0.280218210922769	-2.30325529646712	0.0212644832504154	0.16320945263994	-1.1503409921926	-1.19338887156136
ENSG00000289463	-0.372610244491246	0.125570423099422	0.00300387761510891	91.9634202403304	-0.659983031184224	0.27498861269055	-2.4000376769307	0.0163933844111549	0.145119383376048	-1.16435570226558	-1.21840635046978
EXOC6B	-0.127367802921969	0.0557381577620502	0.0223063983262085	4575.56615016545	-0.288957276576013	0.146517812997846	-1.97216482189958	0.0485907940545574	0.258541722116127	-0.55344357203657	-0.58128924430074
SFXN5	0.0832588531220632	0.122669603896644	0.497312503849281	8112.30416393727	0.0136260015905292	0.201223756179316	0.0677156706009737	0.94601197460947	0.982203709076839	-0.0287612278896886	-0.0617000239670222
SMYD5	0.145140429928061	0.152862574199404	0.342374966337618	77.3889219512823	0.133808018147839	0.260815998594541	0.513036082406334	0.607926080938844	0.840016855214179	0.125389112755175	0.144673839980531
PRADC1	-0.442262607852761	0.147910888415013	0.00278921561191846	49.5541979242281	-0.687355092707493	0.27466998252756	-2.50247619482236	0.0123327919011405	0.12366454608563	-1.33786349073966	-1.26540904074394
CCT7	-0.269968764850798	0.111780984796152	0.0157283755920182	95.3075862063989	-0.482229604334184	0.21001885734726	-2.29612526429868	0.0216687201388896	0.165058054818573	-0.908670248411174	-0.913172151712027
FBXO41	-0.35597110483092	0.0869509591365955	4.2412314670834e-05	22.0796006367358	-0.640094595758505	0.312752638090955	-2.04664811035855	0.0406926474794778	0.235248910535865	-1.12290670922008	-1.18425437512229
ALMS1	0.0829970677259384	0.0579846212893617	0.152326077132946	1131.31653193072	0.0367646544848843	0.109807376480014	0.334810425887699	0.73776809527075	0.902415457730171	-0.0294133494106866	-0.0219668480631866
ALMS1-IT1	-0.246772606265401	0.169150494664724	0.144594342572128	19.1034932064609	-0.442707049741488	0.331648525322022	-1.33486813882749	0.181919507299406	0.501030314531878	-0.850887368075056	-0.845304907193933
ALMS1P1	0.0838754685398366	0.160383349785686	0.600996049702372	127.810311059645	0.0458244349933225	0.28205039548518	0.162468962025371	0.87093656823566	0.956962787073411	-0.0272252056743104	-0.00640959612481899
TPRKB	0.100461117768508	0.100220066252858	0.31614792102882	70.0350837216542	0.066631984383075	0.1988059375199	0.335160937416194	0.737503686960823	0.902361439863449	0.014090539825053	0.0293206611120868
DUSP11	0.0847899094298959	0.0935134719818847	0.364558424615821	150.68787659915	0.0328571651589127	0.147054392534718	0.223435455361563	0.823196612340467	0.937911471196962	-0.0249472841671686	-0.0286767011147038
STAMBP	0.0811519423002921	0.0677777396365938	0.231180132656132	369.043883947051	0.0328958151419351	0.101830226209147	0.323045684631702	0.746660643965451	0.906286900131978	-0.0340096562208311	-0.0286103322305204
DGUOK-AS1	-0.192944994849579	0.146319368290791	0.187283955597578	18.2846816820936	-0.38761477514879	0.30798273101298	-1.25856009482705	0.208189268290086	0.533476748991906	-0.716799888987999	-0.750701688617275
TET3	0.17665160915906	0.127665225230101	0.166447365455629	470.467144972697	0.155877948945164	0.208452748456315	0.747785529811958	0.454589531563719	0.747494627512858	0.203885157350294	0.182571830263688
ENSG00000217702	0.000412345749093579	0.179708605609146	0.998169236152565	37.8868579337383	-0.0563208116883666	0.293968755114111	-0.191587747706399	0.848065140636857	0.947556497455512	-0.235136339707181	-0.181811123286946
BOLA3	-0.303606201339059	0.203017528888897	0.134792366555178	67.8062932185569	-0.52147037372514	0.332419430699902	-1.56871207145501	0.11671504453993	0.40570391572252	-0.992462914350203	-0.980555521000266
BOLA3-DT	0.301255374341554	0.148197065946871	0.0420724748849	47.3367252042272	0.360906993181485	0.257100563890342	1.40375807707453	0.160390901680281	0.469955372243275	0.514279847335835	0.534643107586165
MOB1A	0.228753923292856	0.238933741122631	0.338368017882207	188.705742910139	0.20371701890997	0.365366888030419	0.557568366438858	0.577139162613556	0.823443111111002	0.333674827986675	0.264720008494549
MTHFD2	-0.399568997658981	0.424564253568801	0.346639641337524	45.614458084825	-0.647653685364605	0.619180690849682	-1.04598495226951	0.295567979916641	0.622726906591838	-1.23151140835232	-1.1972346742937
SLC4A5	0.503124306777607	0.155530109986978	0.00121685467267342	420.970539366759	0.602354473866288	0.249229111489799	2.41687044609531	0.0156545878085477	0.141442569780528	1.01714623030132	0.949251307354254
DCTN1	0.398982290316581	0.152704799932073	0.00898121157831022	114.816704407942	0.470190209622231	0.222048538800982	2.11751093774886	0.0342165080061869	0.216228103217751	0.757722858410859	0.722301796361277
RTKN	0.338031921858293	0.180218205601776	0.0606990523844287	66.9186888788461	0.423958423839164	0.273689075712509	1.54905131940488	0.121369383884016	0.41385819234943	0.605892207913206	0.642913610486584
INO80B	0.228757158349975	0.217882940067677	0.293760167233451	47.4029900328815	0.263678775233259	0.334165731103274	0.789065875674034	0.430073505256145	0.73121995781638	0.333682886688194	0.367684991908834
WBP1	0.0948499804425314	0.164945031955515	0.56526428891615	117.427148180893	0.0535891405884052	0.25697850521361	0.208535498110474	0.834810868343863	0.942429247065237	0.000112894541124962	0.00692378221226578
MOGS	-0.246828033351857	0.174788352251828	0.157904684642762	88.7200563449575	-0.436783347193663	0.272019493075652	-1.60570605530901	0.108338510207536	0.390889214061299	-0.851025439932613	-0.835132858008123
CCDC142	0.0513267830421932	0.139418420267685	0.712761969878365	122.628306162081	-0.0119356601406277	0.220239760524342	-0.0541939389700185	0.956780649591223	0.984556051098521	-0.108305734257706	-0.105593936313414
TTC31	0.425263013080919	0.128596004394003	0.000943112942407033	89.7489768978448	0.5393333798205	0.202852732908135	2.6587434740884	0.00784326565482522	0.0948941212908644	0.823189554245335	0.841032897803527
AUP1	0.0539788365626018	0.20860294474943	0.795817690333336	117.671267188209	-0.0222026634524454	0.319824400849617	-0.069421418107761	0.944654180860454	0.982080665000538	-0.101699326103934	-0.123224204179753
HTRA2	-0.216685856053461	0.130217202438636	0.0961056291838822	33.7496836379919	-0.395654879973202	0.26059812347256	-1.51825682664543	0.128949666835373	0.425462832154923	-0.775939652883383	-0.764507976335587
LOXL3	0.346509949829932	0.178662210286974	0.0524441661912703	175.516156397665	0.424846318269378	0.258263626512042	1.64501027112143	0.0999676929688139	0.376837170976658	0.627011432200622	0.644438282892571
DOK1	0.067754003474742	0.166969866218699	0.684899981126602	16.1545675212528	-0.0418117688590895	0.339124644748277	-0.123293218309525	0.901874910866367	0.969082367828488	-0.0673846434221498	-0.156896520282006
SEMA4F	-0.379830598973903	0.129277887178336	0.00330236761231923	68.8215129799269	-0.621697256649831	0.248871150841233	-2.49806879804418	0.0124871956803293	0.124399488441141	-1.1823419941561	-1.15266287693504
ENSG00000286739	0.399707925621951	0.282575227095632	0.157209678675228	22.4629559339171	0.605987287380231	0.482667421638336	1.25549655977051	0.209298556173323	0.534708686895148	0.75953045503784	0.955489493260512
HK2	0.392652535036796	0.450303905401375	0.38322348556004	37.5919895646106	0.400367901827852	0.632006635744171	0.633486864194755	0.526415756217667	0.79313951025474	0.741955097100631	0.602404495067534
POLE4	-0.271866628246993	0.1955044656516	0.164349676620394	16.6501693345107	-0.501023540989687	0.369795458466217	-1.3548666689087	0.175460040790476	0.49136107057125	-0.913397928346318	-0.945444678313645
[truncated: 13,870 more rows]
