# Supplementary material for: Integrative analysis reveals generalizable human neurodegenerative disease-associated glial states
Source: bioRxiv. 2025 Sep 25:2025.09.25.678630. Preprint. [Version 1] doi: 10.1101/2025.09.25.678630 (PMC12485690; doi:10.1101/2025.09.25.678630)
Supplement: Supplement 7 [file media-7.zip › astrocytes_diffexp/Gerrits_2022_FTD-GRN_OC.csv]

gene	nebula_logFC	nebula_SE	nebula_pval	DESeq_basemean	DESeq_logFC	DESeq_lfcSE	DESeq_stat	DESeq_pval	DESeq_padj	nebula_zscore	DESeq_zscore
ENSG00000291215	0.317507314018103	0.154958472045253	0.0404637526164425	31.8896408859531	0.334467954458087	0.380204240992219	0.879706006396	0.379018594705446	0.765138856348468	0.707390236752253	0.600312806268575
LINC01409	0.0448384976537124	0.109939181464367	0.683385121826746	105.510601809757	0.132715431163969	0.265539919787219	0.499794649596625	0.617219678388027	0.886966509979151	0.0566634032348495	0.216377775206467
LINC00115	-0.255157948243339	0.151725251834098	0.0926249920925505	39.9076530650604	-0.430848093826647	0.334059455624901	-1.28973476598856	0.197142764295413	0.601060056222227	-0.659281089090888	-0.856083554842489
LINC01128	0.114597909378878	0.187264170551374	0.540565185250195	41.4680567875268	0.197487452037737	0.366033484150367	0.539533842091367	0.589518552162195	0.875735099863697	0.223144930918198	0.339638924262196
SAMD11	0.0908606941332632	0.289566525287083	0.753686798149854	102.103616214218	0.0463568869115751	0.472974252677387	0.0980114385701981	0.921923210436445	0.985041731859112	0.166495831401597	0.0520374743831373
NOC2L	-0.108319900298079	0.17649822412143	0.53940257845983	80.6770543275531	-0.236354174619088	0.341046808067431	-0.693025617094638	0.488293475382423	0.826320953977585	-0.308850631903579	-0.485961646609967
KLHL17	0.53314189981264	0.210566790783041	0.0113434291325178	22.1155716326349	0.690609214880212	0.562404528812168	1.22795813244751	0.21946268514374	0.627128635641591	1.22200431357208	1.27804958819388
HES4	-0.730000257433941	0.479040141613788	0.127538394963043	28.5938395544989	-1.14697456204502	0.670656953779386	-1.71022540746266	0.0872241991231546	0.428488739259261	-1.7924969676047	-2.2188721501504
ISG15	-0.464605037491889	0.121696937801431	0.000134689748590858	41.2591399433286	-0.686121380592554	0.398355739146992	-1.72238357118128	0.0850000577613999	0.424688276134738	-1.15912864406031	-1.34186859328246
AGRN	0.145750202176441	0.242807846472301	0.548326483948486	91.1948176582213	0.171263850225548	0.447499712619094	0.382712760245558	0.701932752196962	0.921011308740008	0.297490186526284	0.289735412712822
C1orf159	-0.0693660865831285	0.133630967616349	0.603700133443909	203.984143558307	-0.121969047657122	0.242784901812824	-0.502374928368299	0.615403811639986	0.886403855336872	-0.215886969281149	-0.268286761775128
SDF4	0.314505427222994	0.0679110556599276	3.63662495600203e-06	90.1709563730529	0.319792414847565	0.217685242490205	1.46905877123	0.141816849131712	0.525026041083069	0.700226204154744	0.572385255900319
UBE2J2	-0.222023343794225	0.128020947560843	0.0828695574058866	168.307137047865	-0.319760227094002	0.24844013835365	-1.28707152239156	0.198069360213494	0.60169566505958	-0.580205027073554	-0.644683355884657
LINC01786	-0.116092141013736	0.221101537425129	0.599539696520998	16.2048402278259	-0.115521573245913	0.490539150024596	-0.235499191532664	0.813821306273988	0.954580559250597	-0.327399161426205	-0.256017218634242
SCNN1D	-0.167870544721744	0.282176665591976	0.551901679013645	57.7676603351529	-0.295993442793503	0.442859191000672	-0.66836919907812	0.503897951523916	0.836284311377837	-0.450968835211237	-0.599455167807147
ACAP3	-0.0779361163866568	0.169742478545412	0.646131286917568	255.262645624974	-0.147513804292141	0.290947837978769	-0.507011171888845	0.612146979799745	0.885386306769	-0.236339430371336	-0.316898431022221
INTS11	0.0118844059230294	0.118236829903621	0.919936609798878	197.774932167002	-0.0196144976613007	0.229585086977282	-0.0854345459434897	0.931915929859753	0.987305133275736	-0.0219818633903293	-0.0735060636685412
CPTP	0.298854560808331	0.230456841388203	0.194702805028718	17.8804914307237	0.323357507924973	0.51213001831548	0.631397294360082	0.52778078466702	0.84747051340673	0.662875256292019	0.579169627659668
DVL1	-0.0572224690338589	0.191710430043854	0.765333893379529	92.4601008831122	-0.111373658436347	0.346023644427739	-0.321867190956094	0.747553309415118	0.935486783570756	-0.186906105606873	-0.248123737178587
MXRA8	-0.0714674114969472	0.140727538673119	0.611563869546614	33.5796482178365	-0.181316690787684	0.336210945522889	-0.539294431672035	0.589683710420423	0.875735099863697	-0.220901802020707	-0.381225320543872
AURKAIP1	-0.208484958094787	0.254221350976424	0.41216352359737	71.4303115982527	-0.377542412896659	0.512458138850926	-0.736728298906939	0.461287593965357	0.811481633132807	-0.547895535381043	-0.754642849519531
CCNL2	0.0128767433530478	0.0940655473636027	0.891116814098793	538.963047449296	-0.00744345540735317	0.175047377533216	-0.0425225188303135	0.966082160552877	0.992756233664756	-0.0196136402754658	-0.0503445715120573
ANKRD65	-0.158823201367425	0.2276075573117	0.485305994768722	24.0916135133656	-0.240099814366971	0.488088122020158	-0.491918986623187	0.622776615484916	0.889200537177589	-0.429377260599958	-0.493089598664646
VWA1	-0.0629041708055154	0.196385538427533	0.74873365595245	45.8635539088827	-0.0934905912110297	0.408446138088531	-0.228893316628117	0.818951835244861	0.95582100652244	-0.200465543213847	-0.214092262089532
ATAD3C	-0.252470926030034	0.159012012249437	0.112343445780431	19.8253239741328	-0.413721361635523	0.394580179919007	-1.04851024630899	0.294403584014988	0.69889017945128	-0.65286848393945	-0.823491385245653
ATAD3B	-0.250971749022835	0.132357338206174	0.0579378333814971	139.063653041284	-0.387118663987831	0.243393998592468	-1.59050209219009	0.111721674403475	0.476194714495147	-0.649290683148791	-0.772866454360337
ATAD3A	-0.104004378828225	0.116805043143798	0.373245773106719	82.4885921026732	-0.235635311569203	0.275353995710989	-0.855754102862287	0.392133807233895	0.773248604037937	-0.298551597131296	-0.48459365030003
TMEM240	0.371696538224374	0.159198268351216	0.019553732903407	51.2998515128258	0.387796014803232	0.348783885765072	1.11185186767613	0.266201846542224	0.674850714620555	0.836713357557484	0.701796099616271
SSU72	-0.0924544376414781	0.103344026494782	0.370986093201065	88.0152945467255	-0.202551576682713	0.261376111067763	-0.774942958081582	0.438373366557366	0.796420261875704	-0.270987547981942	-0.421635306216382
ENSG00000215014	-0.0657045547156243	0.247521875303797	0.790663218224578	19.2711950763436	-0.00843887832415955	0.501120281803174	-0.0168400255000537	0.986564238686311	0.997196352169752	-0.207148687178586	-0.05223886122028
ENSG00000272106	-0.172249398215454	0.221492609972609	0.436760280548037	15.2649858214769	-0.40331125346466	0.492995266344916	-0.818083419856794	0.413309555556348	0.785503145358918	-0.461419012486333	-0.803680950468023
MIB2	-0.112784492209802	0.13063889515076	0.387955991756431	135.014664662602	-0.23908030672844	0.268551792496001	-0.890257720890096	0.373327517475473	0.761800266416061	-0.319505424763283	-0.49114947573346
CDK11B	0.213221308412904	0.162986820237767	0.19080142480773	86.646720993133	0.322168992703051	0.309707944026896	1.04023483709889	0.298230810075786	0.701493100620077	0.458510650474371	0.576907883314687
SLC35E2B	0.0563252454554319	0.0668059134839651	0.399162642845591	328.710201721759	0.0749888812924586	0.185832815251369	0.403528737327817	0.68655929840122	0.915494295637471	0.0840766407443299	0.106524156742837
CDK11A	0.366063157227359	0.154125254855269	0.0175441148282223	106.153537957914	0.513260767678394	0.289132976571821	1.77517201172969	0.0758694895441647	0.405706516698484	0.82326923795825	0.940555511423487
ENSG00000290854	-0.0519428868805937	0.125496856175133	0.678948872253137	127.913572490611	-0.0804234303135559	0.2416607147871	-0.33279480441994	0.739289180387209	0.932688102067131	-0.174306330455842	-0.189225456246655
NADK	0.154500429472684	0.136585447682271	0.257986415718707	151.185819396356	0.234635997558431	0.271571413852499	0.863993725370048	0.387591337462097	0.770160220876639	0.318372690719329	0.410332602564338
GNB1	-0.262510000516353	0.0927648182339212	0.00465706485555127	829.54798572219	-0.362468037598688	0.214947606640759	-1.68630878595675	0.0917363396650616	0.437283620617039	-0.676826834729362	-0.725956314879114
CFAP74	0.0231991181975095	0.251464005080192	0.926494472540667	18.9219975832336	-0.0604143400440265	0.483610154455768	-0.124923638363247	0.900584004255565	0.979863623981983	0.0050208096278182	-0.151148159523298
FAAP20	0.0272375976654957	0.0998481610350162	0.785014509808869	138.464146428102	-0.00560670579135823	0.273108954600267	-0.0205291906285696	0.983621226225767	0.99629322670291	0.0146586809160249	-0.0468492371818775
SKI	0.231575683990273	0.216945146027912	0.285773698867346	506.233582505509	0.326107786839939	0.36039561213755	0.904860591686326	0.365539246819104	0.754897459055865	0.502313549756734	0.584403408151759
MORN1	-0.0293017801279751	0.134839494215619	0.827967864559564	110.946815480848	-0.0856237117114183	0.247303748069291	-0.346228928513562	0.72917067580185	0.929073599618409	-0.120273104724698	-0.199121591211517
RER1	-0.215457921291185	0.132030396191884	0.102704515318029	111.85166148006	-0.336837243156345	0.256063868859277	-1.31544229436546	0.188361299083068	0.588822670913952	-0.564536581179845	-0.677180915693539
PEX10	0.194779999736248	0.115233350314785	0.0909688034019877	35.0238638941239	0.354362540519602	0.332485617438505	1.06579810353795	0.286514918396738	0.692582011734524	0.414500284488697	0.638172201495866
PLCH2	0.116991459585885	0.424565238427752	0.782889179532611	15.9203673170048	0.0545061009385824	0.746541653987151	0.0730114664700552	0.941796992941424	0.988824338378542	0.228857162217096	0.0675454278377251
HES5	1.14525677267875	0.772686152358514	0.138293504458067	77.933784542003	1.70813779376585	0.768464267381765	2.22279404036006	0.0262296911416519	0.242075417293989	2.68282252623033	3.21440636907796
ENSG00000272449	0.763098401367908	0.742213936229969	0.303884886535467	12.0462054207711	0.982787528976011	0.948282906408046	1.03638642259056	0.300021902024332	0.703161225417967	1.77079778434369	1.83406488984397
PRXL2B	-0.269072765132431	0.146355973124208	0.0659914692345225	16.1431408518206	-0.662390052610962	0.535915828402845	-1.23599643359115	0.216459889341713	0.622953915804356	-0.692488937549485	-1.29670787857618
TTC34	-0.189836134568377	0.252678070460455	0.452474271786992	26.1683811198941	-0.239001528617602	0.467215602268038	-0.511544407886637	0.60896990114571	0.882481539520211	-0.503389933149109	-0.490999560996644
PRDM16-DT	0.167421341201899	0.089758650864635	0.0621479033576688	552.367442249041	0.252618279271774	0.178613761559184	1.41432707685331	0.157265890349806	0.548939854844716	0.349208574660211	0.444552882813894
PRDM16	0.101047401147329	0.157655594999023	0.521563215420539	2605.02289268405	0.175226824128722	0.300189783104589	0.583720146357117	0.55940861066026	0.861427232701883	0.190806508682618	0.297276951642649
ENSG00000287828	-1.49820318457247	0.475967585918771	0.00164560470772737	35.6053753366262	-1.8707420300478	0.807298210960202	-2.31728747153142	0.0204880773211132	0.211650582470272	-3.62582086925545	-3.59620156726155
ARHGEF16	-0.0532140176684147	0.365239591797225	0.884161227687459	17.0054018837598	-0.115619637673952	0.725329275624046	-0.159402965741976	0.873351402463018	0.97371898814063	-0.177339896683084	-0.256203835230707
MEGF6	-0.159694459322661	0.259272750017079	0.537939207446083	29.2168781714292	-0.285881736337419	0.479728566547978	-0.595923937560278	0.551226041022669	0.857466025077914	-0.43145652634786	-0.580212591462027
ENSG00000238260	0.216634897965044	0.246868128929545	0.380197272739753	24.5171405061953	0.288278723347991	0.45812321463051	0.62926023860305	0.529178697685035	0.847863423422432	0.466657215783196	0.512414704220368
TPRG1L	0.0459517274731446	0.102499468569291	0.653928141941726	35.1936057411839	-0.055719941392258	0.316553641252813	-0.176020535324558	0.860277809470426	0.968896820145118	0.0593201372355875	-0.142214719372182
WRAP73	0.377571502226378	0.116395572274074	0.0011791969463141	39.5103759710149	0.370709397230072	0.320850000555005	1.15539783883067	0.247927546528844	0.65541733265395	0.850734017393201	0.669280268133293
LRRC47	-0.0197464513675245	0.142184432333849	0.889545656837235	48.6932169316327	-0.128854388028598	0.295718719971524	-0.43573294257802	0.663030501637169	0.907548215486869	-0.0974692179054718	-0.28138956379333
CEP104	-0.0954063617027276	0.0965852831504333	0.32325355416243	201.517481463131	-0.146252539789515	0.19543362237757	-0.748348917705478	0.454249725612538	0.806939759105895	-0.278032344019761	-0.314498244803547
DFFB	-0.0877717163704565	0.182772447347026	0.631068120628515	50.3400800670888	-0.216645196682609	0.342693846996874	-0.632182919480855	0.527267357082868	0.847466849496813	-0.259812187243718	-0.448455463625515
C1orf174	0.384948779139241	0.152851412327387	0.0117872311751877	17.2057773022222	0.318063977072864	0.404064486598974	0.787161425024061	0.431187375460353	0.794220384521541	0.868339961884753	0.569096038992973
AJAP1	0.821062227152541	0.375717750539969	0.0288656430420324	36.3102198117731	1.25176234684123	0.582801928316439	2.14783494360981	0.0317268699952912	0.264602823441233	1.90912902923743	2.34592394055561
ENSG00000236948	-0.339360103351257	0.314081662418493	0.279926860375359	25.2682941128207	-0.618333714988481	0.480619649863371	-1.28653440441784	0.198256619737321	0.60213876259748	-0.860230367043865	-1.21286867261537
NPHP4	-0.196385004231852	0.126473241102152	0.120475919813707	225.527400811337	-0.24370642429974	0.257173862758047	-0.947632942500936	0.343316349604657	0.736944555047187	-0.519018875527088	-0.499952976995474
KCNAB2	-0.461462910020813	0.167292266158781	0.00580809066632433	50.7559582483376	-0.729233737391871	0.375348957157965	-1.9428154081296	0.0520384655444538	0.338040266984924	-1.15162992569924	-1.42391140383396
RPL22	0.202198528987459	0.373282291863636	0.588040857895786	149.892549776801	0.293017139597232	0.581192799719968	0.504165123412427	0.61414534658844	0.885596015873086	0.432204678094695	0.521431909854942
ICMT	0.113033001591004	0.119421182795834	0.343889984781728	29.3703986412005	0.266883493207451	0.339880061988216	0.785228446900498	0.432319639532714	0.79458247383409	0.219410262967796	0.471699583465154
ACOT7	-0.630336946227495	0.173848447198645	0.000288085908615054	137.663349330025	-0.903712131120553	0.314537300651264	-2.87314772921805	0.00406404029123079	0.0840946869132962	-1.55464948733925	-1.7559437691404
NOL9	-0.0888207164806474	0.0842448536066431	0.291738160365454	118.954236235097	-0.140726613173935	0.208112320128868	-0.676205104468557	0.49891043216167	0.833413186675604	-0.262315636406573	-0.303982407022886
ZBTB48	0.264647167176629	0.167277705212157	0.113630687418887	61.4778663907238	0.352453754477242	0.306162939753117	1.15119666267071	0.249651337881864	0.657157626951552	0.581238972254708	0.634539781853729
KLHL21	-0.0434637829239264	0.106716779913823	0.683801161175139	315.086445646951	-0.0524373559533334	0.228227807001504	-0.229758838952467	0.818279170832679	0.955565634711204	-0.154070864800637	-0.135967959619788
PHF13	0.208154041151301	0.0819673547885635	0.0111019007116045	59.7659979349216	0.263364118629061	0.258779382773028	1.01771677406022	0.308812573351843	0.709033646545023	0.446417566917201	0.46500221400473
THAP3	0.0820202427083863	0.161325927530765	0.61116354695084	50.4457361696462	0.0841557187020942	0.313087264879517	0.268793170921466	0.788088848829002	0.948009786277228	0.145398006431078	0.123968647389822
DNAJC11	-0.149823746383526	0.0925356078281229	0.105427274476236	221.864922548778	-0.220043628052928	0.190997543911978	-1.15207569451435	0.249289969878828	0.656804690655962	-0.407899972059456	-0.454922678173427
CAMTA1-DT	0.50019510172039	0.160388326754787	0.00181681458613441	21.5064367576208	0.90221892295121	0.431569631391503	2.09055238674279	0.0365682076884676	0.281999581630295	1.14337645328733	1.68074284087178
CAMTA1	0.14196209761406	0.127822946187087	0.266734048706087	4548.27485282045	0.22521029043373	0.24699555566117	0.911798958612338	0.361874558680932	0.750850992298737	0.288449837432544	0.392395482876229
VAMP3	-0.00583045497946761	0.162518784295484	0.971381570944117	76.9537611133037	0.00444750010143792	0.32818231474175	0.0135519188623485	0.989187464133312	0.997362883864732	-0.0642585545609029	-0.0277160844027765
PER3	0.263197162206743	0.0674917159970508	9.63136170398848e-05	1061.40447024008	0.398688810329221	0.182026384871342	2.19028033002478	0.0285039124798131	0.249752654830651	0.577778521018591	0.722525088381021
PARK7	-0.157886693868096	0.106325681080686	0.137561121577453	143.843438576919	-0.280586252648984	0.266031229856298	-1.05471170734559	0.291557195767293	0.69668135574754	-0.427142276168187	-0.570135286548005
ERRFI1	-0.174783091580902	0.0684098593147256	0.01062060784133	286.003857569044	-0.221453390944011	0.181982069525004	-1.21689676088437	0.223643498187965	0.630953914281923	-0.467465696822244	-0.45760545681005
ERRFI1-DT	-0.233284554281758	0.184819853196737	0.206867222024539	86.1615563301409	-0.320065318069811	0.348296068171505	-0.918946113144773	0.358123758598138	0.748596816860937	-0.607080017546731	-0.645263943980218
SLC45A1	-0.147092990386346	0.163111098701181	0.367165069064359	34.9891538204641	-0.315465426101735	0.353863901404333	-0.891488012339739	0.372667419828964	0.761405762243613	-0.401382995799218	-0.63651035003844
RERE	0.0324695354330104	0.052351063510233	0.535108443938584	3985.79014381616	0.0769674969646853	0.154996047922885	0.496577157909078	0.619487264327184	0.887836062330814	0.0271447522681122	0.110289462163424
ENO1	-0.103820499478438	0.222061286705644	0.640120134128597	851.952464496183	-0.180107400025514	0.371657508833677	-0.484605842057975	0.627955968831472	0.891964377460494	-0.298112767240032	-0.378924040347935
MIR34AHG	-0.441944184582941	0.358550572846117	0.217730504140047	79.5864123635865	-0.63331285017052	0.552179510768722	-1.14693290464336	0.251409352103576	0.658755003845525	-1.10504829393132	-1.24137396532497
H6PD	-0.0638782925556072	0.0949767182086791	0.501222224886592	231.064370280411	-0.0686998278462655	0.235130878883519	-0.292176970428025	0.770151318705056	0.94259937147131	-0.202790294427974	-0.166915441958125
SPSB1	-1.12810664009189	0.388226250817902	0.00366319124014347	90.6988121483083	-1.63786042352535	0.546323511135356	-2.99796803568199	0.00271786177389484	0.0661058520088637	-2.74258179668128	-3.15302789402007
SLC25A33	0.235988700893657	0.221802487812454	0.287347380084295	666.199352120804	0.366416073630834	0.353347655533844	1.03698458980079	0.299743039041639	0.702960738932706	0.512845258347718	0.661110073765858
TMEM201	0.113654504488117	0.210559021357768	0.589352181345581	29.6192365425166	0.0427098421863609	0.403647219691233	0.105809826261237	0.915733240330492	0.983332784295482	0.220893485793392	0.0450971486464489
PIK3CD	-0.00852911828926483	0.60496459059575	0.988751364183282	47.5099727195928	0.00241019840108681	0.809306995919839	0.00297810152789726	0.99762382228281	0.999469746238367	-0.0706989413045308	-0.031593069328843
CLSTN1	-0.074246153660005	0.106221407905592	0.484567389430119	617.95649502625	-0.0936187333091587	0.23644423733619	-0.395944237693754	0.692146165298622	0.91745793987683	-0.22753329774155	-0.214336116489081
CTNNBIP1	0.160098775251792	0.124157097264264	0.197229357994833	284.726706837386	0.257998508366661	0.249661936267078	1.03339144214064	0.301420749724906	0.704123825366952	0.331733198423687	0.454791458227671
NMNAT1	-0.247853327585225	0.155881943555403	0.111833305043827	108.421684374355	-0.339775327356687	0.29319420537823	-1.15887463368645	0.246507289964534	0.654058762238972	-0.641848539471618	-0.68277208962437
UBE4B	-0.117087212963162	0.0644093875978661	0.0690856196629005	969.460575360781	-0.159791109282406	0.181008791077993	-0.882780931968963	0.377354644811054	0.764106204143238	-0.329773910498746	-0.340262141154978
KIF1B	0.331776904298361	0.109716189128524	0.00249492902750691	4643.73948165931	0.484136522440445	0.210467073794363	2.30029578362206	0.0214314683946841	0.21722697407713	0.741444755426123	0.885132075733458
ENSG00000284735	0.205641883191772	0.266065219107676	0.439581397141354	14.1971533235423	0.173903638975964	0.503487774804608	0.345397937503949	0.729795227514635	0.929073599618409	0.44042227704102	0.294758930433148
ENSG00000284642	0.361766197109424	0.272580235088973	0.184445311852065	32.5968788833926	0.483435183845543	0.449039359456642	1.07659868486923	0.281659592022299	0.688204100929319	0.813014500036338	0.88379742845955
PGD	-0.322758501431583	0.259516149339176	0.213612455358906	197.280216930956	-0.463569587682175	0.393737629628431	-1.17735657655999	0.239053213971743	0.645774876985692	-0.82061047947275	-0.918352554281501
CENPS	-0.0632644599562506	0.14943216088118	0.67202842438413	23.9698208509567	-0.0804448197731911	0.379875851701164	-0.21176607939921	0.832289533046007	0.960765972869378	-0.201325376844016	-0.18926616038614
DFFA	-0.334510699773657	0.0818314200396625	4.3547826572611e-05	191.142741541738	-0.498788596529484	0.198466908718739	-2.51320786799955	0.0119638818098142	0.156792868457957	-0.848657217328489	-0.985374324492799
PEX14	-0.0978142360561194	0.0312445569376549	0.00174449098099978	462.741803371942	-0.10064720760326	0.149865074903075	-0.671585475590985	0.501847627335114	0.835073073971998	-0.283778760036019	-0.227711302347308
CASZ1	-0.0518150699666335	0.200206649578613	0.795783433577856	46.2342432135712	-0.0542634354719807	0.390001319780983	-0.139136543185172	0.889342251775475	0.977416442801398	-0.174001294123487	-0.139442988755814
TARDBP	-0.00753038393264918	0.0988331074434955	0.939265608223862	247.056177341936	-0.0238569225514508	0.188915299030131	-0.12628369790022	0.899507360136018	0.979819950884003	-0.0683154518609231	-0.0815793977978197
SRM	-0.160363065247949	0.126152795980329	0.203664185642001	59.4355002740086	-0.287705931360707	0.291582756138063	-0.986704204224204	0.323787668418735	0.719995663835881	-0.43305216101718	-0.583684034403579
EXOSC10	0.0559385583302493	0.121071416048475	0.644060209948446	199.305486957067	0.114209316458671	0.244059626497249	0.46795661411847	0.639815616181985	0.896448672428821	0.0831538080864297	0.181160640827139
ENSG00000226849	0.325281734649756	0.142946540366288	0.0228730680275324	41.4585685917999	0.420465448033465	0.299584253365779	1.40349648991763	0.160468837946943	0.552561374985389	0.725943968666018	0.763966027690706
MTOR	-0.0164218753287516	0.0978119644000661	0.866668010604076	487.296731587976	-0.0928992561060201	0.178296177726814	-0.521038966120523	0.602339626974746	0.879451275598783	-0.089535084228787	-0.212966951445565
UBIAD1	-0.00736314931801407	0.122607533405299	0.952112129498207	72.2962373965998	0.0423006523809948	0.300461708874312	0.140785501551846	0.888039397065055	0.977235833730304	-0.067916344795117	0.0443184604889555
DISP3	-0.359719712210501	0.138206616131664	0.00924745966783454	291.012186395355	-0.532642851463883	0.27542391611583	-1.93390196093167	0.053125182993045	0.340999905840176	-0.90881877543349	-1.04979896814831
ENSG00000284708	0.890702671297708	0.268206475065477	0.000897087577404392	18.5395296512951	1.04213105869161	0.524243966100195	1.98787420758304	0.0468256039620529	0.32155060454927	2.07532663961165	1.94699562078447
FBXO2	0.496894253762081	0.298680464873261	0.0961860768863185	284.216493550909	0.653128541822691	0.474382070564049	1.3767985393	0.168574542591204	0.562345353589004	1.13549894690992	1.20672387122335
FBXO44	-0.0720383689446207	0.25790153168902	0.779995352049336	107.206138985935	-0.122296867380515	0.400703513462354	-0.305205378220385	0.760209736483533	0.939283946411229	-0.222264397630104	-0.268910602675002
MAD2L2	-0.422006465561342	0.16315452083019	0.00969435876711165	90.6455189143624	-0.598187369233194	0.313344113042624	-1.90904294778253	0.0562565515684789	0.351936147339151	-1.05746672982189	-1.17453017871674
FBXO6	0.0816317437031109	0.135100641459486	0.545691313268638	21.8929933175119	0.0625662238578113	0.348848651991158	0.179350625265988	0.857662398013027	0.968307038663314	0.144470849703373	0.0828838409233806
DRAXIN	0.364661437181395	0.303776663830628	0.229973895670399	29.6021066861595	0.405997530702564	0.470803465540475	0.862350344504124	0.388494756539347	0.770503367038734	0.819924019171774	0.736433582499199
AGTRAP	0.1668910601693	0.0905851809288814	0.0654216272233419	53.5554022279293	0.286263995554519	0.289743038970279	0.987992659191661	0.323156243360125	0.719329296642675	0.347943053718657	0.508580677436768
MTHFR	-0.0984646979710876	0.134434867607837	0.463903575983727	115.026778499692	-0.248254737550519	0.246822712141891	-1.00580183807317	0.314510902948262	0.712485795398628	-0.28533109384483	-0.508608416643543
CLCN6	0.196304822644844	0.0599522253607237	0.0010590376346706	179.355870408776	0.275318548931814	0.17757480761217	1.55043698277922	0.121036667786222	0.492608360782886	0.418139289477297	0.487751493640387
KIAA2013	0.22405837743149	0.0841772858617933	0.00777369983977046	80.1292638265531	0.257713750385058	0.253523229342981	1.016529140359	0.309377478147914	0.709033646545023	0.484373423126927	0.45424956381799
PLOD1	-0.186508527475852	0.172598601175466	0.279879004105234	153.938053781367	-0.294692092249224	0.335712228117459	-0.87781161234948	0.380045961597755	0.765831048966383	-0.495448565832594	-0.596978697855332
MFN2	-0.140751387781156	0.128112355341654	0.271918209870284	118.306434549657	-0.175425161979349	0.257532242607507	-0.681177472005735	0.495759200904861	0.831929853186604	-0.3862486983107	-0.370013741828032
MIIP	-0.384986036780205	0.156572351597026	0.0139387526557093	129.587144131879	-0.587361736220734	0.300493492094112	-1.9546570946594	0.0506235574662429	0.334061130068419	-0.969117109511761	-1.15392900020832
VPS13D	-0.0326143632925962	0.0582319302564683	0.575426935461374	1345.43955131934	-0.0288485541737059	0.163737023016844	-0.176188339339346	0.860145981346906	0.968896820145118	-0.128178617288321	-0.0910784722611773
DHRS3	0.264262801155404	0.140999080961606	0.0609005936283087	457.139745074713	0.359984589423763	0.258160412667863	1.39442211802978	0.163190172836979	0.556045719651314	0.580321678934412	0.648870959981802
PDPN	-1.42278892762321	0.265846326121574	8.7024683373325e-08	37.0945356078839	-2.13032202631432	0.447330169831319	-4.7623034840633	1.91395550656005e-06	0.000441880680046284	-3.44584399738215	-4.09018227343788
PRDM2	0.136946120057797	0.0808085685170974	0.0901327238488375	403.251069141795	0.224273257816136	0.192261910497097	1.16649864362771	0.24341289666814	0.651336496359532	0.276479157265657	0.390612309901397
KAZN	-0.493056532186125	0.324666911631742	0.128849744319473	1720.56446433301	-0.651507802896195	0.459679084849141	-1.4173100851652	0.156392287852549	0.547704022811114	-1.22702841821884	-1.2759989584891
TMEM51-AS1	-0.291982778994651	0.324042204526339	0.367554269417462	83.8705531080288	-0.399153805330751	0.483165581190404	-0.826122184339645	0.408734784450119	0.783524651620483	-0.747163912763661	-0.795769327097124
TMEM51	-0.236398453342376	0.21939353147885	0.281253036750275	179.390942017612	-0.359665002318961	0.353596186397791	-1.01716312605912	0.30907583429762	0.709033646545023	-0.614511368526377	-0.720622139030312
EFHD2	-0.326835493436696	0.290581816045414	0.26068974226997	9.71933857802962	-0.629022139549748	0.746011321071429	-0.843180420702384	0.399127546868855	0.776826434352213	-0.830340261312626	-1.23320874345529
CASP9	-0.0659785048841419	0.167417857245959	0.693511059192774	140.643399359565	-0.103059066705174	0.292181604678252	-0.352722639122548	0.724296385313263	0.928653903421142	-0.207802471971721	-0.232301069969995
DNAJC16	-0.124770136921282	0.0393344799239485	0.00151377546491561	261.648440365468	-0.192936926009055	0.156478668312692	-1.23299187096549	0.217578797047754	0.624567515898871	-0.348109284694017	-0.403338626974058
ENSG00000237301	-0.372425741823888	0.144777431966567	0.0100995572221567	20.7049604681412	-0.541959347849821	0.39228571103193	-1.3815424131156	0.167112246369789	0.56048934217136	-0.939141841074587	-1.06752825981179
DDI2	-0.20336539470684	0.0892352485509226	0.0226682222651713	199.03451681475	-0.282713762845271	0.204683475985314	-1.38122416323219	0.167210047450564	0.56048934217136	-0.535677646599882	-0.574183938232553
PLEKHM2	-0.251245068021292	0.063054731400024	6.76065951075904e-05	326.560807302496	-0.343995964679441	0.172341971858544	-1.99600805868572	0.0459330456292638	0.318900309631333	-0.649942961648317	-0.690803962015136
SLC25A34	-0.276214069681154	0.212910314887019	0.194519070339206	30.4067937160913	-0.352510852121884	0.424503231729327	-0.830407935143008	0.406308180676297	0.782127115925985	-0.709531731654564	-0.707007791941659
UQCRHL	-0.518202641380427	0.164211524891455	0.00160112341333257	30.0479640069035	-0.659593901557661	0.418112143033924	-1.57755260770827	0.114668427290844	0.481064976909525	-1.28703985711189	-1.29138680340956
SPEN-AS1	0.197157545964607	0.19639866817404	0.31544418719312	108.716936039451	0.294513299045873	0.364000554200895	0.809101238025391	0.418456916218242	0.788196820304887	0.420174322133888	0.524279101131705
SPEN	0.189164882012847	0.0466960829993793	5.10036434293827e-05	1014.03473148926	0.268000686509711	0.154175611545235	1.73828197484451	0.0821611408774941	0.418746522303291	0.401099750373007	0.473825602204361
ZBTB17	0.212680054740237	0.121855973177904	0.0809257737264564	81.1818998379733	0.276841242003641	0.274524824919345	1.00843791480416	0.313244278871584	0.711366380294778	0.457218943218513	0.490649178399341
FAM131C	0.43025827035955	0.180300272522164	0.0170168773851435	31.4353136529114	0.608337521163029	0.391674943987632	1.55316935765551	0.120382679805029	0.492259229059362	0.976471511884494	1.1214865635184
EPHA2	-0.227672261231586	0.389616816484304	0.558985420903398	39.0346533343236	-0.320622739057369	0.615917311166592	-0.520561337121839	0.60267238864181	0.879451275598783	-0.593686224541705	-0.646324716062164
FBXO42	-0.120006886559187	0.119788239665742	0.316427986120054	1007.2569517851	-0.168717183831128	0.235372275216836	-0.716809928763691	0.47349138451444	0.819651159951929	-0.336741740481572	-0.357248460102426
SZRD1	0.149044412751025	0.103728782207233	0.150755928942077	133.078972528687	0.214790995396021	0.246187272574363	0.872469941885975	0.382952059063435	0.768253766080505	0.305351852721637	0.372567565491938
NECAP2	-0.0166548965440627	0.128180313401717	0.896619164506497	63.3326361276474	-0.0539678388979804	0.284548945694252	-0.189661004599078	0.849574779924921	0.965060134319616	-0.0900911916693208	-0.138880468505917
LINC01772	0.182779560750656	0.129310104583887	0.157509379601665	24.1427165662501	0.127737890245375	0.362015059358911	0.352852421309723	0.7241990816451	0.928653903421142	0.385861117876123	0.206905515350726
CROCCP3	0.0607262346669874	0.0853636789721063	0.476847187332525	276.289798052661	0.0970899518357735	0.192491213888503	0.504386407433699	0.613989867901217	0.885596015873086	0.0945796451295199	0.148582491711879
NBPF1	0.0673544378489964	0.0871860690713292	0.43979662069925	176.84680433283	0.0827799361541583	0.22250673425091	0.372033396799628	0.709867984118238	0.924470241218288	0.110397917736002	0.12135053334271
CROCCP2	0.105478675761237	0.118870647549403	0.374895897165583	212.187256284579	0.142818103742114	0.231957517516496	0.615708019603016	0.538087243431684	0.85220803566081	0.201381789480774	0.235603160082798
CROCC	0.201854559566427	0.125525382198517	0.107818177052411	187.501988899125	0.294845941330364	0.267437868630277	1.10248388846524	0.270251359129681	0.679247627188734	0.431383791661257	0.524912119364854
ENSG00000290851	0.369214517651917	0.306670923334947	0.228611350432608	23.9641132461693	0.397717046741252	0.586623613089137	0.677976538733056	0.497786568863106	0.832697601393201	0.830789990854336	0.720675822373142
ENSG00000290122	-1.28208254826165	0.697303454496133	0.0659697316640834	25.563620381238	-1.85009991059062	0.825544217090071	-2.24106701045277	0.0250217347159076	0.236587792992036	-3.11004682805976	-3.55691961605924
ATP13A2	-0.202079940819264	0.0913831514348966	0.0270117541184839	133.092467935293	-0.331119918062315	0.256071585366602	-1.29307559676436	0.195984914340702	0.599564938419587	-0.532609898153075	-0.666300846628092
SDHB	-0.0416078744910852	0.0643853540652561	0.518129135022588	294.797377639343	-0.0881350861807976	0.160793516251038	-0.54812587121484	0.583605477450088	0.873118374595589	-0.149641720926014	-0.203900736568248
PADI2	0.0419453935514699	0.254827758501742	0.869256531491287	515.433746892969	-0.00585823979916812	0.392612714192778	-0.0149211668073787	0.988095073131439	0.997352035995613	0.0497589816123468	-0.0473279063728491
RCC2	0.314146643435263	0.143108095693881	0.0281513828466203	126.633388715478	0.409194414389483	0.260979729046596	1.56791646571303	0.116900628543219	0.485112594054528	0.699369963088309	0.742517251826347
ARHGEF10L	-0.1002109999885	0.164874086230394	0.543317995497705	1294.10022034351	-0.164909927717908	0.29921393290025	-0.551143879295504	0.581535047745951	0.872445469571517	-0.289498660922383	-0.350003252110854
ALDH4A1	0.0280859854122837	0.123679525304964	0.820356261943372	251.563085565141	0.0456631728554717	0.241696776021181	0.188927521529993	0.850149622937362	0.965060134319616	0.016683366684729	0.0507173366057772
IFFO2	-0.433202251763286	0.229685781671314	0.0592862324507286	235.127795578852	-0.6678246121013	0.373746551210149	-1.78683819272435	0.0739636444675598	0.39962897800173	-1.08418558458888	-1.30704984472691
UBR4	0.0828927953920491	0.0598530337879633	0.166071147895532	611.573331581398	0.155789540692595	0.16996528244595	0.916596251014598	0.359354249624529	0.749363091152512	0.147480362061206	0.2602878032644
EMC1-AS1	-0.175352833262467	0.0567004940008258	0.00198400932564417	183.057598932104	-0.201142494525909	0.187657809994092	-1.07185783811632	0.283783889974287	0.689894146694971	-0.46882539099377	-0.418953823017024
EMC1	0.202689947566216	0.0860847958763964	0.01854573320905	89.9959943062174	0.262846937184132	0.214398344492476	1.22597465855599	0.22020821153878	0.627778995850952	0.433377453404867	0.464018017768265
MRTO4	0.191753565696713	0.200006874269155	0.3376923244311	38.406844997005	0.211320840990483	0.363446535915599	0.58143583748328	0.560946749995051	0.861824234071069	0.407277669649001	0.365963862015386
AKR7L	0.0444516584124242	0.274823841466521	0.871505874823432	28.780717596803	0.0416448318787427	0.47390649149985	0.0878756307957344	0.929975525467762	0.987051067357424	0.0557402075503552	0.0430704341406739
AKR7A2	-0.0655703397099539	0.145097749095458	0.651337713207759	63.3481505434176	-0.175141834177679	0.313930895860661	-0.557899322707684	0.576913134051556	0.869824975098983	-0.206828381736934	-0.369474569050617
SLC66A1	0.376833978065778	0.193317111177216	0.0512590324176641	24.3409051713396	0.45272771845536	0.367331121965551	1.23247852246458	0.217770384729888	0.624893310169883	0.848973908672048	0.825361124982784
CAPZB	-0.324351287556692	0.0850831039754208	0.000137751873367904	826.554662465623	-0.442009772654522	0.209054148561784	-2.11433150547544	0.034486963278669	0.275548787384572	-0.824411679351352	-0.877324228503052
MICOS10-DT	0.205702954337535	0.242890203864842	0.397052605123459	15.8833930403581	0.419883984534901	0.50940835932888	0.824258135630276	0.409792900535185	0.784047099311849	0.440568023935848	0.762859502712788
NBL1	-0.257679825458233	0.141658174725267	0.0689075469519296	69.0866234509165	-0.360052731831118	0.329354851721795	-1.09320609655161	0.274303320885077	0.682362217902222	-0.665299574066355	-0.721359988252038
TMCO4	-0.234954679829832	0.146974272244628	0.109907076889895	138.110630409771	-0.360669539789315	0.284320078727942	-1.26853348311861	0.204607501302041	0.609714424592948	-0.611065788724989	-0.722533773732998
OTUD3	-0.016099555878306	0.15537303442104	0.917471926475676	121.608154263797	-0.00613755283191747	0.273246713932783	-0.0224615796603039	0.982079759251428	0.996043885623648	-0.0887658656647938	-0.0478594390454211
PLA2G5	0.525257293468168	0.225743329327337	0.0199764514609076	117.009561376009	0.821126523017206	0.387290612846713	2.12018183704907	0.0339907135297742	0.274483379535055	1.20318762236228	1.5264240121443
VWA5B1	0.502849519024105	0.286711332182877	0.0794557053958031	20.4890405048995	0.732514512861332	0.54982463489143	1.33226935713053	0.182771692691666	0.581117696777743	1.14971124649879	1.3577953659386
LINC01141	-2.69716811287538	0.53087077645041	3.76147441813672e-07	20.6343667140193	-3.19473405795181	1.05689616762333	-3.02275110443051	0.00250488170761194	0.0631698839586004	-6.48716255729918	-6.11575826008297
CAMK2N1	-0.0885766347905893	0.127191187635811	0.486174958163213	260.79759526291	-0.120892273095553	0.25365516368748	-0.476600875527614	0.633646359844962	0.894410445385332	-0.261733133033401	-0.266237659895296
MUL1	0.461508159427523	0.161573013731187	0.00428550114512911	48.5947681489569	0.624080159433942	0.330404462146936	1.88883695873454	0.0589136788051912	0.359975723154527	1.05104968195949	1.15144480252754
FAM43B	-0.157003999708486	0.326578335822704	0.630691002171378	31.4729784926503	-0.31019954775408	0.574021506200875	-0.540397083389986	0.58892321879401	0.875320684381655	-0.425035717805166	-0.626489384084875
PINK1	0.0944589184581919	0.0810356282435913	0.243757289178561	100.64490711602	0.126065462056361	0.214647365508007	0.587314275942782	0.556992654981098	0.859581972046203	0.175083029426167	0.203722884679177
DDOST	-0.235798262726439	0.0881639473114527	0.00748311928146613	49.0567304580325	-0.392172431008735	0.25619635458664	-1.53074945832654	0.125831325157972	0.500810194295784	-0.613079007671099	-0.782483772480928
HP1BP3	0.236367665720794	0.0735852971365652	0.00131741495751641	1035.3355122446	0.363334005472643	0.19094348305837	1.90283532935017	0.0570620356743504	0.354686884138217	0.513749661664771	0.65524489837806
ECE1	-0.0577376146812386	0.11268244250539	0.608376486354153	937.490022385571	-0.0982113487205103	0.206803537075035	-0.474901687415898	0.634857048663327	0.894593661384237	-0.188135505801547	-0.223075863144161
NBPF3	0.0852496303553636	0.127646256814693	0.504223956408047	115.138595115468	0.129362957984231	0.254328089148667	0.508645971497911	0.611000399489353	0.884366684304173	0.153104972067036	0.209998019090499
ALPL	-0.440033575523671	0.212440465661459	0.0383282903296597	25.2219762841683	-0.624301044798573	0.422307796203379	-1.4783081212593	0.139325324920516	0.521348360406539	-1.10048860646942	-1.22422450062975
RAP1GAP	-0.805503550945641	0.382408522104995	0.0351700207559379	31.1037112926796	-1.1952293914787	0.584020989331856	-2.04655211595407	0.0407020804640112	0.297320122782799	-1.97268632611698	-2.31070108559578
USP48	0.0370620491787487	0.0581375191307807	0.523806146017519	538.416529385595	0.085470824541718	0.180468372065405	0.473605560705906	0.635781209373543	0.895463250652213	0.0381048318529214	0.126471293667261
LINC00339	-0.115578724254351	0.106789921555577	0.279119278628893	32.5938406757746	-0.292064142078124	0.319605748495678	-0.913826310862094	0.36080811889592	0.749837069217744	-0.326173887239872	-0.591977708950227
ZBTB40	0.0909647106526973	0.0521798957625225	0.0812829037623279	152.617240654755	0.129608504044873	0.195430726019023	0.66319409790381	0.507206251033042	0.838807836415645	0.166744067856456	0.210465293218626
EPHB2	-0.166623288433932	0.747787504983108	0.823674272846397	74.1932171324636	-0.231074111746266	1.05540077194787	-0.21894442176671	0.826693342277935	0.958224471984281	-0.447992245714959	-0.47591368750647
TEX46	-0.0808578009328528	0.213566882957983	0.704980126385853	21.1842554878209	-0.173338963720203	0.450651425373264	-0.384640886415994	0.700503497384873	0.920827429515861	-0.243312059506682	-0.366043706755612
KDM1A	0.156494260532278	0.0912304218487161	0.086276745643468	322.583670871964	0.233859818942656	0.195604213720576	1.19557659057759	0.231861831209048	0.638025436806901	0.323130988310076	0.40885553473841
ENSG00000240553	0.0191775708997937	0.158721482290263	0.903829409481415	25.5119177238144	-0.00130203222724748	0.381289258957084	-0.00341481485948187	0.997275377240907	0.999469746238367	-0.00457665286817133	-0.0386574438324594
LUZP1	0.102711306637248	0.0861239896123026	0.233026809142086	719.871989669545	0.1665239555634	0.196637663925074	0.846856864750243	0.397074907983028	0.776062152192037	0.194777435630421	0.280715393658637
LINC01355	0.17607017696507	0.115195961964488	0.126403198776137	87.2454093932284	0.343358313273414	0.284559963273651	1.20662903285245	0.227575040604767	0.634687646346102	0.369849106954373	0.617231158179048
HNRNPR	0.0375693516415262	0.0714899931780004	0.599222430042067	339.528103392274	0.107116735214174	0.192864428220819	0.555399127782813	0.5786216890556	0.870847419915853	0.0393155142097832	0.167663459448908
ZNF436	-0.904281416252392	0.160682647098278	1.82577751405632e-08	29.4664796861906	-1.24683662311263	0.428779951201865	-2.90787062132398	0.00363898854981596	0.0781818145599309	-2.20842068096441	-2.40890964208316
ZNF436-AS1	-0.242598920066566	0.161769506863893	0.133703039422697	43.1632639822436	-0.420909417072104	0.326058051434757	-1.29090330761645	0.196737208339983	0.600176918445315	-0.629308843835656	-0.837170254001591
TCEA3	-0.663511160492387	0.209168052248003	0.001513180091198	152.532679417535	-0.973132970996164	0.392026837263492	-2.48231212380517	0.0130532881841643	0.16422699307041	-1.63382007857464	-1.88805162027813
ASAP3	-0.636216509805887	0.113452703279048	2.04951763025499e-08	663.489952765601	-0.910621053864026	0.222829838733565	-4.08662080015614	4.37701633526025e-05	0.0044184695365885	-1.56868112410962	-1.76909144841008
ID3	0.445295673613805	0.396021431317104	0.260833546744694	307.4641489377	0.562435195589648	0.504517697087007	1.11479775404717	0.264937099148576	0.673921949765965	1.01235842383298	1.03413444267703
RPL11	0.244515365544194	0.368734829524701	0.507253832071351	222.104220786466	0.393323067128035	0.621601590509031	0.632757497943243	0.526892015679907	0.84720931168806	0.533194228070362	0.712314079621466
ELOA-AS1	-0.123001487171756	0.0599819861722775	0.040301974038201	237.99740941442	-0.19086260087457	0.164775916222698	-1.15831612562005	0.246735053071961	0.654058762238972	-0.343888384532217	-0.399391186456644
ELOA	0.211847768250634	0.0747479318769212	0.00459459948941566	88.8417222819999	0.320226940146382	0.236111905567132	1.35625071246284	0.175019411620323	0.571137398173565	0.455232683259709	0.573212157499242
PITHD1	-0.178961738072278	0.142393096715045	0.208820739405927	56.318395523732	-0.326603343401096	0.307554706445575	-1.06193576803186	0.288264845889996	0.693810755485477	-0.477438078101399	-0.657705805512686
LYPLA2	-0.0490276032803188	0.219870405535394	0.823547885638491	41.784050405997	-0.133456653006544	0.411770684186428	-0.324104308858767	0.745859064862033	0.934492212801987	-0.167348977241395	-0.290147673572646
GALE	0.491985061526537	0.200543503468717	0.0141568549529832	30.534400345112	0.625554892455609	0.3842479717368	1.62799790361443	0.103525330287322	0.460622798724103	1.12378311096961	1.15425121931597
HMGCL	-0.0342285491422158	0.110990245194393	0.757783757078086	170.153804846407	-0.042504544092966	0.225572700988595	-0.188429468223263	0.850540001117953	0.965060134319616	-0.132030887821625	-0.117065819671904
FUCA1	0.054277070645622	0.148782697167651	0.715254971479934	18.9097791493684	0.093908695986611	0.384334726682213	0.24434090772198	0.806966803611736	0.952964941111047	0.0791886512549246	0.142528562158373
PNRC2	0.182844617787592	0.154538968675163	0.236744994679336	56.5309082073892	0.298743759623989	0.330691428168457	0.903391301306445	0.366318255037553	0.755351611307194	0.386016377139754	0.532329667176415
SRSF10	0.0987963618799748	0.12288813709571	0.421423764958785	306.013754076442	0.151777509484965	0.243506636513341	0.623299272899485	0.533087875522104	0.850369872321653	0.185434381154066	0.252652908289242
IFNLR1	-0.435999763080566	0.156242245861864	0.00526206906274654	37.2086305274091	-0.544097857544913	0.37307260515586	-1.45842350798608	0.144723844914871	0.530041906003002	-1.09086187308236	-1.07159784354143
STPG1	0.215429699305922	0.167260711874351	0.197750328689859	69.4233157666682	0.294693241468098	0.321603256145404	0.916325428418116	0.35949623476286	0.749425823754299	0.463780997234749	0.524621531542678
NIPAL3	-0.252375143950695	0.0951012690563378	0.00796024041526711	161.374238614673	-0.419100408303474	0.256101119308568	-1.6364645708499	0.101742394784859	0.456620343404982	-0.652639899057515	-0.833727710501092
SRRM1	0.04766373840544	0.124483397901823	0.701799597765365	414.93849176747	0.060322208985921	0.218504330755583	0.276068711211938	0.782495291974197	0.94749776828864	0.0634058682985448	0.0786134808531523
CLIC4	-0.868955591756724	0.216949512580707	6.19295106115628e-05	913.347487581837	-1.25797850632036	0.365071337305566	-3.44584298401774	0.000569281030345956	0.0247367614520662	-2.12411525058201	-2.43011264468062
SYF2	0.401743207903899	0.0944542625795004	2.10634177837326e-05	46.3351683695919	0.502674239559703	0.318266685790723	1.5794120528538	0.114241574568117	0.480579743681836	0.908420032633124	0.920409349503299
ENSG00000284602	-0.262107442208956	0.0885243073531722	0.00306788539701382	47.7576072754418	-0.432401682561337	0.265908211127696	-1.62613136588583	0.103921712819515	0.461054744179429	-0.675866125337758	-0.859040034044691
RSRP1	-0.178658842305434	0.113202083667268	0.114512947340738	937.995125839227	-0.255614271709276	0.206797774287732	-1.2360591045512	0.216436594673371	0.622953915804356	-0.47671521435089	-0.522613609390133
RHD	-0.520788529326357	0.314790271154326	0.0980465859427293	15.8911750768352	-0.805353819053001	0.650205710159143	-1.2386138824525	0.2154885244598	0.621757704476847	-1.29321110433159	-1.56876791139997
TMEM50A	-0.0437253496223749	0.136058431739077	0.747928614691157	103.967607038895	-0.0669611965633587	0.290084828923726	-0.230833155983367	0.817444421986023	0.955442536507132	-0.154695096319681	-0.163606826805712
RHCE	-0.0443699603825147	0.306927413171094	0.885056908231335	63.6427132468083	-0.115397492210925	0.470584068135522	-0.245221842439622	0.806284664796139	0.952913367293381	-0.156233466289485	-0.255781092437432
MACO1	0.168109669104246	0.110199843135278	0.127134866879858	234.308026588853	0.224976868565756	0.224105190427035	1.00388959370847	0.315431832998627	0.713079889798729	0.350851276023308	0.391951281085501
LDLRAP1	-0.0535361879210807	0.195308298690067	0.783999183546964	56.6481143675197	-0.0921972549732823	0.385027845726422	-0.239456070506631	0.810751956326179	0.954076634689666	-0.178108759185097	-0.211631043362223
MAN1C1	-0.779404710851214	0.326034877409434	0.0168228723783996	1008.31008874133	-1.09741495969726	0.4723459097226	-2.32332902033967	0.0201614839709101	0.210244128883628	-1.91040118548533	-2.12456023198384
ENSG00000233478	0.240893145012761	0.160134176774503	0.132498830771754	22.2838240369791	0.235592571015176	0.527186085919601	0.446886929127156	0.654956701926448	0.903630119378113	0.524549762861069	0.412152961754062
SELENON	-0.412035362561824	0.211193603353169	0.0510589370090977	102.078609904048	-0.609607498740587	0.383384914587835	-1.59006647247964	0.111819822374578	0.476194714495147	-1.0336705936591	-1.19626268399382
MTFR1L	-0.112199804460157	0.203347809705768	0.581110716876755	97.7474374059518	-0.237685097915079	0.329149943198964	-0.722117997667108	0.470221933840055	0.817618413353687	-0.318110061652107	-0.488494393505244
PAQR7	-0.0395513218068771	0.286802043246394	0.89031581279598	72.1208524262942	-0.102757049949893	0.445179601125469	-0.230821559860584	0.817453431118768	0.955442536507132	-0.144733737556298	-0.231726332115783
STMN1	0.0685287121513785	0.210451824157489	0.744706883602669	36.4547790640106	-0.014132617288922	0.471963184905344	-0.029944321381246	0.976111458332306	0.995340799315998	0.1132003350005	-0.0630740458841604
PAFAH2	-0.0663284097897489	0.113015215030095	0.557272176731385	116.088750955499	-0.114892843298154	0.23030912673348	-0.498863613994383	0.617875468867394	0.88716670233724	-0.208637523497941	-0.254820745608374
PDIK1L	0.144118242620992	0.102231076648538	0.1586193450423	59.3447959567261	0.212780023032845	0.264580657286882	0.804216095064461	0.42127218502594	0.790420923446858	0.293595498867808	0.368740685291805
CNKSR1	-0.0131978320420624	0.175949768409371	0.940207479369321	22.0268192160194	-0.0640899278996828	0.452217777838622	-0.141723592128556	0.887298339212465	0.977235833730304	-0.0818408729616408	-0.15814280283428
CEP85	0.443208067202677	0.156551622727077	0.00463930626391437	52.8687867962594	0.636907417166478	0.307131052975739	2.07373175390633	0.0381042304349082	0.288509126327818	1.0073763304361	1.17585507267223
SH3BGRL3	0.0193819917818503	0.457609067788736	0.966215771107147	42.4245873103328	0.0644637079488315	0.805732008058439	0.0800063883575493	0.936232175086346	0.98763613050285	-0.0040888004064958	0.0864947529532821
UBXN11	-0.127536855731387	0.220658131434926	0.56327496348449	37.6102176300334	-0.256015788619533	0.379451538512158	-0.674699566704564	0.49986665989437	0.833949884803613	-0.354712086563838	-0.523377696029023
DHDDS	-0.0385722654680626	0.103495551217578	0.709375522888566	93.5319534539536	-0.0931402885992154	0.233180037049061	-0.399435087917147	0.689572644274562	0.916133915872625	-0.142397209897263	-0.213425636255306
HMGN2	-0.407025440647955	0.244497648166908	0.0959642913516843	145.213768430745	-0.625001499150299	0.377278983045285	-1.65660301060364	0.0975997632897314	0.44904330035087	-1.02171436534283	-1.22555746518898
ARID1A	-0.151051539002732	0.0724742021645569	0.0371409665277034	1858.37089835054	-0.200267886298171	0.188548808638814	-1.06215407959329	0.288165742647436	0.693810755485477	-0.410830111317639	-0.417289443649662
PIGV	-0.144152002980716	0.0785310402869892	0.0664160353760968	63.1544019094984	-0.0841716667410354	0.280946815819185	-0.299600002568484	0.764482282214261	0.940814929621259	-0.394364300198463	-0.196358349782339
ZDHHC18	-0.541478389679664	0.176387645417688	0.00214187539486505	90.289413502589	-0.751758783553976	0.342348061815576	-2.19589028653228	0.0280997971512006	0.248962338932505	-1.34258766118594	-1.46677656436192
GPN2	-0.409617459256019	0.12959813729628	0.00157404575169647	88.716320479952	-0.612119831103825	0.26149112548006	-2.34088185585672	0.0192382538473922	0.204846560915315	-1.02790024344848	-1.20104365222247
GPATCH3	-0.131810825869511	0.17687433082118	0.456136898895512	24.1460008283055	-0.194505171860561	0.395799967420665	-0.491422910234442	0.623127363620427	0.889339282386916	-0.364911958671005	-0.406322998668052
NUDC	-0.360443478404667	0.0858868293175505	2.70801380268234e-05	171.818698193689	-0.57875842046752	0.22709673272682	-2.54851055547206	0.0108184012904142	0.150721883878424	-0.910546050631352	-1.1375568912155
SLC9A1	-0.412177200014724	0.137000732380062	0.00262474610478143	58.3983058762292	-0.551783966537942	0.313495913021327	-1.76009939402433	0.0783909555215053	0.410812010953411	-1.03400909014664	-1.08622450816403
WDTC1	-0.107048254619525	0.102526135197183	0.29643589131708	277.040530502725	-0.14369368452761	0.219195918013271	-0.655549089736742	0.512114291290242	0.841559562631606	-0.305815836884497	-0.309628743503526
TMEM222	-0.0967891063251178	0.0652762841049408	0.138138010705761	90.0933652376136	-0.225938671368955	0.202378568947197	-1.11641599475834	0.264244110109597	0.673286444655048	-0.281332277769753	-0.466140944997043
MAP3K6	-0.627223977182126	0.214089357863758	0.0033925683137653	45.1709609822336	-0.961113800017404	0.424384377455403	-2.26472474265008	0.0235295761484718	0.230078982536844	-1.54722035585022	-1.86517913914269
GPR3	-0.353650059670749	0.389898210678486	0.364390003083488	14.6029292797598	-0.525061909051875	0.720473550189956	-0.728773330975773	0.466140327581925	0.814135739359554	-0.894333489472277	-1.03537243551857
WASF2	-0.0825817607518191	0.0904935739144932	0.361468505795124	911.02385646201	-0.0898822359517892	0.216760878747164	-0.414660784138222	0.678390244217962	0.91244554301371	-0.247426306706142	-0.207225562402609
AHDC1	-0.333713540653085	0.193082499084869	0.0839260475699455	654.52916277615	-0.469946717905974	0.326792315826879	-1.43805926622501	0.15041723893734	0.540068807786621	-0.846754789184134	-0.930488232440985
FAM76A	-0.0904976714945187	0.103495256253272	0.381892991111199	86.4090018021761	-0.136184997310321	0.237510279231355	-0.573385698299255	0.566383571626496	0.864308547395701	-0.266317706172663	-0.295339712501903
STX12	-0.280079843177434	0.037868688184805	1.40263637647693e-13	310.762033322038	-0.261095075067138	0.197762057887965	-1.32024857475468	0.186752038933637	0.587056063602712	-0.71875743842907	-0.533043577615999
PPP1R8	-0.055840618330603	0.0700597997978876	0.42542651178424	80.4559938945961	-0.170697927028844	0.29950027886641	-0.569942464410801	0.56871672216687	0.865665970587015	-0.183608305203758	-0.3610178142038
RPA2	-0.193124972449184	0.0616844543671567	0.00174299253603259	102.071305247878	-0.366032462207257	0.216905425212884	-1.68752100989641	0.09150321351067	0.436938358671272	-0.511238777357496	-0.732739414542331
XKR8	0.0767348378008221	0.182235195142012	0.673699703281008	25.0510185307221	0.0508350736179101	0.414446798420411	0.122657657898815	0.902378194702666	0.980151865322306	0.132784335219184	0.0605594632243483
EYA3	-0.0145799643721197	0.0569316365567438	0.79787671087762	454.469924373795	-0.0325881953865399	0.180068044460755	-0.18097711609037	0.856385538118937	0.967691706956179	-0.08513934546991	-0.0981950091042752
DNAJC8	0.199487992545974	0.0655892669889774	0.00235423584182317	95.5697977611473	0.223503250982268	0.222473498215186	1.00462865363894	0.315075694581235	0.712563644267246	0.425735956004583	0.389146986975804
SESN2	-0.226393787402538	0.259683498306125	0.383313894137116	81.2688049689563	-0.318683094527866	0.432182552119082	-0.737380750253095	0.4608908383454	0.811452164817939	-0.590635134073776	-0.64263357272217
PHACTR4	-0.227825395257385	0.0479568462554372	2.02780474816243e-06	956.770465093754	-0.311022923654241	0.158116375997108	-1.9670506719679	0.0491773692791874	0.329903851982022	-0.59405168041246	-0.628056268338131
RCC1	-0.45222803245557	0.211723398883937	0.0326844756980775	66.1857664481184	-0.671293822997026	0.399373608975318	-1.68086675711843	0.0927887982729559	0.439756621335987	-1.12959079883436	-1.31365175270439
SNHG3	-0.346621160190548	0.146973339143966	0.0183541607485102	33.2302377843272	-0.55381405030582	0.358009994037607	-1.54692343657771	0.121881708907998	0.494358465160855	-0.877558951177619	-1.09008775736534
TRNAU1AP	-0.452179744468595	0.0996388736563532	5.67401959147232e-06	331.828612585142	-0.661136450427306	0.221309028797756	-2.98739032030857	0.002813702350531	0.0671286127104762	-1.12947555907472	-1.29432227374972
SNHG12	-0.199120395937474	0.130525222670399	0.127126473661529	43.5399896499085	-0.453048614756279	0.350248451813556	-1.29350640212807	0.195835971257102	0.599463683292121	-0.525546914951482	-0.898331143886455
TAF12	-0.268879085123529	0.0856812142299038	0.00170027442147666	164.904556159768	-0.412058914153949	0.195797469526364	-2.10451603460823	0.0353334573978052	0.27826455838692	-0.692026718288079	-0.820327747859333
TAF12-DT	-0.382127636906099	0.218439036508828	0.0802295033244642	21.0194535258899	-0.444527485889407	0.479614665682392	-0.926842979784484	0.354008065948561	0.744575992944214	-0.962295509873766	-0.882115436529887
GMEB1	-0.213821897766839	0.142942870141826	0.134691279633823	98.2835973378413	-0.313636843585607	0.266234874323031	-1.17804568009021	0.238778395657876	0.64554493770331	-0.560632194819306	-0.633030557698466
YTHDF2	-0.15763904143614	0.063192458292045	0.0126104053511076	185.862960799185	-0.23999505188257	0.188138076886146	-1.27563253465063	0.202085447569591	0.607300172499938	-0.426551251184074	-0.492890235667614
EPB41	-0.0989134572520914	0.180937290990804	0.584603689502498	381.912706013397	-0.109333547796564	0.306050036276307	-0.357240760781534	0.720911573719607	0.92790504885404	-0.286402062317986	-0.244241406841071
SRSF4	-0.110999321107267	0.0537124598375001	0.0387768621846504	562.651664029321	-0.146876275872196	0.181501673250059	-0.809228219454709	0.418383885823711	0.788196820304887	-0.315245096228731	-0.315685214504686
MECR	-0.0458826721379997	0.13829534678693	0.740060618592551	108.684714405386	-0.0665577247273393	0.270840302618388	-0.245745275292794	0.805879422032192	0.952835958284624	-0.159843567891113	-0.162839019943297
PTPRU	-0.494123508580362	0.300927452098285	0.100589568680168	24.9115384750238	-0.735549406752581	0.515650180179944	-1.42645040189048	0.153738373861393	0.544110266578313	-1.22957476796179	-1.43593012197731
SDC3	0.289394358088212	0.132131498293819	0.0285097623936317	275.564739674059	0.373876382458941	0.252357839735758	1.48153266350046	0.138464687537726	0.520136590970098	0.640298388711133	0.675307040697847
PUM1	-0.0141795450257181	0.0833506051785474	0.864916330469416	1160.06331762727	-0.000682894530698216	0.188566140504467	-0.00362151194732672	0.997110457846692	0.999469746238367	-0.0841837407299282	-0.0374792248596546
SNRNP40	-0.093564183199757	0.0662241031942998	0.157702235678766	148.793232093949	-0.177922976139896	0.185917878954737	-0.956997665529591	0.338568433303595	0.733215373805244	-0.273635966758894	-0.37476708191845
ZCCHC17	0.211582557422587	0.0954038236504377	0.0265713627759667	205.493632020387	0.296809734161373	0.19661794231065	1.50957603702527	0.131151639704324	0.507682582060204	0.454599754989252	0.528649216920128
PEF1	-0.022455541766954	0.0899599952220605	0.80288357087774	48.5092811560449	-0.0882450962343368	0.270603044735704	-0.326105333812948	0.744344661634557	0.934170031698856	-0.103934489001882	-0.204110085688809
COL16A1	0.127800020612128	0.208248050883741	0.539419327250947	596.97352757614	0.150013094167343	0.30948879793936	0.484712516789498	0.627880286426744	0.891964377460494	0.254651900263297	0.249295226121422
ADGRB2	-0.00338726994962845	0.215524566112092	0.987460644568212	128.614943639831	-0.0256124174672834	0.340434039743362	-0.0752345960662202	0.940028058664478	0.988824338378542	-0.0584278692652301	-0.0849201044419541
ENSG00000269967	-0.0720784449911238	0.182168784275414	0.692349615142507	23.5333076276632	-0.0593020383672575	0.432656302672769	-0.137065005180589	0.89097941317597	0.977788701104338	-0.222360039512402	-0.149031449546897
PTP4A2	0.150068289667839	0.108802813910401	0.167811996967434	112.654865140474	0.16540549131273	0.257583815908839	0.642142406071306	0.52078072416048	0.8452501683969	0.307795345134423	0.278586956304738
KHDRBS1	-0.37508111323902	0.0500034902959122	6.32851410420717e-14	519.155434361494	-0.527183183527168	0.170384624960474	-3.09407720121146	0.00197426106064431	0.0542828490114773	-0.945478911282397	-1.03940922062671
ENSG00000203325	-0.446790528408261	0.136890052683091	0.0010990386896339	19.4142064517048	-0.590324815112165	0.40955362162682	-1.44138589903635	0.149475691729258	0.53801631680328	-1.11661414151754	-1.15956773903372
TMEM39B	-0.0283123962046342	0.114609658058709	0.804882492295708	75.1509871273608	-0.0798205704978218	0.256861616153546	-0.310753205142596	0.755988246383275	0.937522857327754	-0.117911930182801	-0.188078214079366
KPNA6	-0.0982615702288625	0.0747056991752693	0.18840386327292	400.231069751867	-0.12441573895676	0.203774966294009	-0.610554579983348	0.541494499653687	0.854234001894021	-0.284846327474183	-0.272942815066498
TXLNA	-0.0647357260084273	0.111044114483633	0.559911443274252	146.407617586549	-0.127765065858448	0.244296003472334	-0.522992861293033	0.600979221050274	0.878870175967849	-0.204836567863803	-0.279316583815662
CCDC28B	0.12777007694115	0.246190592258926	0.603768786967139	28.3449635336817	0.0384087197695304	0.490506113079555	0.0783042631790827	0.93758602635141	0.987987303722471	0.254580439395644	0.0369121131299394
TMEM234	0.196797088627544	0.261255786133407	0.451285514840983	31.8267606475625	0.196295442264291	0.429861792922359	0.456647800517005	0.647924215790058	0.900533491084868	0.41931408712538	0.337370529786023
EIF3I	-0.445951693247113	0.0881676683326825	4.2368583659538e-07	45.5101584187991	-0.779241973181009	0.267061748698866	-2.91783445954916	0.00352471418254509	0.0773257432656385	-1.11461225308918	-1.51907707139329
HDAC1	-0.0313964659724689	0.119772813832212	0.793218526205886	214.422727921254	-0.0355192981845939	0.232685907322871	-0.152649116541931	0.87867498946411	0.97544861255957	-0.125272093259491	-0.10377289742727
MARCKSL1	0.158540945211565	0.13933279708972	0.255179759334639	99.6761277138732	0.209599099805387	0.299685191960497	0.699397585960853	0.484303596063464	0.825137144751445	0.328015421588213	0.362687388717368
TSSK3	0.527089477816341	0.150121454540848	0.000446278425606753	39.6387930711276	0.77135040505241	0.339601574882773	2.27133930494484	0.0231264455895063	0.227895766327486	1.20756014847365	1.4317000647808
FAM229A	-0.0237866075427945	0.120484422536734	0.843495159514514	26.799449655107	-0.0353778000481452	0.402614068871753	-0.0878702528882922	0.929979799882406	0.987051067357424	-0.107111090672235	-0.103503626488173
BSDC1	-0.232033513876646	0.0745268843497448	0.0018493245673767	307.289603813076	-0.337145072021565	0.190772620990132	-1.76726130967716	0.07718447620714	0.407835219655669	-0.604094397217002	-0.677766713992368
ZBTB8B	-0.331088911162141	0.181816190613787	0.0686054957235202	22.3205800840297	-0.494030653782969	0.405106189379563	-1.21950902438592	0.222651052778869	0.630953914281923	-0.840491084883177	-0.976319959935923
ZBTB8A	-0.19400682828182	0.189216524740891	0.305213864358601	99.94476231155	-0.311186918127663	0.306455452512386	-1.01543932593298	0.309896455049893	0.709721923901858	-0.513343335044883	-0.628368349804174
ZBTB8OS	-0.145675777234433	0.0848497611172185	0.0860034273835528	721.825751233156	-0.216189898563291	0.175977947357431	-1.22850562703852	0.219257218344358	0.626910996819086	-0.398000802561797	-0.447589031351317
RBBP4	0.129786925215292	0.0772418546559287	0.0929054143522342	391.932688790392	0.189767986203551	0.199413001601051	0.951632966155356	0.341283156566254	0.734885499908888	0.259393667797102	0.324948781574313
SYNC	-0.0581379688008768	0.166818534274059	0.727457018652963	90.931798926511	-0.102432059017173	0.321545676261555	-0.318561456674206	0.750059084880855	0.936287538135616	-0.189090954877211	-0.231107874404268
KIAA1522	-0.0745425472272042	0.147380757027027	0.613009633252046	54.4873273128323	-0.123750657915201	0.321404534039514	-0.385030840604095	0.700214566187946	0.920729997223152	-0.228240643928144	-0.27167716591287
YARS1	-0.351862364931273	0.160463554683972	0.0283227432694584	362.260318130042	-0.503208884256204	0.305296324208368	-1.64826381569127	0.0992985465196603	0.452781302861431	-0.890067138253147	-0.993786131581764
S100PBP	-0.0603325954505363	0.0682414084847697	0.376639336597212	436.979073772133	-0.0421898644836654	0.193405545116306	-0.218141958951044	0.827318506003973	0.958450630810656	-0.194328453134354	-0.116466984407795
FNDC5	0.649964229666978	0.252333989855488	0.0100005794366491	25.937313797031	1.03171100536235	0.496804184579319	2.07669548161309	0.0378296739006828	0.286878314330256	1.50080196195681	1.92716626037142
TMEM54	-0.353370850755006	0.116464791686484	0.00241219935431776	26.7865116360393	-0.561536753215074	0.393703832473784	-1.42629232153198	0.153783980100035	0.544110266578313	-0.893667154626752	-1.10478406020674
RNF19B	-0.736313379876347	0.0809587906248611	9.46598327322326e-20	75.9845942230077	-1.03699369236174	0.272184229735359	-3.8098963094592	0.000139025087111207	0.00940520880015122	-1.80756329690237	-2.00957856646357
ENSG00000236065	0.274006084320135	0.307169386632559	0.372373753052783	15.2596850541433	0.312655087457624	0.619705389456103	0.504522137094906	0.613894510045907	0.885596015873086	0.60357412080285	0.558802922611915
AK2	-0.187151471293027	0.155348423200658	0.228311116904635	157.304433471915	-0.297480860284495	0.269169106661118	-1.10518203212311	0.269080720878469	0.678650786401479	-0.496982957626487	-0.602285723139404
AZIN2	-0.42542283607376	0.18251093235618	0.0197562915528984	114.997945714455	-0.601702573785861	0.319644700747057	-1.88241060270855	0.0597802874335043	0.36289828076808	-1.06561993191999	-1.18121961261864
TRIM62	-0.107439029519968	0.0846778194209946	0.204513196189131	60.1956952618787	-0.173367855861685	0.250841765883505	-0.691144296688612	0.489474865310788	0.826781084188296	-0.306748425058584	-0.366098688497877
ENSG00000284721	-0.121118612596078	0.234574395986073	0.605621521369652	18.8814540057273	-0.120786083400177	0.479041306676251	-0.252141269900566	0.800931871441824	0.951895694581038	-0.339394885690369	-0.266035580915924
ZNF362	-0.116796602099293	0.0665006249746609	0.0790332081972743	217.197534229767	-0.164123076615026	0.186838919766027	-0.878420175092816	0.379715739681811	0.765691931740902	-0.329080364790981	-0.34850587454306
PHC2	-0.446294553059465	0.10773916157249	3.43747982165576e-05	324.808986443555	-0.549587869617035	0.268470624053778	-2.04710616498193	0.0406476618043361	0.297320122782799	-1.1154304914305	-1.08204533594959
PHC2-AS1	-0.659248956819614	0.142542619109311	3.74733537492125e-06	21.5875254580919	-0.637716854460848	0.47231133060114	-1.35020443750351	0.176950415189617	0.573810107595911	-1.62364828725369	-1.24975478503615
ZSCAN20	-0.0555029590109902	0.158982924284653	0.727004697485562	34.4223577265999	-0.104302343949395	0.372600425819183	-0.279930823267528	0.779530578662061	0.946433411238705	-0.182802477889916	-0.234667026437776
CSMD2	-2.38918278464593	0.401177240947139	2.59389664426984e-09	111.023076015435	-3.43031592096334	0.579511134831574	-5.91932702373409	3.23261625331986e-09	2.76578843556103e-06	-5.75215251808466	-6.56407052114524
SMIM12	-0.338880177676125	0.170713548423349	0.047135488831245	272.557401329279	-0.481884776488903	0.298963152696876	-1.61185340782613	0.106993843017862	0.467897007424775	-0.859085019662136	-0.953206356695503
TMEM35B	-0.276848873697416	0.200251560625508	0.166816558593937	17.3219837296357	-0.36428803130742	0.455074106296487	-0.800502657187183	0.423419624644841	0.791581165638082	-0.711046697732877	-0.729419762719497
ZMYM6	0.122229246865207	0.0877440692048787	0.163613730490439	266.438935535209	0.180184901777847	0.183927687170683	0.979650777702856	0.327258530907703	0.723070838835263	0.241357193487106	0.306712172898594
ZMYM1	-0.0902728460773643	0.0484190339925315	0.0622643962407394	189.002554963859	-0.161211702038278	0.172202977045364	-0.936172561034238	0.349184348256732	0.741586956862315	-0.265781158085684	-0.34296552902318
SFPQ	0.0644729838218035	0.091479917060729	0.480948736106254	1354.17159157742	0.126675561115654	0.193078790954591	0.6560822164328	0.511771226042824	0.841559562631606	0.103521299133105	0.204883903126213
ZMYM4	0.0775715027594959	0.0577257086865139	0.179014776147705	859.826920012084	0.125245567991674	0.176019228819825	0.711544805822762	0.476746695856118	0.820916383476646	0.134781044437832	0.202162626358471
KIAA0319L	0.178364963865249	0.0839602493111843	0.0336368988473486	924.868664393226	0.303825676851025	0.209860372029535	1.4477515402873	0.14768654993077	0.535248554478912	0.375325638642378	0.542000555136377
NCDN	-0.17140376487492	0.318249502464897	0.590174635275668	62.4001917730088	-0.236679084671609	0.479341803934493	-0.493758488679517	0.621476753045049	0.888391093173488	-0.459400900135461	-0.486579950406471
TFAP2E	-0.375466111227455	0.193506709208937	0.0523400758755701	75.3218178375588	-0.580253079184107	0.329658244324205	-1.76016553256121	0.078379744166671	0.410812010953411	-0.946397712798702	-1.14040122659932
PSMB2	0.0584447614751248	0.0541114341770726	0.28010586883078	142.027550523921	0.100759507334752	0.193652277632216	0.520311501453727	0.602846480831789	0.879451275598783	0.0891348867384043	0.155565655448724
C1orf216	-0.0332600686015909	0.215414213118747	0.87729393605984	29.8790065916862	-0.0801321095621596	0.408030837789812	-0.196387385806947	0.844306968689566	0.963550008598646	-0.129719599409819	-0.188671072886734
AGO4	0.145530021197125	0.140952971019542	0.301850973915269	451.200139371351	0.219769514635249	0.252148173978014	0.871588761354314	0.383432763962447	0.768253766080505	0.296964722436251	0.382041687091745
AGO1	0.134125735194426	0.08427681679172	0.111499280012829	175.716009519041	0.210153896566019	0.196323307698844	1.07044802285214	0.284417693059973	0.690396419485533	0.269748280827667	0.363743166895745
AGO3	-0.09091908189712	0.0533506438520761	0.08834752866204	1419.8857778296	-0.124695678646856	0.152452476083669	-0.81793147510717	0.413396316583112	0.785503145358918	-0.267323406276373	-0.273475540267936
ADPRS	-0.111219149224527	0.242539209142174	0.646549072408428	36.9048980339721	-0.296224343650194	0.431265033533506	-0.686873084105901	0.492162709685042	0.82910662640363	-0.31576971820997	-0.599894572113663
TRAPPC3	0.0577255617172121	0.0813070310977623	0.477722672505351	76.2781350986889	0.000803585291836638	0.219838661006508	0.00365534109495349	0.997083466270756	0.999469746238367	0.0874185093859328	-0.0346504539103757
MAP7D1	0.338301422442482	0.104657561568203	0.00122729148517504	107.449932800133	0.415589004946029	0.246387846958601	1.68672688233627	0.0916558805283297	0.437283620617039	0.757015582661743	0.754686156997252
THRAP3	-0.209211647412158	0.0637510551275569	0.00103184412372999	472.351122950607	-0.267574827542264	0.173922511674813	-1.53847150070231	0.123933371587404	0.498456767055806	-0.549629786641413	-0.545374545909197
SH3D21	-0.18455871535369	0.162157953329189	0.255061352330625	18.9516583034208	-0.31515003446201	0.385411372457462	-0.817697808065569	0.413529762390138	0.785503145358918	-0.490795319872436	-0.635910159780507
STK40	-0.603617523860628	0.238515686321969	0.0113827170726077	215.315611273731	-0.849646171424492	0.378267645211905	-2.2461507934376	0.0246943508172714	0.23521894737211	-1.49088332096191	-1.65305625340386
LSM10	0.143346518719977	0.167582956058601	0.39234276121395	19.9631448588266	0.252747325588527	0.446695934619643	0.565815146277835	0.571519449053262	0.867144078152954	0.291753772127093	0.444798457941392
OSCP1	0.139808678880793	0.109966112065917	0.203593612817567	80.4467386595379	0.177567221619918	0.242225949904637	0.733064404081501	0.463519149313593	0.812646383670806	0.28331068227641	0.301730727827496
MRPS15	-0.0142268249598957	0.110077605658751	0.897164905408318	39.3790119961807	-0.161519163163454	0.333086033139314	-0.484917249880299	0.62773504562812	0.891964377460494	-0.0842965747615807	-0.343550627512743
ZC3H12A-DT	-0.2983733756081	0.351780141344973	0.396336949712528	139.068439218373	-0.389307826512805	0.510720530688615	-0.762271737907018	0.445897838058389	0.801119609416613	-0.762415134938622	-0.777032430420031
MEAF6	-0.0890462424204281	0.126688609620336	0.482133721469904	192.72938511844	-0.128950535015102	0.235534401505801	-0.547480683036981	0.584048538000286	0.873161268908845	-0.262853856297744	-0.281572531498752
SNIP1	0.32402750799204	0.104692650026325	0.00196789091169311	43.1126591450139	0.594169663904383	0.318853679841621	1.86345556431876	0.0623981987626708	0.369837734720068	0.722950744312859	1.0945251326135
DNALI1	-0.107868981529078	0.195212006203524	0.580555492050762	54.7418108601987	-0.175424932329971	0.365564016994676	-0.479874725560109	0.631316473987224	0.893681852851161	-0.307774509790909	-0.37001330480529
GNL2	0.125451527849711	0.126016275280767	0.319484172343197	45.2777060018723	0.131432975669206	0.293022678352515	0.44854199138501	0.653762087994964	0.902864562275612	0.249047199002615	0.213937262531938
C1orf109	-0.332754398875485	0.21233984820749	0.117095036330882	24.1574905970966	-0.625450529341057	0.438627842049453	-1.4259252819399	0.153889910811879	0.544110266578313	-0.844465787822872	-1.22641196959578
C1orf122	0.637040181920081	0.231463727686432	0.00591918963597377	132.834267218016	0.875559497319114	0.399674551116528	2.19068113011738	0.0284748755477491	0.249648622569024	1.46995859387864	1.63000995663799
MTF1	0.156528547062079	0.0669464350044452	0.0193812188533465	120.360829154811	0.154147620948364	0.208101443680823	0.740733068554724	0.458855304708348	0.809626011985582	0.323212813453365	0.257163230160133
ENSG00000230955	1.06432791764883	0.309699811824077	0.000588969756920758	29.6039869451805	1.4258064855107	0.505129521913308	2.82265522733672	0.0047627759406957	0.0932514620912678	2.48968501136531	2.67712991852907
INPP5B	-0.0144277498980693	0.111417666360201	0.896967975192258	493.536289209605	0.00317521491918649	0.228042867936135	0.0139237633166223	0.988890803181412	0.997362883864732	-0.0847760841185203	-0.0301372429736433
SF3A3	-0.0321593544918469	0.0542166201028007	0.553071313171975	133.25514362114	-0.0976100493042078	0.210097787684545	-0.464593418045725	0.642222646650945	0.898016263582317	-0.127092734274333	-0.221931590416829
FHL3	-0.438469977576648	0.229271891556223	0.0558190877143431	21.1453384449109	-0.671180586427644	0.4550520714973	-1.47495337010377	0.140225080273884	0.522565665535137	-1.09675706446719	-1.31343626352451
UTP11	0.204721771072617	0.112627839774209	0.0691125141665436	33.7421694306815	0.32985872327679	0.343921847000412	0.959109536523263	0.337503566672492	0.732549761216224	0.43822642034658	0.591541439804998
POU3F1	0.483055399753983	0.315697947664722	0.125987298194449	37.6375463512632	0.69458453529439	0.525901439178884	1.32075039836149	0.186584603486752	0.586978078690307	1.10247238461992	1.28561462253288
MIR3659HG	-0.168288886766258	0.167725687502606	0.315688228823845	209.13712018283	-0.190828882048431	0.307439918154701	-0.620703008229425	0.534795049762072	0.850584362907528	-0.45196721264795	-0.399327019533974
RRAGC	-0.152899488907197	0.155310597126741	0.324881736659169	75.1081039521946	-0.205690209367558	0.315856086911881	-0.651214961150779	0.514907733870688	0.842160462065575	-0.415240262085392	-0.42760812389258
RRAGC-DT	-0.311481597082158	0.128793729842418	0.0155866540862338	1366.37593048559	-0.440745616921782	0.260273796189171	-1.69339220226934	0.0903808381579549	0.434729697030898	-0.793698035442578	-0.874918540273768
MYCBP	-0.127312552473881	0.237915938335694	0.592569858246233	45.3873570878352	-0.171145971194659	0.405516770038643	-0.422044126999607	0.672992808988409	0.910726762479382	-0.354176784616037	-0.361870442205229
RHBDL2	-0.00702547944610534	0.105081812305898	0.946695358149004	98.6920757888092	-0.0388952666811778	0.252094336103741	-0.154288538498429	0.877382234061236	0.975164900264247	-0.0671104922981165	-0.110197365128778
AKIRIN1	-0.27604211725152	0.116522569680108	0.0178361915100399	257.669093588155	-0.401304448793587	0.243399511525632	-1.64874796287883	0.09919927965783	0.452781302861431	-0.70912136547649	-0.799862001385534
NDUFS5	0.329857263251946	0.211858211216362	0.119477177735046	95.6608883736111	0.430605427491238	0.404967866231006	1.06330764339116	0.28764246008176	0.693635570336019	0.736863513037355	0.783262407555129
MACF1	-0.283175589822202	0.0415626688522574	9.5438286886641e-12	17848.9306881313	-0.376094684612173	0.164961126679885	-2.27989885969924	0.0226136877160411	0.224622604532597	-0.726145468488328	-0.751887822743171
ENSG00000287422	0.0797499742225875	0.464336246621433	0.863633696456991	11.7090267885614	0.034061335997394	0.773184292808439	0.0440533211993649	0.964861900919865	0.992756233664756	0.139979988182067	0.0286390422590446
ENSG00000226438	0.636286729282233	0.266588291588287	0.0169968104004103	32.1529209619335	0.98822258711692	0.536965480163123	1.8403838302915	0.0657119056975505	0.379504980822761	1.46816047168862	1.84440780492668
PPIEL	-0.213950547974961	0.123814858223801	0.0839904355517846	164.319889017625	-0.320068728140468	0.236292200827774	-1.35454630757685	0.175562150042371	0.571863293440248	-0.560939219816439	-0.645270433344327
PABPC4	-0.0871061734389932	0.147312996706617	0.554319436472544	70.7469739302158	-0.143213868991685	0.281514483699067	-0.508726468030603	0.610943967176159	0.884366684304173	-0.258223862439527	-0.308715654588049
PPIE	0.0643139695495692	0.108811750205418	0.554482088795548	224.483287347642	0.0578776058520567	0.21961202207753	0.26354479734094	0.792130700216792	0.948792161236493	0.103141809995936	0.073961401341034
TRIT1	0.190394667993445	0.0813838523064663	0.0193113847619805	137.981578870207	0.253577452844955	0.199322096640225	1.27219940548117	0.203302278819214	0.608478012658891	0.404034646807914	0.446378190024929
CAP1	-0.0220476822805281	0.0974846769787582	0.82107261013435	81.2611200143555	-0.0945637735771895	0.281686257313369	-0.335706024422731	0.737092562393021	0.931850982538427	-0.102961128293971	-0.21613452802187
PPT1	0.178921436439636	0.158995766207769	0.260452602916446	54.209159268588	0.172293894205642	0.371873601596679	0.463313054397731	0.643139989888989	0.898345448279588	0.376653665958075	0.291695586300918
RLF	-0.160172819848942	0.139162911215648	0.249743147071958	751.891675670476	-0.23682202061167	0.266273107826715	-0.889395187311924	0.373790730554015	0.761812012478115	-0.432598138486339	-0.486851957485694
ZMPSTE24-DT	0.0393805385224682	0.283300001563321	0.889445021433157	20.9590248630623	-0.0728251279873205	0.494423840905407	-0.147292913412024	0.882900825751165	0.976120711265704	0.0436379296574252	-0.174765887701931
ZMPSTE24	0.164638584949661	0.085065510505303	0.0529371992496317	146.61876603299	0.252420841959791	0.222696873166672	1.13347277117301	0.257015769453145	0.665292204214465	0.342567499275741	0.444177159629512
COL9A2	0.155637039147932	0.22683052679072	0.492626103693173	53.7684372962414	0.125170279653682	0.46337053998134	0.270129990695401	0.787060250225473	0.948009786277228	0.321085220977761	0.202019352659022
SMAP2	0.538718042964733	0.499957830717782	0.281244911708703	33.4138892875448	0.721621766626983	0.72718484759892	0.992349839259844	0.321026898925355	0.717366146085311	1.23531183448695	1.33706647097583
ZFP69	0.18831923752449	0.194952249380022	0.334056078914921	14.1544283695598	0.260283260285196	0.495093542648056	0.525725419267329	0.599078999803239	0.877778439500355	0.399081611417743	0.459139340893472
EXO5-DT	-0.178483365122162	0.0609473437828045	0.00340618571852156	207.308997056314	-0.266143042651884	0.188964768298304	-1.40842679325146	0.159004730095083	0.551699379588019	-0.476296436313313	-0.54264985941018
ZNF684	0.282343201999439	0.126784852995364	0.025950787701472	71.8821563789198	0.373633330608282	0.279482928510196	1.33687353499536	0.181263920807459	0.57982339547612	0.623470734799464	0.674844513051061
NFYC-AS1	-0.291562218779221	0.141234981080202	0.0389820040762839	21.1304701229649	-0.50735227742364	0.380049311634538	-1.33496433723716	0.18188801885002	0.580284788157022	-0.746160241640065	-1.00167100835291
NFYC	0.241912169082431	0.101181323296628	0.0168081509757946	594.264644236921	0.364251612362209	0.218448560784005	1.66744798434433	0.0954253592342982	0.444859042603629	0.526981673906036	0.656991104194455
CTPS1	0.0585205978486401	0.103233731258475	0.570799265476121	48.8401554876761	-0.000565271063589862	0.284456692630934	-0.0019871955142334	0.998414448423439	0.999513948125743	0.0893158709956472	-0.0372553874138545
SLFNL1-AS1	-0.273309291272459	0.208830617721393	0.190615446121591	20.6250218102395	-0.391224548808693	0.429411566331024	-0.91107128797529	0.362257813532166	0.751151609040543	-0.702599449183972	-0.780679952751815
SCMH1	-0.0205600633802743	0.0539343231489856	0.70305073036618	1180.27643839929	0.0136371083246509	0.150953622297842	0.0903397223403093	0.92801725532136	0.986552476147433	-0.0994109110401238	-0.0102282608998981
HIVEP3	-0.138706834038868	0.112440495367935	0.21735120073992	925.000296063292	-0.163351036723933	0.242384229286264	-0.673934262162782	0.500353108294205	0.834229147327682	-0.381369350534835	-0.347036682709777
FOXJ3	0.0374527997378258	0.0489482540720605	0.444181704527472	815.663112941214	0.125095063884312	0.171227460658749	0.730578281094891	0.465036782113722	0.813562664883821	0.0390373619360961	0.201876217057653
RIMKLA	0.78981711480139	0.216145272169374	0.000258082527907774	21.803533364373	1.1245712039533	0.444071005108777	2.5324130398422	0.0113280464358232	0.154565136406237	1.83456225884448	2.1038792087318
ZMYND12	0.161239675345625	0.199658025600316	0.419332845123627	29.5996829837995	0.257394748498907	0.397816081369643	0.647019465911789	0.517619345165809	0.84355410858955	0.334455967808608	0.453642503261481
PPCS	-0.0670495242925482	0.112893435816309	0.552566481237178	52.4332413346372	-0.164079476307678	0.278378713699644	-0.589411001031894	0.555585598561561	0.85922302297479	-0.210358470408067	-0.348422903162665
CCDC30	-0.0386843293069166	0.0787814183999673	0.623402630994102	559.407986818976	-0.0568794475404482	0.176043404930957	-0.323098996879525	0.746620269930721	0.935123725664543	-0.142664651359699	-0.144421259452838
PPIH	-0.0320357863118371	0.139517636488227	0.818388475678371	43.3888055268756	-0.139288007255727	0.311105834509602	-0.447719045434452	0.654355974759369	0.903255922262031	-0.126797837587674	-0.301244740108615
ENSG00000285728	-0.194739530229647	0.288972042719181	0.500372096424959	17.0630905936431	-0.373532463721735	0.553361822041254	-0.675023915354044	0.499660570819813	0.833914286009659	-0.515091935507446	-0.747011916652399
YBX1	-0.0279401194489282	0.115762756707247	0.809278652431128	130.919273071558	-0.0455620963476064	0.293624416055158	-0.155171347668334	0.876686235913076	0.975164900264247	-0.117023488014523	-0.122884341297767
P3H1	-0.118449557325418	0.172805072844263	0.49305883310213	62.7898266904834	-0.201116072744346	0.314536075931465	-0.63940542320547	0.522559221876848	0.845344592932288	-0.333025158825678	-0.418903542369428
C1orf50	0.163038370355969	0.0868954755767152	0.060619799433402	57.1534211878486	0.234282656953316	0.254355819388867	0.921082354302803	0.357007432147752	0.747469857577236	0.33874857128322	0.409660195429172
SVBP	0.233271199515695	0.363124481458238	0.52061344138631	21.1769817162762	0.317153834544659	0.681363517654393	0.465469351274438	0.641595380211891	0.897653405654286	0.506359914367652	0.567364037855482
ERMAP	-0.0676257704934475	0.135139098470209	0.616782171892717	109.54695636374	-0.124838861696007	0.25193147395278	-0.495527056374885	0.620228128202151	0.887836062330814	-0.211733687679472	-0.273748017595734
ZNF691	0.350706413020773	0.142147887986379	0.0136176565804251	20.8033790377853	0.413512104224563	0.361155995842434	1.14496812730467	0.252222360640036	0.659506069375277	0.786620215661056	0.75073381513808
SLC2A1	0.184248001443569	0.316130063072708	0.560012183821786	143.302321110966	0.249437843289889	0.49906102489058	0.499814312978214	0.61720583144496	0.886966509979151	0.389365566148017	0.438500513467731
SLC2A1-DT	-0.172181459529789	0.15217041283422	0.257842941392956	145.89027691571	-0.295909505851131	0.26758742303356	-1.10584235423508	0.2687947591998	0.678164748059166	-0.461256876139442	-0.599295435814452
EBNA1BP2	-0.0937337367035066	0.207117398979172	0.650863219744519	15.9812266404401	-0.205576000348331	0.466658891538576	-0.440527340367493	0.659555214961851	0.905961904015499	-0.274040607876562	-0.427390784140747
ELOVL1	0.49401918862191	0.203196928396888	0.0150475117031829	42.8165312020189	0.676131815005594	0.381240032793676	1.77350686403784	0.0761447555096309	0.406133285253972	1.12863757544924	1.25049909772266
ENSG00000288772	1.10785621876743	0.232735481258179	1.93447411946528e-06	20.603360574292	1.66453903473397	0.491997531342399	3.38322639585676	0.000716395496927299	0.0286262980846362	2.59356573352843	3.13143793512796
MED8	0.0385005252664839	0.24773673070054	0.876498864940831	28.7107872329362	0.0464623902126692	0.441977602977303	0.105123856728675	0.916277529253428	0.983491973606949	0.0415377692974859	0.0522382471542599
SZT2	-0.00648140565303794	0.0932852084412661	0.944607983862566	206.132321057434	-0.0192167151129944	0.203818178778988	-0.0942836170361042	0.924883863649427	0.985936538297858	-0.0658120547969634	-0.0727490835200585
HYI	0.244429343166304	0.305278085320866	0.423318278540866	32.3208848995704	0.288282335604378	0.514298021795016	0.560535571570366	0.575114183634602	0.868942738665176	0.532988934812694	0.5124215783439
PTPRF	-0.173614227335166	0.111643655230653	0.119928271824414	574.939922682278	-0.249506993062777	0.244633176186726	-1.01992295955938	0.30776499968119	0.70884105510284	-0.464676190711566	-0.510991458754474
KDM4A	0.161515096679881	0.114105592117953	0.156925463554951	144.729225619089	0.280834954003213	0.247524040456894	1.13457647784365	0.256552813353675	0.665292204214465	0.335113263553363	0.498249211923449
KDM4A-AS1	-0.174843988764843	0.201217295624072	0.384884755918856	27.6356900228872	-0.305893790197041	0.42437302062551	-0.720813471474141	0.471024285823417	0.818068126493995	-0.467611028555458	-0.618295527897025
ST3GAL3	-0.202752443243085	0.0980303338526104	0.0386153652783524	1181.78624320981	-0.278426059810709	0.201273318732235	-1.38332324206923	0.166565774547752	0.560032175403849	-0.534214831854775	-0.566024439799118
LINC02918	0.925145695826935	0.24469096380516	0.000156278776276246	16.649637127948	1.20063184299222	0.546514827049322	2.19688795905964	0.0280284490086857	0.248962338932505	2.15752525912197	2.24862259699387
IPO13	0.195531406142004	0.0762192214734339	0.0103062319346978	64.3161073705116	0.208124172636252	0.286946564624394	0.725306375103955	0.468264095595362	0.815874284509484	0.416293523325547	0.359880602466321
DPH2	-0.0457500250003238	0.319302267835433	0.88606807094506	12.960150440892	-0.182985540370595	0.64356311373574	-0.284331927149157	0.776156021043559	0.94508603425855	-0.159527004181974	-0.384401141128376
ATP6V0B	-0.0302157444509493	0.199467084380938	0.879595225862949	93.5447677084972	-0.105083216176346	0.381979321805526	-0.275101844988996	0.783237994155853	0.94749776828864	-0.122454289642602	-0.236153026205286
B4GALT2	-0.12626509123452	0.171240103863497	0.460905270531901	77.9782262713721	-0.213496767202089	0.324903295417264	-0.657108654216329	0.511111054665542	0.841533879342349	-0.351677007983674	-0.442464002648155
CCDC24	0.0734084880563838	0.112888630000189	0.515515551321054	127.585792620282	0.0509108531967849	0.249709908217333	0.203879988424308	0.838447283550063	0.961282944614144	0.124845968576344	0.0607036717551471
SLC6A9	-0.013419233329432	0.226404033126411	0.952736118836984	67.67084989061	0.00502445006245707	0.444725423255407	0.0112978701007869	0.990985795642015	0.997362883864732	-0.0823692493289411	-0.0266181486863431
ENSG00000230615	-0.301559285320808	0.17686256289854	0.0881853395645012	58.1476562834174	-0.36294252959571	0.396731772476932	-0.914831013734383	0.360280350619781	0.749574839045161	-0.770018340053402	-0.726859273100607
DMAP1	-0.112862269644839	0.185350060886689	0.542581362973754	91.6654006287677	-0.203590019470011	0.312099999982823	-0.652323035825747	0.514192802562617	0.841956861303007	-0.319691041383091	-0.423611462733723
ERI3	-0.00757111260851477	0.0850302410140648	0.929049934498066	1459.6470104865	0.00345454484982275	0.195413959912292	0.0176780863116088	0.985895662506803	0.996959385391516	-0.0684126512496641	-0.0296056781443942
RNF220	0.624826981965016	0.176025474730006	0.000385758986935416	1111.91506020642	0.898919248554172	0.308337656319936	2.9153729041173	0.00355263774158591	0.0775872611882387	1.44081167110309	1.67446356083386
TMEM53	-0.242601280771659	0.137127098724358	0.076865349001048	78.1748161191731	-0.369883238387528	0.264818992654022	-1.3967398436213	0.162491817984817	0.555581451008267	-0.629314477681765	-0.740067441217022
ARMH1	-0.257185083797488	0.19406630598482	0.185090447564612	716.226974970979	-0.396677778870063	0.316194339959612	-1.25453788616435	0.20964656408814	0.615575251817906	-0.664118868188074	-0.791057448997295
ENSG00000225721	-0.33638227637413	0.128009653745326	0.0085941970145847	42.2446673284829	-0.509731235421576	0.317905937192002	-1.60340269176451	0.108845777146014	0.470965126510859	-0.8531237534405	-1.00619816517811
RPS8	0.225047856484262	0.498802334670166	0.651862396010755	94.6660707950935	0.440928523348719	0.966425512930044	0.456246774789602	0.648212533249332	0.900568020512953	0.486734824696155	0.802907257909348
PLK3	-0.748078534320716	0.328140509475959	0.0226224824083727	15.7501986387709	-1.11830757454732	0.638030685075279	-1.75274888920957	0.0796451198182441	0.412819686455592	-1.83564095462469	-2.164318875893
PTCH2	0.20757193070265	0.0886538577282242	0.0192128557725099	181.229089073825	0.285891879417686	0.208071928255855	1.3740050463037	0.169440115797093	0.563264201774631	0.4450283545604	0.507872540466677
EIF2B3	-0.144489119789612	0.0810147640038257	0.0745063769653067	416.71233101187	-0.202480422232398	0.191492238035838	-1.05738187776835	0.290337338855223	0.694917669849334	-0.395168832805099	-0.421499899304758
HECTD3	0.191783311415206	0.217114689178248	0.377059509444951	25.7739139758798	0.187874526774279	0.417680195712091	0.449804727882721	0.652851248488015	0.902292038127915	0.407348658101087	0.321345528475303
UROD	0.357117320581408	0.246049936762972	0.146668009418509	24.8861866677615	0.357489841930301	0.485266143298297	0.736688200624268	0.461311983951204	0.811481633132807	0.801919910112839	0.644123455758529
MUTYH	0.121722384089443	0.160862778004054	0.449238853417634	102.38999089949	0.155393454472768	0.281524718468449	0.551970907983283	0.58096828531002	0.872445469571517	0.24014756044766	0.259534051228839
TESK2	0.0901947572364594	0.142395726218653	0.526466485246606	960.539760808473	0.121078167859839	0.234438394640234	0.516460488673979	0.605532828021926	0.88013140637343	0.164906566395215	0.194232064336542
CCDC163	0.0430363020540699	0.218358328544745	0.843756897062477	16.5527244119871	-0.0727641861431593	0.526959419532593	-0.138083092257275	0.890174748188619	0.977471818843686	0.0523624455691693	-0.174649915378765
MMACHC	0.143196964990224	0.172694469564939	0.406995468452328	22.9600458296183	0.259512503183473	0.407001439677183	0.63762060249543	0.523720681026858	0.845998215521546	0.291396860668348	0.457672590208227
PRDX1	-0.0614132443032692	0.217392621866676	0.777560750959801	204.185105646623	-0.119316276065997	0.433253545322216	-0.275395960065972	0.783012047536484	0.94749776828864	-0.196907432335054	-0.26323853771027
AKR1A1	0.195167102148884	0.234164569304909	0.404584625235127	43.9025401399057	0.202238848075504	0.403754926658403	0.500895059657334	0.616444979598958	0.88668235239998	0.415424108234221	0.348680830432999
NASP	0.234759790484725	0.0996342000310404	0.0184621318779088	482.449469730264	0.344838168863295	0.196750953705536	1.75266326474529	0.0796598248597095	0.412819686455592	0.509912451473269	0.620047323214268
GPBP1L1	0.24309310666869	0.0256218772421652	2.36150598360526e-21	718.873449791105	0.375002379854646	0.160705392289133	2.3334772686405	0.0196231100134327	0.20697471729179	0.529799993163567	0.677449813625974
TMEM69	0.0420536990257371	0.0692018378859279	0.543388934830411	85.5500465590955	-0.00108056262772537	0.236017704652068	-0.00457831173859737	0.996347048510784	0.999370237955268	0.050017453700436	-0.0382359872073649
IPP	-0.0579659683999502	0.105974754221429	0.584393138105337	115.026431228938	-0.0991224087629887	0.237659980501885	-0.417076566924159	0.676622404260807	0.911247487960504	-0.188680474215172	-0.224809610311221
MAST2	-0.0402884983086597	0.0641809497983921	0.530178882454773	413.196352688947	-0.0560099288700338	0.154099062526814	-0.363467031866516	0.716256036139985	0.927299882258292	-0.146493016586238	-0.14276656551254
PIK3R3	0.804480586849274	0.211190375284244	0.000139379223560209	167.055881544304	1.13655826638097	0.32577660704368	3.4887657425586	0.000485256209964382	0.0225107893691969	1.86955678026177	2.12669058729781
POMGNT1	-0.0256042111334749	0.151046981967385	0.865394272111128	123.739026346277	-0.0818678174186707	0.288765692992687	-0.283509500627362	0.776786299854795	0.945140016594583	-0.111448819661283	-0.191974124759017
LURAP1	-0.108051933634984	0.302954687726585	0.721346070499557	63.0436225322126	-0.202725139652079	0.454857792480147	-0.445689054916933	0.655821871811813	0.904163898151926	-0.308211126805457	-0.421965596529221
LRRC41	-0.233634923195373	0.0428450094651413	4.95200035372962e-08	212.380371944512	-0.37932851282709	0.16168743397731	-2.3460605657229	0.018973024144854	0.203246971667932	-0.607916176432664	-0.758041797503297
UQCRH	0.213557134515118	0.163359223027291	0.19111578567943	192.720219792844	0.243586532608137	0.331561677985167	0.734664313705865	0.46254395907217	0.812230095944067	0.459312102796715	0.42736546984264
NSUN4	-0.358597405227115	0.108572725102999	0.000957139177597293	124.287725010941	-0.554500541340475	0.229176147987063	-2.41953862219456	0.0155402103624591	0.182626803930484	-0.906140378690983	-1.09139414973363
FAAH	0.2202262857848	0.0923975422222329	0.0171505264447259	48.2933688724929	0.250665178930456	0.258772216294736	0.968671144528722	0.33270929407195	0.728393558973447	0.475228098420392	0.4408361330654
MKNK1	-0.155229372404371	0.0839940425256449	0.0645879080833062	325.502452380441	-0.235727256728257	0.193955318763748	-1.2153688706799	0.224225435245061	0.631590099194092	-0.420800552150076	-0.484768621928245
MOB3C	-0.107245541730178	0.121826336858346	0.378688733363706	27.4944993924546	-0.0323084034079019	0.364857931342083	-0.0885506402151094	0.929439037306462	0.987051067357424	-0.306286664529993	-0.0976625649977263
ATPAF1	0.241294788861822	0.0508153823613897	2.04971847804294e-06	343.537518512563	0.348391221205697	0.15063491008206	2.3128185957419	0.0207326149394772	0.213035044183292	0.525508289888789	0.62680878145614
EFCAB14	0.112344041441462	0.0798439682404684	0.159414100619715	242.186482307038	0.156243899952813	0.199189874363378	0.784396799547049	0.43280731575486	0.795128802834045	0.217766052740499	0.261152448889826
CYP4A22-AS1	0.255255731501559	0.248403315447527	0.304144684120118	29.5141376372146	0.373358452191097	0.45469585957219	0.821116894581753	0.411579687653201	0.785389861428407	0.558826217908594	0.674321419451452
STIL	-0.153074743653651	0.132451078962486	0.247800701018141	46.1153222527245	-0.270981403628256	0.288486696255988	-0.939320277659534	0.347566330596902	0.740510802330511	-0.415658509275296	-0.551857259850197
CMPK1	0.0169405398745974	0.0594243650760605	0.77558489078657	180.33355274729	0.00129096447466849	0.180393970107904	0.00715636156738661	0.994290098331253	0.99888527211638	-0.00991534958793409	-0.0337229713756131
ENSG00000290466	-0.539990281596789	0.257156934634237	0.0357422804109482	14.9500730914526	-0.934119668525838	0.572924124204039	-1.63044219829913	0.103008072195853	0.459383984020431	-1.33903627649291	-1.81380930969278
SPATA6	-0.110554602157399	0.0606654706479288	0.0683996921793835	1445.35317490865	-0.128683792850282	0.163817875282906	-0.785529617131531	0.432143112470709	0.794501452884781	-0.314183770045888	-0.281064921186555
AGBL4	0.0357603383689966	0.255901207080043	0.888863248280027	1288.8705516891	0.15074228813038	0.416134889491961	0.362243810689401	0.71716984327045	0.92763320323421	0.034998286100167	0.250682882158025
FAF1	0.0246220465116674	0.0146409414020806	0.0926220542559521	2623.0178286872	0.0420539374478517	0.103532611054053	0.406190252710771	0.684602815450127	0.914925815139577	0.00841664215659841	0.0438489619965788
RNF11	0.105538524557052	0.087402813832883	0.227241288234073	238.736632738248	0.180440815066115	0.220400622387437	0.818694671147171	0.412960637716302	0.785503145358918	0.201524619225333	0.307199175859826
EPS15	0.406802110366003	0.0251108683314979	5.02301085812423e-59	1704.0812411443	0.621728869465405	0.138604309504419	4.48563880653065	7.26958014176281e-06	0.00117772959096013	0.920493153513361	1.14697029795943
EPS15-AS1	-0.124329764186831	0.20715400467258	0.548386044162589	73.5817049420508	-0.117052091919864	0.394993759072861	-0.296339092026698	0.76697113476619	0.941500577435468	-0.347058330797353	-0.258929795513233
OSBPL9	-0.0578324487650747	0.0831601328480666	0.486782870058323	897.220607365634	-0.0466198573948971	0.179994451777268	-0.25900719124713	0.795629691969311	0.949727851431566	-0.188361828282815	-0.124897260461885
NRDC	-0.113603455232414	0.037774225272195	0.00263464111774712	812.842544753222	-0.135783956944549	0.143690854596704	-0.944972853878923	0.344672735140757	0.738004553602578	-0.321459888136021	-0.294576532727117
TXNDC12	-0.15947170190632	0.0677494726332667	0.0185803978915792	88.7704312200995	-0.215074169595822	0.212364804298596	-1.012758071217	0.311175732508646	0.71033758931006	-0.430924913565323	-0.445465799241066
BTF3L4	-0.0966218431694728	0.100179978550425	0.33480404293087	192.808285069626	-0.12568931528925	0.211556223367366	-0.594117787170891	0.552433334875702	0.857738256278343	-0.280933102590544	-0.275366430696137
ZFYVE9	0.0750625656689621	0.0482182494975174	0.119535735189926	730.883724607895	0.112526764741383	0.142193014668073	0.791366334021815	0.428730249678341	0.793979994704755	0.12879344119744	0.177958745082327
CC2D1B	0.105113113148347	0.142114569819859	0.459520630163628	56.4467936609816	0.176603126509375	0.324226833710553	0.544690038416235	0.585966717243037	0.873880539642176	0.20050937068089	0.299896054931369
PRPF38A	0.0429025750140616	0.0545197591196938	0.4313299212087	129.973148881053	0.0682975441253343	0.183681011219937	0.371826917065237	0.710021721355575	0.92455379920473	0.0520433046624072	0.0937905428025461
TUT4	0.275345065871481	0.0521936313460203	1.32428317035681e-07	1366.9816968377	0.415675111935423	0.157273889362414	2.64300141377926	0.00821746921643552	0.129569685852777	0.606769613549924	0.754850018589207
GPX7	0.657861543455315	0.169876827785048	0.000107689473553154	19.1667701480477	0.920513113914925	0.413301620468808	2.22721873887353	0.0259326583400696	0.240708688931916	1.51964897960737	1.71555668439269
COA7	0.370374104559381	0.187351401260274	0.0480534662319866	19.413672202112	0.473422877574424	0.439569235603496	1.07701549432696	0.281473343657824	0.688204100929319	0.833557356505251	0.864744010656187
ZYG11B	0.0804924485252324	0.0918953093259592	0.381076429806775	389.599601848857	0.131356943397007	0.215570472161487	0.609345714558742	0.542295311924545	0.854376796265242	0.141751910466288	0.213792573125769
ECHDC2	-0.0452201130215403	0.080565666027908	0.574604846205939	1626.2626340253	-0.0543464242740907	0.19711901614856	-0.275703609605743	0.782775722984868	0.94749776828864	-0.158262363991011	-0.139600916437687
SCP2	0.356036995951857	0.0742169259516861	1.60860430022443e-06	573.979753638528	0.514067015197888	0.171927202070328	2.99002722668403	0.00278952581490236	0.066953222735569	0.799341704673976	0.942089800370095
CPT2	-0.082175440036804	0.195721429972498	0.674588325808309	40.5788055640568	-0.0833834043392749	0.389693628403658	-0.213971690224567	0.830569133837917	0.960115217503078	-0.246456618291457	-0.194858286512926
ENSG00000236723	-0.132050641974258	0.149426735597128	0.376850101445907	30.491165826269	-0.213186275824572	0.372797842743447	-0.571854907356005	0.567420275299511	0.864835785835836	-0.365484282182541	-0.4418731375887
CZIB	0.345955552802583	0.135344987461236	0.0105852176002967	81.3153826178377	0.448369384425509	0.301762984920457	1.48583294450012	0.137323313753389	0.517989522443735	0.775282240649877	0.817067215772584
MAGOH	-0.191859722214946	0.0638092647010668	0.00264040280589655	93.6510977184014	-0.273616482179043	0.20872202170295	-1.31091333797279	0.18988704408116	0.591718222461305	-0.50821924512968	-0.556871814061114
LRP8	0.441186207343577	0.150921705752697	0.0034636634276975	226.890187132478	0.655396296284582	0.274759389381885	2.38534631249181	0.0170630502200453	0.191794486437835	1.00255114183745	1.2110394077309
GLIS1	0.779759355581205	0.317165127655052	0.0139507886788302	23.073115163327	1.22023278900457	0.555038764400809	2.19846408443538	0.0279160512590899	0.24886886291622	1.81055931675196	2.28592319523782
NDC1	0.0380476169271073	0.113970187619135	0.738501559089113	106.171288985869	0.0103385359935497	0.25076993156806	0.0412271755585012	0.967114789122703	0.992756233664756	0.0404568990553887	-0.0165054437064582
YIPF1	-0.280804749632896	0.126455305984349	0.0263790859188748	148.995639485876	-0.35076746008001	0.276258273678512	-1.2697084341018	0.204188507390889	0.609519746113485	-0.720487434871821	-0.703690117065421
IFT25	-0.0888870443299311	0.0662172412898626	0.179480921056158	140.3533309525	-0.129245867413478	0.195057474747737	-0.662604022638088	0.507584193188096	0.838978756873595	-0.262473928476469	-0.282134549022463
LRRC42	0.156886450270571	0.0993787655091619	0.114411366382876	57.1900726184383	0.212802079001047	0.279572835963194	0.761168653127167	0.446556338819631	0.801673901275184	0.324066953008716	0.368782657797023
TMEM59	-0.0472881124427307	0.0742020523055046	0.523936959351036	266.837473224959	-0.0481591000748414	0.211156379291493	-0.228073147666354	0.819589375038875	0.956045188863616	-0.163197665112019	-0.127826439123383
TCEANC2	-0.0502823971688173	0.102686596634838	0.624368458097846	132.706155769862	-0.081382461984232	0.21942281832976	-0.37089334009887	0.710716975776829	0.925045048114002	-0.170343555296439	-0.191050493417238
CYB5RL	-0.336017598900553	0.152118997338827	0.0271807073795803	37.8334063615634	-0.471748373782705	0.337096827225817	-1.39944471641878	0.161679665516116	0.554778102326565	-0.852253447034363	-0.933916783388958
MRPL37	-0.114983038130041	0.135611514512494	0.396501735039619	38.3719047096716	-0.161996887256199	0.339727682674454	-0.476843352831607	0.633473672142931	0.894410445385332	-0.324752276398519	-0.344459736412063
SSBP3	0.0981023553089442	0.109746163222512	0.371374130081781	704.017405910269	0.154991942269608	0.241051871529284	0.642981700520748	0.52023597402	0.84488970992864	0.183778127591856	0.258769973547553
ACOT11	-0.078779751169448	0.201648671497294	0.696035073752019	2654.27597167148	-0.145799019346631	0.318689183992544	-0.457495976236337	0.647314593786625	0.900027795299347	-0.23835277314434	-0.313635195447419
FAM151A	0.426305948082841	0.271229183815461	0.116007276799104	38.5184537729743	0.502846671472822	0.443971315983248	1.13261071913888	0.257377765210326	0.665398638919944	0.96703925558744	0.920737487416217
MROH7	-0.0341079397185736	0.257975772129804	0.894815239539454	1464.48586480171	-0.100508232732598	0.378666892527484	-0.265426512631556	0.790680914261078	0.948436753322355	-0.13174305223637	-0.227446833182743
TTC4	0.025424627289944	0.313095073566878	0.935279578947331	185.706075576202	-0.000230365640019234	0.435118577514824	-0.000529431865067599	0.9995775745086	0.999763715301201	0.0103320091408154	-0.0366180624272718
DHCR24	0.549352999515588	0.404150706747524	0.174058641885985	21.661187789114	0.68389501267718	0.605656560900813	1.12917956615545	0.258822091856011	0.667037537042616	1.2606922637315	1.26527246209261
USP24	0.313422064277317	0.0616493718526462	3.69673494205176e-07	921.082076611675	0.482167658308818	0.172274530171418	2.79883310567759	0.0051287638590102	0.0963796774280406	0.697640747744324	0.88138532749363
ENSG00000234810	0.36961749966004	0.348028902281838	0.288221590627847	158.66552304892	0.47983378866498	0.550028110501861	0.87238048293053	0.383000844200268	0.768253766080505	0.831751711411921	0.876943973801633
ENSG00000260971	0.284137795683583	0.276174714538609	0.303557925988797	644.155303648633	0.392637890277022	0.432724501333591	0.907362280312237	0.364215249294753	0.753157945867048	0.627753550418441	0.711010188144515
PLPP3	0.280239881373796	0.0152268163890728	1.21197683553281e-75	2939.79535126965	0.408752005137702	0.123374373710196	3.31310297953653	0.000922670005158219	0.0341481812341636	0.618451139273853	0.741675347065746
PRKAA2	0.0209505471115451	0.0875646505195331	0.810905495785953	240.995356650372	0.0250350041953908	0.238156149882416	0.10512012479103	0.916280490501737	0.983491973606949	-0.000345427561376999	0.0114619337689224
FYB2	0.510620698571899	0.382844198796497	0.182283876981534	56.9765414226977	0.726393306914349	0.641101301753014	1.13303982526336	0.257197529343275	0.665292204214465	1.16825724353379	1.34614671165155
DAB1	0.235001778398982	0.516850435825022	0.649339162008666	435.252014244401	0.355092058373514	0.880326594547548	0.403364002147427	0.686680464627896	0.915552970759258	0.510489958029735	0.639560473896771
OMA1	0.242135316698969	0.247570719177422	0.328052042891683	47.4510471545151	0.364717451057062	0.422111199741904	0.864031684731572	0.387570485129357	0.770160220876639	0.527514217905209	0.657877595182811
MYSM1	0.239675982572523	0.0854129543095913	0.0050147511835157	370.108563613051	0.370455849996006	0.200469655313043	1.8479397763094	0.0646110555026219	0.376962616239726	0.521644992630382	0.668797767772962
JUN	-0.851001042501513	0.478567159514594	0.075366580824477	342.131055881092	-1.35543472337909	0.552315276486431	-2.45409602283994	0.0141239260946873	0.171910046064625	-2.0812665407814	-2.61557181571212
LINC01135	0.102126630280067	0.132156255825374	0.439657433878827	372.082891665212	0.194508256165949	0.267846888707437	0.726191956548752	0.467721102211692	0.815512279030095	0.193382099707474	0.333969514824835
LINC01358	-0.121619412485581	0.277054175705294	0.660680813121544	76.7075591185174	-0.252553248116617	0.408934258162132	-0.617588874191327	0.536846380383295	0.851670635370563	-0.340590049591644	-0.516788481808377
FGGY	-0.0201169215315525	0.077580079619006	0.795399733067643	1176.73561992501	0.034397008888367	0.215213968337404	0.159827027744039	0.873017332700065	0.97371898814063	-0.0983533486248001	0.0292778277360151
CYP2J2	1.0764956471241	0.0996013461979158	3.15324638762171e-27	223.618418062009	1.57828633956422	0.225467904182964	7.00004883304128	2.55873308787991e-12	9.30419319080333e-09	2.51872341839004	2.96729906509801
C1orf87	-0.285037874978733	0.14660024109255	0.0518567968641507	25.4225596668119	-0.222730633022533	0.449715141348775	-0.495270478006421	0.620409207097833	0.887836062330814	-0.730589830477254	-0.460036048354008
LINC01748	-0.106584960201439	0.140403502920901	0.447772881829215	2111.4281372516	-0.143265061232531	0.266721482807795	-0.537133566161861	0.59117535640136	0.876077473707229	-0.304710180162591	-0.308813073417109
ENSG00000231252	-0.0442262127580665	0.132182556984182	0.737938664322721	1779.28945235826	-0.0144144441795283	0.270247991677708	-0.0533378401446871	0.957462731022283	0.991782056509224	-0.155890411158612	-0.0636103624279754
NFIA	-0.104127909694267	0.0891650278340707	0.242882967639716	15583.064326278	-0.121334485929627	0.217079885941361	-0.558939329654903	0.576203126776497	0.869341310252822	-0.298846404767802	-0.267079190873021
NFIA-AS2	-0.424871449624971	0.132553234183743	0.0013492683943404	286.09619201922	-0.629339621957548	0.285568684052575	-2.20381175213765	0.0275375857427603	0.247286736933664	-1.06430404269346	-1.23381291244465
TM2D1	0.199845745836613	0.0543623844594551	0.000236755313183919	367.586815722611	0.347748666898274	0.186890605392854	1.86070704927777	0.0627855578306672	0.371028161517352	0.426589737779491	0.625586000675252
PATJ-DT	0.6017868740192	0.260661645222501	0.0209608023709849	51.8828108199253	0.811443422640873	0.430454100295588	1.88508698624003	0.0594180947368875	0.361756462096286	1.38582622506864	1.50799707312483
PATJ	-0.150001354266537	0.0428118603999486	0.000458784049158606	691.501292638726	-0.188432439175466	0.146157989080439	-1.28923803865255	0.19731534454083	0.601291960862113	-0.408323835033082	-0.39476658899339
USP1	0.338345530514727	0.13153804234759	0.0101046998717677	38.6862949649335	0.441435951804129	0.303655703501284	1.4537383843418	0.146018851937265	0.532669532372142	0.757120847013447	0.803872894207764
DOCK7	0.0398651681879373	0.122941349553143	0.745739930765039	4552.69331853754	0.0591205997604838	0.253896270070456	0.232853360721203	0.815875275707433	0.954805024344636	0.0447945031587303	0.0763268186208281
DOCK7-DT	-0.180088417021998	0.142907719403152	0.207607042546459	636.885776417219	-0.257678089714085	0.290336974706546	-0.887513862037484	0.374802306398281	0.762127715163288	-0.480126908584905	-0.526541054840855
ATG4C	0.0847464251707887	0.0865437615581245	0.32746533527812	565.801966439544	0.139217495387674	0.229275155018307	0.607207071243973	0.543713500073062	0.854860324133897	0.151904067905225	0.228751202754914
LINC01739	1.11303658812122	0.287165698424232	0.000106214508581701	25.863594679542	1.59297777043459	0.498312733125828	3.19674305820388	0.0013898867298439	0.0438453389431734	2.60592873634991	2.99525685653213
ALG6	0.29941685741563	0.136717831301661	0.028521687055941	116.143496673013	0.446719476885061	0.26155720282059	1.70792267262271	0.087650691627081	0.428819142184962	0.664217182719996	0.813927441892938
ITGB3BP	0.0909001010581223	0.0374515105700756	0.0152183352669871	337.728797755004	0.103334788008206	0.16644684249611	0.620827565477074	0.534713084189947	0.850584362907528	0.166589876418457	0.16046641430523
EFCAB7	0.2391901279047	0.119259391371992	0.0448958149698825	151.633254352077	0.33589202370816	0.270913705812901	1.23984876549632	0.215031337190113	0.621357191022957	0.520485495648812	0.603022809904882
DLEU2L	0.0149536882249734	0.11731659823413	0.898572858647349	27.7537569368656	0.0403425006765488	0.314180718503702	0.128405399505996	0.897828158343917	0.979442778302878	-0.0146569907475922	0.0405920979969493
PGM1	0.251334964628816	0.12229582389441	0.0398655435087347	408.017320362276	0.369230691293252	0.236605729252009	1.56053149034267	0.118634334327226	0.488405432434052	0.549469268895946	0.666466290887728
ROR1	0.196449043172869	0.113106982856539	0.0824149308732933	1439.05810838243	0.357864023574891	0.261116897510982	1.37051269751641	0.170526914500103	0.56399720678646	0.418483473197243	0.644835523389671
CACHD1	-0.641816153997701	0.0819468796713821	4.79787774539871e-15	4347.44900094596	-0.890426858634787	0.209596187142276	-4.24829702665514	2.15401681807427e-05	0.00267877256263775	-1.58204473048878	-1.73066189696745
RAVER2	0.258764281831373	0.0347086091396773	8.96402954801831e-14	798.499233366088	0.389317340577656	0.14755505768055	2.63845473477778	0.0083284818229496	0.13023521083947	0.567199408054785	0.704691182408408
JAK1	-0.0225028231935795	0.101944748334871	0.825298401934815	2544.25422841828	0.0189292616445265	0.229779177850509	0.082380230539608	0.93434435635215	0.987370378581626	-0.104047326595277	-0.000157293676901769
LINC01359	-0.00645881074113833	0.167437494896569	0.969229666091952	73.903306717841	0.0508447713842199	0.319644722596741	0.159066512880818	0.873616471112005	0.973772057040701	-0.065758131815707	0.0605779180726376
AK4	0.241803134151176	0.222884854309068	0.277975177953984	645.904448348651	0.357317957387154	0.361634861916989	0.988062808693411	0.323121888690576	0.719329296642675	0.526721460961614	0.643796359490614
DNAJC6	0.659056122199847	0.163894189687837	5.78952069890501e-05	715.27926443112	1.01628049245741	0.291509638052621	3.48626720971045	0.00048981148059587	0.0225107893691969	1.52249985362436	1.89780199590161
LEPROT	0.409120236310267	0.107307415153714	0.000137512639792845	190.920226577521	0.60156150410459	0.219649723157817	2.73873099158141	0.00616768164585996	0.108213425258182	0.926025384061462	1.10859180375365
LEPR	0.562571972009752	0.198825587168239	0.00466244837310442	611.657935315211	0.862734304434182	0.348277644585857	2.47714522549983	0.0132438001626089	0.165490612856655	1.29223947264294	1.60560361589807
PDE4B	0.223020531956397	0.0353516119044797	2.81501167496079e-10	5007.91528122267	0.371430550991016	0.14407129501469	2.57810239682474	0.00993445543947513	0.142924485031816	0.481896594611322	0.670652623666139
DYNLT5	-0.943881098451311	0.506211354521122	0.0622376572468766	28.2391136400926	-1.32241148993104	0.745267164275365	-1.77441265806584	0.0759949176098129	0.406060073624733	-2.30292571512703	-2.55272860585959
DNAI4	0.22194463754047	0.137043312503283	0.105335031407578	281.787631679813	0.319658059514103	0.260946754723623	1.22499342769242	0.220577696804869	0.628093696168131	0.479328961921197	0.572129577714571
MIER1	0.164138428254716	0.0596041833935539	0.00589064616668261	454.351304379815	0.249396865721477	0.177921334186517	1.40172546963948	0.160997241914533	0.553494425634486	0.341373870364657	0.438422533159263
SLC35D1	0.102304949269779	0.0350401750051987	0.00350427839965955	360.341190670003	0.122806403907159	0.152393344495988	0.805851491174484	0.420328484168876	0.790391441788792	0.193807659744292	0.197520897356703
SERBP1	0.0436979958294531	0.0483726119085306	0.366333621149553	175.698728648809	0.0576959865394868	0.203318276032727	0.283771767424389	0.776585291809221	0.945140016594583	0.0539415843242145	0.0736157798079078
GADD45A	-1.74223911830449	0.239899882277819	3.8039638931011e-13	81.4707638345181	-2.5240530463629	0.447271885321982	-5.64321865333853	1.66900163335364e-08	9.7102515028515e-06	-4.20821504450165	-4.83945236406319
GNG12	-0.357242149667438	0.0934775357306157	0.000132540318016466	750.493996455827	-0.483008495938081	0.21865393751351	-2.20900890892138	0.0271740212473509	0.245952793430441	-0.902906047861685	-0.955344794691622
GNG12-AS1	-0.277905683263883	0.129788739730618	0.0322566499716749	301.709458553057	-0.349471340266599	0.24409886674829	-1.431679486767	0.152235569684426	0.542268288943589	-0.71356878424056	-0.701223601193912
DIRAS3	0.488582932859867	0.214226004367273	0.0225668451582357	15.2853512544251	0.631182171162315	0.463557246086531	1.36160566249566	0.173322367266468	0.568801653721039	1.11566389717758	1.16495993011561
WLS	-0.116279731728971	0.101976714573196	0.25417896438809	1758.21836780884	-0.127149225359432	0.221833740977851	-0.573173516341351	0.56652721420072	0.864308547395701	-0.327846848527907	-0.278144639409422
RPE65	0.574474959700086	0.216519358926295	0.00797262878350583	13.3622175554354	0.422070390060492	0.5185944374026	0.813873731801768	0.415717290459297	0.786489203448763	1.32064607077324	0.767020232202941
LRRC7	0.223477006668797	0.487193181413413	0.646447411108856	36.1036418773235	0.292743519322059	0.69021867095551	0.424131556622189	0.671469872607539	0.910454286000525	0.482985976037998	0.520911210499453
LRRC7-AS1	0.402628944002391	0.273397677910547	0.140835712149862	127.854264171794	0.685394482507816	0.485229289400675	1.41251671628144	0.15779787219871	0.549873035728374	0.910533850613446	1.26812595302597
LRRC40	0.00131230469778187	0.0572333744703638	0.981706898695556	195.958955258867	0.0380140354637005	0.210723146984962	0.180398005665763	0.856840119890095	0.967897877278275	-0.047212287777169	0.0361610289365704
SRSF11	0.0868777588593873	0.0625665390606097	0.164964810931043	675.737899601873	0.123629642691334	0.143621120074428	0.860804056027876	0.389345970732436	0.771073639429342	0.156990516883304	0.199087520678253
ANKRD13C	0.00843331312245506	0.0715949661848071	0.906232481047231	588.167321837047	0.0483750005141921	0.191370418418292	0.252782017795747	0.800436664236875	0.951895694581038	-0.0302179305733523	0.055877944361191
HHLA3	-0.328312754450953	0.0773171622336529	2.17318456201738e-05	102.176346640491	-0.482258589796964	0.225770203734481	-2.13605950572702	0.0326745638628767	0.268913424331866	-0.833865759368854	-0.953917723382266
CTH	0.410450498565992	0.157081966421864	0.00897591260170461	133.717156186573	0.621925130832351	0.31830711468542	1.95385243414051	0.0507186711982067	0.334061130068419	0.929200068123093	1.14734378332053
ZRANB2	0.115292195640027	0.105619239884423	0.275016311316286	864.635179078086	0.180825088727364	0.211938022278621	0.853197962230891	0.393549533248298	0.774357434052931	0.224801851963648	0.307930448597631
ZRANB2-DT	-0.132879227741323	0.169307011902028	0.432546301950744	568.7202317431	-0.16085305731157	0.291460011699485	-0.551887225879275	0.581025620865352	0.872445469571517	-0.367461710330317	-0.34228302814517
NEGR1	-0.187876518510447	0.199096943729367	0.345351902238241	972.845889560292	-0.232992168668506	0.316713923784791	-0.735654959163796	0.4619407067877	0.811660736920404	-0.498713289999045	-0.479563749632065
ENSG00000286863	-0.00564112145585133	0.228339454214331	0.980290283505282	454.409721974085	0.00976134847491449	0.343854966769992	0.0283879816150626	0.977352709621459	0.995449873743522	-0.0638067082297226	-0.0176038314950106
LRRIQ3	0.389767849771023	0.149300232872794	0.00903752914663368	21.4258305501726	0.658598861605986	0.394779835900351	1.66826874555018	0.0952623893957543	0.444560960098321	0.879840721724213	1.21713388920789
FPGT	0.163295742093077	0.0743073555965062	0.0279796414642308	228.852818797651	0.244110642705049	0.194353820516434	1.25601154665446	0.209111783735658	0.614947613108602	0.339362791485436	0.428362851303116
TNNI3K	-0.00583590776540517	0.0975297687771596	0.952285301533759	408.620288202332	0.00502334716270961	0.199096887940196	0.0252306664091028	0.979870976480262	0.995839063026204	-0.0642715676886023	-0.026620247504449
CRYZ	-0.0864050310531673	0.209185199711409	0.679566183545961	106.467490685744	-0.0944317427515853	0.375239586335051	-0.251657197669084	0.801306043657219	0.951895694581038	-0.256550579184564	-0.215883273374335
TYW3	-0.0282297936371045	0.0808609262435664	0.727002684597105	128.292765235935	0.031939641909547	0.230661374667469	0.138469832478855	0.889869110108641	0.977430552653286	-0.117714798336462	0.02460145862826
SLC44A5	0.386712871419698	0.143849355870939	0.00718128833113562	65.7845003556405	0.56709706990952	0.307927727298246	1.84165640062758	0.0655254254547675	0.379504980822761	0.872549985601438	1.04300598902789
ACADM	0.257994137380077	0.0638336268361692	5.30730098348546e-05	236.44118380059	0.363842299381165	0.164025737088347	2.2182024957778	0.026541028655611	0.243404326479106	0.565361450686484	0.65621218163366
RABGGTB	0.313370173063996	0.130661787170856	0.0164699889969353	52.1845805635007	0.424987041604707	0.27798819898408	1.52879526238107	0.126315207232854	0.501023913062956	0.697516908849281	0.772570619791366
MSH4	0.00193949010159905	0.197263152586447	0.992155330299518	61.853288003788	0.0134313774034609	0.370155115267836	0.0362858078936508	0.971054466148469	0.993564258284884	-0.0457155035929853	-0.0106197668217467
ST6GALNAC3	0.107436713018759	0.265280686362985	0.685482955606183	1036.73056487607	0.108081890974162	0.42288934135843	0.25557960535722	0.798275468046071	0.951225209005613	0.206054664808012	0.169500150760821
ST6GALNAC5	0.447280658590137	0.181270306492269	0.0136068235944778	265.882210743588	0.688828213996905	0.30208621672422	2.28023715039521	0.0225936270860648	0.224622604532597	1.01709561015832	1.27466034369627
PIGK	0.00504271681610805	0.0812675006643515	0.950522344181041	164.189632735193	0.0486785308096725	0.205398219196808	0.236995875621637	0.812659989902845	0.95432791769276	-0.0383096222731338	0.0564555624822474
ZZZ3	0.143130897187747	0.0850907961864917	0.0925502047545841	754.789813793742	0.221881023846612	0.183897323050947	1.20654841606988	0.227606102670421	0.634687646346102	0.291239189202735	0.386059888903628
USP33	0.0593123362292941	0.0568657271575511	0.296937030613426	673.922186794231	0.102777095610221	0.160736424751639	0.639413846419856	0.522553743670063	0.845344592932288	0.0912053624904453	0.15940512572927
MIGA1	-0.0542941050334726	0.0347680309073379	0.11837989029923	441.781634084901	-0.0553611911173702	0.173903699824309	-0.318343952275312	0.750224047955399	0.936287538135616	-0.179917535887881	-0.141532017635997
NEXN	0.333444413709176	0.102134134103039	0.00109553159033858	57.5506951379402	0.438925468645514	0.286908042758467	1.52984720966858	0.12605455286393	0.500898985616007	0.745424283166875	0.799095445015326
FUBP1	0.0695156371957461	0.0722229408695014	0.335791157895687	623.53881799547	0.122163686448665	0.170054465292069	0.718379762853323	0.472523161319922	0.819115069884761	0.11555564140335	0.196297806099346
DNAJB4	0.0089005298469475	0.143240103785187	0.950453623663333	92.7957359721164	0.0266357433453918	0.307031409805378	0.0867525031470748	0.9308682422147	0.987138849974248	-0.0291029132283214	0.0145081402066086
GIPC2	-0.168087244088939	0.118254058143505	0.155198231705616	86.9646608492208	-0.272296120939131	0.304314122555803	-0.894786343309451	0.370901312067819	0.760018308017169	-0.451485990399424	-0.554359166757467
IFI44L	-0.80077084526142	0.485263850451515	0.0989069079809336	69.7486817001983	-1.21523112474551	0.709391377489986	-1.71306159520196	0.0867012084448531	0.42723132617469	-1.96139167708111	-2.34876438194372
IFI44	0.0560449501535077	0.215534197588585	0.794842090148067	59.6226584195846	0.033450773557758	0.3839704323785	0.0871180974809639	0.930577640366822	0.987051067357424	0.0834077132274143	0.0274771419992632
ADGRL2	-0.00743228077295622	0.834161106473149	0.992891033190167	41.0565879289884	-0.00471973176366257	1.51637414800275	-0.00311251136131476	0.997516579249268	0.999469746238367	-0.068081327697712	-0.0451613256984699
LINC01725	-0.35321828227893	0.294543946116527	0.230448627130631	105.691078032457	-0.477184086460613	0.47609213693262	-1.00229356765904	0.316201828280943	0.713932876800112	-0.893303048446019	-0.944260944055512
TTLL7	-0.115916582528409	0.278863890346291	0.677648270588896	144.846853234883	-0.152677801988714	0.44992343681332	-0.339341740163809	0.73435230195019	0.930777727633993	-0.326980189360471	-0.326725518107263
PRKACB-DT	0.468306751183939	0.182789633757994	0.010407179472889	18.0709613018557	0.603261624393447	0.451376766187069	1.33649241517103	0.181388377995973	0.579844825923389	1.06727458858805	1.11182713248835
PRKACB	0.273176815413652	0.0725062290005479	0.000164803158912321	1119.04281987759	0.422056530180921	0.159700280850838	2.64280393204272	0.00822226332362415	0.129569685852777	0.601595062336081	0.766993856853543
SAMD13	-0.0885640131046589	0.355680175522469	0.803361543895868	33.597414001565	-0.139986388391232	0.561537953716836	-0.249291054085761	0.803135650739504	0.951968709967084	-0.261703011254795	-0.302573759337594
RPF1	-0.108954989638704	0.144270847551823	0.450122145922393	61.7222082414282	-0.17370468364032	0.310364016649953	-0.559680485886463	0.575697395078752	0.869341310252822	-0.310366278911315	-0.36673967172595
GNG5	0.210460083414112	0.228034663607407	0.356043568189513	117.063682481716	0.293837815915617	0.422866451477658	0.694871430185193	0.487135878530404	0.825418377589087	0.451920959639715	0.522993656804357
SPATA1	-0.0825669986085026	0.172474802583424	0.632138408648343	86.071786978438	-0.100005099941742	0.308550595312695	-0.324112484179114	0.745852875664598	0.934492212801987	-0.247391076704764	-0.226489371533532
CTBS	0.0614095390084706	0.163804379382873	0.707738120975118	128.112897532202	0.170531182531159	0.313370688464712	0.544183578134374	0.586315151241397	0.874213621200013	0.0962103577148119	0.288341146165815
SSX2IP	0.640578604076031	0.104708920955623	9.49308057177723e-10	271.792368398491	0.949150306618653	0.20412539677611	4.64983937133361	3.32193647082375e-06	0.000645652108006037	1.47840307343406	1.77005325916023
LPAR3	0.39249768241443	0.274282903785797	0.152431419808535	42.9118428614903	0.589463805435937	0.469761540337152	1.25481495358874	0.2095459428776	0.615575251817906	0.886355494391514	1.08556988443243
DNAI3	0.508361696657264	0.276348765233535	0.0658320309237342	21.7827147667391	0.733593181467859	0.51117532277402	1.43511071208765	0.151255551505046	0.54145446320138	1.16286611306856	1.35984807218579
SYDE2	0.143136147307672	0.104185198301154	0.169484342742325	69.9815742414714	0.288810316953188	0.283637453900133	1.0182375880968	0.308565060397939	0.709033646545023	0.291251718665986	0.51342632679634
C1orf52	0.251891725494863	0.0443068952995753	1.30691339553682e-08	227.731741294545	0.321275791729944	0.178093419683074	1.80397339947579	0.0712354771168089	0.393662619553186	0.550797984222546	0.575208121954802
BCL10	0.415193934429298	0.218882032682864	0.0578431840099993	20.7627153774083	0.731131399257043	0.461385153373036	1.58464439939599	0.113047151172733	0.477762556524659	0.940520324837732	1.355163300892
BCL10-AS1	-0.0287981402302758	0.190998688687515	0.880151915371381	98.2708739345846	-0.0254344287016812	0.355884313355464	-0.0714682489426748	0.943025093593359	0.988824338378542	-0.119071163115706	-0.0845813918393337
DDAH1	-0.0174208029739922	0.0917077414772199	0.849340471683853	2831.6590408465	-0.00604126416349319	0.217012382980502	-0.0278383384418943	0.977791088147348	0.995449873743522	-0.0919190349576145	-0.0476762017193208
CCN1	-0.793794978611295	0.290679184156108	0.00631753517820835	73.4502960182663	-1.22440552098813	0.435025196592307	-2.81456230714748	0.00488437081482235	0.0943468439596163	-1.9447437021612	-2.36622325704909
ZNHIT6	0.22912781232599	0.106949283060647	0.0321615572631309	293.10906275292	0.352897931029203	0.239520977734109	1.47334874117353	0.140657024260192	0.523370789937195	0.496471679761499	0.635385049786391
ODF2L	0.0684025798591032	0.172395186020811	0.691531334750729	174.627436626571	0.0778434034922287	0.303436949617245	0.256538973221357	0.797534690757845	0.950831317792857	0.112899319034498	0.111956312195181
CLCA4-AS1	-0.0591648237556716	0.179975984474958	0.742354239373737	14.9317131202442	0.177933511398683	0.489521441740899	0.363484612167125	0.716242905738017	0.927299882258292	-0.191541554407163	0.302427777238783
SH3GLB1	-0.272191562241465	0.104685930952796	0.0093202634779441	489.883723820284	-0.350203315891287	0.231733087822902	-1.5112357030297	0.13072840896758	0.50740811607465	-0.699931977770237	-0.702616550732351
SELENOF	-0.053501450259161	0.0526857899868578	0.309876313632318	262.953163251388	-0.062335962450038	0.182228341671447	-0.342076111093784	0.732293614770812	0.930236735968687	-0.178025857410534	-0.154805006764143
HS2ST1	0.103588657954172	0.0330319549758257	0.00171261298420112	1794.05701770552	0.20766936884133	0.149509546017234	1.38900407615037	0.164831510560254	0.557943767587094	0.196871243246403	0.359015110891397
LMO4	-0.377852885117383	0.099087099933533	0.000137100828400291	288.677483120101	-0.585172594901745	0.247150431653881	-2.36767781867055	0.0179001159723863	0.19664440092021	-0.952093772349713	-1.14976306450362
PKN2-AS1	-0.494717152202458	0.237474321740042	0.0372289130209752	326.218111169264	-0.676908898893486	0.359790769597067	-1.8813959559095	0.0599180765850957	0.363431369445462	-1.23099150435136	-1.32433724155739
PKN2	0.0843276589195815	0.0735691375092782	0.251697150395046	1106.79013326859	0.134643387003747	0.184030638252116	0.731635711762784	0.46439094504779	0.813019534872425	0.150904678095032	0.220046674971118
GTF2B	-0.141037062802153	0.0859570100888006	0.100841835634064	136.538453280936	-0.141506673018914	0.226406131127311	-0.625012548530955	0.531962822253554	0.850049987039054	-0.386930464580518	-0.30546686082759
KYAT3	-0.107776073311908	0.0705304934800396	0.126493250786648	181.752914432012	-0.133337689472044	0.188760900814434	-0.7063840493277	0.479949337528747	0.823145283378624	-0.307552783409532	-0.289921285978738
RBMXL1	0.0669943032091927	0.102420846512049	0.513042176551627	51.6481143052287	0.0678505380199429	0.292259950036118	0.232158179769612	0.816415158105988	0.955023200470612	0.109538452847702	0.0929398902299972
GBP3	-1.16333073600921	0.232016024012044	5.33071288809788e-07	10.5200820780837	-1.56724937885286	0.627844495371832	-2.49623814560113	0.012551830247041	0.161135367116692	-2.82664445080289	-3.01865508327639
GBP1	-0.794945223240856	0.245920713170344	0.00122700752992688	31.9413326580602	-1.12562156590988	0.47378064236745	-2.37582852749159	0.0175095975800548	0.194261706179936	-1.94748877237328	-2.17823740070311
GBP2	-1.44315336425816	0.609656555366224	0.0179252807035469	41.8597817785761	-1.8968923268699	0.81663290469762	-2.32282132639791	0.0201887529116638	0.210299033621318	-3.49444392730634	-3.64596557942233
ENSG00000286802	-0.0512517311253416	0.229347868513337	0.823171890907344	23.2715424878505	-0.141335287622287	0.451949779301057	-0.312723435424314	0.754490789075869	0.937208928211379	-0.172656880393751	-0.305140714435449
LRRC8B	-0.210662407912882	0.140076880712603	0.132605670171998	146.121843836381	-0.280308515555962	0.267193932876606	-1.04908263648865	0.29414008686496	0.698734226579275	-0.553092040959364	-0.569606752888573
LRRC8C-DT	0.208743843141629	0.0657483240568534	0.00149892160203404	129.966061485635	0.45992177342809	0.228692463878022	2.01109282583705	0.0443156528217409	0.311569727653597	0.447825135214471	0.839051410855395
LRRC8C	0.920815458776569	0.399256367179062	0.0210924068353661	225.28622657019	1.39055061732489	0.575001085497016	2.41834433429448	0.0155913150070521	0.182736242367101	2.14719110547091	2.61003800500039
LRRC8D	0.413702585974141	0.0797077284153871	2.10018306765385e-07	454.402647090541	0.621271039017101	0.189356238526397	3.28096419664829	0.00103452875535911	0.0364684182115315	0.936961206964134	1.14609904666343
ZNF326	0.0902937463318379	0.0930129474347132	0.331665141714869	377.275282858276	0.152623043775874	0.200789299802843	0.760115424107442	0.447185593740076	0.802145182315615	0.165142804852722	0.254261959957811
ENSG00000287372	0.701214425513814	0.306860649438263	0.0223055978656797	289.320500204757	0.943772847132391	0.482671970077863	1.95530899998221	0.0505466095576875	0.334061130068419	1.62311106244445	1.75981995431138
LINC02609	-0.042273969363442	0.205329123070508	0.836881568793548	36.6858244207447	-0.032699261197078	0.450007963580444	-0.0726637389634387	0.942073704353722	0.988824338378542	-0.15123136294262	-0.0984063673302971
ZNF644	0.229957779151446	0.0487008396616795	2.33715647130836e-06	1313.43513012485	0.346035465466208	0.133906908787728	2.58414945575922	0.00976194822528334	0.141845691245501	0.498452403818817	0.622325778526373
HFM1	-0.0848588423700588	0.0992319802777468	0.392464684901081	309.693102116419	-0.0926117450152115	0.224990984614289	-0.411624248740364	0.680614855405197	0.913060319646815	-0.252860584563268	-0.21241981786935
TGFBR3	-0.100848371625274	0.153173532131079	0.510285672987701	1489.04709621365	-0.126949692568115	0.290197028612353	-0.437460346079889	0.661777527986228	0.906873388407734	-0.291019754652507	-0.277764928528084
BTBD8	0.232705746030377	0.113649208045406	0.040601256453729	578.547828816112	0.374020924308906	0.249415707696866	1.49958848928425	0.133721031197438	0.512239241181653	0.505010454018981	0.675582103823454
GLMN	0.202930289622988	0.11913333135682	0.0884954778279395	185.915123862348	0.297553095536322	0.223291159677618	1.33257893400671	0.182670022104632	0.581092135936006	0.433951032106128	0.53006383354014
RPAP2	-0.0230293601600912	0.0615488319341009	0.708282269405821	885.723732521533	-0.00983962059034938	0.137050297723869	-0.0717956892744178	0.942764503429769	0.988824338378542	-0.105303912285993	-0.0549044736086593
EVI5	0.112006822191581	0.0731515841852551	0.125729710244672	926.708038476079	0.15479068768583	0.186215454868011	0.831245117627564	0.405835171708018	0.78183742682028	0.216961275657436	0.258386986095339
RPL5	0.0379589508726242	0.153292638476151	0.804425266115978	170.087690281007	-0.0191675863640832	0.282372928054681	-0.0678803966659701	0.945880843948038	0.989015795447816	0.0402452966373213	-0.0726555915159375
DIPK1A	-0.236107415334587	0.122683235792604	0.0542883396785076	727.093370247995	-0.3407903377099	0.270110240797764	-1.26167129651724	0.207067089494969	0.612628597858137	-0.613816803435411	-0.684703654222059
MTF2	0.113833442791842	0.117605696999667	0.333082046343978	328.917987406049	0.113985186854474	0.204596386685215	0.557122189209763	0.577443948040261	0.870444836174277	0.221320523829242	0.180734122213422
TMED5	-0.149958549724378	0.145219266001631	0.301774571727526	185.027830702146	-0.197641319019811	0.278152559803942	-0.710550063458412	0.477363097131881	0.821486638467869	-0.408221681568852	-0.412291086389298
CCDC18	-0.229513597604063	0.199055313930475	0.248904568383481	115.168011442359	-0.342576450653361	0.339792781196722	-1.00819225601802	0.313362174828744	0.71139230258198	-0.598080592049799	-0.688102626969618
CCDC18-AS1	-0.074985586031065	0.0552718815578821	0.17488676472658	1733.35432884698	-0.104695286024334	0.159184974242492	-0.657695781417461	0.510733633658266	0.841102887404833	-0.229297960425886	-0.235414795165939
DR1	0.228091099269518	0.174037009313058	0.189996445332301	98.8422497972689	0.376010313519415	0.349182145167165	1.076831443771	0.281555575043413	0.688204100929319	0.493997553774159	0.679367911286282
FNBP1L	0.12847339309702	0.0850999946414035	0.131126197392169	401.721226865279	0.183935283172381	0.203292159599531	0.904782966223187	0.365580377442057	0.754897459055865	0.256258910374368	0.313849148306362
BCAR3	0.127365738794117	0.0498440609619053	0.0106101145147052	1469.01379634378	0.199593606603926	0.143659626038312	1.38935073206092	0.164726124075717	0.557943767587094	0.253615482399103	0.343646936184864
DNTTIP2	-0.0994854329253845	0.112022879043602	0.37449697816712	30.3653808608452	-0.139232357743933	0.336929694271827	-0.413238607671081	0.679431804462109	0.912749130999488	-0.28776708793292	-0.301138839093398
GCLM	-0.289169032750134	0.207855297639712	0.16416370407619	227.479079326363	-0.386419254565513	0.351296789044569	-1.09997946641205	0.271341068567477	0.680702488284244	-0.740448879455382	-0.771535478301657
ARHGAP29	1.07135778968213	0.553568286629282	0.0529452768574613	523.943643031414	1.67815095438265	1.0184023758294	1.64782702221795	0.0993881722360265	0.452795056005442	2.50646187066758	3.15734141681831
ABCD3	0.145942952741091	0.0332526913959732	1.13922042443736e-05	547.487985902268	0.275783989385929	0.149835228268663	1.84058176820363	0.0656828715223739	0.379504980822761	0.297950187659768	0.48863722677666
F3	-0.237027112995321	0.124590387332859	0.0571122126955187	1143.79572105014	-0.333918857599868	0.226774505754649	-1.4724708868339	0.140893763126677	0.523983580843137	-0.616011671020722	-0.671627228279956
ENSG00000288736	-0.481278376457874	0.137580523781423	0.000468483932157852	32.0694815786338	-0.979958150196557	0.411023703051044	-2.38418889938047	0.0171168136426741	0.19224555687295	-1.19891973280365	-1.90103993559395
SLC44A3	-0.8492671900454	0.140145061004425	1.36193303021639e-09	442.539001322737	-1.19022096361232	0.270075782990609	-4.40698884747362	1.04817582823451e-05	0.00146593436746836	-2.07712868470531	-2.30117004788157
CNN3	-0.570520741722371	0.13840570105056	3.75450621817649e-05	1763.72311168885	-0.809840885685317	0.266541103847341	-3.0383339529844	0.00237890165550922	0.0613495116655701	-1.41189752226441	-1.57730679873941
CNN3-DT	-0.499688594243703	0.14458969653062	0.000548443810004125	195.517117638075	-0.647397847336269	0.298898248050667	-2.16594727991355	0.0303152158019202	0.25800749785777	-1.24285590007013	-1.2681777134816
ALG14	-0.140616405059806	0.0868254989162212	0.105333512772044	215.564618745995	-0.148602513245784	0.218428757359213	-0.680324857598316	0.496298788405163	0.831929853186604	-0.385926560707967	-0.31897024404894
TLCD4	0.356766222534643	0.123489145523759	0.00386408556331331	392.260421566559	0.544810210660771	0.270393726341184	2.01487740870632	0.0439174956300988	0.310087365990188	0.801082011143417	1.00059409817153
RWDD3-DT	-0.116555861947269	0.233552890249861	0.617740263111156	167.887139600583	-0.142578726085014	0.370404033946783	-0.384927573724801	0.70029107614197	0.920729997223152	-0.328505836031455	-0.307506977702031
RWDD3	0.135485919856825	0.076380368568725	0.0760909911310595	308.436282303766	0.217028121501438	0.20468192692382	1.06031892880417	0.288999530617223	0.693824730345475	0.272994375009479	0.376824816240277
PTBP2	0.279420925065389	0.0715074217891777	9.32254276299786e-05	1292.35626358495	0.433584109435733	0.174416173299152	2.48591688049517	0.0129218142553289	0.163717585665295	0.616496691924631	0.788930838988904
DPYD	0.0935287199666238	0.25221750944406	0.710767401040295	295.474383361078	0.16994745271188	0.438229449500143	0.387804728563376	0.698160545971382	0.919563989962306	0.172863101503966	0.287230308379812
SNX7	0.511732974132139	0.124918121382947	4.19358106703438e-05	310.301290991624	0.722600639260913	0.272515103608117	2.6515984974544	0.0080111742666955	0.127625990919043	1.1709117001855	1.33892926549745
AGL	0.403037770999835	0.107222057317429	0.000170657066940069	567.319176936485	0.563264655333944	0.230085296295209	2.44806888751053	0.0143624192791373	0.173538566112599	0.911509520295993	1.03571290448505
SLC35A3	0.154074008858524	0.105510466576214	0.144215259161439	103.514857152783	0.194213876297583	0.234962230198492	0.826574876028008	0.408478062397556	0.783524651620483	0.317355033696063	0.333409309965634
MFSD14A	0.00893132258075929	0.0421336002151012	0.832125562886375	236.469547392873	0.0541447300828736	0.172371575743706	0.314116349225581	0.753432672647644	0.936955622835451	-0.0290294260637976	0.0668577391365074
SASS6	0.214177505774609	0.157977261582879	0.175179060524143	65.1518824933441	0.306071449595618	0.319658580922114	0.957494864404075	0.338317537297101	0.733165376405431	0.46079262495791	0.546274260438179
TRMT13	0.113271174062343	0.134878090383979	0.401018231112785	203.130166759448	0.165523993318245	0.253329455730781	0.653394185215285	0.513502186541165	0.841956861303007	0.219978663931911	0.278812465609035
LRRC39	0.0850269489242894	0.196329220495005	0.664954098375419	41.6461653861292	0.140628447771677	0.389136647230293	0.361385772254066	0.717811082463848	0.92790504885404	0.152573540624093	0.231436244996441
DBT	0.12306414589657	0.0765810879865888	0.10805913039437	312.787281700345	0.184913655186967	0.178394910217342	1.03654109280182	0.299949778860391	0.703105484854856	0.243349688302719	0.315710990149414
ENSG00000285530	0.61055708770312	0.278114800591976	0.0281390780781924	16.4996462056983	0.906736430314456	0.589079408381984	1.53924312649966	0.123744952724342	0.498027210120521	1.40675642697402	1.68933965691905
RTCA-AS1	0.372252537974684	0.170439533352713	0.0289568174919018	117.150474609965	0.523745401039886	0.307908140214618	1.70097939169398	0.0889468570524837	0.431819771638309	0.838040256473832	0.960507767631211
RTCA	0.279233640148569	0.103466318398256	0.00695925303020256	104.344934142266	0.417442443375142	0.247897230373995	1.68393347011324	0.0921945270171322	0.437939057956952	0.616049734613878	0.758213250137079
CDC14A	0.254398398847588	0.062474175233793	4.6599783428752e-05	1896.33280657606	0.427355705412679	0.185921755834201	2.29857825672527	0.0215288994062487	0.217394465396882	0.556780185030215	0.77707818677413
EXTL2	0.0554723365008002	0.140293862057718	0.692546954603228	199.781819205513	0.116245811973736	0.265186086846359	0.438355621730206	0.661128511201241	0.906832411096428	0.0820411650682833	0.185036091582689
SLC30A7	0.0766883161911222	0.0418964327682401	0.0671862758444309	322.126034042298	0.16444236673425	0.175634501479174	0.936275989907078	0.34913110693294	0.741586956862315	0.132673310936416	0.276754130331025
DPH5	0.231090795753668	0.0493914295017072	2.88610722410251e-06	171.607816525086	0.27436080618366	0.175100920355595	1.56687243919957	0.117144510955651	0.485631937295625	0.50115635917285	0.485928909289232
DPH5-DT	0.413227147536269	0.10954894624461	0.000161893760067776	337.69298075324	0.631726066673175	0.238331458380397	2.65061973340039	0.00803442437344444	0.12774010142032	0.935826568418612	1.1659949632168
S1PR1	0.374917260025213	0.103827230311969	0.000305051161238819	168.561135359249	0.567807489251469	0.244049558046657	2.32660732433253	0.0199861743608191	0.209135903653319	0.84439964206572	1.0443579169625
COL11A1	-0.308441344822982	0.291838394903812	0.290561380510047	318.697961605501	-0.450973222138708	0.452969860346626	-0.99559211686537	0.319448366553197	0.716498559074665	-0.786442443284713	-0.89438167194884
RNPC3-DT	0.0321467848314133	0.261360452377905	0.902108766818587	56.1208419938858	0.120080527245225	0.445348806456878	0.269632534104147	0.787442968441086	0.948009786277228	0.0263745047576215	0.192333554349622
AMY2B	0.447519621604152	0.175461198552773	0.0107558262701892	288.274590779796	0.656529970778908	0.30261763647416	2.1695033324172	0.0300444916382747	0.256453715304405	1.01766589776037	1.21319679017691
PRMT6	0.401130633228775	0.205597693339544	0.0510515300152949	20.3895193738696	0.619415925755885	0.475594778319818	1.30240270497536	0.192778758388417	0.595828100458887	0.90695811709782	1.14256876631829
NTNG1	-0.378620683901956	0.207875564897867	0.0685489031198575	683.213566612973	-0.529978172589669	0.360460898358799	-1.47027923140261	0.141486143552784	0.525026041083069	-0.953926131761124	-1.04472808452496
VAV3	1.14323956190411	0.126081317839365	1.2180367855164e-19	2471.36139071279	1.70466256595362	0.241863475737567	7.04803633849727	1.81460257901503e-12	8.79779817059123e-09	2.67800843271784	3.20779301090901
VAV3-AS1	1.18888973793736	0.143765648029165	1.34367369520209e-16	33.734298142344	1.6996055255853	0.338986041982126	5.01379205954126	5.33676604837011e-07	0.000152202474850085	2.78695303040124	3.19816946360862
LINC02785	0.936799335853396	0.166786450541761	1.94572247127877e-08	22.5121239187742	1.22829970234476	0.409562451453117	2.99905349718164	0.00270819749835962	0.0661058520088637	2.18533678658038	2.30127453049386
SLC25A24	0.487516127524388	0.166793815268944	0.0034682469977245	70.829565523992	0.726953787054092	0.324277420857706	2.24176504528535	0.0249765614780368	0.236513077277374	1.11311795566805	1.34721330529979
EEIG2	0.147718523836858	0.203101341946082	0.467033399342466	24.1799322045006	0.220986745590222	0.468464987996634	0.47172521160068	0.637122939208682	0.895790541400704	0.302187605682992	0.384358077473767
PRPF38B	0.621582222561924	0.0899381188632675	4.80499543398758e-12	173.666183807726	0.99498485630375	0.247722264291772	4.01653383537556	5.90603877265162e-05	0.005281015669049	1.43306802061876	1.85727640249317
STXBP3	0.243905784388996	0.0852541919769093	0.00422407978979124	469.021385607883	0.373472061673153	0.211855210733599	1.76286464883218	0.0779233205922226	0.409810092501956	0.531739456600039	0.674537618284111
AKNAD1	-0.0568235454865698	0.212759480117586	0.789408494210191	16.6859653887712	-0.0336289128717691	0.493772853312496	-0.0681060383254531	0.94570122363162	0.989015795447816	-0.185954070606303	-0.100175494371544
GPSM2	0.311474762120774	0.139529735745939	0.0255939428784134	704.839796832723	0.511033443726868	0.28184116950247	1.8131965767421	0.0698015076477705	0.39063117847997	0.692993491842002	0.936316914172992
CLCC1	0.328471955076772	0.0634334400983526	2.24019653781745e-07	281.026202698803	0.500713374003636	0.181496532867494	2.75880407241275	0.00580133054469255	0.104690263985798	0.73355746134323	0.916677822551939
WDR47	0.360240683135038	0.101893588247827	0.000407066206385776	229.515858306786	0.5388563165985	0.23015325095193	2.34129352668169	0.0192170520289966	0.204818621520776	0.809373845812381	0.989263838383871
TAF13	0.19642084397902	0.0896275914922547	0.0284140351223135	51.2529166331387	0.219685082440271	0.274981431265959	0.798908789691309	0.424343301896829	0.791581165638082	0.418416175541554	0.381881012633393
TMEM167B	0.273982911191959	0.1166881003723	0.0188748463495069	49.5261574416391	0.34644883673594	0.289336754851197	1.1973896538451	0.231154714391379	0.637837721044301	0.603518817902719	0.623112424010123
ELAPOR1	-0.033279247083254	0.301059713108251	0.911980848552309	24.1276166700121	-0.00498704196770231	0.541558356584278	-0.00920868805193337	0.992652633820956	0.998077147094302	-0.129765369046445	-0.045670016989243
SARS1	0.0290679462967126	0.0737797597920002	0.693593838546475	75.3795892118542	0.0788054540653125	0.220674310985707	0.357112043143149	0.72100792901095	0.92790504885404	0.0190268260706693	0.113787094336734
CELSR2	0.278411001490338	0.0985248503962709	0.00471634793303399	75.3810792355612	0.307713705031465	0.260776551675934	1.17998993028276	0.238004219924959	0.644972999729365	0.614086499300294	0.549399472363554
PSRC1	-0.698262808465622	0.210608163468233	0.000914926407786466	31.7768317797829	-1.06835390123445	0.423771004974719	-2.52106418016539	0.011700050987454	0.155600341652465	-1.71675523099381	-2.0692570407204
SORT1	0.0466884273040503	0.104014666794502	0.653529850927714	1229.46641650876	0.0870108760215271	0.216503180199477	0.401891907275261	0.687763578823434	0.915660218613363	0.0610782786857539	0.129402011474818
PSMA5	0.101543461177156	0.0934620732488724	0.277272419761423	65.7872089560183	0.194536805385713	0.258719604390676	0.751921393215938	0.452098332019719	0.805390674010155	0.191990360861785	0.334023843987108
SYPL2	-0.0128902628079642	0.125681806074267	0.91831006395055	52.0062131989194	0.0136906615895718	0.317328688626436	0.043143472620872	0.965587165401965	0.992756233664756	-0.0811068559351957	-0.0101263490422659
ATXN7L2	0.310934594704941	0.2294640595268	0.175402570258551	23.4820875340495	0.339648534669997	0.44336163501449	0.766075609268484	0.443631314869959	0.799580851893873	0.691704376948846	0.610171449878596
CYB561D1	0.239839101772414	0.12099615344709	0.0474563739546832	48.5656178986035	0.253506546689861	0.289066332882252	0.876983992435827	0.380495332763705	0.765978250371719	0.5220342782181	0.446243255619083
AMIGO1	0.495997200211809	0.293202210779624	0.0907116337079085	17.7443220358764	0.69024135354455	0.543685424905378	1.26956015726314	0.204241349272228	0.609519746113485	1.13335811971872	1.27734954810998
GNAI3	0.16060001446462	0.0930124908465285	0.0842305459387544	180.362593070631	0.265318072193528	0.222314528446771	1.19343559796657	0.232698820404422	0.639060739353131	0.332929410774431	0.468720587436789
AMPD2	0.840221482578204	0.354748222511622	0.0178603371638084	104.696728980969	1.19644045105849	0.504270049483597	2.37261850527058	0.0176624962056311	0.194917304484753	1.9548527822574	2.24064637857541
GSTM4	0.0804474040899572	0.10328909510406	0.436064131169051	82.3670504510248	0.0153372998074797	0.264475571506303	0.0579913665376624	0.953755505459622	0.990765088714854	0.141644411474929	-0.00699279668307741
GSTM2	-0.145726915709799	0.108318350362308	0.178509781245994	252.70774920403	-0.202992697186669	0.233434102923651	-0.86959315131886	0.384522781827803	0.768781286829608	-0.398122845040248	-0.422474758490006
GSTM5	-0.37952548293458	0.254865826584207	0.136456099310236	207.196058198263	-0.594597266051902	0.439401151543763	-1.35319915289908	0.175992015825034	0.572477245057627	-0.956085443622741	-1.16769821273228
GSTM3	-0.406381218091468	0.185243647164038	0.0282522350255317	145.232929355905	-0.591732382170627	0.303739813743462	-1.94815547845961	0.0513963622063115	0.335982062153169	-1.02017692182489	-1.16224633900109
LINC01768	-0.704475710071822	0.400091314231183	0.0782744079994282	34.8296165868363	-1.12043227207084	0.609575991128275	-1.83805183993058	0.0660547668215314	0.380050072555053	-1.73158238227228	-2.16836217506156
CSF1	-0.0122435204092869	0.144353300299245	0.932407392935306	224.262650730426	-0.0374731958226266	0.292617605286571	-0.128062000185969	0.898099907839543	0.979518833197822	-0.0795633987888885	-0.10749116443133
AHCYL1	-0.121887424676253	0.0825496731071309	0.139800511474164	4184.71344784475	-0.138482502031801	0.18591917579464	-0.74485324840706	0.45636044048547	0.808026303647004	-0.34122966334178	-0.299711863750395
STRIP1	-0.0519062423521442	0.0463405632712749	0.262669519200604	186.543986524199	-0.0783820711673595	0.161840141259773	-0.484317861793922	0.628160301409723	0.89211368132978	-0.1742188779254	-0.185340750001563
ENSG00000258634	-0.103406549347304	0.12393515881249	0.404078103982742	26.0753669337381	-0.220598071477879	0.367304591342352	-0.600586207408082	0.548115626758328	0.856389267734962	-0.29712487114814	-0.455977783954038
KCNC4	-0.105234928613132	0.214083946500093	0.623031008210046	98.1471919680599	-0.17801955457443	0.350211945482819	-0.508319481589937	0.611229309816185	0.884534324097003	-0.30148831639276	-0.374950870669427
RBM15-AS1	0.8028015556553	0.161198929937544	6.35213553967857e-07	58.2495767089262	1.26867378748803	0.375141338594731	3.38185546876932	0.000719980145283706	0.0286445933213803	1.86554975567128	2.37810641036577
RBM15	0.413955253223886	0.0973170234342086	2.102879067724e-05	83.714471826605	0.555322085234142	0.24909375613358	2.22936975159001	0.0257893131222958	0.239837314171223	0.937564199860617	1.02059819440266
LAMTOR5-AS1	0.296117735942671	0.100638919757614	0.00325702171275663	255.580214391032	0.451923221389526	0.22655347388997	1.99477506846358	0.0460674177085663	0.31928891767781	0.656343796616986	0.823830167149308
SLC16A4	0.131986623315686	0.140924747246102	0.348977113851852	45.5946005592862	0.418604799186863	0.418206110650173	1.00095333025161	0.316849371751833	0.714069796923766	0.264643269121703	0.76042521312714
SLC16A4-AS1	0.644545246716473	0.166646431529175	0.000109848215631359	41.6685335808578	0.908382646826687	0.376832002484921	2.41057723557604	0.0159272985987821	0.184733609963785	1.48786950542113	1.69247240677238
LAMTOR5	-0.0414635696040145	0.109130966152602	0.70398757117167	64.3503569268445	-0.170195355268118	0.35207662210405	-0.483404306287113	0.62880869116074	0.892556105487749	-0.149297335882368	-0.360061420194869
KCNA2	0.526163959687118	0.169321815862593	0.00188690493917605	380.835371521847	0.772421682247152	0.285298465669774	2.70741618057354	0.0067809191571104	0.114684266442059	1.20535139028258	1.43373870517213
LRIF1	0.101452127770438	0.121524085559816	0.403812619172302	131.732090125381	0.160470246133713	0.275062956272531	0.583394610122348	0.559627685370302	0.861626408776441	0.191772392781164	0.269195185237059
DRAM2	0.116737526714262	0.134214111620453	0.384417480085438	183.429578024255	0.176401833874596	0.265862763423466	0.663507110221464	0.507005827222666	0.838791387339883	0.228251148901454	0.299512995068103
WDR77	-0.126883624519012	0.258959945087324	0.624152339865339	25.3571492774323	-0.163368683562689	0.469716297798109	-0.347802885121324	0.727988222773516	0.929073599618409	-0.35315314379931	-0.347070264642114
ATP5PB	0.173284460657615	0.0550326581102062	0.00163966546022168	133.250755040538	0.261333867935318	0.20010387801954	1.30599102087266	0.191555611104522	0.593182108476745	0.363200967368782	0.461138647143513
C1orf162	0.417987713681294	0.283254468325611	0.140034786215015	26.7274276093295	0.644474514371679	0.517812377457619	1.2446100990014	0.213275106329168	0.619797486824724	0.947187706720406	1.19025525787484
RAP1A	0.0386825522483281	0.140482823661425	0.783044036098969	448.183816623493	0.0942798405851841	0.279794258823646	0.336961312149756	0.736146064721299	0.931528217585187	0.0419721784942894	0.143234850291255
INKA2	0.550070848563118	0.357213736015029	0.123586494032938	36.5841066828669	0.773656046394261	0.563840972237123	1.37211746660528	0.170026872862558	0.563720279413244	1.26240541760026	1.43608770001702
DDX20	0.160360985040754	0.137178246722776	0.242404763245027	21.2906549906609	0.0160496586187632	0.481704824417316	0.0333184510621777	0.973420640108123	0.994653297517234	0.332358964684616	-0.00563717793852876
KCND3	-0.370427110112541	0.266321433254143	0.16425503699052	1104.57911352149	-0.426925728019572	0.44676292129994	-0.955597941694337	0.339275401818401	0.733741533638642	-0.934372086680839	-0.848619293115357
LINC01750	-1.02371067015185	0.306215802559201	0.000828474336416966	29.9559069889131	-1.3520040264627	0.54591830668844	-2.47656839841844	0.0132652205129576	0.165615993442891	-2.4934397794281	-2.60904319983334
LINC02884	0.0855021244361814	0.155696135771118	0.582895500171563	758.115878342467	0.210389060710658	0.295431833897731	0.712140793816713	0.476377595314767	0.820669444966633	0.153707551694157	0.364190684238788
CTTNBP2NL	-0.468307899939622	0.122372491668955	0.00012976456787328	186.883548296228	-0.610609851827541	0.270580995021893	-2.25666200901558	0.0240292024643117	0.232383477289504	-1.16796556200234	-1.19817016181512
WNT2B	-0.153003037501741	0.394706386656141	0.698284237633836	23.5407351707844	-0.220494079016012	0.676162160680666	-0.326096448215986	0.744351384197007	0.934170031698856	-0.415487381832861	-0.45577988630981
ST7L	0.0198328187278019	0.0336430396300188	0.555520991246039	619.650915625282	0.0230422997581993	0.122322386112281	0.188373530721094	0.85058384767151	0.965060134319616	-0.00301289743044253	0.00766981743005808
CAPZA1	0.053864943669706	0.0500249020449173	0.2815863370237	571.009611602751	0.12371173329572	0.168822413926318	0.732792112247095	0.463685232891307	0.812646383670806	0.0782051061410362	0.199243739089949
MOV10	-0.0208835089506232	0.114318834787345	0.855050865086853	230.48883016343	-0.020737916124562	0.216508928813882	-0.0957831911975741	0.923692767453674	0.985564936090377	-0.100182817100431	-0.0756439288884929
RHOC	-0.549047074929178	0.0764518096228769	6.88952557472952e-13	60.4673809174602	-0.923197262483696	0.307072968648271	-3.00644262680493	0.00264323928758505	0.0651625685388552	-1.36065040357054	-1.79302397211883
SLC16A1	0.162691896933561	0.19761918519199	0.410360366539867	108.493831791488	0.212442131057241	0.336577882559333	0.63118268331191	0.527921083186244	0.84747051340673	0.337921709025676	0.36809767689701
SLC16A1-AS1	-0.378791282941284	0.0642867690653613	3.81059467981858e-09	1106.26437757661	-0.558716868414217	0.155239784579435	-3.59905722574824	0.000319372911070974	0.0170701188930526	-0.954333268059813	-1.09941781972097
LRIG2-DT	-0.207437446820723	0.170192984996747	0.222906199902192	131.878492251514	-0.318555234142611	0.301439073780673	-1.05678149201849	0.290611322981091	0.695335037466683	-0.545395639340365	-0.642390254422191
LRIG2	0.104297634911926	0.0391777863251887	0.00776403784532157	269.984913356475	0.131907109835296	0.159813675246813	0.825380616718694	0.409155535910749	0.783650802728639	0.198563223784946	0.214839539801203
MAGI3	-0.0533725704632055	0.0648268093667927	0.410331640289128	1154.99124707873	-0.0354753103040085	0.177816208923415	-0.1995054923215	0.841867347461193	0.962540923134103	-0.17771828449976	-0.103689188495044
PHTF1	0.256455980917204	0.1050844498325	0.0146679579868208	248.525885654303	0.348524873654359	0.212916789480815	1.63690648588219	0.101650010532916	0.456620343404982	0.561690625038413	0.627063122052186
RSBN1	0.262268280450656	0.149554072190932	0.0794873088559966	234.172204859647	0.39232606720754	0.288788897874144	1.35852198645987	0.174298110882216	0.570043500621085	0.575561735498669	0.710416788875387
BCL2L15	0.115252720733418	0.307995108605716	0.708253226721041	17.0567012360962	0.0510767384564426	0.556079494846001	0.0918515049194318	0.92681602197448	0.986344640940841	0.224707644707667	0.0610193513872009
AP4B1	0.122429641881664	0.219391193504852	0.576815264281047	35.9246665262932	0.153054223741997	0.396768341003849	0.385752107526424	0.699680267718264	0.920513235656895	0.241835438180613	0.255082495388962
HIPK1-AS1	0.231682657647003	0.143524425311107	0.106475697087854	20.9716083033795	0.437351249453105	0.418206186038669	1.04577900579564	0.295663076247789	0.69982415687943	0.502568843449068	0.796099706054208
HIPK1	0.0509292823851284	0.0735871649106369	0.488877897696857	215.947246780278	0.0993653356421376	0.197587938918209	0.502891705769903	0.615040412882329	0.886157781612033	0.0711991213809753	0.152912546861182
TRIM33	-0.00397992112812256	0.0405756495224898	0.921863652648365	689.972228995249	0.00274856695512135	0.130883585024075	0.02100008916027	0.983245584552579	0.996111236998626	-0.0598422371783047	-0.0309491540053439
BCAS2	-0.329664259210155	0.0872974841430904	0.000159154994237782	85.4637648225521	-0.642398133245601	0.287411691496415	-2.23511482744819	0.0254098111857698	0.237522945820708	-0.837091138875632	-1.25866325808169
DENND2C	-0.0308748352718612	0.111845376475212	0.782510218766521	39.6963723000602	-0.0698774938615714	0.296635988499259	-0.235566473963917	0.813769091267151	0.954580559250597	-0.124027216420995	-0.169156540264033
NRAS	0.113242581867065	0.10879294104627	0.297921921068021	32.4120362532798	0.135140208839723	0.340940123055137	0.396375198168941	0.691828259928338	0.917287332785568	0.219910428374413	0.220992126873843
CSDE1	-0.0198280884988819	0.0482795831407737	0.68129763519871	426.009239885842	-0.0168779528609702	0.149391883953323	-0.112977709460064	0.910048227325982	0.981520564906251	-0.0976640457288144	-0.0682984191951877
SIKE1	0.105163892593704	0.125630904923743	0.402544135624982	104.089859445293	0.128678701769763	0.282940903973527	0.454790028456978	0.649260304698965	0.901001862091263	0.200630556330666	0.208695879584798
VANGL1	-0.190634701505368	0.185384292259863	0.303798499030043	47.7583738215383	-0.321072286997142	0.380382557505659	-0.844077312857241	0.398626204403376	0.77653605238431	-0.505295721061305	-0.647180205745279
SLC22A15	-0.0276502411170071	0.122064756620064	0.820796161879062	379.567983217411	-0.0384013934285567	0.261390286325253	-0.146912090607579	0.88320140855067	0.976120711265704	-0.116331690501513	-0.109257524379875
ATP1A1	-0.240269664467877	0.100970748845257	0.0173315932435901	47.4068084086514	-0.259265718170529	0.373104527107693	-0.694887623531018	0.487125729478676	0.825418377589087	-0.62375005225693	-0.52956231163005
ATP1A1-AS1	-0.074233495632464	0.118691460670016	0.531687244654853	312.097715630217	-0.112958053384037	0.250143370542897	-0.451573244331356	0.651576448501575	0.901891068936957	-0.227503089233331	-0.251138840600957
CD58	0.313737971100933	0.0825144336243979	0.000143405708762045	67.7850984993962	0.597862023473516	0.360189099817446	1.65985595837445	0.096943433246017	0.447847766623287	0.698394662510815	1.10155169249351
PTGFRN	0.008761684318811	0.0758640845768423	0.908055271208056	156.230775879918	-0.000456468704356043	0.214450601857055	-0.00212854942072071	0.998301664562749	0.999469831433451	-0.0294342694577465	-0.0370483365354317
TTF2	-0.51413374800782	0.178799637834928	0.00403421096256733	162.409558964816	-0.756311951569264	0.283495848059462	-2.66780609573735	0.0076348307197075	0.124070036480035	-1.27732940273878	-1.47544124262635
TRIM45	0.274992457205326	0.252219185598628	0.275584718091681	15.2764334288609	0.370949494592873	0.527339356951455	0.703436012698407	0.481784070201817	0.824708638470687	0.605928109472351	0.669737173389989
ENSG00000271427	-0.110083171263494	0.262475499761893	0.674921188681919	22.1527275008561	-0.237731403198946	0.457499420761821	-0.519632140305401	0.60331999231064	0.879451275598783	-0.313058695543774	-0.488582512455678
MAN1A2	0.194521078448615	0.0712983544555263	0.00636676969111402	529.684132015684	0.26034544334748	0.170750345475892	1.5247140064161	0.127330446676616	0.503677276832033	0.413882366268792	0.459257675254597
GDAP2	-0.127094576416018	0.0523479353584999	0.0151873105259514	298.772622169698	-0.155935397079828	0.164497742297402	-0.947948554806947	0.343155644734857	0.736925860426472	-0.35365658259291	-0.332924721230345
WDR3	-0.0955282497481043	0.176950496009508	0.58929454014916	34.1679006979429	-0.156936230288852	0.37309560198179	-0.420632753254785	0.674023272853907	0.910867648765221	-0.278323231048462	-0.3348293067241
WARS2	-0.0364197367505426	0.0854642421606265	0.670005795559435	178.948362469958	-0.0388999599845557	0.219299822999757	-0.177382541638435	0.859207919620607	0.96854833688923	-0.137260178772533	-0.110206296484623
WARS2-AS1	-0.11664362600036	0.125490565000753	0.352629423257654	735.427552449628	-0.158144136374443	0.245731410978569	-0.643565003532396	0.519857550068028	0.844545303555936	-0.328715285814258	-0.33712795188065
PHGDH	0.355920227196272	0.151731910914863	0.0189904854277315	185.232453332932	0.467069788995454	0.294514893498932	1.58589531227611	0.112763059392456	0.477709974459566	0.799063034881117	0.852654083744337
NOTCH2	0.325163481234665	0.0522178417281759	4.75277989338736e-10	1515.72299283976	0.501833034627642	0.157080153375786	3.19475773255133	0.00139948265074427	0.0439643091902276	0.725661755718526	0.918808536604174
SEC22B	0.116264112783095	0.0760605029158585	0.12637006735638	184.776529460183	0.165654865606088	0.198582395363204	0.834187065288982	0.404175578819863	0.780678230147791	0.227121341861256	0.279061515559328
ENSG00000290569	0.288259211652103	0.116430610402602	0.0132937044102686	127.184026821945	0.406580095689249	0.259139341846027	1.56896321798497	0.116656509858301	0.484774563310554	0.637589350487412	0.737542203608897
NBPF8	-0.14112355259715	0.18820525163	0.453351949157608	61.2307276500621	-0.217627576139456	0.343525221918227	-0.633512657161633	0.526398918027562	0.846903847542094	-0.387136873333747	-0.450324931630776
ENSG00000290999	0.635396154387692	0.150148619084086	2.31847545092231e-05	236.337883667147	0.904434328502865	0.28045062079158	3.22493252448532	0.00126002362648711	0.0411843677466406	1.46603510587355	1.68495875740855
NOTCH2NLR	0.120646258220871	0.28809073403655	0.675377885273284	30.1582191792413	0.209258993097311	0.524927476542498	0.39864362687894	0.690155810970822	0.916265562276869	0.237579375393501	0.362040165686907
LINC00623	-0.609354971700192	0.0817673435239858	9.17251692287096e-14	77.9089557611883	-0.863041325098031	0.253660512836486	-3.40234794705458	0.000668095200923686	0.02768502762802	-1.50457579711262	-1.67854722946583
SRGAP2C	-0.304057361244443	0.65533247752882	0.64266623111108	42.8015754988345	-0.462199550408604	1.19025016659508	-0.388321349057912	0.697778240203195	0.919393468951488	-0.775980023011314	-0.915745373490915
H3-7	0.0901259560006967	0.211834827359298	0.670505812189643	24.6861194739872	0.159066109705731	0.423056213666472	0.375992845790312	0.706922214687212	0.923048923499479	0.164742371563965	0.266523113759138
NBPF15	-0.226479447321638	0.303859456389936	0.456064534740281	74.4334586701535	-0.383919493038653	0.465365466712136	-0.824984921530795	0.409380151293922	0.78368443018822	-0.590839562319947	-0.766778432373347
NBPF20	-0.131460559897416	0.101428863326291	0.194945755330616	45.4634742922262	-0.200326684137942	0.273563538774148	-0.732285760871554	0.463994168491627	0.812646383670806	-0.36407604545603	-0.417401335932694
NBPF25P	0.343422303663978	0.188030840438859	0.0677878091511501	17.1970505522981	0.37302032192036	0.472948979220075	0.788711548834499	0.43028061642732	0.794220384521541	0.769236616465731	0.673677957581045
GPR89A	-0.129006904129066	0.0858381643839947	0.132862649068076	81.9683236009967	-0.251838394220624	0.262596109921805	-0.959033225189877	0.337542007540126	0.732549761216224	-0.358220371639094	-0.515428114917883
RNF115	0.0471336437558878	0.0731643689672198	0.519435495408848	893.952810606617	0.086323493208916	0.177450740272075	0.486464542647505	0.626637838968386	0.891413644777107	0.0621407921619811	0.128093922053172
POLR3C	-0.181839021770758	0.0530152109317392	0.000603713505588796	147.947716963713	-0.297196195435677	0.16886951716621	-1.75991617920693	0.0784220196669897	0.410812010953411	-0.484304744173476	-0.601744005961402
PIAS3	-0.156702840793768	0.113036186126508	0.165653221578947	61.3013533199765	-0.317271474170858	0.275658049996086	-1.1509603081621	0.249748565094861	0.657244957355663	-0.424316999069476	-0.639947259328083
ANKRD35	-0.427399463639785	0.0832432059208008	2.83126047483405e-07	57.144415092427	-0.618154814951207	0.256990601383831	-2.40535961868876	0.0161565580091357	0.186079183342114	-1.07033717320277	-1.21252822586285
PEX11B	0.352129202470174	0.231870567852168	0.128851743006219	27.7294636279799	0.432215393337092	0.410138043517102	1.053829070892	0.291961181282057	0.697041851436225	0.790015716787715	0.786326172394074
RBM8A	-0.0474746795581709	0.119252566201767	0.690555034505702	43.0416218315032	-0.185369003361727	0.32701284370858	-0.566855421516471	0.570812413183702	0.866734775271727	-0.16364290938266	-0.388936870955166
LIX1L-AS1	0.245581626241602	0.141058636157808	0.0816853919518955	28.5748006222744	0.408266423002158	0.390214797216682	1.04626074130001	0.295440665680141	0.699753213209192	0.535738869795734	0.740751284311788
LIX1L	-0.207717479965859	0.0990395008216613	0.0359652985655139	88.7673784042085	-0.327089587545474	0.252548460864904	-1.29515573535981	0.195266511196728	0.599188060201775	-0.546063941217507	-0.658631128069389
POLR3GL	0.202753601331866	0.111277166800844	0.0684459819867394	58.494752731518	0.230249529618068	0.264758527274066	0.869658597925816	0.384487004345282	0.768781286829608	0.433529363747661	0.40198515452533
TXNIP	0.785534925101654	0.235736029643664	0.000861421820170173	716.788977413283	1.13261446435273	0.369169033342523	3.06801048315954	0.00215489058404154	0.0572996042868083	1.82434277067204	2.11918553244403
LINC01719	0.162795492459725	0.0942657964343831	0.0841705936672711	133.308154894098	0.198835021352755	0.226169772827797	0.879140562714122	0.379325066794647	0.765520396011131	0.338168940775922	0.342203348529967
NBPF10	0.395485354923595	0.115654934518519	0.000627297407297037	92.1215388477857	0.553290432154053	0.307343913222814	1.80023227514819	0.0718239695727732	0.395711983877267	0.893485604454698	1.01673195880037
NOTCH2NLA	0.294080763315442	0.0778501115722157	0.000158394441275091	410.858969625244	0.45054529028002	0.179350573396885	2.51209283442327	0.0120017511881333	0.156792868457957	0.65148254124737	0.82120796438975
ENSG00000291242	-0.0894905138405877	0.185394741203228	0.62930695428657	251.873516909888	-0.132152904795912	0.311613503135364	-0.42409235628825	0.671498459789584	0.910454286000525	-0.263914114446503	-0.287666640862011
ENSG00000289321	-0.0821904486951194	0.315619312014015	0.794547472296086	28.9580199546854	-0.0817713685198302	0.534688379262958	-0.152932758016077	0.878451302602522	0.975379743973424	-0.246492436603324	-0.191790582514451
ENSG00000290557	-0.522378120529134	0.192561778695225	0.00667209909043251	37.5740688220892	-0.796506014184213	0.398359615272828	-1.99946476411446	0.0455580906445722	0.317814114352663	-1.29700467949637	-1.55193053964538
NBPF12	-0.0709573303861765	0.172890502927347	0.681499531202295	184.248460396637	-0.117919144329988	0.277286775413871	-0.425260613868025	0.670646701991421	0.910454286000525	-0.219684488392861	-0.260579796160453
PRKAB2	0.338182259757241	0.0864756155611932	9.20198994987198e-05	131.96103177344	0.520463503420792	0.220650084229103	2.3587731916766	0.0183354583116023	0.198893530461652	0.756731199732025	0.954262316799885
ENSG00000237188	0.257255363642249	0.0743471338785256	0.000539790199996216	295.250098524011	0.367407999878019	0.220402075381278	1.66698974699958	0.0955164436352593	0.444859042603629	0.563598359836887	0.662997709312152
FMO5	0.860857679757134	0.161016414821563	8.97222917687956e-08	56.9942591370197	1.23442005655643	0.354026842595834	3.48679791482838	0.000488840587915929	0.0225107893691969	2.00410127141407	2.3129215639287
CHD1L	0.0372448627472964	0.173066569398021	0.829607169921949	19.3245246805967	0.020451664713842	0.424768108971971	0.0481478347405584	0.961598423775877	0.99238562752341	0.038541118246691	0.00273983920730293
BCL9	0.286787783693038	0.0366280190497667	4.8888863500452e-15	494.721985676255	0.447899482338214	0.145544405401098	3.07740775816062	0.00208809452579096	0.056452295311579	0.634077773075231	0.816172992148829
ENSG00000289419	0.0708833565210483	0.110113324913484	0.51974990904155	31.2557861467636	-0.0410226023273509	0.336358770822622	-0.121960852178831	0.902930022195764	0.980376020665676	0.118819717132879	-0.114245684644476
ACP6	0.0758093175119721	0.0656532565849628	0.248216406021542	479.621147748598	0.159798350187403	0.180624513645117	0.884699130602877	0.376318924718425	0.763397316601046	0.13057557187415	0.267916567320388
GPR89B	-0.133055927202299	0.0600543912970364	0.0267195733578008	108.664071061762	-0.231484352812679	0.187655820144108	-1.23355807794777	0.217367622553768	0.624207713730417	-0.367883405345751	-0.476694376213626
NBPF11	-0.105338815855138	0.127956234569098	0.410370969432417	105.956292659177	-0.120435361350255	0.248278478345738	-0.485081760419617	0.627618349772745	0.891964377460494	-0.301736244325755	-0.265368156891023
ENSG00000227733	-0.114985142450806	0.167611234099324	0.49269867703634	146.659112749937	-0.137868278837713	0.311147123907066	-0.443096748272986	0.657695757105578	0.904689312190338	-0.324757298380889	-0.298542997075267
LINC01138	-0.453983271913836	0.112236900405772	5.23529615471927e-05	1606.27115201181	-0.653665071533208	0.227984016690245	-2.86715306196804	0.00414182644158624	0.0853298379502434	-1.13377969520312	-1.28010424048329
ENSG00000272824	-0.43905636181462	0.166039852758217	0.00818641764329919	15.7829600935152	-0.560411446271335	0.513336956449837	-1.09170290435946	0.274963708198698	0.682482446373731	-1.09815647626458	-1.10264260120864
ENSG00000291232	-0.127754817791595	0.105662696139628	0.2266315116941	88.0552157121399	-0.22337522389741	0.23952361735173	-0.932581205841564	0.351036240816114	0.742773075744891	-0.355232255181419	-0.461262704722551
NBPF14	0.429097998533047	0.159926176871515	0.00729430755440111	218.144019003277	0.637338993572964	0.289381296093116	2.20241944513195	0.0276356935702977	0.247360715679988	0.973702511667504	1.17667636252935
NOTCH2NLB	0.198982991585681	0.144564264609132	0.168687687393548	40.0937458725986	0.467710254336161	0.374995340687487	1.24724284168091	0.212308468545563	0.619091153768087	0.424530766206217	0.853872889221779
PDE4DIP	0.684812766713479	0.0807276434159545	2.19456742656067e-17	2265.02807313853	0.995824847889036	0.204837204138726	4.86154286315396	1.16474352726662e-06	0.000292089562139534	1.58396834110989	1.85887490639351
NBPF9	0.232759006444957	0.0581593440403171	6.27850529808847e-05	181.80042680623	0.296274989075507	0.193174517567373	1.53371672830592	0.125099356551378	0.500294237294417	0.505137560526405	0.527631597076766
ENSG00000274265	-0.0204351484209119	0.0962312032149262	0.831830322878507	595.666078881153	-0.028458869724369	0.219602254667315	-0.129592793878563	0.896888604819271	0.979362964830296	-0.0991128002511869	-0.0903369027941998
ENSG00000289614	0.597424388190496	0.225037055168426	0.00793596087399036	25.2374007776297	0.683946599279027	0.484848504283521	1.41063980446783	0.158350848559457	0.550612740209732	1.37541510938835	1.26537063139062
ENSG00000291233	0.471534310100903	0.139934215098721	0.000752539917030996	64.2936108705222	0.641742531854003	0.292915723295112	2.19087771948468	0.0284606424720199	0.249648622569024	1.0749771899417	1.18505629542491
ENSG00000272755	0.0930482044715937	0.238567731692249	0.696515503775487	29.8965397022916	0.100063093888569	0.437103350509555	0.228923191213063	0.818928615168379	0.95582100652244	0.171716346511202	0.15424038073232
NOTCH2NLC	0.418991742107275	0.135044468280291	0.00191815409499964	430.360130442964	0.660177086726605	0.271119043197606	2.4350081755247	0.0148914532387961	0.177829382067561	0.94958383051304	1.22013725144998
NBPF19	0.59738988507315	0.213247199761663	0.00508820144873348	218.168520575323	0.895575027801547	0.329685548361973	2.71645218375864	0.00659857260815125	0.113179526633915	1.37533276735674	1.66809950908584
LINC00869	-0.632194233333209	0.129903770866889	1.13514413567281e-06	131.034954860153	-0.93726858821798	0.283633914084272	-3.3045011251352	0.000951455939977114	0.0347711724798169	-1.55908192143036	-1.8198017035428
H2BC18	-0.259126582239522	0.22600328969831	0.25156305806727	39.3958459356482	-0.346007909949034	0.444698454293426	-0.778073111359923	0.436525913258797	0.795548102787772	-0.668752273468182	-0.694632693656081
ENSG00000290791	-0.112097682384458	0.170273303649483	0.510319847740948	44.262661360419	-0.265387114182682	0.415282642924387	-0.639051784861142	0.522789244302014	0.845344592932288	-0.317866346306003	-0.541211327611095
ENSG00000290792	0.06197830096393	0.23052307455931	0.788037862807843	57.3580817153465	0.0944807599665019	0.401948649738478	0.235056791527909	0.814164654522527	0.954580559250597	0.0975677137602741	0.143617199853222
H2BC21	-0.0810716313409195	0.211765788160082	0.701841142792692	30.4057584696135	-0.193147973318556	0.384005193184128	-0.502982711553963	0.61497642723519	0.886157781612033	-0.243822367895468	-0.403740249982315
BOLA1	-0.0580732720730671	0.131748242188789	0.659365229344503	21.057651908048	-0.216543750028484	0.403713810417048	-0.536379347054757	0.591696402126662	0.876077473707229	-0.188936555494884	-0.448262410653156
SV2A	0.0625873597733074	0.128731001810766	0.62683447636598	24.0317276706161	0.0456685717077572	0.359425115845122	0.127060045874579	0.898892873868518	0.979792136138811	0.0990212386471184	0.0507276106211209
SF3B4	0.266711499042319	0.164155550726679	0.104216140049233	16.567879703287	0.248867388357898	0.476142559066592	0.522674110135767	0.601201057843197	0.87901783135598	0.586165520718152	0.437414937790871
OTUD7B	-0.0958500735837246	0.0942419415392562	0.309123047448525	1194.10068107126	-0.0948985992028725	0.222391237814424	-0.426719146561257	0.669583903185365	0.910028118046168	-0.279091266822761	-0.216771701153081
ENSG00000285184	0.105084384718991	0.108652211694087	0.333462621242756	282.160829552452	0.179495346790946	0.239014612083055	0.750980641838641	0.452664306058314	0.805776812093768	0.200440809999417	0.305399949829499
VPS45	0.11705551846951	0.0752273591143396	0.119702568068298	810.243788839886	0.178289744030145	0.191971161943036	0.928731910697342	0.353028038923063	0.743849460544103	0.229010039377954	0.303105687899787
PLEKHO1	0.171625615600092	0.103753599309816	0.0980939079426195	166.179799374844	0.22623361370853	0.228768701745725	0.988918553902479	0.322702991964655	0.719122876991866	0.359242117193063	0.394342866962842
ANP32E	-0.123774469618864	0.115087119567958	0.282157648889585	110.508466033245	-0.1888786732353	0.247093745571332	-0.764400866556024	0.444628392515894	0.800485204746092	-0.345733114805657	-0.395615772363323
APH1A	0.158760759677994	0.186288843623879	0.394086989690732	63.7395807286375	0.171970684791527	0.326709841324798	0.526371302725963	0.598630250548681	0.877601515252531	0.328540010991607	0.291080518819125
C1orf54	0.00114628375026107	0.175724181529202	0.994795277392455	191.569453382733	0.0414995988298062	0.306099446781953	0.135575543393151	0.892156840455056	0.978023910492824	-0.0476084984143743	0.0427940556634969
CIART	0.702208358143601	0.274427159344312	0.010502958893828	21.9544166227512	0.931993151549105	0.490147995485698	1.90145254113622	0.0572427631551002	0.35527193264952	1.62548309251938	1.73740319482888
MRPS21	0.215609954491593	0.195143109626179	0.269211066622108	182.029407491298	0.262647386317841	0.371180375406545	0.707600411336861	0.479193437346975	0.822694587607619	0.46421117802242	0.463638272490253
PRPF3	-0.0881318547934431	0.0930132684605803	0.343374293329667	335.769158340185	-0.127449038063685	0.20024846440145	-0.636454508875436	0.524480222438399	0.84629368708852	-0.260671661160622	-0.278715182954756
RPRD2	-0.061290328603381	0.0879400771667397	0.485830585125463	1160.31334474355	-0.0818583133132617	0.180100966361243	-0.454513459683896	0.649459306536378	0.901001862091263	-0.196614092798673	-0.191956038447402
TARS2	0.0708189012344332	0.155356398338342	0.64849929505808	49.5966756110098	0.0680651237254132	0.305342764419111	0.222913825565513	0.823602575863094	0.957482876303109	0.118665893952356	0.0933482468054196
ECM1	0.422043647939949	0.254870203263766	0.0977388306141366	16.3024579174055	0.49753062069241	0.487161244373318	1.02128530633103	0.307119285919956	0.708156311621078	0.956867234039593	0.91062104332828
FALEC	0.303566345902024	0.127817625951086	0.0175491420270544	34.6004266212218	0.416937005580709	0.312361948824235	1.33478807886206	0.181945716264443	0.580284788157022	0.674119978131189	0.757251402066298
MCL1	-0.583754984356499	0.125045486914149	3.03641502710661e-06	432.426876305229	-0.825181407793372	0.230090160684241	-3.58633939556326	0.000335352441535139	0.0174203616504593	-1.44348117351626	-1.60649981073202
ENSA	-0.309682854890913	0.117809412516115	0.00857178161340687	1625.14031835857	-0.456216288879177	0.205476411713486	-2.22028545794989	0.0263993964319932	0.243024823483127	-0.789405319370277	-0.904359227416278
ENSG00000288880	0.022789012604263	0.143520566714592	0.87383772135568	99.749764811691	0.033698874429284	0.268236448658391	0.125631227962613	0.900023842454257	0.979819950884003	0.00404208856371066	0.02794927793224
CTSK	0.170171843069277	0.114526362441886	0.13731222370773	31.701288276473	0.10948126126161	0.367377551111558	0.298007488291969	0.765697448326387	0.941266851412044	0.355772674635436	0.172163152273795
ARNT	-0.0972718559373549	0.0735732832474065	0.186132056410057	370.819681615299	-0.120702769887853	0.202160207488471	-0.597064928787909	0.550464031944272	0.85741051024089	-0.282484364505381	-0.265877035310548
SETDB1	0.0786934940868043	0.0719353744445711	0.273978180912307	155.69021787113	0.0798149653293892	0.174785442035885	0.456645384190534	0.647925952849993	0.900533491084868	0.137458687863979	0.115708194168362
MINDY1	0.64096908535902	0.219782799270588	0.00354124465307623	44.9474215243686	0.938137713257195	0.408831328825891	2.2946815645254	0.0217513800707897	0.21851128072854	1.47933496088718	1.74909629512691
PRUNE1	0.0521477396531509	0.162620264574509	0.748459088707776	76.0018752256435	0.0753100527499436	0.300235770214837	0.250836376678417	0.80194061593557	0.951951197264752	0.0741069817310085	0.107135345993373
BNIPL	-0.0917415205410552	0.214274576549888	0.668542389800319	17.1228909528408	-0.227337846032547	0.493774881752242	-0.460407879043585	0.645223480314949	0.899269406015804	-0.269286164253857	-0.468803574237839
C1orf56	0.27250893464203	0.221354500892256	0.218286464696267	44.5427730717707	0.391635474402829	0.402728144123173	0.972456184445476	0.330823652476004	0.725842666697668	0.600001158253174	0.709102590839105
CDC42SE1	-0.0581323460384068	0.124705545151486	0.641103222002587	149.475693058814	-0.0946855694600654	0.237426337290945	-0.398799773186226	0.690040744198999	0.916263082915908	-0.189077536098832	-0.216366305574446
GABPB2	-0.377275216206731	0.111585534553102	0.000722118875046207	492.497442453581	-0.548818196572622	0.213942841918392	-2.56525617614245	0.0103099654034866	0.145873975480266	-0.950715159767377	-1.08058064822529
SEMA6C	-0.047873064665737	0.151870173599785	0.752591879041805	31.5590333484989	-0.10496077383728	0.360719157228869	-0.290976433421539	0.771069343451286	0.943124984337488	-0.164593659391494	-0.235920018446647
SCNM1	0.141634365650117	0.18402047688335	0.441497845840665	21.9139324338616	0.113279201997652	0.418964193681005	0.270379196375673	0.786868543170222	0.948009786277228	0.287667701851428	0.179390633103557
LYSMD1	0.419329410319349	0.154284426654691	0.00656979905018011	20.7282643977107	0.641996794651911	0.432670734890425	1.48379990344043	0.137862012745331	0.518944869404981	0.950389679048829	1.18554015750315
PIP5K1A	-0.2269510357327	0.10589154790407	0.0320938056807028	648.960378575017	-0.306157021976888	0.213408510070545	-1.43460549851402	0.151399546857639	0.54145446320138	-0.591965012738318	-0.61879645794698
PSMD4	0.0121657527187194	0.0623788796728146	0.845369464255207	158.994400096319	-0.049673140472928	0.200440360187371	-0.247820051942102	0.804273639580891	0.952476374067848	-0.0213104264731171	-0.1307076578451
ZNF687	0.434891271377747	0.128283374808912	0.000698714987110757	26.4948912615329	0.562422087939978	0.336741523515781	1.67018929554026	0.0948819172244137	0.444089295189656	0.987528214746422	1.03410949882105
PI4KB	-0.111782200855678	0.101538448335304	0.270946513337532	277.616326844462	-0.165253653718654	0.20549825368311	-0.804160866366701	0.421304076279725	0.790420923446858	-0.317113446509856	-0.350657362654893
RFX5	0.330351242405807	0.146903274981183	0.0245273215867676	21.0622456137213	0.562706026493085	0.375946313270929	1.49677229601549	0.134452517255911	0.514018410068919	0.738042399185399	1.03464983385839
SELENBP1	0.668427122411585	0.150498968204264	8.93727055429183e-06	113.671305064718	0.928098068799011	0.269614612348351	3.44231368142568	0.000576761024930559	0.0248931427525667	1.54486383853464	1.72999085275638
PSMB4	-0.190466862607075	0.171650861002819	0.267163727872084	41.3393197085148	-0.396417145302836	0.394341878235462	-1.00526260887294	0.314770414660156	0.712563644267246	-0.504895171866558	-0.79056146334569
POGZ	-0.138689170347757	0.0596693299009511	0.0201096480395631	2011.92816609726	-0.182968832231759	0.14614786582458	-1.25194323707316	0.210590548276373	0.616814257716747	-0.381327195960879	-0.384369345541889
CGN	0.0922379631243057	0.140784983786892	0.512358923184061	22.7309989720618	-0.0354706447289089	0.405741130857201	-0.0874218609633456	0.930336193363996	0.987051067357424	0.169782697503091	-0.10368030990611
SNX27	0.252853225231882	0.12902091642822	0.050020953719367	358.288743249866	0.37665758721441	0.259138909525263	1.45349684423863	0.146085855251459	0.532669532372142	0.55309261287734	0.680599673061233
MRPL9	0.398875742194659	0.338790488395656	0.239054942012628	16.6170941442525	0.544524864827099	0.612398399121117	0.88916768170618	0.373912968899548	0.761812012478115	0.901576797289703	1.00005108507943
TDRKH	-0.132127782492766	0.171760174711182	0.441740531260745	35.0594139915841	-0.217255051826029	0.36901900807401	-0.588736750878851	0.556037880529551	0.859471887236807	-0.36566837879474	-0.449616017900669
THEM4	-0.0939916861319964	0.121046636964303	0.437458830707937	141.091351369711	-0.123274426530082	0.257142214967018	-0.479401744851168	0.631652852423641	0.893793960867696	-0.274656206744987	-0.270770897636007
S100A10	-0.224814108096874	0.596573951540222	0.706291042420261	73.3788200789237	-0.137937892665891	1.15912009126093	-0.119002244638722	0.905273577455687	0.981014886084784	-0.586865213749722	-0.298675472183126
FLG-AS1	0.109537935001268	0.230994872363941	0.635356779344495	378.649662010326	0.188461413215715	0.353630792767599	0.532932700064863	0.594080168230482	0.876829559883691	0.211069251900977	0.322462373312946
S100A6	-0.166645364686859	0.441801150398535	0.706028393416062	166.949729591743	-0.0878766994167751	0.961958427526546	-0.0913518681287816	0.92721300543486	0.986344640940841	-0.448044930911434	-0.203409026582909
S100A2	-0.486357061357357	0.177645860919057	0.00618535590077357	12.7891836573224	-0.497337657602518	0.595721866845689	-0.834848752885118	0.40380287199923	0.780506680827748	-1.21104006466682	-0.98261318786413
ENSG00000285867	-0.591273720340768	0.226201637469578	0.00895091400165999	94.6458293244859	-0.871511920336697	0.369343967970597	-2.35962137171298	0.0182935955872426	0.198890252418031	-1.46142471148416	-1.69466677133312
S100A16	0.122195123089289	0.153035908814332	0.42459574509599	46.0055910163271	0.0434213217974261	0.31626741842023	0.137293060455982	0.8907991554501	0.977788701104338	0.241275756757569	0.0464510942730726
S100A13	-0.318961808108077	0.341166635702538	0.349832101776282	281.490842939748	-0.501281893295802	0.56036588705569	-0.894561758442628	0.371021402070016	0.760018308017169	-0.811549633215436	-0.990119067982465
S100A1	0.21010458429671	0.480158314614591	0.661695439362671	150.257079721986	0.295971662368576	0.946475613102808	0.312709232304781	0.754501580745656	0.937208928211379	0.451072557471584	0.527054366384698
CHTOP	0.0895816076506678	0.142969463692157	0.530935493933601	175.733419676363	0.124268112575101	0.259205094689236	0.479420023453194	0.631639851474874	0.893793960867696	0.163443278829901	0.200302528801343
SNAPIN	0.0184605257934268	0.1115869244205	0.868600598919509	37.7927302058659	-0.114866414146803	0.325714707247732	-0.352659587027607	0.724343659973383	0.928653903421142	-0.00628788812336716	-0.254770450936072
ILF2	0.196853361420407	0.108192863662878	0.068840189963549	32.3593782930847	0.0616764281340257	0.313650052417891	0.196640898538258	0.844108563017269	0.963399172087742	0.419448382703441	0.0811905597526042
INTS3	-0.0418764577197605	0.0682372777475275	0.539420946050116	465.77793655806	-0.075663350883888	0.15658509641473	-0.483209147079277	0.628947241209882	0.892665654117656	-0.150282697464007	-0.180167025581957
SLC27A3	-0.803760608796789	0.339609752503317	0.0179465879609112	41.2414250100963	-1.22179615339211	0.520172980638287	-2.34882663819426	0.0188326729149674	0.202305190212851	-1.96852677739906	-2.36125763078246
GATAD2B	-0.158893814524287	0.0707123783810761	0.0246372252349113	790.014949014566	-0.188405006912987	0.18230818366732	-1.0334424002424	0.301396912769092	0.704123825366952	-0.429545779598874	-0.394714385400716
DENND4B	-0.0119208060912463	0.102793763463088	0.907677756994872	134.037310684805	-0.0915584994208407	0.216328211486824	-0.423238831364431	0.672121017977452	0.910454286000525	-0.0787932378694652	-0.210415491611674
CRTC2	0.548707488828443	0.115593616752417	2.06592016640874e-06	35.6656494891135	0.529277490258313	0.341328343601611	1.55064031505122	0.120987905116877	0.492608360782886	1.25915174607698	0.971035332844454
SLC39A1	-0.368621039770423	0.110543692042519	0.000854164996763713	33.4672479595017	-0.496806889512171	0.352508157419642	-1.40934863223817	0.158732105166604	0.551085897129074	-0.930061881903826	-0.981603136242832
CREB3L4	-0.169072138653234	0.164740164400852	0.304752176871633	15.6413278583672	-0.518268595054898	0.463914579366856	-1.11716384460739	0.26392427646115	0.673046757998933	-0.453836451041449	-1.02244475968157
JTB	0.0102418985413843	0.137896880412201	0.940793832534298	88.1056395631851	-0.083501893502701	0.331677390270884	-0.251756363116896	0.8012293882505	0.951895694581038	-0.0259017235405949	-0.195083771378729
RAB13	-0.432931947712743	0.107488864141008	5.63272666064814e-05	36.7851662825811	-0.462479815997297	0.336667434726592	-1.37369928984333	0.16953505746347	0.563264201774631	-1.08354050129244	-0.916278718877349
RPS27	0.134004717362119	0.487657461959956	0.78347549626035	256.716540178203	0.208808125388462	0.908949316482222	0.229724717981617	0.818305686351597	0.955565634711204	0.269459470571085	0.361182164483377
NUP210L	-0.00393962639814053	0.0682466024774622	0.953966614494613	94.3490830762453	0.0591117534042654	0.287547231523304	0.205572326643926	0.837124995948878	0.961282944614144	-0.0597460734057169	0.0763099840058551
TPM3	-0.283281024771776	0.0750672320014869	0.000160845783493697	128.825730975274	-0.371980726614495	0.227567396736611	-1.63459586895494	0.102133794229451	0.457130491691051	-0.726397090040777	-0.744058961097044
C1orf43	-0.274771420396736	0.052086301385286	1.32531390570845e-07	268.499689070827	-0.42101820358094	0.162854463738371	-2.58524202478917	0.00973106633289515	0.141677253484308	-0.706088834834741	-0.83737727471671
UBAP2L	0.0398500593517451	0.0689311761395547	0.563187337938027	268.4101587037	0.0643309402975649	0.179989619102151	0.357414725462886	0.72078135449333	0.92790504885404	0.0447584457713672	0.0862420961265877
HAX1	0.123004150950964	0.14369235667263	0.391984331116388	27.197657061863	0.0389990364540574	0.382422921355525	0.101978815275566	0.918773490366652	0.984219237186333	0.243206509770234	0.0380354857198325
ATP8B2	0.322953270576834	0.192546464417215	0.0934888209400908	314.562408667085	0.478179205342862	0.310927400280146	1.53791272468114	0.124069955598681	0.498507597840556	0.720387066071381	0.873795301909951
IL6R	-0.52373198172871	0.119015339784141	1.0798090602553e-05	475.751543357054	-0.630973676078924	0.282393543953048	-2.23437712932924	0.0254582692433653	0.237731965319773	-1.30023568267146	-1.23692251726943
SHE	0.12338697679498	0.213117850775284	0.56261532160356	44.3646561670756	0.313851166394178	0.466420969560724	0.672892487423461	0.501015691970573	0.834514019338784	0.24412012744235	0.561079060705062
TDRD10	0.191493803540076	0.270791649569061	0.479465261738629	63.5727641755404	0.320634999905856	0.458696569957865	0.699013293112939	0.484543723413458	0.825148005388221	0.406657744686882	0.57398869517952
UBE2Q1	0.472506837270941	0.116700823828983	5.14648184539443e-05	33.595808235748	0.518034225546009	0.341949273068855	1.51494466093425	0.129786418961826	0.505826222883108	1.07729813567472	0.94963940125422
ADAR	-0.248244071754775	0.0815713464486371	0.00234018060478933	371.883639071567	-0.335619144332019	0.211083000662355	-1.58998660848521	0.111837823631174	0.476194714495147	-0.642781054306123	-0.674862873756228
KCNN3	0.256523431017203	0.115232969582194	0.026005556099045	2610.33868076055	0.351944382193719	0.236846566120981	1.48595940383592	0.137289859272737	0.517989522443735	0.561851595370767	0.633570446450616
PMVK	-0.250324149702127	0.0680860710760167	0.00023637817676568	100.865284459876	-0.430784494719126	0.199253236172541	-2.16199497179605	0.0306185637676507	0.259829060677059	-0.647745180949562	-0.855962525747422
PBXIP1	0.161216461287832	0.171826773045584	0.348115973953291	601.088540298987	0.242258847115478	0.292995267466257	0.826835358845436	0.408330385779513	0.783524651620483	0.334400567229537	0.424838884486769
PYGO2	-0.245760410498796	0.198238249926663	0.215078067483968	60.7359617724119	-0.37001642531805	0.357259665544551	-1.03570724882714	0.300338739558337	0.703223916110112	-0.636853772095481	-0.740320895932096
SHC1	-0.62887782174196	0.31333794414701	0.0447467515502047	104.065206510684	-0.91571335465937	0.462641939335898	-1.97931332376359	0.0477807404111855	0.324752742654529	-1.55116727228863	-1.77878209629947
CKS1B	-0.359304573859229	0.17805424158222	0.043596458952404	18.9825037138169	-0.379367475367266	0.450377757197046	-0.842331729986586	0.39960229507207	0.776826434352213	-0.907828043642459	-0.758115943213241
FLAD1	-0.0907879744935162	0.0861134151009651	0.291753024688512	60.1284357278844	-0.361961056019561	0.346012373921842	-1.04609280852286	0.295518185177892	0.69980753955736	-0.267010517157862	-0.724991528986218
ZBTB7B	0.193756232081423	0.222174830328345	0.383159810680829	66.1247060885629	0.25852386303113	0.389570788705168	0.663612032848755	0.506938653899622	0.838791387339883	0.41205705283073	0.45579120810008
ADAM15	-0.218642296969371	0.264992811231126	0.409321828365073	62.0622637772866	-0.318283649192474	0.417002387560066	-0.763265771821576	0.445304910714352	0.800811069033167	-0.57213612530603	-0.641873428290034
EFNA1	-1.21164391216149	0.362485949204015	0.000829987821394181	31.4955425746549	-1.73702304192306	0.611383197687209	-2.84113637485298	0.00449530843987595	0.0896903446611737	-2.9419443246716	-3.341734346624
SLC50A1	-0.190447565026089	0.116068356482294	0.100834276681764	27.3770637963952	-0.36285254870475	0.363453585801823	-0.998346316777293	0.318111455427306	0.715025671332122	-0.504849117998217	-0.726688039474372
DPM3	-0.0631178109005852	0.0937135357717362	0.500617409568866	41.6777866484754	-0.135135404634862	0.350743982645589	-0.385282175379213	0.700028366126814	0.920729997223152	-0.200975397418779	-0.293342337748539
KRTCAP2	0.086277997516158	0.310918799111517	0.781401068432093	54.2389854249034	0.0640703787935193	0.575860089348814	0.111260321697186	0.911409918698123	0.982008208140798	0.155559180491598	0.0857462476112087
MUC1	-0.61071050329926	0.312319291625884	0.050535362394614	62.0294289594077	-0.943802031253611	0.50757435743549	-1.8594359967713	0.0629653634471686	0.371237763446132	-1.50781078671266	-1.83223484496711
THBS3-AS1	-0.124883382952409	0.159316052011374	0.4331152553744	177.887106940592	-0.203689697013489	0.267972242789874	-0.760114909263977	0.447185901458149	0.802145182315615	-0.348379547470031	-0.423801149088703
THBS3	0.152942811389359	0.131942378601288	0.246389478297389	34.4496647672021	0.0949317738245493	0.344092552912012	0.275890230756678	0.782632377555633	0.94749776828864	0.314655419721103	0.144475479178663
MTX1	0.202604236729404	0.176793549242738	0.251797891986785	27.4983857162659	0.12626409658408	0.396952604830684	0.318083557199319	0.750421555868273	0.936287538135616	0.433172903643071	0.20410088616498
ENTREP3	-0.0179036111237351	0.096400138423437	0.852662900120118	86.5034275019706	-0.0700070177556891	0.237295592050297	-0.295020304215556	0.767978369137802	0.941921357543581	-0.0930712613935804	-0.169403024221207
SCAMP3	-0.120607208969539	0.122006725732105	0.322893549140167	104.070426847353	-0.211283501363612	0.272186856128714	-0.776244321157442	0.437604741417411	0.795646520411089	-0.33817441586553	-0.438252157985347
CLK2	0.067656823750137	0.120220523823381	0.573589700850341	75.6970385560447	0.0242710869964293	0.279806795680477	0.0867423070887294	0.930876346940309	0.987138849974248	0.111119564686956	0.0100081994179295
FDPS	-0.0160538420040709	0.175991561648898	0.927318272232041	117.1319730472	-0.069383747040171	0.288784682336527	-0.240261174792216	0.810127791574398	0.954076634689666	-0.0886567690507202	-0.16821694011373
RUSC1-AS1	-0.0481252249646362	0.186665886032177	0.796549854634758	16.3406403956199	-0.151139780104605	0.439459769277458	-0.343921766383994	0.730905122069242	0.929500245160129	-0.165195442444757	-0.323798662620115
RUSC1	-0.366996906706174	0.1751415795167	0.0361327917390448	27.240720737199	-0.562836194826128	0.39348985421187	-1.4303702847776	0.152610772106495	0.54252950267681	-0.92618587224419	-1.10725689745883
ASH1L	-0.171499448085789	0.0512297988991146	0.00081499801281857	2660.35803333292	-0.226805156352337	0.142505543266002	-1.59155322069809	0.111485128129222	0.4760866672459	-0.459629249066813	-0.467789865831231
ASH1L-AS1	0.0135941834606964	0.174941115287431	0.938060970171367	13.9698467881705	-0.0189914159876573	0.496015086352635	-0.0382879805679048	0.969458073877939	0.993011808771453	-0.017901462345795	-0.0723203393077324
MSTO1	-0.558795178856609	0.155904296268953	0.000338088011976084	347.844578525204	-0.796389384339782	0.262012635255569	-3.03950755490466	0.00236965259195867	0.0613284643239125	-1.38391435023696	-1.55170859306343
YY1AP1	-0.194255722726297	0.094357555561788	0.0395211342415447	410.913776087166	-0.268349594888157	0.217356387408537	-1.23460643640425	0.216977012402275	0.623209053197291	-0.513937324104188	-0.546848928088683
DAP3	-0.34241821260089	0.0955021338572885	0.000336496299948442	444.973289539514	-0.473871986750616	0.226006644621044	-2.09671705690414	0.0360186296709706	0.28015559816271	-0.86752857508649	-0.937958018648306
GON4L	-0.161523106659768	0.0973279204908376	0.0969997266725685	487.941775256166	-0.235868605872822	0.194159030346099	-1.2148217131718	0.224434097529066	0.631725388173398	-0.435820611347243	-0.485037609335804
SYT11	0.177777870075018	0.0910928853595739	0.0509844154182216	510.719959619837	0.259587771654204	0.209142700425798	1.2411992918027	0.214532136396156	0.620905706589431	0.37392453349149	0.457815826100282
RIT1	0.043609153587586	0.135847045966712	0.748197829167765	91.0816685438329	0.05603848796167	0.268742403063804	0.208521198451759	0.834822032432802	0.961282944614144	0.0537295614332085	0.0704615601849305
KHDC4	-0.238632675806702	0.122364551313007	0.0511548876753344	204.764723871786	-0.319610806556468	0.236300627876063	-1.35256012406408	0.176196198811022	0.57290071466073	-0.619843362587779	-0.64439900861711
ARHGEF2	1.1460098640036	0.469059241000852	0.0145572951750888	54.3851383622599	1.69780343565728	0.614063792979613	2.76486491316977	0.00569463731366679	0.103535624659104	2.68461978614332	3.19474008666108
SSR2	0.368072232205737	0.121443983676067	0.00243908037255827	44.2975141605452	0.430416086704793	0.272204429227784	1.58122367048118	0.113826904983241	0.480026770942663	0.828063915312304	0.782902092058013
UBQLN4	-0.0974554312808728	0.117769463107887	0.407947946496995	63.3014311187134	-0.177706788639841	0.255356102560934	-0.695917531860965	0.486480477226355	0.825307578776591	-0.282922468882669	-0.374355677128097
LAMTOR2	-0.0692790535952259	0.180693419234374	0.701418293705209	37.680994605597	-0.20534545861502	0.469590683400922	-0.437286057567933	0.661903905431722	0.906961121479454	-0.215679264192667	-0.426952063245987
LMNA	-0.363258134666365	0.134810924455506	0.0070478482194811	274.663453957211	-0.505391725707159	0.263585472396461	-1.91737321906344	0.0551905340317023	0.349171951931757	-0.917263255704656	-0.997940078638249
SEMA4A	0.658068236571317	0.206091147934212	0.00140757523657749	100.515054261195	0.99851561834098	0.388679809728751	2.56899276306072	0.0101994587465115	0.145117135999712	1.52014225477788	1.86399544228659
SLC25A44	0.093601838286416	0.0933733016855333	0.316127482479911	49.3706652272651	0.188713073862947	0.287451192208179	0.656504752731298	0.511499410569037	0.841559562631606	0.173037599099052	0.322941283498726
PMF1	0.382671185872815	0.14364442134315	0.00772136517888895	95.2226609238199	0.579753835103113	0.299238686652274	1.93742941993596	0.0526928732622387	0.339521860350138	0.862904462974157	1.06709181188853
PAQR6	0.517509220300247	0.295065551079251	0.0794512736423471	89.5875617046143	0.738240645964678	0.442289963151019	1.66913271263315	0.095091081531952	0.444390538862426	1.18469676893193	1.36869219664487
SMG5	0.0318608794279453	0.100696329984533	0.751694691667505	215.2466075875	0.0362524504877776	0.215997342084331	0.167837484192855	0.866711132641338	0.971435110138573	0.0256921886777527	0.0328087329087109
TMEM79	-0.122399260818486	0.14549719938242	0.400208888806896	33.8639555919719	-0.296800187374096	0.350192611873473	-0.847534120683654	0.396697476978515	0.775741436226472	-0.342451165369609	-0.600990402660976
GLMP	0.000371211406288232	0.159984370260823	0.998148671750723	33.2635003927664	-0.0934433196875876	0.360060098490404	-0.259521452333542	0.795232932300355	0.949720181059495	-0.0494582162474042	-0.214002304385287
CCT3	-0.0937380054748297	0.15028281794382	0.532795724147701	249.756408687127	-0.148464785034784	0.302818901085621	-0.49027581997864	0.623938734984978	0.889811638430876	-0.274050795341645	-0.318708147277584
MIR9-1HG	0.289940146448742	0.1234976986147	0.0188878403531065	2188.69277443295	0.434971235111437	0.219563628382339	1.98107144756232	0.0475832617413976	0.32386454938167	0.641600918044534	0.79157053900699
MEF2D	-0.0217468431285997	0.181344142435867	0.904546287096392	209.787681363811	-0.0533047932839782	0.299296247594592	-0.178100439655968	0.858644096757361	0.968503411026298	-0.102243172675346	-0.137618692770719
NAXE	-0.00612171762594949	0.196528965591693	0.975150562617067	155.391296378801	-0.117731713010026	0.312943044813326	-0.376208115058938	0.706762182891813	0.923048923499479	-0.0649536557543366	-0.260223114377858
GPATCH4	-0.0119137136534276	0.22242813612261	0.957284068781046	16.4680417405863	-0.248198577484699	0.534267781607833	-0.464558384444905	0.642247739951182	0.898016263582317	-0.0787763116962958	-0.508501544044068
HAPLN2	-0.0727006025963219	0.146715969059638	0.62023356192083	15.7152065854458	-0.341703476628663	0.436932634650676	-0.782050708805151	0.434184773054397	0.795171967196565	-0.223844824805335	-0.686441357490475
BCAN-AS1	-0.0295469905312357	0.19973752873593	0.88239873158646	25.771543088599	0.0604251274087562	0.444478259297237	0.135946193418535	0.891863817361171	0.977897719870048	-0.120858301783118	0.0788093346012141
BCAN	0.191501523124124	0.159237806411159	0.229125951638973	347.665991357334	0.222052558847595	0.310418161597903	0.715333657362575	0.474402895878121	0.820181875733658	0.406676167550745	0.386386319992842
ENSG00000272405	0.826587128567044	0.385645287699453	0.0320820293709366	36.9691477633895	1.14670327492149	0.566572969607554	2.02392866662131	0.0429774918815598	0.307631702469137	1.92231426123752	2.1459965375062
ISG20L2	-0.0829884509062343	0.0851095336398143	0.329521471066775	56.2269841859422	-0.200914484417994	0.251959470156576	-0.79740794935447	0.42521414399867	0.79163306405857	-0.248396876791617	-0.41851991980513
METTL25B	-0.222794546866345	0.109923434593173	0.042681260668545	76.6070031594769	-0.365544621119057	0.254989610945159	-1.43356672361712	0.151695945265523	0.541718026979385	-0.582045510850946	-0.7318110530017
MRPL24	-0.258957951479847	0.196708169033268	0.188020522073694	33.1701632483865	-0.48635643411777	0.444171248294879	-1.09497504844097	0.273527567955394	0.68202497922173	-0.668349834488399	-0.961715920702963
HDGF	-0.201811434544746	0.110180898485104	0.0670054877652842	110.66235390255	-0.334008689171638	0.240383973676183	-1.38947985618032	0.164686882165026	0.557943767587094	-0.531969105266942	-0.671798177751788
PRCC	-0.091682988224665	0.0651963926024453	0.159647346834909	183.972345425491	-0.0756086842901526	0.217617375422374	-0.347438636935142	0.728261810961219	0.929073599618409	-0.269146476300497	-0.180062995059706
ARHGEF11	-0.424948642790707	0.0956102704703892	8.8058822025767e-06	1061.50826206749	-0.561617308432452	0.223984167310671	-2.50739735390974	0.0121623900944913	0.157666634513704	-1.06448826494878	-1.10493735677712
ETV3	0.0583512358149423	0.101144042818805	0.56399874492092	40.3322745001754	0.0763104369609883	0.29904611081352	0.255179499754719	0.798584463882265	0.951225209005613	0.0889116868231565	0.10903907704402
IFI16	-1.36195257435743	0.34836689071737	9.24739324308486e-05	127.444210766094	-1.86055070372004	0.572831177670716	-3.24799133888895	0.00116222808369435	0.0391310358271627	-3.30065743717613	-3.57680747430882
AIM2	-0.582486110823103	0.257483042872073	0.0236831375320433	15.6082259137548	-0.885749555491075	0.555439477923262	-1.5946823924054	0.110783277417296	0.47425970678735	-1.44045299424908	-1.72176098956641
CADM3	0.704473748394919	0.288556947206326	0.0146317290633737	124.542374231231	1.07151094627074	0.451368680539937	2.37391514402146	0.017600594862354	0.194917304484753	1.63088946881344	2.00290554382344
SNHG28	-0.292326144693093	0.287942122070248	0.309998414282801	31.4137283932705	-0.483012478347986	0.47332090492984	-1.02047569274292	0.307502911579992	0.708591547676012	-0.747983358407153	-0.955352373217262
ENSG00000272668	0.134718379456191	0.256651169992561	0.599646803474214	28.7501618178981	0.195306489971646	0.465298846101826	0.419744195817122	0.674672335172356	0.911010257735166	0.2711626322339	0.335488553674913
KCNJ10	0.572721901967526	0.166964199527481	0.000603119138927917	558.639451305302	0.839834787108188	0.305357749900557	2.75033067731763	0.0059535151341636	0.106190562160617	1.31646238111451	1.56202583678378
PIGM	-0.0421712815921164	0.278708310939654	0.879731387670987	249.627840238383	-0.0703149274464015	0.43993175902118	-0.159831442046484	0.873013855296963	0.97371898814063	-0.150986297558295	-0.16998897633094
ENSG00000225279	1.11370622714855	0.131193032256947	2.08305530746183e-17	37.5297639663777	1.52837654162128	0.324644124714673	4.7078521533835	2.50340559728798e-06	0.000537707733279628	2.6075268365275	2.87232072474985
IGSF8	0.37442496483856	0.205317654663686	0.0682069004566268	44.5024778441315	0.470626839522707	0.365334355482918	1.28820854775787	0.197673377302528	0.601520713024	0.843224774722113	0.859423150531568
ATP1A2	0.58954631922888	0.103519343974338	1.23346390857642e-08	4370.68304194497	0.848548989010624	0.200846909207252	4.22485460373709	2.39095094653648e-05	0.0029131681654771	1.35661401970755	1.57860896210715
ATP1A4	-0.0240210841210676	0.194292572876322	0.901605412548779	78.4525337327122	-0.0328348928400609	0.381347636462759	-0.0861022586756415	0.931385128131257	0.987176129233787	-0.107670671350906	-0.0986644743329328
CASQ1	-0.217441995010095	0.221625764121734	0.326532400077598	18.9358953860467	-0.240325991454472	0.490800061889041	-0.489661697534188	0.624373309867784	0.889935408096433	-0.569271592780313	-0.493520013638881
PEA15	-0.169421309462001	0.068205929979951	0.0129927686291477	112.526304067164	-0.404722341528356	0.270539134020904	-1.49598446447708	0.134657703655895	0.514067270255904	-0.454669750638283	-0.806366250907992
DCAF8	0.149382287951261	0.0681801076966131	0.0284521405985995	454.353727097127	0.219638151563894	0.186815903558856	1.17569300782091	0.239717573735013	0.646881653056728	0.306158195236724	0.381791703180476
PEX19	-0.0928385996224284	0.088872546165915	0.296195716536305	47.4105091623304	-0.198806255471143	0.264301231348499	-0.752195721740714	0.451933366085591	0.805362755417167	-0.271904354358097	-0.414507960336276
COPA	0.0141378550520444	0.0447351510465836	0.751976254716479	409.81074346965	0.0292199168833698	0.1650991716049	0.176984030866588	0.859520933086404	0.968675962478053	-0.0166039847030327	0.019425822183389
NCSTN	0.0954956238955948	0.15478851403651	0.537272605663942	50.5819774757611	0.0413474623602837	0.35656568430438	0.115960296182029	0.907684008510612	0.981014886084784	0.177557137230522	0.0425045399776552
VANGL2	0.0012114598937249	0.0854017797827136	0.988682054039381	129.88940279914	-0.0420280271526805	0.226961773158307	-0.185176677851233	0.853090461109683	0.966234270884592	-0.0474529549018356	-0.116159007983589
USF1	0.133929595892073	0.194941543325834	0.492067355622142	46.1060749093973	0.139458568894341	0.351537075836267	0.39671084070602	0.691580705077707	0.917126308839829	0.26928019243806	0.229209965613287
KLHDC9	0.261837215956432	0.24938864557656	0.293756574716234	16.4458170545256	0.281711867141454	0.493340682696487	0.57102906170576	0.567979943186764	0.865507414735619	0.574532995809591	0.499917977535262
PFDN2	0.058899010743509	0.139793537760885	0.673515173877906	66.6506002244023	0.0566334928677626	0.335340581539707	0.168883505264205	0.865888273721563	0.970976320775129	0.0902189571208721	0.0715938544599803
NIT1	-0.0650768494333641	0.162882766348309	0.689501376391355	42.3955418809684	-0.1721087329103	0.326332143497472	-0.527403555977418	0.597913374645112	0.877563071060863	-0.205650662299344	-0.363702577650994
DEDD	-0.204736550065877	0.0754304428668721	0.00664274239146212	71.8550785590666	-0.30865350344036	0.241562762324632	-1.27773627222215	0.201342431205935	0.606696843151094	-0.538949922457985	-0.623547261915003
UFC1	0.0719835306092625	0.377476399948042	0.848763168615956	47.5905782334549	0.0651051064544917	0.648658848242785	0.100368794214187	0.920051543245799	0.984269345545139	0.121445293501629	0.0877153342435337
USP21	0.0516631379207964	0.223140747553546	0.816905307570214	28.5755619767964	-0.0278913045310028	0.400175139684376	-0.0696977442251936	0.944434237264903	0.989015795447816	0.0729504748923584	-0.0892568262896439
PPOX	-0.0697621645062581	0.17265604296225	0.686173863315854	59.1405633260971	-0.170620687209661	0.317220334038626	-0.537861760113037	0.590672490170619	0.876077473707229	-0.216832213171451	-0.360870826835846
B4GALT3	0.45676770868152	0.18834207541008	0.0152998417409863	15.3493270320909	0.50817320409234	0.459757700948241	1.10530656266169	0.269026775223806	0.678632404722557	1.03973654925689	0.930873878442893
NDUFS2	0.319852014288879	0.201390549703559	0.1122371440018	134.401979359712	0.420541006630614	0.326337685398681	1.28866822756571	0.197513452760612	0.601520713024	0.712985887194035	0.764109815693302
TOMM40L	0.389979809711154	0.157271899852627	0.0131510128029785	21.0703272145444	0.835905841490836	0.458429794120366	1.8234108083982	0.0682411945236612	0.386523338720578	0.880346566222724	1.55454905367837
SDHC	-0.103825543607823	0.1150355303312	0.36676373163783	203.79052997913	-0.0994606688755911	0.25536247733776	-0.389488189151759	0.696915045964884	0.919221948994962	-0.298124805104817	-0.225453319270686
ENSG00000289106	0.120396332793017	0.146192875845774	0.410198445784148	18.0146192072739	0.148090516487712	0.431467700968979	0.343225034353984	0.731429172626857	0.929707010037371	0.236982925882143	0.245636560994977
ENSG00000288670	-0.147059984410063	0.104049449989128	0.157548053946892	35.2343325378006	-0.245552803211482	0.30998831227293	-0.792135682184317	0.42828156632037	0.793979994704755	-0.401304226709596	-0.503466635874469
ENSG00000283696	-0.297935521035016	0.103328772187411	0.00393439697572937	39.5093496699842	-0.35659069585655	0.348349434128262	-1.02365803104837	0.305996825066134	0.707060285310388	-0.761370190659027	-0.714771734148785
DUSP12	-0.0295368577933016	0.182466144024004	0.871403639727681	47.7639134225288	-0.0801270873167679	0.41086370095659	-0.195021091252921	0.845376436197525	0.964089718087895	-0.120834119903581	-0.188661515554271
ATF6	0.0635382197635673	0.069997137316397	0.364023016517275	658.232697392217	0.151541279625677	0.191178678457426	0.792668308246646	0.427971099266737	0.793883387174428	0.101290475440787	0.252203362891333
NOS1AP	0.0472851595653902	0.241364914031302	0.844682687927235	68.1844185735271	0.0879364088380864	0.464297312080107	0.189396764853367	0.849781859857037	0.965060134319616	0.0625023861435002	0.131163300329464
UHMK1	0.164389957576301	0.093211422040702	0.0777952019860165	177.490018251679	0.259708273378921	0.231063218387072	1.12397063968815	0.261025481677799	0.668771469262566	0.341974147584304	0.458045140870013
UAP1	-0.394855774627273	0.110534291234146	0.000353931543190176	77.8052968031408	-0.53245834649967	0.272296684533482	-1.95543455628891	0.0505318007284834	0.334061130068419	-0.992671336733279	-1.0494478552204
DDR2	0.101494085290672	0.0979494017014901	0.300114012348724	890.231480183729	0.154715426666833	0.225395825244725	0.686416558509235	0.492450465673144	0.829224044332898	0.191872524819173	0.258243764383935
HSD17B7	-0.0674872297902624	0.161365412096595	0.675781802036016	112.502707356637	-0.0405051288181244	0.341414050898302	-0.118639314086665	0.90556111715994	0.981014886084784	-0.211403058917815	-0.113260932609682
CCDC190	0.664482933040754	0.182113585132952	0.000263541974413258	104.865852979483	0.958453227690022	0.344795785831845	2.7797707137797	0.00543972917764689	0.100936565168458	1.53545099149809	1.78775671700148
RGS5	-0.16996949040847	0.126208925969228	0.178066840149573	161.409771198631	-0.210096294451052	0.264022780489258	-0.795750632054264	0.426176991279373	0.792302873124983	-0.455977989901749	-0.435992903352945
ENSG00000232995	-0.0359107375330326	0.192771767383137	0.852220257585245	23.9701546481539	0.0118475580708106	0.420554089140905	0.0281713063235515	0.977525522374622	0.995449873743522	-0.13604544709368	-0.013633774848756
NUF2	0.251351120504508	0.296207807842466	0.396124249976522	15.5069372045367	0.276616444711555	0.598405938327381	0.462255514182784	0.643898097166251	0.898359338428486	0.549507825053457	0.49022138917564
PBX1	0.253968040991334	0.0679251246239167	0.000184797005401238	4347.65995878038	0.39349773321442	0.178386980547102	2.20586576446099	0.027393399943398	0.246710218066083	0.555753131739659	0.712646469165879
ENSG00000269887	-0.0847668056561081	0.141019165453584	0.547772508240691	17.7917441129675	-0.338893621803307	0.449494335719886	-0.753944143168241	0.45088276257602	0.804657641804369	-0.252640938032964	-0.681094204047044
RXRG	0.754480970070416	0.340639512791721	0.0267672287752709	163.495837676163	1.11526089098676	0.478386778789356	2.33129538782224	0.0197377892610751	0.207732376846843	1.75023219911822	2.08616168411481
MGST3	-0.431858998465054	0.0753097084516666	9.78350963870503e-09	554.132868749753	-0.612046935795658	0.184797117036765	-3.3119939618641	0.000926335452536931	0.0341968252719535	-1.08097989727552	-1.20090493245853
ALDH9A1	0.0930687084955444	0.0583727764645109	0.110849717670546	113.557811292101	0.0720024102279907	0.194050706630636	0.371049461649439	0.710600691991292	0.925045048114002	0.171765279567639	0.100840902614555
TMCO1	0.0705165202907335	0.0485362522076563	0.146261822662548	176.616489455218	0.0709803373569716	0.173033916329465	0.410210546363763	0.681651505121285	0.913277019744726	0.117944258832384	0.0988958980462091
TMCO1-AS1	0.106187976830603	0.143965675845803	0.460762223838139	39.4716497633729	0.0842979221750558	0.323529380499164	0.260557239175605	0.794433968989605	0.949313348583125	0.203074543514891	0.12423926058423
UCK2	-0.116111074860203	0.059205466088601	0.0498609857725173	125.830629348796	-0.0809813720464642	0.223359475770006	-0.362560718623153	0.716933058344211	0.92749586501918	-0.327444347238511	-0.19028721930695
FAM78B	0.350969234961285	0.198734733195635	0.0773927286991368	67.1210320296787	0.453348210013862	0.365439732658923	1.24055533511729	0.214770060532575	0.621286899452328	0.787247442827728	0.826541920354743
POGK	0.391382813517662	0.15960350034516	0.0141978030807562	142.211089505232	0.583523634585312	0.300969549018631	1.93881286823868	0.0525241286310467	0.339087195267898	0.883694848716466	1.07426573991512
ILDR2	0.810753891139911	0.2197240729722	0.000224366166792159	426.976052034583	1.19495413353515	0.33787268049271	3.53669948038588	0.000405160401451829	0.0193850593392002	1.88452808314549	2.23781791648148
MAEL	0.198034000033341	0.324059748841403	0.541131158270768	27.8438226186129	0.295967934344349	0.532964548319076	0.555323867746563	0.578673156255901	0.870847419915853	0.422265988458168	0.527047271954979
POU2F1	0.259414927373467	0.0650191312899841	6.61221826104608e-05	2370.40879184594	0.409780415453232	0.155187393430619	2.64055221493514	0.00827710370184376	0.129871060780278	0.568752180091553	0.743632411790344
CD247	-0.787257257270283	0.417231296071456	0.0591790894309267	48.43956147789	-1.17771955766129	0.583477567501549	-2.01844873437772	0.043544548208991	0.309709268312848	-1.9291413653653	-2.27737987364356
CREG1	-0.367557044298848	0.189255131975039	0.0521220201473381	51.4366514255276	-0.523850821258158	0.355881901222069	-1.47197938265278	0.141026445178954	0.524208956076638	-0.927522646162363	-1.03306773557179
MPZL1	-0.449204720233209	0.12206892692545	0.000233300879114317	382.680192997179	-0.61402587845788	0.261784855051164	-2.34553629291455	0.0189997287422816	0.203348826016546	-1.1223756342423	-1.20467086014104
ADCY10	-0.523021731792781	0.116227835232216	6.79631631902428e-06	30.2894015859677	-0.430187998771691	0.466292083270112	-0.922571954803044	0.356230316464038	0.746272497907162	-1.29854066415788	-0.854827394020851
MPC2	0.142355588668134	0.102870627776037	0.166410134140089	54.053845016965	0.192815739144156	0.307830927529849	0.626368963935434	0.531072961577634	0.849401388404079	0.289388907734198	0.330748655106574
DCAF6	0.277078344607064	0.0933104679265235	0.00298358587456531	950.854963709917	0.428069533844187	0.219797558269186	1.9475627355238	0.05146730628518	0.336073326159794	0.61090610043628	0.778436602205812
GPR161	-0.0946055626119157	0.175473022445385	0.589786178458947	200.475641029412	-0.151578659539952	0.315679694871577	-0.48016601004894	0.631109353791104	0.893641506122625	-0.276121229050343	-0.324633850140405
TIPRL	-0.0948990016473235	0.0618801106182573	0.125129424958005	101.788061638813	-0.170807304040098	0.195170843745626	-0.875168138652503	0.381482426513219	0.766919404787114	-0.276821524217525	-0.361225958644958
SFT2D2	0.017097100073826	0.134992699458298	0.899215810673157	108.463210006392	0.040559839535993	0.275287104521967	0.147336503852677	0.882866420964195	0.976120711265704	-0.00954171712032295	0.0410056938241008
TBX19	-0.336993206121223	0.211705767779155	0.111429687357662	31.0572306078533	-0.499193422732113	0.399075258375968	-1.25087539819826	0.210979940910209	0.617445320027967	-0.854581743338752	-0.986144708714735
ATP1B1	0.837565757108747	0.13132314432922	1.79533788418554e-10	77.7346620817159	1.13724630431267	0.342014708084836	3.32513859032805	0.000883745935736347	0.033043919370913	1.94851486709543	2.12799992341102
NME7	0.114091487707737	0.118060248447211	0.333852268216753	522.602660557894	0.146313659618065	0.236960917039842	0.617459036898748	0.536931992155555	0.851670635370563	0.221936350579309	0.242255202554932
BLZF1	-0.0116819663671562	0.0971001111770369	0.904238790234911	271.536829320033	-0.0189440319252617	0.218080899910161	-0.0868669926301008	0.930777236377626	0.987138849974248	-0.078223244500045	-0.0722301674418708
CCDC181	0.206258297241234	0.217406985759035	0.342763175617019	24.5106357187737	0.269051846134902	0.410643418308083	0.655195807699632	0.512341693166234	0.841559562631606	0.441893355281247	0.475825958862903
SLC19A2	0.389089545866127	0.136411472158846	0.00434010089846072	111.97787267194	0.522295283888572	0.243156164933168	2.14798289828319	0.0317151140599291	0.264602823441233	0.878221942730411	0.957748194841523
ENSG00000213062	0.09184712622453	0.240885969776419	0.702988951479518	24.5268563060283	0.145498835744082	0.47154528040829	0.308557506117124	0.757658149656557	0.938283336462718	0.168849961366984	0.240704592806613
F5	1.23891859439354	0.581272845397728	0.0330571018639698	71.3430957483395	1.8760005990993	1.05302860033691	1.78152862942098	0.0748261321436588	0.402346059900006	2.90634739232463	3.53384927034923
SCYL3	-0.1859035565546	0.14338292227495	0.194785036404197	168.530101607299	-0.222369231052599	0.2950788369893	-0.753592610440791	0.451093882868397	0.804754142808884	-0.494004796731289	-0.459348300442425
GORAB-AS1	-0.168203686541792	0.201239625749548	0.403246156780227	26.9839420300189	-0.118907120325879	0.441237223815952	-0.269485695920064	0.787555948211544	0.948009786277228	-0.45176388146758	-0.26245991437894
GORAB	0.00261941350086019	0.117128821335578	0.982157974700114	72.003658315895	0.0411207592887249	0.289646497407375	0.141968777999378	0.88710466739692	0.977235833730304	-0.0440928596598253	0.0420731240558135
PRRX1	-0.590561816786275	0.338167899078999	0.0807489682313405	1291.40507964316	-0.845590716465836	0.505900531937283	-1.67145646838471	0.0946315502330182	0.443435718192211	-1.45972574659348	-1.64533872303497
ENSG00000271811	-1.26922439878427	0.21945618831011	7.31631124736752e-09	42.2539718279446	-1.84819462474318	0.427142654778855	-4.32687909780409	1.51236919049549e-05	0.00201157199446825	-3.0793607268551	-3.55329385728768
ENSG00000231424	0.116331726033733	0.167967965047134	0.488571398109758	58.8940667667366	0.209333416598225	0.364154159050343	0.574848347590299	0.565393865494375	0.863634088620215	0.227282701554226	0.362181793601486
FMO4	-0.187890772745623	0.206972266930103	0.363980454645697	52.9789732014769	-0.294186238105953	0.378900806009391	-0.77642019610447	0.437500923769656	0.795646520411089	-0.49874730787261	-0.596016057472756
PRRC2C	0.0671276503349715	0.0765768274402572	0.380701076890852	832.730336181704	0.113264726171691	0.181057390847505	0.625573613104186	0.531594650730952	0.849861969101088	0.109856687085389	0.179363085608243
VAMP4	-0.0664779053236206	0.077015256545728	0.388039392003708	115.199337797023	-0.0292959987915173	0.246288644534566	-0.118949855958161	0.90531508277292	0.981014886084784	-0.208994296071638	-0.0919299593228165
METTL13	0.0931730896029705	0.11705379496459	0.426040631744527	31.7353896452458	0.306897694621403	0.359639243261094	0.853348738693121	0.393465939452936	0.774357434052931	0.172014386115355	0.547846604637201
DNM3	0.647327166170211	0.0890101609017998	3.52871947837958e-13	3726.14521975908	1.01342072815513	0.217610494363383	4.65703977705615	3.2078848382701e-06	0.000639160068118338	1.49450858377769	1.89235986472872
PIGC	-0.1221886249177	0.122510853008541	0.318585044781358	209.112491590914	-0.175156331812761	0.241508119777647	-0.725260632951077	0.468292151828482	0.815874284509484	-0.341948480704121	-0.369502158048685
SUCO	0.18680433982855	0.0867148710015481	0.0312216301510758	353.917730613903	0.264288765120159	0.186408855698912	1.41779082398874	0.15625184394877	0.547500173767532	0.395466293047547	0.466761816182115
TNFSF4	0.238053139250386	0.110935407047701	0.0318832243186756	69.27905905023	0.416944814038724	0.294929767068932	1.41370882356976	0.157447413555197	0.549277903105372	0.517772060953082	0.757266261561097
PRDX6-AS1	0.383123426694196	0.0766865513773402	5.85418825256996e-07	1245.9270729284	0.56596119573938	0.195558512435653	2.89407599132564	0.00380276117700671	0.0801611033616848	0.863983740177941	1.04084442059903
PRDX6	0.406815618568386	0.138062321453233	0.00321279619223911	805.003445481214	0.579675852075238	0.23935307576899	2.42184417397965	0.0154419705442171	0.182301627024993	0.920525390972269	1.06694341019451
SLC9C2	0.190186445217227	0.185978640148137	0.306485087106663	170.669771870546	0.267479220813017	0.328493370470956	0.814260636156938	0.415495655107159	0.786489203448763	0.403537721088131	0.472833253037227
ANKRD45	0.538850417160861	0.109469037843914	8.54891505710512e-07	115.36750799018	0.802721911451546	0.247290431266162	3.24606943884362	0.00117010295250501	0.0393051904022756	1.23562774681838	1.49140003822925
KLHL20	0.347361691353379	0.0873750640937368	7.02243697612618e-05	244.101378047968	0.512544547941105	0.199304386645116	2.57166716984383	0.0101210139521052	0.144749407997414	0.77863800424194	0.939192545337146
CENPL	0.102226683118919	0.148352718003815	0.490773806619436	18.1653547768222	-0.0388851419161884	0.445835394680105	-0.0872186066431293	0.93049774975272	0.987051067357424	0.193620876799327	-0.110178097702045
DARS2	0.141820067761745	0.0937287239869809	0.1302566021564	47.4344328586992	0.094401952065776	0.25637613098543	0.368216618695837	0.712711719608113	0.925762014177474	0.288110881781897	0.143467228426253
GAS5	-0.312550957648979	0.102876470236434	0.0023805993540499	85.0777194786352	-0.485340404429814	0.245768823735112	-1.97478425885665	0.0482926361384645	0.32609860382264	-0.796250075037035	-0.959782416311365
ZBTB37	0.0898102175582283	0.116094705437132	0.439170666597514	574.623996733636	0.156290242294517	0.235184044105733	0.66454441196807	0.506341933777249	0.838427074998872	0.163988858640754	0.26124063836132
RC3H1	0.0378889219649843	0.0445977920323629	0.395564498878897	658.310301162285	0.0953227375166734	0.164568005043805	0.579230072645653	0.562433941815481	0.862052060551573	0.0400781719549657	0.145219483044533
RABGAP1L	0.0629665684210612	0.0687657184708122	0.359841049758785	1601.05108898236	0.122850812020958	0.18061426902768	0.680183313767588	0.496388396464445	0.831929853186604	0.0999262238444923	0.197605405992693
CACYBP	-0.139373297662569	0.305056591943801	0.647759557595509	124.99889997305	-0.221560320574647	0.499278620332146	-0.443760881303617	0.657215473606591	0.904285220282647	-0.382959872580179	-0.457808943886144
MRPS14	0.395756844111959	0.119892388297406	0.000963635960378331	44.8896912012616	0.692246845393112	0.304758539625683	2.27146004257455	0.023119143210015	0.227895766327486	0.894133516094297	1.28116599889137
KIAA0040	-3.72631648190556	0.617006318192846	1.54737253354189e-09	19.4786907202662	-5.34931666603309	0.917978318945429	-5.8272799647146	5.63380567922558e-09	4.0971851802168e-06	-8.94323534306152	-10.2159287414882
TNR	-0.757843372105102	0.248520956389412	0.00229287998045244	384.693642476164	-1.07045539107468	0.387041884559552	-2.76573526995107	0.00567946200344034	0.103388954743479	-1.85894483680663	-2.07325617567005
LINC02803	-0.366952471517716	0.166421055890368	0.0274566063082961	50.6168690291784	-0.571088641483218	0.337237557598407	-1.69343131752629	0.0903733979444364	0.434729697030898	-0.926079827226401	-1.12296130259784
COP1	0.172029486869422	0.0340827796191837	4.47858580094204e-07	1307.15975766161	0.302903363101936	0.156458268520092	1.93600099225845	0.0528675794399907	0.340096834566415	0.360205959981334	0.540245392166795
COP1-DT	-0.455450969077254	0.181773966099559	0.012224740133913	265.762581151451	-0.676966174528459	0.301252040879316	-2.24717539689518	0.0246288198876679	0.234902416567954	-1.1372823690345	-1.32444623708484
PAPPA2	-0.465840674971006	0.20062134182344	0.0202334940964459	149.96837111721	-0.696803289787476	0.339584840727212	-2.05192695968198	0.0401767613387935	0.295267775479636	-1.16207750515444	-1.3621962653809
ASTN1	0.231032354470081	0.0400357523044065	7.89658639042148e-09	2198.7658940479	0.368908419453814	0.162207560246517	2.27429855238042	0.0229480421505974	0.226653561619725	0.501016888470178	0.665853007610449
BRINP2	0.580717276114057	0.175303078306517	0.000924174322157884	910.907236640861	0.917866860299427	0.314044486640919	2.92272878316416	0.00346978607724749	0.0765827594743016	1.33554342078208	1.71052086403478
ENSG00000227579	-0.320290725767697	0.195699716238116	0.101704919675893	19.639122780887	-0.54873890000617	0.449532019028413	-1.22068924298691	0.222203702153881	0.630587512283686	-0.814721108385131	-1.0804297468675
SEC16B	-0.108495938142776	0.17128681238025	0.526461521518893	39.8542190361354	-0.18123133596913	0.355363217653502	-0.509989011147013	0.610059160428525	0.883531861837388	-0.309270747965205	-0.38106289033295
RASAL2	0.00658634610133437	0.129851006563822	0.95954677974168	549.392069300695	0.0486500641407639	0.256942886172494	0.189341938457496	0.849824827615275	0.965060134319616	-0.0346257356802582	0.0564013904142444
C1orf220	-0.760198358572976	0.177475292526848	1.84055622064781e-05	21.7774963543189	-1.13102590627117	0.421022520649173	-2.68637863962062	0.00722311828240891	0.119998313828428	-1.86456503535976	-2.18852185985437
RALGPS2	0.0501798543607847	0.0998674582949919	0.61534080483819	259.754986462462	0.087005298775469	0.236327727762527	0.368155271491867	0.712757459818912	0.925762014177474	0.0694106039709803	0.129391397976144
ANGPTL1	0.262005167009903	0.300004253971443	0.382478779783923	21.4442609380921	0.382349366764016	0.534851636475431	0.714869957739356	0.474689402120475	0.820228999661871	0.574933812663783	0.691431128958273
FAM20B	-0.0104315682528226	0.0567446697262243	0.854144116109845	177.642277705866	-0.0189667218471381	0.178583552024418	-0.106206431847345	0.915418567936003	0.983227332455565	-0.0752391570036257	-0.0722733463608661
ABL2	0.0144278031442487	0.0563647102063357	0.797972245026237	671.032372643116	0.0525196998255399	0.172823544669001	0.30389204159727	0.761210141128727	0.939482520383312	-0.0159120207064149	0.0637653067240674
SOAT1	-0.243905474834509	0.188117410957242	0.194782687962939	168.255201090451	-0.348558610120481	0.344723477155575	-1.01112524449031	0.311956489281213	0.710746731922813	-0.632426949742658	-0.699486675819797
AXDND1	-0.438764537976184	0.210221624816215	0.0368743739061376	37.6317979375429	-0.616146818233218	0.401776339843615	-1.53355675068632	0.12513873512109	0.500314156771923	-1.09746003578098	-1.2087070083152
TOR1AIP2	0.112691923886815	0.0399715349094536	0.00481278547109255	266.695810336764	0.205822655571196	0.169884881178351	1.21154192264535	0.225687777688796	0.632550443131065	0.218596277645274	0.355500815728416
TOR1AIP1	-0.0604053989693835	0.0692125000965448	0.382797865320011	300.259352386095	-0.066766509354346	0.188919761078874	-0.353411993393698	0.723779595787061	0.928653903421142	-0.194502199453864	-0.163236337067
CEP350	0.381482001563403	0.134887260873002	0.00468172192162552	1778.23105302232	0.607134152292055	0.23149439106096	2.62267327303052	0.00872428925549912	0.133126686489214	0.860066462830063	1.1191965526808
QSOX1	-0.206983357736561	0.258839194319483	0.423907797179818	84.8015211156799	-0.295950494013755	0.421062978776624	-0.702865150656616	0.482139790891236	0.824799297532349	-0.544311951239131	-0.599373436283707
ACBD6	0.0855757144875615	0.0350526332480302	0.0146325023043376	889.584773959108	0.106727649231621	0.153572756771544	0.694964728609968	0.487077406045334	0.825418377589087	0.153883175081354	0.166923028864159
XPR1	0.114090855299301	0.0727881024703623	0.11701229131087	1253.63526426716	0.191485345123385	0.19286448683665	0.99284916712306	0.32078346521205	0.717215442892442	0.221934841330306	0.328216915421986
ENSG00000243155	-0.197541471776371	0.152633839238505	0.19559010923344	40.2234842267092	-0.163202624969378	0.372760604310906	-0.437821548420005	0.661515649096523	0.906832411096428	-0.521778796787411	-0.346754255156135
STX6	-0.0152765475960616	0.0723079531610737	0.832676091133681	278.073100353633	0.00272184539256869	0.191030720995973	0.0142482077143292	0.988631959687266	0.997362883864732	-0.0868017482398376	-0.0310000051361312
MR1	-0.277212143673135	0.0665120109656985	3.07484968978444e-05	94.4038745266993	-0.393890862885523	0.259129049441611	-1.52005675833839	0.128496711221245	0.504622693727513	-0.711913645131425	-0.785753948165577
IER5	-0.490465869184429	0.426604101453933	0.250268290983483	20.0029380891124	-0.5880817401652	0.768559041515679	-0.765174447763234	0.444167673103434	0.800236507651863	-1.22084577528122	-1.15529916764053
CACNA1E	-0.250176854953084	0.610907114812044	0.682160286475183	23.56492865451	-0.341393455498306	0.839431156107284	-0.406696193028454	0.684231136923535	0.914914388817925	-0.647393660570677	-0.685851387311316
LINC01344	-0.275639918780019	0.213994938409688	0.197722478057313	45.1423458641717	-0.482643327183987	0.418118235801689	-1.15432259551794	0.248367936157702	0.655726021263507	-0.70816151483682	-0.954649878590168
GLUL	0.490961468107714	0.128839044625454	0.000138597693073888	3190.46520843148	0.734742885657858	0.239096440024747	3.07299801528542	0.00211919897169257	0.0568703856886871	1.12134029512759	1.36203595914102
RNASEL	-0.34693134389338	0.0902654528983877	0.000121313498139002	48.3501356166524	-0.492723621300371	0.279650818410248	-1.76192447460513	0.0780820588447715	0.410026509466065	-0.878299207659618	-0.973832677256073
RGS16	-1.27786619349569	0.390578901838917	0.00106894040692456	62.5634237165188	-1.94646456376671	0.590142339323272	-3.29829675667528	0.000972732711836515	0.0352827862684841	-3.09998445560946	-3.74030154113443
NPL	0.1007051634841	0.0726022895086496	0.165417454885664	2720.25972900096	0.152760102697891	0.186323667690548	0.819864188974635	0.412293533642834	0.785503145358918	0.189989755106347	0.254522783072301
DHX9-AS1	0.406245593257428	0.22855692571391	0.0754963267459908	21.9488529629879	0.543063698135222	0.450621131229907	1.20514476685327	0.228147420391471	0.635709622527575	0.919165019916384	0.997270485015182
DHX9	0.0572051903667214	0.0318994705219995	0.0729256193031554	522.293561063953	0.0926421804370787	0.160125526458595	0.578559724273781	0.5628862874286	0.862402214116208	0.0861766379989773	0.140118383197977
LAMC1	0.0944368565082101	0.0868081717799687	0.276648174969906	423.475622243513	0.159957660228621	0.214679554127863	0.745099648070585	0.456211481864151	0.807977268000768	0.175030378363811	0.268219734312428
SMG7	0.0145658881718123	0.0894009404420953	0.870575373398245	560.671540203721	0.0323186097795597	0.177622753904914	0.181950842834362	0.855621303576178	0.967609115566922	-0.0155824794191467	0.0253226344458866
ARPC5	-0.0172360223480471	0.072322855490725	0.811632487620247	71.8797592345826	-0.0743730384196811	0.248275244998227	-0.299558815943217	0.764513702329807	0.940814929621259	-0.0914780541618643	-0.177711561095385
RGL1	-0.265315659381596	0.0841049214716403	0.0016072959231585	2386.89737333714	-0.330452226467089	0.201339622177462	-1.6412677390237	0.100741849768958	0.455982107134624	-0.683522567426824	-0.665030229591102
ENSG00000289581	-0.287492688334793	0.118746253563393	0.0154750059634537	91.7708877357671	-0.387554540293875	0.27489528613485	-1.4098260677477	0.158591047399773	0.550921133133437	-0.736448266888738	-0.773695926925874
COLGALT2	0.4312984034402	0.239946504618741	0.072259873289823	393.621254944251	0.655256297967486	0.362232870922725	1.80893660008915	0.0704608535169272	0.392363366923318	0.97895379979344	1.21077299094788
TSEN15	0.424073331406077	0.135747297913091	0.00178415938718476	438.3857206101	0.634452229385951	0.276261228810481	2.29656630471731	0.0216435226781672	0.21770749471227	0.961711093753976	1.1711828505786
C1orf21	0.252222023714601	0.0762009122015351	0.000933090755747344	2841.82698503144	0.396828963469326	0.184532376322592	2.15045712507168	0.0315190739151201	0.264189263745829	0.55158624419856	0.718985799998077
ENSG00000285847	0.189692547707279	0.224475656733995	0.398084430358935	118.920318233959	0.304036121951236	0.366899511898635	0.828663195483437	0.407295017412946	0.78280878109101	0.402359029784095	0.542401032140417
EDEM3	-0.0593846158975375	0.0696514265610665	0.393882678943802	470.755454679275	-0.0442921352895206	0.176095049836188	-0.251524022570329	0.801408991710452	0.951895694581038	-0.192066090532766	-0.120467605534949
RNF2	0.244027208209003	0.0734373713801291	0.000890774221630832	80.0764216289324	0.217778700536637	0.244832751590018	0.889499869287569	0.373734493427939	0.761812012478115	0.532029235750293	0.378253168067003
TRMT1L	0.0923108740993118	0.0645852740896378	0.15292184341494	202.191623496966	0.161596323292353	0.199277116578676	0.810912592809187	0.417415868046076	0.787970642534741	0.16995670026779	0.271338109954041
SWT1	-0.0325826042354941	0.0613289480941442	0.595227466214861	502.572271150916	-0.0183277662534232	0.180873933510154	-0.101328952700608	0.919289333539796	0.98425199531368	-0.128102823983684	-0.0710574139317951
TPR	0.0849451192784647	0.120022667501405	0.479105301176074	331.368601680798	0.135301719854195	0.223623680033618	0.605042005541876	0.545151086700097	0.855505314578551	0.152378253363066	0.221299482317758
ODR4	0.0907435912379446	0.0818108559820903	0.267349238420271	291.208025726677	0.11836664688972	0.195966583146249	0.604014444653472	0.545834038738653	0.855505314578551	0.16621636418095	0.189072040209507
PDC-AS1	-0.0138704414887991	0.158110168673884	0.930094108257486	246.373903855479	-0.020248836351835	0.317213969778634	-0.0638333688959712	0.949102907893657	0.989442502531052	-0.0834460620745899	-0.0747132101313349
BRINP3	0.613152799608607	0.119673904679985	2.9986845708184e-07	2356.83084968475	0.926925039647752	0.233356793635101	3.97213650911395	7.12308786640953e-05	0.00595432833430612	1.41295111917059	1.72775857840228
ENSG00000225811	1.42291315207351	0.285277305387956	6.10629788001882e-07	17.1703796451489	1.89910370946906	0.547214031145305	3.47049527493709	0.000519499483122576	0.0233952385538378	3.34545222836687	3.57781448700484
BRINP3-DT	0.95852383038791	0.202387358435453	2.17885713528047e-06	23.3654338524673	1.26991059482655	0.482388550900432	2.63254712918896	0.00847472642770989	0.131272519585772	2.23718250816565	2.38046005460367
ENSG00000241505	0.565351237551601	0.118531277865898	1.84557657672865e-06	30.2263077369471	0.883253768762736	0.403433330977974	2.18934257767353	0.0285719498816511	0.249798863178896	1.29887221741246	1.64465215440322
ENSG00000285280	-0.404258974048581	0.222283639413889	0.0689628986427342	42.5287760608654	-0.678225354408796	0.406277815577953	-1.66936349562671	0.0950453635416228	0.444369917297623	-1.01511216537642	-1.32684245626752
RGS2	-0.90387415438804	0.404859442194385	0.0255777855562724	26.8691446679441	-1.47639675107949	0.742768006267816	-1.98769567162422	0.0468453579264286	0.32155060454927	-2.2074487464875	-2.84576254197523
UCHL5	0.143807605428686	0.102870491942051	0.162128662724799	144.131278243826	0.22279630263879	0.231886835178673	0.960797547938075	0.336653971750204	0.731714288569443	0.292854160128683	0.387801664350932
RO60	0.126388163623427	0.0990629290922732	0.202013097470956	251.798524258666	0.224852142834463	0.219291667087397	1.02535653005387	0.305194991332699	0.707060285310388	0.25128248956248	0.391713928031688
GLRX2	0.217843221958348	0.157058083714313	0.165434657335761	26.3045467573513	0.371307550252172	0.395100848679747	0.939779176615082	0.347330842151804	0.740510802330511	0.46954089297265	0.67041855327278
CDC73	0.0487517305726039	0.0426315652027501	0.252806373721273	749.072148485381	0.104299267462608	0.145219041788428	0.71822032550362	0.472621447381596	0.819115069884761	0.0660023723919361	0.162301818607683
ENSG00000227240	0.341632436511431	0.161627462527001	0.0345406505384535	24.1769229456922	0.373303786235228	0.38569459452704	0.967874042136871	0.333107279694475	0.728578253106187	0.764965080761269	0.67421739014306
KCNT2	0.423054653307391	0.706851459805521	0.549502532630689	38.3345052766285	0.755573588810765	1.24562065872423	0.606584021803739	0.544127006645464	0.855227415941181	0.959280008372194	1.40167678509687
ZBTB41	0.198362921323565	0.0634446385591771	0.00176869604186669	249.016538311895	0.301806076439285	0.181665862919392	1.66132520215535	0.0966481510840479	0.446973149839049	0.423050962378244	0.538157255760715
ENSG00000290127	0.346721291158555	0.334319070188751	0.299690672116217	39.4420343252631	0.494955597746269	0.515847099189848	0.959500593341729	0.337306620903163	0.73247608256741	0.777109682828007	0.905720774926822
CRB1	0.234548415356835	0.0629109607791628	0.000192806445029437	2965.51398573952	0.388228365115574	0.151127127929665	2.56888601294836	0.0102026011079417	0.145117135999712	0.509408002634969	0.702618862216155
DENND1B	0.0658387904289939	0.105551363545521	0.532784765088202	406.902982981432	0.0787923678924733	0.214465274224298	0.367389863825079	0.713328231279358	0.925762014177474	0.106780810141898	0.113762191351168
C1orf53	0.0803471429843022	0.279988972629259	0.774138825714294	18.3293146995379	0.0916271983922844	0.574449377570805	0.159504391457001	0.873271498730385	0.97371898814063	0.141405137352286	0.138186872471206
NEK7	0.214618217465041	0.086989659036225	0.0136185945633262	892.990589538594	0.34695201988558	0.19978604001115	1.73661793319602	0.0824546319904039	0.418993947581621	0.461844387776382	0.624069981492095
MIR181A1HG	0.729160631237389	0.31752760107713	0.0216547754509127	172.286192597841	1.1416176040693	0.506592688049327	2.25352167727724	0.024226275507582	0.233358395534954	1.68980495946502	2.13631850639796
LINC00862	0.312836700172191	0.285896110251564	0.273853197767349	265.909626167836	0.429211754806412	0.461095665524797	0.930851853308801	0.351930202704745	0.742946787757785	0.696243770504088	0.780610248579358
ENSG00000230623	0.0637048995890928	0.131885327165869	0.629072658558458	22.1753205310443	0.0866698379047947	0.368915003887221	0.234931724087021	0.814261726293812	0.954580559250597	0.101688258496883	0.12875301597378
ZNF281	0.248557208992488	0.0865724420148685	0.00409059992701878	53.5492128367465	0.158654926814419	0.311599783081492	0.509162507256708	0.61063832086023	0.884106547572372	0.542840127530925	0.265740632759293
DDX59	-0.0638704964116709	0.147697340119878	0.665420378836184	131.857664962489	-0.0699621399112965	0.2825963928019	-0.247569118691264	0.804467806716505	0.952476374067848	-0.202771688853178	-0.169317621687947
DDX59-AS1	-0.853476479798527	0.288990017291999	0.00314388288611377	106.708901258327	-1.26881368137231	0.467864078887259	-2.71192796931532	0.0066893127129268	0.113605941956119	-2.08717419643243	-2.4507319816892
CAMSAP2	-0.0734870979088547	0.0434274429385257	0.0906114501118464	1458.99748831114	-0.0640393512428465	0.166851300099806	-0.383810921488415	0.701118592733512	0.921011308740008	-0.225721803666081	-0.158046555461526
INAVA	0.184890881782181	0.324122682825551	0.568382781869785	16.3948689383108	0.191170565496619	0.587170102734223	0.325579529009416	0.744742502480173	0.934170031698856	0.39089980644969	0.327617889824651
KIF21B	0.337525787847875	0.182589763254833	0.0645232290037998	180.73148120369	0.471807163739789	0.317356131105273	1.48668047501273	0.137099221901345	0.517795612992277	0.755164523012001	0.861669307395184
TMEM9	0.182251868129488	0.146011119590339	0.211955846432298	86.4410227082294	0.212656752820627	0.303679539055124	0.700266977097941	0.483760590728771	0.824799297532349	0.384601774204112	0.368506102090644
IGFN1	-0.428589338497912	0.498350943057358	0.389780716265851	25.7563519353676	-0.595505787663763	0.71444336389912	-0.833524136068327	0.404549191366437	0.780678230147791	-1.07317682134822	-1.16942712926613
PHLDA3	0.000399319681044192	0.216340482448727	0.998527271346498	57.249496744903	-0.0724273904068464	0.405955835405711	-0.178411994828114	0.858399429918403	0.968503411026298	-0.0493911355710311	-0.174008993127228
CSRP1	0.239696667289722	0.254820253110338	0.346884257496382	1030.56066320359	0.337275722883749	0.389193792154247	0.866600983065214	0.386160674712671	0.769622775239215	0.521694356913046	0.605655989293603
CSRP1-AS1	0.323461455668664	0.0952835939456163	0.00068697941916392	142.146628752827	0.470312927418248	0.22444583108506	2.09544069116619	0.036131835494148	0.280585983589099	0.721599854831228	0.858825775829095
NAV1	-0.487181850329569	0.17291194866256	0.00483969923183425	2275.18711349038	-0.739946713247489	0.266211604396932	-2.7795434196933	0.00544353756819395	0.100936565168458	-1.21300843172603	-1.4442981957845
IPO9-AS1	-0.0995503318083521	0.205710163812454	0.628432056343179	116.6397553389	-0.151510571939743	0.33289603346788	-0.45512879910707	0.649016580332901	0.901001862091263	-0.287921969760536	-0.324504279444216
IPO9	0.0384420049505555	0.0957224494197348	0.687979435173145	436.500479124768	0.0363667899706616	0.18244009101133	0.199335517588638	0.842000297601507	0.962579134529114	0.041398109983347	0.0330263209328702
SHISA4	0.16993220250813	0.208926397213578	0.416012157540612	72.4497553188385	0.22640605859963	0.35312517802688	0.641149577225547	0.521425506061923	0.845344592932288	0.355200770060442	0.394671029572856
ENSG00000223774	0.214724249218993	0.430719396948759	0.618114278866981	106.370618931394	0.319513832944823	0.566500723110251	0.564013106974693	0.572745212093156	0.867833227681295	0.462097433608397	0.571855114568075
LMOD1	-0.479326561311116	0.223848028423856	0.0322495730220866	302.672136831752	-0.61277895532234	0.405951805176799	-1.50948695758469	0.13117438582337	0.507682582060204	-1.19426170660544	-1.20229796554246
TIMM17A	0.108652390991009	0.104234840074726	0.297235186737756	53.9226754985425	0.0960636504218932	0.273280270849774	0.351520620655051	0.725197805272458	0.928957246663103	0.20895589234113	0.146629440226903
RNPEP	0.0906439818165172	0.101751940319465	0.3730187919167	56.5472796648935	0.146366893749849	0.281685918659908	0.519610261124075	0.603335244775369	0.879451275598783	0.165978645309176	0.242356507102238
GPR37L1	0.597086748816964	0.210324482427016	0.00452716511361705	527.629998853141	0.842614497462899	0.363897333146731	2.31552809188393	0.0205840490116496	0.211932758779338	1.37460932967603	1.56731562530267
ARL8A	0.039451965747147	0.101096606565996	0.696358895785446	84.9721573667866	0.0388483385720634	0.243931875688253	0.159258967129462	0.873464847575819	0.973752296159292	0.0438083914372571	0.0377487076659093
PTPN7	0.891621250705208	0.322612137800795	0.00571402396616797	20.4819287116467	1.17825797699297	0.541912168968843	2.17426004519326	0.0296856112215432	0.253986597186674	2.07751883847453	2.20604513230026
LGR6	2.31968914180218	0.513234445768007	6.191397711213e-06	192.767015016334	3.43785417360839	0.844379170715311	4.07145781520881	4.67198240775486e-05	0.00450026384905924	5.48561701857419	6.50605646187678
PPP1R12B	-0.110969481794077	0.0703714278257453	0.114815994749184	2005.98565244868	-0.163206757593456	0.18578429307395	-0.878474465699274	0.379686288765653	0.765691931740902	-0.315173884411975	-0.34676211953933
KDM5B	0.152964017888677	0.143797482325543	0.287443712852987	535.944841192298	0.249194721119006	0.260076532814388	0.958159194227844	0.337982490208315	0.73315430883969	0.31470602924197	0.438037852001566
RABIF	-0.00371919766682032	0.134541878548545	0.977946550670056	27.2027470066175	0.0767047921466246	0.373754528095279	0.205227726704814	0.837394207688076	0.961282944614144	-0.0592200180530704	0.109789534921695
KLHL12	0.0144086979679364	0.064047931374702	0.822004618595986	96.4711529114393	-0.0202477218048865	0.193178721563963	-0.104813416513797	0.916523863853392	0.98368060800971	-0.0159576153990947	-0.0747110891486066
ADIPOR1	-0.0943599782250219	0.114399124432197	0.409467375419792	45.3560417980341	-0.146020599276741	0.294780388161051	-0.495353846935583	0.62035036737025	0.887836062330814	-0.275535139476274	-0.314056862031612
CYB5R1	-0.183064483801812	0.14569076055972	0.208924690721223	58.2772071129825	-0.26381546075252	0.294991497856318	-0.894315472376825	0.371153123874647	0.760127032773409	-0.487229321459932	-0.53822047129527
TMEM183A	0.150431745913007	0.115296565654771	0.191982268031556	37.8882600055852	-0.0102072957485104	0.357150816666283	-0.0285797911475811	0.977199729828355	0.995449873743522	0.308662737066856	-0.0556041593967945
PPFIA4	-0.0258134981825186	0.27263108578221	0.924566711406416	103.782154669585	-0.0824958258218492	0.436466402182474	-0.189008421746424	0.850086216163481	0.965060134319616	-0.111948285278717	-0.193169224685624
ADORA1	0.338819844652839	0.228190763755839	0.137594258862622	158.659291148811	0.470543854015674	0.39986738028305	1.1767497855979	0.23929539025658	0.646101995782802	0.758252802406445	0.859265229120227
CHI3L1	-0.799924230800978	0.385335871217547	0.0379018813927937	452.805174854871	-1.16124081601779	0.553562564168672	-2.09775893671876	0.0359264456259551	0.279887601301294	-1.95937122327785	-2.24602082999213
BTG2	-0.431555957909616	0.302707247326836	0.153968088121324	92.073227452955	-0.715788765604696	0.426613895120017	-1.67783743987834	0.0933788381647283	0.441689496294626	-1.08025668798559	-1.39832562390687
PRELP	0.399677620558345	0.214557255369334	0.0624901704494389	26.2583953025542	0.501518533351255	0.463993738975968	1.08087349294433	0.279753391121871	0.686666812922139	0.903490487954537	0.918210040707581
ATP2B4	-0.208001440785556	0.14248108918383	0.144330487802952	2279.22846367228	-0.278849009152536	0.281631828216489	-0.990118946847821	0.322115983521051	0.718441797341566	-0.546741616528927	-0.566829312353081
SNRPE	-0.00611205667501515	0.21537453274947	0.977360084809848	42.509173756603	-0.0360656396126958	0.435798199932698	-0.0827576608124255	0.934044235369181	0.987330915948019	-0.0649305997991522	-0.104812585108713
SOX13	0.182112353543476	0.108390209708099	0.0929271608018569	449.022532817211	0.306318133283954	0.238444699710719	1.28465062824034	0.198914398291693	0.603066547613356	0.384268821261435	0.54674369947169
ETNK2	0.183768616607205	0.157908107634718	0.24451749421327	26.6561451687716	0.250825573613163	0.38576416521117	0.650204441555268	0.515560172443615	0.842309954920476	0.388221509483369	0.441141364130083
PLEKHA6	0.735070303012358	0.143609696098958	3.07928930889705e-07	987.300718874653	1.07461254619176	0.257145064491906	4.17901291753387	2.92777057805447e-05	0.00331295104528447	1.70390844974502	2.00880788815388
PPP1R15B	0.321402466114493	0.0873549191493516	0.000233901137316151	140.612901369432	0.546076310083398	0.257799148068708	2.11822387379596	0.0341561122242004	0.274492510489975	0.716686055847185	1.00300348524247
PIK3C2B	0.96930141724501	0.230991412431399	2.71351500109405e-05	196.471741999707	1.4285939366658	0.399069693901954	3.57981064083705	0.000343843281092378	0.0176098609981994	2.2629033260501	2.68243443779031
MDM4	0.10026031420243	0.0791344961612319	0.205169263266216	728.177377223748	0.163422319571348	0.188535224660125	0.866799930177246	0.386051640378294	0.769516205331853	0.188928117885363	0.274812980685017
LRRN2	0.106004470091274	0.200949299338781	0.597833582745891	260.432436940527	0.126518394054207	0.343875200293923	0.367919506687504	0.712933254653392	0.925762014177474	0.202636602862182	0.204584814224457
NFASC	-0.0761141949744978	0.354815129220297	0.830143212819532	977.177206465493	-0.134022839088082	0.50422777007149	-0.26579821073536	0.790394621291822	0.948436753322355	-0.231991396858521	-0.291225125627536
CNTN2	0.540863462399063	0.285920653189718	0.0585368558157789	25.4012919077595	0.794249942309545	0.485519489861775	1.63587653821202	0.101865429196134	0.456620343404982	1.24043189923686	1.47527788182406
RBBP5	0.0815714203106367	0.0570694766167801	0.152907870460773	132.575664086978	0.196331523328239	0.214975012695369	0.913276016903654	0.361097392621183	0.750094483815353	0.144326887329181	0.337439192047001
DSTYK	-0.0922395234805691	0.0716767632065859	0.198135482848841	312.876767607947	-0.102311765294518	0.2041981014697	-0.501041706843191	0.616341770853538	0.88668235239998	-0.270474653206254	-0.230878955462437
TMCC2	-0.673180084448024	0.19290512107801	0.000483571661450964	210.904492359356	-0.915940729151962	0.360780457875537	-2.53877589308883	0.0111241055174251	0.152641617689573	-1.65689506145337	-1.77921478993547
NUAK2	-0.115212020595843	0.24233629578546	0.63448617500911	20.9955224472349	-0.126643407409778	0.493142760727368	-0.256808813786466	0.797326365794211	0.950771327867051	-0.325298745323309	-0.277182067903296
MFSD4A	-0.149925578798244	0.158118607302993	0.343035645350928	15.0549567768196	-0.571792761112534	0.518287371715168	-1.10323498568044	0.269925131863332	0.679192061079582	-0.408142996126755	-1.12430124217995
ELK4	0.224258657125392	0.115287217216129	0.0517488642217383	86.7678718185396	0.368551952312342	0.27426554979016	1.343777782497	0.179020256017957	0.576583176213725	0.484851392602016	0.665174650676919
NUCKS1	-0.0203678298552939	0.0487607461426093	0.676159481188859	843.594728011203	-0.00843572153130621	0.160453763205584	-0.0525741582046773	0.95807120725192	0.991782056509224	-0.0989521438269371	-0.052232853843805
RAB29	-0.28175527943517	0.0590460908537134	1.82599924521624e-06	115.866578656447	-0.296183011063907	0.292280129203888	-1.01335322339787	0.31089147375877	0.71033758931006	-0.722755883668586	-0.599815916206213
SLC41A1	-0.235044428937033	0.0865043936963355	0.00658490219447375	280.635219832601	-0.328337689033493	0.224561720158618	-1.46212670975967	0.143706490662371	0.528364738797822	-0.611279975859105	-0.661006265072619
ENSG00000286619	-0.0698108592863417	0.36222911724064	0.847173797011708	907.301943819918	-0.113615784556602	0.519335745887362	-0.218771354477965	0.826828162166615	0.958224471984281	-0.216948423746885	-0.252390502954649
SRGAP2	-0.0455000684204535	0.729066913514256	0.95023742133471	60.5447975810363	-0.0953167027449703	1.14628384810032	-0.0831527923061413	0.93373004896267	0.987305133275736	-0.158930480326021	-0.217567352150657
RASSF5	-0.594922022572781	0.341476062401664	0.0814722109533058	15.9051454586827	-0.92217398535003	0.651951069316963	-1.41448343096695	0.157220008898185	0.548939854844716	-1.47013142093046	-1.7910766758388
EIF2D	-0.00297177522502911	0.0824405093161164	0.971244474684278	160.624513130204	0.0228781914633135	0.205189876596622	0.111497661789082	0.911221719662192	0.982008208140798	-0.0574362869857207	0.00735751936178238
DYRK3	-0.0266872038784969	0.0921843717916099	0.772200205477013	81.5761021071248	-0.0487393401269309	0.240668366368805	-0.202516603500112	0.839512879608349	0.96170160580697	-0.114033392584168	-0.128930635882785
MAPKAPK2	-0.0961764099878033	0.0990327099015372	0.331469597502855	245.341382754816	-0.137845221689308	0.214850979763836	-0.641585259889565	0.521142506116885	0.845344592932288	-0.279870071886424	-0.298499119324227
PFKFB2	0.394491884080684	0.24021932338128	0.100545362068706	474.730807073815	0.462522333120548	0.3611085212634	1.28084026237413	0.20024977884714	0.605411148063117	0.891114676438729	0.844000275682465
YOD1	0.218584450698924	0.168485564972768	0.194511394193523	151.943234314088	0.269671154669225	0.32779766542662	0.822675641445632	0.410692470862048	0.784798105696004	0.471309842710645	0.477004502939973
CD46	-0.108693638935332	0.042851932331692	0.0111968887634288	327.408983925313	-0.132552369656977	0.155449146215517	-0.852705678249297	0.393822541218358	0.774492815308412	-0.309742562866663	-0.288426822451499
MIR29B2CHG	-0.000601003716413002	0.113529482280381	0.99577616900103	981.099970264431	0.0468892144702668	0.227032982492611	0.206530407852933	0.836376614675815	0.961282944614144	-0.051778417276361	0.0530504936725346
PLXNA2	0.190345109254619	0.0841842518829705	0.0237559355985705	1460.30936299829	0.322197838155879	0.179485404594201	1.79511999253831	0.0726345840829791	0.396572832389989	0.403916374386376	0.576962776208447
HSD11B1-AS1	-0.112625684715233	0.181630349230361	0.535203894553987	37.2458922344722	-0.193698751396661	0.361249329040768	-0.536191311167257	0.591826337929578	0.876077473707229	-0.319126429103061	-0.404788380608257
UTP25	0.0678491645879058	0.14242803566799	0.63380719654121	33.6065711675566	0.0369495903778563	0.327721229671281	0.112747014939857	0.910231126328333	0.981635036141885	0.111578588003176	0.0341353900477735
HHAT	-0.447924562824726	0.155075170943136	0.00387163947456905	253.944487150906	-0.649008035121771	0.266602688670163	-2.43436417824246	0.0149179773678363	0.177999984261837	-1.11932052589536	-1.27124190067168
RCOR3	0.216595737946117	0.0703711005065517	0.0020845961119142	660.683468679537	0.339808839395749	0.163423181541649	2.07931846749139	0.0375880888225475	0.285971582858183	0.466563760009791	0.610476509755202
TRAF5	-0.0844660893447313	0.294495659734535	0.774253153471117	32.5421443289162	-0.14813737647742	0.505813077544963	-0.292869803201662	0.769621670869046	0.942361341922895	-0.251923275574534	-0.318085088826622
LINC00467	0.460649271237212	0.203058365269579	0.0232953403944658	119.57793208079	0.658836105550365	0.344034873323214	1.9150270993935	0.0554890477153435	0.349843172526949	1.04899993677822	1.21758536440962
SLC30A1	0.449416465380632	0.2704715408946	0.0965922963986053	187.860731869415	0.647667963881599	0.428189444880704	1.51257339858539	0.130388055483773	0.506813005615039	1.02219273423842	1.19633239196351
LPGAT1	0.115388873138086	0.0596888727870583	0.0532149807306981	302.131378620974	0.16422931438848	0.200000847908589	0.821143090671002	0.411564767817998	0.785389861428407	0.225032573771233	0.276348691738954
INTS7	-0.0553772997667456	0.114842322025565	0.62966182286199	128.988232781854	-0.079200587096404	0.263915656219515	-0.300098100396621	0.764102328131385	0.940657500014473	-0.182502590857729	-0.186898385730284
LINC02608	-0.915193020661861	0.692746059142013	0.186465038362677	90.4829399543251	-1.33228733166082	1.1157104608961	-1.19411565845747	0.232432728891888	0.638597287822537	-2.23446133306626	-2.57152233165484
ENSG00000234915	0.401869157371929	0.190125736365825	0.0345407239175783	33.245694944242	0.483702121505998	0.366418802497527	1.32007996917479	0.186808319761182	0.587080666874401	0.908720612287254	0.884305410799918
PACC1	-0.316201245154297	0.0755890124793399	2.87479694567973e-05	68.0597001525578	-0.408368503667191	0.241020570512876	-1.69433049966735	0.0902024980346749	0.434729697030898	-0.804961522357764	-0.813304897082892
NENF	-0.322536897530976	0.146144048799463	0.0273155021917066	82.9442839491581	-0.534158310693752	0.343635947809796	-1.55443082744478	0.120081684641425	0.491170586278057	-0.820081619566951	-1.05268288690676
ATF3	-1.94834955993973	0.639761087751917	0.00232345501875391	29.8664005762865	-2.78934781181968	0.825386827841864	-3.37944308986973	0.000726328432432436	0.0287859592635689	-4.70009965686209	-5.34430827542038
NSL1	0.0597466448581851	0.0891771792789043	0.502872553603289	343.717828818515	0.120272809503648	0.216493373117021	0.555549612313709	0.578518785411833	0.870847419915853	0.0922418443390694	0.192699467467609
TATDN3	0.0700586600375786	0.0998083668906727	0.482721737403264	130.053063109358	0.137678215771676	0.243988943671205	0.564280551815529	0.572563214918087	0.867833227681295	0.116851570798961	0.225821953804108
FLVCR1	0.086679310128339	0.12393152934423	0.484294029412182	124.373514318634	0.102500062924377	0.243153288163154	0.421545041396275	0.673357128380607	0.910726762479382	0.156516917019219	0.158877932556623
ANGEL2	0.0900779610157564	0.0799680048626579	0.259985663778577	202.33120679903	0.127054747992576	0.194737537625372	0.652440970250939	0.514116741516264	0.841956861303007	0.164627831056578	0.205605495713967
RPS6KC1	0.0702081435997415	0.0634498176297399	0.268503888976784	826.81527419466	0.113007068824964	0.169349341397771	0.667301495785156	0.504579571144212	0.836739802326408	0.117208314802057	0.178872763703942
SMYD2	-0.0839015947874989	0.330913654482156	0.799846876461396	51.0671899298386	-0.162311807189985	0.484712111276742	-0.334862289210089	0.737728970225838	0.932171153823669	-0.250576103717248	-0.345059029013644
PTPN14	0.258869187808025	0.0807756368636325	0.0013515969144196	488.555683762561	0.362896006343201	0.197660459302547	1.83595650654508	0.0663640894598403	0.381226572351255	0.567449767208113	0.654411386079817
KCTD3	-0.324527594434696	0.101492093154064	0.00138593032513506	579.523527984834	-0.422276289373871	0.215667399039974	-1.95799778387276	0.0502302727363012	0.333682440243201	-0.824832437463631	-0.839771411851162
ESRRG	0.302346830532923	0.159345595392054	0.0577714431446517	3142.4427812884	0.474139150663706	0.290954110039886	1.62960114431347	0.103185822400832	0.459674666713659	0.671209592612441	0.866107078271363
GPATCH2	0.241826258865123	0.184742196184335	0.190536690264585	264.478003612315	0.38781885556698	0.355033900522882	1.09234316778148	0.274682292991746	0.682482446373731	0.526776648320708	0.701839565587333
SPATA17	0.235744304286873	0.139565262741139	0.0911939267751273	141.296472022024	0.318092457606573	0.247950474413103	1.28288706992594	0.199531643471438	0.604370627715966	0.512262003422657	0.56915023744569
RRP15	0.12267183638598	0.161735131543107	0.448167478627885	57.9831225379741	0.132943662454601	0.334115272174705	0.397897592616139	0.690705674663702	0.916561869988956	0.242413437766304	0.216812099329048
TGFB2	-0.119267443354057	0.112536672544713	0.289231238859657	1766.90531750424	-0.131611321205305	0.229835061198011	-0.572633785808326	0.566892678772841	0.864485974185526	-0.334977051941623	-0.286636007344831
LYPLAL1-DT	0.0593095331995187	0.0868871440988006	0.494856952425692	346.842219648348	0.101060060339107	0.217802289509144	0.463999072584882	0.64264841008305	0.898252046585938	0.091198673032097	0.156137607785075
LYPLAL1	0.314647965398968	0.0652598312995192	1.42508024410268e-06	701.252745601401	0.466654880212139	0.180785733469332	2.58125943489506	0.00984405729609303	0.142469466041466	0.700566372924843	0.851864512372395
ENSG00000277007	0.193636184067021	0.313429813733826	0.536708771221243	25.6894483574689	0.384977102444209	0.601287106313632	0.640255043558848	0.522006802845839	0.845344592932288	0.411770557054192	0.696431709687204
ENSG00000287676	0.478863796024802	0.291279453798441	0.100175937168322	21.2217334775088	0.791259350349025	0.555599023324009	1.42415540188519	0.154401491771358	0.544825254200487	1.09246908076428	1.46958678563101
LYPLAL1-AS1	0.738962538855343	0.21918410434327	0.000747806820247063	13.7696783190925	0.941691779660194	0.576954255243137	1.63217754458428	0.102642089823999	0.458252923121465	1.71319730917229	1.755859683126
SLC30A10	0.573957409277127	0.163000001841583	0.000429580546877137	321.39021385193	0.931546862633917	0.329711371675521	2.82534041182747	0.00472304089280952	0.092708002410141	1.3194109315578	1.73655390706922
EPRS1	0.115361345615114	0.0382283887140044	0.00254711089220192	305.744690050193	0.202911764583181	0.169245050998007	1.19892288363322	0.230557932783869	0.637837721044301	0.224966879064752	0.349961390477845
BPNT1	0.306203556282868	0.130229379979364	0.0187097913200404	48.3373599945574	0.494289391307843	0.303958666629957	1.62617304776375	0.10391284800869	0.461054744179429	0.680413706850619	0.90445298414307
IARS2	0.201694167772291	0.0504525951641623	6.39618631872767e-05	165.722006804006	0.248258026389318	0.183814246127987	1.35059186988401	0.176826206591215	0.573810107595911	0.431001015054413	0.436255322027385
RAB3GAP2	-0.193623165677414	0.106683304038765	0.0695340384322961	670.667887461766	-0.22981580199575	0.223711818269975	-1.02728503023657	0.304286269206109	0.707060285310388	-0.512427720435802	-0.473519124180756
MARK1	0.0848520192575391	0.102844552695851	0.40934253638766	871.7228672395	0.167927743467507	0.220239034415468	0.762479475598868	0.445773888270069	0.801119609416613	0.152156069240124	0.28338680189566
MTARC2	0.25781812594353	0.119665741063873	0.0312021034990225	430.671282142373	0.307382617427729	0.218285718685385	1.40816641271324	0.159081799251855	0.551835146701223	0.564941397648171	0.548769412687725
MTARC1	0.221360814368754	0.0796139786064919	0.00542875505058816	151.112495566892	0.309617266832184	0.227699182567634	1.35976450745587	0.17390445734511	0.569693768487527	0.47793566213382	0.553021950274387
DUSP10	-0.564955373603466	0.270355937459763	0.0366472269935698	21.304719232555	-0.681906652670114	0.545407221404112	-1.25027067099441	0.211200688440618	0.61784272191649	-1.39861571607307	-1.33384796647989
ENSG00000236230	0.41661274203604	0.314958365238491	0.185916877494255	25.6182760630272	0.653159439102344	0.537693459907531	1.21474313489822	0.224464075287532	0.631725388173398	0.943906323257413	1.20678266874334
TAF1A	0.0445383590781898	0.165984979351442	0.788447126418251	28.4967780534139	0.10051840109147	0.366318031365532	0.274402001770879	0.783775704840494	0.947634493620351	0.0559471195487633	0.155106830292575
MIA3	0.190062235028386	0.0953234013097471	0.0461665328695432	244.898190858892	0.272390623511745	0.207118217284993	1.31514565489398	0.188460955359644	0.588915672241212	0.403241292241031	0.482179651867371
AIDA	0.0691708161202132	0.149255929459744	0.643050702016159	128.969309745225	0.0898583577749974	0.31620826695554	0.284174599988025	0.776276579669089	0.94508603425855	0.114732722488002	0.134820768958578
DISP1	0.332314924179038	0.15059395506985	0.0273353764259301	505.347698038883	0.533632995658051	0.282704645649309	1.8875989619216	0.0590798095598895	0.360602530444227	0.742728745205338	0.979323859171839
SUSD4	-0.338411794531302	0.204936864563261	0.0986777803668999	36.7253706998166	-0.487804214318689	0.408836180938397	-1.19315324098527	0.232809363452947	0.639060739353131	-0.857967218643422	-0.964471046276292
CAPN2	0.276012291920183	0.131685678218415	0.0360827902348832	880.945248109601	0.415408672134134	0.241922406319604	1.71711532823189	0.0859581020488604	0.425983166712325	0.608361955130092	0.754342983674777
TP53BP2	0.0728004443318473	0.0816268126501735	0.37246301731595	890.856149358112	0.159951854580758	0.186946973757345	0.855600127490554	0.392218999414287	0.773248604037937	0.123394866199536	0.268208686165143
ENSG00000291068	-0.0715135088103698	0.165421504343553	0.665515512708628	80.9319386131407	-0.0701408292187717	0.310807315237124	-0.22567303206895	0.821455734315008	0.956687777693313	-0.221011813716203	-0.16965766742168
ENSG00000290989	0.0193207510612343	0.116085340164135	0.867814039089692	144.808602936427	0.0459120110324197	0.240683941655168	0.190756436497948	0.848716420507536	0.965060134319616	-0.004234951993392	0.0511908756308962
FBXO28	-0.0956267523708453	0.068548835279042	0.163010881120279	337.416109722731	-0.125096881404695	0.188801983143765	-0.662582454493814	0.507598010346348	0.838978756873595	-0.278558308534198	-0.274239029074809
DEGS1	0.207571516667222	0.145802349332777	0.154547810226121	56.7359047415558	0.271985438956025	0.330758624380194	0.822307927618505	0.41090166595375	0.785047252239235	0.445027366460745	0.481408585699542
NVL	-0.153945969028671	0.0787094642763545	0.0504797379210928	307.046551648834	-0.211354250898802	0.181745683312912	-1.16291208157562	0.244865175085656	0.652732337548649	-0.417737697270191	-0.438386794343532
CNIH4	0.149679191031842	0.0710363954037865	0.0351108615847254	82.4936764074022	0.241601453032288	0.21906865454031	1.10285724600473	0.270089163374651	0.679192061079582	0.306866757382057	0.423587863614126
WDR26	0.319629237761295	0.0816588563492047	9.07037773308511e-05	480.372208602599	0.466610797407879	0.198087813692865	2.35557548295908	0.0184940392264571	0.199551780822566	0.71245422880233	0.851780622800426
CNIH3	-0.127336617345927	0.093869528633732	0.174931322799843	548.883946750623	-0.172850038115957	0.1782546372368	-0.969680457099901	0.332205794665229	0.727920048720361	-0.354234215671754	-0.365113281381057
LBR	0.117291544491163	0.0949320503079688	0.2166327371516	159.766549240875	0.193113934523437	0.222402525198974	0.86830819187267	0.385225638810891	0.769050104063717	0.229573317818613	0.331316120882653
ENAH	0.00310381201227139	0.0961113807614467	0.97423766801322	1275.28702796591	0.0380481798815465	0.225389455871183	0.168810824510319	0.865945443795625	0.970976320775129	-0.042936837809971	0.0362260057602169
SRP9	-0.037220634253138	0.12129944505632	0.758958178807069	241.692711997585	-0.0685357828081305	0.251498747524821	-0.272509439838727	0.785230333897519	0.947742772403095	-0.139171528602649	-0.166603264267439
EPHX1	0.311554884768431	0.145109252226793	0.0317903628780808	557.063031981392	0.477285038993742	0.266213809003372	1.79286356624609	0.0729947422975408	0.396900383819713	0.69318470533498	0.872093703439613
ENSG00000242861	-0.046445557745948	0.290041910156212	0.872775555278967	38.0737077909982	-0.148814582945333	0.440685759841696	-0.33768865823754	0.735597822626358	0.931433648060638	-0.161186899974982	-0.319373812665354
TMEM63A	0.161695960784508	0.0825373506622499	0.0501052801579602	322.184216064148	0.221236777585753	0.181630950175516	1.21805659978085	0.223202464909963	0.630953914281923	0.335544897532158	0.384833888335527
LEFTY1	-0.944571091937523	0.303888244356134	0.00188176883305314	23.2122159885017	-1.30419661863343	0.568940019995975	-2.29232708685645	0.0218867759289863	0.219547004060073	-2.30457239142253	-2.51806570765511
PYCR2	0.207492457423885	0.105073695309004	0.048298494958606	35.6563213057006	0.226571132718049	0.303536219433984	0.746438540812509	0.455402544829894	0.807700527752525	0.444838690792719	0.394985165603215
SDE2	0.176295678568062	0.136453238047218	0.196361979368999	24.3384766409603	0.325672844879572	0.377129371445848	0.863557361313439	0.387831095787344	0.770160220876639	0.370387268765556	0.58357571364595
H3-3A-DT	-0.22341514827382	0.123205027909659	0.0697762160641536	54.5507772858812	-0.311029034850416	0.275791449965249	-1.12776895327831	0.259417508347387	0.667037537042616	-0.583526582262587	-0.628067897943823
H3-3A	0.245996820858957	0.16051893536425	0.125396712888217	78.3949547208688	0.325289899168416	0.367113488696819	0.886074495173498	0.375577385653876	0.762706821359106	0.536729735866329	0.582846967997037
LINC01703	-0.0688234573439526	0.172197066414144	0.689393363346973	22.3835192462968	-0.12422028851094	0.410820516534034	-0.302371190122024	0.762369114432989	0.939949775451589	-0.21459197922218	-0.272570872888221
ACBD3	-0.15535228329643	0.0558543436466777	0.00541279526301445	213.80603801607	-0.224376416599931	0.162398866301517	-1.3816378261123	0.167082933466002	0.56048934217136	-0.421093880212526	-0.463167974332395
LIN9	0.13677506709176	0.157417398108859	0.384918892058936	37.0090037385887	0.177123624160495	0.346617543368353	0.511005941705221	0.609346896241715	0.882764004565314	0.276070937666377	0.300886561907874
PARP1	0.173010950965854	0.11706581031151	0.139435941478235	147.071755341276	0.216007949306879	0.249766442492658	0.864839756498628	0.387126746836507	0.769768158756907	0.362548233777795	0.374883428659039
STUM	-0.726521385625303	0.238496873089383	0.00231714159664085	251.100356869633	-1.1060208514208	0.411533078947627	-2.687562453665	0.00719756411535896	0.119796202183671	-1.78419460554352	-2.14093724304791
ITPKB	-0.157733096320686	0.163685583623132	0.335229139983705	4607.05501133472	-0.242334054076334	0.303675773728246	-0.798002590398254	0.424868986880295	0.791581165638082	-0.426775714098512	-0.497341356601592
ITPKB-AS1	0.163989109910367	0.148404749463817	0.26915415325871	38.4876072879262	0.132736566568787	0.342430893814317	0.387630231286208	0.698289693497216	0.919567550196198	0.341017520655512	0.216417995879659
PSEN2	-0.13126935742885	0.0829546423058112	0.113552972962341	67.7558629052125	-0.223998763105462	0.25232610845597	-0.887735179193908	0.374683217915236	0.762127715163288	-0.363619738869198	-0.462449299771292
COQ8A	-0.127786219562207	0.121973945063583	0.294799075661105	62.2264840961298	-0.177756070414114	0.299322335874194	-0.59386169727349	0.552604619267194	0.857738256278343	-0.355307195818305	-0.374449460339467
CDC42BPA	0.220465522611979	0.105874276725936	0.0373120443901426	3015.68695478592	0.363480732815267	0.208570873622011	1.74272047914991	0.0813824526198261	0.417092238673492	0.475799039480271	0.655524120495971
ZNF678	-0.0652631882855151	0.0705081422138634	0.35464761244029	326.068271836694	-0.0345850818406067	0.193240995435542	-0.178973834007924	0.857958247380562	0.968503411026298	-0.206095361817383	-0.101995083820823
SNAP47	-0.0471671875457137	0.0665461304166234	0.478455216829002	93.7165156706479	0.0351067562920286	0.248842651176034	0.141080140908777	0.88780663198535	0.977235833730304	-0.162909076646427	0.030628476972128
JMJD4	-0.0780818410436924	0.183543049311841	0.670534670662891	31.5427156285986	-0.176041026079946	0.384116303125149	-0.458301365101366	0.646735943527199	0.900027795299347	-0.236687203710079	-0.371185731148076
ARF1	-0.085819214619121	0.139042734475021	0.537093144832236	121.432805961977	-0.144425428698069	0.28214688253059	-0.511880292288575	0.608734791745604	0.88231664633182	-0.255152522456874	-0.31102125258459
C1orf35	0.242727125301383	0.0751247637576886	0.0012336360670566	72.6834240720738	0.199534484899334	0.268398835483456	0.743425300411312	0.457224231367028	0.808747240212325	0.528926575002117	0.343534427587112
MRPL55	-0.409979264008873	0.334887939971222	0.220866149304932	26.3133784698537	-0.74906323184545	0.527975541556988	-1.41874608364713	0.155973056633741	0.547317550150039	-1.02876369407813	-1.46164692973805
GUK1	-0.116174959243295	0.129216446262517	0.368614020671871	122.957734664293	-0.219278100100422	0.268943881361307	-0.81533031720412	0.414883259437172	0.78625107602784	-0.327596807952116	-0.453465878558604
IBA57	-0.281557920680564	0.0835346432109478	0.000750175444299421	86.6322701766172	-0.338639666157765	0.245550867576027	-1.37910189241305	0.167863340472798	0.561297316856329	-0.722284885044087	-0.680610926479716
OBSCN	-0.532125945863476	0.218823076944435	0.0150255195220465	20.312347068776	-0.788569317842881	0.47247083362523	-1.66903279889735	0.0951108798541583	0.444390538862426	-1.32026796129761	-1.53682700732476
TRIM11	-0.395769643388267	0.215290322645053	0.0660172238263835	23.221667644547	-0.614027503365463	0.424055319977007	-1.4479891524501	0.147620084354975	0.535204605351272	-0.994852293591569	-1.20467395234001
ENSG00000231563	-0.0226916307423996	0.178308608282415	0.898734275319944	52.6613465067222	0.0119219077028058	0.365946199053753	0.0325783072310434	0.974010868968376	0.994930047881764	-0.104497917682391	-0.0134922875067221
RNF187	-0.0309060235788631	0.182989729462757	0.865879347231669	37.0867899536019	-0.139419101925592	0.4040361234372	-0.34506593306443	0.730044803754623	0.929085116649023	-0.124101647624859	-0.301494213251875
RHOU	-0.292566794628036	0.101132660453194	0.00381701347387178	310.725902403055	-0.371651803485819	0.242721975578621	-1.53118316790165	0.125724129594716	0.500810194295784	-0.74855767186272	-0.74343302041703
LINC02814	0.0254283756795894	0.360048969954056	0.943696396051078	207.75327648674	-0.0199805057299156	0.486336898468396	-0.041083672229764	0.967229191286577	0.992756233664756	0.0103409547098661	-0.0742025769854419
RAB4A-AS1	-0.146459728590035	0.100559228648262	0.145267602689694	77.1499612967063	-0.208888500566536	0.256701014550215	-0.813742403521643	0.415792536779788	0.786489203448763	-0.399871710244108	-0.433694471715031
RAB4A	0.0846578828666046	0.13608018198888	0.533864510789221	525.508678961754	0.166805677353384	0.26159616271987	0.637645734628028	0.523704317288205	0.845998215521546	0.151692760818473	0.28125151019598
CCSAP	-0.214630853090992	0.207640755747179	0.301293090614747	107.893562578265	-0.295923506676471	0.362052271689657	-0.817350227621636	0.413728310615065	0.785503145358918	-0.562562774720454	-0.599322079383634
NUP133	-0.0126083121989077	0.0806251566825567	0.875732032591027	231.579187284745	-0.0386054127541774	0.200390171052616	-0.192651229106645	0.84723212134753	0.964569786918597	-0.0804339780113981	-0.109645773135531
ABCB10	0.101987021616385	0.0549530507902284	0.0634687089194816	227.794610066233	0.200941279366801	0.192721614823331	1.04265045491138	0.297110212208644	0.701077184965712	0.193048922247504	0.346211557313899
TAF5L	0.118076787515177	0.126582523141404	0.350920752940328	118.298424085407	0.158380988435666	0.253685814696236	0.624319450519186	0.532417812621774	0.850063182286951	0.231447308080393	0.265219328052724
URB2	0.172913513115514	0.0996798949397635	0.0827960908944157	44.2641986503372	0.242443941385249	0.297262602155784	0.815588438057854	0.414735564405839	0.786073597117921	0.362315697381952	0.425191118863092
GALNT2	0.0520902362511628	0.167706189989347	0.756101582508628	1186.10130249386	0.138798807331804	0.307760656087631	0.450995943069094	0.651992472934945	0.902047989997029	0.07396974929207	0.227954439427689
PGBD5	0.140753639762478	0.128057635872754	0.271705745247825	188.98793478296	0.249614344190071	0.269355905079874	0.926708267695305	0.354078023730656	0.744575992944214	0.28556584078898	0.438836394662611
COG2	0.52552219525474	0.0627316363885646	5.41523263004672e-17	158.936740720764	0.817113297784494	0.214213722404279	3.81447690938482	0.000136471695899989	0.00927561129376328	1.2038198131022	1.51878684493953
AGT	-0.139523511994043	0.137307770161272	0.309564129816232	776.651364982287	-0.247028882141521	0.274705724997582	-0.899249122469856	0.368519980577938	0.757788072585353	-0.383318360571481	-0.506275613926399
C1orf198	-0.417633152550914	0.163446939638628	0.0106138865893159	557.134559195299	-0.587158853953586	0.282158565016475	-2.08095350186978	0.0374381623081241	0.285696784245365	-1.04702977496507	-1.15354291527482
ENSG00000223393	-0.458030685845194	0.0805787951694402	1.31381577305224e-08	120.223649186869	-0.550260506650322	0.263193179817298	-2.09070959601726	0.0365541042651564	0.281999581630295	-1.14343888867674	-1.0833253641547
TTC13	0.155744927982363	0.0610080023196977	0.0106842235231302	313.468119335937	0.235102313625571	0.161790706091908	1.45312619806491	0.146188718391052	0.53277747657175	0.32134269875075	0.411220001992106
ARV1	0.0668188189355365	0.0856528265107765	0.435324808458242	77.6169180373272	0.0750852333265924	0.244783239810752	0.306741725391994	0.759039967495276	0.938823853061412	0.109119657888854	0.106707514653876
FAM89A	0.063733936290708	0.16124732631723	0.692654137051426	74.4764619401792	0.111451130331525	0.346028158143678	0.322086881395495	0.747386876302703	0.935486783570756	0.10175755487316	0.175911812911082
C1orf131	0.514314877138995	0.19435273760916	0.0081378566758306	43.5510400178318	0.73272295271534	0.366061818273421	2.00163719934334	0.045323765146762	0.316939501951757	1.17707343730859	1.35819202695932
GNPAT	0.185470149012116	0.12113674083864	0.125749402089337	117.720049211347	0.288224740735245	0.247371504714423	1.1651493209292	0.243958555503343	0.651803422070851	0.392282233436838	0.512311975313868
EXOC8	0.0380860073232987	0.127728017626572	0.765565385068185	23.7951044777744	0.000921016058544223	0.371171843376194	0.00248137372211918	0.998020152249264	0.999469746238367	0.0405485181165055	-0.0344269831734185
SPRTN	0.354307876872643	0.161333216753259	0.0280830126251429	27.4790320729177	0.421089590898484	0.350186800721333	1.20247133824319	0.229180964357018	0.636950240224239	0.795215144848787	0.765153771498593
EGLN1	0.14780456973738	0.216059289353633	0.4939166688629	486.753858356889	0.216217519068166	0.357657009603121	0.604538743160926	0.545485519047238	0.855505314578551	0.302392955077655	0.375282239893196
TSNAX	0.00259958097047133	0.0793119705332448	0.973852696076755	188.300092562838	0.0420528621498519	0.208122002828935	0.202058703924818	0.839870831423827	0.961886681676324	-0.0441401901902199	0.0438469157045958
SIPA1L2	-0.545399955782288	0.395800824257766	0.168213881592532	490.641428382745	-0.595077033102848	0.575949815806162	-1.03320986789433	0.30150569592927	0.704123825366952	-1.35194651756861	-1.16861120938084
NTPCR	0.173588255829871	0.0697159055876997	0.012776551888433	185.554630348659	0.262020639997824	0.187642887587236	1.39637927856983	0.162600311644699	0.555717642736046	0.363925977559226	0.462445574307772
PCNX2	-0.424698567320006	0.265676212048785	0.109919071635942	453.917386859024	-0.527724138306658	0.412991862975034	-1.2778075928788	0.20131727652269	0.606696843151094	-1.06389145735868	-1.0404386575164
COA6-AS1	0.863868652806513	0.243966220083954	0.000398711013953915	34.9750528767915	1.18842436090411	0.431210046965402	2.75602196485803	0.00585090677702104	0.104914099697816	2.01128698844748	2.22539175983673
COA6	0.24141341674849	0.24071963050678	0.315917733712829	33.8972388111268	0.273048868465397	0.51707218972743	0.528067209743639	0.597452688547871	0.877523176732736	0.52579139651641	0.483432291946417
TARBP1	0.093161222802467	0.155893865209422	0.550110935831119	318.280940233377	0.205046088068916	0.310874509965423	0.659578323393973	0.509524468512776	0.839967516096376	0.171986065878305	0.354023007851511
LINC01354	-1.21211037092273	0.215224173605875	1.78286195682507e-08	64.8771753621315	-1.69222543700441	0.369943246988404	-4.57428389565239	4.77851536877336e-06	0.000865549609609461	-2.9430575331298	-3.25648450907487
IRF2BP2	-0.148452806983329	0.122962318252372	0.227315377861958	301.290693967979	-0.229192344907089	0.246354749639446	-0.93033458962137	0.352197873955742	0.742946787757785	-0.404628211589266	-0.472332685405209
TOMM20	-0.0286946982140622	0.0815464166192064	0.724926924056812	120.48053328064	-0.0745896794427893	0.209175188417454	-0.356589517175095	0.72139912632805	0.92790504885404	-0.118824297718478	-0.178123828940061
ARID4B	-0.0845765358383248	0.0621846370770298	0.173802295950674	1505.14186405922	-0.109762755078074	0.181748419190563	-0.603926876321207	0.545892259254381	0.855505314578551	-0.252186857226472	-0.245058188253606
GGPS1	-0.0281688268701205	0.0469407555510664	0.548444143179622	203.053302501514	0.0332888609005483	0.181162777935849	0.183751106490187	0.854208714270926	0.966884797061684	-0.117569300542624	0.0271690222292589
TBCE	-0.11116469668051	0.0861041152630573	0.196686426131342	145.335903225912	-0.180060363933085	0.204831448876862	-0.879066007297207	0.379365487414798	0.765520396011131	-0.315639766673826	-0.378834530668885
B3GALNT2	0.099464863346831	0.0756872447065135	0.188793638293679	311.254396685856	0.175231158587497	0.189539305574545	0.924510924297861	0.355220366415497	0.745258770452654	0.187029766532303	0.297285200117253
GNG4	-0.69761913476837	0.307064231021835	0.0230925689525086	42.841142791704	-1.01647920050575	0.531532150147348	-1.91235694816197	0.0558304260158778	0.350023080345234	-1.71521909733387	-1.9705394905732
LYST	-0.266366978557616	0.138779524726507	0.0549396005622007	901.329548965015	-0.35147414324592	0.252217006252991	-1.39353863749127	0.163456969630327	0.556626418852493	-0.686031551063272	-0.70503493505741
NID1	-0.73022207361896	0.121386115663663	1.7911449381903e-09	157.460561042184	-1.05377989368573	0.292131292817923	-3.60721333042032	0.000309503186878363	0.0167350329113226	-1.79302633412935	-2.0415227058553
GPR137B	0.00249818933697808	0.0607600005588809	0.967203666505744	393.436933201353	0.00245353260561004	0.194228127275961	0.0126322208838684	0.989921214039182	0.997362883864732	-0.0443821623287575	-0.0315106043420957
ERO1B	0.0819351814264805	0.0944090891214633	0.385463385618266	244.761075821937	0.144641814484839	0.230525851352851	0.627442925103635	0.53036893774784	0.84879953971892	0.145195006838504	0.239073681438487
EDARADD	-0.397933878449575	0.155237834458907	0.0103657914518326	15.5889955960986	-0.635857675402461	0.397973500690569	-1.59773872958655	0.110101135551452	0.473933417163619	-1.00001726202181	-1.24621676747941
LGALS8	-0.5286686746587	0.162095272078344	0.00110836623976065	72.31178298018	-0.775893894384604	0.33921420503667	-2.28732724887134	0.0221767291565593	0.221691082874334	-1.31201714929171	-1.51270567778835
ENSG00000230325	-0.0629601378420219	0.194104396685431	0.745663800088262	32.8978709565043	-0.0817004765522255	0.395522688941035	-0.206563311882231	0.836350915139077	0.961282944614144	-0.200599109101332	-0.191655675107396
ACTN2	-0.342497656353211	0.120493489006544	0.00447671587769964	341.893603409297	-0.515552137875061	0.210850403170755	-2.44510861787419	0.0144808523315001	0.174646763815646	-0.867718168389018	-1.01727534194794
FMN2	0.0204524522875987	0.0891977351477851	0.818640880069635	11111.6428834237	0.0482695147057583	0.212222560380082	0.227447612635101	0.820075700741795	0.956075750824736	-0.001534135796883	0.0556772048785991
RGS7	0.412802302693858	0.0914935496881713	6.42741360618164e-06	2233.62019758358	0.640197634590637	0.218327117237737	2.93228639067094	0.00336476302838657	0.075177385941448	0.934812671990248	1.18211635609174
FH	0.20030950972415	0.139093996186629	0.149838609191062	51.0255917608268	0.258148812784975	0.307808890310818	0.838665876493374	0.401656832134496	0.778635029107856	0.427696514894896	0.455077487520252
OPN3	-0.433916865080992	0.116238499471202	0.000189221991691587	29.4507112615693	-0.4627782285524	0.404065501917781	-1.14530497247589	0.252082846887333	0.659457063752628	-1.08589101635633	-0.916846597938994
CHML	-0.417213283615494	0.152420169908883	0.00619537403244503	44.5583484554016	-0.623254119599595	0.363241506302934	-1.71581195646683	0.0861964650957444	0.42629295641537	-1.04602775358807	-1.22223220208385
PLD5	-0.352812692946704	0.855163037326025	0.679923331187388	87.4071440744189	-0.601518209895152	1.32391289520267	-0.454348780856212	0.64957781115115	0.901001862091263	-0.892335105483612	-1.1808687681536
ENSG00000272865	-0.611564150525321	0.954387016457197	0.521657432665756	417.526321592972	-0.98241705743823	1.37748576214844	-0.71319579805019	0.475724606086619	0.820419065156495	-1.50984802428079	-1.90571923582176
CEP170	-0.0179170519311039	0.0688438635229242	0.794666048271443	868.798859450265	-0.032104804089741	0.198014911416282	-0.162133264914822	0.87120091113296	0.973125488105352	-0.0931033380136195	-0.0972751155162228
SDCCAG8	-0.0607378463982933	0.104727851391226	0.561942354241625	1862.13894901243	-0.0989232485366901	0.232289066189628	-0.425862698401544	0.67020789698838	0.910454286000525	-0.195295588538872	-0.224430608421074
AKT3	0.158338608486582	0.0886109740382198	0.0739542746566527	5233.61526887169	0.272930911133704	0.198952630560753	1.37183866513572	0.170113667660948	0.563751035800521	0.327532542988056	0.483207819156345
AKT3-IT1	0.486301862100957	0.239392849235706	0.042214761231845	16.3046597446629	0.626600482273414	0.476034310934398	1.31629268706172	0.188075824419458	0.588672878455136	1.1102200991967	1.15624097663163
LINC02774	0.0428442136130717	0.345631022298475	0.901347422386207	53.4420659468775	0.173111116667615	0.580485020767542	0.298218059854017	0.765536738793787	0.941253114395828	0.0519040246003445	0.293250760561935
ZBTB18	0.256737375667531	0.132914134890752	0.053408493722794	229.0692774431	0.339744158315411	0.259994207723435	1.30673741269193	0.191301907767602	0.592901395371781	0.562362176399843	0.610353421665976
ENSG00000240963	-0.125172909394983	0.158574362789086	0.429899231162228	31.2283088395542	-0.138336039887448	0.36233469710393	-0.381790761395859	0.702616571966946	0.921095812461399	-0.349070505195628	-0.299433146304766
ADSS2	0.154755820882664	0.10115214678494	0.126033770427207	140.325827226127	0.251820345925761	0.225209189551641	1.11816194724158	0.263497833084992	0.672499733676296	0.31898218485122	0.443034415738563
CATSPERE	-0.0337817979538092	0.215118792416035	0.875214998764106	164.721116440557	-0.0167809642701884	0.350424263804396	-0.047887563743461	0.961805850715517	0.99238562752341	-0.130964711681361	-0.0681138499169131
DESI2	0.0112820579078734	0.0456502484593383	0.80479893720594	202.832901763944	0.0518072025143305	0.18717293935456	0.276787887677463	0.781942982194165	0.94749776828864	-0.0234193729002329	0.0624094244141742
COX20	0.223642827529021	0.184886039493112	0.226422712664926	270.894694626527	0.328734369105714	0.316067772623919	1.04007557106072	0.298304792179568	0.701493100620077	0.483381709164886	0.589401793933172
HNRNPU	0.144858512381275	0.0959667693571591	0.131179905606505	1186.3078731472	0.209507622583659	0.203964041277633	1.02717920899832	0.304336086240046	0.707060285310388	0.295362159989827	0.362513307573837
EFCAB2	-0.122800065103062	0.0854171346817359	0.150532982950924	970.864941981274	-0.153561658223442	0.217799074247478	-0.705061115406554	0.480772203756926	0.823848181324392	-0.34340768876836	-0.328407496430974
KIF26B	-0.183993424284103	0.277999212902228	0.508068176388998	106.389715522235	-0.233101672889913	0.446491877370228	-0.522073714448846	0.601619007213023	0.879363728259815	-0.48944624713052	-0.479772136154132
SMYD3	0.0882828079056024	0.111443461164335	0.428258203798224	4323.71236929771	0.161889600308151	0.237929505047348	0.680409940229715	0.496244928750974	0.831929853186604	0.160343680361883	0.271896216084918
TFB2M	0.486091979498568	0.134169613780309	0.000291243861067483	25.8264035078611	0.567546005570342	0.330020474575025	1.71972968132109	0.0854815899030793	0.424948033151937	1.1097192122853	1.04386031354423
CNST	0.036279749361619	0.0422972407012073	0.391039780298222	244.795678907631	0.0668842197696258	0.186290222109137	0.359032369022793	0.71957087446924	0.92790504885404	0.0362378655835487	0.0911009866991077
SCCPDH	-0.037900206985055	0.058913752830055	0.520018556936437	166.327984381316	-0.0613555348664292	0.204316228663235	-0.300296923391038	0.763950679785534	0.940631146619683	-0.140793335664715	-0.152939253173452
AHCTF1	0.0288982508532997	0.0637456388092458	0.650306159380745	617.486173297947	0.0833547037031121	0.177725442190095	0.469008278589376	0.639063718609002	0.896448672428821	0.0186218462125881	0.122444315929208
ZNF670	-0.095299868392953	0.171705357471389	0.578881136407391	47.9967358924268	-0.0291671402080352	0.383951540609537	-0.0759656808818407	0.93944640196247	0.988540539800674	-0.2777781966802	-0.0916847414517135
ZNF124	0.00699167111093289	0.296388003586069	0.98117997682686	70.0798288368559	-0.00752620515375385	0.470017183709535	-0.0160126170161578	0.987224326062536	0.997263069412714	-0.0336584235264218	-0.0505020442709403
ENSG00000259865	0.143865644695341	0.204582447196924	0.481921166311188	48.2440659197928	0.199566305118184	0.40618670271398	0.491316687091824	0.623202479239036	0.889339282386916	0.292992671413963	0.343594981460308
ENSG00000290683	-0.0702025673539021	0.0980570397549025	0.474030852119709	45.5021274031898	0.106153150851854	0.336270387296642	0.3156779629192	0.752246955058256	0.936525889011583	-0.217883238933548	0.165829758506597
ENSG00000289566	0.803486010518759	0.323762219539669	0.0130751291074847	45.4606268562968	1.1478330945313	0.521823761397206	2.19965662632519	0.0278312663132795	0.248391896791418	1.86718321398868	2.14814658410736
ZNF496	-0.147093789671264	0.131267832202959	0.262474201473897	149.476092979482	-0.201253431487968	0.256790182037526	-0.78372712652448	0.433200241883538	0.795171967196565	-0.4013849033006	-0.419164936044403
ZNF496-DT	-0.585519500373938	0.238433833084527	0.0140614528190695	185.719573342404	-0.887872366011275	0.353457160079307	-2.51196599274452	0.0120060657787616	0.156792868457957	-1.44769220848545	-1.72580069776785
SH3BP5L	0.027413726327058	0.116427853596954	0.813854228355927	35.7275229970971	-0.0515425216924881	0.297767222582306	-0.173096693603478	0.862575423845768	0.969517494909561	0.0150790137129992	-0.134265090113506
ZNF672	0.132637399604631	0.150528209571723	0.378238551265163	39.7891949602061	0.158160535205149	0.348262618144943	0.454141578696007	0.649726928599633	0.901001862091263	0.266196353187127	0.264799805577741
ZNF692	0.0603211252464737	0.173041976568307	0.727395302362264	168.991999468526	0.0566609606291553	0.302778157399198	0.187136883042889	0.851553310457585	0.96540828619902	0.0936128474811718	0.0716461256070833
FAM110C	-1.37887338490593	0.18176051508627	3.293991364263e-14	57.1824081519836	-1.96964635221237	0.411124013859686	-4.79088130542673	1.66050338924818e-06	0.000389548738655078	-3.34103911930461	-3.78441648216039
ACP1	0.00608594976421014	0.0803569326919169	0.93962876695505	98.4622878655476	0.0304554808283698	0.240805631765113	0.126473291364202	0.89935728966351	0.979819950884003	-0.0358199364997805	0.0217771002435461
TMEM18	-0.129741396130068	0.131539434258372	0.323970807782604	31.2814311906476	-0.319608853521749	0.324349272611413	-0.985384832062371	0.324435077272267	0.720716178801938	-0.359973244081306	-0.64439529199224
PXDN	-1.27357410031048	1.0345794933658	0.218320426280412	43.9000863066678	-1.7761052776998	1.33992759447699	-1.32552332306662	0.184997639027205	0.585002039481949	-3.08974133267076	-3.41610783728437
LINC01250	-0.0637600246904675	0.164544523368673	0.698390484807277	43.8440777301297	-0.114186381154005	0.390687786764303	-0.292270157968598	0.770080073653193	0.942591489631044	-0.202508046995299	-0.253476348220774
ENSG00000236760	-0.158926908389039	0.13159910528167	0.227178266149197	21.8741051977719	-0.17234681850491	0.375526433947783	-0.458947234933865	0.646272057683639	0.899696313075089	-0.4296247584352	-0.364155654513031
EIPR1	0.0374653580740564	0.126359554693515	0.766849777030939	249.986410489364	0.0775375849946322	0.246585120249416	0.314445514458474	0.753182692315447	0.936888930105891	0.0390673325300148	0.111374339625733
TRAPPC12	-0.076783691474702	0.0822129199490457	0.350323819240238	621.0675635767	-0.0930241358252574	0.187478363931449	-0.496185980475439	0.619763201322814	0.887836062330814	-0.233589156893708	-0.21320459753842
ADI1	0.215547741051692	0.090566502317828	0.0173129153100901	159.931813900165	0.299246659911976	0.217396690917237	1.37650052836315	0.168666723852285	0.562345353589004	0.464062705031308	0.53328668637269
ENSG00000235078	0.503514212088761	0.31925405549996	0.11475908468116	23.9131835155067	0.778100901868568	0.545846813490339	1.42549316518514	0.154014694416951	0.544110266578313	1.15129754308742	1.44454625952711
RNASEH1	0.0231027750882878	0.0838704768522403	0.78296456073126	56.3108818085357	0.0289966335050888	0.233480287006907	0.124193069474131	0.901162409515359	0.979898755958355	0.00479088584250614	0.0190009139375031
ENSG00000287126	0.377693323549623	0.167578452641491	0.0242068723818992	15.2275195154024	0.444336839647283	0.432673281642797	1.02695696383239	0.304440729322395	0.707060285310388	0.851024745188874	0.809393283474694
RPS7	-0.128454312900962	0.309859930225044	0.67846691763647	95.5730674005425	-0.181110599173197	0.568598913901661	-0.318520832075525	0.750089895154028	0.936287538135616	-0.356901607194782	-0.380833128222716
ENSG00000291325	-0.129830975907863	0.547195799178734	0.81245041243222	27.6340433886495	-0.110587247201219	0.837253878430503	-0.132083290445335	0.89491841240204	0.97886770626762	-0.360187027109116	-0.246627196679085
NRIR	-0.865614279484736	0.258509531805129	0.000812558249554482	31.2336433338189	-1.30603019900117	0.493033473655157	-2.64896861732081	0.00807378285509722	0.128202152431647	-2.11614117571884	-2.5215550109062
RSAD2	-0.912820076638372	0.218823835767943	3.02622631594581e-05	30.1177222130583	-1.3973568523027	0.440201311708372	-3.17435867439765	0.00150167999283115	0.0460625665042595	-2.22879827862861	-2.69534962273865
RNF144A	-0.36858071755502	0.12562248302933	0.00334586858164985	430.502592629002	-0.515770709537251	0.259282459036149	-1.98922330285884	0.0466765608992703	0.32130174078556	-0.929965652537008	-1.01769128379859
LINC00298	0.113521114422691	0.134081504085505	0.397186040071526	366.271598297861	0.200530458611317	0.285625421093516	0.702074968830108	0.482632411647467	0.824799297532349	0.220575149079812	0.345429765458497
LINC00299	-0.0457876799668061	0.177355038770858	0.79627601611536	5950.14324244484	0.00977959890714459	0.33888669381715	0.0288580197616767	0.976977827042376	0.995449873743522	-0.159616868132799	-0.0175691009243552
LINC01814	0.285403071183824	0.307302575580964	0.353025739754929	117.425713164124	0.499301637789051	0.514441183783786	0.970570890371991	0.331762007583912	0.727166726990356	0.630773142943824	0.913991288680894
ID2-AS1	-0.183635444271002	0.335942703938635	0.584634827835864	29.9496791008841	-0.311851839090944	0.526092605727598	-0.592769857807916	0.55333518261451	0.858121148768991	-0.488591924280209	-0.629633694328856
ID2	0.146182705104444	0.483442915033386	0.762363603133938	360.078313083245	0.115274470149372	0.558948356551012	0.206234563172656	0.836607690607826	0.961282944614144	0.298522359051837	0.183187628190906
KIDINS220	0.106968685492327	0.0593076890201697	0.0712904980316133	1007.43996514139	0.161678259533876	0.157933072310516	1.02371376158627	0.305970493446257	0.707060285310388	0.204937712476114	0.271494034613225
MBOAT2	0.151779040922741	0.0688313780780951	0.0274481288352262	1459.99409663502	0.241685304157168	0.187548200710819	1.28865701319003	0.197517353162012	0.601520713024	0.311878069964793	0.423747432296141
ASAP2	0.105681304656821	0.0710407848945481	0.136852576278967	1804.12845446665	0.206035730919908	0.19903744709152	1.0351606390187	0.300593897348804	0.703328049925392	0.201865365348967	0.355906298095083
ITGB1BP1	-0.199698356237356	0.0379184908111651	1.39036781104328e-07	273.772639723545	-0.320815519639245	0.172330766176774	-1.86162649163968	0.0626557564789147	0.370609181775443	-0.526926222937102	-0.646691577489632
CPSF3	-0.0466424972455958	0.09087318243791	0.607762320767431	82.0673973099376	-0.0411901315856036	0.23559832968492	-0.174832018718849	0.861211628498782	0.969207628215542	-0.161656898043368	-0.114564492805687
IAH1	-0.0438589103834409	0.119942431751226	0.714614063732071	96.3394998855791	-0.0893356454223922	0.254442261147905	-0.351103802565496	0.725510475295995	0.928957246663103	-0.155013840400098	-0.206185400681427
ADAM17	0.00964105583955993	0.076527368776675	0.899746329498477	306.178905765252	0.0229406971257578	0.198002296465126	0.115860762906851	0.907762892874641	0.981014886084784	-0.0273356406053088	0.00747646763098013
ENSG00000239300	-0.124636573691713	0.0945732062398946	0.187542275973308	43.3916001538748	-0.172130638005281	0.297046841774709	-0.579473045317989	0.562270029190922	0.862052060551573	-0.347790534722492	-0.36374426304449
ENSG00000271855	0.260187486495255	0.186204888749928	0.162317894693629	12.1332467839171	0.407637228472452	0.506807407540523	0.804323737986916	0.421210031778164	0.790420923446858	0.570595900094921	0.73955392718652
YWHAQ	-0.0812147167745734	0.0768714450299012	0.290739632342489	248.112262233838	-0.101185235977928	0.207311104455689	-0.488084013847677	0.62549033384334	0.890540026013252	-0.244163842701445	-0.228735170288921
TAF1B	-0.30712159098533	0.100649050565587	0.00227768780761969	229.101332324869	-0.470179392210953	0.244368010234681	-1.92406277629961	0.0543467152008175	0.3460914941313	-0.783292837666995	-0.93093101161941
ENSG00000269973	-0.700352308466417	0.193372441197349	0.000292583666213593	20.5717930941767	-1.12446767909117	0.45722718999758	-2.45931935740112	0.0139200730600027	0.169997869569891	-1.7217418434612	-2.17604155420588
GRHL1	-0.0636701365281931	0.138752657696365	0.646323876938135	36.3955920631558	-0.130950444146589	0.32252845160866	-0.40601206961263	0.684733732148747	0.914925815139577	-0.202293528004872	-0.285378358370119
CYS1	-0.355257119703115	0.138963986559563	0.010574050125639	65.5951169935768	-0.478520650452621	0.32090770976847	-1.49114725476015	0.135922838115188	0.516059402049613	-0.898168754172059	-0.94680442519473
HPCAL1	-0.0995900340060988	0.179788954465353	0.579628509855389	330.972583165684	-0.185832565187389	0.323258757650936	-0.574872484624398	0.565377540068797	0.863634088620215	-0.28801671944907	-0.389819029061687
ODC1	-0.211514797602154	0.347646714125153	0.542909743887347	46.1013380262368	-0.280857504432847	0.53135681947736	-0.528566669585792	0.597106086791651	0.877448486771279	-0.555126277403482	-0.570651478664777
NOL10	-0.254639179578679	0.0545475857442007	3.03846254709198e-06	420.110267756703	-0.356107448686901	0.164818644379088	-2.16060173306512	0.0307261174397445	0.260095264172712	-0.658043042529557	-0.713852114834686
PDIA6	-0.0514235669574256	0.0883072133225757	0.560347263243721	186.652279611799	-0.0724656270556886	0.234785342786524	-0.308646298766516	0.75759059784045	0.938283336462718	-0.173066968310615	-0.174081757466039
LINC01954	-0.334123202919724	0.300385429614339	0.266002759904251	50.7246909695056	-0.438162868988899	0.519190571673718	-0.843934564482538	0.398705972138242	0.776537006527949	-0.847732452244897	-0.870003571223336
SLC66A3	0.0337424290195102	0.157136038606224	0.829974817369253	51.1493322056184	0.072413270865099	0.425999287323567	0.169984488284126	0.865022335669269	0.970514491847387	0.0301825254318784	0.101622770364682
ROCK2	0.00370769956315723	0.0859187719533303	0.965579136549977	856.942723582014	0.0222676192529431	0.190802568665145	0.116705028704422	0.907093805181024	0.981014886084784	-0.0414956541827851	0.00619560050829437
E2F6	0.0886997440467371	0.0729291805299063	0.223891643383392	78.3057705220441	0.167832125233414	0.229096572552212	0.732582436147811	0.463813146778507	0.812646383670806	0.161338702596244	0.283204840406022
GREB1	0.0996400434050232	0.100598727673447	0.321944340607899	435.052151170582	0.148560133256769	0.218891790878923	0.67869211842185	0.497332961097167	0.832417482066548	0.18744783547793	0.246530241658153
NTSR2	0.0575635889549362	0.17868856133739	0.747343008332189	128.188563692439	0.062001295630591	0.352575564834715	0.175852503163845	0.860409820728938	0.968896820145118	0.0870319597829485	0.0818087825651291
LPIN1	0.089467169919429	0.0907965741359237	0.324448040248037	1777.87723388715	0.124217773816885	0.185467606934241	0.66975455105175	0.503014270446162	0.835771368932994	0.163170172049754	0.200206734149639
MIR3681HG	-0.25233369779801	0.322453508451099	0.433895594284118	21.7466368353115	-0.316473816927244	0.579256075714183	-0.546345269727303	0.584828623649987	0.873606887681067	-0.652540987403232	-0.63842931767559
TRIB2	0.46629333772854	0.150952397538767	0.00200825251558914	213.512282134222	0.707975313417166	0.281299440540324	2.51680313354793	0.0118424979020415	0.155881567407415	1.06246955741557	1.3110972719222
ENSG00000225649	0.0592865899718475	0.305943749182631	0.846346074060254	66.9267903838768	0.330434553019085	0.585734268110206	0.56413730766545	0.572660689661857	0.867833227681295	0.0911439187917983	0.592637243745315
LINC00276	-0.131528012156748	0.25308274620399	0.603270183277319	39.7176174818435	-0.200874124581275	0.442682390305935	-0.453765790056506	0.64999740869886	0.901035340476454	-0.364237020941654	-0.418443115040009
ENSG00000287291	-0.155471621328017	0.271425980064592	0.5667830631369	30.7161053774046	-0.249310155176875	0.472368447658118	-0.527787485410788	0.597646844088863	0.877523176732736	-0.421378681608037	-0.510616876277864
NBAS	0.0299218978425926	0.0527912176617979	0.57085218568557	1331.43472517921	0.0616279520964932	0.147631363177764	0.417444848912533	0.676353056237327	0.911244965287751	0.0210647899010662	0.0810983098581696
DDX1	0.12613925233427	0.0467781681293173	0.00700637535356827	189.920045648625	0.15302354812511	0.193092883290725	0.792486732381089	0.42807692488645	0.793978433113163	0.250688460303178	0.255024119693183
CYRIA	0.173696860485175	0.0495768121756022	0.000459030220258117	793.460512709547	0.280883227880278	0.179624708675758	1.56372266349672	0.117882712998943	0.487094704814931	0.364185163645826	0.498341077106537
SMC6	0.219998976328417	0.0924958507383306	0.0173844627390397	243.176585677483	0.307965913121044	0.200642520418073	1.53489854732359	0.124808750424829	0.500192870675656	0.474685622149167	0.549879424332064
GEN1	-0.398336565137071	0.260789967749295	0.126655889167935	70.6012810873343	-0.551359617178422	0.412822257620134	-1.33558597435356	0.181684636989676	0.580281740231628	-1.00097827779379	-1.08541697137654
RDH14	0.0462623141267356	0.0987308259979069	0.639376945481282	41.7244113437807	0.0960184699327837	0.284348522380538	0.337678807432957	0.735605246838951	0.931433648060638	0.060061355363567	0.146543461760778
LINC01376	-0.368217636870894	0.247598996086602	0.136974355988114	413.2807505318	-0.501017922871005	0.379982499045537	-1.31852894312104	0.187326642739717	0.587528563863398	-0.929099156884727	-0.989616732291247
TTC32	0.0353056279764739	0.121443387106026	0.771267952639561	78.2649304679445	-0.00468487992345292	0.293696937561194	-0.0159514088310056	0.987273156891757	0.997263069412714	0.0339131152403709	-0.0450950026501382
WDR35	0.054039216214105	0.156733428000529	0.730256580350087	256.219592771721	0.109963964039495	0.282409434643015	0.389377798863189	0.696996692695946	0.919221948994962	0.0786210092959985	0.173081735610426
LAPTM4A	-0.00537193421997913	0.0514953365210385	0.91691632041109	181.124623336316	-0.00722827074065145	0.197324084788597	-0.0366314672048039	0.970778853159895	0.993564258284884	-0.0631642902225665	-0.0499350751134732
PUM2	0.0878814671149371	0.0674354296012014	0.192508437454886	1088.85682330387	0.158086576602661	0.182664668739988	0.865446929026475	0.386793532771005	0.769768158756907	0.15938587658603	0.26465906236482
RHOB	-0.761801579498862	0.362850957550102	0.0357738200091766	693.253226773773	-1.08470067868462	0.46577652311006	-2.32880066913185	0.0198696279525332	0.208485263372159	-1.86839113799387	-2.10036495652547
HS1BP3	-0.338940289666663	0.169874156203232	0.0460163392606072	74.8256307992389	-0.489952200455954	0.312186499876125	-1.56942148571564	0.116549760897229	0.484774563310554	-0.85922847752351	-0.968558663674413
LDAH	0.07738118487022	0.139830535362005	0.579994598401386	307.438867683909	0.150832824099332	0.271695032362922	0.555154883722181	0.578788725220114	0.870847419915853	0.134326848908246	0.25085517209762
KLHL29	0.0987496311520951	0.298806103322574	0.741036821504492	51.8698537592569	0.150313072145948	0.502596514450645	0.299073049303267	0.76488430924329	0.941062618672277	0.185322857808688	0.249866084183829
ATAD2B	0.206910970111646	0.0728582978234066	0.00451263381186336	982.940359933906	0.318311728090795	0.17575108971942	1.81115080765056	0.070117510544987	0.391200303366642	0.443450965557143	0.569567509154594
UBXN2A	0.0420726055506858	0.026926309724281	0.118168090008091	635.65197626036	-0.00354651327701394	0.145002578222499	-0.0244582773664341	0.980487063588486	0.995880707434336	0.050062574309667	-0.0429286910391381
MFSD2B	-0.290008450875041	0.127202068283182	0.022613407689891	25.1417263212249	-0.508202551633725	0.340216484232627	-1.49376228133095	0.135237763392094	0.51493017500995	-0.742452159132542	-1.00328908008718
WDCP	-0.242808422619308	0.159563262450785	0.128082686931251	13.9168477323471	-0.552056597175379	0.474530764915937	-1.16337366929871	0.244677927805971	0.652604064143632	-0.629808823754804	-1.08674332423901
SF3B6	-0.0334038118975509	0.310651811908639	0.914370001286085	47.3101370316041	-0.0828512534288019	0.569829238312296	-0.145396634392065	0.88439772179457	0.976837423854391	-0.130062644210711	-0.19384560338507
FAM228B	3.9248380367352e-05	0.0967042169854625	0.999676170524429	485.238950362028	0.00169237514617756	0.210406548605581	0.0080433577633081	0.993582398222155	0.998594249733364	-0.0502504492998764	-0.032959086909049
TP53I3	0.12087124355166	0.228965744481658	0.597568056448111	17.9682880352518	0.138422713532267	0.47774672052522	0.289740792736557	0.772014546163547	0.94357533284828	0.238116305115956	0.227238732965882
FAM228A	-0.502130040191268	0.17178949151566	0.00346745504952072	38.2780964077562	-0.712177877332707	0.350640550521724	-2.03107677156291	0.0422472073776969	0.304050287634142	-1.24868243502871	-1.39145410389695
ITSN2	-0.039094803099087	0.0375009402143556	0.297179024352701	804.169182513596	-0.0280414433377784	0.159885612764473	-0.17538440672011	0.860777592319884	0.969041027886433	-0.143644251134189	-0.0895425404234841
ENSG00000242628	-0.321459418183973	0.124518462935432	0.00983376508603748	31.0173957524503	-0.404542173135272	0.381092317148147	-1.06153326879589	0.288447621961953	0.693824730345475	-0.817510204423098	-0.806023390474499
NCOA1	0.0582349709378408	0.0444046979486105	0.189702507479691	6382.26099415545	0.114456352560807	0.151015267423526	0.757912458213983	0.448503391613862	0.802692485667975	0.0886342195412932	0.181630750504076
PTRHD1	0.210439761963057	0.147225684429946	0.152898334979081	20.0947549396393	0.173479132384285	0.516091031300148	0.336140567967733	0.73676486763207	0.931850982538427	0.451872462295305	0.293951094432878
CENPO	0.510700786593468	0.120310993440905	2.18750511913502e-05	32.6331353141717	0.639131655312304	0.334002108158966	1.91355575219338	0.0556769433697544	0.349872819065557	1.16844837439126	1.18008779763479
ADCY3	-0.34109331341371	0.119294507305462	0.00424638444903178	319.366214738257	-0.471842349212161	0.249656047248945	-1.88996963787407	0.0587620208942806	0.359975723154527	-0.864366690041114	-0.934095618621539
DNAJC27	0.111221339592798	0.050730249765264	0.0283501531183393	174.686139601101	0.203464108523377	0.185455626235521	1.0971039954592	0.272595933849497	0.681414806175114	0.215086713648093	0.351012500939185
DNAJC27-AS1	-0.223812319749027	0.143531023037729	0.118918147058056	390.033067338176	-0.303586181467283	0.26153662747209	-1.16077883393094	0.245731852722506	0.653174305162436	-0.584474435925762	-0.613904148721821
EFR3B	-0.224986550893237	0.0898095210232542	0.0122398588507139	1673.93004486527	-0.302267039489713	0.203744340413028	-1.48356042124636	0.137925575921142	0.519049806409576	-0.587276750192856	-0.611393821674286
DNMT3A	-0.110258145359458	0.0751398051931467	0.142274528380209	697.336371400858	-0.12828799850304	0.197967916995886	-0.648024187200526	0.516969306515986	0.842963015994816	-0.3134762729585	-0.280311724584494
DTNB	-0.106380344531346	0.0288503112809047	0.000226627839052034	829.94851703885	-0.172208455235312	0.127699602754938	-1.34854339027028	0.177483674228527	0.574113348672864	-0.304221862837337	-0.363892349225228
ASXL2	0.246428475948607	0.0982101426483543	0.0121006395184314	803.078859945639	0.360439600612954	0.220040540432695	1.63805996796851	0.101409184786275	0.456620343404982	0.537759885017246	0.649736846227998
KIF3C	-0.443459642132041	0.0774385880142672	1.02464746457536e-08	191.959991570795	-0.618032795032589	0.21806892022136	-2.83411682143989	0.00459525300157848	0.0909359930720531	-1.10866494839663	-1.21229602197028
GAREM2	0.716041128981507	0.190156291871672	0.000166189494034075	213.02026234259	1.01510509846586	0.32443861184536	3.12880483827768	0.00175518843370717	0.0508428885057944	1.6584951372634	1.89556522125666
HADHA	0.035230917922207	0.0735805720439747	0.632075694996202	430.084758262587	0.0658389200278736	0.164557353484739	0.400097100698569	0.689084999592576	0.916133915872625	0.0337348189551804	0.0891117813981472
HADHB	-0.183871460999922	0.0368067258563143	5.86549268037033e-07	662.63526218802	-0.268423726415581	0.126671899219785	-2.119047145175	0.0340864828567246	0.274492510489975	-0.489155180543668	-0.546990000377742
ADGRF3	-0.0897105058106382	0.21542944027331	0.677098015182458	154.490779539156	-0.0987109830778109	0.363894223834318	-0.271262846762729	0.786188879482464	0.947928862242709	-0.26443912746405	-0.224026667274676
SELENOI	0.146177636256548	0.0918422561899682	0.111470934856989	188.988467556614	0.202839393217682	0.203020411982357	0.999108371602109	0.317742196168784	0.715025671332122	0.298510262196081	0.34982366777675
DRC1	0.29464734118309	0.3405580344318	0.386934617259343	39.3791099583466	0.364894881265595	0.50291758539106	0.725556019246889	0.468110991215398	0.815874284509484	0.652834684945617	0.658215244851386
SLC35F6	-0.0177403329735678	0.125801070447152	0.887854983872479	36.3038745251403	-0.0162276178457299	0.361759737227619	-0.044857445911731	0.964220935920705	0.992623965511598	-0.0926815964694515	-0.0670608317281252
DPYSL5	0.051690808868658	0.232313032454886	0.823920789487274	86.1747974255013	0.157733550675436	0.39449956907991	0.399831997391828	0.68928026162478	0.916133915872625	0.0730165118837624	0.263987254061646
MAPRE3	0.123980577311289	0.0753097757282224	0.0997072189546834	276.563116153228	0.191925396501028	0.190565499483135	1.00713611341812	0.313869368835348	0.711760519843284	0.245536760959532	0.329054333148345
TMEM214	0.187478530273746	0.23241087444258	0.419857499923059	21.5974050784832	0.0586133141793165	0.55288601941472	0.106013377298569	0.915571738450553	0.983252852603178	0.397075255228994	0.0753614542120822
AGBL5	-0.0299065576371881	0.0898421134192551	0.739225581847838	50.452558080069	-0.276076548160814	0.329930850921059	-0.836770939698723	0.402721335132116	0.779589606082543	-0.121716412246255	-0.561553319371206
OST4	-0.271517564392866	0.498756486661091	0.586173787019104	58.0848297344716	-0.375999585608742	1.06762430358699	-0.352183426646869	0.724700705361631	0.928873035529709	-0.698323475222478	-0.75170684934943
EMILIN1	-0.311929782695838	0.109929103214914	0.00454606352835336	31.5523207984728	-0.419727179152787	0.333151391715444	-1.25986920538303	0.207716549285014	0.613075732416909	-0.794767634852978	-0.83492045536282
ABHD1	0.28689281822037	0.117307336464722	0.0144590841331215	35.1772119658188	0.346118700400843	0.337152468365689	1.02659399789839	0.304611681471531	0.707060285310388	0.634328439016031	0.622484174598416
PREB	0.292018402018358	0.243746828701044	0.230901522855476	25.3255020250678	0.290344262306127	0.486230819167984	0.597132577492621	0.550418869159847	0.85741051024089	0.64656069556544	0.516345424645092
SLC5A6	0.340383167698784	0.249910874630114	0.173192131264807	29.4472914630995	0.367362796823551	0.474853687421507	0.773633661388123	0.439147460177297	0.796731920703353	0.761983688354523	0.662911687904152
ATRAID	0.0806670000311288	0.161172471692803	0.61672227891555	34.6269147068481	0.0926537084930678	0.370757111523075	0.249904062830906	0.802661541212773	0.951951197264752	0.14216847936563	0.140140321087337
CAD	0.0347913496163195	0.1895007064668	0.854331320784521	89.3453563595564	0.0389803489832664	0.31520906967318	0.123665061489768	0.90158047615081	0.979974214730727	0.0326857848352593	0.0379999234648406
UCN	-0.346003040437384	0.30237141868463	0.252500030251221	55.3093807851334	-0.550057480664537	0.485461058027058	-1.13306200686828	0.257188214866836	0.665292204214465	-0.876083802258598	-1.08293900572465
MPV17	-0.225187602628769	0.0866098576274272	0.00932175728060314	139.025709111457	-0.358267608851523	0.1977511437227	-1.81170941470715	0.070031108146193	0.391012051563796	-0.587756562152948	-0.717962899405614
GTF3C2	-0.121484309633029	0.132493313096968	0.359190333705391	123.500419057724	-0.184069283399418	0.249709442870414	-0.737133851581817	0.461040954971155	0.811452164817939	-0.340267625294605	-0.386463504000674
GTF3C2-AS2	0.30178422081324	0.106957980679881	0.00477964631950678	36.8184271024029	0.302301991744133	0.304490955518996	0.992811071280814	0.320802033551929	0.717215442892442	0.669866918938651	0.539100982534796
EIF2B4	-0.128544936369823	0.222222944573002	0.562960120177829	57.929597848907	-0.229132129975963	0.365133106065063	-0.627530416086495	0.530311604848337	0.84879953971892	-0.35711788100167	-0.472218096397474
SNX17	0.199700817888294	0.185815869960362	0.282498212027582	25.9081719829672	0.263257848357712	0.411036412927646	0.640473301337546	0.521864941187622	0.845344592932288	0.426243865793999	0.464799981689292
ZNF513	0.248149184193956	0.292090932565562	0.395568975096295	19.1085466707569	0.325275045657841	0.530410558211362	0.613251453279374	0.539710087794382	0.852663592125982	0.541866372304034	0.582818701767943
PPM1G	-0.123487972093869	0.0729779190714446	0.0906215920919625	109.812271369895	-0.175934327029358	0.207372738566435	-0.848396603360642	0.396217133669624	0.775457521655201	-0.345049385621894	-0.37098268286579
NRBP1	0.164508905081418	0.138029904334068	0.233325852359539	123.262978432175	0.251703488405976	0.263931077891274	0.9536712781875	0.34025006313917	0.734658667417295	0.342258016984523	0.44281203589044
KRTCAP3	0.0681076480454905	0.32808816673705	0.835549528416614	10.8230421374485	-0.102498401459095	0.627387731698955	-0.1633732957792	0.870224527262712	0.972824206366624	0.11219546133733	-0.231234124064415
IFT172	-0.0410983548788126	0.0491501862706319	0.40305419595409	493.991037396931	-0.0617315872243325	0.17108849612083	-0.360816703776126	0.718236475000511	0.92790504885404	-0.148425747319901	-0.153654880771835
FNDC4	-0.33886956939232	0.121165638432455	0.00516200249737104	26.8412932180213	-0.526394817304782	0.373090855097508	-1.41090249228223	0.158273367203179	0.550606583585325	-0.859059702887664	-1.03790895978665
GCKR	-1.11782183535081	0.163319918683235	7.68135375587448e-12	16.5343169886956	-1.50351696763438	0.479370400481801	-3.13644097783934	0.00171011854444989	0.05035156726523	-2.7180370082022	-2.89737231128766
ZNF512	-0.0743113789426392	0.105732711794213	0.482166078109711	161.798185474117	-0.0586465439368929	0.253004959933882	-0.231799977171274	0.816693374787321	0.955118206664114	-0.227688958525206	-0.147784043713384
GPN1	-0.452009370292721	0.105452643145846	1.81613889211177e-05	40.9061142883419	-0.609762107186734	0.319821461452397	-1.90657032338492	0.0565762511078136	0.353126338500034	-1.12906895941489	-1.19655690385093
SUPT7L	0.158469734062255	0.0919052514154673	0.0846585897810595	106.267853979942	0.161810067923116	0.23336149168791	0.693388042528951	0.488066064247865	0.826241867920577	0.32784547547439	0.271744865964383
SLC4A1AP	0.107645708093498	0.0552615872810907	0.0514233300798527	132.54238114148	0.115067620846045	0.202883070087524	0.567162261476053	0.570603945207331	0.866734775271727	0.206553433625872	0.182793993987965
MRPL33	-0.306856285624284	0.142740886750881	0.0315755139027707	215.280208801759	-0.467342420884763	0.264580229056828	-1.76635428335193	0.0773364298205547	0.408287982495907	-0.782659683792597	-0.925532255477683
RBKS	-0.191432834686198	0.127311042821181	0.132668302127836	118.667246476063	-0.252842370754891	0.265179841713922	-0.953475079857915	0.340349416597364	0.734658667417295	-0.507200473810121	-0.517338682159254
BABAM2	-0.171314502852837	0.0532656348872978	0.00129886944882447	1464.32007645914	-0.221433625069148	0.159609342407653	-1.38734751818971	0.165335819947035	0.558826541986156	-0.459187875434807	-0.45756784235222
FOSL2	-1.28821062093454	0.381732304357912	0.000739112426385717	153.663648039991	-1.89151426997368	0.571532234194979	-3.30954958758876	0.000934462118137106	0.0344094974893777	-3.12467153424788	-3.63573113770238
ENSG00000270640	-1.5220487603983	0.474286313855002	0.00133135013459223	40.1409551059951	-2.25703274080511	0.723820121540114	-3.11822326243527	0.00181944919026493	0.0518630345327461	-3.68272857237102	-4.33131275007139
PPP1CB-DT	-0.439916124646703	0.173309351872644	0.0111383273850947	116.745259647085	-0.593023348455641	0.337265018800354	-1.75833043867109	0.0786913014228568	0.411270204525854	-1.10020830878711	-1.16470304770859
PPP1CB	-0.218242381672719	0.14402845441788	0.129703364734379	780.095041157701	-0.294372797858462	0.282118773021616	-1.04343569449704	0.296746549032984	0.700920694839197	-0.571181723485773	-0.596371080662579
SPDYA	-0.0446992222397353	0.147140940131893	0.761291634481211	62.0678050932346	0.0500505016104181	0.337844029570351	0.148146769602734	0.882226939839197	0.976118285414088	-0.157019252976074	0.0590664227748479
TRMT61B	-0.202385053889592	0.0849486965017848	0.0171983995850946	158.318451801258	-0.285706199366935	0.193151036140621	-1.47918543475444	0.139090761251599	0.521142483875452	-0.533338053520331	-0.579878544625265
WDR43	0.0467629793922193	0.0816009592450276	0.566597981900269	206.887656409529	0.135746971586566	0.21858415812672	0.621028407318836	0.534580932476671	0.850584362907528	0.0612561979832856	0.222146796318629
TOGARAM2	-0.0636307374577638	0.188185007264552	0.735266261181622	551.971184829163	-0.0754262135803247	0.319679848312381	-0.235942972253354	0.813476922384318	0.954580559250597	-0.202199501732686	-0.179715753317685
CLIP4	0.193007212250958	0.0761147830176262	0.0112210378726413	1268.51546754272	0.308454766260186	0.187744609526419	1.64294872187412	0.100393543192707	0.455324005531	0.410269509579475	0.550809711805534
ALK	-0.164469167531916	0.164343665001362	0.316941082696788	936.244836732086	-0.185812973830489	0.309361399599689	-0.60063399658435	0.548083789362257	0.856389267734962	-0.442851414826144	-0.389781746711523
ENSG00000288553	-0.105533557426974	0.117155144920664	0.367693746649908	52.7032816696054	-0.144466858554963	0.289348947725535	-0.499282474294665	0.617580399892479	0.886966509979151	-0.302200997017627	-0.311100093597995
ENSG00000233862	0.106535528097515	0.132069591381834	0.41986121065765	159.588512673047	0.134379012364393	0.246569737231269	0.544993939131924	0.585757686089003	0.873835379812056	0.203903978059033	0.21954357005964
YPEL5	0.0141347854367716	0.090149324206322	0.875407968418707	120.708607585143	-0.0162587671344797	0.237814591036417	-0.0683674078349128	0.945493165884721	0.989015795447816	-0.0166113103703137	-0.0671201088214099
LCLAT1	0.143145263834306	0.0968475419678148	0.13939507432384	279.65867279588	0.236437927692981	0.248343553269754	0.952059856517232	0.341066626357999	0.734885499908888	0.291273475347181	0.413761675424912
EHD3	0.157725151277991	0.12355928340324	0.201773891958731	28.2933505755767	0.209603249010871	0.309991447644137	0.676158166955273	0.49894022938039	0.833413186675604	0.326068521277882	0.362695284654978
MEMO1	0.0853368824547212	0.113369553676614	0.451611021102377	70.5967381878922	0.0890967550950885	0.276189976031933	0.322592283670669	0.747004038299618	0.935362752846758	0.153313200067178	0.133371439137104
DPY30	-0.111082049568978	0.107848261457428	0.303017229894771	117.473948146262	-0.197446016727473	0.279629413258925	-0.706098884328187	0.480126645487257	0.823324930277312	-0.315442528522783	-0.411919426147082
SPAST	-0.0692967213055861	0.0460344658907442	0.132241160775436	413.77614444001	-0.0957104574866125	0.150810866825691	-0.634638998509543	0.525663887191852	0.846535684597702	-0.215721428358601	-0.218316667383472
SLC30A6	0.0389400663190374	0.0438703483953811	0.374746814752556	218.139130205629	0.146189195332654	0.190078565648527	0.769098792564395	0.441834664935768	0.798669753777911	0.0425867383770554	0.242018347032607
ENSG00000289727	-0.241564991809402	0.101443444090542	0.0172527093468327	38.7054548273083	-0.40013150984285	0.291652694568638	-1.37194518444157	0.170080502791538	0.563751035800521	-0.626841363799474	-0.797629898683013
YIPF4	-0.0224502793533795	0.0850052917557574	0.791699403025501	366.917150008522	-0.00940082286799067	0.205863204726787	-0.0456653867818052	0.963576952360884	0.992623965511598	-0.103921930199715	-0.0540694415881766
BIRC6	0.0393874811815082	0.0569896384200116	0.48948128667445	2039.02485457082	0.0646020113077751	0.134974541879285	0.47862367531169	0.632206372455227	0.893976442481167	0.0436544983820543	0.086757944231116
ENSG00000276334	0.0678343490212942	0.0980905312446358	0.489220981629163	42.4621958909658	-0.0162368882051952	0.291219491451623	-0.0557548127162101	0.955537133140769	0.991782056509224	0.111543230506574	-0.0670784732212334
ENSG00000276517	-0.112819734048646	0.186910933626962	0.546108564986973	38.726471051965	-0.222188364925187	0.381139376422648	-0.582958305202244	0.559921368856156	0.861824234071069	-0.319589529761074	-0.459004112220576
BIRC6-AS2	1.20298851322058	0.315498829668666	0.000137305127620149	28.6520133359905	1.63244947020293	0.538597198415627	3.03092826142625	0.00243803166325665	0.0621036261682451	2.82059989739123	3.0703714971284
TTC27	-0.00645670835930417	0.0653428039726411	0.921286869592093	251.468006419078	-0.0309543605579864	0.177109848572941	-0.174774925321209	0.861256491750047	0.969207628215542	-0.0657531144606166	-0.0950858215937102
LINC00486	-0.602994036526905	0.245827952488605	0.0141705477947564	1600.98191242432	-0.885222886363968	0.397243414856606	-2.22841424994675	0.025852903712474	0.240275069966732	-1.48939536225867	-1.72075873827174
LTBP1	-0.729337806263076	0.190685690726028	0.000130869440823422	1210.75140862383	-1.0659594484915	0.332454493729481	-3.20633189984454	0.00134438827611792	0.0428818585002964	-1.79091602131783	-2.06470039739703
FAM98A	0.0639984751512408	0.132133989180918	0.628140839707065	109.50207621419	0.0955801855299719	0.266442427230423	0.358727348806625	0.719799066912958	0.92790504885404	0.102388879486484	0.145709406587341
ENSG00000286415	0.0972392618295152	0.153267398333624	0.525792462051723	78.3869459383573	0.175254291132682	0.324252834750135	0.540486535045192	0.588861544433936	0.875318463340992	0.18171834644641	0.297329221348358
LINC01320	-0.336728310548662	0.356893547845299	0.345426292329988	30.752398843597	-0.56044897902314	0.512943215017424	-1.09261408010651	0.27456327804112	0.682482446373731	-0.853949567428636	-1.10271402603146
ENSG00000226994	0.589068183215899	0.278187447971483	0.034215526902666	673.277395445601	0.855272796402488	0.450063983006761	1.90033601597851	0.0573890377815115	0.35592450229225	1.35547294337229	1.59140436688178
CRIM1-DT	-0.154681761347538	0.226634637700063	0.494912743143393	10.6074013548308	-0.317925507142868	0.610393093264751	-0.520853709930449	0.602468684183025	0.879451275598783	-0.419493672933879	-0.641191884006498
CRIM1	-0.279925841477634	0.101920857487726	0.00602345141691053	1183.37938527258	-0.374487190446373	0.217574303081876	-1.72119218649386	0.0852159552113513	0.424869117099064	-0.718389911845712	-0.748828761511114
FEZ2	0.199534122295615	0.0588713179271198	0.000700645126088055	325.55791182479	0.328639409566611	0.181743667047591	1.8082578331632	0.070566381330384	0.392500197495386	0.425846045109435	0.589221085940034
STRN	0.203024214159447	0.0628645610727922	0.00123985399686022	385.195593336966	0.316673088680308	0.190089960024164	1.66591170117587	0.0957310026836063	0.444907706582056	0.434175183943564	0.566449178525104
HEATR5B	0.0531041077143267	0.0784909391076261	0.498682917902119	302.243751810074	0.0598092696662562	0.207763646525066	0.287871678547191	0.773444966891239	0.943850746155976	0.0763893635905258	0.0776373573806275
GPATCH11	-0.0517454856119351	0.112139710135804	0.6444846364555	60.1554666651246	-0.0996146364174817	0.270756059997252	-0.367912860079633	0.71293821082762	0.925762014177474	-0.173835230371134	-0.225746319487055
EIF2AK2	-0.0271358026517606	0.100832522624058	0.787839216350309	285.307303480271	-0.047758143911161	0.217239625856947	-0.219840849581512	0.825995104415325	0.957985710367666	-0.115103978004011	-0.12706341958517
CEBPZOS	-0.226677369845153	0.0626999479766435	0.000300032370920626	255.202930842233	-0.326290517173932	0.16835134629242	-1.93815211080747	0.052604667371496	0.339305936549184	-0.591311906384537	-0.657110497234593
CEBPZ	0.224526657988856	0.135095398071972	0.096515584963542	115.090383121235	0.325294203271973	0.266980620030354	1.21841878723253	0.223064869301302	0.630953914281923	0.485490979319659	0.582855158705662
ENSG00000272054	0.382023315450172	0.360350939992332	0.289079814447708	12.9866369766384	0.641220233288912	0.651302257257521	0.984520207236711	0.324859800869852	0.721166941949329	0.861358313787474	1.1840623613093
NDUFAF7	-0.14983721308351	0.0792177905293806	0.0585630818786995	104.587242619072	-0.222780639156648	0.211612401073701	-1.05277686008135	0.292443272742219	0.697468962759166	-0.407932110472478	-0.460131210022082
PRKD3	0.167291192212875	0.166694387857865	0.315580987445425	197.737639220664	0.207096505437822	0.304996205139128	0.679013384259494	0.497129381503704	0.832172500169337	0.348897972807596	0.357924951893488
RMDN2	-0.0563326665814325	0.104615281694445	0.590249471677241	209.358216554762	-0.0554849159716305	0.217977614006088	-0.254544101808917	0.799075237447973	0.951420213546232	-0.184782583232574	-0.141767466020919
CYP1B1-AS1	-0.353309418058103	0.179048430746506	0.0484657495078336	68.8546081167172	-0.397125616718864	0.391807451706638	-1.01357341466851	0.310786348636802	0.71033758931006	-0.893520544886544	-0.791909684377468
ATL2	0.570412800071212	0.135407176343868	2.52476550729315e-05	587.37230193248	0.874826535267544	0.272391923038746	3.21164638623703	0.00131976713223013	0.0424923543598207	1.3109516865463	1.62861512992929
HNRNPLL	0.146047169672368	0.101689575631623	0.150943757367626	299.12329999162	0.206570164131954	0.235980677402752	0.875368976839563	0.381373174127912	0.766911767964949	0.298198902399476	0.356923324442597
GALM	-0.0189316863431935	0.0785546895327951	0.809555055690144	158.033906090005	-0.0128007002148916	0.209627976969961	-0.0610638923292471	0.951308325210977	0.990261454434661	-0.0955247730972504	-0.0605394078293761
SRSF7	-0.504466539156652	0.141618867543081	0.000367841093687517	123.440286549037	-0.779977987570832	0.309723356784724	-2.51830535374497	0.0117921040649049	0.155782155880147	-1.25425851297387	-1.52047770670137
GEMIN6	0.0699420276325313	0.149866603549105	0.640717949553708	16.8002931823511	-0.103747298522399	0.460111655285977	-0.225482874277367	0.821603646706477	0.95670683222686	0.116573226408012	-0.233610775047334
DHX57	-0.117212563793901	0.120447814252761	0.330483817643503	228.495760728446	-0.190669509335899	0.218867816172894	-0.871162844633497	0.383665244052372	0.768253766080505	-0.330073061499045	-0.39902373327843
MORN2	0.193228420536105	0.188210476494416	0.304579958077335	28.4055199946879	0.224278227492015	0.431949391457104	0.519223390350089	0.603604969646401	0.879451275598783	0.410797425345056	0.390621767194084
ARHGEF33	0.0537981496851745	0.109135897107243	0.62205044707613	65.7049166632802	0.212608329868262	0.287380589981976	0.739814508285323	0.459412554450895	0.809958255089487	0.0780457016347502	0.368413953217276
SOS1	-0.0864309763906878	0.0415770404981381	0.0376343555602287	1648.81259097136	-0.123246267394416	0.154519618491326	-0.797609187737764	0.425097317621111	0.791581165638082	-0.256612497989781	-0.270717310803733
MAP4K3-DT	-0.165306374980341	0.0971090236288234	0.0887036133300212	609.818533712981	-0.197968336056189	0.233542430087111	-0.847676098867118	0.396618380777635	0.775741436226472	-0.444849418701963	-0.412913399775865
ENSG00000289003	-0.189531552050011	0.128128542227705	0.139078919767786	21.0359884059644	-0.201032545704661	0.42282435802037	-0.475451666611354	0.634465075784209	0.894410445385332	-0.502663043949368	-0.418744590421504
TMEM178A	-0.413566919253865	0.15285488739934	0.00681774424029152	54.5029307644726	-0.609414971031353	0.349298948039518	-1.74468023580308	0.0810405455092989	0.416219892101961	-1.03732566888865	-1.19589630378297
THUMPD2	0.0603770723028582	0.102172628489358	0.554566006223579	215.400469722166	0.0686458518366655	0.230160251847133	0.298252418850577	0.765510516750306	0.941253114395828	0.0937463656858976	0.0944533723413577
SLC8A1	0.237259150939621	1.04932467736929	0.821118573828901	42.2062075383489	0.715488694606565	1.78915650843426	0.399902798460437	0.689228111020269	0.916133915872625	0.515877199977768	1.32539523555226
PKDCC	0.52888533514542	0.174325559527382	0.00241418935723377	42.9862913500735	0.728868033118804	0.367046328526103	1.98576576435356	0.0470593388494458	0.322107333442442	1.21184597979379	1.3508561153639
EML4	0.215810755960419	0.0729237445828479	0.00308235619044017	279.444171274272	0.353670412928692	0.230860904930701	1.53196320977281	0.12553151369205	0.500645973855462	0.464690392718537	0.636855082761606
COX7A2L	0.103313972062786	0.133398802660311	0.438650237449804	104.203562099466	0.114444753451253	0.253529159201191	0.451406669796248	0.651696477086644	0.901891068936957	0.196215702643349	0.181608677399788
MTA3	0.0119172440094704	0.0869157334596961	0.890941776677414	727.279655023051	-0.0380026420143	0.191624892395801	-0.198317877908083	0.842796364928665	0.962883758376203	-0.021903494971478	-0.108498700479588
LINC01819	0.0024284148403477	0.213147357586955	0.990909796802644	27.2924811710256	-0.0516793559714208	0.406270538331004	-0.127204291464806	0.898778708878047	0.979792136138811	-0.0445486798567168	-0.13452548573223
LINC02580	-0.30019328465654	0.217398207995365	0.167326544477801	112.032155583575	-0.459945544656053	0.359689233043329	-1.27873036611203	0.200992022528487	0.606319728178796	-0.76675836592547	-0.911456000775816
ZFP36L2	-0.641410557339305	0.235483931239474	0.00645360509197505	521.857820450062	-1.03030529784256	0.370979388387869	-2.7772575245214	0.00548197256829297	0.101315490477537	-1.58107677004239	-1.996850552382
THADA	-0.0988305158455463	0.0291117277118817	0.000686613253893046	981.787853281666	-0.139855436647126	0.140277643496261	-0.996990205719083	0.318769264044525	0.71573000085329	-0.286204121828978	-0.30232455818204
PLEKHH2	0.0390461444043617	0.130623292359346	0.764999743954976	149.196408525369	0.0924825816550712	0.271960797796135	0.340058502565496	0.733812471586187	0.930693063714926	0.0428398947793498	0.139814666732244
DYNC2LI1	-0.113064802281932	0.0798626993970751	0.156851700184347	430.726109387454	-0.178408229190628	0.179634359714136	-0.993174298472407	0.320625021127997	0.717215442892442	-0.320174387529439	-0.375690518424044
LRPPRC	0.0164817156032944	0.0761018633113051	0.828540035838703	533.492205627803	0.0495593963401739	0.168765798755815	0.293657818737792	0.769019389577513	0.942325810942673	-0.011010338260225	0.0581318494961231
PPM1B	0.294503726554565	0.0490208680131326	1.8814857634733e-09	921.198117600988	0.467524636251094	0.158365567568312	2.95218615656099	0.00315532642601325	0.0718660851451816	0.652491947210834	0.853519658025003
PREPL	0.130491929690634	0.068825299337525	0.0579616542840294	503.673578869578	0.181607166691193	0.169577447970199	1.07093937823093	0.284196688397082	0.690205515567802	0.261076167966986	0.309418742882296
PRKCE	-0.320116600674489	0.102295705604499	0.00175207867238987	1693.02158669354	-0.467785485295285	0.238943294012627	-1.95772594174819	0.0502621795184123	0.333682440243201	-0.814305557123898	-0.926375407005303
EPAS1	-0.435031551572063	0.184547722462322	0.018409119177828	393.28657636884	-0.567546469098212	0.326097817443618	-1.74041787077075	0.0817856698051335	0.418237358453397	-1.08855122671838	-1.11622054891377
ATP6V1E2	0.251527411764084	0.217460850750564	0.247412906776062	43.4484044849285	0.348697838613999	0.371504191823542	0.938610778259063	0.34793061692174	0.740510802330511	0.549928545892204	0.627392274352577
RHOQ	0.451549909043238	0.164910889512312	0.00617868482915698	918.344112018975	0.660676514736692	0.298829129213375	2.21088391374639	0.0270438769053561	0.245232661838158	1.02728421869038	1.22108766290177
RHOQ-AS1	0.724550708684419	0.240139332579678	0.00255113315636995	48.46235158939	0.96652331990843	0.425580375221	2.27107116818186	0.0231426700369552	0.227901242848689	1.67880333358916	1.80311410166245
PIGF	0.404445904737839	0.109664885630477	0.000226009021636747	166.970864916983	0.585806096502882	0.272555909469996	2.14930616489667	0.0316101381478172	0.264282490039371	0.914870045422109	1.07860926470932
CRIPT	-0.0251658725046387	0.11400815814	0.825296853362846	252.146056287771	0.00327359258376586	0.268716389029389	0.0121823331862644	0.990280144856107	0.997362883864732	-0.110402720177836	-0.0299500302880749
LINC01118	0.330294543824678	0.215203644853741	0.12483297456875	40.3041804818013	0.48419017770718	0.38889955617566	1.2450263056831	0.213122080849581	0.619539869326378	0.737907087459421	0.885234181700531
SOCS5	0.300815964994581	0.222790316081088	0.1769453895474	65.7536089669984	0.391476568297412	0.400300884871919	0.977955790486622	0.328096189982398	0.723800792148577	0.667556166828045	0.708800192536853
MCFD2	0.144313200818571	0.0594240382447433	0.0151600714759066	128.08447157091	0.144748101047554	0.204661187220625	0.70725721380437	0.479406649364984	0.822784964903238	0.294060768539164	0.239275944756394
TTC7A	0.0020399524372677	0.127206101279224	0.987205198677405	631.408211623112	-0.00827125460150056	0.228230628023027	-0.036240773962494	0.971090374408932	0.993564258284884	-0.0454757492329192	-0.0519198732933136
STPG4	0.058769456596247	0.149307003116938	0.693865401179985	132.127468422798	0.139004755664781	0.316065549581893	0.439797237783943	0.660083968413756	0.90617473530704	0.0899097748640198	0.228346359084145
CALM2	0.454149300358685	0.204163492655042	0.0261189009839194	1573.66395117314	0.670869112294771	0.316926596153669	2.11679650883413	0.034277121787418	0.274492510489975	1.0334876918353	1.24048417500566
EPCAM-DT	-0.605863983664809	0.131683191153665	4.20626576886556e-06	214.077841154814	-0.875296954718739	0.277215390541352	-3.15746161498984	0.00159149188063822	0.047573340994887	-1.4962445195562	-1.70186969137255
MSH2	-0.115852314396711	0.150761199448644	0.442220394385641	236.919325288649	-0.139136271244213	0.258336366561036	-0.538585693901286	0.590172761057826	0.875868396317922	-0.326826812827014	-0.300955986494321
MSH6	-0.141970696070903	0.104157155250493	0.172868914645443	80.0144419641907	-0.229485680250005	0.270393360429012	-0.848710485663914	0.396042410091323	0.775457521655201	-0.389158589632515	-0.472890902532583
FBXO11	-0.0894034476529729	0.0404406026067952	0.02705420694694	1575.65910337891	-0.103709563136534	0.14815070665023	-0.700027461775007	0.483910154516461	0.824799297532349	-0.263706330126578	-0.233538964611917
ENSG00000233230	-0.00984295578663311	0.118353148280605	0.933719561522274	27.3311623187156	-0.0368970272786919	0.342878200543134	-0.107609720362057	0.91430528603658	0.983185744891472	-0.0738344275175063	-0.106394715751528
ENSG00000230773	-0.281387230154728	0.267937116607285	0.293626735188521	38.9718572515654	-0.342592245953723	0.464647001177415	-0.73731724316652	0.460929448618173	0.811452164817939	-0.721877530411938	-0.688132685424581
FOXN2	0.788015378861068	0.172111230027587	4.68268684480028e-06	508.764981205551	1.18457563285952	0.303122243888533	3.90791390847293	9.30964652378948e-05	0.00705254211919364	1.83026239816033	2.21806763076403
PPP1R21	0.0314188400378107	0.0777274450194667	0.686052345909559	375.470487587238	0.0388811049119771	0.179703641822321	0.216362364822968	0.828705299980066	0.959239466829214	0.0246372572907771	0.0378110620073925
STON1	0.442930250821674	0.202327061206604	0.0285837974249688	87.2337736171873	0.544163226971944	0.348131194215784	1.56309815383752	0.118029509813155	0.487156418908155	1.00671331888854	0.999362888278289
GTF2A1L	0.884466025599809	0.593670274003002	0.136269719997184	45.4481600746549	1.25352037762354	0.812403315919027	1.54297791880072	0.122836133580967	0.496035945449291	2.06044282282294	2.34926947295341
ENSG00000282890	0.883125163264552	0.672509708009035	0.189122870233192	56.1854446810192	1.22329208470906	0.830923989548516	1.47220696489187	0.140964997187028	0.52411448979686	2.05724284156641	2.29174503464857
NRXN1	0.528636922810834	0.0964446612137005	4.22340514045225e-08	31428.9494695123	0.775974543747655	0.233983430075559	3.31636536611619	0.000911965164422584	0.0339246376381751	1.21125314129451	1.44049980024188
ENSG00000231918	0.530617329853453	0.277578134994496	0.0559279970416426	280.853519461771	0.767189544206979	0.406723974308281	1.8862658526873	0.0592591383872838	0.361090979406386	1.21597940233566	1.42378194702023
ASB3	0.378880111927351	0.0998140333000865	0.00014713242413885	4249.0325534599	0.549333151846962	0.217285603745029	2.52816174831154	0.0114661513539618	0.155274027672928	0.853857027418252	1.0092012547833
CHAC2	0.621245112214023	0.18586900018512	0.000830628055064584	23.057661785193	0.899229625488747	0.485719471395168	1.85133534570031	0.0641213241418435	0.375007904963054	1.43226350343135	1.67505420810841
ERLEC1	0.188444487007668	0.0442065552518351	2.01865182090349e-05	212.420077066079	0.241357716123859	0.163189805919146	1.47899995814348	0.139140325998564	0.521193932951096	0.399380520551083	0.423124032302473
GPR75	0.629826935187895	0.197750492226368	0.00144775213209609	19.3083671667103	0.937028667881788	0.479756026402577	1.95313579468307	0.0508035065165063	0.334061130068419	1.45274410903948	1.74698578189167
PSME4	0.124093112360203	0.0942539757258085	0.18797868847317	895.560494628883	0.21390485366884	0.191479056849224	1.11711879716054	0.263943534384731	0.673046757998933	0.245805326969448	0.370881237876324
ACYP2	-0.081877762060035	0.115882554700342	0.479841111495044	2322.37978699493	-0.0872518077538183	0.236422616654085	-0.369050173746611	0.712090327013478	0.925762014177474	-0.245746206848691	-0.202219857812623
ENSG00000272156	-0.246606941184656	0.179693715124981	0.169947111466634	23.8501266601586	-0.245998488783045	0.446845435614729	-0.550522550251907	0.58196101429651	0.872741150886557	-0.638874025969868	-0.504314775471278
ENSG00000289065	0.491109101749129	0.18052838227224	0.0065203328004012	15.0708515495794	0.514369939265872	0.461445145874279	1.11469357488054	0.264981755291272	0.673921949765965	1.12169262427648	0.942666264840289
C2orf73	0.0163301836959431	0.19343539116275	0.932720993920607	124.577928593583	0.0507052755966403	0.335338856467419	0.15120608488616	0.879813150441023	0.975669584718259	-0.0113719706594202	0.0603124576032322
SPTBN1	0.172470895569925	0.0303439515324391	1.31684963356753e-08	3476.94536940035	0.278691794222102	0.130101851557078	2.14210475013752	0.0321850537550248	0.266599782515457	0.361259386221251	0.494170779080593
SPTBN1-AS1	0.80720600335339	0.207053712387378	9.67766869609075e-05	23.1777558272177	1.00020372875287	0.421783566121042	2.37136723450679	0.0177224125175175	0.195282189444918	1.87606101376887	1.86720791622666
ENSG00000289627	0.323229084542111	0.151572295657897	0.0329651338225309	35.0881917034658	0.54446945115874	0.379558703637683	1.43448021594698	0.15143527089458	0.54145446320138	0.721045298833959	0.999945632874241
ENSG00000285519	0.689564756726884	0.248223121534619	0.00546939908984746	46.5265689631446	0.935318677616694	0.420338502644678	2.22515584875493	0.0260707776206643	0.24106767990627	1.59530901238855	1.7437316705932
RTN4	0.00149015500740185	0.138165721063388	0.991394764097458	1282.42534567735	0.0255486986306332	0.274567070178458	0.093050847700081	0.925863165793028	0.986280924744367	-0.0467878462500365	0.0124394942263135
CLHC1	0.104811165688702	0.0757698143455536	0.166577827015119	318.677238710302	0.193522943785815	0.200118667928561	0.967040935206001	0.33352357032676	0.728870128917039	0.199788770074914	0.332094465466859
RPS27A	-0.0822128483496906	0.509335195092332	0.871768860551136	92.5121727473792	0.016364915383394	1.05475436869718	0.0155153805180326	0.987621014091097	0.997352035995613	-0.246545893601031	-0.00503724434788617
MTIF2	0.363868151038603	0.126050799938661	0.00389331667913482	95.6991858366286	0.468823002904499	0.243858560564548	1.92252017652833	0.0545403372964332	0.346585718945578	0.81803083392729	0.855990449632789
ENSG00000240401	0.0657363181738364	0.213246753034256	0.757881381612986	68.7391979822311	0.113291695299989	0.369375171514724	0.306711723030559	0.759062805912836	0.938823853061412	0.106536259089045	0.179414407856619
CFAP36	-0.00775918457854235	0.0477863184481569	0.871012515606102	183.69354811305	-0.0738078255868386	0.174989352036811	-0.421784667053984	0.673182198367846	0.910726762479382	-0.0688614868706978	-0.176635961132664
PPP4R3B	0.0657229596318804	0.0629909740948865	0.29677646994297	524.236393473842	0.103230814882133	0.169192611112453	0.610137843510915	0.541770499816371	0.854376796265242	0.106504378796229	0.160268553457016
PNPT1	-0.0155988870429257	0.134341778790176	0.907562631550802	249.834093864253	-0.0272735112952739	0.244761864971429	-0.111428760760822	0.911276354280964	0.982008208140798	-0.0875710145254817	-0.088081165825642
EFEMP1	-0.431798005958401	0.173045085398751	0.0125853539458366	1918.89521452979	-0.608528422269186	0.301768523807881	-2.01654040849072	0.0437434972224434	0.310012909674426	-1.0808343380537	-1.19420920157982
CCDC85A	0.269734955027631	0.563398415846419	0.63210643417665	648.778069592718	0.528393012185101	0.928401821105502	0.56914258478717	0.569259380842108	0.866018683902065	0.59338102840192	0.969352171162171
FANCL	0.00600423484791916	0.126074782111276	0.962015592056765	285.740553850519	0.00975123297083167	0.246776538481775	0.0395144247942833	0.968480253176025	0.992849258700683	-0.0360149499576382	-0.017623081298239
PAPOLG	0.066568469289822	0.119390400363806	0.577138254191404	108.121924659481	0.0863063038504017	0.249096763449031	0.34647701822935	0.728984252688733	0.929073599618409	0.108522195977367	0.128061210705689
REL-DT	-0.445592931847886	0.324385941423982	0.169550190767402	89.971160758865	-0.628423227702732	0.48610604702236	-1.29276982163076	0.196090680864411	0.599564938419587	-1.11375606545313	-1.23206901427206
PUS10	0.114888707988013	0.0739602260557398	0.120331177062158	222.509326730061	0.228252824788108	0.212018424576353	1.07657070485357	0.281672097688953	0.688204100929319	0.223838924681903	0.398185425439438
PEX13	0.12861370599059	0.0615838665290978	0.0367589003258567	111.114251950664	0.247343603453183	0.2076633760015	1.19107956451308	0.233622351452212	0.640293405289697	0.256593768485948	0.434515175274043
SANBR	0.0228679308424781	0.112377013078017	0.838749748964065	272.624904377752	0.000629357038101443	0.229074948209076	0.00274738483200281	0.99780790681766	0.999469746238367	0.0042304277216136	-0.0349820102593003
C2orf74	0.156577327437224	0.153677703970623	0.308265536870885	95.5269888256256	0.199254460792276	0.312598448955372	0.637413465927727	0.52385555933961	0.846044760225919	0.323329228302261	0.343001541740202
USP34	0.0574078775542057	0.0811848475578509	0.479488478027435	2339.45608851907	0.0952203838653581	0.188521596840308	0.505090055788234	0.613495585495309	0.885596015873086	0.086660352981368	0.145024704056615
USP34-DT	-0.203137101877103	0.0837374853211212	0.0152713133434684	58.1396529943841	-0.228069419603549	0.265843793503093	-0.857907632893056	0.390943469117222	0.77215638884101	-0.535132823498398	-0.470195758668155
XPO1	-0.0651306358965287	0.1346936953697	0.628707904529008	1819.86557627915	-0.0507315887095344	0.252484264241893	-0.200929704913931	0.840753540193691	0.962214220131557	-0.20577902422693	-0.132721884730415
ENSG00000289410	-0.265763783431709	0.152326308720901	0.0810370203024297	133.092766336128	-0.353655207415383	0.294004524018732	-1.20289035890091	0.229018751685733	0.636950240224239	-0.684592019915161	-0.709185499947398
FAM161A	0.041049617362095	0.135968283930869	0.762723852734933	76.4089828240802	0.0383969246647584	0.275495892021361	0.139373855570163	0.889154730934118	0.977416442801398	0.0476212028555961	0.0368896670467725
CCT4	-0.46846290354646	0.157019523674029	0.00285000772897362	297.636624670682	-0.680647483351669	0.307127016036024	-2.21617587451777	0.0266794594688739	0.244058325770296	-1.16833547964678	-1.33145176739649
COMMD1	-0.12896481376563	0.0483117886013177	0.00759806899026673	1028.00325413735	-0.166878062623308	0.140870563933337	-1.18461982378574	0.236167795455702	0.642908587853863	-0.358119922569465	-0.353748612633247
ENSG00000229839	0.196540616863106	0.199462414700849	0.32445137673007	23.3607445074528	0.20575446716231	0.398633578834586	0.516149361435726	0.605750094630706	0.880208174520556	0.418702014716865	0.355371053193324
B3GNT2	0.310348786009531	0.115839453800369	0.00738140533425888	31.5884053796057	0.39632325647918	0.314427709026136	1.26045906611315	0.207503805556301	0.613016304060755	0.690306338689491	0.718023439647883
ENSG00000226622	0.913230652555811	0.487334777182547	0.0609402454362542	16.0064256933336	1.23416914935108	0.753271659603667	1.63841176502039	0.101335826554003	0.456620343404982	2.1290898902286	2.31244408754275
EHBP1	0.195293685407624	0.0497843197929329	8.75275885377753e-05	2283.00522844901	0.290662237935152	0.159320596828271	1.82438582155484	0.0680937639802536	0.386130135318826	0.415726200436162	0.516950532234398
ENSG00000226605	-0.0747131060672887	0.219119428559791	0.73312632267683	17.3698966848468	-0.051377721209066	0.473594403311231	-0.108484646038569	0.913611259317032	0.983020843820553	-0.228647684290942	-0.133951474810517
EHBP1-AS1	-0.136222394147925	0.207544244734814	0.511596693624069	152.21199859976	-0.175322895441865	0.336351823080741	-0.521248536238136	0.6021936466844	0.879451275598783	-0.375440210104135	-0.369819128617726
OTX1	0.196122776991536	0.135209937569774	0.146917567636933	38.5256924667629	0.270059249933739	0.306197670660584	0.881976826770494	0.377789338883744	0.764151071266189	0.417704835720859	0.477743048188396
ENSG00000286480	0.0288162712705941	0.131420121479152	0.826441026432359	28.789447897565	0.184810081614092	0.407310909470679	0.453732216144817	0.650021576323096	0.901035340476454	0.0184262011257081	0.315513889650895
WDPCP	0.0832040695457129	0.112607840993435	0.459977775487049	1119.37231910093	0.143466819093255	0.221790940883904	0.646856082225436	0.517725091774011	0.84355410858955	0.148223220914926	0.236837665329247
MDH1	0.308590052364609	0.0635601576850921	1.20334311013813e-06	179.607436665244	0.389369864858788	0.189743969667121	2.05208031402464	0.040161857774533	0.295267775479636	0.686109103409637	0.704791136109996
UGP2	0.0344200159182331	0.097222028811136	0.723312538307537	839.785051851985	0.0965041875643389	0.225614981669125	0.427738383552325	0.668841601324135	0.909867292485928	0.0317995932833395	0.147467782363632
VPS54	0.0680586211896977	0.049709333900811	0.170958133772467	646.752833141252	0.110548566559372	0.147099373488325	0.751523027853995	0.45233794740645	0.805393003430875	0.112078458259924	0.174194234145577
PELI1	0.703518497356348	0.977523402077313	0.471712936170888	16.3197203272778	0.460974121550753	1.21696308707258	0.37879055367212	0.704843402662772	0.922326581936046	1.62860975273944	0.841054029224505
SERTAD2	0.345009454931761	0.103263869441642	0.000834630529872093	309.296764384095	0.505122226366575	0.23976672901538	2.10672359939554	0.0351415453431403	0.277723181417616	0.773024368701461	0.925067868144803
LINC02245	-0.142032062111899	0.0842771990529168	0.091931395502842	285.387267672172	-0.172563017027292	0.194131536792187	-0.888897393379296	0.374058226465984	0.761882697252409	-0.389305040297742	-0.364567080278871
SLC1A4	0.193105962115207	0.11997750466223	0.107503106362114	525.591859724318	0.3165420615322	0.238680392433764	1.32621728288822	0.184767736207346	0.584834263254633	0.410505177109521	0.566199833875741
CEP68	-0.195163840307094	0.085403082753409	0.0223006121215419	214.785858136603	-0.27414115405152	0.202134320662708	-1.35623259401339	0.1750251745367	0.571137398173565	-0.516104555713922	-0.557870264580433
RAB1A	0.0129975496477273	0.0989483171732849	0.895492938465784	725.484047026354	0.0286497672529644	0.214684125188709	0.133450795338412	0.893836875745074	0.978538112126457	-0.0193253348555283	0.0183408274954136
ACTR2	0.0590741383176464	0.0715891535160802	0.409267815563436	319.000772164672	0.0926890218414713	0.188012589620893	0.492993698072924	0.622017040176767	0.888639411587376	0.0906369008127821	0.140207522385714
SPRED2	0.366925473589938	0.0961286563549752	0.000135070550842759	1200.13937660594	0.60803408948434	0.225783470300433	2.69299647434454	0.00708130178340653	0.118116438577578	0.825327164506628	1.12090913306508
LINC02934	0.125933890818374	0.171422683490209	0.462559016952826	2313.98455193302	0.28331514525883	0.333280009963384	0.85008142339517	0.395279818865458	0.77532260804222	0.250198363009519	0.5029690156276
MEIS1	0.129457336305045	0.110675269254894	0.242119994558877	602.187972973826	0.231415371573746	0.253089524310426	0.914361715303178	0.36052681174421	0.749717547691796	0.258607100595224	0.404203751646985
ETAA1	0.475969683948394	0.106955239277833	8.57997775825909e-06	70.3631045590975	0.67673314832062	0.268627947249129	2.51922093457018	0.0117614831401317	0.155635003963608	1.08556225360144	1.25164343495926
C1D	0.0165637841240328	0.0479461580855448	0.729743805311107	274.065017733406	0.070447829718065	0.166374657370831	0.423428849269059	0.671982400084175	0.910454286000525	-0.0108144809218478	0.0978825360641816
DNAAF10	0.0507870773782042	0.0567677023039798	0.370975603959845	182.275653526254	0.122088445624262	0.203780287865302	0.599118034934577	0.54909417589046	0.856669626721659	0.070859747722117	0.196154622818251
PNO1	-0.269880448976342	0.100060519851033	0.00699311046323885	37.091974850667	-0.446853382361245	0.281740795044818	-1.58604430107526	0.112729260444903	0.477709974459566	-0.69441648305043	-0.886541617276388
PPP3R1	0.19529463641227	0.0650884609486373	0.00269581501958722	1131.48963567649	0.302656867493583	0.179495822622979	1.68614992299457	0.0917669263838704	0.437283620617039	0.415728470018179	0.539776311049472
ENSG00000289156	-0.0859068953676341	0.0898175336184638	0.338839787437869	210.005610626972	-0.0813554772529422	0.211266968159535	-0.385083754273918	0.700175363872979	0.920729997223152	-0.255361773432476	-0.190999141476371
ENSG00000273064	0.777761778452397	0.13438819593005	7.14730324042929e-09	41.0699783921588	1.10835305930804	0.34767065909975	3.18793959253846	0.00143290468139776	0.0446180689008326	1.80579207912989	2.07301608114122
CNRIP1	-0.116922823461876	0.140006014245633	0.403646122388786	127.423675735544	-0.131057851202283	0.29126289563174	-0.4499641154704	0.652736315465661	0.902268153256371	-0.329381593324155	-0.285582753986049
APLF	0.0861082470744825	0.13112859713688	0.511392975350872	218.949701912894	0.143684475373266	0.269807404332733	0.532544596871294	0.594348862630973	0.876837833754051	0.155154069379618	0.237251865207703
ANTXR1	-0.302985836481079	0.0570484545835732	1.09009660794699e-07	1749.48728945109	-0.430743746400599	0.16438064207161	-2.62040433090018	0.0087825568467102	0.133203638514494	-0.773422818540349	-0.855884981701459
GFPT1	-0.163472649246154	0.0447130524470214	0.000256142722722224	214.379023819614	-0.141047615481874	0.206125083184905	-0.68428166675546	0.493797321404663	0.830411776509756	-0.440473214057598	-0.304593274381854
NFU1	-0.16696113364139	0.0505406012524923	0.000954842349750505	155.317178752155	-0.278028593801561	0.169843630718039	-1.63696803127768	0.101637149501822	0.456620343404982	-0.448798516651986	-0.565268062024622
ANXA4	0.1216866428956	0.0772341110001311	0.115128235064543	610.875792986886	0.194799870181641	0.177632752932963	1.09664387318907	0.272797100705697	0.681631230188479	0.240062263734213	0.33452445626668
GMCL1	0.0567704550141642	0.0533145305269801	0.286956742292287	147.820980258076	0.0503238358229132	0.17933224953935	0.280617880789316	0.779003500005577	0.946109377720534	0.0851391377700931	0.0595865777530916
SNRNP27	0.065681718008117	0.105776692355436	0.534634506678894	36.3058932006562	0.133164192349257	0.315679910966425	0.421832963464755	0.673146943466824	0.910726762479382	0.106405955252244	0.217231767695878
MXD1	0.160287917144603	0.127300084882074	0.207981787853657	294.523544020794	0.197784570577091	0.282040731384513	0.701262436833801	0.483139251176456	0.824799297532349	0.332184587426051	0.340204340812004
PCBP1-AS1	-0.042100041738422	0.0788760578730138	0.593514986063166	1259.97902190814	-0.0516232298273958	0.188811291514695	-0.273411772215848	0.784536704498311	0.947634493620351	-0.150816282941175	-0.134418677685928
PCBP1	-0.0335174334247103	0.123706587051384	0.786434874710267	72.8224186273998	-0.0782712935437706	0.315509619862318	-0.24807894471784	0.804073326178792	0.952473180302678	-0.130333803111732	-0.185129940195276
LINC01816	-0.282784179263308	0.176172885908725	0.10846045895209	51.7464449059292	-0.445998723568306	0.397341503225461	-1.12245692923559	0.261668210719625	0.670064106499463	-0.725211363309046	-0.884915201681395
C2orf42	-0.175604995786417	0.104301051088071	0.0922520529671897	118.450085060614	-0.280330842032026	0.226036735570247	-1.24020036532914	0.214901293316997	0.621357191022957	-0.469427179357139	-0.569649240170224
TIA1	-0.322091474862704	0.112544113029738	0.00421092304820775	375.912365679729	-0.465838712355905	0.216197081874749	-2.15469472722015	0.031185730690281	0.262649943769622	-0.819018613953157	-0.922670698302045
PCYOX1	0.128800911998821	0.119064943458323	0.279354635132338	103.85401261728	0.209099171446669	0.269779106347044	0.775075484080238	0.438295057141997	0.796409671007495	0.257040537480569	0.361736025102186
SNRPG	-0.124526473856779	0.126144771684138	0.323558763687565	83.0450597624418	-0.258320991557755	0.33766402811995	-0.765023721940527	0.444257419043009	0.800236507651863	-0.347527780374882	-0.527764496983183
FAM136A	-0.100356096747609	0.0942254823642788	0.286847316588471	44.8683805878737	-0.20914042482113	0.259322587534864	-0.806487498097375	0.419961813728227	0.789906191733747	-0.2898449357765	-0.434173883545594
TEX261	0.110324381111578	0.0801143996008353	0.168485803260769	67.3687861059598	0.153699740871839	0.236576630693886	0.649682685990722	0.515897210056081	0.842309954920476	0.212946113340133	0.256310914420606
NAGK	-0.0202057847535678	0.132699315626199	0.878976006489963	89.1757427255421	-0.0683789191413522	0.260029410547692	-0.262966096786236	0.792576710534791	0.948811925351683	-0.0985654215851378	-0.166304752725706
MCEE	0.0476102653807849	0.0899739093469202	0.596696994608938	123.881052624679	0.0774294592554197	0.22873133660791	0.338517058500597	0.734973574269056	0.931154936723462	0.0632782543950687	0.111168576355141
MPHOSPH10	0.201537794688219	0.084291207016584	0.0168039001169335	60.8382958136734	0.291000899949807	0.253903051418974	1.14611029022104	0.251749520356852	0.659255546622814	0.430627829138979	0.517595006013427
PAIP2B	0.324083768172638	0.0874196559020659	0.000209548113505237	63.0470172520887	0.425807873939423	0.282805543359942	1.50565603799879	0.132155494926175	0.509327417514896	0.723085009791625	0.774132663639843
ZNF638	0.0512245988654675	0.0534398514785242	0.337787101942575	2510.36301516147	0.105301221534286	0.151280820443653	0.696064585222863	0.486388383907613	0.825307578776591	0.0719038970890993	0.164208537102953
ENSG00000281195	-0.0405631604786215	0.102191652988442	0.691417437979158	39.8581875622858	0.105008771970897	0.309876826240615	0.338872619953063	0.734705691450149	0.931024070582193	-0.147148500577878	0.163652005613927
ENSG00000289463	0.50590136635733	0.106571201843866	2.06380604705142e-06	49.8403786717068	0.797893911148597	0.315871191369928	2.52601038951398	0.0115366069456759	0.155514316983184	1.15699451041583	1.48221235414969
EXOC6B	0.0378092544372657	0.0242791308334222	0.119405492092922	2650.41973041928	0.0970117905587003	0.132066060748995	0.734570184107191	0.462601302023969	0.812232730316106	0.039888044610234	0.148433750809654
SFXN5	0.474469390930394	0.0727325984320745	6.86962157921984e-11	5096.00809126759	0.725132781644418	0.180558797904539	4.01604790273246	5.9182231286008e-05	0.005281015669049	1.08198178943994	1.34374793219262
RAB11FIP5	-0.280487063510994	0.212694681796707	0.187259070001584	59.0840445881855	-0.412628858746068	0.386280491019601	-1.06821045416226	0.285425590115725	0.691112902985386	-0.719729273792332	-0.821412352359472
SMYD5	-0.060730216951933	0.149097605747413	0.683774058098354	43.3640415012681	-0.0735496609323696	0.319263465000571	-0.230372933314615	0.817801991644402	0.955565634711204	-0.195277380789494	-0.176144673821782
PRADC1	-0.0478896125528632	0.115571955243699	0.678602766700736	40.2401308315156	-0.137051093617841	0.314259373590878	-0.43610821230829	0.662758219086647	0.907362414967552	-0.164633151088178	-0.296987893685965
CCT7	0.0951964321142881	0.163619254490258	0.560690082395168	54.6681583004153	0.191352948047451	0.364102054020816	0.525547565399099	0.599202596526455	0.877778439500355	0.176843113078219	0.327964963800112
ALMS1	-0.0591621445379703	0.0918972637383658	0.519714406014928	570.323928433775	-0.068841687607051	0.182320544161832	-0.377586014365696	0.70573815580453	0.922859073647118	-0.191535160427557	-0.167185401068298
ALMS1P1	-0.546475109926553	0.170641159300595	0.00136249178439203	59.6229724614249	-0.822754632877627	0.323266781181979	-2.54512582415472	0.0109238368153402	0.151450507778297	-1.35451238359308	-1.60188165831715
TPRKB	0.0366734631910161	0.105212052227773	0.727414307495473	55.6378403295862	0.00819317012695887	0.314222534764501	0.0260744193063663	0.979197980560269	0.995765547594848	0.0371774675407203	-0.0205880747297558
DUSP11	0.193908426547314	0.0716082301371515	0.00677089960775021	85.2731308155696	0.371061800581389	0.242244222642475	1.53176738967696	0.125579845957562	0.500701441735948	0.41242026643245	0.669950891674575
STAMBP	0.0391990034677496	0.0661653753078023	0.55355610377839	208.132520103009	0.0461541794224733	0.196837037370063	0.234479140913411	0.814613024999389	0.954580559250597	0.0432046944495838	0.0516517220522415
DGUOK	-0.052608195511585	0.0684952031657895	0.442453536422241	158.979608630319	-0.0578891730168785	0.19323593126867	-0.299577685354961	0.764499307339313	0.940814929621259	-0.175894096099634	-0.146342766930553
TET3	0.382921055899389	0.116349398829344	0.000997856084326895	368.739503468057	0.603448901302663	0.266020067157084	2.2684337604739	0.0233027820274423	0.228858180006177	0.863500780269812	1.11218352042731
ENSG00000217702	0.0494268612761157	0.124235053428359	0.690741083041589	26.4929924310355	-0.00213739687733112	0.364821540889227	-0.00585874636711792	0.995325423470434	0.99919115975005	0.0676135785091749	-0.0402471426755836
BOLA3	0.250767473292983	0.170549835845407	0.141467744156582	71.6945566827251	0.326718337537253	0.358828724891201	0.910513330938921	0.362551854555667	0.751151609040543	0.548114945196819	0.585565286065904
BOLA3-DT	0.337915581998426	0.129701603348973	0.00917855950615787	26.4714541416351	0.517125216259962	0.360901975955189	1.43286889713281	0.151895307312804	0.542030727395667	0.756094770616744	0.947909556676437
MOB1A	0.251508954114367	0.13978589343779	0.0719800648949414	133.749440241823	0.371471709786449	0.283140669709979	1.31196874743197	0.189530679625119	0.59119102190593	0.549884496528163	0.670730948849611
MTHFD2	-0.00908333657473573	0.458938134542429	0.984209242321761	39.3487776357836	-0.0298661720723301	0.669362323280225	-0.0446188424917169	0.964411123479623	0.992623965511598	-0.0720215887373783	-0.0930149990175146
SLC4A5	-0.402820380745607	0.278417034941816	0.147946290980841	223.268711640703	-0.668623065850535	0.39445393218768	-1.69505995831322	0.0900640471821391	0.434428887622467	-1.01167894819652	-1.30856930212952
DCTN1	0.269195088401405	0.16869201077202	0.110538249162706	54.2142751756344	0.33008061944232	0.296594697758984	1.11290128224257	0.265750829300896	0.674800455504319	0.592092631346144	0.591963708185162
RTKN	0.141834835767709	0.168411695206128	0.399680978343711	36.8481605547504	0.153555211838218	0.331585497872435	0.463093871183995	0.643297082874477	0.898359338428486	0.288146125774543	0.256035875684503
INO80B	0.225330510463682	0.277648523633428	0.417039862305771	17.481843869111	0.342261028150352	0.510145745709704	0.670908325765229	0.502278932117892	0.835217453716101	0.487409381220299	0.615143024702805
WBP1	0.0120280979963964	0.167925417991074	0.942898259094056	79.8382790311369	-0.0386998398020038	0.300772756692529	-0.128668035720953	0.897620328920775	0.979362964830296	-0.0216389408326625	-0.109825467797825
MOGS	0.00840484598595041	0.201232042440396	0.966684492663545	48.7793630749022	-0.0898358018519247	0.382473157670517	-0.23488132448059	0.814300845027543	0.954580559250597	-0.0302858676768464	-0.207137198315346
ENSG00000286883	0.274610538048075	0.164947760631241	0.0959460021275907	22.6733248202252	0.356668807995255	0.400812099514853	0.889865371896134	0.37353817961218	0.761812012478115	0.60501665561719	0.642561028264647
CCDC142	-0.134183539152883	0.114726669015065	0.242164689823458	72.0895861168232	-0.199243998840135	0.255545106890496	-0.779682308397764	0.435577894811965	0.795379010486707	-0.37057446244507	-0.415340985922409
TTC31	-0.174078724238962	0.183092904735554	0.341722577936369	49.4154213099145	-0.310423633957592	0.352860135948414	-0.879735629878504	0.379002542894687	0.765138856348468	-0.465784717177541	-0.626915820107094
AUP1	-0.0593554294914153	0.231674675877262	0.797795150394883	81.2454323263459	-0.0878013857942611	0.383145575274498	-0.229159336451576	0.81874507643468	0.95582100652244	-0.191996436885199	-0.203265704767017
HTRA2	0.190616692207567	0.129235095994659	0.140223100034896	23.0741211486171	0.140277269280753	0.357180349395344	0.392735125317567	0.694515124666314	0.917849513859562	0.404564509796086	0.230767952364359
LOXL3	0.463071538702757	0.15629178811878	0.00304789768868432	100.014925114386	0.690586604454726	0.292009836193934	2.36494295348353	0.0180328483736731	0.197703305878792	1.05478070209932	1.27800656055651
SEMA4F	-0.290220791364937	0.18276106278306	0.112291011568416	40.0141221541694	-0.392156336754462	0.377444941724053	-1.0389762675404	0.298815773828697	0.702258107988107	-0.742958911816842	-0.782453145116703
ENSG00000286739	-1.13061545722688	0.24451461727737	3.7655939163285e-06	31.0918713157201	-1.7088177846122	0.490109811619305	-3.48660186778618	0.0004891990348116	0.0225107893691969	-2.74856911364658	-3.28805974486463
HK2	-0.0711220481604251	0.489762766982946	0.884539272636413	127.251775755292	-0.109064879961093	0.885713931926112	-0.123137816883964	0.90199796559761	0.9800519068674	-0.220077588994133	-0.243730131977825
EVA1A	0.288153560480909	0.275694371897534	0.29593422583647	20.8046796694033	0.364521715148541	0.512961341758077	0.710622196010352	0.477318384871343	0.821486638467869	0.637337212919922	0.657505109769043
MRPL19	0.261190948267844	0.0696100329329437	0.000175287697083257	156.767026516527	0.433515242127015	0.221284153673737	1.95908850647387	0.050102422588914	0.333062036817072	0.572990671563617	0.788799784507502
GCFC2	0.127960540542082	0.0796343017696404	0.108086828492691	340.759358814076	0.186144729297261	0.1972958119324	0.94348038852969	0.345435241851639	0.739093202814369	0.25503498266754	0.318053724054588
ENSG00000286045	0.117673488979749	0.142752405403466	0.409758449254995	20.9119840523424	0.208701829416882	0.369818188768186	0.564336302960218	0.572525279522782	0.867833227681295	0.230484832127256	0.360979883260401
LRRTM4	-0.51204508119452	0.351668827851583	0.145380618210812	546.908102931003	-0.603417584095229	0.510650115867434	-1.18166542089237	0.237338484057547	0.644474927888342	-1.2723447786816	-1.18448327706084
CTNNA2	0.312149439044981	0.103068107504544	0.00245710509972847	47975.2175044868	0.483139065276851	0.239125836105877	2.02043858223221	0.0433379147962324	0.308995083681961	0.694603615010433	0.883233914853808
CTNNA2-AS1	0.747338213179693	0.201271893178531	0.000204753849949719	23.8728891142323	1.12736076236149	0.426283100063281	2.64462926678101	0.00817804631978908	0.129293134479709	1.73318593898455	2.10918773809546
ENSG00000224731	1.07699859725718	0.365415273973729	0.00320533215746712	42.8933452414823	1.54057687670173	0.576865337919499	2.67060052915974	0.00757156952316088	0.124070036480035	2.51992371386892	2.89553796115216
LRRTM1	1.03272551993945	0.39535640937852	0.00899779129480767	12.2442013139185	1.50224056648199	0.738243040222595	2.03488618873947	0.0418623260000498	0.302477661038611	2.41426557592278	2.82258396675
ENSG00000237031	1.46800867640257	0.366414210869159	6.16463804312325e-05	51.5022440145874	2.14351774356735	0.567009565523772	3.78039079744147	0.000156582387492892	0.0104098173639791	3.45307314425937	4.04293436873611
SUCLG1	0.241709893128017	0.0461126200366381	1.59078227825766e-07	200.186259492553	0.349047224278983	0.179856708235091	1.94069616698835	0.052295141585194	0.338167015085946	0.526498940335444	0.628057155237079
DNAH6	0.0162620899860347	0.363589424131648	0.964325294206582	105.014267766032	0.0133345160228241	0.497537376185722	0.0268010337736849	0.978618428683153	0.995733126631442	-0.0115344769732038	-0.0108040940191284
TMSB10	0.347757790295255	0.93402048477518	0.709651992444901	42.0825296912774	0.735711672464874	1.77770059877539	0.413855782560733	0.678979728407418	0.912563310819247	0.779583298293688	1.36387956033505
ENSG00000287625	0.152135345779875	0.182549054058126	0.404622373961513	14.6455682541668	0.0381358216566533	0.455443425776699	0.0837333892604063	0.933268409563775	0.987305133275736	0.312728395038783	0.036392788049224
KCMF1	-0.0497248384490502	0.0690021903803398	0.471139063968587	375.747289955026	-0.0509717759220336	0.177860692589943	-0.286582578645125	0.774431955379107	0.944025543998417	-0.169012935884027	-0.133178960971078
TCF7L1	-0.0849890754935831	0.111667180189301	0.446601701334151	1207.65987817127	-0.114723848848453	0.244176996552887	-0.469838889281303	0.638470127580509	0.896041182006587	-0.253171387203702	-0.254499149187986
TGOLN2	0.150951927969865	0.0676150045757382	0.0255805387759751	135.661069435255	0.294311859809772	0.216845119870653	1.35724456231861	0.174703515713387	0.570640609937395	0.309904156702679	0.523895762286139
RETSAT	0.212564739597239	0.168107597985004	0.206066236020344	39.2364719100341	0.260739773322442	0.333547642005342	0.78171673394191	0.434381065045084	0.795171967196565	0.456943742486503	0.46000808515636
ELMOD3	-0.130937299892791	0.0900954780130885	0.146135728361711	380.567910231575	-0.192355044093764	0.178308484930187	-1.07877672881959	0.280687271247702	0.687896764917407	-0.362827280267344	-0.402231305749153
CAPG	-0.47827811890668	0.128343577126347	0.000194122407922809	24.2912533204634	-0.686988056632045	0.334408899186201	-2.05433545071277	0.0399432358446652	0.295060622326386	-1.1917595884129	-1.3435178776964
MAT2A	0.342704265836809	0.12551606923148	0.00632648750701877	621.943253687019	0.478271034737405	0.238807956896514	2.00274329613172	0.0452048489998404	0.316564529948329	0.767523012072499	0.873970053238313
GGCX	0.127501552339471	0.07336515809504	0.0822278493669416	77.0192513655448	0.152919972307124	0.241784408810981	0.632464157052705	0.527083622564564	0.847306729686294	0.253939602771558	0.254827014922216
VAMP8	0.147031836136888	0.122662323958547	0.23065569053819	60.6191455914072	0.130342015541095	0.293367314928831	0.444296310148645	0.656828368617395	0.904222820000638	0.300548818679128	0.211861165520436
VAMP5	-0.544507313695971	0.220445959051672	0.0135103123919372	52.3953687658326	-0.855967367521471	0.475631804881813	-1.79964283030687	0.0719170535651996	0.395982030512061	-1.34981621837988	-1.66508548892576
RNF181	-0.132027630702571	0.307439964785235	0.667601600530915	23.1970305771747	-0.294254623069332	0.617446190304675	-0.476567234019427	0.633670320260927	0.894410445385332	-0.365429365554524	-0.596146194051028
TMEM150A	0.406134611142181	0.187848963732205	0.0306160624240283	36.9866540312137	0.499318645028482	0.34774844163992	1.43586163225861	0.151041717989792	0.541257707308947	0.918900159998061	0.914023653455782
USP39	0.203542309410902	0.103648129179235	0.0495554018988584	83.5384664936007	0.249792114415941	0.235392743366965	1.06117168627636	0.288611884237675	0.693824730345475	0.435411623397606	0.439174691384143
C2orf68	-0.00519069386552779	0.0666623484272475	0.937935081565106	90.8673184243667	-0.0654509420303103	0.212939419437167	-0.30736883853308	0.758562644150884	0.938663781108543	-0.0627317583198348	-0.160732812584773
ATOH8	-0.281232342714898	0.193708972252899	0.146549101878617	273.642066840417	-0.379437880945225	0.311831313990314	-1.21680493241615	0.223678442930068	0.630953914281923	-0.721507890001216	-0.758249925020849
ST3GAL5	0.343814110136553	0.10551044501751	0.00111971734467815	390.194960892812	0.520044810028844	0.202450487246917	2.56875059724887	0.0102065885271712	0.145117135999712	0.770171666496938	0.953465543318104
POLR1A	-0.158934177012692	0.12254190655969	0.194638700040816	188.020986383919	-0.213449079480379	0.234617014668688	-0.909776640802451	0.362940316053656	0.751561346383887	-0.42964210507761	-0.442373252918649
PTCD3	-0.0541478319084868	0.0436754626138448	0.215057905408284	464.122743548991	-0.0839368265203996	0.141727314258171	-0.59224170696906	0.553688744668381	0.85821516336243	-0.179568453624937	-0.195911448866642
IMMT	0.150339606981367	0.0936223285664544	0.108315814098724	243.547221658338	0.234860004669889	0.199067344742257	1.1798017649453	0.23807906741471	0.644972999729365	0.308442846593022	0.410758888074385
ENSG00000273080	-0.194748155540782	0.144301606274057	0.177147198362718	19.1638808278501	-0.389735976125127	0.487539999800244	-0.799392821686037	0.424062671455582	0.791581165638082	-0.515112519897982	-0.777847199088209
MRPL35	0.368819792865323	0.0915954448046562	5.65850428839235e-05	50.7417023443207	0.484182610473724	0.30429746631661	1.59114900407994	0.111576046346767	0.476090720928146	0.82984797623779	0.885219781256045
REEP1	-0.72272078126681	0.263296346444767	0.00605302916672612	46.1164522053461	-1.11120955721794	0.424481705047752	-2.61780317974585	0.00884978334142489	0.13394391123936	-1.77512442556244	-2.15081134964581
KDM3A	0.307551533758347	0.147313073219724	0.0368212097996758	670.132382095629	0.446096678981773	0.272924839740054	1.63450376816802	0.102153115673712	0.457130491691051	0.683630668459822	0.812742257547086
CHMP3	0.0977077970123379	0.0614065076387299	0.111572772408582	142.531933402542	0.278570029493927	0.233217404491614	1.19446501045313	0.232296119739602	0.638524699282415	0.182836510305318	0.493939060815411
RMND5A	0.304461954764118	0.10136977080567	0.00266912168479925	208.240882644086	0.431943612427434	0.222006573837296	1.94563433398146	0.0516986796894448	0.336596820090857	0.676257357559725	0.785808973350969
PLGLB1	0.150013681441941	0.0952460563778654	0.115253675443059	41.6819720265904	0.0331172708243494	0.316669149739086	0.104580035193311	0.916709057428018	0.983721375640337	0.307665022061926	0.0268424863319144
KRCC1	0.0479041096165996	0.048136572790679	0.319653221503151	381.557787744204	0.0737591332534901	0.175216514993028	0.42095993780281	0.673784336254992	0.910867648765221	0.0639795165770393	0.104183946351259
THNSL2	0.213415209086603	0.490330430455804	0.663382617485262	55.6336591360651	0.312296044499809	0.659498359643742	0.473535741117702	0.635831008063131	0.895463250652213	0.458973396354503	0.558119663900148
EIF2AK3	-0.115952010319671	0.0806746573530861	0.150638664836922	201.063613634261	-0.207050183571563	0.16918813845271	-1.22378664051225	0.221032725318393	0.62840519737217	-0.327064738135551	-0.430196154662818
RPIA	0.085134345771697	0.0717880098021137	0.235656594355231	82.3225733282974	0.162181217444146	0.223797899002315	0.724677122382049	0.468650133313972	0.816153758267687	0.152829844265173	0.2724511634647
ENSG00000290846	0.0398118816211263	0.242930164170834	0.869824035949677	29.5017079470716	0.0296348604818506	0.449187917812233	0.0659743045320253	0.947398282885877	0.989068321550847	0.044667334238748	0.0202154598085874
LSP1P5.1	-0.407637930625785	0.289540073367639	0.159166348329808	77.3976206309858	-0.604345650818504	0.460984400221475	-1.3109893751896	0.18986135323281	0.591718222461305	-1.0231760787472	-1.18624938793971
ENSG00000291142	0.115474983474064	0.137624724078456	0.401437343239602	75.9421584930612	0.141852544140392	0.271762942418361	0.521971623055286	0.601690088438296	0.879379254052956	0.225238076941753	0.233765700260108
AQP7B	-0.433751208819001	0.467359743418182	0.353361658227893	20.7202381585681	-0.701311449314209	0.708746345976153	-0.989509791896416	0.322413781423069	0.718698613149201	-1.08549567604476	-1.37077529249624
MAL	-0.0369085008114569	0.151103791951992	0.807030031684127	179.103632377946	-0.021843830763299	0.270915060445597	-0.0806298133716546	0.93573635574738	0.98763613050285	-0.138426619049557	-0.0777484843321765
MRPS5	0.272445534792501	0.0900371817470041	0.00247875821540936	295.046341016401	0.365012083375259	0.180319064889825	2.02425674511057	0.0429437416966345	0.307541468723559	0.599849853883722	0.658438280454014
ZNF514	-0.282804592164588	0.101996046854933	0.00555930894078179	201.426955654958	-0.354001460970283	0.238674216528711	-1.48319942605824	0.138021433667513	0.519184139436249	-0.725260078900326	-0.709844420426733
ZNF2	0.0758759876912479	0.117718073149464	0.519214420397451	34.1230826222929	0.0804375715398006	0.299623190355966	0.268462435915715	0.788343385690049	0.948009786277228	0.130734680917966	0.11689301372269
ZNF892	0.460332664208338	0.0884882231732802	1.96952342726471e-07	162.59514638237	0.729664877695462	0.237798229304384	3.06842014690313	0.00215193831871754	0.0572996042868083	1.04824435096494	1.35237251051126
KCNIP3	0.203885930338291	0.184704401694838	0.26965826641247	82.1470938579159	0.280074333573156	0.343358498954955	0.815690697698148	0.414677060719479	0.786073597117921	0.43623167814751	0.496801751323344
FAHD2A	-0.0458708491187673	0.147526582191077	0.755851730140582	79.8868197674568	-0.0861013843019482	0.280181552585781	-0.307305686285636	0.758610707936124	0.938663781108543	-0.159815352138501	-0.200030602102128
ENSG00000291126	-0.104926357754504	0.138670434987185	0.44925364358706	63.5856730035304	-0.131983370148095	0.313622744908595	-0.420834816003418	0.673875706420088	0.910867648765221	-0.300751908979444	-0.287344016444665
LINC00342	0.210236739883442	0.217767134865982	0.334334505144539	407.397432815798	0.294358317082283	0.356279549981071	0.826200429123484	0.408690404865319	0.783524651620483	0.451387948089522	0.523984170470946
ANKRD36C	0.195665377186232	0.155297800818456	0.207692248075593	877.491674483717	0.285376526336591	0.261677733480964	1.09056480480924	0.275464423261525	0.68282766715107	0.416613246550797	0.5068918236064
ENSG00000291176	-0.13690560415152	0.165802679134311	0.408966311858598	158.639992449096	-0.267724409327767	0.288903720246893	-0.926690764310592	0.354087114112599	0.744575992944214	-0.37707069755112	-0.545659200031612
STARD7	0.0489438001018568	0.0934005109934219	0.600264150258264	212.757789564646	0.0192863950119147	0.209443925597505	0.0920838117261892	0.926631450172026	0.986344640940841	0.0664607482276931	0.000522331084477702
STARD7-AS1	-0.0292429127531923	0.151202742695611	0.846644149696161	62.1073705879929	-0.0667161753300757	0.284356311902777	-0.23462174932444	0.814502327175641	0.954580559250597	-0.120132617151162	-0.163140551423995
TMEM127	0.0663532167268184	0.0848069026873717	0.433977482802712	55.8523009325655	0.0148001059870352	0.273597482055844	0.0540944524628862	0.956859912071345	0.991782056509224	0.108008493601726	-0.00801507646808942
CIAO1	-0.552603295985417	0.138951977912253	6.98085786333605e-05	251.167008450713	-0.816976057911202	0.236606751386934	-3.45288565572316	0.000554624046355211	0.0243716216140077	-1.36913736037796	-1.59088503075084
SNRNP200	0.0258795054121921	0.0783348324514814	0.741120148069503	128.255616737485	0.00625168206183395	0.195542017817253	0.0319710419868766	0.974495144234093	0.994978576855158	0.0114175802892641	-0.0242827263178492
ARID5A	-1.74110547334337	0.347325266258806	5.36168512032803e-07	79.0527696320237	-2.47258804527182	0.542302825002025	-4.55942313275352	5.1294327361276e-06	0.000888185704130666	-4.20550958956289	-4.74151447228421
KANSL3	0.017388873994868	0.0696982826503944	0.802983445807559	233.52154157877	0.0427286778362425	0.172005122433308	0.248415147361729	0.803813214927266	0.952461361394467	-0.00884539576508269	0.0451329928862347
FER1L5	0.0518089719109399	0.255237457899559	0.839147992002872	30.136693430087	0.0423050495438549	0.465035400478151	0.0909716754904178	0.927515097394878	0.986344640940841	0.0732985091556474	0.0443268282894256
LMAN2L	-0.297053537519475	0.079933342868286	0.000202188989285894	194.329736248593	-0.457270434697362	0.216367780707624	-2.11339430113797	0.0345670333323127	0.275645559111013	-0.759265328255121	-0.906365266799781
CNNM4	-0.0880657016395632	0.114939864507281	0.443563636249945	84.1369527574314	-0.103885571516648	0.267347490620689	-0.388578816563649	0.697587739586383	0.919309021680162	-0.260513786003039	-0.233873908541158
CNNM3	-0.123352330106149	0.0930424520613556	0.184917892685781	96.934849583399	-0.223040991627281	0.218559210399321	-1.02050602772481	0.307488531996124	0.708591547676012	-0.344725674673435	-0.4606266607469
ANKRD23	0.067147763573675	0.0675257328494822	0.320026908171626	89.4021423405579	0.136876590481832	0.230939087334405	0.592695641355989	0.553384858938478	0.858121148768991	0.109904687528959	0.224296460960047
ANKRD39	0.0785441235994823	0.153728063434348	0.609400783405533	32.7022040118178	0.096890155791921	0.393631659097447	0.246144215163179	0.80557059698167	0.952771898999775	0.137102213715113	0.148202279860993
SEMA4C	-0.465687126257721	0.19755783440807	0.0184123731689298	70.0917660696808	-0.772723331814591	0.344926710772463	-2.24025367616233	0.0250744587590186	0.236587792992036	-1.16171105962789	-1.50667209754397
FAHD2B	-0.108072000475371	0.178844747677006	0.545658629559565	46.1869461629549	-0.189409078700999	0.338490647115849	-0.559569607948942	0.575773039862446	0.869341310252822	-0.308259016518986	-0.396625133909952
ANKRD36	0.151936910088195	0.118175635829181	0.198552227283584	677.545736020313	0.225705276213089	0.212824420839226	1.06052338976453	0.288906554822784	0.693824730345475	0.312254826293277	0.3933374407634
APPAT	0.767690535030481	0.401238511373903	0.055709373554212	28.2540875789227	1.10377420383277	0.640729468041703	1.7226836892742	0.0849457415007627	0.424688276134738	1.78175695685626	2.0643025196431
ANKRD36B	0.121509039377817	0.169339813014079	0.47303750435756	193.909262933152	0.165858524897796	0.296646562367024	0.559111568913408	0.576085579751287	0.869341310252822	0.239638411178245	0.279449079170486
ACTR1B	0.343084490742345	0.106297322663577	0.00124836469579841	110.385916903614	0.54806971509174	0.275060067435258	1.99254555632922	0.0463112319450686	0.320121578984952	0.768430422579146	1.00679693476816
C2orf92	-0.115082458046909	0.115377566069072	0.318549896521652	87.6599470152813	-0.207588244373155	0.238341519204116	-0.870969712143929	0.3837706908823	0.768325962689669	-0.324989543015784	-0.431220084312865
TMEM131	0.000269405311175525	0.0205355732237024	0.98953288664779	1109.56240750083	0.0531611249224624	0.141219647128343	0.376442839247067	0.706587703022946	0.923048923499479	-0.0497011775027057	0.0649859386174884
VWA3B	0.0561871201277766	0.212252516097572	0.791226497438082	153.038832311683	0.0370274814245748	0.364393402218984	0.101614028133042	0.919063044248028	0.984219237186333	0.0837470032804933	0.0342836167016613
INPP4A	0.0383082745753447	0.0784711997523021	0.625420505822579	803.098852023595	0.0530485495455481	0.192207062477558	0.275996879936407	0.782550462649555	0.94749776828864	0.0410789611170911	0.064771707686808
COA5	-0.106999827475022	0.120854706588293	0.375962925150658	78.0299850033631	-0.179272230925677	0.274514820892925	-0.653051191708162	0.513723276621435	0.841956861303007	-0.30570026502403	-0.377334713636912
UNC50	0.110952074632751	0.0722599687345259	0.124671612293169	74.9972958899965	0.0563041175451024	0.242094660602237	0.232570670518052	0.816094804371638	0.954882049758476	0.214444110151423	0.0709670532548609
MGAT4A	0.159980849850168	0.265282501708102	0.546469817308559	172.846226576753	0.229456788862879	0.440209541419688	0.521244469447151	0.602196479337947	0.879451275598783	0.331451768283588	0.400476568949803
TSGA10	-0.045699167746711	0.13648129853861	0.737747057562237	331.244472043035	-0.0421242187577087	0.24097889445554	-0.174804597941587	0.861233175333979	0.969207628215542	-0.159405632842024	-0.116342060598056
LIPT1	0.349620008260714	0.180920440695912	0.0533037814687943	45.7456386335979	0.492939613107435	0.387061964509283	1.2735418571349	0.202825829343441	0.607983790150084	0.784027499930457	0.901884356366628
MITD1	-0.188120517812485	0.0479505716100742	8.73742339502093e-05	171.615360745544	-0.32662975273418	0.180147546699578	-1.8131235130217	0.0698127733838761	0.39063117847997	-0.499295596752389	-0.657756062470828
MRPL30	0.203869881172913	0.0699147691505797	0.00354576274934781	85.8149725252476	0.277793383315486	0.236342975794658	1.17538243893841	0.239841746008028	0.646931259277347	0.436193376655222	0.492461103217778
LYG1	-0.267870578264211	0.117760100598085	0.0229230774241087	49.65424246305	-0.237869342663553	0.359335591873941	-0.661969891218011	0.507990517992835	0.839184326114199	-0.689619906669887	-0.488845011242626
TXNDC9	-0.178849974713059	0.0773102123385582	0.0207002808894944	65.6547130393224	-0.257983180369062	0.241131637411889	-1.06988524250921	0.284670966510145	0.690612006352114	-0.477171353736591	-0.527121642325871
EIF5B	0.0953417027656746	0.0958548773598834	0.319908301964564	191.073205680274	0.102821659699156	0.200321037832513	0.513284379971734	0.607752408702887	0.881771449833765	0.177189802927979	0.159489931185925
REV1	0.155894215741127	0.0566213222449222	0.00590018508368721	613.91215354149	0.248874964074197	0.164030863473921	1.51724473555408	0.129204905447952	0.505045472914265	0.321698975467093	0.437429354378209
AFF3	-0.241038715131735	0.386919858134205	0.533305508203864	215.104392740402	-0.299525067697186	0.546551768159342	-0.548026893602258	0.583673436714685	0.873118374595589	-0.625585399290668	-0.606175849635341
LONRF2	0.0281712597892319	0.0847481581276517	0.739578579001347	501.837891601373	0.0583836244718553	0.195596921189059	0.298489486015084	0.765329599539434	0.941253114395828	0.0168868748307337	0.0749243547224259
CHST10	0.0588064014889871	0.101916232809825	0.563934582687118	138.902905371554	0.0748301106677655	0.225271664652979	0.332177199396284	0.739755459446849	0.932871784086563	0.0899979442168191	0.106222016260389
PDCL3	0.398044347456708	0.169597574824599	0.0189256023916435	28.9285423076487	0.451769575425375	0.373640976586239	1.20910072431818	0.226624150991995	0.633361412358051	0.89959266550506	0.823537778895343
ENSG00000289077	0.311285283856947	0.13666528326954	0.0227432501507925	23.1992335040749	0.534627492645836	0.408376957017489	1.30915195742286	0.19048288228184	0.592202899195989	0.692541300086874	0.981216386837228
NPAS2	-0.0788316986085696	0.146478899750276	0.590454273851082	2141.16616983509	-0.123435804818427	0.277675665883899	-0.444532308675684	0.656657775350013	0.904222820000638	-0.238476746222815	-0.271078000502117
ENSG00000232034	-0.0614521167572181	0.278829512715088	0.825564973808737	19.2224306374384	-0.114213481972167	0.554297619154513	-0.20605082545074	0.836751210056545	0.961282944614144	-0.197000201831788	-0.253527921074947
RPL31	0.239510929524586	0.248009804802233	0.334178454602731	179.056554291995	0.343556482195598	0.416126179058496	0.825606509479673	0.409027341337527	0.783524651620483	0.521251091895128	0.617608273617566
TBC1D8	-0.169356803505849	0.0901251969111426	0.0602269836956337	324.959859722765	-0.223351947284148	0.212354862563785	-1.05178635698563	0.292897579819676	0.697706403288108	-0.45451580653441	-0.46121840932991
CNOT11	-0.0692441206351219	0.107304242475115	0.518728608524212	95.9618410055184	-0.137287694359863	0.233615853201036	-0.587664289382458	0.556757649610331	0.859513729114324	-0.21559589633705	-0.29743814487368
RNF149	0.147656304968245	0.0587288422125099	0.0119301316453943	382.663542999608	0.176191954408691	0.177194024015055	0.994344788928777	0.32005503742754	0.717000556587855	0.302039119736203	0.299113594466089
MAP4K4	-0.338135827504196	0.0696538169837488	1.20678866633315e-06	4847.05530596657	-0.444307482169356	0.184021282906564	-2.41443530417593	0.0157596214561768	0.183927562086766	-0.857308620597271	-0.881696769473275
ENSG00000288948	0.0248770063508104	0.204954968032226	0.903391710116788	55.231213955828	0.0776404689651306	0.380836413899707	0.203868291296265	0.838456424548888	0.961282944614144	0.00902510634040847	0.111570127811001
IL1R1	-0.779526297733904	0.32000254439149	0.0148506717491512	53.7902716482881	-1.11272933506633	0.511567430537398	-2.17513717379822	0.02961983848795	0.253986597186674	-1.91069135378629	-2.15370348673485
TMEM182	-0.566239466654519	0.226768822059026	0.0125252511117791	30.5895641430741	-0.776918130406553	0.427137141053076	-1.81889621794798	0.0689272649662506	0.389479936870375	-1.40168021687002	-1.5146547988327
LINC01965	0.242344166556124	0.220331776030658	0.271373230308211	97.3821383415264	0.363318340576932	0.396844897665398	0.915517227799325	0.359920162505164	0.749425823754299	0.528012640159866	0.655215088083135
LINC01102	0.545368329524205	0.140081070716975	9.8916822532486e-05	54.6855868201104	0.819837576138855	0.369986261439534	2.21585951042899	0.0267011252733497	0.244102996292188	1.25118280929268	1.52397114636747
ENSG00000288565	-0.0791966634190614	0.279870722475507	0.777195328145596	83.8671753283473	-0.147781245352828	0.421924505176918	-0.350255184374422	0.726147195256569	0.92902690191807	-0.239347738361349	-0.31740737133318
LINC01114	0.284304592152984	0.187025321469772	0.128475900801399	61.9171615171368	0.40921070100038	0.338763527344051	1.20795383200973	0.227065021325786	0.633908010591855	0.628151611846303	0.742548245245208
PANTR1	0.216704830415469	0.0715155702964022	0.00244410523404654	2363.25213656264	0.343973043765842	0.166657913093846	2.06394666403959	0.0390227736570102	0.291821691755968	0.46682411026945	0.618400990242864
ENSG00000269707	0.347257094559578	0.120377556151722	0.00391745895941008	280.018119811229	0.542190322581395	0.250604848318282	2.16352686797497	0.0305006795203043	0.259105147940917	0.77838838295655	0.995608451426146
POU3F3	0.442872058136295	0.0900601677979215	8.76505771455536e-07	386.613415816654	0.643000281845208	0.208329572340367	3.08645707194502	0.00202557192228619	0.0553795932512267	1.00657444146795	1.18744979352871
ENSG00000289498	0.384111845161282	0.286375506123865	0.179827173688547	30.7804075597064	0.497953128456702	0.478003418325031	1.04173549679117	0.297534326869352	0.701172518521505	0.866342610648913	0.911425075560238
LINC01159	0.193655488067282	0.181785324084627	0.286741232222554	56.6984560328523	0.257445843947174	0.344112642405991	0.748144102312388	0.454373242918887	0.806942468651429	0.411816626242196	0.453739737894274
MRPS9-AS2	0.0699302877818174	0.257191501559246	0.785699154875019	60.7650093709245	0.116446226084493	0.425686133910639	0.273549492943872	0.784430852619926	0.947634493620351	0.116545209137893	0.18541747961483
TGFBRAP1	0.0749612310064785	0.0658276056597916	0.254807156094644	96.8243262698392	0.132203517123163	0.219879196008329	0.601255232523933	0.547670001940931	0.856389267734962	0.128551605020782	0.215403602839506
C2orf49-DT	0.188289209389651	0.147927267453011	0.203071305828066	18.1542711501619	0.247425528869827	0.416828523855292	0.593590684680986	0.55278591299782	0.857738256278343	0.399009948976249	0.434671079333485
C2orf49	0.368805236944764	0.0831858042031783	9.27104699797592e-06	63.2451656984187	0.55922435805404	0.254456853067082	2.19771781075439	0.0279692215195877	0.24886886291622	0.829813238389068	1.02802421917726
NCK2	0.313747952691867	0.0748034739068051	2.73719694287664e-05	450.890919006031	0.509390933521636	0.206488176509037	2.46692542950198	0.013627873478629	0.167838628066603	0.698418483676537	0.933191217421502
UXS1	-0.0043231905764865	0.0842314173392655	0.959066423482728	213.051112950866	0.0253227441371717	0.198714333599696	0.127432901685812	0.898597776728905	0.979792136138811	-0.0606614531200302	0.0120095028485141
ST6GAL2	-0.174218274013701	0.287821946419164	0.544980489618457	319.942008448046	-0.319965913968701	0.449846639786164	-0.711277768176278	0.476912125382684	0.821006848584583	-0.466117754098465	-0.645074777986037
SULT1C4	0.213322201896039	0.103643311520137	0.0395676631025309	99.0048242555637	0.267853589695045	0.291176647460607	0.91990065834961	0.357624674825798	0.748200285707483	0.458751433772139	0.473545676981192
GCC2	0.0282572320851577	0.137622047939703	0.837318297590654	336.707856960875	0.049147963969281	0.256701253932159	0.191459773633477	0.848165393503363	0.964860136065425	0.017092048567298	0.0573488937366632
GCC2-AS1	-0.291543784665088	0.112792194700626	0.00974392067302831	62.770446970655	-0.379929264776384	0.283184483398107	-1.34163164668267	0.179715459814161	0.57786065419174	-0.74611624844393	-0.759185028400966
LIMS1	-0.551145744381055	0.115940597325001	1.99736484726593e-06	1409.45032093181	-0.747257247582635	0.252285174072405	-2.96195466233848	0.00305692792913009	0.0704643688259861	-1.36565889902385	-1.45821014187181
RANBP2	-0.00723832903113415	0.0711113618970474	0.918924440379919	504.412518365144	0.000202372509143547	0.173737706722111	0.0011648162794461	0.999070611284623	0.999689188300416	-0.0676184599429982	-0.0357945617739572
CCDC138	-0.0827139461283622	0.117805920677936	0.48260404956554	151.23238430273	-0.100632182399335	0.241689590344021	-0.416369535221172	0.677139617418054	0.911690802124002	-0.24774176841776	-0.227682709385786
SH3RF3	-0.0875816483174986	0.302980392611369	0.772530067952945	834.364287695964	-0.0835289044689344	0.437950302914063	-0.190726901918195	0.84873956088947	0.965060134319616	-0.259358587950982	-0.195135173244691
SEPTIN10	-0.252543725886791	0.0795790998281748	0.00150616470850912	208.32299856808	-0.301189434125272	0.233320417728663	-1.29088331427358	0.196744142120815	0.600176918445315	-0.653042221519345	-0.609343138776675
RGPD5	0.0578411661792119	0.206160086524693	0.779044579412714	19.3834392417426	0.0774336706576236	0.50354075008119	0.153778359835104	0.877784497208501	0.975209553338706	0.0876944005806086	0.111176590653102
NPHP1	0.071398329929871	0.0869822110955656	0.411738381816137	311.678982968496	0.095341797998871	0.190157979619508	0.501382051858369	0.61610226884017	0.88668235239998	0.120048706278528	0.145255755140193
MTLN	0.242950848956683	0.181744385762431	0.181296994438159	49.8587415993273	0.37688498453651	0.434038205831292	0.868322141860026	0.385218004126241	0.769050104063717	0.529460493723506	0.681032410141784
BCL2L11	-0.371531981153485	0.239496052625529	0.120828051854278	39.0165800432463	-0.537945289074161	0.47141159206914	-1.1411371678685	0.253812846329398	0.661430707018395	-0.937008872373845	-1.05988950637488
ANAPC1	0.0884429173928525	0.0469313461765926	0.0594950841573568	192.828325312419	0.112392544616004	0.166349715998626	0.675640135249359	0.499269152899414	0.833643649285039	0.160725783240545	0.177703324197545
MERTK	0.358894630483792	0.109073608089404	0.0010004886753553	2830.49148163122	0.613611814355668	0.251702865897401	2.43784198550123	0.0147752310151888	0.17676868063548	0.806161477815292	1.1315235429211
ENSG00000286904	-0.915594292603987	0.213340266508429	1.77303394851664e-05	29.7579102056056	-1.34108456346944	0.412220197819101	-3.25332084784929	0.00114064625198527	0.0390365155279305	-2.23541897253439	-2.58826346288112
TMEM87B	-0.16918746134133	0.117536905006454	0.150025563751499	222.411799520558	-0.203768008927109	0.2585967607558	-0.787975875380481	0.430710817228115	0.794220384521541	-0.45411166977991	-0.423950176652259
ZC3H8	0.314200344655068	0.105134764444277	0.0028030599045543	143.056821596789	0.508491563463959	0.233537051743546	2.17734856061448	0.0294545705511183	0.253463130765874	0.699498121581771	0.931479716294316
ZC3H6	0.451352366434375	0.147702012322653	0.00224437830580533	421.093630713034	0.69754397903328	0.289337387597602	2.41083250534975	0.0159161559431158	0.184733609963785	1.02681278129588	1.29124644366337
RGPD8	0.455342881681277	0.177122174170267	0.0101468541684866	38.658152638339	0.701114167083941	0.361044099762207	1.94190728375208	0.0521483254856221	0.338040266984924	1.03633618549495	1.29804051115629
TTL	0.137738741793391	0.0929624414207966	0.138430754366623	171.710485629652	0.203089499785076	0.207920029752472	0.976767365928397	0.328684335635021	0.723911820383311	0.278370756895779	0.350299620548756
POLR1B	0.0242951134143596	0.206711716254849	0.906438978175654	39.4040590674345	0.0126087673501691	0.394978608396848	0.0319226588025767	0.974533728735125	0.994978576855158	0.00763641307862854	-0.0121851936684888
CHCHD5	0.032117548068033	0.125418081907424	0.797886074926737	26.383464244183	0.229560083596143	0.395128237881548	0.580976153025441	0.561256525770247	0.861824234071069	0.0263047309319585	0.400673138816572
ENSG00000243389	-0.501055078100209	0.0978413826369688	3.03765523449426e-07	164.292818089197	-0.707540215759936	0.231424651032844	-3.05732432825197	0.00223322499238481	0.0586604412269668	-1.24611702734113	-1.38262863440133
SLC20A1-DT	0.807446490667935	0.361805842006927	0.025633994234317	21.8818592216495	1.14552377748124	0.590082302101022	1.94129492344125	0.0522225149477568	0.338040266984924	1.87663493912925	2.14375195399881
SLC20A1	0.327396535267913	0.204148067002515	0.108775572288508	222.798287190312	0.505120476525791	0.324956136207672	1.55442664484101	0.12008268166413	0.491170586278057	0.730990961307578	0.92506453819797
PSD4	-0.0702318431243578	0.159477257117639	0.659656238077615	67.7605984969235	-0.171709996303804	0.279813698138026	-0.613658292808466	0.539441154322469	0.852572100499987	-0.217953105849983	-0.362943781929876
PAX8-AS1	0.593758625025997	0.539020098945567	0.270656520598519	70.170164106472	0.832079258170733	0.693573383541329	1.19969894738781	0.230256282001924	0.637837721044301	1.36666672925356	1.54726706601408
LINC02966	1.52012572958904	0.277301649897815	4.20903783129748e-08	236.034901936516	2.25110653397074	0.428302868783192	5.25587545179451	1.47321970022078e-07	5.63894224729242e-05	3.57745100838216	4.24767582579953
ENSG00000272563	0.255172463342244	0.103642600046822	0.0138148380232808	82.4700870121611	0.320350397359783	0.247600721025903	1.29381851568304	0.195728115532457	0.599463683292121	0.55862749762086	0.573447096563637
ZNG1B	0.414127313220883	0.139778823085776	0.00304921068222054	103.300478539368	0.627609381812243	0.283168382112687	2.21638227096444	0.0266653328482079	0.244058325770296	0.93797482274927	1.15816091235018
WASH2P	0.0500676800010448	0.13552682455591	0.711807211624334	88.1049132771051	0.0454359978181596	0.280982559795183	0.161703978536174	0.871538971359742	0.973125488105352	0.0691428987493542	0.0502850225331556
RABL2A	-0.329915825535755	0.117143797245986	0.00485754396874622	182.353906966789	-0.490159291254521	0.213363131428164	-2.29730079406689	0.0216016165374123	0.217518120967869	-0.837691504405728	-0.968952757442769
LINC02936	0.116563386967307	0.268052849967133	0.663669670559393	27.9315303838216	0.165898191966906	0.531816438065269	0.311946341054138	0.755081303392913	0.937208928211379	0.22783556266891	0.279524565598919
SLC35F5	-0.0339713163579672	0.0679890733805464	0.617315579972868	490.541610463534	-0.0247267512637491	0.172039073805479	-0.143727530710303	0.885715630545474	0.977235833730304	-0.131416999231786	-0.083234681747791
ACTR3-AS1	-0.119898003860175	0.108824615059023	0.270568438135062	132.81789318315	-0.147273322077556	0.235735867890859	-0.624738710299874	0.532142562261035	0.850049987039054	-0.336481890840908	-0.316440793392619
ENSG00000270019	-0.162829480962489	0.160464025602927	0.310229140697447	17.8682706143825	-0.111913326570454	0.482320055625285	-0.232031252412609	0.816513740195663	0.955029925473619	-0.438938286572203	-0.249150725582244
ACTR3	-0.215886478860208	0.101875265287568	0.0340798569289543	353.821298879508	-0.266849764606001	0.225804819881124	-1.18177178302255	0.237296266811376	0.644474927888342	-0.565559338067077	-0.543994751216119
DPP10	-0.0612284268275783	0.275781947060009	0.824300236548777	47896.178870517	-0.0700596446019378	0.420488723880179	-0.166614799929574	0.867673147823211	0.971764528766352	-0.19646636359702	-0.169503173104202
DPP10-AS3	1.08322816467324	0.603543192192404	0.0726885171165467	76.6893299819821	1.33462692439165	1.07506304635919	1.24144061030793	0.214443024869153	0.620905706589431	2.53479063826786	2.50361522310473
ENSG00000286776	0.578221763886267	0.48850680965914	0.236551088963829	43.8003498203786	0.701864318645028	0.691498794380149	1.01498993830375	0.310110623767631	0.70987708887318	1.32958785610972	1.29946804949983
DPP10-AS1	0.441574878802995	0.475972789082327	0.353546941508714	23.3597035834815	0.545162336748213	0.708096214714804	0.769898673964506	0.44136000057135	0.798256802823959	1.00347871012867	1.00126419407969
DDX18	-0.00132710162282916	0.212675756675168	0.995021214263691	93.7789401427347	-0.0349739151409002	0.355008360593344	-0.0985157506782275	0.921522765564796	0.984758550080079	-0.0535112571286248	-0.102735033551258
ENSG00000236255	-0.455458404921783	0.1162419109588	8.92147430814811e-05	28.3464866719314	-0.564182150888736	0.35435241626651	-1.59214986265089	0.111351035584454	0.475653689449599	-1.13730011475119	-1.10981825170743
CCDC93	-0.117430010459529	0.0818754706707036	0.151500526756983	479.699706521576	-0.161076409850344	0.163374747233029	-0.985932113612352	0.324166426921977	0.720507438811149	-0.330592000122352	-0.342708068003467
INSIG2	0.217693214930876	0.0522109206909319	3.05274231171449e-05	153.272100897236	0.233892208111849	0.191050011682874	1.22424597649379	0.220859449852212	0.62832007237359	0.469182899714406	0.408917171324051
STEAP3	-0.770508006349755	0.224231265423293	0.000589891288604518	43.7180894266392	-1.06961947414023	0.480493204463567	-2.22608657979748	0.0260083826770701	0.240950271361774	-1.88916911198984	-2.07166542582983
STEAP3-AS1	-0.489979744994946	0.167968635919679	0.00353313021555558	21.8913207215498	-0.735563594576543	0.404758170274363	-1.81729153009548	0.0691724861905786	0.389815502379684	-1.21968563508354	-1.43595712140485
C2orf76	-0.0685886705492003	0.0757880546752601	0.365462024434088	263.399718191171	-0.043885301485183	0.20535208949257	-0.213707596516912	0.830775087034401	0.960158145140296	-0.214031658208805	-0.11969340084717
DBI	-0.089728331218817	0.31626201477177	0.776628668433033	254.783751949527	-0.133365789294124	0.560777169409766	-0.23782314361067	0.812018267590414	0.95419461917472	-0.264481667977391	-0.289974759937264
CFAP221	-0.36402281782111	0.227523552722556	0.10961307943391	208.936044257503	-0.510667794767257	0.354215392126857	-1.44168719405725	0.149390637864013	0.53801631680328	-0.919088179634594	-1.00798043751654
TMEM177	-0.154681890924639	0.201813667079021	0.443403269542631	35.4041645100799	-0.179249632366365	0.412835988181069	-0.43419090752269	0.664149815234002	0.907983540331773	-0.419493982170915	-0.377291708580866
PTPN4	0.405673045462753	0.0363227435955613	5.81098973029709e-29	1497.73333683682	0.613269468900107	0.16003269007895	3.83215122233813	0.000127027614099006	0.00879355237350711	0.917798628928103	1.13087205955441
EPB41L5	0.111211291776559	0.0761991664713923	0.144432563870443	605.937488019909	0.183306090389907	0.180348157836587	1.0164012351931	0.309438357678699	0.709033646545023	0.215062734435023	0.312651794506078
ENSG00000224789	-0.155710518012746	0.188479988717922	0.408725702123115	49.0353011381207	-0.229946445463471	0.354807876189213	-0.648087206894033	0.516928547876591	0.842963015994816	-0.421948810914585	-0.473767738686383
TMEM185B	0.0476434512582643	0.192991012147392	0.805009796471028	32.6340882038563	0.0314804195056004	0.399151683730992	0.07886831194433	0.937137368110036	0.987755628928178	0.0633574528206813	0.0237275584408179
RALB	0.0799409396931637	0.121646486462511	0.511079444853603	101.477465546193	0.201925868510688	0.274407163328909	0.735862235012636	0.461814542011632	0.811587571415401	0.140435729170847	0.34808523035337
INHBB	0.239124968983981	0.216257555402683	0.268838391418574	86.6527356301137	0.343010180884339	0.367749000011453	0.932729064861241	0.350959874241414	0.742773075744891	0.520329993238525	0.61656866227847
GLI2	-0.320720310487645	0.189517507242624	0.0905889557894493	915.839594061035	-0.391350209922948	0.336305574734189	-1.16367446549842	0.244555961176421	0.652604064143632	-0.815746316578229	-0.780919085839307
TFCP2L1	1.1595144518401	0.223695293677187	2.17812990860858e-07	177.980201364832	1.75753141290646	0.385200369307578	4.56264207655286	5.05138880890509e-06	0.000888185704130666	2.71684861890086	3.3084024212184
CLASP1	0.0388257179416701	0.0480987669020284	0.419546555543128	3226.47446103004	0.104296988126229	0.167752043309561	0.621733041628382	0.534117421257218	0.850584362907528	0.042313844840808	0.162297481030789
NIFK-AS1	-0.0227936296481639	0.100393161335314	0.820389801588852	363.639731192028	0.00889923451714135	0.228177034760812	0.0390014469531083	0.968889234991164	0.992873806720552	-0.104741339082224	-0.0192444342679145
NIFK	-0.239593729927417	0.200795970947654	0.232783298991966	25.9247319114835	-0.376465465545894	0.393234987048901	-0.957354960633446	0.338388123327086	0.733165376405431	-0.622136927774845	-0.752593418821877
TSN	-0.19682288320006	0.0564829739868786	0.000492797863681483	121.02332847075	-0.310155365587817	0.205006616379306	-1.51290417385341	0.130304001560907	0.506810439564168	-0.520063878025889	-0.626405305427024
BIN1	0.305171173879221	0.326484002214543	0.349932542328882	39.0094981497643	0.354336482471898	0.540292317675872	0.655823654861717	0.511937594569923	0.841559562631606	0.677949916009181	0.638122613033768
ERCC3	-0.115848439843684	0.125651870305599	0.356539304966009	137.422908555917	-0.178961379285257	0.258117635942955	-0.693332629641814	0.488100830479347	0.826241867920577	-0.326817566167801	-0.376743162997188
ENSG00000286145	0.801224396641554	0.253970644025191	0.00160612911602406	32.9990591291004	1.05540088713877	0.447443480987627	2.35873564368222	0.0183373134650447	0.198893530461652	1.86178585004888	1.97224810295352
MAP3K2	0.0650559168012669	0.0549045113614603	0.236060147072702	820.726328449628	0.101074936513244	0.153566461985263	0.658183663324505	0.510420121016022	0.840776971707591	0.104912474467846	0.156165917142926
MAP3K2-DT	-0.321817075626921	0.122835441310901	0.00879544986132174	24.5604018840273	-0.526364485483558	0.343336059725971	-1.53308826897958	0.125254107705369	0.500376501490518	-0.818363757456543	-1.03785123833399
IWS1	0.0783935332145902	0.0444256707853858	0.07763103613393	607.559413034771	0.133148611342646	0.14835900180087	0.897475783244758	0.369465089979657	0.7583784552292	0.136742828268601	0.217202117041902
[truncated: 12,309 more rows]
