# Supplementary material for: Integrative analysis reveals generalizable human neurodegenerative disease-associated glial states
Source: bioRxiv. 2025 Sep 25:2025.09.25.678630. Preprint. [Version 1] doi: 10.1101/2025.09.25.678630 (PMC12485690; doi:10.1101/2025.09.25.678630)
Supplement: Supplement 7 [file media-7.zip › astrocytes_diffexp/Gerrits_2022_FTD-GRN_TC.csv]

gene	nebula_logFC	nebula_SE	nebula_pval	DESeq_basemean	DESeq_logFC	DESeq_lfcSE	DESeq_stat	DESeq_pval	DESeq_padj	nebula_zscore	DESeq_zscore
ENSG00000241860	0.318090377489673	0.174565435511106	0.0684270419731136	18.4370682200904	0.422796412305275	0.387837347408185	1.0901384694659	0.275652152655096	0.715629465834965	0.620621307842507	0.649266082170314
ENSG00000290385	0.0714432166292081	0.152423178201765	0.63927248823962	20.2030322695274	0.159821021256247	0.339893420331985	0.470209223527022	0.638205545030547	0.899720650903865	-0.0234568747833518	0.152706876753997
ENSG00000291215	-0.0820741455354795	0.165247137681634	0.619418154793957	62.4093358948089	-0.104001966922378	0.309744146098669	-0.335767336468881	0.737046323308629	0.936690235366559	-0.424342022942366	-0.345452790802548
LINC01409	-0.0620301131345415	0.115063776809983	0.589822466517379	161.607501555827	-0.0647586615910953	0.216454760581849	-0.299178735625951	0.764803673180052	0.945978960093089	-0.372000354316415	-0.27135222787353
ENSG00000290784	-0.0339433285380064	0.149722632179095	0.820650753821432	24.9981434207973	0.0561278991679052	0.38904181479535	0.144272150276264	0.885285569069853	0.976543445876049	-0.298656371293743	-0.043090053544034
LINC00115	-0.18290671714304	0.138743719377669	0.187401138143844	72.5632522180045	-0.221084485035531	0.258858574844064	-0.854074411746692	0.39306376076447	0.800016004242332	-0.687649572252572	-0.566532040577558
LINC01128	0.161863181963387	0.0854974075184786	0.0583320703167438	76.8981957979456	0.260584398198281	0.220979331487791	1.17922520827554	0.238308510786896	0.677592061827821	0.212659878972746	0.342971761197397
SAMD11	0.310892657463494	0.310373150306776	0.316501157446169	157.794802993301	0.31479443952548	0.478613905986843	0.657721047357395	0.510717395308581	0.854966291290617	0.601825654905175	0.445333031351384
NOC2L	-0.0254025738982867	0.0904188636125151	0.778753889162597	148.997041546558	-0.0891311848220618	0.205947554861518	-0.432785836578613	0.66517036379917	0.908571762221893	-0.276353606050416	-0.317373267033438
KLHL17	0.356915219250059	0.257056632641783	0.164994214684296	47.7036077102149	0.473580715759041	0.450901691616427	1.05029704825749	0.293581561871427	0.733118968645575	0.722005947481283	0.745158755891718
HES4	0.122832711332551	0.310315894131322	0.692229561848238	61.1677933040756	0.053088199201685	0.529903666233983	0.100184623327825	0.920197753399202	0.98638360590106	0.110738273618599	-0.048829719882809
ISG15	0.245342783260742	0.2060890034039	0.233861700370016	44.1339304449535	0.160555518032884	0.405105708945139	0.396329931886067	0.691861648825263	0.918841507942772	0.430653022304929	0.154093778906069
AGRN	0.543672372987304	0.23180656071673	0.0190081576560553	186.571865263778	0.753710941717552	0.373262088934976	2.01925393459621	0.0434608331112726	0.352636250279477	1.20969130234945	1.27411031238591
C1orf159	0.0273534763454257	0.097524103265168	0.779109929427704	423.622192133942	0.0224537554607261	0.220729790422633	0.101725079418296	0.918974894908019	0.985986010098141	-0.138589924340284	-0.106674733371335
ENSG00000285812	0.382367823294306	0.24925570635911	0.125020207804052	17.9193220059705	0.527138225236465	0.498580037446545	1.05727904377435	0.290384254480196	0.729734193962918	0.788471204566437	0.846287892896133
SDF4	-0.0308934124408669	0.0778647590672737	0.691546433163911	167.009698874164	-0.125458305723365	0.179228532146612	-0.699990700257136	0.483933112227627	0.841199515786579	-0.290692020882597	-0.38596738992021
LINC01786	0.695140688587265	0.203890972238762	0.000651120203658155	37.0081409874068	0.989069429878312	0.405646480983147	2.43825467801705	0.0147583722341599	0.202662347774202	1.60522570500254	1.71852232904987
SCNN1D	-0.269150898706298	0.228114858419707	0.238043168287293	88.8003297336915	-0.420186250968768	0.387533984709046	-1.08425652342268	0.278251076304887	0.71826235156818	-0.91286195876264	-0.942482863559171
ACAP3	0.0666965674229713	0.145016956100801	0.645571817656594	436.036127102212	0.0526043675766765	0.254152230402245	0.206979759703151	0.83602566563902	0.965560252319547	-0.0358519625015723	-0.0497433074482124
INTS11	-0.196217050961076	0.0784812977381208	0.0124131647673057	374.093396748756	-0.30356472305232	0.158224050288175	-1.91857509967313	0.0550381293817397	0.389220450011746	-0.722407303035915	-0.722274071376667
CPTP	-0.0472761064136146	0.204604810338043	0.817267738074413	30.1816318335726	-0.259071620325707	0.409174887845518	-0.633156207825535	0.526631640004138	0.860677041543039	-0.33347271101368	-0.638260659900022
DVL1	-0.262923198517717	0.191934247037696	0.170730362728836	132.008955164302	-0.407627397442358	0.332132540143113	-1.22730340504039	0.219708576299289	0.659057840254861	-0.896599351865375	-0.918768803079453
MXRA8	0.128702971813561	0.177155330067428	0.467533606358965	70.5818427737954	0.0730791929549292	0.342787137359337	0.213191176068901	0.831177850546834	0.964266033729665	0.126067485959658	-0.0110820358352823
AURKAIP1	-0.572089781826594	0.121083879115674	2.30410566401421e-06	78.0970516204329	-0.926947697750229	0.288787720921292	-3.20978916552641	0.00132832363947397	0.0617815499326457	-1.70393664458564	-1.89936730945971
CCNL2	-0.0950789371685173	0.0949300570421513	0.316552130922856	1039.68589800044	-0.167110081301744	0.170281489523135	-0.981375496360334	0.326407605173698	0.757884417693114	-0.458301880948489	-0.464615709456399
MRPL20	-0.198224813118777	0.0876609790897249	0.0237427750708413	186.079084665608	-0.398906077204547	0.202021893233314	-1.97456855205219	0.0483171308024843	0.369173787749556	-0.727650241155152	-0.902300905341215
MRPL20-DT	-0.258279822256734	0.254651238335649	0.310463843330871	20.19239905315	-0.380581902523979	0.483298020729237	-0.78746836568817	0.431007739793612	0.81495631768216	-0.884473944327787	-0.867700566568085
ANKRD65	-0.55454310690993	0.16555614993407	0.000809349949173657	41.0270611085361	-0.860534130179149	0.346170769620429	-2.48586595316153	0.0129236635057255	0.190123922931722	-1.6581164111314	-1.77396292005884
VWA1	-0.122962666943016	0.230772849134316	0.594151355654469	85.7919061070174	-0.163194890858473	0.397747149421007	-0.410298077801521	0.681587301965546	0.914479979198726	-0.531115619956616	-0.457222911796478
ATAD3C	0.342706297726677	0.209152899196661	0.101308193858603	30.0397690943911	0.607308112846455	0.420263032755722	1.44506669754951	0.148439152084814	0.572198762806294	0.684901703832477	0.997667440355424
ATAD3B	-0.1562923252825	0.0969629036354651	0.106988593462144	227.092385473422	-0.237103442700242	0.198694852638912	-1.19330440397029	0.232750178356435	0.671295266532495	-0.618150498833573	-0.596779589056736
ATAD3A	0.0557921717612671	0.167108160611183	0.738478696449571	117.989320518307	0.0479624458349549	0.304032477942924	0.1577543496651	0.874650371805178	0.974718392771751	-0.0643269845367823	-0.0585083442164029
TMEM240	-0.18770340202229	0.161549512360118	0.245278542457972	89.5060920533008	-0.331836982312842	0.307751688062308	-1.07826210280821	0.280916804298052	0.720813640019683	-0.700175319838225	-0.775658726639376
SSU72	0.0534070887462556	0.0833542080426768	0.521701650705193	141.404638648815	0.0283290768809635	0.197667146875114	0.143317072810596	0.886039772865924	0.976679601056551	-0.0705552335397759	-0.0955807487807593
ENSG00000215014	0.368091370586686	0.145384601279299	0.011346392456008	30.7808548228366	0.548810916100145	0.319950985482311	1.71529684546162	0.0862908166400041	0.468539509349893	0.751190614422245	0.887211015442213
ENSG00000272106	-0.137628806865452	0.132463720056305	0.298808241195042	26.2421899546545	-0.34313366041971	0.318471591985024	-1.07743883302422	0.281284263313141	0.72088003142586	-0.569413813677659	-0.796989503949809
MIB2	-0.0790364387961353	0.101505220421621	0.436189406285678	220.108863161771	-0.159484429553531	0.20004651902372	-0.797236714399516	0.425313567032496	0.812990536935263	-0.41640955524559	-0.450216690758227
CDK11B	0.194201889560673	0.0858979701007831	0.0237689338343562	159.413859628078	0.211949702666555	0.194286194336861	1.09091489176564	0.275310333775692	0.715404245390103	0.297107054221246	0.251138051310848
SLC35E2B	0.0927611499034202	0.0881643310144461	0.292735683252973	600.118052331484	0.104977475638535	0.172924495648034	0.60707116851856	0.543803682904211	0.867579481832863	0.03221137484374	0.049149401944245
CDK11A	0.257053698766109	0.234106332403948	0.272195264329731	214.540669166828	0.332160313649395	0.370281674561784	0.897047670648286	0.369693480181876	0.783599266419467	0.461234137243646	0.478123873954308
ENSG00000290854	0.10596854115701	0.162692413802734	0.514825190767902	199.142449585491	0.146012496536169	0.274187334623865	0.532528231971298	0.59436019371704	0.886736497679978	0.0667002881811749	0.126633144015656
NADK	0.0272781548809373	0.0848119863246606	0.747732337348015	292.997152959503	0.0319481926512522	0.175855697839516	0.181672775143219	0.855839532681912	0.97038745454807	-0.138786613861425	-0.0887470095322485
GNB1	0.0593379351174961	0.103197432020848	0.565295152420283	1350.39826343253	0.0671238303459825	0.201968877633994	0.332347394966583	0.739626955744166	0.937772631988955	-0.0550678111875569	-0.0223271569596133
CFAP74	0.783949344479253	0.494982051176307	0.113240723919119	46.0361448121536	1.22323982670494	0.70978624522197	1.72339184499468	0.0848176886431585	0.466411149058722	1.83713479120003	2.16069095067034
FAAP20	-0.0349207169233315	0.0875234161071142	0.689902684631443	218.24404403868	-0.060009984037481	0.190319350387608	-0.315312047436392	0.752524738681959	0.942778248289343	-0.301208659074975	-0.262385611098497
SKI	0.480595753762993	0.135095288497036	0.000374461593295619	939.874541151569	0.690238176405783	0.234178573641584	2.94748646587202	0.0032036877584689	0.0996071289095107	1.04497716522155	1.15425884726189
MORN1	0.103520882839817	0.108279632066982	0.339046318039754	210.000299072117	0.131485047463286	0.209732272972119	0.6269185261763	0.530712642673653	0.861572355544192	0.0603086341474237	0.0992019135131332
RER1	-0.113697476478343	0.0866258275100282	0.18934729052104	209.389217543044	-0.230655036332151	0.192281348304193	-1.19957051667461	0.230306182773472	0.669778946888666	-0.506921110620485	-0.584603485697529
PEX10	0.231113265689651	0.0904829282695082	0.0106426121644209	74.8297594074441	0.198303633310015	0.215378455042842	0.920721774471686	0.357195704899423	0.776971316496538	0.393494995491006	0.22537107239427
PLCH2	0.167881890403802	0.219890346609962	0.445177162244948	33.8088618493142	0.544232283720309	0.515200754917375	1.05634993451745	0.29080837029168	0.730460981447046	0.228376738556832	0.878565483830469
PANK4	0.233499433034561	0.141884246506008	0.0998247716868733	45.9733263299528	0.332292406504475	0.335729172061959	0.98976327991882	0.32228983678686	0.755560125381116	0.399726076041819	0.478373296240164
HES5	0.145472665016295	0.436191825168295	0.738752232770579	70.9973874473914	0.14753544684328	0.658763370546613	0.223958182011336	0.822789842642572	0.961568474117248	0.1698587604407	0.129508831323774
TNFRSF14	0.322989773434571	0.204208168698246	0.113725104536234	44.4027044211201	0.358928133167764	0.382451946186164	0.93849210795505	0.347991570851874	0.770118773756591	0.633415268353325	0.528667794196224
PRXL2B	0.127400687881341	0.137563748077208	0.354383056561582	30.647841165404	-0.019232337485822	0.316718113075045	-0.0607238319876736	0.951579151519763	0.990961551430396	0.122666787304135	-0.185387852145972
MMEL1	0.373904623614958	0.183764627935042	0.0418817611990419	20.8216629420772	0.539374247430792	0.451330136638146	1.19507695951453	0.232056963072806	0.670854833271874	0.766370961248583	0.869392372117684
TTC34	0.611683215935967	0.205627191064676	0.00293256562300954	65.8458887077004	0.848846723933757	0.390025619512544	2.17638709219833	0.0295263281488323	0.28980403290008	1.38729034696205	1.45374897832911
PRDM16-DT	-0.452897350494646	0.191701879469167	0.0181517173135682	801.256838190981	-0.596802913106367	0.335441261815169	-1.77915772757619	0.0752139066206921	0.44395882963173	-1.39268536446866	-1.27597653787023
PRDM16	0.126679596804217	0.134282038479243	0.34548425672608	4873.54151080341	0.198048745393464	0.251972548080436	0.785993342934493	0.431871387198335	0.815288236671129	0.120783777465945	0.224889784237199
ENSG00000287828	-1.18057511415403	0.518209999657546	0.0227159177651189	50.475544352918	-1.45727321680725	0.769298739904264	-1.89428779902669	0.0581868196095853	0.401139361652701	-3.29289524290359	-2.90074624953648
ARHGEF16	-0.0875538368910357	0.417856353908331	0.83403378051959	39.0513580590742	-0.0793360579160853	0.653333274989295	-0.121432752552494	0.903348276040477	0.981078384435483	-0.438651328743108	-0.298877770500544
MEGF6	0.737484342984057	0.287725762455653	0.0103727167068348	83.0126982934074	1.04708695093231	0.471155511052986	2.22238077740442	0.0262575832938812	0.274471160248267	1.71579914065239	1.82807301377317
TPRG1L	-0.222083794809181	0.137867539335755	0.107212627170585	55.9088358498934	-0.328325037894025	0.289957962672673	-1.13231943992055	0.257500160072131	0.69923647613034	-0.789954017581563	-0.769027352033876
WRAP73	0.127761896057846	0.11006920722179	0.245747041913539	84.0888346485379	0.153236466006469	0.243639934925385	0.628946424786222	0.52938413131514	0.861137174953248	0.123610022592394	0.14027369237957
LRRC47	-0.103200156022178	0.138723467129252	0.45692053828824	94.3445186538977	-0.181835303222529	0.255569283268478	-0.711491228120356	0.476779884663256	0.836491161881614	-0.479509098018107	-0.492420381473031
CEP104	0.0981563051224552	0.0757785381339871	0.19521509973112	388.798366498805	0.131511600563767	0.156111469723246	0.842421128933768	0.399552270289781	0.802115752958233	0.0462999285345174	0.0992520519934807
DFFB	0.230238581283584	0.0744655277822822	0.00198892286951701	100.832483496046	0.280202976600524	0.184450384565612	1.51912384059492	0.12873132681163	0.541458227014014	0.391210902130008	0.380016237731703
C1orf174	0.753315338733796	0.296671223969422	0.0111097973523737	32.2515672216369	1.09031262743679	0.5253347212044	2.07546271629848	0.0379436708619564	0.331910064341206	1.75713916230955	1.90969322733393
AJAP1	0.466562713135031	0.514711865752021	0.364695516024537	46.1493419599514	0.705660320756145	0.706238444384596	0.999181404477413	0.317706822310524	0.751220204288314	1.00833220538159	1.18337947225225
ENSG00000236948	0.096339567785751	0.527203078078588	0.855004295072689	59.081139239592	0.223932279473445	0.765107373797667	0.292680853880601	0.769766105754466	0.946564360106392	0.0415558200758963	0.273763966208566
NPHP4	0.115998112268456	0.0866882207834255	0.180861569670639	488.814993069142	0.157019933609018	0.182183801988943	0.861876478011739	0.388755494129122	0.797341445282002	0.0928908508920548	0.14741776642751
KCNAB2	-0.111529142903525	0.120594587952586	0.355055852288687	95.5029989635368	-0.263233838871435	0.251389486651241	-1.04711554320737	0.29504629141439	0.734180753329557	-0.501258866857681	-0.646119904544897
RPL22	-0.154431859067059	0.215655463391733	0.473926793059504	183.272199506837	-0.370497080950596	0.382734261691693	-0.96802695246825	0.333030909213652	0.761214220063803	-0.613292199655517	-0.848658058570404
RNF207	0.485997171197642	0.143165573856539	0.000687161125394265	38.8884332305872	0.912401629137129	0.405196839117104	2.25174912796751	0.0243381301429173	0.263565724027699	1.05908207165054	1.57375554283009
ICMT	-0.0313062905292064	0.137263518489666	0.819588424651104	47.9436149575798	-0.150404540074284	0.298507736979178	-0.503854746266679	0.614363453157963	0.892438489829271	-0.291770183582123	-0.433071730208507
ACOT7	-0.26228407709292	0.242081548593515	0.27860722391466	219.730631193354	-0.326014726119156	0.401295026836479	-0.812406594443049	0.416558363545967	0.809129412661284	-0.894930392189032	-0.764664941640203
TNFRSF25	0.300574205453185	0.275220291674401	0.274779368810727	31.0225399747573	0.467563654324814	0.495497057290488	0.943625491706405	0.345361060883381	0.768920651451432	0.574880727604465	0.733797132917028
NOL9	-0.150282294442058	0.0942352469767439	0.11076664626256	212.747261264895	-0.214564855159752	0.180611160015383	-1.18799333962241	0.234836033741179	0.673193792381198	-0.602456299363637	-0.55422145053409
ZBTB48	0.161428129915368	0.122909583746298	0.189051807326098	104.216307512734	0.167036004394456	0.252868599079257	0.660564439407132	0.508891680471411	0.853730782219464	0.211523812652507	0.166330456815652
KLHL21	0.194554664419317	0.0791707929906978	0.0139945006378695	569.807431394373	0.268128628802898	0.170736189724492	1.57042645285434	0.116315932337417	0.523562982335979	0.298028267297607	0.357217037683394
PHF13	0.0417745645319979	0.0970786472793775	0.666965270239907	120.128337325913	0.0098229231768411	0.21377676517497	0.0459494424887631	0.963350546359339	0.992935677351593	-0.100931642613907	-0.130524706624016
THAP3	0.234886714021345	0.0924504240021452	0.0110637912358565	95.3542392978543	0.199630036503788	0.204303271918002	0.977125988388039	0.328506783118519	0.757884417693114	0.403348730418389	0.227875632662567
DNAJC11	-0.0494528200443805	0.0974007703193642	0.611646113103422	330.668229602987	-0.0962347853714172	0.189857734571983	-0.506878403391728	0.612240139863219	0.89142569217062	-0.339156837903727	-0.330786530648379
CAMTA1-DT	0.18656366654196	0.139960455867808	0.18254029442772	38.6471146955098	0.116511132355704	0.307797209968732	0.378532126290356	0.705035332749222	0.923548413937229	0.277161100725488	0.0709276504418546
CAMTA1	0.00122732472319764	0.0875621559571754	0.988816728268724	8311.61766869249	0.0140058837419922	0.200264369704974	0.0699369726258619	0.944243825262132	0.989759095151196	-0.206814039295218	-0.122626296182516
CAMTA1-AS3	0.530169993836142	0.280072347815927	0.0583611746030353	18.3883233107374	1.01617587227311	0.58274640444661	1.74377029960073	0.0811991513785768	0.458058511740757	1.1744320770072	1.76970564868877
VAMP3	-0.158877506120609	0.109211648052329	0.145733765450143	150.928495705196	-0.236362651264061	0.247483501234886	-0.955064277354512	0.339545192645991	0.764925392634162	-0.624901270138458	-0.595380801111363
PER3	0.0603533056630966	0.100486725337378	0.548099951199797	2129.25911072112	0.079872950367066	0.22300941702646	0.358159540669034	0.720223923368343	0.929993434912191	-0.0524163392897223	0.0017461712790972
PARK7	-0.102231180020961	0.0479346319018338	0.0329476476748354	203.907708558463	-0.214526668762089	0.152643619246912	-1.40540868868601	0.159899784532317	0.587683538826759	-0.476978777783749	-0.554149345660681
ENSG00000284747	0.324581723052813	0.143863182957369	0.024059148682778	27.2004799340741	0.485173376479927	0.337418080915193	1.43789975677643	0.150462498739542	0.575220717704195	0.637572380940276	0.767048417784648
ERRFI1	-0.166862859612149	0.0380758929588198	1.17392263714832e-05	497.035119163562	-0.243757531466954	0.114574217742646	-2.1275077087105	0.0333779214993051	0.30818773605922	-0.645753697332486	-0.609344069016583
ERRFI1-DT	-0.0710450638968047	0.082250897274794	0.387719552771387	167.91259334201	-0.151645954196752	0.204875017421354	-0.740187632955127	0.459186150578212	0.827957185961192	-0.395541404143074	-0.435415811180443
SLC45A1	0.0292439030378175	0.137517228868203	0.831595066173938	58.7224901464144	0.0312344281241104	0.283192784889313	0.110293869726655	0.912176318853687	0.98376803273528	-0.133653388342159	-0.0900947643356087
RERE	0.0911382598054215	0.0313313250545199	0.00362755869828428	7355.41844793841	0.135123749508348	0.115638094181515	1.16850550387182	0.242602920460199	0.681828785500985	0.0279734663218097	0.106072636241351
RERE-AS1	0.283030399708024	0.214460658661339	0.186924814614852	30.0970364088806	0.381060300142146	0.395953667719312	0.96238608506154	0.335855700819308	0.762184989911523	0.529067986516087	0.570458515385385
ENO1	-0.0993916636938284	0.0980426012226047	0.310697304355861	1086.90557640988	-0.204397944009097	0.186129638693226	-1.09814828763505	0.272139742807021	0.713004323907989	-0.469563851501461	-0.535023938164704
GPR157	0.0382816335149756	0.126240233536083	0.761703677208091	31.2395440735772	0.0944585933901318	0.370910469585719	0.254666829695143	0.798980437745321	0.955495574350517	-0.110052853065439	0.0292872856059101
MIR34AHG	-0.035185066614672	0.222891634520397	0.874569263453759	141.479948652532	-0.129811703811199	0.365032171010497	-0.355617159583083	0.722127291166475	0.93083709692379	-0.301898964482028	-0.394187626371736
LNCTAM34A	-0.0847963493291138	0.3148049726952	0.787651486481294	27.2729487408325	-0.0527216901011999	0.558807043466911	-0.094346860365445	0.92483362670895	0.986685334529051	-0.431450606986165	-0.248623603058872
H6PD	0.0855621998891537	0.13684073658471	0.531794861062154	377.294137582584	0.116548868791805	0.240106800047997	0.485404281630121	0.627389595781426	0.897044924175783	0.0134125099963709	0.0709989056823206
SPSB1	-0.482091921830459	0.305725565432692	0.114823596811601	109.350110549569	-0.657605442240576	0.500152952708515	-1.31480867738438	0.188574210411129	0.623869546622888	-1.4689221489624	-1.39078597092686
SLC25A33	0.326120368387283	0.210831663586337	0.121904671729325	1186.17570494918	0.476094435877489	0.356779441787134	1.33442227918934	0.182065502526009	0.615221865056287	0.641590298224522	0.749905248936852
TMEM201	-0.150946234044769	0.105035849893778	0.150691706795001	45.5969069030085	-0.277298912850577	0.301402915121985	-0.920027308754951	0.357558488600868	0.776971316496538	-0.604190067598372	-0.672678062444554
PIK3CD	0.998636731246679	0.348829544675108	0.00419886995905042	47.8599300903002	1.37387384787453	0.58382035905952	2.35324758130689	0.0186102383619096	0.229616646050594	2.39775532062135	2.44512330596512
CLSTN1	-0.0913044145614454	0.089344644297873	0.306811689588564	966.451318278787	-0.162752757267588	0.184588334443825	-0.881706624408155	0.377935477763474	0.790113758145414	-0.448445340729004	-0.456388059897592
CTNNBIP1	0.0345649133575357	0.0921796128916391	0.707680164721739	433.400318112665	0.0496360811792722	0.195264669380717	0.254198987132149	0.79934183306294	0.955586453950133	-0.119758451767574	-0.0553481282227479
LZIC	0.0294034511666911	0.0684741966561057	0.6676254474245	190.89720427198	-0.0419229058284746	0.152786975419055	-0.274387955606104	0.783786497991145	0.952268352533146	-0.133236754846246	-0.228232966062245
NMNAT1	0.167254618881951	0.123185719162732	0.174545064357222	133.801805417641	0.232693160838911	0.234176196388828	0.993667009829408	0.320385008900728	0.753268792094865	0.226738722938095	0.290306564632809
UBE4B	0.0543288253268964	0.06831869687274	0.426481868992276	1597.18514104273	0.0764132523416556	0.146190620493168	0.522695998442844	0.601185823361594	0.888426394587548	-0.0681482712230485	-0.00478654988399409
KIF1B	0.308084719693849	0.0754983027806487	4.4903358099982e-05	9050.19419694326	0.435605253539683	0.15679728671812	2.7781428024503	0.00546705855281095	0.125967232811151	0.594493190792108	0.673452178064267
ENSG00000284735	0.234863741369755	0.323603069153962	0.467975343729187	24.4384940281776	0.271787805923715	0.541350756014918	0.502054911540986	0.615628895335031	0.892881765698415	0.403288741146124	0.364126422155995
ENSG00000284642	0.0323751696704789	0.258872318952852	0.900474222868811	62.6436164107735	0.049901566496922	0.408748963024395	0.12208365283105	0.902832768181579	0.980919674702396	-0.125476604490094	-0.0548468296873373
PGD	-0.200223452789504	0.171227245803519	0.2422652968911	352.947826571281	-0.330173535270882	0.278579743362008	-1.18520295584388	0.23593721154643	0.673916663330441	-0.732869357411569	-0.772517748549706
CENPS	0.242146788455623	0.105473528165722	0.0216869601500188	56.311415989327	0.2216146276136	0.239530618930532	0.925203753086247	0.354859931642312	0.775251435922243	0.422307211558187	0.269387696013224
DFFA	-0.161650626845814	0.130625210226706	0.215896034802112	225.504400986652	-0.267906619880709	0.236808804193299	-1.13132035269274	0.257920281007072	0.699656421577623	-0.63214281531036	-0.654943210846652
PEX14	0.201682379294856	0.0445145504151622	5.87866591485398e-06	833.348749037367	0.303924809994841	0.109915922355676	2.76506627503314	0.005691123173437	0.128372878841318	0.316641113386314	0.424808621894768
CASZ1	0.227476754947731	0.284060757823194	0.423245604350087	75.8956441221027	0.388198146527106	0.453740385212686	0.855551234094232	0.392246053718611	0.79955453044233	0.383998850384028	0.583936443168514
TARDBP	-0.0541904658660282	0.0885433834715029	0.540523446898186	488.937923420526	-0.117350600383353	0.173900938118074	-0.674812923111868	0.49979462882434	0.849127866212362	-0.351528414775265	-0.370658141000277
SRM	0.0597433419818701	0.10831569546922	0.581245185255649	101.170098377624	-0.0326739783862393	0.22713284050536	-0.143854047321124	0.885615723085071	0.976642349341065	-0.0540091583511766	-0.210768822199395
EXOSC10	0.317734851350106	0.175086197393429	0.0695648184400652	626.770327150426	0.431003285792045	0.295014482663858	1.46095636356651	0.144027417044002	0.566598972812331	0.619692910251998	0.664762583806026
ENSG00000226849	0.49283998855495	0.121610386603906	5.06484709677579e-05	94.5850346452252	0.610573838118539	0.247467825384594	2.46728574581215	0.0136141667621096	0.194420952354671	1.07695095508776	1.00383389547408
MTOR	0.136171773735348	0.0723653706541934	0.0598732759754523	818.060871045188	0.0374572990192481	0.134483201322217	0.278527716852173	0.780607291494176	0.951108974124766	0.145571024339727	-0.0783445248368801
UBIAD1	0.112596760923	0.120839828463629	0.351447556756087	97.8381374638743	0.0973271699414859	0.224428478771436	0.433666754211735	0.664530452073205	0.908432618374848	0.0840087855749016	0.0347038308093762
DISP3	-0.622912901688639	0.210332741469312	0.00306085473953016	355.470805615731	-0.884012710221693	0.363870923943098	-2.42946784712024	0.015121006050497	0.205866239529687	-1.83665279895743	-1.81829598485141
ENSG00000284708	1.6668556507497	0.393749026729699	2.30292455765672e-05	68.1241570667332	2.37529369457208	0.585574135005736	4.05635008887271	4.98455298292302e-05	0.00988730495241582	4.14269828192792	4.33603880714809
FBXO2	0.58255886002562	0.269322282854602	0.0305369640580153	584.288033665438	0.743347885012009	0.416683703986479	1.78396197859499	0.0744298435872964	0.442840946835305	1.31123691841479	1.25454243121322
FBXO44	0.0870631993717074	0.27291229794124	0.749714908629656	192.219520348644	0.0775929898834438	0.421154047092697	0.184238974833751	0.853825985284313	0.970273932227291	0.0173321213775556	-0.00255892875939648
MAD2L2	0.0759699791171821	0.168989153654316	0.653031085004277	116.78881117574	0.0765015329589202	0.297424032023391	0.257213690630432	0.797013815880285	0.955495574350517	-0.0116359847870441	-0.00461985537699964
FBXO6	0.310562233144061	0.194637761411548	0.110580169463188	38.5505038470046	0.476183160527063	0.373378698338047	1.2753356381781	0.202190468778881	0.637455876306839	0.600962806557708	0.750072781880972
DRAXIN	0.711409102652718	0.306035958392252	0.0200937236594052	55.6380847981024	0.973754750772654	0.484886302126545	2.00821253663405	0.0446207113743468	0.356638599018395	1.64770797209585	1.68960462364186
AGTRAP	0.330163658341516	0.141684820228898	0.0197919701877326	124.876633010111	0.420954689849388	0.257809563243869	1.63281254796276	0.102508427191605	0.503727729223117	0.652148679827078	0.645788478293981
MTHFR	0.0390892585984037	0.1699516306537	0.818090016048276	173.262991479582	-0.122697878298219	0.290267051983406	-0.422706874444825	0.672509139358482	0.91164470163892	-0.107943874011463	-0.380755055627741
CLCN6	0.106076557791099	0.0601196231980633	0.0776604756190535	338.972311312363	0.112515423953543	0.13904662224663	0.809192069074298	0.418404676104136	0.80978977226684	0.0669823557190066	0.0633828159942757
KIAA2013	-0.274772140360206	0.0754382860637758	0.000270167376564141	122.459219428691	-0.485726434558124	0.183855731174213	-2.64188900425342	0.0082445069735326	0.152002192728526	-0.927540899707748	-1.06623809919604
MFN2	-0.100706413585471	0.108922744070467	0.355190999509485	192.509327912761	-0.150864111815602	0.213467639922349	-0.706730593313726	0.479733913831216	0.838619533001868	-0.472997102943978	-0.433939509424617
MIIP	-0.504998595225277	0.145191686732963	0.000504885620107225	191.298638280002	-0.778691684448446	0.261662772895693	-2.97593607157429	0.00292095744761939	0.0958546116750089	-1.52873913010529	-1.61942519065666
VPS13D	0.00543319466761964	0.0683750760317126	0.936665453680848	2282.71000704216	-0.00711552828064214	0.119694376195971	-0.0594474736974456	0.952595701349834	0.990961551430396	-0.195831106993408	-0.162508475003099
DHRS3	0.413098540762137	0.130874806974623	0.00159707469211581	763.45849692708	0.561279712774393	0.231083842214745	2.42890072882204	0.015144678418984	0.205866239529687	0.868719380091421	0.910755027466926
PDPN	-0.126579570604875	0.33344594575867	0.704234591214101	58.8482286946625	-0.189119811894188	0.531261635087719	-0.355982437660799	0.721853717532399	0.93083709692379	-0.540560564423587	-0.506175242045416
PRDM2	0.0372192726202599	0.0358971604131715	0.299814834610253	734.979742624175	0.0392342547643893	0.111423632479155	0.352117893587154	0.724749849537735	0.932552543903813	-0.112827032472062	-0.0749892156980764
ENSG00000289380	0.172698247566009	0.201453508624439	0.39130062598991	21.8490204321916	0.28981520979113	0.439101494881794	0.660018727262927	0.509241811615309	0.853936087446194	0.24095385704905	0.398166388041829
KAZN	0.0469767914111522	0.256265207894546	0.854552289719143	2721.34092542597	0.00275343977697726	0.411120232351549	0.0066974076202185	0.99465628181144	0.998962966471453	-0.0873468893078321	-0.143873549060325
TMEM51-AS1	0.166147891923462	0.310153479909519	0.592168861675594	170.466956430961	0.217941385097523	0.49755299240816	0.438026478431344	0.661367089167703	0.907445476513233	0.223848688908916	0.262451752776069
TMEM51	0.02516080738013	0.216713743344032	0.90757203892835	327.365832995294	0.0256844577539456	0.377342053480814	0.0680667779194444	0.945732476379302	0.989967732900757	-0.144315715942105	-0.100574409849585
FHAD1	1.05599269620091	0.525502911891796	0.0444852244297393	75.2397515528959	1.59869944364412	0.725854534766124	2.20250665535793	0.0276295395320053	0.281807826697529	2.54753091723312	2.86964675185586
EFHD2	0.317411798366694	1.19157220036419	0.78994605244614	9.23228403286304	-0.345258612696494	1.35607196774064	-0.254601983456476	0.799030527085534	0.955495574350517	0.618849310926865	-0.801001912144728
CASP9	0.0274465166781351	0.108475830264657	0.800253028132464	280.823661681663	0.0809581491868321	0.238314260474794	0.339711727806549	0.73407362895119	0.935658631001067	-0.138346964931414	0.00379528112740744
DNAJC16	-0.0692709795837838	0.0514769437676598	0.178408961355139	433.452474569916	-0.119482243567423	0.118501129984536	-1.00827936056825	0.313320368486819	0.748246995839441	-0.390908676986721	-0.374683183197155
ENSG00000237301	0.306867666159631	0.184788737380553	0.0967856645269274	28.9969098985329	0.384067686441865	0.360870308978137	1.06428175687109	0.287201079775376	0.72724290906739	0.591315057195341	0.576137165944324
DDI2	-0.126644991190571	0.0869795208113025	0.14538369253441	356.23776198836	-0.195412445326999	0.168785947281051	-1.15775305038642	0.246964827906112	0.688398490317749	-0.54073139944068	-0.518057209574424
PLEKHM2	-0.125009049489088	0.109499046750343	0.253601572035368	502.87467738602	-0.185202839785535	0.206847690461343	-0.895358509309278	0.370595472560267	0.78415433844848	-0.536459408819353	-0.498779080183455
SLC25A34	-0.274321077454236	0.166667350209019	0.0997802895140317	59.8192411205579	-0.352034733979404	0.342192636035654	-1.02876186366186	0.303591591472161	0.740618425032411	-0.926363023685525	-0.813796818111496
UQCRHL	0.133375869986136	0.126408430849052	0.291371146345539	43.324287732621	0.1121026107998	0.274124408950644	0.408947934366486	0.682577870637719	0.914479979198726	0.138269985076567	0.0626033279562874
SPEN-AS1	0.451396524960765	0.196266986117495	0.021453284526365	276.807482024491	0.646714684954341	0.318171532336056	2.03259757466697	0.0420931967467666	0.346892545008972	0.968728218526181	1.07207628924435
SPEN	0.12993617556779	0.053493038487374	0.0151392949613748	1985.02075768675	0.167109611418051	0.129899464594243	1.28645342719493	0.1982848626703	0.632797506722271	0.129287793179333	0.166469444136874
ZBTB17	-0.000152697352091854	0.0910810266214565	0.998662347064407	138.195472479364	-0.027769545632339	0.188509310668215	-0.14731126825462	0.882886338730301	0.975457098124387	-0.21041773822747	-0.201508103081991
FAM131C	-0.014025703135651	0.161659818654224	0.930861804783718	45.0265458272008	0.0318096910848195	0.335835901704904	0.0947179587510876	0.924538853089131	0.986685334529051	-0.246644793594581	-0.0890085329679677
EPHA2	-0.168792406756206	0.5654848720832	0.765328090884139	41.7248598319591	-0.139641514427018	0.750491111760295	-0.186066846414057	0.852392340600296	0.970098378133104	-0.650792389906524	-0.412748613882061
ENSG00000288398	0.0944848923876556	0.156718146911838	0.546577246792448	21.6136242063322	-0.0961858588055825	0.36403514997155	-0.264221350089681	0.791609360483293	0.95431814456734	0.0367126426576005	-0.330694145818918
FBXO42	0.129320283434373	0.0718590263693198	0.0719177091633066	1624.32915324107	0.193067157897329	0.1352628382812	1.42734811978408	0.153479576905249	0.579122473228539	0.127679492947533	0.21548337887385
SZRD1	0.0810399898369967	0.113639502858657	0.475763949555254	212.301752037403	0.095915490270152	0.209266187804476	0.458342034498994	0.646706729319218	0.902888947953905	0.00160350793170323	0.0320382485543081
SPATA21	0.282863392566918	0.204799351481425	0.167225687507364	20.391716264535	0.320822086869266	0.439221915878097	0.730432784138002	0.465125685003852	0.829967048658746	0.528631875045944	0.456714643005693
NECAP2	0.202087898767968	0.0929576389859776	0.0297067578136357	130.73330056674	0.22992813164433	0.198874991219201	1.15614401908836	0.247622253325173	0.688398490317749	0.31770006028175	0.285085541120543
LINC01772	0.371682320327825	0.13266658517752	0.00508455841758324	34.6377935389921	0.347597884978622	0.327134683774749	1.06255283288141	0.287984786609881	0.72724290906739	0.760567784526716	0.507273628698354
CROCCP3	0.217548720311853	0.100378575126691	0.030213326828492	649.539421208076	0.319455519823497	0.209824841825802	1.52248664668939	0.127887188782385	0.539882332795629	0.358073433350989	0.454134243966497
ENSG00000261135	0.140209579132379	0.268614482488893	0.601688943436677	17.5845383950571	0.11927379512765	0.545556660739929	0.21862769481337	0.82694007731354	0.962580767888294	0.156115083930131	0.0761442055932653
NBPF1	0.149742512471475	0.128420366303572	0.243600702084856	389.916566818475	0.182796569590041	0.235058628043859	0.777663730581859	0.436767279324304	0.817775765956986	0.18100875940857	0.196090099720689
CROCCP2	0.129718549958477	0.0998692941874993	0.193984010671627	367.96872293999	0.176453092458657	0.18589377548496	0.949214636145434	0.342511459080272	0.766625647166163	0.128719499968698	0.184112127366047
CROCC	0.455043069583714	0.133216346651021	0.000635902510415004	393.874971936603	0.633035873844562	0.221788243644653	2.85423547904011	0.00431405413782432	0.113967592190054	0.978250565450505	1.04624748621979
ENSG00000290851	-0.065820996473683	0.231854376994334	0.776495151588763	54.0716066496239	-0.130732263720609	0.408278484059834	-0.320203657123037	0.74881395105196	0.941484081383407	-0.381899617876162	-0.395925859349852
ENSG00000290122	-0.341118530161931	0.769314528247277	0.657472235514968	21.3595002048296	-0.328647534340618	1.01392247500338	-0.324134776023702	0.745835999512928	0.940195559218376	-1.10079350078454	-0.769636300949708
ENSG00000226526	0.347839152359946	0.326214093237718	0.286292115738032	22.8467993173455	0.478568874973357	0.558644051744472	0.856661542316498	0.391631963107013	0.799434100039678	0.698305303015802	0.754577570200047
ATP13A2	-0.200199688039573	0.14530096918772	0.168256517364074	218.427363997108	-0.323978076480609	0.249489351589787	-1.29856474601488	0.194093343111814	0.629311829442775	-0.732807299705765	-0.760819269533036
SDHB	-0.0148734723952026	0.0602481397822008	0.805008652899674	440.37322135273	-0.0494365468662801	0.146616778607931	-0.337182056076124	0.735979663259878	0.935999019114033	-0.248858602511226	-0.242420482272918
PADI2	0.199208128986191	0.116213559799029	0.0865001453982239	807.568106679797	0.256162038039041	0.20724853966352	1.2360137179009	0.216453464618737	0.656669285370742	0.310180018774048	0.334621308183612
RCC2	0.0802928568047861	0.103762752462196	0.439042010491577	207.325076997211	0.0327486719095718	0.196966237964939	0.166265407959923	0.867948087551144	0.972786915721075	-0.000347506156142637	-0.0872355169820222
ARHGEF10L	0.144991984030953	0.102939276160503	0.158977279014193	1929.81361142362	0.20619677122382	0.196943167977419	1.04698616022802	0.295105961316593	0.734216595954394	0.168603541712937	0.240275167697962
ALDH4A1	-0.0207922876290128	0.119683139313516	0.862079394151237	392.809860845105	-0.0763813405196392	0.229551543829486	-0.332741567516428	0.739329369379935	0.937772631988955	-0.264314607542022	-0.293298571181717
UBR4	0.18719911768661	0.0508775003462364	0.000233775357917687	1304.23633303286	0.272242085728378	0.114978259679051	2.36777010269865	0.0178956520789403	0.225111829455895	0.27882047607352	0.364984208954753
EMC1-AS1	-0.00733782447567132	0.0825357446231563	0.92915756296682	266.55074750542	-0.0403803782290346	0.162857138719422	-0.247949697179709	0.804173327416287	0.956574684316582	-0.229180506886741	-0.225320312235379
EMC1	0.231418829340933	0.0638663451077753	0.000290658556491599	192.553607030182	0.233490977069946	0.175704378443165	1.32888536494538	0.183885792899349	0.61789279602555	0.394292924323869	0.291813028763048
MRTO4	0.304103844325997	0.162446096999849	0.0612025576312418	90.5868637989864	0.398718541034459	0.308574274405427	1.29213150319392	0.196311607698114	0.630763085478961	0.584097794537632	0.603801415006368
AKR7L	0.21795849396825	0.156629555666803	0.164057478788462	45.3950699469489	0.242993757710434	0.331695482619705	0.732580847322031	0.463814116124138	0.829913232380908	0.35914348934101	0.309756506992182
AKR7A3	-0.0883231227483701	0.213305706394756	0.678824116775921	17.3665041022153	-0.103924345773636	0.490736880951674	-0.211772030608538	0.832284889956306	0.964594654931754	-0.440660191262276	-0.345306223871745
AKR7A2	0.025192162125952	0.0853882072944687	0.767970252788461	99.5299235014351	-0.078077919337487	0.216214092431698	-0.361113923978622	0.718014284760506	0.92861656382561	-0.144233838219956	-0.296502109833589
SLC66A1	0.026864506973522	0.107841774444643	0.803275389232001	45.4238785241811	0.00103031142636269	0.256151299380994	0.00402227679052381	0.996790696103301	0.999540736084865	-0.139866786815882	-0.147127219455864
CAPZB	-0.0475734459780204	0.118092580910421	0.687059511856595	1239.22880517479	-0.0666523660991454	0.225317301558433	-0.295815570478328	0.767370931373267	0.946564360106392	-0.334249164006681	-0.274927986054018
MICOS10	-0.712040716820741	0.157064492974836	5.8033797548536e-06	179.431567867396	-1.12415936856041	0.310491165714394	-3.62058407031931	0.000293938719522267	0.0287634973489139	-2.06939531661477	-2.27174918962609
MICOS10-DT	-0.14186774044578	0.15332485166871	0.354822579948869	30.4555427149567	-0.301121123909633	0.39524899064331	-0.76185172141623	0.446148507117272	0.822583323290492	-0.580483086184849	-0.717659983176974
NBL1	-0.220665437484763	0.212347499223688	0.298725052277418	104.870880550483	-0.404282208006282	0.355409683844474	-1.13751038979341	0.255324983728011	0.697242529106291	-0.786250212499686	-0.912452300985022
TMCO4	0.291084395113638	0.13880433779647	0.035986115098115	288.455987549823	0.41426220892097	0.244165203933637	1.69664719725406	0.0897633810552393	0.474956469661664	0.550099660692378	0.633151504929961
OTUD3	0.00859521106557592	0.0505816323641905	0.865067142377006	223.997496530027	0.00755480337865941	0.157016643169385	0.0481146662300601	0.96162485778183	0.992542520638457	-0.187574025225574	-0.134807448671785
PLA2G5	0.103638601044693	0.194147720532118	0.593470833452613	134.28722191536	0.183134991173384	0.369881341503995	0.49511821934226	0.620516673766177	0.893808509439203	0.0606160357294829	0.196729119029114
PLA2G2C	0.177408632107932	0.229192508508357	0.438895622707895	18.1843769908901	0.261716915248036	0.495208916097498	0.528497986891069	0.597153743943371	0.887643248226219	0.253254245606724	0.345110218959942
UBXN10	0.951005763598166	0.280145666472547	0.000687080757319118	24.9954928542553	1.25154698416813	0.493752452245882	2.53476611300936	0.0112522425685946	0.177274313797648	2.27337494270522	2.21414150192325
VWA5B1	1.41717844371657	0.355650374181548	6.75507139276757e-05	92.9460291636848	1.99394735788831	0.555650002852103	3.58849518159553	0.000332592139163169	0.0308721526203801	3.49070763590556	3.61596749866277
LINC01141	0.187178216208875	1.43451768540456	0.896185381312243	23.9295536570369	0.906473184447399	1.81837637654392	0.498506907667971	0.6181268016723	0.893236172003355	0.278765895328513	1.56256124904943
CAMK2N1	-0.118566625588435	0.0801185834148078	0.138902820774656	450.649363554948	-0.278037352530758	0.180499463403248	-1.54037772350383	0.123468308178848	0.532281870396192	-0.519636086535155	-0.674072409723119
MUL1	-0.086714718431455	0.154695022860918	0.575102478956383	78.0240887646126	-0.150316343982283	0.292652139933138	-0.513634870452768	0.607507295097609	0.889676061383626	-0.43646010995685	-0.432905195305031
FAM43B	-0.556297011776062	0.293818927795811	0.0583136265306412	52.7441824930321	-0.842266063552209	0.473242787060629	-1.77977580764332	0.0751126583424467	0.44371178217508	-1.66269644300663	-1.73946852644816
PINK1	-0.0264477001384081	0.114563290670408	0.817426151434237	176.019860838212	-0.109632589862495	0.212360637557733	-0.516256643054622	0.605675173707019	0.889162903000163	-0.279082780012945	-0.356084727281433
DDOST	-0.0035572659602668	0.129225609796375	0.978038957033142	84.3650445924533	-0.0917560943633185	0.266097626384428	-0.344821168118048	0.730228818145551	0.933929369495026	-0.219308204893004	-0.322329711782495
HP1BP3	0.266032058140987	0.158673588208687	0.0936208252522908	2351.97677053093	0.354810862946339	0.274639001671503	1.29191724695653	0.196385804260901	0.630763085478961	0.484679634726604	0.52089342252791
EIF4G3	0.0864170874355135	0.0750881093682477	0.249783337705884	4879.02884022503	0.116403793091006	0.157403554745782	0.739524550630426	0.459588537562578	0.828126034849308	0.0156449071392694	0.0707249687392988
NBPF3	0.167731176355642	0.0705455300636949	0.0174242946769947	250.344308733661	0.258951638418352	0.180784042179457	1.43238106249058	0.152034795231326	0.577266476214553	0.227983173798589	0.339888727854533
ALPL	0.611621101236333	0.285038030701266	0.0318927205479115	59.5545218056036	0.849945064874	0.491977552412258	1.7276094421515	0.0840582688374661	0.465460573834806	1.38712814471851	1.45582290358267
RAP1GAP	0.14572776876558	0.256847256660076	0.570461926466501	55.519884929876	0.216832613313208	0.448224596444514	0.483758845527903	0.628557025338244	0.897489234041264	0.170524921602447	0.260358131642885
USP48	0.154109583605357	0.064775340729541	0.0173530988458562	1092.8620422912	0.202319509448571	0.146350228003105	1.3824338520626	0.166838527918056	0.59558076192057	0.192412641900042	0.23295398825745
HSPG2	0.0856792725058046	0.142793780427907	0.548492214113803	76.3519976988159	0.0931890506734524	0.270827160571087	0.344090491060597	0.730778233817454	0.934074558085392	0.013718225731775	0.0268900912520138
LINC00339	-0.0613268508041688	0.158569325871403	0.698940530475477	65.9350409866595	-0.135910567254385	0.306222692244806	-0.443829182801818	0.657166087786816	0.905032569840084	-0.370163901295527	-0.405703710721722
CDC42	0.0519374930566611	0.10773289437237	0.629738439537198	384.648570292183	0.0217952853040357	0.210281775596409	0.103647999177386	0.917448694930673	0.985455042019034	-0.0743928391203417	-0.107918079436882
ZBTB40	0.353961028109676	0.0916103721613764	0.000111652250027753	304.803166123943	0.476602616691248	0.180229528827713	2.64442025561109	0.00818309860545042	0.151698417558156	0.714291566929772	0.750864813480445
EPHB2	0.46167657044807	0.37109527966155	0.213465802438279	132.091925014824	0.668900428060055	0.587975871469639	1.13763244465822	0.255273992942604	0.697242529106291	0.995572853557353	1.11396817473294
TEX46	-0.0915697104766986	0.18279798111869	0.616417624637057	26.4682152393551	-0.192693791243938	0.395747560042229	-0.48691087627521	0.626321490961792	0.896459730950897	-0.449138117042983	-0.512923753147564
KDM1A	0.194175391482072	0.072667647525249	0.00753776544925784	645.347644284383	0.255353751961518	0.167995860711956	1.5200002600025	0.128510910291644	0.541231154556745	0.297037858880628	0.333095074528049
ENSG00000240553	0.339188420050974	0.147228443146872	0.0212325256024882	65.0371068467288	0.476587616477316	0.284595756766389	1.6746125166881	0.0940102818455523	0.486260432115216	0.675715349316324	0.750836489559026
LUZP1	-0.00138998925173895	0.0556774308423145	0.980082849470983	1285.39357253081	0.000539130800566831	0.142421166261895	0.0037854682328288	0.996979640555127	0.999540736084865	-0.213648720961357	-0.148054683658078
LINC01355	-0.00575624538356089	0.0563635113769088	0.9186557426089	187.010166424359	-0.0466136006578948	0.17754286286616	-0.262548434250687	0.792898649418547	0.954499009667023	-0.225050475210026	-0.237090097857186
ENSG00000284726	0.64819022841431	0.233795668421841	0.00556335598318768	20.5392107283183	1.07539188202196	0.493708567108199	2.17819165731893	0.0293917709262192	0.288832381685121	1.48262235957521	1.88151936111074
HNRNPR	0.132278867402965	0.0659521567106004	0.0448904882359255	751.097913505482	0.159683187392607	0.13203177990357	1.20942993807425	0.226497712674171	0.667882790066176	0.135405344641868	0.152446614097727
ZNF436	-0.355090362692033	0.179837534790292	0.048324190887065	60.7761461276078	-0.606012257231064	0.346151430428175	-1.75071429426552	0.0799951359530168	0.45604264292761	-1.13727862582124	-1.29336593914737
ZNF436-AS1	-0.0926781824321137	0.13486757157967	0.491969845159134	102.354381242642	-0.167595691125141	0.265772243771133	-0.630598924654692	0.528302802162934	0.860757343865065	-0.452032707842426	-0.465532654677343
TCEA3	0.0766361704003472	0.220409641069711	0.728066388792298	296.171262006949	0.121372438041564	0.352208101649108	0.344604333271364	0.730391847650106	0.933990803214069	-0.00989633666198457	0.0801069355416021
ASAP3	-0.202414156154761	0.214785719626578	0.345987663308707	1041.84452822802	-0.263926940721229	0.346675235031703	-0.761308896775084	0.446472587857146	0.822701505558243	-0.738590016174657	-0.647428643368074
ID3	1.25131026408124	0.454471813305595	0.00589926424698903	978.193036052468	1.72184216392428	0.755787887484438	2.27820820158319	0.0227141758649248	0.253287019851797	3.05757037487938	3.10216908442544
RPL11	-0.0889941993620405	0.365889691396002	0.807829663184485	265.982214919834	-0.389960518470639	0.541830423519732	-0.719709528190488	0.471703858484383	0.833589803875144	-0.442412596618282	-0.88540959273894
ELOA-AS1	0.00548001334874369	0.0874047052963096	0.950007781421861	394.921818312145	-0.0171415051452776	0.161633639770879	-0.106051594021988	0.915541416848154	0.985455042019034	-0.195708847767127	-0.181439870391717
ELOA	0.118455958898665	0.116794280088365	0.310474257625634	164.51617743167	0.109657573349411	0.219374223062265	0.499865352540928	0.617169890046573	0.893236172003355	0.0993091100166906	0.0579865238943754
PITHD1	-0.244979766608998	0.104658403330765	0.0192447490653964	85.8234307549867	-0.462220162622978	0.244846158670175	-1.88779830213968	0.0590530332217462	0.402854338078578	-0.849743053282734	-1.02185274561655
LYPLA2	-0.288074673444654	0.161634473587365	0.074706825717948	66.3493398722381	-0.506345367293814	0.313906183865222	-1.613046806084	0.106734339239184	0.511141688266894	-0.962278260168179	-1.10517147929265
GALE	0.379998939838019	0.122910562421446	0.00199033753551667	87.5774224578984	0.478978757766741	0.253018777398039	1.89305617034592	0.0583504000273498	0.401288695192324	0.782285258026227	0.755351525030515
HMGCL	0.149768930215311	0.099038314351767	0.130474796471718	251.270378306102	0.200091355614302	0.18428483087778	1.08577225082082	0.277579766130082	0.71826235156818	0.181077744968263	0.228746711321472
FUCA1	0.44616394004637	0.126591864984366	0.000424397798667074	34.2443112315429	0.589604549463584	0.290094170884618	2.03245914133895	0.0421071961081127	0.346892545008972	0.955064190242451	0.964238961244248
PNRC2	-0.0435089943537766	0.164428091998724	0.791311429534699	112.636620718769	-0.124339480382733	0.305268744359828	-0.4073115334604	0.683779192947927	0.914479979198726	-0.323635522210112	-0.383854785315162
SRSF10	0.0286088671195766	0.136223090021569	0.833656109785391	635.553007593713	0.012967313475792	0.226733447620691	0.0571918859430275	0.954392341661889	0.991376723235434	-0.13531167939524	-0.124587360387407
IFNLR1	0.267929499987227	0.130214786572865	0.0396288748869601	85.6474896347637	0.387810027569416	0.274145747111183	1.41461259806498	0.157182113014167	0.58413778169804	0.489634489636353	0.583203583563407
STPG1	0.576708730334558	0.144228941978482	6.37278096165634e-05	172.50638198511	0.808464401467127	0.273752236800589	2.95327048617339	0.00314426322959018	0.0991755570902193	1.29596027429532	1.37749768395169
NIPAL3	0.229142890605202	0.107750623596073	0.0334530126353075	307.166618442151	0.282601929746172	0.199424591002438	1.41708667083447	0.156457589094875	0.583179687300859	0.388349687517236	0.384546023819603
SRRM1	-0.107903614826796	0.0929773881139603	0.245830607189284	920.418132258464	-0.202828294065719	0.173931622171488	-1.16613811527464	0.243558608362186	0.683074246242292	-0.491791401160643	-0.532060070992357
SYF2	-0.018297472394152	0.0850787112860179	0.829716464010681	80.1746252064233	-0.186185956731156	0.22294213821814	-0.83513129558747	0.403643787711386	0.803598941761074	-0.257799811033314	-0.500635435515418
ENSG00000284602	-0.0371614713809483	0.136905079337716	0.786052884387597	64.702471367206	-0.0744688361850447	0.267800103994205	-0.278076203385852	0.780953862543847	0.951120100785962	-0.307060017970564	-0.289687314520198
RSRP1	-0.244064154279463	0.167320109173129	0.144657058554899	1440.27052963175	-0.349928905532755	0.265070369980824	-1.32013587772209	0.186789656005306	0.6208027924061	-0.84735208343277	-0.809820520192365
RHD	-0.364628976437216	0.639695654806013	0.568675097049169	36.8921399650726	-0.462615494618573	0.895612036791971	-0.516535593107518	0.605480386266869	0.889162903000163	-1.16218713473873	-1.02259922512866
TMEM50A	-0.119533209075076	0.0838371849471704	0.15393244975538	177.997221934881	-0.231945109826941	0.187156639173292	-1.2393100819265	0.21523068645964	0.655022507539467	-0.522160159114217	-0.587039446974918
RHCE	-0.159765020108243	0.200715223933902	0.426044482165457	92.1446356610679	-0.175662651008219	0.388972812634003	-0.451606501283948	0.651552485625885	0.904163720730043	-0.627218865825416	-0.48076496661987
MACO1	0.138655013717247	0.064636277115328	0.0319402327545393	445.640412302886	0.167307595606064	0.136913992783743	1.22199047887186	0.221711227533698	0.662302790080465	0.152055593993746	0.166843284710674
LDLRAP1	0.245031763105617	0.212962180818243	0.249901707542223	104.484463708483	0.35290414597366	0.355953104531463	0.991434381330043	0.321473518905776	0.754517532308254	0.429840844716612	0.517293093762809
MAN1C1	0.109070325212997	0.264293586322307	0.679836510775174	1594.89221662948	0.143247777589212	0.411700119094054	0.34794203583042	0.72788371529787	0.933257237846076	0.0748000831705354	0.121412706323656
ENSG00000233478	0.558770449917878	0.352307173297488	0.112732051200866	75.1547237410967	0.715702495312965	0.545843887137672	1.31118532638702	0.189795158608011	0.62562608039836	1.24911742798035	1.20234145268203
SELENON	-0.252577423094968	0.11577532036581	0.029137800952839	171.817170084141	-0.434345766591627	0.214784499354091	-2.02223981664324	0.0431515827125991	0.351179513819369	-0.869583074001512	-0.969219349428512
MTFR1L	-0.287126760674586	0.107153398319491	0.0073713235172532	177.027975934055	-0.603656194000179	0.233717534798066	-2.58284511909534	0.00979893017024426	0.165395646315118	-0.959802943071063	-1.28891713927613
PAQR7	0.301171238243794	0.113553058461058	0.00799570254977043	116.356429688571	0.376240721037249	0.215617137220524	1.74494813300691	0.0809938978045961	0.458058511740757	0.576439779788167	0.56135801985528
STMN1	0.197178986591408	0.208583898582665	0.344494416047273	45.7215652204482	0.0576890513814449	0.428360981319357	0.134673917320298	0.892869696249736	0.978223066522387	0.304881249709115	-0.0401422320783187
PAFAH2	-0.0227141474790482	0.073462278210731	0.757173421095264	184.790029112407	-0.0542665487143788	0.16589604378059	-0.327111771189374	0.743583349025762	0.939016328985849	-0.269333226021772	-0.251540658386295
PDIK1L	0.068811724086492	0.108337599636864	0.525323982197397	102.398431089601	0.0648351750717714	0.219976396061092	0.294736963750262	0.768194823812771	0.946564360106392	-0.0303285814293689	-0.0266486748016468
CNKSR1	0.304285279805615	0.172871616882755	0.0783771770044844	36.7279065486115	0.334372049680105	0.330463055297458	1.01182883932102	0.311619898325922	0.747565172766073	0.584571583222523	0.482300150227228
CEP85	0.188556765633902	0.114196139735965	0.0987047150918998	84.6686903816161	0.207356999243436	0.224580781148577	0.923306964126436	0.355847259693125	0.775473958472649	0.282365748678673	0.242465950269761
SH3BGRL3	-0.458881850385417	0.666616690983138	0.49121705414853	29.3905848425987	-1.02183068099498	0.947971237494628	-1.07791316928091	0.28107250780628	0.720830725734955	-1.40831289409489	-2.07852863166404
UBXN11	0.438726451767298	0.150281167612902	0.00350738756301992	74.7834976106095	0.668657151763778	0.309037349851904	2.16367747162021	0.0304891111694335	0.292216654450208	0.935642422250579	1.11350881203785
DHDDS	0.0781633803826464	0.0903988878278233	0.387231029593438	179.362135522823	0.118901505988538	0.190330867605749	0.624709525492367	0.532161720192749	0.862115785659819	-0.00590828090470032	0.0754412363976865
DHDDS-AS1	0.646958324485567	0.189406105970195	0.000636134970282997	24.3948547653207	0.73574854626417	0.427812181055079	1.71979335522811	0.0854700108967001	0.467974707318833	1.47940544663437	1.24019309763009
HMGN2	-0.354782228187726	0.187933259199284	0.0590515035692964	270.848775048942	-0.583293526758299	0.351301055817727	-1.66038079618224	0.0968378709321259	0.493114224270048	-1.13647398363178	-1.25046764852549
ARID1A	-0.00607342286202922	0.0924124121511171	0.947600067359666	3055.94234676075	-0.0233823470540607	0.171749743485256	-0.136141962017358	0.891709055432244	0.978223066522387	-0.225878731627773	-0.193224043378369
PIGV	0.127092061759218	0.0939321778779038	0.176049423223349	103.194989212421	0.145486463165653	0.203868007853659	0.713630670635122	0.475455586954014	0.835764587650795	0.121860861336229	0.125639869658523
ZDHHC18	-0.0577574986492858	0.146398048784406	0.693194439301228	167.246071015962	-0.131513568776614	0.255824429847017	-0.51407744309353	0.607197847372329	0.889676061383626	-0.360843129708096	-0.397401146509804
GPN2	-0.0321525504210402	0.109312716700446	0.768655764142239	144.603879519244	-0.0993014046279614	0.20434862869298	-0.485941135319068	0.627008902031618	0.896819779868331	-0.293980051035128	-0.336577026919797
GPATCH3	-0.0631094389442357	0.206562632368023	0.759968578621737	40.2165115647263	-0.145248450164277	0.369332187590532	-0.393273196987937	0.694117712370852	0.919678550530782	-0.374818834786832	-0.423335823367358
NUDC	0.0786877895250387	0.107477454169461	0.464087401714634	262.385515184072	0.0590398931664981	0.216798485530111	0.272326132823922	0.785371264183798	0.952555126961966	-0.00453887334206691	-0.0375915260188907
SLC9A1	-0.0517046057096142	0.212419583534016	0.807689420991376	91.2812158707851	-0.0589656302856323	0.352624964602468	-0.16721910302666	0.867197654002452	0.972786915721075	-0.345037002969755	-0.260413626316488
WDTC1	0.114163810038699	0.100421008916162	0.255600222509021	460.401799560123	0.14040448562447	0.189147219401488	0.742302668094974	0.457903975643488	0.827661308596063	0.0881008746263386	0.116043904348891
TMEM222	0.0387601447058276	0.0756504750792806	0.608400307745454	141.313935722006	-0.0443838572006393	0.174585187170522	-0.254224644827905	0.799322012094693	0.955586453950133	-0.108803300396375	-0.232879819340248
MAP3K6	-0.650833125790783	0.302857823001203	0.0316365818405395	72.2436359469123	-0.878095141410869	0.470970326001126	-1.8644383582858	0.0622601704108896	0.41178917270134	-1.90956183685383	-1.80712222728049
GPR3	-0.947181166668868	0.275277422775456	0.000579945603835531	16.4058149684801	-1.25551045383892	0.66858286297779	-1.87786813476945	0.060399206519021	0.40610964136937	-2.68342563049171	-2.51977084015501
WASF2	0.0144339204704744	0.0912585284183185	0.874326650205162	1426.60055223554	0.000136687502664495	0.183025526177055	0.000746822071869182	0.99940412225458	0.999964869031941	-0.172327203290677	-0.148814590976532
AHDC1	0.0751346963909684	0.17490723993712	0.667509323477668	1002.4240370951	0.11854147564293	0.29073649212833	0.407728231069825	0.683473208824742	0.914479979198726	-0.0138171871913273	0.0747614146789028
IFI6	0.381600216148451	0.181458435764155	0.0354690811758512	20.7822124245402	0.541993749880159	0.400179273844515	1.35437736360815	0.175616015657175	0.605670182236762	0.786466725724077	0.874338607009302
FAM76A	0.1428450448159	0.101296430721183	0.158489908265486	167.201665155665	0.165293253438081	0.197733448234733	0.83593977100859	0.403188786944964	0.803598941761074	0.162997165774873	0.163039734338983
STX12	-0.140871148495123	0.0763249222511494	0.0649391283019085	527.688254340088	-0.215355646083993	0.164389869953892	-1.31002990722236	0.19018571836909	0.626140415319719	-0.577880651475448	-0.555714649237684
PPP1R8	-0.0327350169340454	0.126137712938861	0.795235534808079	131.003793559051	-0.0589466161637098	0.228641540636197	-0.257812364278558	0.796551721676052	0.955495574350517	-0.295501065799003	-0.260377723195531
RPA2	-0.0689814227433572	0.0704656201963603	0.327610969354519	171.760730162764	-0.183402316052595	0.167341854997385	-1.0959739633307	0.27309016886061	0.71321385659416	-0.390152547287526	-0.495379269157049
XKR8	0.279498975426635	0.155751105163234	0.0727296951367527	41.1640362820654	0.41415928205397	0.319805510680329	1.29503485156625	0.195308207081547	0.630471702261643	0.519846257284323	0.632957154868954
EYA3	0.115351472722473	0.0495684730159606	0.0199592144565233	880.580096478617	0.16324154497525	0.124766445632199	1.30837697706378	0.19074547760074	0.626953638966841	0.0912022588882479	0.159165627640308
DNAJC8	0.0597178523031056	0.0846316946472723	0.48042421920108	193.66354895265	0.0786348547598261	0.183805188572365	0.427816294907623	0.668784872432645	0.910559635722258	-0.054075720422749	-0.000591643557903557
ATP5IF1	-0.243551274818875	0.154680182521063	0.115360958880849	101.807659504246	-0.507549121325227	0.311059053132741	-1.631680917863	0.102746721970952	0.50381219786923	-0.846012783723303	-1.10744444918147
ENSG00000270605	0.0525564231769707	0.39608655754856	0.894439155084432	19.0005371891084	0.0379488271107145	0.648546857793902	0.0585136241964093	0.953339510549602	0.991165743488311	-0.0727766056892706	-0.0774164045380007
SESN2	-0.0543366748803559	0.136129382296643	0.689779262076139	117.39895617764	-0.0986690486242453	0.241952113970859	-0.40780403611654	0.68341755020782	0.914479979198726	-0.351910215384293	-0.335382990498773
PHACTR4	0.000560230459948713	0.0826308808717875	0.994590450867318	1599.35358295227	0.0131959007819182	0.160448694644402	0.0822437403505457	0.934452891466171	0.987663881452045	-0.208556045403111	-0.12415573395025
RCC1	0.00905517954763224	0.235683414145763	0.96935206142749	78.7562463593642	-0.00196801312669443	0.393195105904186	-0.00500518215293858	0.996006459110435	0.999220558797329	-0.186372893767363	-0.152788759312149
SNHG3	-0.486313938117538	0.165467309376867	0.00329237661101769	50.6097749573026	-0.740382769261142	0.324985384753218	-2.27820327927473	0.0227144689992196	0.253287019851797	-1.47994724476205	-1.54708897543178
TRNAU1AP	-0.0938397565768672	0.141512858989964	0.507254836002204	444.056934784884	-0.150683205947711	0.230862783530047	-0.652695959234586	0.51395230802368	0.855299266195502	-0.455065966208458	-0.433597916724033
SNHG12	-0.274126362453317	0.17769225975602	0.122902880648902	88.7179716578487	-0.399466325982725	0.310251632701551	-1.28755591873708	0.19790059241217	0.632314268272597	-0.925854557731632	-0.903358786411447
TAF12	-0.0925398771354659	0.0980412703588475	0.345227413703043	227.995499574658	-0.167134934945729	0.186148519142524	-0.8978579884257	0.369261264667406	0.783599266419467	-0.451671546482199	-0.464662638964365
TAF12-DT	-0.0104033029079071	0.15505275495533	0.946505877632224	32.9517911357416	-0.0817647718102151	0.328178820725453	-0.249147009637827	0.803247067247343	0.956574684316582	-0.237185495756774	-0.303463751860404
GMEB1	0.145025297636385	0.157645227326824	0.357600311409295	150.190458096782	0.191730239690969	0.276303778623078	0.693911030266868	0.487738005789281	0.842763127969479	0.168690534672305	0.21295896379604
YTHDF2	-0.100682074619426	0.0922699193464864	0.27519853061115	307.092573799785	-0.162470723128003	0.171315664937882	-0.948370501827221	0.342940870981774	0.767008135708179	-0.472933545767958	-0.455855513305707
EPB41	0.00562788428293286	0.114757152728842	0.960886075038652	628.494975525128	0.0022089395166991	0.206782372887734	0.0106824362533956	0.991476811145123	0.998890583698195	-0.195322707329817	-0.144901693235771
SRSF4	0.0274059539649126	0.0991964932902749	0.782333427909282	1072.13474615008	0.0195783720484265	0.192993742937354	0.101445631088577	0.919196714912105	0.986158869099283	-0.13845288773435	-0.112104131524459
MECR	0.0775830845915388	0.135572527745368	0.567144096323308	195.917154513794	0.112062132686915	0.261844426646524	0.427972189907227	0.668671367691715	0.910545535818947	-0.00742362718810433	0.0625268957871378
PTPRU	-0.0223821288388281	0.237651696854621	0.924965864228722	52.6623709970187	-0.0780266443494324	0.415136140217008	-0.187954352296682	0.850912434942925	0.969844344177159	-0.268466214369804	-0.296405290632277
SDC3	-0.163559891129866	0.129216415995136	0.205590925928856	348.835638482613	-0.310822242470864	0.244307750678968	-1.2722569857364	0.203281826299785	0.638582476583584	-0.637128542557066	-0.735977969910252
PUM1	0.000505781594749673	0.0629574610342526	0.993590100711421	2107.10668673346	-0.0177490752978736	0.136606990209027	-0.129928016646258	0.896623378087866	0.97919929359109	-0.208698229590519	-0.182587105313602
ZCCHC17	0.0358932115861996	0.0592370711831268	0.544564678263886	382.853325830324	0.0137548702960335	0.137098678636844	0.100328248476182	0.92008373158997	0.98638360590106	-0.116289821088355	-0.123100268430554
PEF1	-0.0407166337713671	0.115281536659895	0.72394374238178	70.8109869433323	-0.151710818732013	0.236720102036453	-0.640886926910208	0.52159615014364	0.858278591238977	-0.316343735339831	-0.435538290633597
COL16A1	-0.181857909576251	0.168922627029383	0.281670092268785	928.091239575985	-0.292053703042072	0.279812887646981	-1.04374643176026	0.296602721450759	0.735181375638776	-0.684910785115575	-0.700538566289978
ADGRB2	-0.0757946543429349	0.134337717772397	0.572611371946649	202.083327602945	-0.176965014244177	0.247922705647773	-0.713791073640482	0.475356380162554	0.835680631965426	-0.407944172421811	-0.4832241338105
ENSG00000269967	0.377276301872038	0.13598980266995	0.00553208972783092	32.2367693429206	0.507231977653577	0.304110942163441	1.66791755023721	0.0953320952145287	0.488617911198358	0.7751755402133	0.808700229491019
PTP4A2	-0.172718398033169	0.0848329018093015	0.0417520006797617	182.816378786494	-0.290399651549	0.193705164280609	-1.49918383759927	0.13382594676228	0.548843811480083	-0.661044465453834	-0.697415329199842
KHDRBS1	-0.21493372805813	0.0509481480657967	2.45741137170187e-05	776.518345424649	-0.329898926425251	0.123892990635063	-2.66277312973255	0.0077499645832219	0.147240262795154	-0.771282803274433	-0.77199922265402
ENSG00000203325	0.148120822477832	0.177672869567994	0.404466075456007	32.2389952377813	0.124963865465543	0.349949077597617	0.357091569788992	0.721023255337522	0.930433886217248	0.176773984760265	0.0868883926994277
TMEM39B	0.13804502551271	0.0947611042523502	0.14518019532145	117.069851196326	0.161063354797258	0.200286086094714	0.804166469762115	0.421300840591066	0.811238840038085	0.150462710893729	0.155052693803743
KPNA6	-0.0247279626854907	0.0592330848192336	0.676335567315747	686.268485682258	-0.0569138950908448	0.128322084174806	-0.443523774234481	0.657386926952761	0.905042227427803	-0.274591970674599	-0.256539469141613
TXLNA	-0.110113439284092	0.153134625988524	0.472102120616798	233.466505346913	-0.176437032739219	0.257339940234462	-0.685618534683997	0.492953690503655	0.846223013035581	-0.497561991486564	-0.482227180918707
CCDC28B	0.0138796665407953	0.138193042963684	0.91999755802371	43.263466264863	-0.113238717040546	0.327116352548108	-0.346172596259589	0.729213008018924	0.933929369495026	-0.173774545568997	-0.362893941022004
DCDC2B	1.08476555177874	0.212672829367728	3.38523607228667e-07	20.544436831446	1.22321075492759	0.443782061771919	2.75633212853083	0.00584536091064939	0.129241880974048	2.62266646091775	2.16063605633745
TMEM234	0.221243806968893	0.0841361597122935	0.00854872943273242	78.1901840519234	0.213924183983212	0.219786671118241	0.973326466499528	0.330391072493793	0.759280441849398	0.36772253975225	0.254866335047959
HDAC1	0.115687928692029	0.0609060919649484	0.0575056533065843	367.759091788728	0.122592559993519	0.141265236251813	0.867818319965082	0.385493799310555	0.795095918158206	0.0920808578903574	0.0824108119026444
MARCKSL1	-0.203788560680899	0.254963288688337	0.424124655050083	170.767785096747	-0.428106345651547	0.428725216762412	-0.99855648539748	0.318009588613915	0.751439210841216	-0.742179045808323	-0.957437859563986
TSSK3	0.561049530529491	0.160457659876267	0.000471301847333263	67.7562297495688	0.803944168103695	0.31861554104325	2.52324216662916	0.0116278295094842	0.180231357397005	1.25506886927514	1.36896242337735
FAM229A	-0.194299030875726	0.118560098090935	0.101250100873366	36.8495707827052	-0.441097898383168	0.3080843410247	-1.4317439728227	0.152217106874792	0.577443877644587	-0.717398711465258	-0.981968957610096
BSDC1	-0.0358912173253583	0.0991130147213034	0.717259249120628	439.942632803992	-0.0634246007434436	0.173397142300823	-0.365776505321003	0.714531852830892	0.927191190920354	-0.303742960029401	-0.268833208159007
ZBTB8B	0.0776140104013355	0.11817540910362	0.511329105464784	54.6819565906485	0.0330596668162721	0.266375364346573	0.12410932556533	0.901228714516377	0.980214006576384	-0.00734286956129607	-0.0866482856705919
ZBTB8A	0.127532222104859	0.0913676771219951	0.162770713717354	194.156520187976	0.124673838217127	0.192671627397981	0.647079385277635	0.517580566434915	0.85753836288233	0.123010267129084	0.086340753243705
ZBTB8OS	-0.0140565781553195	0.0968297345789501	0.884578236711338	975.810318241086	0.00253608918256212	0.175371406735675	0.0144612467321117	0.98846199665649	0.998729330915789	-0.246725418591387	-0.144283957950788
RBBP4	0.214052009951424	0.0621776422982797	0.000576176209685233	707.45356358183	0.266433836195309	0.137714132632637	1.93468768311559	0.053028632727134	0.38368952980114	0.348942353770517	0.354016871815352
SYNC	0.373147807303968	0.0871181499681794	1.8419261175618e-05	214.970775265379	0.444412012993509	0.181287251275246	2.45142452029771	0.0142292025720272	0.198573167164957	0.764394660883058	0.690081405077639
KIAA1522	0.210310772376616	0.102206737575048	0.0396189700164548	94.7660731872392	0.32526419074556	0.221340737743649	1.46951796610651	0.141692352434156	0.561926409409286	0.339172731896309	0.465102376787133
YARS1	-0.260647479852361	0.145831788159042	0.0738864387993785	487.844004929533	-0.338724308421157	0.25229813997393	-1.34255570990796	0.179415879827223	0.611376453097003	-0.890656689736054	-0.788663613393783
S100PBP	0.0389617634517437	0.0702435048808136	0.579122361143298	821.73591857564	0.0398942418179018	0.122124147633467	0.326669562006992	0.743917824287053	0.939016328985849	-0.108276806456612	-0.0737430053756204
FNDC5	0.356439104385829	0.241654314462702	0.140213666472863	62.4938831730882	0.446812679130345	0.445478780907231	1.00299430249045	0.315863610246179	0.750408464771966	0.72076265242204	0.694614425694593
TMEM54	0.1841507310826	0.184187587513333	0.31740735553483	41.7168374148749	0.136488991615964	0.371671677531562	0.367230003971377	0.713447460500655	0.926867610260308	0.270860119680191	0.108650533486619
ENSG00000287691	0.308673009418934	0.325732735896754	0.343319572732819	14.6831331718614	0.485509694599238	0.580924182922491	0.835753974222168	0.403293324060404	0.803598941761074	0.596029411909223	0.767683465259722
RNF19B	-0.118374328845091	0.266554051667105	0.656976593802849	132.723465216245	-0.123807332805028	0.418890820635913	-0.295559908944956	0.767566194391187	0.946564360106392	-0.51913393546013	-0.382849965901091
ENSG00000236065	0.547614403740221	0.329230285065888	0.0962489527682883	30.0323738899362	0.837490344427311	0.600134722951235	1.39550389670648	0.162863940543007	0.590675716607421	1.21998526232993	1.43230547077644
AK2	-0.0257117177423948	0.0916104708937863	0.778968487025836	261.945463799813	-0.026781721679124	0.187297380441963	-0.142990369731427	0.886297786877704	0.976709786201957	-0.277160883963482	-0.199642859815909
AZIN2	0.177638958964228	0.160315905424462	0.267837744719149	247.640241040952	0.233880064030127	0.294500339983126	0.794158893139232	0.42710293589829	0.813625610983333	0.253855706018818	0.292547716183854
TRIM62	0.154124202828799	0.118308602210591	0.192666848038634	104.547477315681	0.243335866857057	0.226184945383866	1.07582698063341	0.282004643281364	0.721398964639759	0.192450817579152	0.310402489284804
ENSG00000284721	-0.0268829673953457	0.289326655147711	0.925970591386125	34.2068156237123	-0.0602137105370798	0.532618642411119	-0.113052202349691	0.909989168964268	0.983425191980278	-0.280219408315605	-0.262770294503129
ZNF362	0.0693376487447828	0.0937382179974089	0.459485357307278	369.933215203382	0.0562344201333154	0.1850160768172	0.303943425353659	0.761170993190726	0.94478513204036	-0.0289552163481398	-0.0428889169824216
ENSG00000225313	0.326852862098863	0.31244018110815	0.295501288729875	21.5006194612736	0.546081462532803	0.538271856648613	1.01450866469745	0.310340097028341	0.746011701142858	0.643503084152782	0.882057167056575
PHC2	-0.242928264697565	0.17828287569729	0.173008576532444	484.765194209845	-0.327969172066978	0.306352990254589	-1.07055972195482	0.28436744218045	0.724590546004584	-0.844385896045815	-0.768355393902707
PHC2-AS1	-0.0205416891530767	0.19844759153382	0.917556697784101	32.9360545281069	-0.102359221369449	0.375205462592042	-0.272808451834144	0.785000462299266	0.952555126961966	-0.263660211154945	-0.342350901978618
ZSCAN20	0.11575753808712	0.125726437020144	0.357202060475667	68.0040840965773	0.165255742570847	0.251954574870607	0.655894986847195	0.51189169398989	0.855299266195502	0.0922626312889563	0.162968905025433
SMIM12	-0.0990793226389553	0.0535724735500421	0.0643936384410837	507.981865798133	-0.138353510109997	0.142235905473494	-0.972704533707057	0.330700171335241	0.75960033698666	-0.468748224602371	-0.410316559697517
TMEM35B	-0.180333036154073	0.174848436699627	0.302368405283722	32.1058505519799	-0.338313149249798	0.369664772026183	-0.915189043834113	0.360092395345753	0.778378401211142	-0.680928830897797	-0.78788724846239
ZMYM6	-0.0849070696663674	0.0314969247746717	0.00702354770941514	551.035390541988	-0.166959889447689	0.130426938038267	-1.28010280666638	0.200508981711609	0.635413967305277	-0.431739734796716	-0.464332112016303
ZMYM1	0.0786766484972223	0.0576269902690174	0.172166855022266	368.194677153567	0.0797606934110379	0.138799853840551	0.574645370323404	0.565531161010851	0.876707167198393	-0.004567966289756	0.00153420382212181
ENSG00000284640	-0.364965440174349	0.197456892655951	0.0645546609929263	20.9851761258954	-0.490555976148785	0.452500007446608	-1.08410158690808	0.278319759323403	0.71826235156818	-1.16306575402459	-1.07535740623545
SFPQ	-0.0316752107101547	0.0820553111618837	0.699479875707975	2693.41156306622	-0.0485772075252161	0.203665271909322	-0.238514927310946	0.811481739071113	0.95957700876983	-0.292733557491842	-0.240797848083919
ZMYM4	0.120741013964071	0.0642181434812423	0.0600849401061993	1791.28212304693	0.158833718088304	0.155208845535947	1.02335480648568	0.306140119231088	0.742656073576974	0.10527615260738	0.150842616852632
ZMYM4-AS1	1.48295219724054	0.514996598838968	0.0039825849405043	17.7491243688895	1.55513857582625	0.687409495790447	2.26231756376599	0.0236777900321806	0.260538086304657	3.66246489224861	2.78739361849382
KIAA0319L	0.193236351047598	0.0405810314069301	1.9193014539718e-06	1978.92503806295	0.269881778407075	0.101874748310718	2.64915283602897	0.00806938300279734	0.150665583330391	0.294585710417462	0.360527395245572
NCDN	-0.247215499781958	0.121809602715856	0.0424049573461238	73.9864311920594	-0.354270190566027	0.263460124429084	-1.34468239295691	0.17872782294488	0.610440444894163	-0.855581299925642	-0.818017884356395
TFAP2E-AS1	-0.00639207030735073	0.257233009755328	0.980175136218934	23.346915704405	0.0370616273115814	0.478795715304592	0.0774059293492303	0.938300623998754	0.988568902337252	-0.226710826620333	-0.0790916458050472
TFAP2E	0.125326574561132	0.146846905143962	0.393409489286699	130.716996640408	0.219780700025966	0.276072514418379	0.796097722690696	0.425975237721231	0.813625610983333	0.117250584120688	0.265924810676028
PSMB2	0.0985437290475263	0.0606135623023232	0.103998529799823	238.293523576555	0.1345445186721	0.153524124174215	0.876373790736775	0.380826861755098	0.792488256818757	0.0473116219053028	0.104978912594235
C1orf216	0.146063895655804	0.235923055180819	0.535839504074424	37.2947471080079	0.186295453723144	0.414857552883186	0.449058845448091	0.653389207384619	0.904668834521581	0.171402661268421	0.202696813444155
AGO4	0.0180348638761183	0.0877568202917891	0.837174044381438	789.234471889574	-0.0139113658314138	0.171214768045237	-0.0812509691204806	0.935242365975802	0.987762851284619	-0.162923936387646	-0.175340609907008
AGO1	0.29090567873314	0.0859877648211554	0.000716710984384622	344.03621429245	0.384395453979795	0.15904916120429	2.41683421068822	0.0156561462056526	0.209833695515363	0.549632972484189	0.57675606791666
AGO3	-0.00689247600860756	0.0602840285061373	0.90897353217845	2459.87180083969	-0.0357081187166793	0.116887528219255	-0.305491263787347	0.759992022660736	0.944157015932761	-0.228017553174641	-0.216497990642095
ENSG00000271554	0.443799433742009	0.220342478435808	0.0439953922713293	37.2993813051985	0.568462282787537	0.398174425982905	1.42767150698911	0.153386431022052	0.5790400152271	0.948889673909047	0.924317403947655
ADPRS	0.242213510804968	0.175165692667713	0.166736020376128	107.685381595005	0.340480600385416	0.309142299458092	1.10137176627805	0.270734888249092	0.711268129565948	0.422481445915302	0.493834526399746
TRAPPC3	-0.0367158234565621	0.0646385315649251	0.570023018389841	120.697055821455	-0.150022222916948	0.167841987794908	-0.893830113000479	0.371412794801849	0.784878623167672	-0.305896282275297	-0.432349825762975
MAP7D1	0.469186925620883	0.110571353900913	2.20261116701078e-05	151.889842326449	0.608851920062298	0.220225295502127	2.76467750298202	0.00569790972941333	0.128372878841318	1.01518490136567	1.00058251039813
THRAP3	0.0727627534603268	0.0524205793343173	0.165119680973337	934.776038140037	0.106205984059072	0.126296062809118	0.84092870115508	0.400387878406765	0.802356365265172	-0.0200111230417553	0.0514691139245775
SH3D21	0.366123369841891	0.130709562996495	0.00509374131280667	34.6475088574745	0.45739134377197	0.305310554616593	1.49811834820568	0.134102504787272	0.548843811480083	0.74605150664297	0.714589425210164
STK40	0.121204332179771	0.140934678577959	0.389787053213602	334.849555252497	0.193158288432743	0.257028249007646	0.751506066661945	0.45234815109731	0.825240719499629	0.106486031339835	0.215655454694608
LSM10	-0.378270793776382	0.116718332697754	0.00119158885692974	31.4192651273712	-0.451424252612956	0.375261206524135	-1.20296008424181	0.228991767312596	0.669130608275942	-1.19781047979923	-1.00146753590191
OSCP1	0.212989493279393	0.099009924323306	0.0314609397252923	136.568941119847	0.30448705182603	0.202867374266421	1.50091680797403	0.133377080263623	0.548560522309663	0.346167767577253	0.425870266316451
MRPS15	0.0845006972084095	0.189102225717048	0.654981963406135	63.7439162448274	0.0489453917517864	0.340545475883786	0.143726448353962	0.885716485266957	0.976679601056551	0.0106405716732983	-0.0566523118269006
ENSG00000223944	-1.17479214115425	0.357490526597012	0.00101542049940111	30.275853712289	-1.77171951768121	0.590118421191149	-3.00231183108131	0.00267937560649241	0.0917547344759105	-3.27779396735321	-3.49449460251055
ZC3H12A-DT	-0.0658927639886245	0.18143240311727	0.716469834678195	214.829241909498	-0.0747296645247827	0.314840171887593	-0.237357463238406	0.812379486280653	0.959730354555849	-0.382087026847073	-0.29017981958926
MEAF6	-0.018121648110996	0.0592463377389866	0.759704003909079	425.365956081037	-0.0862645247526295	0.143495030987446	-0.601167330736189	0.547728541414435	0.868595326641616	-0.257340675058014	-0.311960340597251
SNIP1	0.0030822784677369	0.0819718785479688	0.970005286695415	80.5862629700799	-0.000459268824307192	0.222691899823687	-0.00206235082942312	0.998354483280721	0.999903757217296	-0.201970135021315	-0.149939896272223
DNALI1	0.220310271273821	0.163680915609894	0.178310873050443	133.901477752824	0.354454083242954	0.31416758693203	1.1282325038822	0.259221740132021	0.700837516094156	0.365284766003706	0.520219738783911
GNL2	0.194020288227908	0.0982403997806699	0.0482733479855457	88.8446758351246	0.219287772265874	0.22989182622607	0.953873723419083	0.340147565778959	0.76545663081841	0.296632832438349	0.264994047474566
C1orf109	0.0594228153256358	0.194333564537389	0.759774124348487	47.7858583158338	0.0554745368636884	0.357344507250511	0.155241050969335	0.87663128656363	0.974755002394705	-0.0548461605915848	-0.0443237547863315
C1orf122	0.176023730885687	0.194418949824695	0.36526219502083	242.880629023751	0.160835445700444	0.340265810291509	0.472675892892839	0.636444428125122	0.899382216654114	0.24963780559084	0.154622347984808
MTF1	0.276423103580884	0.106466714413316	0.0094224543786755	218.416639694094	0.220185004719949	0.20486437426814	1.07478425913017	0.28247132942881	0.722024276198519	0.511814127737444	0.266688232746777
ENSG00000230955	0.0748425293843703	0.255759810209659	0.769806366858193	55.9926386649172	0.0992667534336195	0.415127312505465	0.239123638564043	0.811009712475671	0.95957700876983	-0.0145801329068848	0.0383662192703289
INPP5B	0.0466353332033347	0.0642166625376667	0.467704786118063	816.56834492367	0.0755603079502672	0.131438335376076	0.574872678766599	0.565377408758882	0.876707167198393	-0.088238550826118	-0.00639710890840549
SF3A3	0.108341133151459	0.0689815545867404	0.116279958400277	238.672381009149	0.0743968350303394	0.150308263843175	0.494961708212942	0.62062715033869	0.893808509439203	0.0728959189541638	-0.00859401861291486
FHL3	0.566563800439693	0.196392564527627	0.0039159569577424	37.051861136079	0.667817473987597	0.381468473816955	1.75064918813722	0.0800063569196577	0.45604264292761	1.26946847124047	1.11192330349394
POU3F1	-0.00540753737515155	0.415132465455346	0.989607007568651	70.89687971974	-0.0410347998989285	0.613849079696212	-0.0668483528870585	0.946702429431838	0.989967732900757	-0.224139882039037	-0.226556013808494
MIR3659HG	-0.116559959588472	0.150172646477915	0.4376468219966	440.562415162432	-0.125276563458353	0.279327808261117	-0.448492988357407	0.653797445361596	0.904668834521581	-0.514396010850179	-0.38562421790573
ENSG00000287987	-0.219249606176181	0.276218138688103	0.427337911131573	16.9612593132319	-0.381445651784614	0.54983875058501	-0.693740940191591	0.487844686413341	0.842768168254634	-0.782553003689518	-0.869331527719352
RRAGC	-0.106105308730076	0.0884213354481845	0.230140630934688	139.91193368778	-0.200792665931846	0.187894777941042	-1.06864420678499	0.285230020863879	0.725786230054073	-0.487095422830546	-0.528216327725555
RRAGC-DT	0.0186540851224582	0.105197278175207	0.859253280770447	1836.05705035335	0.0525482304383003	0.204183623712181	0.257357713037617	0.796902643766696	0.955495574350517	-0.161306942729197	-0.0498493075294948
MYCBP	0.389461580624698	0.13955443481017	0.00525860235681433	93.7036474399517	0.539761283791437	0.261177233839807	2.06664752457904	0.0387673791807631	0.333901011353296	0.806995376153932	0.870123187525705
GJA9	0.47900435020895	0.165214383863864	0.00374009229301499	24.6211618147951	0.675816945901065	0.431059879674321	1.56780293821746	0.116927128992448	0.523962560925055	1.04082147859076	1.12702818232407
AKIRIN1	-0.177932810240947	0.141687972047734	0.209185791488023	390.239749528281	-0.277540308594563	0.239891143702035	-1.15694270455975	0.247295769764312	0.688398490317749	-0.67466103872608	-0.673133874215939
NDUFS5	-0.272484973079577	0.141379367281626	0.0539382730266353	134.003895528177	-0.522635613553222	0.286188506510468	-1.82619358102736	0.0678211079018222	0.426012046104979	-0.921568341417072	-1.13593128425516
MACF1	-0.207175038648088	0.139726008340669	0.13814788353164	30719.2565959269	-0.274331486703042	0.258410718754678	-1.06161032338399	0.288412625204422	0.72724290906739	-0.751022271763165	-0.667074866023498
ENSG00000287422	0.14168173264918	0.254582519875771	0.577851483368871	23.7813387275929	0.0718781297489211	0.511662764043884	0.140479500952616	0.888281147746599	0.977286313282071	0.159959368852527	-0.0133499248147456
ENSG00000226438	0.0217136201190542	0.244757107908776	0.929308433050363	67.3166974808861	0.102490369436834	0.430217322440532	0.238229295034956	0.81170325693763	0.959629381782741	-0.153317474156305	0.0444531622148311
PPIEL	-0.0774122171575394	0.0799080515179945	0.332661868401591	299.410099787085	-0.136561197461562	0.187279649669052	-0.729183323991068	0.465889530526794	0.83036093195932	-0.412168169626072	-0.406932253124138
PABPC4	-0.252205990542761	0.133748819899805	0.0593395858619884	125.953059372979	-0.39724675549587	0.247150272101341	-1.60730859051203	0.107986690769682	0.512227372540529	-0.868613139450637	-0.899167716848163
NT5C1A	0.199935742077437	0.185593388845503	0.281355925729607	18.2092271230646	0.115575811825848	0.417222154462163	0.277012643239991	0.781770398001676	0.951599208106971	0.312080059771192	0.0691615459510039
HPCAL4	0.313658052688236	0.184910579392323	0.0898349800841949	23.4484106245016	0.214680848303971	0.44595490381693	0.48139586865514	0.630235172369319	0.89805995345684	0.609047026213	0.25629509472157
PPIE	0.016649326681722	0.119042553778643	0.888770372922735	360.2966017541	0.0248423948232718	0.231548061659044	0.107288286696402	0.914560276767111	0.985153332112188	-0.166542037139401	-0.10216442212449
TRIT1	0.124540519573661	0.043697159965374	0.00437078631420503	297.327079061035	0.125107905979363	0.13710556346299	0.912493284877785	0.361509102880279	0.778914369804155	0.115197931797395	0.0871603749666851
CAP1	0.160716604015232	0.141629939928314	0.256474075020507	131.404878190319	0.132986870236872	0.28282887123396	0.470202598683298	0.638210277696313	0.899720650903865	0.209665780688742	0.102037707083601
PPT1	0.129831177234979	0.104935559398554	0.215995499489243	94.533662108361	0.109638981638524	0.23331869536154	0.469910829342813	0.638418726934083	0.899720650903865	0.129013607435051	0.0579514183845079
RLF	-0.180286252239603	0.0489561756938196	0.000230862825368012	1130.7417505722	-0.295864671934619	0.121654816696036	-2.43200129653608	0.0150156535643085	0.204824666969454	-0.680806662458871	-0.707734569222421
ZMPSTE24-DT	-0.0946993710563567	0.137256229757981	0.490228218261387	42.4822262231498	-0.329798230833571	0.325442274935976	-1.01338472667219	0.310876431826364	0.746912699095912	-0.457310706953809	-0.771809085764048
ZMPSTE24	0.128349366730601	0.124636243882847	0.303107808139079	238.580266140872	0.139919880216895	0.228970124899895	0.61108356506364	0.541144259561067	0.866116739280684	0.125144104890096	0.115128855700551
COL9A2	0.715957437337844	0.19003795464633	0.000164927224819515	172.187766402846	0.832183539274026	0.334356726046989	2.48890922313037	0.012813567803679	0.189855431407311	1.65958519430976	1.4222849782136
SMAP2	-0.132194880184721	0.722570580660921	0.854836607230398	51.0892762947443	-0.3330894028289	1.23189947354998	-0.270386837546925	0.786862665232011	0.953033544041844	-0.555224014740435	-0.778023590263385
ZFP69	-0.133362915312609	0.173847058953991	0.44300552288432	26.1868393665254	-0.226847201066196	0.372102852599127	-0.609635748507908	0.542103125252207	0.866554139598194	-0.558274144893115	-0.57741339978692
EXO5-DT	0.149154884403461	0.11013877562858	0.175658231911316	297.082604050367	0.206645528695824	0.21328442536866	0.968873035800148	0.332608540439111	0.760929072970895	0.179474266099236	0.241122527037684
ZNF684	0.164433800907699	0.0998581640640077	0.0996251566809195	165.653244356308	0.266453591645069	0.230583600928316	1.15556175969298	0.24786045715765	0.688398490317749	0.219372624305391	0.354054174737105
NFYC-AS1	-0.21346705107114	0.183971710808848	0.245916342116237	30.7201752686126	-0.281496096848591	0.351458352013724	-0.800937281005628	0.423167956009816	0.811476782298405	-0.767452819401991	-0.680603330062662
NFYC	0.100783280863229	0.0775867136383662	0.193952157162169	986.186282430516	0.139845801135578	0.1815974468757	0.770086824135255	0.44124839124069	0.820405659464578	0.0531598403008512	0.114988977023654
KCNQ4	1.18680672015541	0.423248286879596	0.00504660542174203	22.941120333996	1.81382731212013	0.717062048864149	2.52952630109668	0.0114216613275142	0.178104691891872	2.88913006038422	3.27585861452189
CITED4	-0.0288944260097692	0.296712509608322	0.92242312327731	19.0991507799615	-0.148206938639857	0.570145161316929	-0.259945972877374	0.794905448614527	0.955066389745933	-0.285471999118943	-0.428922143367898
CTPS1	-0.00256899337342993	0.193292239001566	0.989395850471857	84.632838412215	0.00324685712505718	0.328210343966883	0.00989261059177586	0.992106967483283	0.998949966874894	-0.216727494823412	-0.142941861401933
SLFNL1-AS1	0.45971971272241	0.169087937708805	0.00655151959579282	37.4949227308757	0.54118482017766	0.341821469462353	1.58323823552945	0.113367174642684	0.519914281449961	0.990462843925766	0.872811158038857
SLFNL1	0.183949922370565	0.168170407691161	0.274029321451977	23.7786264137023	0.245020674537885	0.371461927417169	0.659611810668055	0.509502973062244	0.854026033889494	0.270335741009658	0.313583801269677
SCMH1	0.0318290395135211	0.0231336760677678	0.168860430709928	2535.40844065813	0.0353291314314212	0.116253301315764	0.303897876718884	0.76120569547165	0.94478513204036	-0.126902732882342	-0.0823630042930322
ENSG00000287400	1.57623511605947	1.14589298394762	0.168960449037624	30.8856022333964	-0.380189696299869	1.68354326587368	-0.225827101688752	0.821335897411969	0.961338151452095	3.90605777453978	-0.866959989245521
HIVEP3	0.058822594950337	0.0880724643260846	0.504204704467841	1656.81557382681	0.0814036246881724	0.20395946904539	0.399116672881985	0.689807237651216	0.917840804717099	-0.0564135366244116	0.00463644333690372
FOXJ3	0.037376402579742	0.0350551975061468	0.286326138451942	1720.18793246041	0.0435933188577796	0.0975570189238647	0.44684964073985	0.654983626650149	0.904954838079869	-0.112416713624741	-0.0667582804993941
RIMKLA	0.46651077773347	0.147011472205725	0.0015071926887345	32.7318544222823	0.723510524136939	0.393804095255987	1.837234637356	0.0661752643679036	0.421054051857511	1.00819658468791	1.21708484206624
ZMYND12	0.203429606381138	0.161123315417433	0.206743437968187	67.5078947589138	0.249543238865273	0.311299649119626	0.801617475544855	0.422774265628424	0.811464718892572	0.321203707346209	0.322123463250572
PPCS	-0.0984403476919015	0.0927481256720783	0.288520464828735	100.204360725194	-0.184704258073407	0.204211987400976	-0.90447314295382	0.365744569154621	0.781216933773526	-0.467079647428378	-0.497837640994709
CCDC30	0.252506469640883	0.0689863045223289	0.000251978575658838	1243.97242862792	0.356697346284115	0.162022234159876	2.2015333150643	0.02769829089414	0.281911677496497	0.449359802016184	0.524455545445574
PPIH	0.381858511120118	0.0815787597467013	2.8567812119399e-06	95.5630788860393	0.460897188169757	0.189955898985327	2.4263378533212	0.0152520641618203	0.206826159490553	0.78714122023418	0.721209281545518
ENSG00000285728	0.0836399290179802	0.197420114009275	0.671810378797461	27.2619034358689	0.0400878516989378	0.414837757096011	0.0966350121540644	0.923016250923905	0.986685334529051	0.00839281820303838	-0.0733774245191589
YBX1	-0.022320312263688	0.126962529603528	0.860449215950685	206.840506587272	-0.0635735380540572	0.264768382838485	-0.240110006234538	0.810244977241788	0.95917458744363	-0.268304790628969	-0.269114436726897
P3H1	-0.0639024572781854	0.0670046465382646	0.340234568982684	105.607157092335	-0.169082176111397	0.184725138765875	-0.915317629430479	0.360024906717437	0.778378401211142	-0.376889670735389	-0.468339486908657
C1orf50	-0.109583598820502	0.0918448777677325	0.232815395110141	92.1613722459516	-0.154295880041812	0.195716665341306	-0.788363524244286	0.430484100159389	0.814440219309237	-0.496178400928779	-0.440419492577343
SVBP	-0.314517518728972	0.16028810227247	0.0497390555036865	43.8078145046853	-0.590410331965264	0.347889658268942	-1.69711952606776	0.0896740653381587	0.474793193400603	-1.03132936813457	-1.26390584563046
ERMAP	0.22901633968834	0.0908120682926569	0.0116732441215254	292.455475153284	0.316174437631892	0.167657584724677	1.8858343817317	0.0593172762040344	0.403332028610627	0.388019220771713	0.447938791382626
ZNF691-DT	-0.0558772212240454	0.122242599226706	0.647598411131474	31.2850846764222	-0.317113464085143	0.304164795019323	-1.04257122874788	0.297146920276191	0.73592075124082	-0.355933096839052	-0.747857271594804
ZNF691	0.061503305699285	0.103870195844913	0.553772263566204	43.2802692641396	0.0245958975924899	0.243996063224306	0.100804485398106	0.919705666148409	0.98638360590106	-0.0494133047899782	-0.102629866699232
SLC2A1	-0.458830194451465	0.102063175090587	6.93900693965842e-06	155.455392234172	-0.780414886868169	0.222715712169117	-3.50408545166121	0.00045817831019289	0.0367616287265109	-1.40817800318455	-1.62267900091204
SLC2A1-DT	0.109746682222851	0.174328800037667	0.528996605868303	215.966181109678	0.11686222404914	0.289776589300387	0.403283868898045	0.686739407247111	0.916247769474126	0.0765662774060319	0.0715905938892458
EBNA1BP2	0.0346855946076785	0.114735962486278	0.762417311855333	38.6101300526461	-0.0394160084504948	0.269826432844396	-0.146079122178609	0.883858927693878	0.976019961697993	-0.119443312683882	-0.223499355951032
CFAP57	1.32627270735241	0.249769961367159	1.09639173357836e-07	20.2232581207788	1.4100855036918	0.510913557258647	2.75992970563894	0.00578137998482605	0.129165305938526	3.25332237161372	2.51349940369693
CDC20-DT	0.591909201373876	0.18979749881005	0.00181690630255984	21.80598773013	0.55107530265119	0.386478535047064	1.42588851042939	0.153900526434877	0.579667546022679	1.33565378517096	0.891486708243949
ELOVL1	-0.0995556918868474	0.16414843620172	0.544184135805049	66.7477384993389	-0.224567830886396	0.316543362754961	-0.709437812664663	0.478052829678656	0.837373115369412	-0.469992183942388	-0.573109414380467
ENSG00000288772	0.624470658568143	0.217375848907042	0.00406891165689512	60.1248408765772	0.754034958327357	0.390285731836805	1.93200749301963	0.0533585810421358	0.3839919355842	1.42068263407467	1.27472213172636
MED8	-0.110587815219829	0.176537758057484	0.53103565836999	45.8816406687687	-0.220970726786841	0.349708382598434	-0.631871404239626	0.527470910353709	0.860716157227466	-0.498800745622249	-0.566317238327987
SZT2	0.19124958835527	0.083851552178689	0.0225596008682865	443.970927989237	0.255680335382263	0.163837252546543	1.56057509148983	0.11862403963112	0.525890137115683	0.289397608921709	0.333711740609465
HYI	0.136225743287152	0.104542818078498	0.192553694542064	55.3006016370717	0.0387960648429858	0.272690943738259	0.142271189175332	0.886865802716733	0.976761007480549	0.145711956879643	-0.0758166210242006
PTPRF	-0.106055441888252	0.120711779273971	0.379626856186104	1061.80702566291	-0.18061786269021	0.21915310775144	-0.824162908495295	0.409846999339671	0.807190429635404	-0.486965203837784	-0.490121568261049
KDM4A	0.256376244732427	0.0747440755591365	0.000603460265182464	360.819571356244	0.371148874010589	0.161930624363004	2.2920239792232	0.0219042595114246	0.248820133918588	0.459465078312237	0.551743418642696
KDM4A-AS1	0.187370102099031	0.207097174014656	0.3656005735829	61.512118828609	0.278867925475634	0.364619196147465	0.764819648614577	0.444378945917132	0.822432676025737	0.27926697352853	0.377495348141536
ST3GAL3	0.0449012698926555	0.0703052069210021	0.523042784335272	2139.78884248998	0.0678995163905582	0.173277186985839	0.391854909302673	0.695165421079063	0.920219260897124	-0.092766769767719	-0.0208624798108862
ST3GAL3-AS1	0.903628578974133	0.249263495131356	0.000288744379033656	24.7787692883701	1.26406627877141	0.448159871673716	2.82056997662591	0.00479384167567981	0.119434300889176	2.14965727709689	2.23778086587961
LINC02918	0.55999813456411	0.191467017698211	0.00344704271539599	32.1539762859239	0.755495129060213	0.413198192220873	1.82840860217599	0.0674882513186028	0.425275010450536	1.2523233229642	1.27747927647662
ENSG00000288573	0.613872770487903	0.256317471920871	0.0166217049013479	23.3604061442947	1.05728010771636	0.538531472852311	1.96326521478218	0.0496153651277999	0.372680599428002	1.39300800578955	1.84732008405294
IPO13	-0.169006105175335	0.0663905521390702	0.0109079214611332	101.097556491962	-0.307802311722631	0.193317076653288	-1.59221480611706	0.111336447522866	0.517592215973895	-0.651350427910863	-0.730275632490872
DPH2	-0.56288777526008	0.124588832459275	6.2437296476863e-06	26.3728600284834	-0.812734011261745	0.338107960227313	-2.40377070896331	0.0162269476207222	0.212226009711839	-1.67990712952779	-1.6837050865264
ATP6V0B	-0.309312681166467	0.171024730622792	0.0705155744458398	129.146531487138	-0.571901519756194	0.32625285135215	-1.75293952952735	0.0796123874075745	0.454791661278354	-1.01773779746161	-1.22895686790645
B4GALT2	-0.188976752767757	0.140042095772616	0.17719946909048	100.079338938096	-0.322408724241636	0.262236375995703	-1.22945843427503	0.218899972971778	0.658791613741173	-0.703500464271773	-0.757855964496416
CCDC24	0.124367409133581	0.0819988297711782	0.129343109627496	224.548989567493	0.173272547788129	0.16647729789937	1.04081787711899	0.297960081452865	0.736753779746153	0.114745882573509	0.178106513197784
ENSG00000230615	0.259000398512759	0.323169657987127	0.422878205690988	102.642521776261	0.348534330833562	0.489178548864547	0.712488991274371	0.476162026083287	0.836152703150998	0.466317620996577	0.509041858066848
DMAP1	0.00412217330846985	0.0667701352460961	0.950772447728919	136.861620330348	-0.0393346310342892	0.16753785791851	-0.234780553619239	0.814379061877891	0.960455159180041	-0.199254621991266	-0.223345696306422
ERI3	0.117275090748145	0.0702176278035457	0.094886535634115	2648.96997116322	0.179560303715744	0.131208897161239	1.36850707231452	0.171153409782484	0.599646137336286	0.0962254685522829	0.189979270853219
RNF220	0.747359118201725	0.0995180840622001	5.92258978080815e-14	2484.31872179952	1.08524080379133	0.207517042813972	5.22964663082729	1.69834351939797e-07	0.000153266067383892	1.7415854795417	1.90011643496049
TMEM53	-0.0982426455019606	0.121223341990671	0.417694918315909	113.656360205111	-0.189014430355474	0.226488226806648	-0.834544174858304	0.403974405202477	0.80398924750172	-0.466563380925435	-0.505976256988598
ARMH1	0.142209783685737	0.129281183836035	0.271330499255661	1461.41482713744	0.226845224717826	0.255891655390486	0.886489340075059	0.375353895905093	0.788471315800121	0.161338286618183	0.279264289908823
KIF2C	0.232374882216488	0.201308206630122	0.248367385184717	21.9812525071177	0.290558797224575	0.432468975466541	0.671860442500239	0.501672545492057	0.850022825594343	0.396789497957368	0.399570455485691
ENSG00000225721	0.0427663453018883	0.160022395347636	0.78927494848355	55.7072358841123	0.0486810702169328	0.322868319768718	0.150776856186463	0.880151743613045	0.975457098124387	-0.0983417715056976	-0.0571514128674874
RPS8	-0.457049437542458	0.414195507258534	0.269826129396603	138.848436464212	-0.930414670601424	0.613365366469131	-1.51690121657407	0.129291626425605	0.542247566015619	-1.40352785164966	-1.90591376719981
PLK3	0.185668059496374	0.321278363664027	0.563328917733077	35.5677310295744	0.312382821930154	0.553032380804296	0.564854487319249	0.572172742465407	0.879151683252626	0.274822371358989	0.440779331812708
BTBD19	0.487531059696847	0.230598212462875	0.0344980708146286	33.2966245457008	0.798905446061012	0.416476227472307	1.9182498144246	0.0550793425559094	0.389258606712736	1.06308756724787	1.3594481345922
PTCH2	0.836167998802623	0.172733695566589	1.29322274297892e-06	638.992029135528	1.17573457747317	0.28108914483875	4.18278186497611	2.8796366093634e-05	0.00677924885253611	1.97349515252927	2.07098990025063
EIF2B3	0.0143864110349981	0.0833308279748194	0.862932739808756	671.404766713559	0.0013936759711776	0.169392005656881	0.00822751915459705	0.993435463554099	0.998962966471453	-0.172451266307467	-0.146441101987116
HECTD3	0.111927452335472	0.157538353158559	0.477408090497267	47.8016949305753	0.144424556279828	0.31296350966915	0.461474107420723	0.644458493858505	0.901844918756355	0.0822609971261422	0.123634740443397
UROD	0.195287369464105	0.151053159371315	0.196066854102601	47.7817440244224	0.225308069882791	0.335918319237657	0.670722782830398	0.502397146314272	0.850728710676374	0.299941605087514	0.276361781121052
ZSWIM5	0.0558952335850939	0.0605314600567416	0.355794631846386	2482.17951042902	0.0723762563127438	0.154750979640137	0.467694979902874	0.640002731586238	0.900385653199679	-0.0640578556647655	-0.0124093450527311
MUTYH	-0.0612476415252545	0.0911929732984223	0.501821335592784	190.784355141666	-0.156841125280912	0.195086002452292	-0.803958886385336	0.421420719642089	0.811277337030823	-0.369957059391358	-0.445225512442836
TOE1	0.187058875686174	0.143095303516692	0.191133655691853	24.9927883933088	0.178472243684342	0.338019464563319	0.527993983763353	0.597503511637499	0.887646483397161	0.278454257332328	0.187924758366393
TESK2	0.221962169234056	0.137089834595489	0.10542572051466	1665.46575982441	0.313110262373568	0.242639556655226	1.29043370623396	0.196900115467498	0.631585316734337	0.369598423750262	0.44215290995296
CCDC163	0.0589112064499304	0.347830488950473	0.865507526367427	35.6191211966652	-0.0260917164394568	0.594425713447528	-0.043893990197919	0.964988905812899	0.993486746384632	-0.0561821423792123	-0.198339968118798
MMACHC	0.120974389681968	0.119788360334461	0.312542704363971	35.1296310980975	0.0335953940288043	0.265033949839563	0.126758832402947	0.899131279811197	0.979826669246374	0.105885574616243	-0.0856367070665495
PRDX1	-0.201766105202972	0.147260058556901	0.170644880860643	256.168584692208	-0.484030113234608	0.289616390437808	-1.67128011126342	0.0946663629832974	0.487083765985917	-0.736897738518507	-1.06303504675385
AKR1A1	0.250966604302889	0.164322252001199	0.126690621155047	65.0391399116895	0.309323116027427	0.324418428282666	0.953469621515808	0.340352180929285	0.765476973979979	0.445338698894932	0.435001889574463
NASP	0.0977997112155481	0.0830970401212626	0.23922194914521	966.33458234753	0.138164400078084	0.153925041556695	0.897608333775853	0.369394394494387	0.783599266419467	0.0453687426465675	0.111814097542478
GPBP1L1	0.00604168853070874	0.0516432911339691	0.906868900100332	1312.65746859147	0.0240933068096046	0.144525912819206	0.166705792335967	0.867601547694137	0.972786915721075	-0.19424212611842	-0.103578875953686
TMEM69	-0.0692505270464371	0.11150769046379	0.534574538545226	128.327617524421	-0.0695426473554392	0.235265536874605	-0.295592156332294	0.767541564443728	0.946564360106392	-0.390855268575133	-0.280385514830113
IPP	0.0993797798493135	0.0947244545108639	0.294110940623549	217.252775991032	0.145882952638563	0.18383249154792	0.793564572890184	0.427448963563886	0.813625610983333	0.0494948300116496	0.126388534759234
MAST2	0.0780386405500231	0.056244441206733	0.165292177166584	793.323430132574	0.0914118789589506	0.143293205397848	0.637935893088224	0.523515411715976	0.859448037044037	-0.00623401830389365	0.023534374312413
PIK3R3	0.826148893147645	0.252737993230831	0.00108006214004109	387.211325725891	1.16875060190868	0.381999092869775	3.05956381500392	0.00221659559071695	0.0833195172457058	1.94733191862347	2.05780251665891
POMGNT1	-0.0601043913561848	0.0867200750597317	0.488256151614516	219.016726794352	-0.121542559413442	0.180174917189939	-0.674580908980316	0.49994206552912	0.849127866212362	-0.366971651050908	-0.3785735426537
LURAP1	0.334827775215155	0.257931904120349	0.194244488518951	99.8716422085549	0.465360504279884	0.422031041165628	1.10266890083389	0.270170976831905	0.710598663804642	0.66432824803718	0.729637068998654
LRRC41	-0.0819466637978467	0.0749327055332979	0.274128944209908	381.039941036833	-0.156268446260022	0.14957764613051	-1.04473128373523	0.296147181871121	0.735181375638776	-0.424009125512669	-0.444144160159501
UQCRH	-0.160785567879334	0.0729264399333743	0.0274706801996575	208.572734833415	-0.261502661934493	0.207282735416394	-1.26157473466944	0.207101852232195	0.644964744038746	-0.629883857189573	-0.642851036530997
NSUN4	-0.134616402450295	0.113098801879415	0.233946223420712	180.248730292147	-0.240968534633469	0.208113020472464	-1.15787341938729	0.246915696182121	0.688398490317749	-0.56154741880703	-0.604077788981711
FAAH	0.237473302543092	0.150002687923546	0.113392524968274	111.855484572177	0.290568726461784	0.288398460551045	1.00752523403416	0.31368243766673	0.748561409939527	0.410103177655793	0.399589204213925
MKNK1	0.0310450431362621	0.0887020476715903	0.726344396345146	529.496313487283	-0.000854446426911639	0.187422146603838	-0.00455894056489341	0.996362504309906	0.999438836606775	-0.128950009486251	-0.150686084254166
MOB3C	-0.292285853132267	0.163844710922483	0.0744366690876758	41.7060686500591	-0.436412214505603	0.351086800430432	-1.24303224721226	0.213855950622098	0.653777422582623	-0.973275057984323	-0.973121287667315
ATPAF1	0.101713996189973	0.0703919863656337	0.148467558851691	633.403250685564	0.108776754866152	0.17611202134318	0.617656614446463	0.536801716717119	0.864012415074444	0.0555902491249396	0.0563233320481015
EFCAB14	0.0570632704418921	0.0832476132783046	0.493050954554512	434.281125441707	0.0441846645864464	0.162088738361422	0.272595524112997	0.785164152926873	0.952555126961966	-0.0610077209973238	-0.0656416810944773
CYP4A22-AS1	0.086115942252157	0.291013111017895	0.767292902582566	94.8188535430163	0.143488737252956	0.480429989715333	0.298667319535937	0.765193894737666	0.945978960093089	0.0148585164031013	0.121867694673285
STIL	-0.108434429481282	0.0915173049979786	0.236076108435213	87.6385076348032	-0.208032159978993	0.221547174782723	-0.938997124124985	0.347732220886456	0.770052112410533	-0.493177535656494	-0.541886190131035
CMPK1	0.0199871998712672	0.107820853992864	0.852935577170007	305.012472149954	-0.0051066418964029	0.195853353225878	-0.0260738037531245	0.979198471533772	0.99626170242472	-0.157825734505882	-0.158715226430484
ENSG00000290466	-0.504326341485987	0.221108249643996	0.0225542217826396	36.2034364151431	-0.711741473641564	0.393156514360201	-1.81032603465775	0.0702452420042104	0.430106355564653	-1.52698365088082	-1.49300749298501
SLC5A9	0.638457326344476	0.577355357529304	0.268799769043135	13.884486206679	0.613650138612149	0.73736971937024	0.832214996753928	0.405287600429115	0.804528320908788	1.45720649889818	1.0096426721913
SPATA6	-0.175582177048767	0.0656835897153144	0.00751423382575608	2942.17435639105	-0.262436603306656	0.177853323077168	-1.47557885771293	0.140056984292619	0.557619032561102	-0.668522749725885	-0.644614536848712
AGBL4	0.423110816906616	0.142990085216182	0.00308617005404255	4556.15099121228	0.633822483542715	0.291808711466676	2.17204784722507	0.029852054107864	0.290457749910842	0.894864779862442	1.04773278978804
BEND5	0.102987782562859	0.21379855947679	0.630015698226297	23.7641813955236	0.0299047914796978	0.466264261565527	0.0641370011488541	0.948861139826541	0.990961551430396	0.0589165311272939	-0.0926054301169512
ENSG00000229846	0.644277236635865	0.248180592266973	0.00943156016958734	24.827728840782	0.859006051578652	0.493035479542416	1.74228039810825	0.081459391679063	0.458281721843627	1.47240423006382	1.4729321712613
FAF1	-0.0242206223562908	0.0376292025840437	0.519792316966879	4616.12023873983	-0.0371929744746295	0.133367093110011	-0.278876697447022	0.780339452106526	0.951108974124766	-0.273267135488725	-0.219301746508317
CDKN2C	0.260210151122566	0.248341851247944	0.294735291375676	21.6059841035359	0.370427391503871	0.499009523761977	0.742325294137194	0.457890270171373	0.827661308596063	0.469476689439259	0.550381090484048
LINC01562	-0.101830413073144	0.215857856295516	0.637106998463126	23.1198156631801	-0.116030498979159	0.448493497364592	-0.258711663961617	0.795857719349815	0.955288021363955	-0.475932241320463	-0.368165479988458
RNF11	-0.0217812384423046	0.0494925448153705	0.659870982026811	415.226300738983	-0.0500373411125141	0.14637907944159	-0.341833964958638	0.732475847286301	0.934595684810201	-0.266897088687595	-0.243554922694657
EPS15	0.276943950118138	0.0895434139210811	0.00198247276837902	3810.11673491908	0.377645066313075	0.20159975202531	1.87324172038497	0.0610350135873082	0.407743036759054	0.513174232147205	0.564009753051732
EPS15-AS1	-0.550198703119698	0.220955387638413	0.0127710910400429	118.850243985307	-0.760359583205313	0.416640654019234	-1.82497693364846	0.0680045102439142	0.426287376132673	-1.64677172065111	-1.58480988467465
OSBPL9	0.0903150613148076	0.0874304624487169	0.301607144436135	1971.45131815001	0.134601113682845	0.206141682017046	0.652954377619343	0.51378569094904	0.855299266195502	0.0258238198960195	0.105085777245919
NRDC	-0.0289970010907604	0.0677632458609836	0.668712020225573	1596.1955204245	-0.0621033088614071	0.151627403901133	-0.409578395880873	0.682115247586565	0.914479979198726	-0.285739856942715	-0.266338299245858
TXNDC12	-0.0543851226217273	0.112262254886517	0.628068606196772	145.983507264864	-0.119112012776105	0.208083265172805	-0.572424758315797	0.567034246685343	0.876826877853139	-0.352036728631419	-0.37398410064489
BTF3L4	-0.178505622983809	0.0734047515497793	0.0150240299803221	275.791368968279	-0.297758088249892	0.174723966885131	-1.70416282069447	0.088350672983382	0.472844079544982	-0.676156844269189	-0.711309783227366
ZFYVE9	0.125002155935248	0.0689883213167355	0.069996684209046	1361.01572125258	0.185296160663197	0.15136508549587	1.22416711922811	0.220889190278246	0.661283451323227	0.116403418646573	0.200809913815083
CC2D1B	-0.070197679881981	0.134010101884615	0.600401102929118	99.6642059503436	-0.14281847927539	0.244234124729613	-0.584760542506096	0.558708738941242	0.874220036655706	-0.393328601229187	-0.418747468506634
PRPF38A	-0.0431257135262158	0.0713014888775182	0.545287913232772	227.684482990609	-0.0972935422540221	0.179247023107017	-0.542790282190261	0.587274204847131	0.885147835465932	-0.32263464785182	-0.332785711918756
TUT4	0.135216457332626	0.0594072896171209	0.0228405031024184	3153.7165313785	0.175169351118681	0.151785768811984	1.15405648691388	0.248477011233201	0.688721888637349	0.143076373882972	0.181688122681823
GPX7	0.392997741434915	0.179307910631945	0.028397712999833	39.2855858603615	0.587222826579086	0.351073603045846	1.67264875936116	0.0943964620460273	0.486469448183526	0.816229474045722	0.959741709929857
COA7	0.396230427594692	0.153866423834898	0.010019416364674	23.0143781782417	0.452214019009753	0.342209887311234	1.32145223085992	0.186350620340019	0.620176086212513	0.824671098184127	0.704813421988518
ZYG11B	0.0169221500630378	0.0709282694961668	0.811430361782951	630.504416760458	0.00786239226971611	0.148472579818749	0.0529551805411765	0.957767618320966	0.992061048982731	-0.16582960409536	-0.134226648716593
ECHDC2	0.057958283430662	0.0443315385107964	0.191082793448841	3140.03389191769	0.0744212230041812	0.108197538468388	0.687827320821395	0.49156152917012	0.845380805537419	-0.0586705429117445	-0.00854796839937847
SCP2	0.182896845619193	0.0720590667152563	0.0111439654438391	1086.24263796221	0.240818105732269	0.16574248237794	1.45296548161464	0.146233338256614	0.56868909423999	0.267585805604674	0.305648365872093
PODN	0.767819130301034	0.433157349479521	0.0762933225192364	43.0266563956972	1.1606951067808	0.638960541735053	1.81653643843017	0.0692881236146863	0.42853332174271	1.79501341020773	2.04259185286265
CPT2	0.0913760648149967	0.12439042752493	0.462588737040085	69.1549727773365	0.108899301598079	0.24837427723473	0.43844838849863	0.661061275863752	0.907351544125406	0.0285944546918041	0.0565547290149039
ENSG00000236723	0.0664142800882642	0.139861670080876	0.634888968263683	54.7314427670572	0.0285831969566477	0.295324187971331	0.0967858310319724	0.922896476301959	0.986685334529051	-0.0365891090913897	-0.0951009104873025
CZIB	-0.100140410994946	0.102432974444324	0.328262849988435	163.48781485746	-0.191636341163465	0.235422954645554	-0.814008733566304	0.415639947748886	0.808327496083787	-0.471519080985018	-0.510927039426054
MAGOH	-0.186763033173263	0.0529360749430467	0.000418575894226018	166.959197760343	-0.312154523147497	0.160290398945923	-1.94743119488278	0.0514830611988504	0.37734066083675	-0.697719702440619	-0.738493628244445
LRP8	0.152601231495647	0.131257690471287	0.244988612890559	363.844579148224	0.209473789527574	0.247693725639103	0.845696793437489	0.397721912421419	0.802115752958233	0.188473830351625	0.246462946708597
GLIS1	0.453573517442384	0.341757322603724	0.184449113712157	48.2034976658931	0.705910664948063	0.550688513344975	1.28186923794768	0.199888520742092	0.634960500870888	0.974413073589015	1.18385218079172
NDC1	0.136093096660056	0.0565679844840755	0.0161356601004047	177.133205764605	0.0907094057180036	0.167287701121132	0.542235951059676	0.587655971900359	0.885353701312319	0.145365572197113	0.0222079401051688
YIPF1	-0.155570000589792	0.161189542064264	0.33447616718588	230.986849359259	-0.224320257111114	0.274768071333136	-0.816398557600759	0.414272221329837	0.808327496083787	-0.616264267612739	-0.572641937037262
IFT25	-0.00938906386800063	0.0421993077734108	0.823929876891795	314.442544935432	-0.0659889693726293	0.161093604231847	-0.409631218367041	0.682076492672099	0.914479979198726	-0.23453697859853	-0.273675337469371
LRRC42	0.0711327249517689	0.116961135746839	0.543072058784901	106.384612809456	0.0937401587853429	0.236870216118274	0.395744810476876	0.692293294562196	0.918841507942772	-0.0242676723397796	0.0279307126008297
TMEM59	-0.14898461820832	0.0954986037918527	0.118743064461513	452.986528834851	-0.252807909265283	0.200828520787346	-1.25882473402758	0.208093644394481	0.646208706427061	-0.599067632949044	-0.626433304592309
TCEANC2	-0.0715125258724929	0.124937567680526	0.567060437332617	237.735717136301	-0.108498296690629	0.221406215873814	-0.490041782532724	0.624104332783553	0.894946220139128	-0.396762103617974	-0.353942915783848
CYB5RL	0.118071658664458	0.158693682956567	0.456862909148528	63.7582132063197	0.160644494401837	0.311010952760474	0.516523591777031	0.605488766072795	0.889162903000163	0.0983055736468933	0.154261787155403
MRPL37	0.0268058577525052	0.101037649054372	0.790774023059721	58.4158775445453	-0.0391733562866249	0.235114632610343	-0.166613859170335	0.867673888093763	0.972786915721075	-0.140019939536364	-0.223041171764279
SSBP3	0.215045148873726	0.0490811201670581	1.1790671152344e-05	1241.13269426596	0.30850273304847	0.127436074519778	2.42084303217132	0.0154845619659107	0.208739605455812	0.351535771468656	0.433452814132297
ACOT11	0.17531959503545	0.170922467954107	0.305020822462505	3756.55620061501	0.260404223603969	0.304048555259175	0.856456046574523	0.3917455749186	0.799434100039678	0.247799071517599	0.342631549312814
FAM151A	0.871579323005842	0.251181792575982	0.000520624228322772	82.3017759601436	1.20084326524988	0.425740427854727	2.82059956415423	0.00479339960594752	0.119434300889176	2.06596595680537	2.11840099070177
MROH7	0.350948843882424	0.193696946133462	0.0700101492991454	2670.1897636045	0.50953382949833	0.336042157199436	1.51627948631436	0.129448696470843	0.542486339671577	0.706425747043364	0.813046665552801
TTC4	0.195467322793979	0.190093792035008	0.303823879627733	377.509093747585	0.243106287004672	0.338708312390452	0.717745263731312	0.472914368642463	0.833811460799242	0.300411523383991	0.309968988687561
DHCR24	0.0720896311296558	0.373665872828143	0.847017406747629	33.4655903524908	-0.109054630738038	0.618027529669907	-0.176455943307711	0.859935757678132	0.971287297425265	-0.0217688704486622	-0.354993404924392
USP24	0.0161178731871234	0.0966129659668459	0.867504366099292	1904.59190818823	0.0294661835410316	0.204058898830268	0.144400384937591	0.885184312859116	0.976543445876049	-0.167929839860328	-0.0934336247576915
ENSG00000234810	0.412581884413463	0.324503208292929	0.203577063006427	194.034224467952	0.457148930993399	0.498687699513863	0.916703843786488	0.359297851355767	0.777880087621363	0.867370217664675	0.714131693038991
ENSG00000260971	0.654282252143625	0.10286625393418	2.01079677510201e-10	1263.16028843272	0.935965153267617	0.201652921363782	4.64146587581112	3.45946159304434e-06	0.00170289376113371	1.49853066988538	1.61824900197989
PLPP3	0.318628925244966	0.0987443846901847	0.00125180513224292	6399.37900073343	0.427256344121451	0.218971887292386	1.95119268233255	0.0510341291499946	0.376343732754174	0.622027636049473	0.657687479282862
PRKAA2	0.0314949196220043	0.0578452160859225	0.586118862436517	461.723426680841	0.0564817480450841	0.177158945146578	0.318819622674724	0.749863297436009	0.94148769098135	-0.127775231603822	-0.042421903887184
FYB2	1.10891204828695	0.459259635574662	0.0157540300066297	263.742436412713	1.49691500121426	0.648198650187975	2.30934606355654	0.0209243854509701	0.243347456463742	2.68572103463972	2.67745385633396
DAB1	0.0132447927240247	0.455113940154158	0.976783123578447	705.357310958369	0.0439343478856531	0.767963476561589	0.0572089028014208	0.954378786367136	0.991376723235434	-0.175432413320954	-0.0661143377242574
OMA1	-0.0164361334997076	0.0689797181096624	0.811667909427579	115.173792300485	-0.0806274862483195	0.184033819150682	-0.438112335115448	0.66130485303848	0.907436731944337	-0.252939232998674	-0.301316290028734
MYSM1	-0.00855522063559524	0.065839608191678	0.896613633393219	759.407969544251	-0.00951203420461322	0.158660489792979	-0.0599521293361983	0.952193761320454	0.990961551430396	-0.232359535193753	-0.167033640162605
JUN	0.204291945309843	0.302112259709962	0.498906033868313	1057.09790069277	0.317448459208571	0.45083590649705	0.704133044049472	0.481349923414863	0.839674415372749	0.323455562539149	0.450344442874484
LINC01135	0.272531479380201	0.13031266766865	0.0364952697437308	766.789797628905	0.406823794625001	0.247859603316348	1.64134771936096	0.100725255723277	0.501324708739795	0.501651796114026	0.619106034448371
LINC02777	0.71328633593355	0.34600676683858	0.0392571852402982	20.9787246936249	1.04022901849345	0.577328453316407	1.80179759462392	0.0715772563307889	0.434689488629399	1.65261005568629	1.81512362915944
LINC01358	0.0133563755659877	0.238495207598606	0.955339656238553	160.91043450797	0.0714499230099613	0.3947261200413	0.181011388358302	0.856358637058705	0.970482193549457	-0.175141033222302	-0.014158479551383
FGGY-DT	-0.497583687170094	0.203730719457334	0.0145916023348942	17.9129530109499	-0.667051193007973	0.434516315534756	-1.53515798868689	0.124745025008966	0.534516857618175	-1.50937632662578	-1.40862176338223
FGGY	-0.0967164015426191	0.0908090761881907	0.286852332482182	2251.52565547855	-0.113997180475571	0.204500236315952	-0.557442781139119	0.577224942763012	0.880889351308959	-0.462577847777002	-0.364326097845239
CYP2J2	0.645674138034434	0.122362078101842	1.31494832912134e-07	560.727785808327	0.908100893008792	0.251977481469559	3.60389701378335	0.000313481309862891	0.029605758124493	1.47605200655133	1.5656347445072
C1orf87	1.7878883993811	0.363287295755647	8.59196873314788e-07	270.184531548573	2.62814253601984	0.543374017219075	4.83670998747855	1.32005808626728e-06	0.000794186057530582	4.45875524566823	4.81347671226496
LINC01748	-0.113680936795768	0.071545708101549	0.112076781684169	4434.13429916385	-0.157259739605662	0.179663754936061	-0.875300305627184	0.381410527879769	0.792584446063576	-0.506877919980637	-0.446015954452046
ENSG00000231252	0.0125793167250887	0.124329811946512	0.919409958556314	3359.32243535971	0.0266744665305337	0.253424919453502	0.10525589428244	0.91617275976673	0.985455042019034	-0.177170193599797	-0.0987050411246382
NFIA	-0.158593524829075	0.0572908363907596	0.00563637391238927	27516.9961829119	-0.21579574225914	0.151429879597244	-1.42505391163943	0.154141617737034	0.579668018230447	-0.624159700061135	-0.556545654017887
NFIA-AS2	-0.102258358461538	0.0536835300871313	0.0568013012411591	457.252052979682	-0.156628331468937	0.131356601533893	-1.19239025401036	0.233108259964131	0.671295266532495	-0.477049749776908	-0.444823707826174
TM2D1	0.108457787103425	0.0758242855564709	0.152607056378179	722.539975406045	0.139408540068816	0.177369339618284	0.785978796385197	0.431879909405807	0.815288236671129	0.0732005414161303	0.114163325592906
PATJ-DT	0.1404044107325	0.262112923260218	0.592190910066458	103.665801282526	0.18544440674039	0.427467958327772	0.433820601351822	0.6644187202717	0.908432618374848	0.156623854363516	0.201089837172183
PATJ	0.127094478619184	0.0456061111346075	0.00532335967681671	1282.01948752498	0.15625470717419	0.117061891777546	1.33480422024208	0.181940431889042	0.615139203351496	0.121867172565472	0.14597283947474
USP1	-0.0467306096432837	0.0969626709457462	0.629845492562426	85.1912314038415	-0.136707630776492	0.233482664760366	-0.585515121290917	0.558201402090297	0.873968537402872	-0.332048236605634	-0.407208753560996
DOCK7	0.113464356756816	0.0735294773756961	0.122803148816032	8931.54795811194	0.155032931067156	0.152043346576181	1.01966271170884	0.307888451923817	0.743459826865058	0.0862743683042901	0.143665839681013
DOCK7-DT	0.0616258850634065	0.115305043127212	0.593023606492197	1006.94015038016	0.115910867275432	0.195954088207981	0.591520535934963	0.554171699594847	0.871439021124752	-0.0490932090962132	0.0697942092095401
ATG4C	0.108196758784238	0.107826677642463	0.315652381502727	1166.47278841623	0.158194983061832	0.197164175596329	0.802351555922194	0.422349627397049	0.811464718892572	0.072518909221989	0.149636535340778
LINC01739	0.672565794171849	0.184643495315432	0.000269992394591267	62.5310434072687	0.837153361567543	0.352181528311992	2.37705073738541	0.0174516874596255	0.221612506021957	1.54627510967711	1.4316691681155
ALG6	0.00914286767543783	0.102728514235321	0.929081678742313	230.334937581157	0.0152468440890086	0.223065400084067	0.0683514524586173	0.945505866722851	0.989967732900757	-0.186143910754553	-0.120283072045043
ITGB3BP	-0.0226809235490703	0.118172661421149	0.847796741760841	622.576682578241	-0.0481421466316822	0.24826234399515	-0.193916426699906	0.846241321193322	0.96891014058626	-0.269246467234989	-0.239976351096162
EFCAB7	0.17549395544496	0.0970469640747598	0.0705535223481306	349.997849661644	0.223373183540214	0.204511395539744	1.0922285428188	0.274732659682437	0.71478041312249	0.248254384829487	0.272708261979934
DLEU2L	-0.103556069695422	0.111158671538073	0.351540254036402	63.247888625096	-0.218766673650758	0.271634261949979	-0.805372165058632	0.420604949278547	0.811211619377042	-0.480438507588584	-0.562155469161743
PGM1	0.0667530115996463	0.0590253664650079	0.258088449655	680.015162964734	0.0792099549410348	0.133080074149099	0.595205220973127	0.551706300796513	0.869920127173225	-0.0357045678889369	0.000494280443869404
CACHD1	-0.318726163263437	0.122294821158458	0.00915499248202251	8710.92992144497	-0.435654887835035	0.237806640265618	-1.83197108099433	0.0669557292497735	0.423696480690815	-1.04231954581843	-0.971691277321944
RAVER2	0.277909727665169	0.0468586098749249	3.01435424277694e-09	2011.55529990983	0.372550190498242	0.1369334367091	2.72066632848545	0.00651504868466525	0.134302602580841	0.51569620014855	0.554389432776833
JAK1	-0.200418018171912	0.094235423906182	0.0334383638891533	4148.22790945774	-0.277787081279624	0.18864760917648	-1.47251842995664	0.140880933904719	0.559693591220749	-0.733377432661518	-0.673599838912953
LINC01359	-0.00302841254116718	0.176348850274003	0.986298720707343	119.2074992161	0.028666609164939	0.312462596634198	0.0917441302534497	0.926901334347483	0.986902602931087	-0.217927191838319	-0.0949434086780803
AK4	-0.0234824036714615	0.116545022270533	0.84031714430913	960.610822370605	-0.0453910110053564	0.218026475605471	-0.208190362566304	0.835080333289156	0.964934196468135	-0.27133939974165	-0.234781561898772
DNAJC6	0.296087590842067	0.119261649452899	0.0130400995523271	930.450443022551	0.392395586358323	0.251481962366397	1.56033292672745	0.118681226175029	0.525890137115683	0.563164677134676	0.591862193859702
ENSG00000229294	0.855319254009913	0.250143860793005	0.000627802979302049	29.3204221295425	1.22689203756011	0.474040746444831	2.58815734040047	0.00964908952283559	0.165044722164461	2.02350548147805	2.16758718119983
LEPROT	0.0208518601016934	0.0824963873135328	0.800452993409844	321.85983450044	-0.0275416379818381	0.200359772089038	-0.137460916903014	0.890666483232113	0.97794007734297	-0.155567817618216	-0.201077759994033
LEPR	0.230108271648343	0.240621086218664	0.33891580567215	895.450951782937	0.312293217405624	0.412645662368718	0.756807221995164	0.449165365445391	0.823406865553087	0.390870620114387	0.440610137458343
PDE4B	0.229600077914232	0.0951831744458022	0.0158569351027975	10724.8526811126	0.349877573239216	0.202774339979075	1.72545290136474	0.0844458847049647	0.466145436399435	0.389543556403027	0.511578214715934
SGIP1	-0.00830304607294674	0.0976902001803327	0.932266443970153	6594.95094831787	-0.0157438903310811	0.231825564524756	-0.0679126582236787	0.945855162213119	0.989967732900757	-0.231701023117439	-0.178800845885101
ENSG00000248458	0.259538079662003	0.198298804887454	0.190594240706203	39.1521854362033	0.449296247902122	0.409680473221608	1.09669920162166	0.272772905576378	0.71321385659416	0.467721686205472	0.699303985926792
DYNLT5	0.548259797279797	0.42176953113048	0.19363395795997	97.1344624150671	0.819391194048765	0.653290825424481	1.25425180051527	0.209750497110519	0.648857896331011	1.22167060059451	1.3981300306532
DNAI4	0.519087137168232	0.0938493126635438	3.18282895277069e-08	758.380037417816	0.692342096018138	0.198212485301063	3.49292878784375	0.00047775389574393	0.0373107417426173	1.14549103363144	1.15823154085426
MIER1	0.114770860357814	0.0550050896132592	0.036928846435267	891.875228473045	0.172342415525698	0.147166835029268	1.17106830143778	0.241571324054947	0.680910044759423	0.0896860859254812	0.176350205372468
SLC35D1	0.0157502536666857	0.0480353442987402	0.742995706647638	664.175821847969	0.00305039127556794	0.123008408963312	0.0247982337246369	0.980215899910002	0.99626170242472	-0.168889817310688	-0.143312834996552
IL12RB2	0.183871193104239	0.411095435104835	0.654679180449879	19.9480189338974	0.188139221789154	0.67098972005717	0.280390617270745	0.779177834798446	0.95036527620258	0.270130152578808	0.206178279912093
SERBP1	-0.0225729186583621	0.0984812231091274	0.818705404571723	303.119890396312	-0.0656094212853426	0.189131085089023	-0.346899195626466	0.728667050967177	0.933726361988129	-0.268964430363049	-0.272958661677433
GNG12	-0.111443616077224	0.0756148321243057	0.140526627751841	1352.7699677895	-0.174736228658862	0.168173359880574	-1.03902442564594	0.29879337659959	0.737368659581317	-0.501035527725548	-0.479015663980403
GNG12-AS1	-0.0906913066575562	0.100734966144773	0.367962645811189	650.019619120242	-0.148018546114247	0.208592202523261	-0.709607283128144	0.477947701939024	0.837373115369412	-0.446844311051172	-0.428566414101938
DIRAS3	-0.178471940825551	0.13770004827026	0.194943766146681	39.9776196064658	-0.336691434506193	0.32014823397804	-1.05167356484399	0.292949343428106	0.732553746097005	-0.676068888895198	-0.78482507073814
WLS	0.0821870259529682	0.129269913077935	0.524920830374043	3873.37958930774	0.121449459217888	0.225711025949224	0.538074995260577	0.590525274421165	0.886370431071036	0.00459880264502482	0.0802523695837891
RPE65	-0.20030850056931	0.312230854052053	0.521172070845947	22.8870927718224	-0.3667066166324	0.606647430191558	-0.604480623146474	0.545524148026626	0.86804123365964	-0.733091445593175	-0.84150077308261
LRRC7	-0.295270168496406	0.418854891507428	0.480843711010332	87.5503072545817	-0.536267555064237	0.637283305136693	-0.841490041778532	0.400073461468688	0.802115752958233	-0.981068102953548	-1.16167158648644
LRRC7-AS1	-0.658590744173489	0.216886030526057	0.00239282403931562	186.240775667622	-0.894452414629073	0.403883591495586	-2.21462924828638	0.0267855227592594	0.27784420926016	-1.92981957155472	-1.83800859485887
SRSF11	0.106589983298029	0.0745504957109889	0.152783346087806	1516.04224976512	0.101995888388691	0.146489772384607	0.696266276671535	0.486262088389757	0.842022653046131	0.0683230813379985	0.0435194660412847
ANKRD13C	-0.0833292375512503	0.0775662402504356	0.282689252150755	1078.76008486824	-0.109283739472344	0.172446301822528	-0.633726199503036	0.526259523674359	0.860677041543039	-0.427619487729415	-0.355426015940227
HHLA3	-0.11408163111386	0.116605737052821	0.327899517374188	166.329762768269	-0.188201936892314	0.233539504759288	-0.805867671451544	0.420319153591936	0.811211619377042	-0.507924266783434	-0.50444207880233
CTH	-0.0495125483180359	0.0995705956402572	0.619005191689465	253.502516446485	-0.0458454605915804	0.231592932618375	-0.197957079576024	0.843078644672088	0.96770179235064	-0.339312808391338	-0.235639669284931
ZRANB2	0.00515891373941416	0.102873725014703	0.960004432495061	1758.86687062245	-0.0197675029587276	0.199032714504484	-0.0993178584130811	0.920885899556578	0.986444957011253	-0.196547346179585	-0.186398370053872
ZRANB2-DT	-0.0371667101209196	0.148886044462794	0.802872006232561	1315.92990998788	-0.0686560839832704	0.293885409218844	-0.233615150087785	0.815283765103049	0.960455159180041	-0.307073698071759	-0.278711475286416
NEGR1	-0.266268977092641	0.153538379475709	0.0828794615180639	1806.8927452466	-0.357519076017115	0.293540929536605	-1.21795306903711	0.223241807567698	0.663986089666371	-0.905336298102615	-0.824152541944109
ENSG00000286863	-0.211434283881105	0.214174566262448	0.323541965326675	824.260760645993	-0.295893550900916	0.360354894295924	-0.82111705872358	0.411579594166148	0.807190429635404	-0.76214458478501	-0.70778909948284
LRRIQ3	0.315333157375527	0.29943716464438	0.292301469378883	46.852915389003	0.527003047883045	0.538156416154784	0.979274857760813	0.32744418981196	0.757884417693114	0.613421284481104	0.846032646354102
TNNI3K	-0.0778846547068088	0.119712282294611	0.5153055726184	812.887539385621	-0.109971512447325	0.251492008744965	-0.437276369122511	0.661910930853124	0.907884924493637	-0.413401861986755	-0.356724692598148
CRYZ	-0.0819291863176285	0.164268021933606	0.617953326560351	208.53281141849	-0.162703483534499	0.306439178168228	-0.5309487008387	0.595454328311327	0.887305781592926	-0.423963485969702	-0.456295019534945
TYW3	0.144568697114073	0.0828619361574839	0.0810382023583035	234.617876302666	0.178400984144137	0.193706968323325	0.920983822566263	0.357058873191328	0.776971316496538	0.167498198082778	0.18779020364429
SLC44A5	-0.224683820605192	0.2243613881992	0.316615529619362	113.79651445326	-0.38062154325791	0.396070435693331	-0.960994583177163	0.336554891452015	0.762482239434663	-0.796743554033688	-0.867775417569407
ACADM	0.145558897201069	0.087484916924983	0.096148993808484	522.351332279972	0.187159820421166	0.193224255188236	0.968614526363875	0.332737552847363	0.760929072970895	0.170083941499584	0.204328940461994
RABGGTB	-0.078337382566623	0.155856872841266	0.615228752818477	83.6151129806884	-0.15408748187075	0.29894636490028	-0.515435208326246	0.606248934514243	0.889522869862647	-0.414584085760002	-0.440025987961494
MSH4	-0.358691057499139	0.173742883058965	0.038970946966568	96.9126937780456	-0.544539006329625	0.333256844928578	-1.63399196330484	0.10226053810826	0.503727729223117	-1.14668124355039	-1.17729002611152
ST6GALNAC3	0.330722774152956	0.24822313782915	0.182741662599723	2552.28714277125	0.469455550229765	0.388655835693246	1.20789528193343	0.227087544622275	0.668262694718159	0.653608718103836	0.737369476030752
LINC02567	0.829301311521936	0.387743671613332	0.032452883640445	23.149422362393	1.25104532231392	0.667548975020365	1.87408769862279	0.060918338547146	0.407582879657299	1.95556393674322	2.21319424670396
ST6GALNAC5	0.341131108186553	0.188363226621364	0.0701364923615177	986.025866127452	0.471957213284339	0.341048760789746	1.38384086835987	0.16640718608836	0.595172630032214	0.680788357411804	0.742093202511938
ENSG00000288543	-0.130585355421769	0.184207925252658	0.478385331655015	17.6809107712068	-0.310698226289702	0.428183380210757	-0.725619537443916	0.468072040533957	0.831331973150404	-0.55102100757588	-0.735743798278713
PIGK	-0.00194142664293395	0.070435446342135	0.978010528707722	329.056543995692	-0.0769872768426937	0.182840578535625	-0.421062312640262	0.673709580633182	0.912130224021121	-0.215088708316224	-0.294442721050298
ENSG00000289212	0.38775217335037	0.153195203290095	0.011370586124567	27.7178123347707	0.562802077101774	0.368382142026856	1.52776699219243	0.126570400289878	0.537237936323173	0.802531542364906	0.913629608307906
ENSG00000287870	0.889481952586799	0.218060099622141	4.52166300563372e-05	19.69157131981	0.850285349875187	0.56283945671619	1.51070672059145	0.13086318938198	0.544320836945845	2.11271570687142	1.45646544146096
USP33	-0.0051475094057432	0.0690251978051938	0.940553381334366	1286.00799969108	-0.0211187367483559	0.149294053457125	-0.141457320364209	0.887508674354598	0.977005347398759	-0.223460862092551	-0.188949816309862
MIGA1	0.0478013750100434	0.0522686647379836	0.360437285714372	878.392012694395	0.0577502005140911	0.154153150812189	0.374628739080724	0.707936596397523	0.924640061567277	-0.0851936259013362	-0.0400267681765537
NEXN	0.476656581059594	0.201327435178134	0.0179053841212863	103.360941584468	0.65152956510577	0.338562470809227	1.92439984133059	0.0543044843305198	0.38704778267561	1.03469066856372	1.08116791204841
FUBP1	-0.0972426369468267	0.0853720027097296	0.254683974647934	1081.53580699388	-0.15784229754404	0.18467521006359	-0.854702141612236	0.392716064636518	0.799883220495275	-0.463952024319691	-0.447115960448182
DNAJB4	0.0589630629539621	0.178699395542199	0.741432679430704	204.452928245937	0.0530652928300544	0.322360057157093	0.164614975248607	0.869247043481486	0.972786915721075	-0.0560467277133489	-0.0488729724839382
GIPC2	-0.0340499438842612	0.0926772209802347	0.71331799264347	126.674040054678	-0.0023030737743322	0.248171918865309	-0.00928015459953047	0.992595614202508	0.998949966874894	-0.298934779600639	-0.15342143238583
IFI44L	0.246188821552337	0.450494560038799	0.584732135289554	150.966392041649	0.148834106258047	0.645144878108128	0.230698733429458	0.817548857564965	0.960738242349454	0.432862311085638	0.131961004831459
IFI44	0.178471201509016	0.149260182152323	0.231811554572282	153.381432220374	0.17360339550793	0.297792577544828	0.582967503553028	0.559915176535139	0.875321674162578	0.256028969493171	0.178731231275787
ADGRL2	-0.942067177742273	0.454209659312156	0.0380718801438498	25.7414499714929	-1.61811470977816	0.704543770796691	-2.29668443161227	0.0216367782005678	0.246987508793593	-2.67007129597466	-3.20445270522046
LINC01725	-0.144596920472675	0.22788086626195	0.525735926926925	215.078239783869	-0.180417960356765	0.403343541009796	-0.447305936535086	0.654654181248748	0.904922800080798	-0.587609887505607	-0.489744105778874
TTLL7	0.671765842097842	0.234380038773258	0.00415511355265656	436.761053577356	0.972586803682586	0.36000255709483	2.70161082057646	0.00690044800942326	0.138320784686361	1.54418616741555	1.68739926565495
PRKACB-DT	0.0182727409998918	0.285025880059592	0.948883388539814	38.1019068352621	-0.0348315005724937	0.494015757725642	-0.0705068614265496	0.943790239514953	0.989759095151196	-0.162302759703375	-0.214842730020963
PRKACB	-0.0708596873717557	0.0786154337525469	0.367404514131149	2054.60789298685	-0.125105119449139	0.192638288905782	-0.649430184205628	0.516060359266431	0.856882804448933	-0.395057324071207	-0.385300491413113
SAMD13	0.065694234980134	0.176756654893951	0.71014240154483	58.0251442724448	0.00299901833909447	0.353810102693795	0.00847635021233404	0.99323693201978	0.998962966471453	-0.038469387554905	-0.143409839147448
RPF1	-0.350017876379469	0.101641215994293	0.000573895103381806	94.9612620515361	-0.593643260917797	0.22209025128963	-2.67298207584817	0.00751802673351824	0.146254881747629	-1.12403266850232	-1.27001037360714
GNG5	-0.285050598181449	0.153631729406179	0.063537002827615	176.726526316257	-0.504749638943702	0.301586544561783	-1.67364774074096	0.0941998500293149	0.486389823316048	-0.954381388812135	-1.10215836997306
SPATA1	-0.279484482620836	0.0559860005970547	5.97441691918446e-07	189.434901440943	-0.397485646537856	0.176855212119591	-2.24752011418851	0.0246068065760977	0.265237535515681	-0.939846400523365	-0.899618799154824
CTBS	-0.294276944611927	0.125569571525666	0.0191018643680043	270.389463051988	-0.386330025074792	0.247260907028365	-1.56243876040814	0.118184661988892	0.525890137115683	-0.978474463390765	-0.878554369865349
ENSG00000284882	-0.214977319280615	0.337043577551386	0.523582775883795	16.2053774158657	-0.206963046932092	0.602571169789629	-0.343466560148152	0.731247493561651	0.934349428570397	-0.77139663452738	-0.539867453993971
ENSG00000289881	0.0420844506630252	0.273346090926684	0.877641025320957	32.5323304744891	0.0827874267309411	0.462849454026564	0.178864695660178	0.85804394447473	0.970549810879988	-0.100122426341573	0.00724938609200199
SSX2IP	0.171138664365304	0.116434293714	0.141607693837261	537.168315178858	0.27539723488461	0.220781496670404	1.24737461715707	0.212260169169111	0.651483048098752	0.236881263997262	0.370941870436835
LPAR3	0.172992292932802	0.18579398456314	0.351803191858715	140.467845358306	0.254068842914959	0.325133567946098	0.781429135477882	0.43455014062021	0.815967109328422	0.241721707790949	0.33066886493997
MCOLN2	0.39312584530773	0.329290533848267	0.232533867050169	34.0348699647726	0.592078506242869	0.542686956639951	1.09101296612826	0.275267177256274	0.715404245390103	0.816563996078338	0.968910371780633
DNAI3	0.161141296864778	0.220254604888407	0.464404354937689	70.5590266957562	0.270085154939408	0.405822546750459	0.665525257534504	0.505714594201703	0.852996785995156	0.210774795679044	0.360911417829938
SYDE2	0.272442475584228	0.171704111067312	0.112581183635678	151.19057650446	0.352835333362765	0.306241314709696	1.15214804931607	0.249260241277696	0.689725939197241	0.501419377451849	0.517163159417043
C1orf52	0.0746753970827776	0.11126190014932	0.50211368293669	546.409897167294	0.075266880187722	0.214347448844661	0.351144278102737	0.725480111153946	0.932552543903813	-0.0150165712128942	-0.00695116933221672
BCL10	0.45260452931551	0.169118627975192	0.00744500344056931	41.8065855579571	0.73344829457144	0.394603118955288	1.85869867555341	0.0630698613147414	0.414109469360008	0.971882721690512	1.23584968303056
BCL10-AS1	0.16451582113574	0.0867911735156709	0.0580213854833483	264.650244558407	0.20996597629349	0.197540929386017	1.06289859497012	0.287827940268283	0.72724290906739	0.219586806537331	0.247392310739294
DDAH1	0.0114016024306669	0.0714670632968301	0.873246233619851	5457.3007416218	0.0211343548800836	0.191900794554381	0.110131669486624	0.912304952297726	0.98376803273528	-0.180245599291707	-0.109166071063946
ENSG00000282057	0.060568913931304	0.30377187765439	0.841958096206642	25.0078974187953	0.0806198265590229	0.538775950594144	0.149635161833259	0.881052465361271	0.975457098124387	-0.0518533140310423	0.00315644867023664
CCN1	0.272950957288493	0.229195469690181	0.233689294418527	188.65411715528	0.354036833837374	0.382936801790098	0.924530711549198	0.355210069162767	0.775254569974312	0.502747193149539	0.519431874062164
ZNHIT6	0.543624604051293	0.18009571378658	0.00254002905948691	744.88959044027	0.794234700764108	0.294719281654287	2.69488543914058	0.00704128356264306	0.140382674331745	1.20956656169003	1.35062867219277
COL24A1	1.68279803180346	0.546532461225033	0.002076653248561	120.392936124545	2.43747345940232	0.972946581725232	2.50524900871761	0.0122365211735713	0.185074534398038	4.18432916784615	4.4534487841574
ODF2L	0.338076355137362	0.106038227944491	0.00143136841107495	500.889104751486	0.44142337104006	0.20135458802583	2.19226875020814	0.0283601067998871	0.284898933121439	0.672811376102027	0.684438148239962
CLCA4-AS1	-0.0334520611522064	0.170382090365838	0.844347539200058	32.9538495074941	-0.145381543441662	0.361139119388097	-0.402563819970521	0.687269130116395	0.91643406251935	-0.297373507935715	-0.423587134685124
SH3GLB1	-0.419006612630478	0.128150455740883	0.00107682188073489	893.514948767135	-0.596009572919308	0.239554043860963	-2.48799629224891	0.0128465072342225	0.189855431407311	-1.30418531940327	-1.27447852556064
SELENOF	-0.118125279048722	0.0469583839504788	0.0118853163340055	483.168248769399	-0.131147892355835	0.1567131564941	-0.836865871952321	0.402667965620346	0.803550959808633	-0.518483583193072	-0.396710663677106
HS2ST1	-0.021878422675933	0.101678096046905	0.829632120910259	3551.6254496189	-0.0180566524209494	0.209298438261501	-0.086272274991317	0.931249977636883	0.987092551669386	-0.267150869206928	-0.183167883048087
LMO4	-0.336293050304989	0.0945453344696424	0.000375185186236238	431.676367714717	-0.507848289981403	0.202914059834985	-2.50277526552077	0.0123223761323333	0.185483866636693	-1.08819255988697	-1.10800934975868
PKN2-AS1	-0.370717613623513	0.210486929871875	0.0781981013592003	728.340975925505	-0.542284564256282	0.369000238089511	-1.46960491696142	0.141668787817198	0.561926409409286	-1.17808660165308	-1.17303311081564
PKN2	-0.0374666048849686	0.0650267452039311	0.564498772578855	2410.92281895026	-0.0744549385598583	0.159886630983544	-0.465673321789621	0.641449351134618	0.900501534857034	-0.307856823545143	-0.289661072544885
GTF2B	-0.187400898366765	0.103743863826837	0.0708589167092268	240.467217283156	-0.247339609294893	0.206480867731969	-1.19788148902959	0.23096315711826	0.670094468635935	-0.699385381677135	-0.616107871944626
KYAT3	-0.269997918414275	0.125667039767653	0.0316726144648915	330.399162211914	-0.366055087862728	0.22797347648292	-1.60569156337866	0.108341695889175	0.51264273464135	-0.915073810349575	-0.840270533983493
RBMXL1	-0.199282010082332	0.121440679088892	0.100801080554438	106.702148429621	-0.27918326307835	0.255182111432376	-1.09405499277066	0.273930860118025	0.714013621912259	-0.730410935811393	-0.676236157550322
GBP3	0.564084441931678	0.51066954321003	0.269333915001648	17.1962938686066	0.747907565161544	0.799511975634623	0.935455112561488	0.349553805864878	0.771130631351681	1.26299403741221	1.2631521765699
GBP1	0.166448306257666	0.222218103736868	0.453838364362768	51.403289056483	0.23296933122868	0.432805881145432	0.538276722608577	0.59038601910686	0.886370431071036	0.224633171153651	0.290828039090006
GBP2	0.212931573054082	0.557083202184382	0.702293885863583	57.9355444766285	0.431288414210929	0.780230083410557	0.552770808741022	0.580420359708878	0.882225912146628	0.346016518508236	0.665300973122826
ENSG00000286802	0.0811441304598943	0.3210249406262	0.800449186416198	74.7998059887265	0.111304405354457	0.533206022591793	0.208745589206649	0.83464684898949	0.964880759240671	0.00187545390869895	0.0610961288981659
ENSG00000286548	-0.773637285742003	0.260421634412327	0.0029711170462415	21.8763328076686	-1.05032234679145	0.55419030437888	-1.89523768007565	0.0580609202832465	0.40082515473058	-2.23024454767175	-2.13232757791692
LRRC8B	-0.444127992695562	0.139595727834097	0.00146499361173215	196.326752135014	-0.60949217584565	0.271792968845912	-2.24248691360074	0.0249299201500601	0.266858204863738	-1.3697856399621	-1.29993684152451
LRRC8C-DT	0.0211846526720895	0.158230558969203	0.893493740220731	226.734185300816	0.053020228586042	0.288594754249807	0.183718615135145	0.85423420471024	0.970273932227291	-0.15469878497586	-0.0489580643440937
LRRC8C	0.278676721253407	0.475233843091536	0.557607315928846	178.018394002729	0.42881815916064	0.658906950690339	0.650802300250993	0.515174115163614	0.856023765007953	0.51769907678688	0.660636552318835
LRRC8D	0.204472598865608	0.0846871408765006	0.0157591228449909	812.960997707946	0.27890481418707	0.186141891762551	1.49834522227189	0.134043580432545	0.548843811480083	0.32392730935949	0.377565002679044
ZNF326	-0.0851900725547326	0.0586608240715636	0.146432622031097	809.236948071693	-0.137455236798893	0.169272020870264	-0.812037548155955	0.416770086452338	0.809229414813743	-0.432478749936319	-0.408620409043157
ENSG00000287406	2.92819670864575	0.975906028997786	0.00269545216381396	22.7491816637325	3.06611653712865	0.971173379527485	3.15712580447833	0.00159332588903419	0.068992787594235	7.43648140680511	5.64047433023999
ENSG00000287372	0.618309064225187	0.619150874146815	0.317968931642625	364.343024597609	0.799938019431224	0.879380673033874	0.909660678203704	0.363001487611602	0.779386970686725	1.40459265163723	1.36139787525121
LINC02609	0.285808277264302	0.169219318001901	0.0912229982675039	67.2591764409069	0.36491218977957	0.332579508383953	1.09721790002254	0.272546150105301	0.71321385659416	0.536321953363961	0.539967096326629
ZNF644	0.148172509517426	0.0617801043555434	0.0164675218199081	2701.35380146423	0.209597771530145	0.151763557223804	1.38108104056268	0.167254044364099	0.596117953606045	0.176908956897836	0.246697053802942
HFM1	-0.075617149105421	0.0496990275126076	0.128134014007621	697.659398775385	-0.136594760235583	0.13972112112567	-0.977624278527829	0.328260184968553	0.757884417693114	-0.407480646912797	-0.406995627511881
CDC7	-0.7553785698959	0.33669023755529	0.0248619074087969	194.804521054807	-1.03353777477198	0.489836469733883	-2.10996493448819	0.0348613763491532	0.31548088992515	-2.18256493734008	-2.10063437000118
TGFBR3	0.0265738306909045	0.110549212456465	0.810035604281349	2354.14673731297	0.0238933237693107	0.19906099418156	0.120030163958279	0.904459253308114	0.981650780817793	-0.140625839752829	-0.103956490829317
EPHX4	-0.0557889699176531	0.298051683810177	0.851520410960217	20.0531949363235	0.0076777892386204	0.608444361460361	0.0126187203381958	0.989931985057639	0.998793885370336	-0.355702643178701	-0.134575222528281
BTBD8	0.0363809540556505	0.0671849971726791	0.588160145488208	1146.49531196234	0.0368837463765608	0.179610851840191	0.205353663203925	0.837295820133654	0.96598247885306	-0.115016162465172	-0.0794275267230306
ENSG00000273487	-0.182392473754761	0.217300115840828	0.401268746761185	25.9790996645809	-0.27885722900051	0.431415917238412	-0.646376774379435	0.518035378041491	0.85753836288233	-0.686306710871987	-0.67562052875713
C1orf146	-0.55304102703296	0.386561091920651	0.152525060115966	19.5847559800334	-0.847561809331629	0.640338259844472	-1.32361575511276	0.185630689982435	0.619990279959716	-1.65419397847926	-1.74946813631974
GLMN	0.0201215424163206	0.0438350819456065	0.646213855634512	413.270065796822	-0.0536709929097199	0.11970757947958	-0.44835083244562	0.653900020128658	0.904668834521581	-0.157474921214679	-0.250416109370652
RPAP2	-0.0513014053034943	0.0503317535195544	0.30807707587579	1609.46647884872	-0.0860742773373187	0.11993512900662	-0.717673612812536	0.472958556993611	0.833811460799242	-0.343984111933419	-0.311601108864569
EVI5	0.221205496266949	0.083504308681494	0.00807229441052493	2008.4254595109	0.290238361692162	0.184446227439349	1.5735662676408	0.115587756855814	0.522800830686183	0.36762249770353	0.39896539805911
RPL5	-0.0951108269246806	0.128794187887523	0.460228027816851	269.91081092756	-0.23907991523741	0.261279217126762	-0.915036097652641	0.360172680059863	0.778378401211142	-0.458385155761475	-0.600511632685108
DIPK1A	0.0192051707849572	0.111500206912586	0.863246207323884	1480.38910359563	0.0139743537725883	0.221502892491616	0.0630888094299594	0.949695785329147	0.990961551430396	-0.159867873855526	-0.122685832158455
ENSG00000287797	0.321273871791495	0.263399752862448	0.222571144840302	25.1353047236286	0.379572039190032	0.50042481514785	0.758499634111647	0.448151931979202	0.822937039457061	0.628934475596654	0.567648329714072
MTF2	0.0344147055593819	0.123233762661398	0.780042529985058	755.341727200352	-0.152888628229359	0.238244759428892	-0.641729239274163	0.52104900094391	0.858278591238977	-0.120150694537828	-0.437762271158166
TMED5	-0.113346483222397	0.11393002068955	0.319795552355518	365.279801972447	-0.226408919169356	0.227022344407043	-0.99729795214965	0.318619907456236	0.751839305159659	-0.506004549904299	-0.576585820789604
CCDC18	-0.0567583083328151	0.126474515117374	0.653595641654731	275.196330927553	-0.122509561395606	0.240777939242999	-0.508807251116004	0.61088733629766	0.891253333960558	-0.358233909797011	-0.380399469155734
CCDC18-AS1	-0.0158782249810028	0.0444780632265614	0.721099271982345	3079.62915728286	-0.0272157160372586	0.12625825514131	-0.21555593340648	0.829333908262311	0.96336506973377	-0.251482347366805	-0.200462342934731
DR1	0.0428470730896647	0.161079247266735	0.790239240976694	177.459404758115	0.0630220908301776	0.292051815877492	0.215790785757736	0.829150831016816	0.963339793932305	-0.0981309642673046	-0.0300722030138011
FNBP1L	0.315585795548153	0.0722867683286667	1.26688620831833e-05	961.420127797543	0.402835087392392	0.172501978540579	2.33524908410039	0.0195304123289903	0.235001494720088	0.614081007198037	0.611574419850664
BCAR3	0.25486577963759	0.090253235044236	0.00474437272649904	2767.08232287615	0.373995461584303	0.19882459751729	1.88103215726002	0.0599675445878624	0.405036504900306	0.455520749053354	0.557118443500015
BCAR3-AS1	1.60316113373789	0.344751720327042	3.31628758147801e-06	19.292998385771	2.19900435135881	0.66228971709045	3.32030574326203	0.000899189126012441	0.0491798928045323	3.97637060713501	4.00316318772169
DNTTIP2	-0.12976266493025	0.167381925471292	0.438192558096186	62.405282604269	-0.246708511000844	0.304187133812125	-0.81104190012592	0.417341609084026	0.809393358667935	-0.548872687705533	-0.614916210374383
GCLM	-0.200562963582854	0.163177444565836	0.219030716374752	383.885356731972	-0.293887050264082	0.27633435403976	-1.06351977583575	0.287546301847613	0.72724290906739	-0.733755933579727	-0.70400035576078
ABCA4	0.253321642558952	0.2676777429251	0.343960935617041	34.3072706299996	0.290104314236031	0.459593299411848	0.631219633983533	0.527896925924705	0.860716157227466	0.451488490989386	0.398712285028118
ARHGAP29	0.229913395500484	0.264602400953958	0.384901066093878	803.97281395336	0.354854772003586	0.405369642769114	0.875385659319587	0.381364100020748	0.792584446063576	0.390361733351969	0.520976333124565
ABCD3	-0.00746739946577531	0.0467676200956257	0.873140805696181	1056.08383877151	0.00576516378796154	0.147056181389476	0.0392038181155581	0.968727889562392	0.994439827986065	-0.229518870498342	-0.138186707885332
F3	-0.429086156402908	0.216053792420819	0.0470316152866578	2044.66015135204	-0.644441429505259	0.352867923240306	-1.82629643291887	0.0678056222602793	0.426012046104979	-1.33050637743611	-1.36592922795231
ENSG00000288736	-0.0782284188365758	0.166401456882411	0.63827029084935	79.5350852880107	-0.0958764147140411	0.300698923042338	-0.318845221472715	0.749843884745783	0.94148769098135	-0.414299545038041	-0.33010984281017
SLC44A3	-0.285544105389081	0.243606079449905	0.241134796370292	855.177412047109	-0.384940556397612	0.389911638822346	-0.98725074624664	0.323519729891788	0.75558548418918	-0.955670101093661	-0.875930727175669
CNN3	-0.184094776141525	0.140813077385539	0.191087121544907	3205.37964843633	-0.27091537071053	0.254309797196258	-1.06529663307252	0.286741715945737	0.727146697171869	-0.690751991424668	-0.660624437958404
CNN3-DT	-0.418608634637992	0.21289262343011	0.0492651223168954	331.723519719978	-0.557226640754005	0.329683076363237	-1.69018879252409	0.0909918418286988	0.477082151385997	-1.3031460658346	-1.20124725512543
ALG14	0.00126438851024379	0.0567412054947884	0.982221868943004	466.219137180364	-0.0202629386263304	0.147094491742294	-0.137754571135339	0.890434388946431	0.97794007734297	-0.206717253358097	-0.187333868772815
TLCD4	0.20846524670475	0.0828567802835708	0.0118704988899275	896.424644618476	0.283759695278924	0.19843147979179	1.43001350177233	0.152713143979347	0.578311210257064	0.334353447471636	0.386732156638755
RWDD3-DT	-0.134749395067207	0.0848646499788935	0.112328096305345	393.984889193726	-0.206585896709659	0.210244831835885	-0.98259678920868	0.325805925294819	0.757303662363893	-0.561894706984619	-0.539155305933171
RWDD3	-0.040961793656139	0.0469415467584441	0.382874171789158	612.477913792249	-0.0255666174658816	0.148502868274142	-0.172162448867214	0.863309818501191	0.971978597123603	-0.316983929747445	-0.197348458122203
ENSG00000228852	0.754360211466278	0.429249538107922	0.0788508147183234	17.1462570660249	1.10842517908108	0.696329268027458	1.59181184818067	0.111426987149761	0.517592215973895	1.75986767427889	1.94389397218947
ENSG00000287919	0.266187510707057	0.256465161946415	0.299312403232601	14.1882534650463	0.253233348992939	0.647775180938101	0.390927834910577	0.695850578639239	0.920248346051951	0.485085573339034	0.329091256493822
PTBP2	0.162326742680934	0.0718319935533309	0.023832971746208	2675.2438279292	0.222036697038115	0.156137677869725	1.42205712335092	0.155009668590129	0.581250474741008	0.213870390958582	0.270184662061003
DPYD	0.225003830680442	0.320327916521991	0.482419036542497	411.916435788623	0.280560545856049	0.494083632440922	0.567840194320941	0.5701434842602	0.878108538761989	0.377541218509044	0.380691412335292
SNX7	0.238626183260189	0.121242558246088	0.0490482745759585	541.214210286307	0.295790151216761	0.226971877401657	1.30320176491875	0.192505887758388	0.628177107422109	0.413113734576301	0.409448478563246
AGL	-0.0936411419530979	0.0292312131806929	0.00135784969168086	984.235088251899	-0.172140292934092	0.113269878981028	-1.51973582458691	0.1285773839839	0.541231154556745	-0.454547317035794	-0.474113928591166
SLC35A3	0.162695007038885	0.075133622867081	0.0303563938475415	239.707192707153	0.193154140496315	0.163667168593021	1.18016424525934	0.237934896591317	0.677003759017229	0.214832052295237	0.215647622417952
MFSD14A	0.0321219138649832	0.0554238009461036	0.562205340053029	459.810840866601	0.0199712134650636	0.143705764941564	0.13897294567956	0.889471527783072	0.977708451570458	-0.126137940052904	-0.111362354809453
ENSG00000241073	0.909867649984074	0.246305221407034	0.000220696810748143	17.0711723755775	1.31309992481242	0.526470277159858	2.49415775548847	0.0126256416988297	0.187736329677088	2.1659495770096	2.33036788788066
SASS6	0.327909051917204	0.101359166948528	0.00121591684811824	143.468008711654	0.390027302035831	0.201843698757188	1.93232339893366	0.0533196021047878	0.3839919355842	0.646261148816215	0.587390317701687
TRMT13	0.0713688839998754	0.06662704415729	0.284093044586182	435.804021403751	0.0651771217571327	0.167295206105717	0.389593481333505	0.696837173160332	0.920574812804925	-0.0236509821253677	-0.0260029992739846
LRRC39	0.47774292959556	0.179819515201088	0.00788882553769794	97.2843359808864	0.837235672131135	0.400871347040732	2.08853957338604	0.0367491895324217	0.326204281292163	1.03752748771989	1.4318245897612
DBT	0.0438643798674299	0.088020077502258	0.618240780595653	544.109818333937	0.0252121845064404	0.179411609439958	0.140527051650344	0.888243580426568	0.977286313282071	-0.0954744362200727	-0.10146617248785
ENSG00000285530	0.68557988835702	0.247049792812135	0.00551902260874385	43.745161787845	0.96395134950787	0.43798698633932	2.20086755902166	0.027745401131798	0.281912227253579	1.58025925975637	1.67109350317922
RTCA-AS1	0.21305191230606	0.150066340801486	0.155689743112738	315.273888969868	0.266531019434844	0.28306570750983	0.941587102795164	0.34640407536311	0.76963504361246	0.346330764520402	0.354200376560838
CDC14A	0.211683528375606	0.0573390591154216	0.000222684912632925	4293.54892353108	0.321234820187282	0.160015640289301	2.00752138732504	0.044694175684808	0.356638599018395	0.342757456674545	0.457493980295108
EXTL2	0.0183596472243365	0.0893153444259094	0.837134756549221	369.13503245806	0.024027347130878	0.188108645884794	0.12773122159198	0.898361681207744	0.979589354357256	-0.162075818501603	-0.103703423294512
SLC30A7	-0.120338636596958	0.0755410511952414	0.111155017784541	624.670392231006	-0.191076136858237	0.168166375830391	-1.13623270950997	0.25585918444414	0.697618793624881	-0.524263399600429	-0.509869242331179
DPH5	-0.0296978648236378	0.0833109596983676	0.72148855190288	290.227938404918	-0.045836290021804	0.196019884779631	-0.233834899318169	0.815113154806835	0.960455159180041	-0.287570046423774	-0.235622353098716
DPH5-DT	0.105166089715509	0.133276141871791	0.430062831291834	680.966188903782	0.158160694537194	0.277833084705679	0.569265156828751	0.569176208815276	0.877451618436095	0.0646048192356392	0.149571790565684
S1PR1-DT	0.155512858840199	0.309715929336907	0.615586981443119	22.8080590565747	0.244429580897149	0.559455169406349	0.436906465904174	0.662179182518146	0.907965178983801	0.196077062604615	0.312467677865889
S1PR1	-0.264506255415284	0.147239704587873	0.0724256889854909	263.884552374773	-0.444127112106572	0.292357395788048	-1.51912391649758	0.128731307709657	0.541458227014014	-0.900733242586117	-0.987688823463434
COL11A1	-0.359270193210851	0.210004076042955	0.0871222430017013	604.289878389032	-0.499706500599037	0.359408127926677	-1.39035948764348	0.164419742033445	0.59150591687517	-1.14819356047872	-1.09263574217416
RNPC3-DT	-0.0703917307637099	0.0994789044857941	0.47919083328876	125.239920348056	-0.0711606005575927	0.264269845263768	-0.269272494887063	0.787719996632599	0.953033544041844	-0.393835332945883	-0.283440589882031
RNPC3	-0.0873691096341492	0.0912012306224385	0.33807198827217	2201.42115479702	-0.139846921706386	0.196087196885876	-0.713187418288089	0.47572979076099	0.835891672604447	-0.438168944127442	-0.413136470993035
AMY2B	-0.0560256582966226	0.188644377679972	0.766473477709799	504.133788629429	-0.0997331102775665	0.331175968597428	-0.301148391593595	0.763301341567554	0.945705388780889	-0.356320715652933	-0.337392188420219
PRMT6	0.705501351463428	0.252793555650616	0.00525746752767553	27.7150910422035	0.810597954700726	0.462064154965778	1.75429741950176	0.0793795577240614	0.454508824698503	1.63228085898363	1.38152633276998
NTNG1	-0.384323231188683	0.329730752070577	0.243789620779693	602.621911032828	-0.5875619093401	0.475779581727824	-1.2349456174776	0.216850744376554	0.656942090946053	-1.21361541700334	-1.25852735576569
ENSG00000289612	0.0677168103011402	0.376530539765245	0.857274931509989	31.9160478267627	0.187327980420476	0.595036963023181	0.31481738456839	0.752900311436544	0.942778248289343	-0.0331877673147493	0.20464646597382
VAV3	0.220819976258812	0.180689817218231	0.221672009054684	3275.95438518877	0.334814943108528	0.313418827794201	1.06826684747981	0.285400158517941	0.725786230054073	0.366615776096273	0.483136436877565
VAV3-AS1	0.272304676533848	0.202133572791687	0.177931236236435	45.5300555460809	0.417812998518182	0.37758681450322	1.10653492778313	0.268495054865586	0.708600109055495	0.501059538069847	0.639856228341375
LINC02785	0.31914291970043	0.211207622316207	0.130778556591838	35.7767919290455	0.39649444489466	0.410730835498466	0.96533888042146	0.33437510367828	0.761632003838006	0.623369847383268	0.599601799949072
SLC25A24	0.772020181109188	0.114372254561525	1.47778680999197e-11	200.42061381794	1.03742292424344	0.216445358898918	4.79300147400215	1.64304417092465e-06	0.000920331362499998	1.80598375813387	1.80982506519286
EEIG2	0.365115113436689	0.271091134337363	0.178033278007895	54.2980017721635	0.435928173175504	0.491395201076643	0.887123383013079	0.375012476188773	0.788471315800121	0.743418612143726	0.674061926060598
PRPF38B	0.171272866187186	0.131220507303023	0.191814740308753	343.138113624986	0.236319383191344	0.242758771311415	0.973474127895421	0.330317712674472	0.759280441849398	0.237231709813225	0.297153722774884
FNDC7	0.88223266318886	0.399097338384775	0.027065617731306	23.2158608136413	1.32144928698074	0.664799437679495	1.98774128268414	0.0468403106614681	0.364054548509516	2.09378538906657	2.34613344156039
STXBP3	0.0592646092867238	0.0536288725146718	0.269121574360694	930.019339903705	0.0688547207747305	0.14626533487367	0.470752149401638	0.637817738958872	0.899720650903865	-0.0552592894419936	-0.0190588299403691
AKNAD1	0.732194207371735	0.442722592556596	0.0981591655622607	35.706784410064	0.804263420447612	0.614173553029987	1.30950513332889	0.19036330004831	0.626471119526895	1.70198482825916	1.3695652466666
GPSM2	-0.050841404393357	0.0841550856104762	0.545750954917118	984.973740410568	-0.0594125476650567	0.162017978707893	-0.366703424761108	0.713840251679748	0.926908157336996	-0.342782895794648	-0.261257511129925
CLCC1	0.200330163597335	0.0682371372736284	0.00332695407414978	574.805596930877	0.266587181143013	0.153402252570628	1.7378309423473	0.0822406067720773	0.460660833243318	0.313110026201124	0.354306423035649
WDR47	0.385270657215427	0.0891706437485121	1.55605725806192e-05	497.261347928861	0.517960660063162	0.186062244412493	2.78380313909825	0.00537256317204033	0.125663486492842	0.796051474251512	0.828958497731314
TAF13	0.0990427811522175	0.124923086742237	0.427876827279247	81.9397407045587	0.110140407096449	0.260448748978127	0.422887065223334	0.672377660485416	0.91164470163892	0.0486148137665177	0.0588982272321693
TMEM167B-DT	0.268519951714799	0.152414864544868	0.078108147847885	29.5690624930295	0.240521470111942	0.344846819453438	0.697473360761031	0.485506605048992	0.842022653046131	0.491176356464643	0.305088248260554
TMEM167B	-0.136420919729198	0.163246854674679	0.403339126701287	80.5173795040442	-0.207138344035595	0.306666063683037	-0.675452449964235	0.499388351831387	0.849071061658041	-0.566259616609988	-0.540198456032147
CFAP276	0.484518377361367	0.260389456365178	0.0627801966604182	16.7619638995722	0.428032480869063	0.541300608843172	0.79074819772293	0.42909094435302	0.81417487801344	1.05522044663437	0.659153007464611
ELAPOR1	0.53963002410442	0.253882013661178	0.0335436651560916	66.9600920167025	0.825747577786063	0.447043673740929	1.84712954525468	0.0647283673805567	0.417342841136651	1.19913537819876	1.41013237370637
SARS1	0.0638668775949318	0.0880873921627444	0.468427527833636	154.228694859043	0.0832230044416177	0.186650813583449	0.445875390756921	0.655687259566584	0.905032569840084	-0.0432412285100694	0.00807185895171655
CELSR2	-0.0277215361240444	0.0854906645852013	0.745738249628623	127.484348383867	-0.201620572605494	0.201616403713253	-1.0000206773465	0.31730050134134	0.751126398103866	-0.282409191570774	-0.529779609667586
PSRC1	-0.100551383580259	0.264298889461301	0.703614575352816	105.654917965295	-0.0965563353413654	0.439435714113406	-0.219728010810807	0.826082988263972	0.962304724155358	-0.472592267779199	-0.331393692394359
SORT1	0.115919605746357	0.063383006287529	0.0674183122491741	2197.54555400818	0.157691541541019	0.143399968757104	1.09966231448853	0.271479280267217	0.712371495567633	0.0926858441208401	0.148685919693622
PSMA5	0.189389029135853	0.115554824728188	0.101222863730051	148.738146937476	0.283888088666023	0.21553738520918	1.31711762388928	0.187799200402222	0.622509773206918	0.284539066879183	0.386974593461548
SYPL2	-0.215819370526417	0.189189532402903	0.253970867542547	89.4426329590478	-0.271104894259908	0.319856701322537	-0.84758234902989	0.396670607846715	0.802115752958233	-0.773595511798792	-0.660982302862461
ATXN7L2	0.160836328745582	0.124757246233201	0.197330551677712	48.8703154877479	0.178667460906617	0.309392998788031	0.577477388326504	0.563617009210269	0.876707167198393	0.209978421979526	0.188293374260031
CYB561D1	0.243629482680256	0.124363343550287	0.050111192847847	88.6323100975715	0.324827671361234	0.242844744614843	1.33759399189971	0.181028824042432	0.613573743604718	0.426179021792128	0.464278125826747
AMIGO1	-0.449970677681755	0.190458385445369	0.0181488653294543	24.6516971249985	-0.724066053373969	0.426230413541953	-1.69876674767766	0.0893631412829114	0.474752532144988	-1.38504284346866	-1.51627918960499
GNAI3	0.166053495977406	0.103278962051579	0.107875635201217	374.200883934488	0.230861600338936	0.201123765976329	1.14785838072517	0.251027031869559	0.692071131311797	0.223602189540465	0.286848148912192
AMPD2	0.210149367110669	0.31659562218766	0.506832088465101	157.554554722986	0.23962046803073	0.475875284184737	0.503536275142436	0.614587282941851	0.892438489829271	0.338751248794722	0.303386945048341
GSTM4	0.0796194744162308	0.102371138939831	0.436714559984631	135.473655716495	0.0694143172388618	0.197266943438342	0.351880127653309	0.724928163122428	0.932552543903813	-0.00210593266111381	-0.0180021805920237
GSTM2	0.0400766178341716	0.125568395607717	0.749603927132798	516.451177785794	0.044181088154348	0.235823900278034	0.187347796818978	0.8513879499137	0.970032088020388	-0.105365549006813	-0.065648434236944
GSTM5	0.0156548663001329	0.337011584684938	0.962949981348397	498.735915089886	-0.0160126612435472	0.515568423241493	-0.0310582660258208	0.975223072486372	0.996009027945214	-0.169138905609456	-0.179308348393989
GSTM3	-0.304244645627516	0.138515036929814	0.0280580504559866	279.726152109165	-0.515036474870226	0.246990462856572	-2.08524842989306	0.0370467558820763	0.327487205512731	-1.00450346260033	-1.12158232844137
LINC01768	0.438914602495324	0.573892687735997	0.44438911718244	80.4503429038434	0.62646506897585	0.821459489350085	0.762624422868973	0.445687414949712	0.822583323290492	0.936133746693739	1.03384026578925
CSF1	0.327906377389952	0.179420656700276	0.0676119620603215	457.52061974086	0.432173828795898	0.285967387305226	1.51126963416503	0.130719767267151	0.544320836945845	0.646254164731558	0.666972843486903
AHCYL1	-0.0270876715798612	0.0475985877314173	0.569298039915071	7215.38498363441	-0.048490509485387	0.121897243416582	-0.397798244868191	0.690778911129581	0.918405354222321	-0.280753959366907	-0.240634141854233
STRIP1	0.0856321169186213	0.0867342434385572	0.323498990151862	364.931530922219	0.109664786943176	0.169795814260268	0.645862722947213	0.518368262879803	0.85753836288233	0.0135950867311569	0.0580001448509738
ENSG00000258634	-0.206404893374017	0.160116344319925	0.197365681445018	33.8667776241262	-0.301935605790761	0.327974907297136	-0.920605811825768	0.357256266791918	0.776971316496538	-0.749011165019625	-0.719197915962645
KCNC4	0.208712327441867	0.0831269929641314	0.0120469934102365	160.311511208811	0.280921378808168	0.174448889730505	1.610336295302	0.107324459699251	0.511933892346757	0.334998657866797	0.381372749563377
RBM15-AS1	0.556236496212692	0.165182294993147	0.00075877814748942	91.4268425274688	0.852562794325578	0.329982342043074	2.58366186822896	0.00977575824357731	0.165395646315118	1.24250042784299	1.46076579063871
RBM15	0.157300696373686	0.0941452837919132	0.0947554041112224	138.033311424812	0.201434555011729	0.199357137029992	1.01042058494963	0.31229382966799	0.748198406521592	0.200745704016832	0.23128298676094
LAMTOR5-AS1	0.10967800657702	0.0934096799268063	0.240330529477815	416.196964592018	0.121429397303124	0.182356876559887	0.665888775865525	0.505482195264189	0.85283057539172	0.0763869423388724	0.0802144879842407
SLC16A4	0.256660852167747	0.152490526104358	0.0923505969791673	84.2602388608116	0.390430225965254	0.289660905947691	1.34788719481448	0.177694667262794	0.608835125633438	0.460208283460286	0.58815113256516
SLC16A4-AS1	0.480364608766224	0.223717397710255	0.0317778562981613	72.2120866780474	0.711477713462938	0.401957096468797	1.77003396559804	0.0767214826900696	0.44975235107091	1.04437356837121	1.19436407384769
LAMTOR5	-0.314938992253888	0.120597683434057	0.00901500498335677	86.9879820579014	-0.538790831290799	0.278032770157297	-1.93786808290972	0.0526393188208692	0.382754294953536	-1.03242997639216	-1.16643612370458
KCNA2	0.086694711097087	0.143559522478367	0.545914225450991	538.876755856353	0.0832668849823202	0.264455283451818	0.314861869634346	0.752866533757932	0.942778248289343	0.0163698753196301	0.00815471570244724
KCNA3	0.319026731908504	0.568925029560878	0.574965553797174	19.3311951589434	0.47930262224465	0.881932630881146	0.543468520680288	0.586807259210187	0.884923437603227	0.623066442220986	0.755963057110273
LRIF1	-0.216196397441259	0.10403290158541	0.0376951712599239	260.206562740795	-0.30099446390268	0.24120771091001	-1.24786418629451	0.212080797994501	0.651236386129051	-0.774580055100508	-0.717420819382372
DRAM2	-0.15205185041465	0.078429386776835	0.052536638596874	277.154868850734	-0.225774230850066	0.190122489787076	-1.18751985155948	0.23502263097945	0.673229251425496	-0.607077201509464	-0.575387380409854
CEPT1	-0.117246845378187	0.0887341590091886	0.186392335268677	456.907720370416	-0.173499526075183	0.200986962988573	-0.863237712015415	0.388006783040605	0.797009243918389	-0.516189699249298	-0.476680479498547
PIFO	0.507370705226154	0.176374662707811	0.0040190283838943	36.9856502073061	0.508034584306453	0.36561265811423	1.38954320380156	0.164667632861914	0.591914367826717	1.11489551343252	0.810215739061036
OVGP1	-0.496333917210758	0.253383579861919	0.0501333650173686	29.7997438311876	-0.795822360672387	0.444093257407109	-1.79201631053552	0.0731303533388492	0.438350354109324	-1.50611275950706	-1.65177192447107
ENSG00000260948	-0.448733877825763	0.205271119296346	0.0288116098072418	27.3789227350672	-0.708236471447488	0.397098331933114	-1.78352920295516	0.0745001985932587	0.442840946835305	-1.38181314562523	-1.48638922692775
ENSG00000243960	-0.196951695443451	0.218573289177671	0.367546573916043	18.927703023239	-0.275258304704464	0.425914305580675	-0.646276260500777	0.518100459225648	0.85753836288233	-0.72432570534565	-0.668824915746842
WDR77	0.169910370804926	0.153914077071812	0.269623493585369	36.1265366136278	0.339518106922951	0.342106660580618	0.992433489446614	0.320986109139646	0.75391821238641	0.233673778935038	0.49201711304014
ATP5PB	-0.156866852268946	0.0710436711424391	0.0272418924455841	204.903659774088	-0.260815008972055	0.186847537714562	-1.39587073055514	0.162753426109649	0.590675716607421	-0.619650780839695	-0.641552586484898
C1orf162	0.506106551384775	0.713366205218889	0.478037531958472	30.9234128173538	0.778187123242503	1.03805006813049	0.749662417193427	0.453458048129771	0.825552090694685	1.11159438518976	1.32032708271249
RAP1A	0.0457517702685399	0.100362483204287	0.648486866783685	748.231220098884	0.0732933893936387	0.198876926291259	0.368536414758839	0.712473297777075	0.926867610260308	-0.0905458289934112	-0.0106775827304336
INKA2	0.65753214717216	0.431298079906435	0.127373309862604	58.7876217292259	0.907265580833257	0.622707698099966	1.45696862846171	0.14512504016143	0.567015822768325	1.50701723213245	1.56405747924103
KCND3	-0.329930242105168	0.36565818378541	0.366902081842656	1685.75887089405	-0.428276057905291	0.512576036494776	-0.835536637323184	0.403415627575972	0.803598941761074	-1.07157714081042	-0.957758316096182
LINC01750	-0.499548695234247	0.358538882386886	0.163532066338609	40.4199228989109	-0.677939932478587	0.546574705981184	-1.2403426742216	0.214848674598547	0.654887460284927	-1.51450761951555	-1.42918225688675
LINC02884	0.308353702730326	0.179514123226233	0.0858490180639722	1719.63821519349	0.462131693140097	0.311603599792371	1.48307559170698	0.138054328152315	0.556603253041998	0.59519559541208	0.723540316418056
CTTNBP2NL	-0.275526370108981	0.204228127443853	0.177301383410329	305.8311106083	-0.383703133618615	0.340293631709664	-1.1275648377281	0.259503743559743	0.700837516094156	-0.929510445694733	-0.873594182796168
ST7L	-0.0108184600709363	0.0363722975968657	0.766133046321324	1142.58370280306	-0.00924270975298525	0.124322088521307	-0.0743448719605544	0.940735973135981	0.989191491214668	-0.23826960988213	-0.166525092441976
CAPZA1	-0.0513547935459594	0.0345915838495147	0.137648833434688	1077.38140796531	-0.0680757555583248	0.12481191978861	-0.545426716243311	0.585460070009428	0.884013141590738	-0.344123526480339	-0.277615679134457
MOV10	-0.0236930459815069	0.0649821429540631	0.715403619412344	484.231038598577	-0.0209035865218923	0.162313479522054	-0.128785277621087	0.897527555267236	0.97919929359109	-0.271889457223621	-0.188543562230073
RHOC	-0.322812313306504	0.120992918781848	0.00762982404706237	114.024621974793	-0.535600810022809	0.252390944408859	-2.12210787228232	0.0338286804797922	0.309584837021828	-1.05298984943958	-1.16041261549807
SLC16A1	0.0676364172916284	0.224600034879243	0.763306508608934	139.673729755292	0.0681132135050603	0.37161362603672	0.183290408996816	0.854570159433353	0.970273932227291	-0.0333977003351883	-0.0204589695472314
SLC16A1-AS1	-0.0850305470333525	0.084476852462423	0.314148959963212	1368.83743277895	-0.124073416911557	0.165339141648065	-0.750417691024764	0.453003179355308	0.825341736346251	-0.432062175476129	-0.38335239509032
ENSG00000287807	0.394303741774016	0.197052344475761	0.0453912958592006	28.2322604891728	0.53723353875098	0.375686759209484	1.43000392103629	0.152715893703531	0.578311210257064	0.819639877481879	0.865350212139007
LRIG2-DT	0.145694805670317	0.114985355060425	0.205129291783595	218.485499127628	0.214815760327143	0.228575180359206	0.939803525428963	0.347318350158633	0.769792812404247	0.170438843942293	0.256549840257873
LRIG2	0.0408059628650048	0.0534078917132104	0.444841204750471	528.199997264274	0.0245824807725487	0.133312004073084	0.184398103857715	0.853701157217	0.970273932227291	-0.103460985336478	-0.102655200801494
MAGI3	0.0299941914947957	0.0466574190160835	0.520314903210149	2557.07100772068	0.0530265086845281	0.1444519267396	0.36708758326303	0.713553688876853	0.926867610260308	-0.131694134385495	-0.0489462060454836
PHTF1	0.340659633590962	0.113495479659339	0.00268630094123896	509.426478591745	0.460572104706347	0.200453654568634	2.29764882908957	0.021581784146046	0.246987508793593	0.679557179645058	0.720595447735286
RSBN1	0.060127393339739	0.105359157854033	0.568209955969234	423.893419622553	0.0393325137603684	0.200169550754456	0.19649598858628	0.844221972113151	0.96826531914185	-0.0530062718806888	-0.0748036796721625
BCL2L15	-0.0238888479217307	0.123358941425262	0.846447476057911	32.8069148312552	-0.0229976278891786	0.320058857241882	-0.0718543710596277	0.942717802755384	0.989759095151196	-0.272400761539364	-0.192497603379325
AP4B1	-0.260175072727055	0.145971359688616	0.0746888023292477	72.188536412581	-0.389010398687845	0.293916212916724	-1.32354181767463	0.185655259278858	0.619990279959716	-0.889423076822508	-0.883615543788153
HIPK1-AS1	-0.0210910445001559	0.138108944869502	0.878624533114636	40.6729188384515	-0.0718555173623636	0.311294915221754	-0.230827790139703	0.817448590755533	0.960738242349454	-0.26509476159667	-0.284752755765808
HIPK1	0.134740391214798	0.0906489544365826	0.137173975818069	432.588376122123	0.168026426218153	0.173019612861775	0.971140921187873	0.331478108602963	0.760097458518708	0.14183320611688	0.168200605470399
TRIM33	-0.030713474316355	0.0685663342664498	0.654197861920334	1306.38313860331	-0.0446429338694278	0.12945170006866	-0.344861703984958	0.73019834219018	0.933929369495026	-0.290222142292402	-0.233369016843795
BCAS2	0.848737105559729	0.325184430016722	0.00905375482499629	340.347512913679	1.26449349986338	0.497076138567769	2.54386280441219	0.0109634136556773	0.175457824061894	2.00631729168994	2.23858755948361
DENND2C	-0.032580870330357	0.0781836635121281	0.676881595029067	94.0913587927225	0.0296923551979864	0.196378487643975	0.151199632679814	0.879818240043031	0.975457098124387	-0.295098537490892	-0.0930065596326348
NRAS	-0.231728482332781	0.0891946028029402	0.0093765725573939	61.0669097147344	-0.362786663567428	0.229327078338059	-1.58196173865099	0.113658305306	0.520256595702795	-0.815139520591299	-0.834098982476094
CSDE1	-0.0606920226229741	0.0537455927701589	0.258793862024686	716.726146917334	-0.122236614715991	0.132441140547665	-0.922950483592359	0.356033010302026	0.775670630277108	-0.368506152713313	-0.379884081819261
SIKE1	-0.340738636769969	0.0731265156371616	3.16859716663576e-06	169.531235874057	-0.52878128293913	0.185885268743716	-2.84466481132602	0.00444581794856613	0.1153816004597	-1.0998014721529	-1.14753574920089
VANGL1	-0.00676283942606199	0.135262923245563	0.960124195428744	80.7080741594672	-0.0112495690474211	0.290928407177412	-0.0386678260695282	0.969155225292617	0.994467976920614	-0.227679028724586	-0.170314513393693
SLC22A15	0.166091349423639	0.106682336926925	0.119499529173283	833.190108273153	0.197488205056231	0.221330844214436	0.89227602125303	0.372245003547324	0.785904319940569	0.223701037541677	0.223831352635101
ATP1A1	0.387292264758987	0.306093102939041	0.205772397597911	60.267495725627	0.351478795560528	0.53771312937847	0.653654851178349	0.513334197079303	0.855299266195502	0.801330567301262	0.514601697941471
ATP1A1-AS1	0.120032116355725	0.0780214137693726	0.123938398372637	539.135379496203	0.15608352970463	0.167098009409345	0.934083716833916	0.350260710653738	0.771789878439952	0.103424983992024	0.145649616271494
LINC01762	0.303440957689908	0.277708874727854	0.274543774826619	21.7091027126534	0.467998507580609	0.509258235836994	0.918980734423326	0.358105649214439	0.776971316496538	0.582366775950717	0.734618237836043
CD58	0.821504068729215	0.174365388629076	2.46027897146015e-06	170.732576468847	1.14434918898367	0.315058648752475	3.63217830557867	0.000281038817245902	0.0278540482961796	1.93520272946272	2.01172692698207
PTGFRN	-0.201403568815686	0.135128931901265	0.136104685675786	249.838124766665	-0.290991796705148	0.245993901413995	-1.18292280838062	0.236839741317293	0.675060362145582	-0.735951034827921	-0.698533438111307
TTF2	-0.280941402872722	0.159499569901694	0.0781719334477928	271.940024667664	-0.410608231702224	0.283036183245691	-1.45072699537427	0.14685589529956	0.569726929949739	-0.943650906299112	-0.924397317160761
TRIM45	-0.0856922620833548	0.184297026711002	0.641954208835993	32.0518103406356	-0.253096215001456	0.372520914264527	-0.679414779975904	0.496875087644639	0.848026761532868	-0.43379013466015	-0.626977693429227
ENSG00000271427	-0.206235661760695	0.191072288978633	0.280427564510514	28.5241761916512	-0.444182277398913	0.396100472660137	-1.12138790043816	0.262122784192276	0.703207680663803	-0.748569244708963	-0.987792988471506
WDR3	-0.119899189239651	0.128621744181651	0.351241212733191	71.5085944417043	-0.145350161997239	0.281785372075238	-0.515818691817792	0.605981046338137	0.889373603855256	-0.52311585565844	-0.423527879159177
SPAG17	1.14425537957325	0.316219047854398	0.000296254850384696	64.380059526522	1.78323561332341	0.51598499319253	3.4559834817871	0.000548288919748296	0.0394147317506977	2.77801428668207	3.21809431351167
WARS2	0.0469522610996177	0.0577394470099368	0.416117866996029	399.711730004138	0.0376189477216363	0.154193097051572	0.243972969224777	0.807251754867657	0.957642408973214	-0.0874109461508837	-0.0780392941805275
WARS2-IT1	0.820838205942356	0.237215570469737	0.000539564025065413	22.9681304934719	1.10901786899356	0.577389273364165	1.92074553538525	0.0547637958809494	0.388294674941136	1.93346393915132	1.94501310972862
WARS2-AS1	-0.0106027225010229	0.119284658044094	0.929172600593464	1211.80537376139	0.00427429468460289	0.2103688947115	0.0203180926080572	0.983789622951921	0.997540335194953	-0.237706246973475	-0.1410018183578
ENSG00000227712	-0.0375651080273713	0.151297813120593	0.803913236684994	26.0249476286252	-0.103900072745375	0.355285286984834	-0.292441248066121	0.769949274492596	0.946564360106392	-0.308114048176152	-0.34526039070242
PHGDH	0.573999104357375	0.105624018936249	5.4992984775819e-08	359.48373434543	0.740990966494888	0.209185263164838	3.54227135929258	0.00039669715667749	0.0334865862189039	1.2888845351346	1.250092016361
NOTCH2	0.23136722111132	0.0950271915609985	0.014902182851424	2997.17822563414	0.323631804978983	0.199660743260108	1.6209085456392	0.105037253849969	0.50780510462467	0.394158157985503	0.462020049669182
SEC22B	0.0284122774476606	0.117753104653951	0.809332790529832	360.288443806354	0.0167119855041722	0.230022969496775	0.0726535508203084	0.942081811886596	0.989600165046939	-0.135825040741744	-0.11751654148097
ENSG00000290569	0.607832381222745	0.210535789718196	0.00388842902857858	279.074754078069	0.856708981712948	0.344809822341402	2.48458404083601	0.0129702889126366	0.190496720702413	1.37723453032491	1.46859476469733
NBPF8	0.0764265074816766	0.140813700345478	0.587302571075669	127.910489893544	0.122517406387052	0.281180641023537	0.435724898915769	0.663036338323838	0.908189219633948	-0.0104438366256989	0.0822689042702894
ENSG00000290999	0.816218657162769	0.26096080416642	0.00176153382247911	486.724209024215	1.14260965339241	0.389689378926383	2.93210365789379	0.00336674352906223	0.102088763415007	1.92140075313236	2.00844227586873
NOTCH2NLR	0.125722804896315	0.353591422354306	0.722170445381518	55.8801210628577	0.244099742709832	0.573435586352544	0.425679445990576	0.670341441205936	0.911215595895332	0.118285273971954	0.311844866021949
NBPF26	0.0847917328534819	0.247263524350005	0.731658264657878	655.606421245451	0.115908578499736	0.409751048578855	0.282875611671389	0.77727219041356	0.949324019629915	0.0114005630257372	0.069789887464315
LINC00623	-0.20005441029047	0.193636493290618	0.301536444727242	169.50950446252	-0.291829562455607	0.321161620955258	-0.908668855224963	0.363524948856202	0.779386970686725	-0.732427930941528	-0.700115336302288
SRGAP2C	0.899740147145269	0.604892860064619	0.13689937578557	47.5261199068382	1.19489796847591	0.80117330672076	1.49143507210279	0.135847305841084	0.551907581375957	2.1395032818234	2.10717487623429
ENSG00000290735	0.157974911708839	0.204526834945157	0.439882230958224	22.0746142173041	0.259964188710902	0.452699959902452	0.574252731913029	0.565796790356557	0.876707167198393	0.202506305623793	0.341800660247548
H3-7	0.780173446185699	0.231671365553272	0.000758291357730464	62.5675635009914	1.15808467581312	0.407552619774257	2.8415586592342	0.00448935922165292	0.116206214665445	1.8272746586033	2.0376627470557
LINC02802	0.522297436845835	0.328154322632075	0.111469802505826	20.357941936006	0.808392184566278	0.599958822122411	1.34741278027468	0.177847326755996	0.609119026992386	1.15387419918187	1.3773613215082
NBPF15	0.352109150270549	0.175819052145689	0.0452117379168817	178.209171215341	0.451001036411271	0.315848552473577	1.42790281253228	0.153319833984382	0.5790400152271	0.70945569487307	0.702523026400995
SRGAP2B	0.935887426611036	0.998035072533942	0.348383183520638	17.0382073313039	1.18715538243649	1.25867675374306	0.943177331992603	0.34559020593298	0.769114578048407	2.23389591129441	2.09255505817351
NBPF20	0.176557968597267	0.12663218018045	0.163239617617122	80.345221644512	0.173605137898396	0.263080506806903	0.659893581647307	0.50932212333574	0.853936087446194	0.251032878832973	0.178734521317573
NBPF25P	0.247384098984477	0.212419315282002	0.244179867789709	30.8494652721095	0.257410948971948	0.430690086932976	0.597670939688952	0.550059519545746	0.869412600116176	0.435983580000878	0.33697954489164
GPR89A	0.0067242331888579	0.0630248503544101	0.915033507513978	135.63352680513	-0.0117490507903624	0.173227810488471	-0.067824275774382	0.945925518981932	0.989967732900757	-0.192459773864909	-0.17125765205167
PDZK1	0.210050229572665	0.172504396870496	0.223356452619974	18.3879075382617	0.168803318808599	0.395656648156285	0.426640926154541	0.669640883809887	0.910855461418313	0.338492367544741	0.169667560860661
RNF115	0.122741614346049	0.070483461901455	0.0816092292122142	1796.8235236682	0.173556367374387	0.144145496820324	1.20403599975602	0.228575664606398	0.669130608275942	0.110500388936271	0.17864243113167
POLR3C	0.00130943047225865	0.100142998395739	0.989567472477811	236.844036555531	-0.00253856063867622	0.206915211670398	-0.0122686032514612	0.990211316446859	0.998793885370336	-0.206599633739306	-0.153866086806832
NUDT17	0.334211029177971	0.183127121051381	0.0679977058160269	27.8160820737506	0.315341427315226	0.389451417887386	0.809706712651924	0.418108759087993	0.809618649070318	0.662717717977214	0.446365872565784
PIAS3	-0.249949656805832	0.0949199786596423	0.0084567813188686	113.290087809558	-0.436913068782142	0.211113300552798	-2.06956675698826	0.0384929338106273	0.333304486577735	-0.86272109784915	-0.974067017990579
ANKRD35	-0.0029656030567329	0.22060334536296	0.989274244137231	84.1835629290146	-0.0643221084835258	0.374047731464961	-0.171962300724583	0.863467167100361	0.971978597123603	-0.217763175279422	-0.270527913235753
PEX11B	-0.0463575300738392	0.0972863908440982	0.633714072052341	70.4355136265955	-0.153430548336284	0.218853507040118	-0.701065065903462	0.483262410421956	0.84087968340283	-0.331074001142212	-0.438785543399041
RBM8A	-0.297816864653002	0.0807518722555166	0.000225980106905499	69.1741286355299	-0.512961929445584	0.227652484692009	-2.2532674314518	0.024242291964727	0.263255506010384	-0.987718377890906	-1.11766510020358
LIX1L-AS1	0.159806993216453	0.122416187663603	0.191743050924587	45.9047336801688	0.196195094701959	0.290014412440528	0.676501188513147	0.498722491702818	0.848653693193021	0.207290482841686	0.221389657054874
LIX1L	-0.211427993275936	0.135625841633693	0.119018534039969	125.053579940887	-0.335625843929675	0.250072102220393	-1.34211629745841	0.179558290389999	0.611476911759988	-0.762128157912182	-0.782812985851169
POLR3GL	0.00374882245365651	0.126067923124887	0.976277178854774	99.0075431941367	0.00802318293157122	0.247794080944468	0.0323784284959142	0.974170265033708	0.995802533900635	-0.200229565871467	-0.133923038241975
TXNIP	0.456089315598606	0.3634460505075	0.2095141981054	1376.96824258892	0.614733838836089	0.547474037060967	1.12285477889727	0.261499175893544	0.702578996562145	0.980982663519261	1.01168895233928
LINC01719	0.38487609121649	0.217551288116528	0.0768725039337807	291.462825488224	0.521644865621975	0.344144565300783	1.51577249277802	0.129576889800894	0.542486339671577	0.795021130538515	0.83591514176396
NBPF10	0.184562473672797	0.123219475598732	0.134176060693064	183.703152521964	0.252551537238245	0.250591799613881	1.00782043796877	0.313540672377622	0.748553010303069	0.27193531721451	0.327803836017693
NOTCH2NLA	0.130465987370608	0.139149081370233	0.348450718248062	888.950706090967	0.173716051834575	0.275561532052618	0.630407483006026	0.528428016198419	0.860875007033107	0.130671308894262	0.178943952838139
ENSG00000276509	-0.111580321862263	0.246486200222064	0.650776411113268	29.9386913733941	-0.0745420244016219	0.485490636158587	-0.153539571826618	0.877972786444643	0.975158067300756	-0.501392512226302	-0.289825511035561
ENSG00000290578	0.26827020385053	0.134669095559759	0.0463634279878871	31.4156892892461	0.250363567651124	0.317056035156916	0.78965084997425	0.42973170270158	0.81417487801344	0.490524181308959	0.323672436363445
ENSG00000291242	-0.103951724058743	0.137279220339509	0.448913039718178	508.635561247478	-0.174508546276197	0.25884905447252	-0.674171078707663	0.500202554431187	0.849301347290042	-0.48147169338479	-0.478585746250945
ENSG00000289321	0.49492352017952	0.239880439239696	0.0390927599769298	104.177883542498	0.741183779234413	0.409498076331902	1.80998110143423	0.070298717928106	0.430106355564653	1.0823917526121	1.25045609202736
ENSG00000290557	-0.186237256507603	0.17277776465157	0.281078116815441	74.3052966647172	-0.221098132219351	0.327744990691669	-0.674604154140535	0.499927293018646	0.849127866212362	-0.696346723817617	-0.566557809660842
ENSG00000291243	-0.0446473405246667	0.192281334568592	0.816384234310236	35.7721938558613	-0.0352430037850086	0.396788566237967	-0.0888206132529338	0.929224475429329	0.986959495911335	-0.326608124572078	-0.215619744582735
NBPF12	-0.0995071031342409	0.12558027459632	0.428140041951367	342.882757299908	-0.151174837352414	0.224525238974806	-0.673308880741811	0.500750804083629	0.849790645793405	-0.469865302467793	-0.434526232102531
PRKAB2	-0.0620487315548699	0.0504459978827301	0.218695960499295	189.439721248677	-0.0647754606145428	0.176892751974936	-0.366184933477211	0.714227083949178	0.927129988721267	-0.372048973235387	-0.271383948369131
ENSG00000237188	0.231185992339446	0.0922603658066854	0.0122174826202636	602.382287307115	0.325357440768516	0.205885832838874	1.58028085897071	0.114042561344656	0.520256595702795	0.393684909083627	0.465278454697386
FMO5	0.37577571003149	0.122671912175192	0.00218941246452939	116.467086465677	0.591130348282347	0.28200853568832	2.09614346189746	0.036069466565521	0.322550664209074	0.771256993321654	0.967120027210338
CHD1L	0.240813259127205	0.245001748896243	0.325654568178112	25.1550837368661	0.324748449935355	0.448091382809273	0.724737101390727	0.468613329440614	0.831656825459777	0.418824920728935	0.464128537197449
LINC00624	0.536559004171337	0.194804893093702	0.00588105499501298	36.1168412570581	0.701408128143587	0.389306678210758	1.80168532265421	0.0715949286006291	0.434689488629399	1.19111591861768	1.17535033547049
BCL9	0.146069726864615	0.0458399081992502	0.00143996155087101	969.401024058071	0.233811030455982	0.14326004623077	1.63207423568291	0.102663848546899	0.503727729223117	0.171417888503799	0.292417364607656
ENSG00000289419	-0.117847021507346	0.111346535639863	0.289881926327119	59.933667861747	-0.116575693185266	0.272522401007306	-0.427765544242876	0.668821824841151	0.910559635722258	-0.517756959740665	-0.369194934496358
ACP6	0.0137952266966009	0.0990070159248972	0.889184762159099	969.947335997078	0.0258696552791505	0.205699232090403	0.125764471827396	0.899918365794809	0.979995138925081	-0.17399504622751	-0.100224713493611
GPR89B	-0.088482939766699	0.0557836840620048	0.112698581787017	160.91848694733	-0.239048064390416	0.157043655685235	-1.52217587744865	0.127965017700674	0.540044000202298	-0.441077526918437	-0.600451490817036
ENSG00000290705	-0.0613300096477279	0.224212356773534	0.784441708403106	15.2526175762998	-0.149737819013171	0.538939503667996	-0.277837898305955	0.78113679743166	0.951120100785962	-0.370172150091952	-0.431812804500591
NBPF11	0.0512402789012689	0.122393479653075	0.675470457341226	200.714800848882	0.0549316955014792	0.230151315277367	0.238676435262941	0.811356490657193	0.95957700876983	-0.0762134983346599	-0.0453487665732156
ENSG00000227733	0.166565644248453	0.0821379993242213	0.0425729465249695	298.350186840547	0.255455547151139	0.201665443642375	1.26672940359655	0.205252062500093	0.642658925067755	0.224939579869628	0.333287287716787
LINC01138	-0.0604060799888778	0.213856283526981	0.777589974271841	3492.26000647854	-0.0688480730033555	0.338841786613228	-0.203186489162101	0.838989272662989	0.966455544535526	-0.36775946091495	-0.279073995577314
ENSG00000272824	-0.376650604780338	0.250664759376183	0.132940435046608	23.8100866207005	-0.553583581466791	0.47040147236445	-1.1768321614391	0.239262503095057	0.678887181643676	-1.19357962475739	-1.19436830490226
ENSG00000291232	0.258495420282388	0.067206480038478	0.000119921214973444	209.162216178494	0.273679105157641	0.160313008654276	1.70715469352737	0.0877933035378889	0.472054227375621	0.464998954040312	0.367697638614906
NBPF14	0.268939115157835	0.111417673708133	0.0157874620481593	399.626363358181	0.369751039194692	0.231319597506271	1.59844234202711	0.109944567665326	0.51586184361942	0.49227093232626	0.54910397872128
NOTCH2NLB	0.297271591599644	0.21842218712471	0.173515143632574	58.4208594189221	0.434507531521255	0.403531037562162	1.07676359703638	0.281585892190296	0.72088003142586	0.566256498883232	0.671379421480222
PDE4DIP	0.657134562185099	0.222994925677561	0.0032101973801241	5042.01209802562	0.917677600814457	0.346254075151859	2.65030122869163	0.00804200333014014	0.1505129688722	1.50597900483231	1.58371781455993
NBPF9	0.125913151627929	0.109030795406173	0.248155848810715	343.851260990023	0.183261856179072	0.228386075122508	0.802421321355818	0.422309283694348	0.811464718892572	0.11878233291453	0.1969686699094
ENSG00000274265	0.172553051093461	0.142622259035657	0.226332390154462	1082.27011080294	0.249334544233792	0.228112750954573	1.09303203433571	0.2743797349519	0.714708410849057	0.240574700525066	0.321729398847931
ENSG00000289614	-0.186776140811023	0.245364884912484	0.446526932394613	55.4970865595057	-0.31060453622292	0.413802500656381	-0.750610582899411	0.452887050231452	0.8252969759883	-0.69775393086424	-0.735566889462526
ENSG00000291233	0.66744714789454	0.199335431401117	0.000812908066843678	164.049036970491	0.942582018653797	0.327008083341459	2.88244256540154	0.00394605066818429	0.109385063232057	1.53290861326056	1.6307431954685
ENSG00000272755	0.137386304935279	0.345284267404379	0.690708821199432	61.4156610187119	0.125405935817933	0.537559107600253	0.233287714866862	0.815537997575491	0.960455159180041	0.148742571278541	0.0877231251892062
NOTCH2NLC	0.225585395217332	0.26942862976827	0.402438969454522	856.157198568491	0.323676887778698	0.429715089613916	0.753236029178102	0.451308092310137	0.824547143345616	0.379059877911784	0.462105176566854
NBPF19	0.203241837905523	0.245744530115709	0.4082114339086	490.787621122096	0.28758141824642	0.400688628290043	0.71771794341578	0.472931217281834	0.833811460799242	0.320713381091867	0.393948465786508
LINC00869	-0.284115091012174	0.151220142964256	0.0602693805053403	284.237270453493	-0.396097660056046	0.258392015556383	-1.53293304827221	0.125292352055165	0.53547773193277	-0.951938466885451	-0.896997955197574
H2BC18	0.117805945847332	0.353728977288722	0.73910398851335	70.6413102006691	0.162619726976093	0.55569023274337	0.292644565972053	0.769793845535028	0.946564360106392	0.0976117086627697	0.15799148944303
ENSG00000290791	-0.00489818283724314	0.207674893993256	0.981182982357754	84.735992203771	-0.0250730188459361	0.373478595601774	-0.06713375047782	0.946475225496697	0.989967732900757	-0.222809787080945	-0.196416428180021
ENSG00000290792	-0.0191046004333528	0.180065047645742	0.915504337955776	92.2573120003511	-0.0688968597427336	0.335761183470977	-0.205196023645446	0.837418976019457	0.966055951030471	-0.259907492138668	-0.279166116381636
H2BC21	0.0464027727267047	0.343801220061152	0.892635773037562	87.9565101557282	0.0323958198938361	0.528600343537958	0.0612860363975715	0.951131411238188	0.990961551430396	-0.0888458439675265	-0.0879017843307058
BOLA1	0.0774937632985058	0.116757764307302	0.506873374360058	37.6839877308727	0.115002168864265	0.272283409267404	0.422362013071917	0.672760800494393	0.911678092655723	-0.00765687494123385	0.0680783735216005
SV2A	0.066599635369143	0.349379598772529	0.848821309837755	31.4266490898831	0.0504511727901487	0.700146521949997	0.0720580210119959	0.942555733718386	0.989759095151196	-0.0361050844951525	-0.0538090441243315
SF3B4	-0.0012771323183858	0.16879671863168	0.993963185747935	35.3811587602053	0.0224987630853098	0.366287701232375	0.0614237469879898	0.951021740701839	0.990961551430396	-0.213354013784201	-0.106589748421938
MTMR11	0.4926022625945	0.156643062425025	0.00166232470869886	32.5528433326107	0.506745583181872	0.348342444064318	1.45473396026442	0.145742927056539	0.568350939407133	1.07633017314145	0.807781802670071
OTUD7B	0.0687212987470067	0.128196877618144	0.591916649677112	2437.79999858239	0.111501490724588	0.22474425835928	0.49612609255779	0.619805451055087	0.893582276354385	-0.0305647122168298	0.0614682722930322
ENSG00000285184	0.195460551558477	0.0994452496849316	0.0493553337647833	522.91331916634	0.285427816974181	0.172390331835525	1.65570663931724	0.0977812421206541	0.49500093676305	0.300393841424706	0.389881961570048
VPS45	0.0896444397730047	0.0504199200798431	0.0754109502421161	1638.66289646105	0.117946351364273	0.118729297027157	0.993405623696192	0.320512322100771	0.753459068047023	0.0240726028847744	0.073637680485544
PLEKHO1	-0.0478164070083542	0.0719055564304034	0.506057502579543	454.066801322612	-0.0899601052802496	0.180437449191976	-0.498566709311751	0.618084662729466	0.893236172003355	-0.334883616470356	-0.31893846323841
LINC02988	0.761028656098134	0.288579153168173	0.00836040229690445	22.1907937773705	0.824358735714331	0.511886408211666	1.61043294467287	0.107303373283454	0.511933892346757	1.77728121224318	1.40750991419472
ANP32E	-0.164243027296078	0.0703624188149857	0.019582968988185	207.3959620202	-0.282885402800138	0.165039133841727	-1.71405045709598	0.0865194595058549	0.469099499403574	-0.638912439435849	-0.683226665488186
APH1A	-0.546494183042828	0.196469609402369	0.00540964835009206	98.7329166678796	-0.863991022537076	0.352224830527823	-2.45295319254566	0.0141688774359328	0.198154449103576	-1.6370979804374	-1.78049034346379
C1orf54	-0.0741498242107796	0.138021623727658	0.59110641277007	376.896173469434	-0.0916529517685341	0.275019733718062	-0.33325954661309	0.73893837278966	0.937760380634561	-0.403648971136902	-0.322134954376844
ENSG00000289041	0.899918657229786	0.382589697230095	0.018663895221894	20.4577215326631	1.28112122314966	0.664725310352532	1.9272941818181	0.0539429782758963	0.386353500491032	2.13996943132382	2.26998460021043
CIART	0.481171833966746	0.236678067015813	0.0420502505292333	41.5483459539893	0.649202280962399	0.445367643002438	1.45767724971175	0.144929525616121	0.566864172883367	1.04648150319725	1.07677345384302
MRPS21	-0.392193215986933	0.0854159033303229	4.39921157188367e-06	264.136227782858	-0.643990942025107	0.205809544574225	-3.1290625678094	0.00175364962843041	0.0732060944874771	-1.23416657797542	-1.36507860195152
PRPF3	-0.11533944127325	0.0705657708143162	0.102154831263506	546.355524169566	-0.187963456388826	0.138359722029968	-1.35851282173084	0.174301016907293	0.603404290327436	-0.511208829552055	-0.503991771688624
RPRD2	0.0296314304999614	0.0979700013461945	0.762305903834749	2004.68724797348	0.0443951258400984	0.199170960912502	0.222899591570489	0.823613654271953	0.961847048823947	-0.132641424601468	-0.0652442808949092
TARS2	0.255771428434018	0.110600283358178	0.0207460282360294	99.6018989525282	0.321674202068135	0.235978933243811	1.36314796260132	0.172835883468044	0.602348442620661	0.457885700787911	0.458323636320185
ECM1	-0.306748673473016	0.213905658753967	0.151561645336195	29.238105594355	-0.535718330095648	0.43653010862868	-1.22721965680342	0.219740043266457	0.659057840254861	-1.01104231631487	-1.16063452095377
FALEC	0.38647515690568	0.172714210741363	0.0252434335702208	74.0692673095853	0.588696665057896	0.307195627460673	1.91635756642813	0.0553195981046607	0.390191728880638	0.79919682556537	0.962524662589534
ADAMTSL4	0.223500961343447	0.221241001638491	0.312392331334816	23.7553894241737	0.304789225678834	0.437880440763535	0.696055811827016	0.486393878051024	0.842022653046131	0.373616724312887	0.426440841409608
MCL1	-0.193641284929932	0.191069949828785	0.310841658319692	714.479338567618	-0.259679747658462	0.306448748352346	-0.84738393958095	0.396781153393748	0.802115752958233	-0.715681116939059	-0.639408946908704
ENSA	-0.160924663436362	0.12053211572732	0.181837549490455	1923.23649166557	-0.231416084844621	0.202992528898714	-1.14002267029291	0.254276856450413	0.696303650738453	-0.63024708218381	-0.586040523753175
ENSG00000288880	0.0674551058561545	0.0870109196306038	0.438192692293885	156.618014473049	0.0539424402405879	0.177692435314003	0.30357195648349	0.761454019353241	0.944874573119485	-0.0338711650993556	-0.0472167124838294
GOLPH3L	0.165286267235771	0.0838876059632793	0.0488005615619864	263.380856828872	0.198313537229106	0.176844547692542	1.1214003474616	0.262117488319636	0.703207680663803	0.22159869883801	0.225389773315959
CTSK	0.355122694334906	0.155759232729899	0.0226108705349603	64.9225485496518	0.457867828214931	0.295185652451466	1.55111816720229	0.1208733682414	0.528775887880659	0.717325065748709	0.715489139572964
ARNT	0.0595425341759842	0.0770602227439609	0.439714541614637	727.74825543923	0.0816320373082356	0.145471553119509	0.561154641974384	0.57469212087431	0.879502781864156	-0.0545335346554521	0.00506773992580966
SETDB1	0.177596976870079	0.0652233662068583	0.00647108224031813	330.386890995588	0.22141701675062	0.138579358904881	1.5977633213226	0.110095660427411	0.515964614736724	0.253746076737833	0.269014560364631
CERS2	-0.0917371756695734	0.0961590323115142	0.340075962992261	117.275038893625	-0.302808631413291	0.207022721044998	-1.46268308079804	0.143554117880593	0.56585612493384	-0.449575424639404	-0.720846393060454
MINDY1	0.72279136840273	0.148995559441572	1.22782732890608e-06	96.7278716669258	1.00447020591056	0.260912457858295	3.84983612570965	0.000118196878667471	0.0170302477802788	1.67743087266708	1.74760260564481
PRUNE1	0.09881793556124	0.107005813461623	0.355756110867987	124.094900761103	0.14478841294077	0.212525590149116	0.681275195326739	0.495697375508833	0.847710553163444	0.0480276667703673	0.124321787142794
BNIPL	0.381142637396713	0.219277958393864	0.0821806478778984	29.2771283153579	0.508546379938528	0.403337151120249	1.26084685857989	0.207364027476272	0.645115433396954	0.785271834650532	0.811182129229276
C1orf56	-0.205028389524152	0.291819076222272	0.48231295227491	83.7800997155881	-0.346397326563193	0.46967882070448	-0.737519579962378	0.460806440629116	0.829033095755828	-0.745416653349977	-0.803152070950801
CDC42SE1	-0.0728519966787131	0.0982742702395405	0.458503665275956	275.23795996593	-0.158846663230152	0.19377903337816	-0.819730909278314	0.412369525374178	0.807190429635404	-0.400259909631799	-0.449012438384972
MLLT11	-0.149357105537223	0.157945346614263	0.344339768366616	28.691544268394	-0.529216645151234	0.371085636026193	-1.42613077352819	0.153830597380367	0.579667546022679	-0.600040321874449	-1.14835781514876
GABPB2	-0.0175257290717276	0.136039596786159	0.897493633613596	738.33350832853	-0.0411709303017344	0.248633050753823	-0.165589128946894	0.868480303024087	0.972786915721075	-0.25578453125135	-0.226813059931253
SEMA6C	-0.217613175473466	0.0936564768056857	0.0201509603891149	51.3182351994971	-0.312767415788785	0.237501219803915	-1.3169086712355	0.187869239562809	0.622509773206918	-0.778279736122517	-0.739650913273092
SCNM1	0.170418765402982	0.165824421338526	0.304088108716831	55.7888211506655	0.180698102875869	0.320660427534699	0.563518561567175	0.573081824336416	0.879502781864156	0.235001367169301	0.192127702478783
LYSMD1	0.00254674150210622	0.137437599238111	0.985215912859078	36.7176492764152	-0.0770715752122344	0.300588805978267	-0.256402013912011	0.797640432947576	0.955495574350517	-0.203368601050071	-0.294601896139762
VPS72	0.131230149392921	0.0919884381749653	0.153696969019216	67.6079058234996	0.288140640255555	0.253963137395983	1.13457662875806	0.256552750091377	0.698064132744445	0.132666791367467	0.395004408076012
PIP5K1A	-0.00665645288019246	0.0758613077540978	0.93007932722888	1071.72712023186	-0.00720300867388553	0.164388786311488	-0.0438169101159801	0.965050347706177	0.993486746384632	-0.227401217891977	-0.16267365849949
PSMD4	0.0402486409691373	0.0760450763657027	0.596615761075875	261.704830094122	0.0275332232905218	0.156522255846942	0.175906123647015	0.860367694396255	0.971287297425265	-0.104916339100031	-0.0970835069853237
ZNF687	0.0731806640312985	0.112494607589278	0.515352530376651	42.1138466506084	0.0551134191452411	0.27036939627787	0.203844887416913	0.838474714132308	0.966455544535526	-0.0189198188478916	-0.0450056297200225
PI4KB	0.0994103852751003	0.0886250440860973	0.261991584339387	395.706014415651	0.135362163643767	0.169245794011945	0.799796322467036	0.42382881410225	0.811700192791543	0.0495747510087146	0.106522818036581
RFX5	0.403307031786871	0.142241462335394	0.0045772783990519	34.3166685863873	0.364711595816852	0.318346846389844	1.14564224509461	0.251943210010577	0.693185213992515	0.843150477194047	0.539588327886201
SELENBP1	0.210187138320955	0.153932992971313	0.17211301887299	232.996731524659	0.243010974754392	0.282811356633929	0.859268798985839	0.390192233908093	0.798379724587141	0.338849882050389	0.309789016808531
PSMB4	-0.311497933349283	0.115133964909988	0.00681963134478559	64.0174892107796	-0.551517359558163	0.277874346007158	-1.98477249693268	0.0471697887402845	0.365217372877589	-1.0234442213652	-1.19046679341455
POGZ	-0.0929132068604701	0.0615588350319768	0.131211939210333	3505.50606976497	-0.1458029085984	0.147461923354848	-0.988749538059018	0.322785699004285	0.75558548418918	-0.452646435185406	-0.424382770910191
CGN	-0.273231552925567	0.125402197385367	0.0293434204880637	32.4483517543714	-0.436943686173673	0.281714911951805	-1.55101369376011	0.120898402338634	0.528775887880659	-0.923517910950786	-0.974124830805497
SNX27	0.178858391060756	0.141257115841626	0.205444956474155	625.201446556949	0.221689983091256	0.243034227532579	0.912175973491379	0.361676089717804	0.778914369804155	0.257040050836845	0.269529984825721
MRPL9	0.114648100984109	0.169633739683358	0.499131625885839	32.5784920587982	0.187456658394734	0.406965846535791	0.460620123261984	0.645071171572894	0.901844918756355	0.0893655201665244	0.204889440163903
TDRKH	-0.0527633678338347	0.204707437513375	0.796599757717181	51.3514689771163	-0.0359844494660491	0.40886846503435	-0.0880098431240619	0.929868852820913	0.986959495911335	-0.347801784783671	-0.217019767895822
THEM4	-0.179710827557744	0.173452419226996	0.300164162870778	334.582490006086	-0.229189133542365	0.297348770763528	-0.770775453195439	0.440840039333014	0.820256903754658	-0.679304036269958	-0.581835517479628
ENSG00000285651	0.539620233052021	0.292649971730495	0.0651962457033813	24.9539622324467	0.733288612447667	0.530460997599594	1.38236103269778	0.166860874630665	0.59558076192057	1.19910981048814	1.23554816573579
S100A10	0.126586009697818	0.216074155122686	0.557979536384731	45.1161936433265	-0.111750504968432	0.460844975494015	-0.242490448873046	0.808400156750532	0.958101232492697	0.120539390248203	-0.360083847647594
FLG-AS1	0.339951857848866	0.156663802477655	0.0300110016464384	1072.85839520921	0.468814115554519	0.298549756772922	1.57030479817507	0.116344218453397	0.523562982335979	0.677708940597484	0.736158296948953
S100A6	-0.455213292290789	0.220648150963292	0.0391056716623875	157.677890543221	-0.855608687591364	0.399307441814383	-2.14273163481158	0.0321346536408108	0.301209067363723	-1.39873306263767	-1.7646625294483
S100A2	-0.332471661324875	0.198917542656813	0.0946418221712778	19.3122168917287	-0.455020106490909	0.462816560122932	-0.983154333047304	0.325531486683672	0.757107737122861	-1.07821363590166	-1.00825735124284
ENSG00000285867	-0.0349511838795375	0.206099808390762	0.865337482070493	181.670878261255	-0.104418501400143	0.369344299789879	-0.282713179706704	0.777396712306389	0.949333347970605	-0.301288218481679	-0.346239305572932
S100A16	0.142379495457524	0.110448267505267	0.197361328801106	80.8169254317706	0.252240095683884	0.277013970439309	0.91056813951969	0.362522964044811	0.779274625228118	0.161781460783098	0.327215761330741
S100A13	-0.527345543159652	0.183305830826502	0.00401651454915566	326.499367790932	-0.894075417956781	0.344915713452811	-2.59215623726317	0.00953764463674246	0.164468683098986	-1.58709448097409	-1.83729673673675
S100A1	-0.412081011426374	0.278735306403884	0.139301959981996	122.098309580886	-0.825775939282082	0.475175751814497	-1.73783265692492	0.0822403045684629	0.460660833243318	-1.28610025967029	-1.70833130493049
CHTOP	0.010620095529969	0.133938216907223	0.936801162507411	301.935611725955	-0.0213088542635651	0.236305041603898	-0.0901751994749384	0.928147991972261	0.986959495911335	-0.182286375040169	-0.189308802760691
SNAPIN	-0.110199746735072	0.129691211944376	0.395487079017738	65.7514181460161	-0.215903828508314	0.272454410105609	-0.7924402046736	0.428104044506906	0.814033925192674	-0.497787369090669	-0.556749746202301
ILF2	-0.208343726074541	0.0907571211734579	0.0216977042366844	60.0289380001604	-0.421062649898051	0.233521364441648	-1.80310118907029	0.0713723244596012	0.434384428071099	-0.754074105285438	-0.944137710251162
INTS3	0.0538177226423663	0.077613366996263	0.488053599287937	914.437657129717	0.0520221671770753	0.165136583778713	0.315025090059913	0.752742603925252	0.942778248289343	-0.0694829311763151	-0.0508426383272951
SLC27A3	-0.443992800877613	0.192656440452426	0.0211899263509089	95.5276748893715	-0.695132919416089	0.328492979989968	-2.11612716788444	0.0343339934347084	0.312603380354391	-1.36943260893548	-1.46164664794009
GATAD2B	-0.0663923045289078	0.0596498564528336	0.265693926727258	1293.66060197018	-0.0904153263351757	0.119872346105395	-0.754263424991116	0.450691059718338	0.824273054131254	-0.383391494176886	-0.319798027338386
DENND4B	-0.0213846841160453	0.0924997201078475	0.817169937769502	222.377827263687	-0.0770314800543417	0.188658524161749	-0.408311685870592	0.683044861026315	0.914479979198726	-0.26586155278733	-0.29452618707944
CRTC2	-0.123750529655734	0.187283618889165	0.50876279461897	75.1252768978569	-0.179476141521151	0.339141343606028	-0.529207496829535	0.596661516681032	0.887596987547705	-0.533172992854793	-0.487965730962915
SLC39A1	-0.513314041859787	0.209685855908371	0.0143645824891521	56.6712066336092	-0.81169276473926	0.368016626178492	-2.20558721264289	0.0274129152301052	0.281120830175397	-1.55045354083434	-1.68173896892206
CREB3L4	-0.354078751770586	0.13722594061897	0.00987256488652078	30.581112151127	-0.533332917348	0.339357050825153	-1.57159816202785	0.116043773001079	0.52335502296808	-1.13463697155878	-1.15613030231249
JTB	-0.314097660158773	0.15111071936088	0.0376547891232681	123.279625409332	-0.533050970878469	0.287286931008336	-1.85546543661954	0.0635297904906181	0.41537164200031	-1.03023297706358	-1.15559792126222
RAB13	-0.212476457994824	0.17269711058261	0.218569172073453	64.3307695456176	-0.340012393917056	0.323077651466839	-1.05241694178885	0.29260829916026	0.732264552697469	-0.764866049758709	-0.791095820863083
RPS27	-0.37915015537026	0.404004939595977	0.347998299393417	234.311998638685	-0.768944627452218	0.601325788388655	-1.27874879524579	0.200985530636844	0.636290968556791	-1.20010678686103	-1.60102046138565
NUP210L	0.662454737627294	0.242831072787236	0.00637104040684768	212.822732738039	0.950923432910574	0.389987726004978	2.43834195155782	0.0147548092207653	0.202662347774202	1.51987176126261	1.64649374162748
TPM3	0.0774141045712745	0.121869983717537	0.525285724822778	246.430081472305	0.0707650328969335	0.237094853321985	0.298467182671535	0.765346619734627	0.945978960093089	-0.00786489050519356	-0.0154517126899134
C1orf43	-0.0615222481382321	0.0900133880127141	0.49430430173328	356.964554541423	-0.103623247879042	0.187147410617171	-0.553698539228062	0.579785175158377	0.88185648440924	-0.37067414904934	-0.344737680439997
UBAP2L	0.0617363296045337	0.0812287248734851	0.447236197686265	518.82933731712	0.0570756940690493	0.176347933703273	0.323653886214999	0.746200086576907	0.940315127419119	-0.048804801481538	-0.0413003945149806
HAX1	0.0931440494498895	0.118082702161143	0.430226860113388	63.336901492504	0.0132121335527348	0.275708900541992	0.0479205913438491	0.961779528722285	0.992576026973621	0.0332112535496527	-0.124125082672402
ATP8B2	0.277003375681592	0.179084161538383	0.121916875215852	522.146554801289	0.391750824080782	0.281536587840728	1.39147393624876	0.164081757855661	0.591305509577893	0.513329412157295	0.590644731484454
IL6R	-0.575790055639325	0.202249456514729	0.00441430606603205	506.62930488263	-0.76832956569954	0.350813852984649	-2.19013462314203	0.0285144748870116	0.285469586243718	-1.71359929638429	-1.59985908056605
SHE	0.545958048735452	0.216349422622587	0.0116192631739743	120.420947567152	0.824235032355941	0.374241556222081	2.20241450649277	0.0276360421034944	0.281807826697529	1.21565996575025	1.40727633324593
TDRD10	0.639169393370838	0.16419896699958	9.91544453248383e-05	195.695193620037	0.895637415361533	0.30131242310752	2.97245432539611	0.00295429162749439	0.0961713691323023	1.45906594392341	1.54210077605274
UBE2Q1	0.0373800864729549	0.143367737241753	0.794301717316826	65.7354716357922	0.0378935432698506	0.29323542995195	0.129225664429636	0.897179089190495	0.97919929359109	-0.112407093748164	-0.0775207933934834
ADAR	-0.00671727970730065	0.103235965559363	0.948120461057388	637.459878612368	-0.0362746524316976	0.186828028314201	-0.194160655438123	0.846050088991669	0.96891014058626	-0.227560057069862	-0.217567739146885
KCNN3	0.391566186971988	0.0791182049745036	7.45464044108211e-07	5525.2353840534	0.524102670370214	0.162185890424294	3.23149362129536	0.00123145072441579	0.0590079220277584	0.812491206823852	0.840556053478117
PMVK	0.152171334541981	0.105648462197251	0.14976687099898	174.427835833806	0.197255916677483	0.214071025800699	0.921450793911406	0.356815120079119	0.776815186600118	0.187351225705914	0.223392737704942
PBXIP1	0.0907092387901092	0.130751728841473	0.487837915277316	1041.56115757039	0.0721848643576986	0.229684172808377	0.314278791938884	0.753309304371643	0.943001058846831	0.0268531490439351	-0.0127707379448234
PYGO2	-0.0892096927243411	0.0820445244501912	0.276889810497431	73.5609760383443	-0.112257364446319	0.238207771123625	-0.47125819580445	0.637456364727642	0.899720650903865	-0.44297532181923	-0.361040917199211
ENSG00000271380	0.59865407111932	0.227143635031329	0.00839948773597756	36.8432610989997	0.763928345074197	0.420218858254644	1.8179297051235	0.069074877445352	0.427938093431457	1.3532668946531	1.29340316588051
SHC1	-0.743644522237982	0.16097340311725	3.84344860048881e-06	155.235803051162	-1.03578152034923	0.299702465334743	-3.45603269960543	0.000548188814342882	0.0394147317506977	-2.15192341661878	-2.10487108780415
CKS1B	0.163017374954422	0.190818896425583	0.392936488837227	22.9460757321144	0.0222657152663319	0.391869362029102	0.0568192296306093	0.954689195652919	0.991386415377783	0.215673862679155	-0.107029797353338
FLAD1	-0.0975869701142925	0.0950310438259906	0.304469580085692	88.3194386043484	-0.255543042949093	0.210000433264563	-1.21686912248964	0.223654015393304	0.664417671186692	-0.464851193318618	-0.631597878369811
ZBTB7B	-0.101865409712813	0.137860287043089	0.459965768225746	108.157415111361	-0.236742208671246	0.255699048680621	-0.925862688550502	0.354517343705954	0.775251435922243	-0.476023629244805	-0.596097494501454
ADAM15	-0.371531163983379	0.0638659368352059	5.97841970952251e-09	105.600681521902	-0.571677307537172	0.192183250938647	-2.97464687866933	0.0029332599311697	0.0958709744907861	-1.18021105358445	-1.2285335026597
EFNA4	-0.188427761953052	0.167932382569056	0.261843125446396	17.9146302911015	-0.36174629470434	0.414685706457515	-0.872338470005602	0.383023756650167	0.793298215354497	-0.702066865745927	-0.832134522098512
EFNA1	-0.511904317901293	0.430302973384184	0.234189115429166	68.5418466069532	-0.701778815617771	0.609995450679483	-1.1504656548439	0.249952132182121	0.690514019586119	-1.54677228035672	-1.47419565841602
SLC50A1	-0.130252734044298	0.195347035783529	0.504915163158342	44.100958632394	-0.248423967773752	0.367067509209951	-0.676780051463671	0.498545516818559	0.848530320117421	-0.550152421975475	-0.618155395032245
DPM3	-0.749177498542041	0.153570752568341	1.06957138459773e-06	44.1448904133811	-1.21306215103232	0.348892015703063	-3.4768985715762	0.000507249670595978	0.0377970809594544	-2.16637186723138	-2.43961849042817
KRTCAP2	-0.309838384928566	0.231681742511735	0.181110097827327	76.3071864134115	-0.633191321920155	0.416640100056075	-1.519756072051	0.128572293238168	0.541231154556745	-1.01911058570904	-1.34468638670765
MUC1	0.0856905906758997	0.275316056487843	0.755614804515767	98.1574934471027	0.0636359890437258	0.431795993637814	0.147375126173827	0.882835937567746	0.975457098124387	0.0137477812571663	-0.0289130192289231
THBS3-AS1	0.303183888150208	0.206371561640501	0.141801164454122	461.522187735807	0.413681426045586	0.342595779514511	1.20749130836291	0.227242990335445	0.668413444021533	0.581695481453099	0.632054850669008
THBS3	0.128467614473789	0.123663621089977	0.298875775754024	62.9567532181326	0.147514796259535	0.270310410403508	0.545723696099352	0.585255880852574	0.884013141590738	0.125452889273691	0.129469838179151
MTX1	0.00947393693631136	0.189429157540413	0.960111959456056	47.3330720888232	-0.17422112823159	0.369723551957327	-0.471219989392771	0.637483645410187	0.899720650903865	-0.185279378249404	-0.478043033583865
GBAP1	-0.0492338546648216	0.122064437934124	0.686695803812815	64.6725703410531	-0.105450522813721	0.25709103803131	-0.410168023052125	0.681682696241859	0.914479979198726	-0.338585046105142	-0.348188004008381
GBA1	0.50756923032525	0.151621288574836	0.000815110723098604	30.4998342601908	0.85396661764996	0.362550734581717	2.35544031826387	0.0185007686798122	0.229059821977797	1.11541392882634	1.46341653826843
ENTREP3	-0.0812200497579802	0.0968232323093274	0.401554176509885	116.737633187963	-0.172181420686699	0.196923919461329	-0.874355035983893	0.381924936090945	0.793146083081221	-0.422111693372623	-0.47419158743245
SCAMP3	-0.0826655557520414	0.143489888375844	0.564542734862393	158.359370415519	-0.168720822718615	0.247523062953724	-0.681636776408826	0.495468654302104	0.847710553163444	-0.425886392705799	-0.467657166966557
CLK2	0.116333705021545	0.106512827848214	0.274743575116136	140.911754152409	0.116028316272959	0.210871925634875	0.550231216998804	0.58216079476367	0.883135968447988	0.0937671957474271	0.0700159804583869
HCN3	-0.0820699251899359	0.172102297447052	0.633456753889884	27.9279123530129	-0.180050141275035	0.366440612284586	-0.491348762225089	0.623179796918513	0.894224881321788	-0.424331002209436	-0.489049577099851
FDPS	0.0545451372793289	0.0825054491517078	0.50854208522205	177.7341543846	0.00453647566985127	0.175044733863778	0.0259160933877714	0.979324263690825	0.99626170242472	-0.0675834084096396	-0.140506759176822
RUSC1-AS1	0.0877475303978197	0.187768379458606	0.640272430227342	40.2394726833401	0.0793454338624795	0.356754905573554	0.222408809585718	0.823995654496955	0.961965814929484	0.0191191384349391	0.000750096417048081
RUSC1	-0.0358607978652047	0.140426374319148	0.79843670877171	46.0262525184052	-0.210222899534878	0.300649639020774	-0.699228843977932	0.484409027408217	0.841486497831149	-0.303663524650766	-0.546022820135863
ASH1L	-0.130285893531084	0.0472261293177111	0.00580198624752123	4311.24846345243	-0.187747887294685	0.10098264135497	-1.85920951141218	0.0629974471565003	0.413968661654608	-0.550239012479543	-0.503584726688434
ASH1L-AS1	-0.126804918036139	0.124633031725412	0.308950699966945	30.3627465648348	-0.23129994737116	0.281301896822164	-0.822248089984924	0.410935714007506	0.807190429635404	-0.541149021892475	-0.585821228969314
MSTO1	-0.305512533687642	0.114195422538809	0.00746516411878031	510.799530870774	-0.438715227656609	0.215306633338318	-2.03762987165956	0.0415869623247233	0.345720888435418	-1.00781434213647	-0.977469916547625
ENSG00000287839	0.696987761892221	0.533260404852903	0.191202258705334	14.6606689666576	1.03992752177346	0.845457638670719	1.23001729975319	0.218690626667264	0.658791613741173	1.61004903081453	1.81455433265183
YY1AP1	-0.0604725303625179	0.107643883771373	0.574263708863533	740.043167888541	-0.112255397739225	0.202964091147093	-0.553080089708438	0.58020856964659	0.881986524924125	-0.367932985052587	-0.36103720359503
DAP3	-0.170310812542873	0.138547965297353	0.218976122936874	642.44040225127	-0.249380998721367	0.239696874787659	-1.04040154441849	0.298153384483468	0.736753779746153	-0.654757454966073	-0.619962493882867
GON4L	0.0722597152187814	0.0716294322721625	0.313070936484051	956.842288393982	0.0977169689953648	0.139464962854807	0.700656042887956	0.483517694590859	0.84087968340283	-0.0213247240387242	0.0354398628300686
SYT11	-0.0188622353715403	0.10526692072202	0.857792574281757	817.616266739467	-0.118270700950944	0.21002502673682	-0.563126703462572	0.573348609110842	0.879502781864156	-0.259274595948014	-0.372395506633325
RIT1	0.130419737335349	0.069576857039782	0.0608656611074311	152.483864965231	0.185041601983504	0.197637186253612	0.936269158102944	0.349134623531724	0.770667594054807	0.130550534592412	0.200329247334407
KHDC4	-0.136403234087877	0.0848456572075569	0.107908979660694	349.430282323703	-0.194187012016331	0.158035263223358	-1.22875748143551	0.219162747427268	0.658791613741173	-0.566213433488799	-0.515743304122629
ARHGEF2	0.671332142899583	0.271369070792909	0.013365785408311	71.2259051607334	0.91602318591906	0.43353403778685	2.11292103059606	0.034607527510466	0.314409774541392	1.54305363383825	1.58059389128099
SSR2	0.0589129109751786	0.156877318585345	0.707262682585478	67.6657677887293	0.0502631946276552	0.304414248401081	0.165114461269996	0.868853890790903	0.972786915721075	-0.0561776912940253	-0.0541639909755599
UBQLN4	-0.0822432411699822	0.0800638327050171	0.304316465468267	89.2966565716401	-0.282401654991449	0.20621432649832	-1.36945701002859	0.170856464115088	0.599048651648067	-0.424783588166877	-0.682313236187649
LAMTOR2	-0.441309062229144	0.116284380167165	0.00014759311059201	45.9418478617971	-0.692668383515996	0.33356250731597	-2.0765774579691	0.0378405752231876	0.331543853249978	-1.36242447024328	-1.4569930262328
LMNA	0.168027437639689	0.0991858921121323	0.0902527611199448	443.78923767172	0.240602072905403	0.185575300044869	1.29651991858415	0.194796422204855	0.62995681510963	0.228756811041143	0.305240445235776
SLC25A44	0.140558438960391	0.173242883183629	0.41717190950243	82.9188417789302	0.213922625766888	0.315922323279138	0.677136783328456	0.498319172648874	0.848530320117421	0.157026073552852	0.254863392770142
PMF1	0.330848420223895	0.0961860919576916	0.000582423755153417	187.904601762149	0.486576080517791	0.194416911814356	2.50274565096689	0.0123234071739995	0.185483866636693	0.653936821994195	0.769697051938961
PAQR6	0.208541772873631	0.189112721833219	0.270140986580426	203.448260326257	0.236621214535752	0.345421521403213	0.685021632625902	0.493330270264913	0.846393843492105	0.334553282878637	0.297723651131873
SMG5	0.099231493615047	0.106759249336001	0.352635986700757	356.487863416153	0.123454707812095	0.185587047070904	0.665211876370492	0.505914985351627	0.852996785995156	0.049107605087018	0.084038749155768
TMEM79	-0.165593879057961	0.12457741231114	0.183767215052947	45.9600554011974	-0.311848450038673	0.285186859312412	-1.09348814594944	0.274179530844488	0.714432515084676	-0.642439964929172	-0.737915690441555
GLMP	-0.143137415047287	0.116944991081234	0.220962724488086	58.3745655965138	-0.247642562441833	0.277434637217996	-0.892615878554651	0.372062912906789	0.785724123408461	-0.58379863097771	-0.616679918527854
CCT3	-0.0915845549465192	0.116906603288653	0.433392648190797	372.19277516542	-0.194370149340036	0.228506291535751	-0.850611806063231	0.394985029017479	0.800989865428422	-0.449176880915678	-0.51608911033506
MIR9-1HG	-0.142852245438227	0.147635641097467	0.333244180278486	3155.45322674028	-0.24735027664732	0.28716671460673	-0.861347308256326	0.389046787351312	0.797471197003684	-0.583053957806113	-0.616128014407477
MEF2D	0.259796930776956	0.134652003085967	0.0536818169881318	330.622745001126	0.32256313779222	0.24102207633459	1.33831366278844	0.180794209845264	0.613557101909356	0.468397632991592	0.46000215542061
ENSG00000260460	0.612916270411865	0.582235017191728	0.292480502555925	16.1900841673455	0.53663578104746	0.822217254399916	0.65266908250316	0.513969638599333	0.855299266195502	1.3905102643661	0.864221505421975
NAXE	0.203938163481946	0.139822078989994	0.14468768380616	192.606601574306	0.242330474305827	0.241419848842285	1.00377195772389	0.31548854384657	0.750408464771966	0.322531719929476	0.308504072385873
GPATCH4	0.213845095159509	0.287547442439754	0.457066276173553	35.1112041190285	0.194482630972408	0.499504453880298	0.389351144842874	0.697016407036084	0.920589845995134	0.348402030084367	0.218156123964733
HAPLN2	-0.229439747695362	0.241168739980542	0.341418596369676	25.0220200241161	-0.442456747406559	0.470980535101194	-0.939437438346562	0.347506198803272	0.769792812404247	-0.809162869408134	-0.984534783213183
BCAN-AS1	0.311247261681309	0.16751090908553	0.0631588482271524	44.5895687044235	0.361128371161461	0.333124581421155	1.08406401479242	0.278336416698352	0.71826235156818	0.602751645049822	0.532822359479001
BCAN	0.17945373543795	0.0915554411726439	0.0499893172191194	733.29491501264	0.124349545488002	0.210477695041669	0.59079678473001	0.554656589587566	0.871719841504186	0.258594694008744	0.085728412525228
ENSG00000272405	0.424025352330699	0.306463977389758	0.166479175681312	74.7676105157914	0.539591546035927	0.504719489252183	1.06909195607923	0.28502823589387	0.725651588447137	0.897252937552299	0.869802682840195
NES	0.521188059099895	0.259518828483552	0.0446128968112029	19.831724330621	0.607462700623884	0.493800998409757	1.2301771413589	0.218630777804973	0.658791613741173	1.15097724306059	0.997959338329685
ISG20L2	0.283518491156513	0.109766318705797	0.00979657831429705	100.926484381017	0.295487802834098	0.220663144889651	1.33908996439738	0.180541387130643	0.612967301078115	0.530342556440189	0.408877573916787
METTL25B	-0.192110988835102	0.100413276940786	0.0557220617808239	142.62366416851	-0.35309685106091	0.206942055797077	-1.70625951163426	0.0879597728655801	0.472492906887726	-0.711685002310377	-0.815802344225358
MRPL24	-0.168461917161807	0.132234910144113	0.202677777370815	50.8102145742821	-0.263788236729026	0.318878312952395	-0.827237933764429	0.408102214847077	0.805493606072408	-0.649929371104302	-0.647166737705033
HDGF	0.113339201240154	0.0750275139659933	0.130881428414719	176.501610630253	0.0794864625240209	0.179190666376096	0.443585953060691	0.657341963377837	0.905042227427803	0.085947545415123	0.00101639160093038
PRCC	0.0143795862471461	0.065397518477157	0.825964852398706	343.248796652751	-0.00313049009748036	0.152423630597829	-0.0205380890430316	0.983614127814863	0.99750352753706	-0.17246908810984	-0.154983788431131
ARHGEF11	-0.317746652422676	0.0832401669608276	0.000134959729395009	1738.79909202709	-0.435151093302791	0.172888875133517	-2.51694097128422	0.0118378660196163	0.181581015696551	-1.03976171559659	-0.970739995106424
ETV3	-0.311041141847077	0.152473508436581	0.0413534713704171	66.0322399169416	-0.43812589978959	0.301406566939519	-1.4536043598463	0.146056027476763	0.568687164793276	-1.02225138606333	-0.976357127338684
IFI16	-0.845816278431108	0.407439863463695	0.0379005067295189	217.342226536147	-1.29219783023502	0.594150412758783	-2.17486650263362	0.0296401217665016	0.290044661430755	-2.418728024525	-2.58904520989503
AIM2	-0.0495944554534197	0.153241076051678	0.746213004161348	50.689967091384	-0.0932749379998218	0.34674328104223	-0.269002870710166	0.787927473562093	0.953033544041844	-0.339526695300549	-0.325197644733503
CADM3	0.916325278267311	0.174045869189415	1.40304374163701e-07	402.649792079829	1.27606469894511	0.290624158393108	4.39077296946203	1.12948423512118e-05	0.00398855259028444	2.18281260301903	2.2604366967691
SNHG28	-0.155748508880116	0.130853670000105	0.233948362124488	60.1761694946173	-0.339064605267044	0.312429791290673	-1.08525055778561	0.277810697485739	0.71826235156818	-0.616730412427925	-0.789306173637634
ENSG00000272668	0.0398434631395329	0.135198842573204	0.76822100497576	68.6178725820027	0.11747105173364	0.307702263651361	0.381768565299668	0.70263303713657	0.922760903484183	-0.105974393850069	0.0727402033262534
KCNJ10	0.217949179907836	0.184415152371944	0.237269244084716	997.994718303593	0.267138928927921	0.295667790698079	0.903510417205738	0.366255062015629	0.781629033936769	0.359119167215899	0.355348252237124
PIGM	-0.249099087096141	0.245805493424174	0.3108695277794	330.734698677998	-0.394381456192152	0.374374643134103	-1.05344062004456	0.292139095604041	0.731766764686513	-0.860499976021098	-0.89375735985674
ENSG00000225279	1.1358247234714	0.257766931984238	1.05101828696614e-05	88.4048760008157	1.54234755053526	0.412286379760996	3.74096168646019	0.000183317467546532	0.0208238387610201	2.75599902552326	2.76324116327884
IGSF8	-0.372386080147919	0.124018774997376	0.00267632203819861	74.2074425902469	-0.695054146417913	0.282711940128431	-2.45852419994062	0.0139509373787027	0.196888815620892	-1.18244352545898	-1.46149790604745
ATP1A2	0.0254117782439428	0.114495088548648	0.824355571664615	6591.30431708379	-0.0199596054935123	0.222535247445603	-0.0896918835223677	0.928532065957014	0.986959495911335	-0.143660347125806	-0.186761104687142
ATP1A4	0.0732231768858413	0.223668140637885	0.743384883544356	115.735587527097	0.0493693503660569	0.397737646353097	0.124125414877697	0.901215975603564	0.980214006576384	-0.0188088035741027	-0.0558517785458518
CASQ1	-0.322034601956514	0.211286044134439	0.127467725097926	22.4077277064343	-0.465478598072022	0.443424581908371	-1.04973566433493	0.293839661714794	0.733199917802628	-1.05095898514274	-1.02800543583986
PEA15	-0.00755614570272305	0.112103981192997	0.946260873452072	185.956991710123	-0.093771053993801	0.227791077843139	-0.411653761339913	0.680593220616918	0.914479979198726	-0.229750616587812	-0.326134428068179
DCAF8	0.0351596083398138	0.0657562135307317	0.592859835594803	852.953003336696	0.0506605930333195	0.13084063530805	0.387193114081453	0.698613247521962	0.921513104209622	-0.118205504382872	-0.0534136095966667
PEX19	-0.212673924502527	0.0943616695684391	0.0242076899049396	73.0794335860886	-0.369979355887804	0.232212444406639	-1.5932796230331	0.111097475848231	0.517393175939985	-0.765381700816548	-0.847680472246533
COPA	-0.119638178903454	0.0355547170370873	0.000765705347835107	753.104853348275	-0.175886902868281	0.122822473551188	-1.43204169223134	0.152131889821443	0.577266476214553	-0.522434270423899	-0.481188406718205
NCSTN	-0.093951753495682	0.128588550906522	0.464999953523727	89.8981887033831	-0.2161020212362	0.259215888430178	-0.833675831157276	0.4044636810787	0.804124480363294	-0.455358427600182	-0.557123980548283
VANGL2	0.152880975739845	0.152807210864223	0.317076950399579	193.480007545087	0.210849859107842	0.261142020922935	0.807414518592796	0.419427705045126	0.810128851456959	0.189204336082055	0.249061288761248
USF1	0.0862410713749627	0.181289481642524	0.634281577115125	66.8018376530749	0.0719654322188367	0.341709324851177	0.210604238705454	0.833196104489307	0.964594654931754	0.015185270369087	-0.0131850772793194
KLHDC9	-0.145728670461143	0.15404993930389	0.344157102404588	37.687670848613	-0.294397525119384	0.337312679983819	-0.872773371974946	0.382786616249002	0.793206409293574	-0.590565265030392	-0.704964251992752
PFDN2	-0.280167802146304	0.195959511615472	0.152796563710115	98.3439350319328	-0.531829017485758	0.342777054060608	-1.55153039325591	0.12077462953627	0.528775887880659	-0.941630776214457	-1.15329058671156
NIT1	-0.210590333944243	0.0972225198411674	0.0303061915909715	98.5586716705993	-0.414656453699252	0.227851328164209	-1.8198553286484	0.0687810392930667	0.427695286590615	-0.759940749396575	-0.932041309589764
DEDD	-0.0590485228121718	0.134961713896366	0.661733878653033	131.843718372183	-0.102292869691065	0.235079774544945	-0.435141091525539	0.663460018473419	0.908392295033067	-0.364214425342138	-0.342225614450515
UFC1	-0.1063372923671	0.143812646533719	0.459654765072655	72.2213324612906	-0.280822325254037	0.308655742851386	-0.909823749462032	0.362915467556126	0.779386970686725	-0.487701209650925	-0.679331091294276
USP21	0.288413791351416	0.148513255048914	0.0521362443634711	55.080932320105	0.257476390926815	0.296974943604407	0.866997019350536	0.385943642838542	0.795390577806302	0.543125821578703	0.337103114648414
PPOX	-0.0367911593173521	0.0905161646407725	0.684404974154908	98.1677435792171	-0.120137321140425	0.1951347704097	-0.615663322780392	0.538116748930346	0.8649483939862	-0.306093009389993	-0.375920123269145
B4GALT3	-0.310757796171923	0.127872589829522	0.0150898977326883	28.0731999702656	-0.411961719464042	0.347358244159573	-1.18598515046268	0.235628163853518	0.673592928821008	-1.02151147579284	-0.926953019444796
NDUFS2	0.0520699040957447	0.128817449341634	0.686054859428248	212.702511854282	0.032956685857704	0.239861543504703	0.137398790052637	0.890715587376269	0.97794007734297	-0.0740470696368614	-0.086842737869163
TOMM40L	0.0433997733719477	0.136150673591883	0.749906369988234	28.8684066610463	-0.0611345211447103	0.330521484962979	-0.184963834201452	0.85325740220095	0.970204280114973	-0.0966876790816664	-0.264509000858275
SDHC	-0.0351558096040506	0.0777260332126183	0.651049866116936	297.525094609318	-0.0838112441898812	0.16771454095799	-0.4997255676887	0.617268326910424	0.893236172003355	-0.301822564647689	-0.307327971606213
ENSG00000289106	-0.207952816111269	0.166286998835567	0.211092973385541	30.586139447371	-0.371160845725946	0.386694080001653	-0.959830690256132	0.337140433536558	0.76281230901017	-0.75305330870365	-0.849911402117557
ENSG00000288670	-0.00526564707200364	0.118114966659756	0.964441532080206	56.7269305693919	-0.166899923218872	0.256636288172525	-0.650336413479737	0.515474940862201	0.856260858918661	-0.223769359028495	-0.464218881714357
ENSG00000283696	0.191251714915807	0.351651839679428	0.586533226467764	44.3379247437699	0.204675382157235	0.557122526161577	0.36737947676859	0.713335978106527	0.926867610260308	0.289403162082107	0.237402428378062
ENSG00000288093	0.250082633118459	0.272659645230649	0.35903937152124	25.545997940739	0.202123317889269	0.495208011166444	0.408158416931048	0.683157374712706	0.914479979198726	0.443030354651378	0.232583532587023
DUSP12	-0.0316178918336844	0.125348717009675	0.800855984512988	106.573593803103	-0.0851845464789736	0.242222976314747	-0.351678225472236	0.725079592245252	0.932552543903813	-0.292583878745659	-0.309921088364203
ATF6	-0.159416099843276	0.0647249900461296	0.0137789122402619	1271.79662664545	-0.220794862171298	0.170692768475609	-1.29352206389955	0.19583055804897	0.630763085478961	-0.626307718381605	-0.565985164694
NOS1AP	0.806138677423956	0.375396833252109	0.0317590102420599	128.287656509354	1.22138355893798	0.54541658956459	2.2393590189712	0.0251325655860764	0.268411173820003	1.89507855664556	2.15718588183586
UHMK1	-0.105254045377551	0.0936227280536043	0.260912902437826	329.807816161401	-0.174916200786198	0.191839817162029	-0.91178256617323	0.361883189571107	0.778914369804155	-0.484872489669192	-0.479355493559858
UAP1	0.0581533416243569	0.169537079485023	0.731589037981457	191.673858407816	0.0868224784533533	0.295385142444461	0.293929741133401	0.768811591263047	0.946564360106392	-0.0581611807667961	0.0148685099541325
DDR2	0.0164297342794025	0.101858761236995	0.871857772037972	1512.87658133635	0.01525815090735	0.179211869533403	0.0851402920301886	0.932149858173555	0.987138461194694	-0.167115466304006	-0.120261722120591
HSD17B7	0.00276335238360637	0.134275821487458	0.983580956308474	221.847667654236	-0.0113430192497539	0.23664128925699	-0.0479333901761984	0.961769328453278	0.992576026973621	-0.202802957632945	-0.170490969289552
CCDC190	0.671280094131236	0.159908474810767	2.69399248286706e-05	266.600013075628	0.92628368934472	0.317857652779089	2.91414625775421	0.00356662765501353	0.105007015434805	1.54291771710599	1.59996812781276
RGS5	-0.273183457093204	0.101369755970548	0.00704053778334333	312.465688476964	-0.411864517628615	0.228834283615066	-1.79983746806678	0.071886305823893	0.435357595727644	-0.923392316655711	-0.926769479585907
ENSG00000232995	0.106392765186381	0.113852102101928	0.350055203029416	39.6071888194054	0.0813376531156824	0.260420993810083	0.312331398193647	0.754788680407164	0.943517119424952	0.0678080789252901	0.00451187353786277
NUF2	0.52976489144173	0.225259673034829	0.0186829973299798	50.5316536590847	0.783392436124044	0.405555622988666	1.93165226104124	0.0534024407622291	0.3839919355842	1.17337421924367	1.33015593406656
PBX1	0.121049659400932	0.139221481792981	0.384587134786983	7823.53595130549	0.158690683091112	0.280746556513595	0.565245341071271	0.571906900665537	0.879151683252626	0.106082129012524	0.150572533236559
ENSG00000269887	-0.195741176140478	0.23043422693925	0.395633784432206	29.6830123905177	-0.209335173115832	0.468177098589057	-0.447128178090523	0.654782514791028	0.904922800080798	-0.721164634810832	-0.544346584486929
ENSG00000271917	0.375559603027182	0.159404533320602	0.018472130760403	37.413473044164	0.433849411241572	0.363892058255753	1.19224753989177	0.233164197740142	0.671307909977114	0.770692665696305	0.670136736064511
RXRG	0.269033234898804	0.138174585824781	0.0515283869591546	292.179784622639	0.424265527355859	0.26442191976039	1.60450210686131	0.108603420432384	0.513133787522875	0.492516710430905	0.65204011588987
MGST3	-0.226724254359374	0.133302994111379	0.0889769955324179	918.384884744168	-0.341711478950641	0.244069176424818	-1.40005995003593	0.161495366887014	0.589115369349349	-0.802071808612322	-0.794304091837969
ALDH9A1	0.0145507233120359	0.0860493752972274	0.865720051209166	252.557298345922	-0.0220304132107016	0.191817515568943	-0.114850894327132	0.908563308083505	0.98283253172521	-0.172022192028208	-0.190671275256775
TMCO1-AS1	0.0158200433472371	0.0832554995868741	0.849295027170322	73.9770068172517	-0.0243511694828215	0.230035224303074	-0.105858437796198	0.915694670550692	0.985455042019034	-0.168707573126491	-0.195053407310469
UCK2	-0.0691196597061855	0.0718189120215264	0.335840751870039	211.464794862447	-0.0446295601782352	0.173308967346829	-0.257514431373431	0.796781676239961	0.955495574350517	-0.390513530205308	-0.233343764178725
FAM78B	0.475672846637255	0.201768364695598	0.0183974908972511	157.396751106282	0.682976294189392	0.328050677480111	2.08192313283913	0.0373494914227343	0.329170340593426	1.03212180915859	1.1405467107429
POGK	0.106237982082106	0.154886449430491	0.49277060667605	244.481431083592	0.157734530422226	0.249033923376973	0.633385718231877	0.526481789079863	0.860677041543039	0.0674038885013861	0.148767092782133
TADA1	0.281689478391163	0.106717304329268	0.0083007414868059	153.313397955812	0.401863306476533	0.215176729896799	1.86759649460828	0.0618183354051753	0.410328077009198	0.525566392734122	0.609739469601164
ILDR2	0.302306662790248	0.105823209642544	0.0042805111041138	805.738948979932	0.430597481286226	0.216271537610686	1.99100392979751	0.0464804552130069	0.3626457802498	0.579404752812132	0.663996329738829
MAEL	0.296241643620148	0.251086528281721	0.238064310085564	78.2091582579121	0.372459583116362	0.419687614356079	0.887468608497827	0.374826659742814	0.788471315800121	0.563566960432763	0.554218344792624
POU2F1	0.0849517311312499	0.095876607719039	0.375589107206029	4665.39954068401	0.117581623282281	0.20487658547632	0.573914403195047	0.566025725932032	0.876707167198393	0.0118183720108824	0.0729489883388584
ENSG00000272033	-0.0799336920213558	0.18058442044751	0.658026932025877	35.2208097336694	-0.122412692722478	0.368298503088271	-0.332373582015725	0.739607184236766	0.937772631988955	-0.418752583337375	-0.38021655838539
CD247	-0.357849474308833	0.287110110987077	0.212623419515718	63.3772845246089	-0.534540627688625	0.472240888792407	-1.13192364400196	0.25766653731836	0.699348181511615	-1.14448358852834	-1.15841074264084
CREG1	-0.0448909878114298	0.208052915885887	0.829169244039561	76.6387859047666	-0.0715247560088625	0.382820580337795	-0.186836235256083	0.851789035509872	0.970032088020388	-0.327244369080682	-0.284128200767632
MPZL1	-0.423938890051234	0.11949414220374	0.000388493039836224	629.319403866836	-0.587146615746758	0.231235397586169	-2.53917272993621	0.0111114949059728	0.176173438488285	-1.31706514443869	-1.25774318407608
ADCY10	0.0585089747515078	0.184524339029705	0.751182911136548	45.7674606685578	0.0520051042973181	0.377794343727445	0.137654533903865	0.890513453907492	0.97794007734297	-0.0572325037959452	-0.0508748570454823
MPC2	-0.0210397418636844	0.155258461066233	0.892205257798755	85.2318048366541	-0.0725893739831052	0.312156099711419	-0.232541904675937	0.816117143864208	0.96055063987001	-0.264960793264145	-0.286138449153434
DCAF6	0.0957538439087181	0.0607597785574385	0.115039333713475	1809.46529170969	0.126816917844761	0.156494731521702	0.810359023665759	0.417733861278511	0.809514036348624	0.04002629924572	0.0903873901278524
GPR161	0.182729393247526	0.138640020300525	0.187499189468292	368.781583602464	0.250820679143578	0.256010450412923	0.979728283509621	0.327220260929927	0.757884417693114	0.267148531488713	0.324535570052776
TIPRL	-0.0522420548336167	0.103038060653713	0.612142846694675	198.79539028898	-0.0902302473623348	0.227745499741973	-0.39618893661812	0.691965652289254	0.918841507942772	-0.346440462283188	-0.319448554837075
SFT2D2	0.552277493483876	0.100107183889591	3.45106706000267e-08	257.188590854534	0.715929510843526	0.20066620887892	3.56776317668667	0.000360041687630765	0.0314755156956077	1.2321621483603	1.20277011123834
TBX19	0.503680396881658	0.144273344918571	0.00048093980383963	68.6030879257438	0.734806408702245	0.312916290126242	2.34825233421308	0.0188617383215666	0.229850020476766	1.10525888480254	1.23841412098412
ENSG00000285622	0.141297517397479	0.241631974292797	0.558706865832663	26.0199103114867	0.182016068716941	0.472891864251645	0.384899979205568	0.700311521308808	0.922071940294364	0.158956054400458	0.194616331046642
ATP1B1	1.06771929843707	0.377699126462527	0.0047000366379867	105.890671202949	1.34791230398837	0.576450158280632	2.33829808982751	0.0193717900452483	0.233611995170759	2.57815299546947	2.39610182318655
NME7	0.220698069513411	0.0828190149717145	0.00770287055855934	1189.45990749911	0.309939129281266	0.186211680953362	1.66444515024217	0.0960235036091111	0.490504966234717	0.366297436834821	0.436165067051381
BLZF1	-0.130248919601708	0.0619946790013308	0.0356436580668819	502.068210737487	-0.17707997578198	0.172086054213982	-1.02901990861961	0.30347031967982	0.740618425032411	-0.550142461190837	-0.483441208152085
CCDC181	0.331658272019422	0.175895921673599	0.0593573712193693	61.1789092695948	0.427069622594851	0.343576099489104	1.24301318755845	0.213862973897174	0.653777422582623	0.656051615737775	0.65733490525488
SLC19A2	0.140450870996519	0.221047569672317	0.525175694008099	209.837830508328	0.200593877511534	0.369151173403758	0.543392225092931	0.586859777709001	0.884923437603227	0.156745177642929	0.22969559050366
ENSG00000213062	0.27779842066935	0.159996663588442	0.0825149855229831	55.7663256839908	0.157634922511476	0.322983968583675	0.488058039545199	0.625508731249164	0.895941982614239	0.515405540376386	0.148579009688815
F5	1.11454949897593	0.497478384507942	0.025065106279012	70.4584904445227	1.54976979028062	0.706256597058916	2.194343807526	0.0282107023331776	0.284277077357405	2.70044230279353	2.77725609241598
C1orf112	0.0904603481976279	0.115250269698623	0.432510108420204	136.75742137265	0.0293386206935473	0.219466647226395	0.133681454855792	0.893654470403393	0.978223066522387	0.0262032125114457	-0.0936744933269319
SCYL3	-0.06777363902629	0.0795614620281457	0.394302879586133	291.300118440263	-0.114925027905607	0.184602173346524	-0.622555118513564	0.533576912452509	0.862749641280963	-0.38699862028192	-0.366078091371204
GORAB-AS1	0.183912164577602	0.169131604099513	0.276864097984264	38.3593823448166	0.144468778060387	0.375961168942511	0.384265158199032	0.700781929042283	0.922101142893521	0.270237142791108	0.123718241534998
GORAB	0.340960147919931	0.143633454810916	0.0176050707286183	120.772547853284	0.444534375655012	0.259524511433122	1.71288011756672	0.0867345967768286	0.469638930014268	0.680341923009547	0.690312454476316
PRRX1	0.16929845665922	0.288413782697123	0.557204716841686	1340.44560610858	0.255660122239754	0.451224522691911	0.566591817116986	0.570991535751449	0.878581652623524	0.232075866558857	0.333673573456474
ENSG00000271811	0.12827433561256	0.287797470457508	0.655806426244623	59.1117217503852	0.145057473597059	0.486038654797963	0.298448430315397	0.765360930177211	0.945978960093089	0.124948173560582	0.124829836755964
ENSG00000231424	-0.152864961732995	0.232914980039023	0.511623217581065	92.1562746797478	-0.198393746119443	0.433321068509556	-0.457844680393304	0.647064033024728	0.902888947953905	-0.609200506956667	-0.523686604578638
FMO2	-0.166503925887251	0.57904607145102	0.773692243757679	14.8375119695933	-0.344032983229512	0.857073796771666	-0.401404155074369	0.688122590732347	0.916894706246923	-0.64481640139764	-0.798687636303816
FMO4	0.103588899593641	0.165387118061513	0.531090638471708	119.005988247025	0.160979646031648	0.328871936694382	0.489490370171796	0.624494570525699	0.895110386327953	0.0604862486273092	0.154894632024763
PRRC2C	0.0620321746606624	0.0889053890596518	0.485344532390999	1625.90341434575	0.0585074317642922	0.176379100109662	0.331714084763533	0.740105164220659	0.937772631988955	-0.0480322511492114	-0.0385969380072123
VAMP4	0.0763731356371875	0.0738859010581858	0.301293650673122	216.677825121763	0.0400735883684915	0.160749916315462	0.249291503765697	0.803135302924183	0.956574684316582	-0.0105832083520225	-0.0734043570317592
METTL13	0.135674835470688	0.108135789874158	0.209598231352846	61.8658102440143	0.250150942893973	0.253051797488928	0.988536518516206	0.322889958718726	0.75558548418918	0.144273352421417	0.323270950961933
DNM3	0.411522443428059	0.186893810396026	0.0276720092109958	10014.1174656363	0.600115476316578	0.339565402866748	1.76730453470867	0.0771772408194461	0.451446560990667	0.864603663117291	0.984086055930529
DNM3-IT1	0.400962695658323	0.293663946189721	0.172133842538462	20.7842503552873	0.69866179694739	0.543465019168587	1.28556902892523	0.198593511365638	0.632992996980254	0.837028631931884	1.17016461816381
PIGC	-0.0238330886056748	0.0894961680823007	0.790005944089549	431.049584522069	-0.0574310588235324	0.198841856797202	-0.288827813965276	0.77271314630871	0.947531308683031	-0.272255155326731	-0.257515995542616
SUCO	0.00842584520958862	0.0618176584287728	0.891582866010162	754.113221710404	0.00614950247665082	0.175833950890585	0.0349733509683657	0.972100990715784	0.995389665806262	-0.188016296088708	-0.137460986314561
TNFSF4	0.244535492662164	0.149452630310393	0.101796198028246	123.434072313877	0.352681941166828	0.291004100260842	1.2119483569156	0.225532149815843	0.666947795668769	0.428544916702704	0.516873518981003
PRDX6-AS1	0.282464919852859	0.11306154076395	0.0124780346705467	2218.12429914939	0.403476515602226	0.234993559556181	1.71696839847121	0.0859849461720904	0.468539509349893	0.527591329593884	0.612785586724249
PRDX6	0.199270580874754	0.186623636557106	0.285625578098512	1337.31844992813	0.215969689584363	0.329860314784412	0.654730744816985	0.512641126806176	0.855299266195502	0.310343101530592	0.258728729289225
SLC9C2	0.625684340960236	0.139051489826703	6.80624325682233e-06	575.235415258103	0.854170697045142	0.269056914890747	3.17468405297067	0.00149999728367483	0.0665736499344642	1.42385196449249	1.46380188802268
ENSG00000238272	1.45580849160499	0.416797997266848	0.00047791373362214	22.9110939903087	1.90513521510675	0.642475394072589	2.96530455902798	0.00302383409988816	0.0972656655813531	3.59158360363178	3.44826934685087
ANKRD45	0.71902734730273	0.136488614100315	1.37888788344137e-07	308.229094955064	1.03175568730373	0.273006696217969	3.77923216388795	0.000157312700977914	0.0195067749212614	1.66760175539285	1.79912399289686
KLHL20	0.230750587043165	0.0343439356714258	1.8320698143745e-11	537.749849725827	0.330072757700628	0.129154590581557	2.55564092777792	0.0105992431087647	0.171374272978993	0.392547920314099	0.474182078796035
CENPL	0.223195578187273	0.155193103749258	0.150383061069266	39.9173901159781	0.274425763417061	0.319599161752732	0.858656080047479	0.390530288276538	0.798561682120352	0.372819266813084	0.36910750449831
DARS2	-0.00394005038325043	0.114197473969077	0.97247678373313	79.296355304534	-0.0792591940131878	0.238603137894917	-0.332180015369682	0.739753333227764	0.937772631988955	-0.220307782973013	-0.298732633427468
GAS5	-0.277879076443387	0.1155898488971	0.0162163589279231	151.268568964341	-0.409598585218156	0.239593252006598	-1.70955810227441	0.0873476188884516	0.471366976683759	-0.935654148362258	-0.922490867839095
ZBTB37	-0.17838333200862	0.143868335485694	0.21500985678925	883.928997383765	-0.258047963468833	0.252248690700423	-1.02299029878929	0.306312432694101	0.742746686580824	-0.675837501655326	-0.636327755709098
RC3H1	-0.0412901979373881	0.0553465839778484	0.455649446827366	1137.50421776007	-0.0817788787662243	0.129444340441939	-0.631768669738834	0.527538048901761	0.860716157227466	-0.317841503099985	-0.303490389101398
RABGAP1L	0.0979114263127362	0.0487208780904939	0.044469302605881	3260.22977062602	0.130459280223087	0.134042657652346	0.973266887630998	0.330420674922026	0.759280441849398	0.0456604681078206	0.0972650244236114
RABGAP1L-AS1	0.215730628600401	0.164420951888635	0.1894989173183	26.414933669844	0.205145272855939	0.388530161255371	0.528003468747701	0.597496928395869	0.887646483397161	0.35332578816718	0.238289692205488
CACYBP	-0.152437924193908	0.212766455180794	0.47370947662611	157.322880230098	-0.279601246393917	0.369570656234721	-0.75655694432714	0.449315344512593	0.823406865553087	-0.608085369198224	-0.677025408066225
MRPS14	0.197369764743759	0.116738914914829	0.0908952907563558	85.1956287196646	0.240959388347735	0.26574825364353	0.90672049597343	0.364554622000625	0.780214134358123	0.305379435235443	0.305915140580536
KIAA0040	-1.28000554298902	1.09330573187895	0.241692713771488	15.2292468987846	-1.64140608828545	1.28582542073875	-1.2765388378637	0.201765106826368	0.637268597178207	-3.55254132874675	-3.24843228961614
LINC02803	-0.00482849652565677	0.118537602481548	0.967508051325913	101.198547230878	-0.0133458697534525	0.253312753604494	-0.0526853447508999	0.957982616002408	0.992061048982731	-0.222627812827668	-0.174272820704306
COP1	0.100301535250011	0.0431500933657628	0.0200997745462473	2618.2046669812	0.133435061866678	0.12830807617799	1.03995840200718	0.298359227258277	0.737005366116704	0.0519018414738367	0.102883997980566
COP1-DT	-0.149770199185144	0.145892940061845	0.304620132945191	571.663877135491	-0.228968789988648	0.285210777301915	-0.802805532647419	0.422087143846595	0.811464718892572	-0.601119047472095	-0.581419457180162
PAPPA2	-0.219989826264388	0.157472086660494	0.162411048127538	352.786634212178	-0.317855711918839	0.302727872504631	-1.04997174290245	0.29373110454867	0.733154281236723	-0.784485965769812	-0.749258809560207
ASTN1	0.11247368112821	0.0636488839356387	0.0772121709236835	4076.37897324631	0.165316485420404	0.173590180027809	0.952337772758347	0.340925707093652	0.766033032376187	0.0836873830893852	0.163083601769454
BRINP2	0.0934211195909172	0.242179922189921	0.699681172365984	1468.13235389262	0.151087893341721	0.415937751239309	0.363246406202722	0.716420824507471	0.927960801896302	0.0339347763028458	0.136216683353249
ENSG00000227579	0.342536866107376	0.253923445185079	0.177344380629343	46.1232162640336	0.485976977661931	0.435448075183348	1.11603886974884	0.264405496839091	0.706078669733363	0.684459261239349	0.768565805258876
SEC16B	0.299320737035491	0.10268053599331	0.00355611135605445	120.087058964943	0.410884617498122	0.233198696453735	1.76195074735179	0.0780776194026151	0.452956269477184	0.571607502574706	0.626773820286315
RASAL2	0.0089508838740253	0.0664301776333893	0.892816473227789	1219.68670466134	0.0103929355613735	0.137038169523395	0.0758397138368021	0.939546620017506	0.988855468158894	-0.186645244633589	-0.129448389575445
C1orf220	-0.160107070377154	0.119650087409421	0.180854882986106	32.1485456921545	-0.100001448012914	0.299937650014122	-0.333407453209712	0.738826737858289	0.937760380634561	-0.628112073413123	-0.337898872989129
RALGPS2	0.0394925845039672	0.149010824015069	0.790985080453872	492.111038220846	0.046025134320217	0.260532273920709	0.176658091635221	0.859776961071775	0.971287297425265	-0.106890655254129	-0.0621664426512591
ANGPTL1	0.0640568513009389	0.176867184991864	0.717221350835879	76.7880805978616	0.0534759853361631	0.345553214254604	0.154754703849352	0.877014701993384	0.97476748677253	-0.0427451436620425	-0.0480974887259704
FAM20B	0.0829628829718073	0.0638672774095798	0.193947746357299	326.247655636098	0.0793551994911705	0.144027281934479	0.550973387995137	0.581651917500862	0.883068363317653	0.00662482466339353	0.000768536214033857
TOR3A	-0.00172451773013704	0.164598030289287	0.991640599244929	69.048913198962	-0.0569983138190756	0.298794893308103	-0.190760669260507	0.848713104143205	0.969640998079689	-0.21452228663976	-0.256698871496507
ABL2	-0.0112169063441461	0.0704495860654885	0.873496405424395	1091.92309186408	-0.016547605697769	0.13992064218846	-0.118264220625009	0.90585830620658	0.982367536177363	-0.239310086288296	-0.180318448966786
SOAT1	-0.240419753523433	0.154475703524732	0.119622591895516	260.84162077749	-0.359178096841369	0.260446320240893	-1.37908685562981	0.167867976034674	0.596423704422376	-0.83783533486159	-0.827285162296813
AXDND1	-0.107696654030224	0.286526216986014	0.707013428028309	95.3709934021212	-0.168118287828094	0.46527357313183	-0.361332122726128	0.71785118305888	0.92855348125565	-0.491250957340954	-0.466519439800227
TOR1AIP2	-0.0321037115728369	0.0750640134674155	0.668880870076898	524.835449968683	-0.0750706721943301	0.143841317004164	-0.521899227272488	0.601740496363168	0.888426394587548	-0.29385251647733	-0.290823722034869
ENSG00000272906	0.448439507271028	0.337416509377783	0.183835292056341	17.2521625625318	0.541722156772255	0.582805448356975	0.929507708446206	0.352626032250473	0.773984182942674	0.961006456909487	0.87382577553363
TOR1AIP1	-0.189893559372302	0.0734186502966351	0.00969706547665633	474.022943180351	-0.291571191890262	0.171512045101239	-1.70000417007538	0.0891301411363827	0.474635225091951	-0.705894552772994	-0.699627472087621
CEP350	-0.0412775733031033	0.100140659657962	0.680195813000368	3486.57682496063	-0.0618112169647383	0.184140050013128	-0.335675030827522	0.737115936880739	0.936690235366559	-0.317808535959888	-0.265786761250079
QSOX1	-0.380544571854481	0.145294796096338	0.00881568136154269	131.633779032848	-0.609638927082188	0.264551303104071	-2.30442609780819	0.0211987364100418	0.244900067868162	-1.20374807440656	-1.30021394227192
ACBD6	0.0146306637163095	0.0632203246528672	0.816985872758059	1698.59875804557	-0.00253819110042017	0.166698437082278	-0.0152262441378943	0.987851684293076	0.998710507597467	-0.171813440911336	-0.153865389031948
XPR1	-0.015227700099577	0.118613938661125	0.897847973296657	1914.81071405919	-0.0444880689811874	0.255522344905417	-0.174106374131995	0.861781863877666	0.971709721628428	-0.249783609453424	-0.233076595619343
KIAA1614	-0.0675755762446573	0.18424933618964	0.713796873929882	293.683045482333	-0.0634949408519804	0.30895871806539	-0.205512701663081	0.837171575396822	0.965907739949285	-0.386481412153536	-0.268966026778516
ENSG00000243155	0.0591099318971039	0.151613526135408	0.696630891146736	55.2344040633313	0.051724707531057	0.302261023124123	0.171125959266724	0.864124724392712	0.971978597123603	-0.0556632038095952	-0.0514043118925708
STX6	-0.134762164819539	0.0422511307449058	0.00142493661313755	482.26143139124	-0.22869710100886	0.111722751780724	-2.04700562207526	0.0406575325391662	0.342505750860503	-0.561928053076446	-0.58090644467589
MR1	-0.114747143916264	0.146583374611235	0.433737843190722	152.264250096517	-0.194123980940522	0.253776377941163	-0.764941097021757	0.44430662038596	0.822392518408106	-0.509662143168434	-0.515624286670861
IER5	-0.266193049459412	0.344147998949606	0.43923585905461	24.1105349922258	-0.513509468277111	0.655933514217061	-0.782868167500251	0.433704532263411	0.815778419536835	-0.905138025672271	-1.11869898191408
CACNA1E	0.636457246168689	0.296860219421141	0.0320358732650277	57.0938464121369	0.879595149768763	0.481629890278503	1.82628854131154	0.0678068103376604	0.426012046104979	1.45198362100155	1.51180921673973
LINC01344	-0.110062600178143	0.221812993132002	0.61975651376809	110.909768748588	-0.170151614935873	0.357429383840997	-0.476042604856362	0.634044025407109	0.898805406118603	-0.497429233587175	-0.470358838190177
GLUL	-0.0490803885716854	0.186543416244494	0.79247013347978	5219.20458506761	-0.0927088629637216	0.314636626418848	-0.294653753502641	0.768258394754741	0.946564360106392	-0.338184294837554	-0.32412876232207
RNASEL	-0.224239949826018	0.0794044743564562	0.00474251903231884	78.7726052717261	-0.350231060284333	0.200075130283894	-1.75049772446669	0.0800324664588565	0.45604264292761	-0.795584459058607	-0.810391059217928
RGS16	0.133786784715685	0.39632140090454	0.735686170035717	95.608918811946	0.229940377649209	0.583108955857364	0.394335184427274	0.693333589985677	0.919538768429731	0.139343020790009	0.285108664449414
NPL	0.262144321321239	0.138188635696807	0.0578274802249027	4663.71661662673	0.363108180770264	0.262322426903169	1.38420563219438	0.166295499281235	0.595105955783026	0.474527454354226	0.536560704281155
DHX9-AS1	0.307751994966116	0.164126113764161	0.0607797058561345	56.5384058290503	0.303034554285028	0.346101799645618	0.875564803752284	0.381266666279154	0.792488256818757	0.593624335309624	0.423127610351753
DHX9	0.00602139005676662	0.0695759387035661	0.931033865862199	1001.23010028072	-0.00796905382110884	0.135685615634582	-0.0587317512165068	0.953165769166471	0.991102908378727	-0.194295132218961	-0.164120131373248
LAMC1	0.183051070463651	0.0673687228284848	0.00658463289138529	785.218163559425	0.258462732669078	0.137393421475154	1.88118710411341	0.0599464713454139	0.405036504900306	0.267988538225587	0.338965559152644
NMNAT2	0.293321134505935	0.33534559903734	0.381746347732306	30.5645269112253	0.243918938889748	0.622823137831939	0.391634356647114	0.695328398746855	0.920219260897124	0.55594053491032	0.311503466011556
SMG7	0.0234533625886077	0.0813970939415548	0.773243299286149	1175.91985620518	0.0173161621282587	0.190907248393383	0.0907045818007758	0.927727329891511	0.986902602931087	-0.148774425032537	-0.116375714336685
ARPC5	-0.0289771133954147	0.0906942312065353	0.749344828913492	140.058221939554	-0.104313941896992	0.208586343585949	-0.500099575569813	0.617004964986429	0.893236172003355	-0.285687923522398	-0.346041872712023
RGL1	-0.169175129484281	0.101948884319642	0.0970329431302508	4651.91340016046	-0.229928594921066	0.191607709722978	-1.19999657244216	0.230140671614025	0.669778946888666	-0.651791806880505	-0.583231793964584
ENSG00000289581	-0.132272786733515	0.182674531315815	0.469010532670098	175.957485060605	-0.166378663937347	0.313176434705837	-0.531261760143685	0.595237400440261	0.88714894327476	-0.555427454780802	-0.463234621956751
COLGALT2	0.219401055001399	0.148435814752662	0.139384480810859	812.797331151352	0.324034724193775	0.261790810743209	1.23776202561831	0.215804312881084	0.655605995593851	0.362910498396845	0.462780855630324
TSEN15	0.0513752481951977	0.144076255858244	0.721403462115207	766.972201961876	0.0757790912561268	0.254230673690711	0.298072180496667	0.765648073757776	0.946063391756291	-0.0758610483926428	-0.00598399472276759
C1orf21	-0.0946290963861001	0.0875907550229321	0.279984196409133	4211.31158838303	-0.123733702503511	0.175640108695996	-0.704472932874766	0.481138300523821	0.839606636874954	-0.457127196299376	-0.382710934625692
ENSG00000285847	0.162530222303227	0.221491607155924	0.463071518549382	257.088898343815	0.21738092875927	0.386031608397724	0.563116915895925	0.573355273434233	0.879502781864156	0.214401744268594	0.261393479783744
ENSG00000286378	0.910929302806772	0.223274561618795	4.50625284460856e-05	17.6065561595726	1.0496836912493	0.471918294235414	2.22429116241396	0.026128860925005	0.273830462494052	2.1687219074035	1.8329762684212
EDEM3	-0.213487094621701	0.0459172390240268	3.32920193739449e-06	876.504806310083	-0.289823454626028	0.143967798605484	-2.01311305328932	0.0441027373096293	0.354034189716958	-0.76750515981237	-0.696327334292436
RNF2	-0.127127570392346	0.0583451537542603	0.0293399703098167	157.838062501188	-0.162774012881167	0.199954370667286	-0.814055788517947	0.415612991894937	0.808327496083787	-0.541991575046058	-0.456428195480421
TRMT1L	-0.0108599109082945	0.100842867607738	0.914240481294842	405.241359459827	-0.0374411910585879	0.215962919397109	-0.173368609588675	0.86236169737805	0.97178886031072	-0.238377851874055	-0.21977043762504
SWT1	0.0649821937214644	0.038619567831191	0.092447992804958	1028.11607443	0.0446622679837728	0.106821715861537	0.418101016479309	0.675873261820257	0.913080943530295	-0.0403287652920685	-0.0647398538834426
IVNS1ABP	-0.168734604976441	0.180175678354142	0.349015577793393	102.033105246682	-0.318025080759238	0.334484383974948	-0.950792013007869	0.341709967865036	0.766358790280222	-0.65064145013842	-0.749578617647477
TPR	0.0470549017879207	0.0797387414909092	0.555114609428729	724.097290360781	0.0441037568707759	0.173081932883023	0.254814330624465	0.798866506319312	0.955495574350517	-0.0871429170044909	-0.0657944538343337
ODR4	0.0137221709245161	0.0503089581218232	0.785039244954113	642.348969718366	-6.12230935858994e-06	0.136549767561361	-4.48357362149208e-05	0.999964226258314	0.999964869031941	-0.174185819268442	-0.149084249390199
LINC01036	-0.0555304886960407	0.278232839656304	0.841806882139363	113.773491460447	-0.111691099398125	0.469396340601024	-0.237946250827421	0.811922782535828	0.959730354555849	-0.355027662307734	-0.359971676000387
BRINP3	-0.0432936808091954	0.150948380686367	0.774256914076753	3989.03465101304	-0.0522754907141151	0.293966486505061	-0.177828062428522	0.858858007957896	0.971132499044136	-0.323073266573336	-0.24778107398334
ENSG00000225811	0.925870664607815	0.395819954379477	0.0193291855829804	46.2710570934828	1.38669578382564	0.661808332616535	2.09531327347176	0.0361431532965849	0.32261124544089	2.20773879744675	2.46933412775488
BRINP3-DT	0.328597296222579	0.195926452108426	0.0935139048101368	54.4977168452845	0.603484348937166	0.444025499267265	1.35912092871477	0.174108271952523	0.603404290327436	0.648058384753826	0.99044727743097
ENSG00000241505	0.0800436234505015	0.240941388484774	0.739729174078227	45.3821152108577	0.120206699060071	0.453657329190914	0.264972461206471	0.791030676539138	0.954076500571856	-0.000998337754273939	0.0779057469814711
ENSG00000285280	0.105740299198226	0.196739956881583	0.590948356466781	66.428874383066	0.0762558878595156	0.35896541008388	0.212432411918732	0.83176970170789	0.96447048572653	0.066104272133392	-0.00508369092787841
RGS2	0.715026231675845	0.79196833779907	0.366607106879568	63.2536583946659	1.12877283899345	1.34084258004804	0.841838449785068	0.399878386581803	0.802115752958233	1.65715350505642	1.98231512558281
UCHL5	-0.0307747155459748	0.0698712824450676	0.659612159300091	268.439929626737	-0.0629676107388432	0.174913326023164	-0.359993215899995	0.718852206864092	0.929288851695174	-0.290382063613765	-0.267970303867231
RO60	-0.0764048034988523	0.0756608135894163	0.312575198371034	455.527170144659	-0.168782961301848	0.179339613031483	-0.941135973524256	0.346635182593534	0.76963504361246	-0.409537475819681	-0.467774499183053
GLRX2	-0.11561825292521	0.1708495045778	0.498579998574765	56.8236832839086	-0.226338467601399	0.337885764077087	-0.669866835673376	0.502942682810207	0.85076253529946	-0.511936899972418	-0.576452791708573
CDC73	-0.0520208667253958	0.0359091702573568	0.147427202054221	1448.73952314112	-0.0613743389198597	0.127153513608777	-0.482679063896692	0.629323630922506	0.897908753293263	-0.345862866197085	-0.264961833054465
ENSG00000227240	0.0424410787652806	0.126466679174618	0.737179315136591	49.4628521642968	0.0313141915221581	0.274235213904127	0.114187346972536	0.909089281954655	0.982975856757733	-0.0991911511581388	-0.0899441523357639
ZBTB41	0.0325993101562176	0.0696140872876093	0.639579999907425	499.453174315576	0.00881799983463681	0.161555989044375	0.0545816957130246	0.956471721722293	0.991887554114973	-0.124891298759415	-0.132422237546277
ENSG00000290127	0.181629357968475	0.167422971938091	0.277986649258225	131.515191056884	0.288602245029071	0.335019941795591	0.861447958835712	0.38899137178059	0.797471197003684	0.264275971671343	0.395876026133653
CRB1	-0.0235142191628128	0.135292150032872	0.862020068137274	6358.59884549302	-0.0372797825550946	0.276304172162227	-0.134922980942924	0.892672769523747	0.978223066522387	-0.271422480624387	-0.219465660520527
DENND1B	0.196131114103015	0.0594075917222038	0.000961869362581248	938.911976702834	0.241417727766554	0.145241454808883	1.66218197197367	0.0964762936086969	0.491735460740406	0.302144904374372	0.306780592882792
C1orf53	-0.311020008040113	0.212590859363621	0.14346791852314	24.0550578511014	-0.63320304727035	0.460255672389982	-1.37576370103664	0.168894802939227	0.59719673428145	-1.02219619862905	-1.34470852691838
NEK7	-0.0426865670483194	0.0660492171533283	0.518095302881871	1796.06059017664	-0.0704866939797991	0.169312205611915	-0.416311947062834	0.677181751451227	0.913329489419937	-0.321487889606547	-0.282168096233636
MIR181A1HG	0.0444971509363709	0.397656160926499	0.910903840075023	100.745323312736	0.1158380501941	0.630746991648328	0.183652164382712	0.854286337785771	0.970273932227291	-0.0938220594455746	0.0696567134845493
LINC00862	0.14722453256123	0.214633358267612	0.492754098203232	280.376889568668	0.196788684061169	0.331276603068982	0.594031338881457	0.552491152449771	0.870411957110633	0.174433472189282	0.222510492960382
ENSG00000230623	1.24251097605446	0.251976669405797	8.17864338818085e-07	97.6443729140169	1.77793880900573	0.40548404304542	4.38473187662919	1.16128725125235e-05	0.00401360640624323	3.03459249254367	3.20809270487163
ZNF281	-0.0872196781584111	0.17975207088329	0.627518803657483	98.7093185321898	-0.186224767607732	0.318120769819895	-0.585390157684967	0.558285405197855	0.87401581746665	-0.437778728594513	-0.500708719551454
KIF14	0.0304709008188334	0.166850848847652	0.85509337437915	21.6680443354592	-0.0118027054961212	0.386918988795866	-0.0305043325292783	0.975664838131839	0.996117356286532	-0.130449286992986	-0.171358964718046
DDX59	-0.0631942805676557	0.0855221116995026	0.459953576094092	228.891899434154	-0.112885512409574	0.174073532971388	-0.648493257318612	0.516665970480399	0.85736255230193	-0.375040384625204	-0.362227007853069
DDX59-AS1	-0.56888195876661	0.1884874881502	0.00254329904925723	194.453274103577	-0.844888749893699	0.343709365238346	-2.45814875980411	0.0139655312050728	0.196923688277086	-1.69555994631167	-1.74442077327473
CAMSAP2	-0.110891462723836	0.0681157677212652	0.103528020918201	2634.13713074104	-0.141988484312382	0.155731049268216	-0.911754495841318	0.361897969364476	0.778914369804155	-0.499593670754075	-0.417180243384591
INAVA	-0.295201881029038	0.13042740559788	0.0236145886799738	28.6476116984039	-0.407246670387187	0.29973815504213	-1.3586747750881	0.174249668779839	0.603404290327436	-0.980889781550111	-0.918049901119685
KIF21B	0.15020524473821	0.193834526392353	0.438390001632163	258.722201643325	0.220579743261513	0.352054684235492	0.626549661568956	0.530954474001468	0.861695959161044	0.182217108032413	0.267433591678517
TMEM9	-0.146245855390967	0.14232681389716	0.304168373159674	151.863372950218	-0.317477703138106	0.272605126370303	-1.16460650379277	0.244178309972601	0.684575848670165	-0.591915807759205	-0.748545040340005
IGFN1	-0.89601329705425	0.582064933702072	0.123713993603244	52.2818384673516	-1.19960557884473	0.849512209589868	-1.41211105067446	0.157917265439976	0.584394621507761	-2.54980921927802	-2.4142093266032
PHLDA3	-0.0615338519358286	0.160216773536117	0.700929361341422	97.9676286011975	-0.178992145112189	0.305229518156761	-0.586418201598253	0.557594515677771	0.873270855444437	-0.370704450443613	-0.487051832246766
CSRP1	0.606769253781183	0.247294275334692	0.0141421455492791	1933.88155642702	0.821029347159287	0.368031455213796	2.23086732269212	0.0256899188505974	0.270802752634071	1.37445834920824	1.40122324786895
IPO9-AS1	0.319396464872231	0.134974858439033	0.0179649166063567	277.290934612005	0.431963500707213	0.267201694034711	1.61661961862824	0.105960414414845	0.509944030863276	0.624031938578225	0.66657569473402
IPO9	0.227029606994076	0.049257220493563	4.04488768633369e-06	937.207888885805	0.317526135613528	0.125307445081919	2.53397661572261	0.0112776257315628	0.177274313797648	0.382831197610934	0.450491114141978
SHISA4	-0.414719963296165	0.149125452521298	0.00541894090676072	95.2565728471231	-0.651426549020975	0.29188977521897	-2.23175528684514	0.0256311410006341	0.270543366719922	-1.29299144511269	-1.37911877159221
ENSG00000223774	-0.748219203651136	0.216343805771948	0.000543246788524251	110.45070199488	-1.14068476025262	0.398321366835717	-2.86372978008754	0.00418685018057196	0.112873112468145	-2.16386943894637	-2.30295300430678
TIMM17A	-0.0527038379747852	0.167957975626005	0.75367916150973	86.4450572667869	-0.0558543839236596	0.304134006627275	-0.183650570822587	0.8542875880005	0.970273932227291	-0.347646332422919	-0.25453886360507
RNPEP	0.0786064278719972	0.111996757102775	0.482764338286719	118.302224240371	0.035792369460999	0.211138565011688	0.169520757418322	0.865387046580419	0.972484619147485	-0.00475133581454617	-0.0814883022649519
GPR37L1	-0.00478567360198462	0.171790001150235	0.977775649158608	752.955894664175	-0.12044702797046	0.307734525371038	-0.391399138024036	0.69550222936329	0.920219260897124	-0.222515987859737	-0.376504922389781
ARL8A	0.152407288098224	0.113197591854937	0.17817910237706	147.707464329519	0.158740201916757	0.236920314693663	0.670015157298805	0.502848127851587	0.85076253529946	0.18796737931238	0.150666036391427
PTPN7	0.436207844147306	0.261422186280378	0.0951976012542277	66.9405560769286	0.667865874161492	0.43702743225588	1.52820126350891	0.126462575197172	0.53692056233739	0.929065495871322	1.11201469437198
LGR6	2.02036551942985	0.533300393254118	0.000151608802824392	102.156450383166	2.88074394416403	0.767844836042139	3.75172666265861	0.000175620876972733	0.0206045197707713	5.06583071517993	5.29044740528215
PPP1R12B	-0.0388266938815043	0.0672747255321328	0.563847306876307	3731.86299399942	-0.0707446992774456	0.167037187956702	-0.423526641838485	0.671911064837863	0.911598079847129	-0.31140847054583	-0.282655270737233
SYT2	0.29942524335191	0.159619306810275	0.0606729830250468	25.5562116744566	0.415026692622192	0.377424885312427	1.09962726034517	0.271494559478084	0.712371495567633	0.571880403499724	0.634595029427514
ENSG00000226862	-0.178002958326962	0.226504124621219	0.431943232868082	21.145531655341	-0.323355350835581	0.470944749955416	-0.686609949184471	0.492328557169941	0.845747153412492	-0.674844218826746	-0.759643417487513
KDM5B	0.10103605949492	0.0747627360814719	0.176560062677785	1012.81317189115	0.135839020575115	0.17169791539525	0.791151251093596	0.428855734784391	0.81417487801344	0.0538199298033556	0.107423235744804
PCAT6	0.0458466478506602	0.354097859423564	0.896982190982193	17.286478848915	-0.12390227690966	0.600620229893535	-0.206290548907456	0.836563960647911	0.965686823249336	-0.0902980719121994	-0.383029242634806
ENSG00000291234	0.666110049266499	0.243170034261949	0.00615744958795333	21.8906689451946	0.771507967228026	0.449918702783341	1.71477194092006	0.0863870478376726	0.468539509349893	1.52941700179689	1.30771526991065
RABIF	0.128525997920473	0.214458616106445	0.548969896656773	48.3593512594162	0.147015258559093	0.373180518690065	0.393952125569536	0.69361638510762	0.919634935670907	0.125605347968553	0.128526593860291
ADIPOR1	-0.199538057368302	0.0766708954661954	0.00925395922233808	77.0257385984435	-0.442451408985744	0.200936829896595	-2.20194281562735	0.0276693480874862	0.281849369645663	-0.731079560862817	-0.984524703022838
CYB5R1	-0.362354392933749	0.102081352090979	0.000385724668205055	89.5890106861656	-0.575264242329267	0.210231942710833	-2.73633128682317	0.00621284440470485	0.131066811051981	-1.15624743689655	-1.23530647667501
TMEM183A	0.149155117224513	0.130328056039589	0.252433330244629	75.1938928735248	0.190257096124505	0.267924085306812	0.710115687832367	0.477632398721861	0.837325780794077	0.179474874072825	0.210177323293826
PPFIA4	-0.108025491865562	0.136419795156092	0.428441830077868	137.308334382217	-0.150779485848915	0.25575487803019	-0.589546862254241	0.555494485617336	0.872252530146738	-0.49210966284814	-0.433779715754919
ADORA1	0.52980519462258	0.162669899899789	0.00112622453028079	282.118474762629	0.71954315488973	0.265749911058182	2.70759509203447	0.00677726521606964	0.137612370212294	1.17347946432083	1.20959351858867
CHI3L1	-0.162815207956763	0.522836419146523	0.755490815541171	970.947742411809	-0.141627778912095	0.804962852370461	-0.175943248182234	0.860338528153297	0.971287297425265	-0.635183925870253	-0.416499147004275
BTG2	-0.170154655952257	0.26073907889096	0.514023254556918	252.963216155832	-0.225669883497887	0.425520617373309	-0.53033830626333	0.595877392098676	0.887350348241888	-0.654349677910226	-0.575190348139729
PRELP	0.643590652588894	0.242678899163948	0.00800104758463837	131.507315410861	0.825672920798118	0.396737352952822	2.08115750799069	0.0374194914738156	0.329359927338354	1.47061132961586	1.40999140380625
ATP2B4	0.0483534191803187	0.128891952191285	0.707551202016057	3663.1777433186	0.0496338005060942	0.230717438270451	0.21512808428426	0.829667458390993	0.963573276744497	-0.0837520540434657	-0.0553524346685204
ZC3H11A	0.048279476979197	0.259945491267761	0.852657101747131	27.6047056444943	0.0859681346224697	0.452053098489905	0.19017264765942	0.849173843982257	0.969664606802968	-0.083945141846916	0.0132553084597889
SNRPE	-0.309224701743128	0.128945616878973	0.0164802892995686	65.361930518138	-0.496258605587225	0.297259634431551	-1.66944498379748	0.0950292249845877	0.487880761899381	-1.01750805377879	-1.08612530786852
ENSG00000286572	-0.323611168393489	0.156444756410083	0.0385899145551743	20.920826149446	-0.531323912920159	0.396443989309488	-1.34022441315254	0.18017239691349	0.612380375963476	-1.05507592710134	-1.15233683084587
SOX13	0.159067621410073	0.0883384224594082	0.0717562044929838	693.647902718429	0.226509294260628	0.161488648697459	1.40263291623043	0.160726330970406	0.588159162037234	0.205359735908794	0.278629974430723
ETNK2	0.679871738869774	0.100522331128744	1.34799638667003e-11	71.1568420421411	0.916941369670015	0.223061036657938	4.11071957437433	3.94427996306341e-05	0.00865822752973001	1.56535337340813	1.58232763751474
PLEKHA6	0.596062258270573	0.177924997901305	0.000807894019597873	1795.20715943241	0.854047557532025	0.320420535717611	2.6653958230839	0.00768977529430043	0.146875241713724	1.34649880495158	1.46356937174599
PPP1R15B-AS1	1.06634883577732	0.199515392139162	9.05696349822967e-08	28.7346835904488	1.29502754834246	0.470674743195469	2.75142774721744	0.00593361077156517	0.129275647845356	2.57457425936655	2.29624300317524
PPP1R15B	0.236034228476568	0.102082759353194	0.0207674886324162	264.606612048639	0.273355801159996	0.191447911467057	1.42783381163724	0.153339698284672	0.5790400152271	0.406345274235388	0.367087164853317
PIK3C2B	0.294760036295222	0.191499783014058	0.123750927582173	252.762366300327	0.454579549509543	0.337134178573958	1.34836388120708	0.177541375011467	0.608820370632526	0.559697988457271	0.709280098283507
MDM4	0.0391004944406049	0.0814717916537451	0.631279459776977	1351.6241335008	0.0369133314193562	0.157428878151322	0.234476240019158	0.814615276817201	0.960455159180041	-0.107914533471722	-0.0793716632246093
LRRN2	0.533261979726952	0.109653883157308	1.1553916051076e-06	527.892892729748	0.755437886963331	0.219746744121839	3.43776600641909	0.000586534306706491	0.0407165097356421	1.1825062857121	1.27737118997457
NFASC	0.266439207729123	0.248206672504488	0.28306608984985	1066.60168471791	0.25624390492866	0.400459646636304	0.639874471949928	0.522254211528066	0.8585745267586	0.48574283839726	0.334775892068806
CNTN2	0.104845011035157	0.232914847030588	0.652607261834593	30.6687147647209	0.0408569059251087	0.421449356468961	0.0969438090199522	0.922771018061684	0.986685334529051	0.063766375475738	-0.0719252697987261
RBBP5	0.010374158989312	0.0977021102102133	0.915438329542433	242.868093438465	-0.0364500191303846	0.181792988410355	-0.200502887647719	0.84108729983527	0.96697022373816	-0.182928597555908	-0.217898872597087
DSTYK	-0.0266365017579934	0.0902309297244167	0.767838297288273	567.057881850329	-0.0409914323995808	0.177115332020486	-0.23143920931046	0.816973607263539	0.960639183057315	-0.279575804151536	-0.226474125800148
TMCC2	-0.875709702496241	0.26557518554031	0.000975816881199835	228.68451861405	-1.19680314202091	0.406649891872436	-2.94307994651169	0.00324964487307191	0.100355953076388	-2.4967897470973	-2.40891766871494
NUAK2	0.0581478947288175	0.365251643025259	0.873511663733095	39.2564598116652	0.113298295859591	0.557396649306716	0.203263324242279	0.838929220127248	0.966455544535526	-0.0581754044317585	0.0648610617345307
KLHDC8A	0.537757967798767	0.557721146806647	0.334942754159447	21.7971366802954	0.794857504981125	0.826724699026764	0.961453680913183	0.336324104303539	0.762184989911523	1.19424681342099	1.35180467260064
CDK18	0.147014282292581	0.212673451867449	0.489397342737781	228.586331878799	0.214652638226781	0.373049770453201	0.575399464704158	0.565021166085814	0.876707167198393	0.173884438458443	0.256241827480639
MFSD4A	-0.422712724969454	0.168885547560172	0.0123161616076533	32.7257118433924	-0.633822489779898	0.352055501094682	-1.80034820591949	0.0718056736289296	0.435357595727644	-1.31386321754557	-1.34587817963423
ELK4	0.143879387203797	0.124757691141487	0.248799300952586	146.199785719854	0.179240436503336	0.257698387440285	0.695543492855072	0.486714764553816	0.842022653046131	0.165698179494575	0.189375286548076
SLC45A3	-0.228913313977288	0.155046739865428	0.139832550289977	28.0403485030912	-0.371998893921112	0.376611128922489	-0.987753322599433	0.323273472797889	0.75558548418918	-0.807788175001649	-0.851493833630377
NUCKS1	-0.0353919537070288	0.0344741868734487	0.304598558486651	1578.11892936738	-0.0789695460624434	0.10776373668383	-0.732802596611268	0.463678837371679	0.829913232380908	-0.302439215835375	-0.298185710174694
RAB29	-0.0439848776241034	0.183490800413748	0.810553823554071	215.240818461549	-0.0953667562738856	0.301711322628841	-0.316086103242482	0.751937154429795	0.942692531956285	-0.324878212500261	-0.329147488161441
SLC41A1	-0.202690261419382	0.0939673524785067	0.0310034405271024	443.403229732475	-0.323750944990584	0.1825319820746	-1.77366695584485	0.076118255348043	0.448064367575733	-0.739311019313028	-0.760390392018065
ENSG00000286619	0.238531212118322	0.301194243177378	0.428388996167805	1903.28870829991	0.330503756260066	0.45767914013167	0.722129822576102	0.47021466435531	0.832646212259679	0.412865733179317	0.474995905144411
PM20D1	0.640785953315021	0.288687467233475	0.0264423432016043	17.2858552581513	0.822563863815135	0.553209301534452	1.48689449279607	0.137042679023525	0.555135713255859	1.46328732229777	1.40412077515576
RAB7B	0.626478307682042	0.247194132719541	0.0112653731120114	20.652050390536	0.786123463107336	0.474727234739037	1.65594768022837	0.0977324146276804	0.49500093676305	1.42592527699875	1.33531275343048
SRGAP2	0.679734597625883	0.656724378601443	0.300651228975452	40.3772625978174	1.02561384020022	0.896342724058012	1.14422063422009	0.252532147824547	0.693439180194139	1.56499525177875	1.78752674531661
IKBKE	0.397170362165567	0.378676010911325	0.294251989159368	52.9002583392775	0.578035649963019	0.616364506288838	0.937814627651746	0.348339682499217	0.77016874949194	0.827125581536315	0.942394166107236
RASSF5	0.549900276887059	0.677529043441716	0.417006191843343	26.8444161746247	0.807841905178808	0.881216684536138	0.916734691200322	0.359281682701337	0.777880087621363	1.22595444120469	1.37632226498542
EIF2D	-0.059827267879358	0.0835514768213937	0.473958754642871	272.903517986878	-0.125990816874512	0.172158246462672	-0.731831436850918	0.464271458631008	0.829913232380908	-0.366247989020116	-0.386972895846197
DYRK3	0.304012399935734	0.0821514927780004	0.00021506361654081	196.33853698311	0.393607832961999	0.198484647917644	1.98306436841058	0.0473602400270176	0.365736229427835	0.583859002667955	0.594151199716443
MAPKAPK2	0.0925872763447308	0.0854186258945592	0.278398613213984	414.272047708719	0.113296382928754	0.159679872121839	0.709522004390805	0.47800060138203	0.837373115369412	0.0317573328620821	0.0648574496725331
PFKFB2	0.152383956661572	0.237053122796296	0.520336884591267	743.029713224917	0.191502175801262	0.368513101207365	0.519661784543998	0.60329932692814	0.888969000963417	0.187906453132388	0.212528325691824
YOD1	0.0363704895236239	0.240409243547691	0.87975032023138	255.610385127825	-0.00552338142454113	0.375424354157255	-0.0147123684528669	0.988261651828458	0.998729330915789	-0.115043488856225	-0.159502128384056
CD46	-0.141368008740615	0.0528022983689468	0.00742164052505375	677.762595397731	-0.227021531137394	0.120414380385389	-1.88533570833322	0.0593845280563751	0.403382042808979	-0.579178119659631	-0.577742575841337
MIR29B2CHG	0.140476827982557	0.0750557747753264	0.0612574627696231	1610.93382015355	0.206713732291114	0.136868038719774	1.51031412610758	0.130963288914638	0.544362247986022	0.156812960009998	0.241251311419176
LINC02767	0.728271696732265	0.213815738470002	0.000659049125412374	23.7678574017529	0.858340058236838	0.417436018308118	2.0562194458344	0.039761368727441	0.339090062918477	1.6917418418198	1.47167461965807
PLXNA2	0.138149055124336	0.137851493498311	0.316267015467161	2546.99340779227	0.227205444993807	0.253576771518953	0.896002593742403	0.370251377952	0.78383466485759	0.150734366983187	0.279944470260688
LINC01717	0.543754459474693	0.242448069347594	0.024911862078743	24.7076261097769	0.847865903778445	0.548400605881172	1.54607032648348	0.122087584279605	0.530446792964537	1.2099056576067	1.45189695987584
HSD11B1-AS1	-0.379218101439662	0.138404370118756	0.00614525199983766	85.2810699283713	-0.563754589362386	0.299679165995288	-1.88119380101068	0.0599455606855232	0.405036504900306	-1.20028421676026	-1.21357355288677
G0S2	1.03096945670567	0.689903659389049	0.135079648116341	20.1010837251311	0.837511076782476	0.862509920211603	0.971016167068555	0.331540227896928	0.760132083943191	2.48218687450714	1.43234461832468
UTP25	0.0758795805982996	0.0896261214000574	0.397205010992524	66.3078696340507	-0.0311198877342918	0.217425120600103	-0.143129219146341	0.886188128969542	0.976709786201957	-0.0118720455369459	-0.207834334617886
SYT14	0.0383996581621942	0.161518718464895	0.812081806439811	548.563016851992	0.00470671003468696	0.307962366121954	0.0152833935326471	0.987806090978657	0.998710507597467	-0.109744651259992	-0.14018531677645
HHAT	-0.0754223175133776	0.123091702594002	0.54005306353595	535.639039220406	-0.126686648266184	0.246362013139198	-0.514229635697139	0.607091450246535	0.889676061383626	-0.406971876500506	-0.388286788684511
KCNH1	0.204302113627889	0.603502656620597	0.734965871849579	40.8147412577004	0.160996854916336	0.842368519100957	0.191124016704903	0.848428431848238	0.969530175655489	0.323482115416484	0.154927126434495
RCOR3	0.142524510225357	0.0702750551211824	0.0425505207374913	1402.04448791053	0.174409229764242	0.163328967635195	1.06784015284904	0.285592622324038	0.725786230054073	0.162160142815332	0.180252835317958
TRAF5	0.466897328954431	0.152509400523374	0.00220280201168068	84.3105690465485	0.672154271317234	0.30226335369838	2.2237372248174	0.0261661291530986	0.273877900963308	1.00920599913655	1.12011219382115
LINC00467	-0.00340370681229518	0.118516835214971	0.977088555959666	263.587371747119	-0.0104567882014676	0.253541728322406	-0.0412428686617243	0.967102278478546	0.994067289034374	-0.218907210628135	-0.168817557251274
SLC30A1	0.10004594009873	0.247308914420313	0.685816883110164	274.600614461987	0.0208260546312739	0.396836025916205	0.0524802519710533	0.958146030292233	0.992167024674383	0.0512343970972184	-0.109748214229388
LPGAT1	0.0617551525026064	0.064376158284602	0.337414646100782	586.483654921939	0.0862408107677347	0.144888020567978	0.595223886900107	0.551693825277563	0.869920127173225	-0.0487556486028261	0.0137701849639693
INTS7	0.11887169421037	0.0860956158710034	0.167373088527321	248.138395791289	0.181354346509142	0.184080524094914	0.985190298652305	0.32453060502182	0.756362781164213	0.100394733881496	0.193366844346003
LINC02608	-1.12034605374776	0.363443987609519	0.00205212880999916	124.711779813238	-1.64746395784208	0.571808029386804	-2.88114869532138	0.00396228663893718	0.109575943727245	-3.13561703369008	-3.25987096789535
PPP2R5A	0.126493573876461	0.103260395029103	0.220576716640862	1453.60269265714	0.157912165702559	0.231326615695234	0.682637253944889	0.494836087473825	0.847540075691047	0.12029800942054	0.14910250984646
ENSG00000234915	0.689312158837878	0.19066466004253	0.000299986564347225	85.8300362563525	0.941076376496191	0.342450344525336	2.74806666584202	0.00599478187579281	0.129275647845356	1.59000546555089	1.62790019000536
PACC1	0.0434268048558146	0.113031830355611	0.700830378081953	120.081271527962	0.0537234813053425	0.219612791523108	0.244628197350197	0.806744328962219	0.957182068260217	-0.0966170908415995	-0.0476301582989323
NENF	-0.33020950814007	0.141238868835879	0.0193898072557429	131.848246881655	-0.546812642294823	0.288041031810013	-1.8983845421561	0.0576454443899644	0.399484897043763	-1.07230639777653	-1.18158318397614
ATF3	1.44933810512406	0.724487952220201	0.045446306364692	246.162806703656	2.11611912548121	1.2028970906105	1.75918550472778	0.0785460054818601	0.453051251722152	3.57468726170354	3.84665644487266
NSL1	-0.0639734612710209	0.0713763288413021	0.370101104105966	639.051327335012	-0.0922547839508867	0.176574232029403	-0.522470254524592	0.60134295176631	0.888426394587548	-0.377075085894863	-0.323271354665369
TATDN3	-0.271782962904827	0.108032072567379	0.0118775422260559	223.692607813051	-0.400711736436148	0.216031662244339	-1.85487503208178	0.0636140741782718	0.415550387465347	-0.919735158193067	-0.905710413393356
FLVCR1-DT	0.119322755544631	0.131089917926019	0.362698090501993	29.533176478844	0.00126654641814551	0.309734531473899	0.00408913533831227	0.996737351139004	0.999540736084865	0.101572605799462	-0.146681152394824
FLVCR1	0.0275421376329726	0.108842613769754	0.800233024667673	223.594786113826	0.00146821039813776	0.229603782189469	0.00639453925426275	0.994897930626315	0.998962966471453	-0.138097266655553	-0.146300363510866
ANGEL2	-0.0875773373716766	0.0888641360572246	0.324368966477034	422.77373156964	-0.181993073346543	0.182813249503056	-0.995513584716956	0.319486540527517	0.752736263612381	-0.43871269635346	-0.492718288463896
RPS6KC1	0.0907719395766895	0.0386776241397384	0.0189310919790971	1776.37893195332	0.130143316770963	0.125752652380778	1.03491508375418	0.300708569705776	0.739026002665556	0.0270168817564017	0.0966684113333098
SMYD2	-0.0734907354681494	0.220393306561485	0.738792614454813	54.1100672151452	-0.206946282332448	0.393203859634833	-0.526307861079081	0.598674322013033	0.888014050868904	-0.401927870119313	-0.539835798498583
PTPN14	0.209238932325961	0.0839981839465765	0.0127386441287213	889.119051700365	0.281176802515465	0.192818513179509	1.45824588043419	0.144772781611712	0.566864172883367	0.336373799244973	0.381855049419017
KCTD3	-0.321232813397468	0.128722242864031	0.0125761974262908	966.712539530179	-0.433809801730565	0.220739676966552	-1.96525521687838	0.0493847059979562	0.37174944288035	-1.04886524720487	-0.968207322088318
USH2A	0.0357078246534781	0.243998272023956	0.883649374867525	26.7468658169086	0.134561766160156	0.447856693839157	0.300457195373487	0.763828442059858	0.945847630189079	-0.116773928338133	0.10501147989618
ESRRG	-0.169395799784476	0.140186630964421	0.226909141275054	5076.44500309524	-0.229819015503355	0.281646631715207	-0.81598353974189	0.414509550073419	0.808327496083787	-0.652368050796766	-0.583024882327829
GPATCH2	0.15201685916136	0.0836698283331718	0.069237646984238	641.678484881587	0.239207508786789	0.202815228218212	1.17943564143725	0.23822474986242	0.677472485428071	0.186947838851332	0.3026071811578
SPATA17	0.479203931350518	0.217820794055621	0.0278074864054546	420.195149045549	0.681977015057545	0.37006099264896	1.84287733266842	0.0653469225264851	0.418570745078953	1.04134265166447	1.13865983741335
RRP15	0.198219918114723	0.0720317081392157	0.00592610088269816	131.230806101111	0.125493630031925	0.195442725310165	0.642099263775451	0.520808733917717	0.858278591238977	0.307599469863912	0.0878887124293111
TGFB2	-0.14409236324468	0.0929417407274325	0.121057182734874	2919.13186286882	-0.195518338568002	0.178106557215456	-1.09776047341976	0.272309095441604	0.713004323907989	-0.586292319927274	-0.518257160845154
LINC02869	0.388536717238397	0.163759798937981	0.0176633172899277	33.9055609612044	0.364240787217022	0.359863501053775	1.01216374028049	0.311459770045453	0.747565172766073	0.804580248702444	0.538699330846204
LYPLAL1-DT	-0.311978740556826	0.149984075615343	0.0375182785278136	643.293055408158	-0.428650010860371	0.29007263385464	-1.47773337030881	0.139479158723548	0.557093546669611	-1.02469976970132	-0.958464426966468
LYPLAL1	0.124720324820821	0.0920512076067164	0.175448922456332	1529.1063904534	0.167552374998401	0.202216713789405	0.828578270601783	0.407343087957402	0.805227899281006	0.115667463400406	0.167305485603601
ENSG00000277007	0.59028584201033	0.181251429359662	0.00112706046905463	51.2290192736442	0.984665391019785	0.388887650452841	2.53200478306058	0.0113412444191871	0.17748282692223	1.33141465123982	1.71020647094813
ENSG00000287676	0.370245828792872	0.2810788488839	0.187761139472303	34.8758874671714	0.59333654608429	0.511903752230515	1.15907832966441	0.246424258138248	0.687854832578171	0.756816624959493	0.971285846008643
LYPLAL1-AS1	0.653479519318981	0.316070885830625	0.0386861818220765	33.2804592992696	1.10179816946251	0.582704665564233	1.89083464501806	0.0586464208469997	0.402083166396089	1.49643446615441	1.93138062401131
SLC30A10	0.322402074847859	0.164282760151048	0.0497063127110598	687.321667841954	0.468237257586901	0.300626271217706	1.55753938499878	0.119342477277193	0.526207692436053	0.631880590896099	0.735069053834243
EPRS1	-0.0130961990887241	0.0396370225894737	0.741095324182512	566.96971790406	-0.0281296720820527	0.12689898128134	-0.221669802216049	0.824570939624812	0.962105705520746	-0.244217547826986	-0.202188106267863
BPNT1	0.140443659913189	0.109142689651936	0.198167690471314	95.0565603951315	0.193865649943449	0.21849476391063	0.887278241700772	0.374929116985926	0.788471315800121	0.156726347093938	0.216991119101446
IARS2	0.219929472730734	0.0776952344960028	0.00464507997433685	348.173083261397	0.260149405881805	0.175317946226805	1.48387208201296	0.137842859594364	0.556441205579236	0.364290373719918	0.342150393699207
RAB3GAP2	-0.189293830544217	0.0538286549690097	0.000437112503749493	1219.49851781047	-0.279450570866447	0.139529146742961	-2.00281143681934	0.0451975318231052	0.358779282317976	-0.704328460334249	-0.676740897337302
MARK1	-0.228724477514658	0.0843730084375975	0.00671064028441078	1286.79317687073	-0.314299489721665	0.183259642760295	-1.71505021502618	0.0863360208189098	0.468539509349893	-0.807295059876219	-0.742543828126133
MTARC2	0.192434221318107	0.131570998093358	0.143580027338402	672.260622337341	0.102621364061446	0.244945974395746	0.418955095361745	0.675248950400996	0.912768906575167	0.292491081569524	0.0447005107840313
MTARC1	0.274876242236945	0.110032270789224	0.0124846156176867	235.305993677978	0.193679441581464	0.20351562231943	0.951668669825614	0.341265043338265	0.766101349362462	0.507774755706149	0.216639514048591
HLX-AS1	-0.209324587904367	0.386496561643523	0.588097568057409	30.5790147466033	-0.334698790740025	0.605692513243416	-0.552588621159853	0.58054513544748	0.88233300713032	-0.756635463391315	-0.781062492037299
DUSP10	-0.496819397495656	0.680647113506125	0.465437778415844	13.0441123831858	-0.552056832411312	1.04638702000226	-0.527583792476819	0.597788244578119	0.887670326678121	-1.50738051081021	-1.19148544466642
ENSG00000236230	0.440393676930193	0.216464683140918	0.0419029400005562	43.2760495438056	0.603347242792856	0.38963450652194	1.54849540452311	0.121503067294223	0.529464382424974	0.939996104446632	0.990188388879441
TAF1A	0.130385586309516	0.091130997048694	0.152502153621892	61.4310887855395	0.16724767217647	0.220285068725126	0.759232902821767	0.447713246874041	0.822871690708521	0.130461354848455	0.166730135223695
TAF1A-AS1	0.139353004026894	0.168353236559422	0.407816764879322	20.3604653096463	-0.0567578180352426	0.358972944043778	-0.158111687738563	0.874368790976741	0.974694389282609	0.153878280006264	-0.25624475906093
MIA3	0.144910716317708	0.0830314243122199	0.0809411033955694	562.786215270315	0.172991036953366	0.179570566258816	0.963359644943335	0.335367070650574	0.761916460929779	0.168391324548665	0.177574954728118
AIDA	-0.11107131465822	0.090048074071018	0.217401635680822	206.390900313013	-0.168721041068873	0.232292189633863	-0.72633109763531	0.467635819720349	0.831159607737318	-0.500063324273034	-0.467657579263047
BROX	-0.0805873316693607	0.0977776506533706	0.409831783748205	182.736829581198	-0.162877198828624	0.219672625398305	-0.741454236882266	0.458418069488604	0.827686182978453	-0.420459454947454	-0.456623034746083
DISP1	0.0622649908533148	0.11850378719014	0.599286966025383	847.402109592319	0.0663017681022844	0.254617133066768	0.260397905292957	0.794556858572842	0.95505930165624	-0.0474242902477911	-0.0238794032473937
SUSD4	0.0511263009120063	0.22461097248298	0.819940454107218	91.7624846579916	-0.00544575723169119	0.37067591001256	-0.0146914247313958	0.988278360694593	0.998729330915789	-0.0765111329635261	-0.159355555705263
CAPN8	0.360269342837274	0.210358992276121	0.0867786861331628	17.6367657257905	0.441413181344717	0.429035108452751	1.02885095566329	0.303549717816212	0.740618425032411	0.730764685335063	0.684418907705693
CAPN2	0.184382157368824	0.173811329210396	0.288772696865236	1973.47024428421	0.271371641232346	0.271915640361133	0.997999382720079	0.318279657968129	0.751510253454248	0.271464451071329	0.36334060562904
TP53BP2	-0.0441059709665596	0.0896695304526543	0.622809520579765	1659.50447769845	-0.064237395981838	0.172734956216445	-0.371884170922216	0.709979091050572	0.925668220164177	-0.325194427694733	-0.270367956167683
ENSG00000291068	-0.158791982787351	0.147096735083133	0.280361691412054	156.86931431056	-0.248647692775134	0.269791974400521	-0.921627462520449	0.356722928649026	0.776757004420212	-0.624677940127828	-0.618577840297847
ENSG00000290989	-0.108239419769253	0.0860246532489848	0.208305981308408	228.98953158478	-0.169763376830939	0.183648946150818	-0.924390694251653	0.355282937981468	0.775254569974312	-0.492668300113381	-0.469625753607133
FBXO28	0.0134238009845462	0.0930974797682753	0.885349797942304	517.442601374303	0.000303829716709328	0.168104970380279	0.00180738092408582	0.998557919450305	0.999903757217296	-0.174964962916459	-0.148498987281956
DEGS1	0.0758319076743039	0.140122825178947	0.588382354953361	106.641427273386	0.0514616579499927	0.275853007830256	0.186554637757147	0.852009836057321	0.970098378133104	-0.0119965354769093	-0.0519010111861333
NVL	0.0933388945699362	0.0735458627786	0.204396477937838	544.742344510479	0.122724237667824	0.152590260736141	0.804273071398959	0.421239286101354	0.811216474621269	0.0337200592880824	0.0826594502298409
CNIH4	0.117356423625204	0.0852180883567675	0.168471922597726	161.710469919997	0.116616743760365	0.181884575035113	0.641157963713262	0.521420057828716	0.858278591238977	0.0964378558810552	0.0711270695394842
WDR26	0.181782267468081	0.101579240890013	0.0735244818841087	993.343096088995	0.241352789432038	0.197956542383596	1.21922108017198	0.222760293057087	0.663339725099785	0.264675269487175	0.306657974079338
CNIH3	-0.150565896207971	0.110924394648942	0.174662385311689	1006.58698694704	-0.189441117866378	0.21694312547236	-0.873229411874192	0.382538046562656	0.793206409293574	-0.603196878372704	-0.50678194306641
DNAH14	0.527389882743395	0.297735237857228	0.0765044326959388	48.98837861673	0.746718830006126	0.503384398760258	1.48339684711158	0.137969004621926	0.556603253041998	1.16717227764901	1.26090756584085
LBR	0.0448397351485245	0.114291873093503	0.694816956062488	288.203991537655	0.00709233363097604	0.233969234196167	0.0303131035810871	0.975817346229278	0.996117356286532	-0.0929274575535827	-0.135680700003488
ENAH	0.182150337660773	0.100716354599291	0.070521290350489	2476.56909323801	0.258892587806039	0.184831396267585	1.4006959479505	0.161305014933048	0.589081290375006	0.265636423793436	0.339777226451255
SRP9	-0.0850004499965739	0.110591014241288	0.442129750649787	401.262193736315	-0.1680517770446	0.230941203509051	-0.727682087436654	0.466808217931243	0.831044679363457	-0.431983582052701	-0.466393851844366
EPHX1	0.21988137762848	0.118198818363655	0.0628477403645515	972.948222796673	0.257728205661364	0.213627944350641	1.2064348905513	0.227649849766611	0.668439075908418	0.364164781331401	0.337578599917212
ENSG00000242861	0.258166064151678	0.167541287834474	0.123338665082894	81.1927133253034	0.323822862787513	0.311533408559862	1.03944827068295	0.298596304339503	0.737142609071563	0.464138895090661	0.462380811614296
TMEM63A	0.214560134096331	0.114541141348112	0.061038762052253	556.269181865742	0.278033325484469	0.220091779388604	1.26326083716903	0.206495455578604	0.644942552796588	0.350269235761206	0.375919427646465
LEFTY1	0.197437778658834	0.295406180840657	0.503903598241281	35.9064951764523	0.11589984661587	0.485023743820135	0.238957057448408	0.81113888137874	0.95957700876983	0.305557042302404	0.0697733996199682
PYCR2	-0.027029254460401	0.0911661328308462	0.766860863282716	62.7243494993285	-0.0909755641233223	0.237691188252975	-0.382746894371604	0.701907440535051	0.922156320237351	-0.280601412741173	-0.320855887656862
SDE2	0.0551859170426196	0.180364315054061	0.759628131080277	44.6992952166835	-0.0645754647885622	0.342512639203627	-0.188534545582628	0.850457637587431	0.969677163921398	-0.0659101182571648	-0.271006309351125
H3-3A-DT	0.532845409706436	0.137224185489846	0.000103163512563173	86.057582396851	0.655944426198033	0.272074181130337	2.41090287756413	0.0159130853656651	0.211048827957909	1.18141848214357	1.08950420506523
H3-3A	0.156485050447594	0.115057620976034	0.173811535950626	160.242470735701	0.136702916091522	0.241459680097534	0.56615214613182	0.571290357344729	0.878751349253865	0.19861577986157	0.109054473061264
LINC01703	0.118550751462715	0.150354853196393	0.43042004946931	35.8673639072523	0.0924331124560308	0.30939988284124	0.298749668575215	0.765131056607647	0.945978960093089	0.0995566450873025	0.0254627026317732
ACBD3	0.0072926994941872	0.0877222661165544	0.933745021928436	388.930741675821	-0.00439792552612448	0.174597407237824	-0.0251889509454968	0.979904250029694	0.99626170242472	-0.19097531832306	-0.157377003731063
LIN9	0.294558419730912	0.167294727228028	0.0782865675274479	81.2017026521895	0.343982912710883	0.319476442667072	1.0767082224881	0.281610637812892	0.72088003142586	0.55917150021441	0.500447713354298
STUM	0.180390032566743	0.32713381736988	0.581341806788887	348.644370404701	0.172359019188737	0.49333192329002	0.349377388836462	0.726806006191239	0.932552543903813	0.261039678783784	0.176381556981806
ITPKB	0.257228483150383	0.147433689691701	0.081036010941133	8578.44346838941	0.346020817156309	0.240130237104482	1.44097145502652	0.149592747272663	0.573786207012313	0.461690557695361	0.504295754831101
ITPKB-IT1	0.592548993012649	0.220918193090321	0.00731375263138476	37.5953056081225	0.714201260610012	0.384396164765629	1.85798227473333	0.0631715314753464	0.414441985979615	1.33732449500002	1.19950676952682
ITPKB-AS1	0.703125224743885	0.221420586794513	0.00149568855934396	136.236122092287	0.955311257028156	0.368067980429208	2.59547504217606	0.00944602629208952	0.163789746736414	1.62607599786188	1.65477898249599
PSEN2	0.206129004392649	0.113058722234631	0.0682726470803528	155.200586292705	0.248569849015666	0.222608834964964	1.11662166982181	0.264156122231332	0.706078669733363	0.3282527378697	0.320285474956864
COQ8A	0.0588127235892734	0.101393812354557	0.561885936661882	108.126947507987	0.0509465510524268	0.231709504316278	0.219872513226242	0.825970443753486	0.962304724155358	-0.0564393140478033	-0.0528736538001036
CDC42BPA	0.0251551853603809	0.0550398216532689	0.647645099121471	5813.71765778253	0.0318047726269353	0.156672681779466	0.203001392876545	0.839133943521905	0.966455544535526	-0.144330396914917	-0.0890178201698198
ENSG00000287532	0.360440125880739	0.269273781027797	0.1807127292203	18.3396374940797	0.512003526888095	0.521098627705909	0.982546296738769	0.325830786521869	0.757303662363893	0.731210656948418	0.817710033362954
ZNF678	-0.24388175579173	0.1156175551688	0.0349114980651564	638.886507761021	-0.302331310986921	0.218642134735511	-1.38276783362295	0.166736064904592	0.59558076192057	-0.846875780011791	-0.719945100164941
SNAP47	0.115847650670742	0.100277661571446	0.247980380927797	155.077939598844	0.149076944653827	0.202836788231371	0.734960092563577	0.462363798912445	0.829097601421635	0.0924979453663153	0.132419540667728
JMJD4	-0.107734116410387	0.147897681540571	0.466346232623799	50.0987950592406	-0.171951150672667	0.299456356690025	-0.574211055571808	0.565824988922523	0.876707167198393	-0.491348784137937	-0.473756783648177
ARF1	-0.11791086060003	0.129045342620272	0.360865824366945	170.546459074627	-0.237525040334981	0.25250106653628	-0.940689255666382	0.346864126626725	0.76963504361246	-0.517923664950864	-0.597575664254785
C1orf35	0.00198337368415454	0.0757306405385033	0.979105916183215	150.560629138998	-0.0863209064090373	0.183715638878609	-0.469861504093695	0.63845396927564	0.899720650903865	-0.204839742737128	-0.312066802385916
MRPL55	0.00362676041231904	0.201315570549342	0.985626647700753	26.8171254784218	-0.178964739366522	0.449343036613599	-0.398280878491544	0.690423153844488	0.91818813247991	-0.20054831066252	-0.487000083772363
GUK1	-0.470496029738062	0.173968674982357	0.0068409934799445	201.346005704042	-0.786185355902224	0.333412346754106	-2.35799712744904	0.0183738351367509	0.228220164120178	-1.4386413986033	-1.63357499960987
IBA57	-0.0521220438952064	0.117108034920465	0.656264411697658	121.085631013527	-0.113680664027361	0.230572419328162	-0.493036696924127	0.621986658185087	0.893939039563823	-0.346127073607491	-0.36372844056865
TRIM11	0.0428712076938942	0.184390006554322	0.816147450050421	46.0331333424541	0.0430990749665042	0.349881373642494	0.123181964555057	0.901963006992734	0.980407749276391	-0.0980679407482977	-0.0676915288651616
ENSG00000231563	0.470579753843066	0.0923683827573781	3.4948250394472e-07	80.4373434581119	0.598110194816879	0.210636251601871	2.8395406311511	0.00451785411300861	0.116206214665445	1.01882204142811	0.980299614225264
RNF187	-0.443189142609064	0.149820536003642	0.00309508075114638	50.7521288666482	-0.841873589927819	0.331013632263921	-2.54331999612808	0.0109804617137018	0.175557696926547	-1.36733398856113	-1.73872744421117
RHOU	-0.344320226697375	0.210543827092288	0.101968354899147	434.353312125386	-0.483950504178604	0.33347152916777	-1.45124984248693	0.146710302445146	0.569726929949739	-1.10915420065506	-1.06288472618797
LINC02814	0.010637368449108	0.254150828449015	0.966614648806569	411.907843617441	0.0495126247589067	0.396800032968275	0.124779789932289	0.90069788762547	0.980214006576384	-0.182241269674557	-0.0555812428946404
RAB4A-AS1	-0.0659762167564664	0.135892065570434	0.627318482726207	143.369126001762	-0.0941914937154599	0.256308446814384	-0.367492741211422	0.71325150533208	0.926867610260308	-0.382304949919284	-0.326928316854805
RAB4A	-0.0488602303289587	0.121871728569941	0.688482547129129	964.450937072601	-0.0554557601103453	0.256204040119982	-0.216451544184764	0.828635791948718	0.96328983075585	-0.337609388074505	-0.253786168369178
ENSG00000237481	-0.184426742679549	0.14083172966625	0.190346787980377	25.6032681614423	-0.217895811255324	0.35898526847833	-0.606977027717441	0.54386615756612	0.867579481832863	-0.691618867020386	-0.560511076743964
CCSAP	-0.402161133198529	0.129473102989169	0.00189549184076351	173.635196147515	-0.605610349556354	0.257197775807791	-2.35464847102309	0.0185402354955602	0.229321267319534	-1.26019614174503	-1.29260704321111
NUP133	-0.0215724943227421	0.0712696179886981	0.762127256620973	457.66999734907	-0.0620396981621199	0.150435149531387	-0.41240161195955	0.680045081853731	0.914382278754409	-0.266351988015474	-0.266218187329043
ABCB10	0.0702960308093611	0.062785434491074	0.262874353122628	451.317019771728	0.100879853876512	0.151106719464675	0.667606670529932	0.504384698602058	0.851743093745408	-0.0264525604235333	0.0414121311748013
TAF5L	-0.12509872630544	0.126784786259529	0.323789042752541	223.319262507865	-0.167497735177741	0.220947487306908	-0.758088436394289	0.448398041805671	0.822937039457061	-0.536693584962708	-0.465347690878212
URB2	0.0900891969581315	0.091283050624728	0.323681167846209	83.338471997478	0.145097418225351	0.228866396090092	0.633983060441231	0.52609187716668	0.860677041543039	0.025234012562092	0.124905261581102
GALNT2	0.0705586868828946	0.15202168218748	0.64255053981277	2235.47205369452	0.115740123842485	0.301060960680346	0.384440824147151	0.700651747597712	0.922101142893521	-0.0257666776186921	0.0694718055692007
PGBD5	0.126219792418432	0.106003545170132	0.23376629811223	300.030602678833	0.16440655228272	0.218247809121888	0.753302188664363	0.451268343903423	0.824547143345616	0.119583074517949	0.161365434628308
COG2	0.307121738613505	0.0908672160938887	0.000725132674006383	312.640634601543	0.39362761414205	0.200171075415057	1.96645600932032	0.0492459590633035	0.371698691582239	0.591978525300046	0.594188551223019
AGT	-0.279626677417366	0.0813890965184697	0.000591074398818106	1164.64009224355	-0.542107893668484	0.189934825849355	-2.85417848593208	0.00431482819483397	0.113967592190054	-0.940217718667908	-1.17269951531704
ENSG00000244137	-0.110552208649128	0.15323205449971	0.470620880508251	38.659829568768	-0.190694713824181	0.354586682857304	-0.537794347739002	0.590719034618829	0.886370431071036	-0.498707764964104	-0.50914902620007
CAPN9	0.143024276495762	0.156080425768841	0.3594834238324	38.3909258684854	0.0823412726765229	0.356051426689951	0.23126230230844	0.817111031291734	0.960639183057315	0.163465199601947	0.00640694261517551
C1orf198	-0.082503852478156	0.0757006315903293	0.275770383483611	1099.23423640451	-0.106366570647381	0.165529401949793	-0.642584153597338	0.520493968108347	0.858278591238977	-0.42546413140587	-0.349917717129411
ENSG00000223393	0.117230712141082	0.156085723140357	0.452612811512779	224.700368519549	0.174588130040766	0.300431437859178	0.581124702810234	0.561156410822827	0.875641185149472	0.0961095811750089	0.180590640991732
TTC13	0.0676705378785495	0.0301717836781356	0.0249070173447908	624.744514871298	0.0869196181350651	0.13046766342827	0.666215795171748	0.5052731783807	0.852566480691398	-0.0333086000774048	0.0150519324522332
ARV1	-0.211214790982099	0.0643657664195787	0.00103264895434281	135.993837464096	-0.281280545996525	0.182096796655508	-1.54467596993841	0.122424660138647	0.530676572097715	-0.761571415456817	-0.680196319507788
FAM89A	0.765784001175798	0.477502610344233	0.108774162092287	174.631965924484	1.07025936000654	0.687313578499134	1.55716312537231	0.119431760767407	0.526207692436053	1.78969900778843	1.87182795598119
C1orf131	0.452904792490087	0.2166784691286	0.0365984052676802	104.164988848914	0.619029521837495	0.377361878571535	1.64041350488494	0.100919219255056	0.501324708739795	0.972666809206933	1.01980020917357
GNPAT	0.0939655315811932	0.094668714868315	0.320918493580343	272.037700733138	0.143687766628314	0.193162240787413	0.74387088305965	0.456954592064488	0.827177834952695	0.0353564179875642	0.122243508805884
EXOC8	0.218253336166047	0.223808729602026	0.329472002095887	44.3247363313601	0.263371311438872	0.388807140321223	0.677382908197832	0.498163039805825	0.848530320117421	0.359913420875012	0.348234106920288
SPRTN	0.343119263746982	0.206061518865824	0.0958867773273634	72.9272062314373	0.425274892031573	0.356508222718973	1.19288943404486	0.23291267779879	0.671295266532495	0.685980096151758	0.653946033091279
EGLN1	-0.151637566591825	0.0568008217328227	0.00759333237238769	741.07147379794	-0.243908431523847	0.142036024808702	-1.71722935679416	0.085937273654178	0.468539509349893	-0.605995367967308	-0.609629003709708
ENSG00000233461	0.0257754303577841	0.181368785920784	0.886988275855127	17.4148116689473	-0.000339425298428761	0.407660371996383	-0.000832617840106796	0.999335667157088	0.999964869031941	-0.142710729900237	-0.149713603592337
TSNAX	-0.0471578391051744	0.0637027085373614	0.459130132702018	326.387342006233	-0.0834225910086882	0.149752936424271	-0.55706814838235	0.577480868688146	0.880889351308959	-0.33316387553867	-0.306594103261856
SIPA1L2	-0.918812050552183	0.291277209331079	0.0016081482120799	440.982984315193	-1.20269804217591	0.477090627725284	-2.52090058425638	0.0117054918194272	0.180573607896272	-2.60934438549626	-2.42004862254791
NTPCR	-0.0610120929155442	0.042156435900427	0.147819007306528	307.302552459005	-0.154957472861205	0.126416375176506	-1.22577057477601	0.220285023272231	0.660112905614923	-0.369341963235647	-0.441668734962332
PCNX2	-0.128438313161704	0.229893596497882	0.576376097044474	1067.56966431316	-0.187691753688632	0.396115565848385	-0.473830795532211	0.635620572283752	0.899334314296712	-0.545414362552848	-0.503478733277007
COA6-AS1	-0.0276882623722828	0.216032445280906	0.898016697764516	81.9660095478769	-0.0545156335047793	0.378254656568908	-0.144124156988	0.885402429347834	0.976600245819257	-0.282322302682659	-0.252010988880373
COA6	-0.143401409210241	0.179582466094079	0.424564856191388	51.9035953257823	-0.291201240876399	0.357262069250935	-0.815091401913883	0.415019992876032	0.808327496083787	-0.584488007981307	-0.698928917820799
TARBP1	0.0762368778192348	0.095245245948377	0.423463373877259	689.131472893309	0.111520193220634	0.211537055791605	0.527189871312651	0.598061741674639	0.887670326678121	-0.0109390230609751	0.0615035869912576
LINC01354	-0.0896183409021082	0.289295049857203	0.75672689373044	121.108845913385	-0.0990226881389268	0.458164324008685	-0.21612919852103	0.82888704041135	0.96328983075585	-0.444042438808338	-0.336050744830133
ENSG00000288760	1.53770783951762	0.615844192069884	0.0125280566232918	41.4747557386417	2.43293960232826	0.857687725542254	2.8366263499808	0.00455929345278147	0.116554975037651	3.80545017715238	4.44488779882267
IRF2BP2	-0.268350565037621	0.0707550771035816	0.000149036945870249	482.671426064315	-0.435822878270593	0.18069279831862	-2.41195488877258	0.0158672446223471	0.210973757715826	-0.910772020029847	-0.972008482657643
TOMM20	-0.0366148504000564	0.0943870551045639	0.698073480819231	183.550549097234	-0.162289072390982	0.206618944408453	-0.785451076887517	0.432189143801124	0.815476937820611	-0.305632607872958	-0.455512514117536
ARID4B	-0.071672761482758	0.0456152126155538	0.116125309642265	2674.45597102336	-0.105626004054811	0.132014564682814	-0.80010871761456	0.423647810756901	0.811525358247064	-0.397180532357601	-0.3485193537415
GGPS1	0.0782211178368988	0.0811422938820684	0.335046256220239	325.69467307831	0.0940868469427288	0.161491169644089	0.58261295122258	0.560153884851278	0.875321674162578	-0.00575750911201253	0.0285853411395386
TBCE	0.219048917780645	0.0929829858746628	0.0184830801307732	265.738790549953	0.305292959813451	0.187900194568569	1.62476127560391	0.104213435264932	0.506546213122909	0.361990950406155	0.427392009580244
B3GALNT2	-0.114631651033516	0.0542839696510965	0.0347118849612368	573.156829166659	-0.178630587670768	0.143131721494154	-1.24801536518977	0.212025430333971	0.651236386129051	-0.5093605526463	-0.486369127012986
GNG4	-0.42954028742288	0.240311996783138	0.0738684096158644	48.9269019424258	-0.662687510512019	0.449067363031283	-1.47569733422345	0.140025161923611	0.557619032561102	-1.33169226532956	-1.4003821075565
LYST	-0.196561980054008	0.0659575274927269	0.00288126454086207	1746.00716781493	-0.286759930181487	0.130444188606435	-2.19833427034971	0.0279252939447115	0.282628333232333	-0.723308028195431	-0.690542681751807
NID1	-0.720046507342181	0.329159041283028	0.0287035832172488	282.545749842611	-0.972563032571981	0.506695217594744	-1.91942414058828	0.054930678230823	0.388968586391233	-2.09030111172525	-1.98549975829278
GPR137B	-0.0296736980408913	0.0584834924848717	0.611884094187096	686.206174828658	-0.0603660504379622	0.167852630844063	-0.359637201600032	0.719118459614999	0.929362789073819	-0.287506938875903	-0.263057947959346
ERO1B	0.035604551456119	0.0931569975798402	0.70231344395426	516.536015078375	0.0303674208312965	0.203971751132868	0.148880522242097	0.881647910908997	0.975457098124387	-0.117043609177098	-0.0917318774156291
LGALS8	-0.368421792382801	0.146764307194058	0.0120630140530432	119.77246734823	-0.543411992201526	0.275987440256692	-1.96897363045255	0.048956119268349	0.37126878258941	-1.17209144497991	-1.17516195915549
ENSG00000230325	-0.265751284291304	0.118806750241734	0.0252970231221018	70.2307775097692	-0.439069893143671	0.281760084270165	-1.55831119330114	0.119159496832838	0.526207692436053	-0.903984429151516	-0.978139608155428
HEATR1	-0.120339628147554	0.0620274114693924	0.0523670538692589	254.897695685989	-0.183873441322624	0.179538876666277	-1.02414276359991	0.305767848438703	0.742441521526531	-0.524265988870477	-0.496268864144642
ACTN2	-0.860289575938539	0.209343268494884	3.96570733753231e-05	320.130410883981	-1.24297187396345	0.342226412091436	-3.63201620344649	0.000281215459281793	0.0278540482961796	-2.45652264223992	-2.4960950610824
MTR	0.00117975065305445	0.0736671354810198	0.987222733837317	1241.10819785196	-0.181054264833325	0.158882798696732	-1.13954604474782	0.254475474895166	0.696495301465388	-0.206938271094728	-0.490945597842534
FMN2	0.107734962577074	0.0746396930053571	0.148907712111732	20996.153430916	0.163287034307107	0.155240074074811	1.05183558614136	0.292874989047061	0.732553746097005	0.0713130049625758	0.159251522165997
RGS7	-0.00327822119419664	0.146653449827225	0.982165954728685	2519.01551473426	0.000159935216771909	0.28015065226652	0.000570890038905767	0.999544495676784	0.999964869031941	-0.218579525733776	-0.148770693840762
ENSG00000287738	0.289064647521191	0.252342150183535	0.251991079479582	34.1706090537247	0.385404000699218	0.447268816438955	0.861683145647645	0.38886190281699	0.797459001307813	0.544825424596702	0.578660440624784
FH	-0.201723785437914	0.081125435714943	0.0128982484667569	85.6781556112737	-0.215587321075262	0.230915406370371	-0.933620343761196	0.350499767492132	0.772095994789364	-0.736787227465905	-0.556152105948445
OPN3	0.295314940731268	0.219834595489835	0.179158467440823	51.0738559836208	0.39804104802729	0.403614630718719	0.986190830888603	0.324039477862218	0.755843951521233	0.561147029425158	0.602522149338304
CHML	-0.583471065333937	0.119023257454829	9.47885262597784e-07	61.9744427951121	-0.793546022394868	0.289131028320113	-2.74458963123214	0.0060586606975893	0.129275647845356	-1.73365698019293	-1.6474736640071
ENSG00000288723	-0.0432595825824116	0.189825894988399	0.819731104325305	106.618359035177	-0.0281761191623351	0.368845037120946	-0.0763901268192908	0.939108724311462	0.988725507580256	-0.322984224705345	-0.202275809247168
PLD5	-0.791648904229801	0.625421020640374	0.205589862032823	100.942143963933	-1.12713265196437	1.1314463829797	-0.996187418970778	0.319159091074036	0.752318270579483	-2.27727890420479	-2.2773634459208
ENSG00000272865	-1.01846631523173	0.758564066700468	0.179393757690396	656.364025645573	-1.39638333338015	1.30173534913314	-1.07270908353994	0.28340166352847	0.722908378947048	-2.86957498155015	-2.7857718710905
LINC01347	-0.261088941426005	0.326879584719756	0.424446258702838	25.3608275821757	-0.349783939684721	0.569452477902952	-0.614246057849856	0.539052742070687	0.865170087934107	-0.891809493470181	-0.809546790677122
CEP170	0.0936750547762674	0.0688349160350172	0.173556233079321	1800.98426258907	0.120770390262728	0.13483695704188	0.895677215744476	0.370425182547892	0.78395928592132	0.034597885953549	0.078970128156361
SDCCAG8	0.177158106050553	0.0657722263455102	0.00707041641764185	3902.89780499059	0.238953979848114	0.149910874873676	1.59397361965548	0.110941943635228	0.517262035709141	0.252600038328708	0.302128459069637
AKT3	-0.0133221121603872	0.0722989438540523	0.853806141821548	9450.92016888058	-0.0236043630544488	0.169010410582927	-0.139662183962727	0.888926906322067	0.977395381326403	-0.244807482372028	-0.193643261649336
AKT3-IT1	-0.08179567378217	0.140320053756776	0.559945678321162	45.4263283859043	-0.0684744411489603	0.314514067806123	-0.217715034582079	0.827651148757192	0.962856496484411	-0.423614840110994	-0.278368491020417
LINC02774	-0.663113699827633	0.352072528905151	0.0596383732056027	69.9700362292717	-0.945456127184519	0.573995444780875	-1.64714918172469	0.099527386213631	0.498855492083804	-1.94163052063541	-1.93431556441517
ZBTB18	-0.0615633521843927	0.12927649296234	0.63392150572975	414.643936871333	-0.130221881162685	0.248285965961591	-0.524483454625987	0.599942324669808	0.888426394587548	-0.370781485453527	-0.394962137396974
ENSG00000240963	-0.0626106337233039	0.127647583416985	0.623782933867378	43.8508555333313	-0.139717352305058	0.281052027865058	-0.497122733347224	0.61910250431643	0.893380454931867	-0.373516287621638	-0.412891813579606
ADSS2	0.112698219336301	0.0583419799546224	0.0533986263667974	270.399350014488	0.0801374610063465	0.150358009914369	0.5329776647881	0.594049041520629	0.886606715743375	0.0842737274060695	0.00224562939318659
CATSPERE	0.00275061005051968	0.130005843084609	0.983119946667206	416.447561706256	-0.0025470307346184	0.252899303176927	-0.0100713236557892	0.991964382192635	0.998949966874894	-0.202836232123955	-0.153882080334188
DESI2	0.118129445830087	0.044104941478315	0.00739809749227632	361.001051298758	0.158027535472585	0.133722879489878	1.18175390834706	0.23730336125486	0.675703196691642	0.098456475252603	0.149320355026212
COX20	-0.291323212250312	0.0721952908554087	5.45533132831978e-05	439.235490282414	-0.464859310553918	0.175466450367492	-2.6492774520732	0.00806640790897498	0.150665583330391	-0.970761280863972	-1.0268360757842
HNRNPU	-0.1046755461287	0.102185508133613	0.305661575887841	2005.60078308321	-0.163151399789722	0.200606323097453	-0.813291412108006	0.416050999654542	0.808703175587935	-0.483361834758144	-0.457140790460122
EFCAB2	0.0722299264174703	0.0462266600442424	0.118166324444518	1764.87715321826	0.111068781589509	0.130937207518794	0.848259892617359	0.396293248686013	0.802066724601994	-0.0214025125563138	0.0606512159767206
KIF26B	-0.252693658493223	0.196248938357	0.197878982831698	136.014536671495	-0.343611187987101	0.34205309755115	-1.00455511277958	0.315111120629735	0.750291523309451	-0.869886603479829	-0.797891187976143
SMYD3	0.128872636327029	0.0675855193353339	0.0565454025452403	8432.74688405951	0.177150621651573	0.187556070748152	0.944520862187654	0.344903546126277	0.768767091650875	0.126510536717306	0.18542922605124
TFB2M	0.17534782108354	0.111475332821696	0.115724795214987	43.6700417453364	0.255395617728955	0.284628154805118	0.897295694109466	0.369561153533294	0.783599266419467	0.247872779164154	0.333174126914394
CNST	0.105750618017086	0.070951606837477	0.136103007603547	422.110284418659	0.117136280593795	0.135027087404435	0.867502090472759	0.385666966877712	0.795095918158206	0.0661312180186601	0.0721080769111748
SCCPDH	0.00806365500295594	0.043511318660556	0.852975574810076	330.768091065507	-0.0214267253506533	0.139850250153973	-0.153211920086398	0.878231157786583	0.975158067300756	-0.188962095785891	-0.189531371013609
LINC01341	0.0667280613973963	0.207719773275191	0.748027932663062	32.3726539889824	0.0767147397007183	0.411849939745571	0.18626866802047	0.852234076746736	0.970098378133104	-0.0357697212070017	-0.0042172710520013
AHCTF1	-0.038456509134961	0.0572844061889843	0.502012898651912	1287.88210726603	-0.0632744571987381	0.135257728685176	-0.467806592745726	0.639922905577887	0.900385653199679	-0.310441794432642	-0.268549701938292
ZNF670	0.158693028774386	0.132690458579634	0.23171055743109	90.1324105938786	0.187766984817079	0.255100733902735	0.736050351343446	0.461700055917577	0.82904368418907	0.204381549323647	0.205475409220113
ZNF124	0.164878483063625	0.1427622524373	0.248124615704309	121.473687674902	0.211763395477894	0.25428346667252	0.832784758871542	0.40496613193057	0.804528320908788	0.220533838056385	0.250786259650055
ENSG00000259865	-0.10645946219194	0.198923903051041	0.592527592307269	84.6685736088937	-0.214958598465197	0.357131659478826	-0.60190294744211	0.547238742183545	0.868463272628302	-0.488020235900732	-0.554964930226657
ENSG00000290683	0.232205434644808	0.159861739517637	0.146351752637549	73.0344986983228	0.285121905152586	0.288812174692359	0.987222597026236	0.32353352632622	0.75558548418918	0.396347013707248	0.389304328315266
ENSG00000289566	0.0126303247515996	0.162723615795125	0.938131712751066	100.314251782649	0.0114479470070751	0.328092853191357	0.0348923998060945	0.97216554100076	0.995389665806262	-0.177036994592357	-0.127456280568237
ZNF496	-0.0600758697338425	0.0730264039284258	0.410701615200017	267.729971951462	-0.112429784047796	0.178143024383939	-0.631120889726698	0.527961483272433	0.860716157227466	-0.36689717156118	-0.361366485838794
ZNF496-DT	-0.0363295023257227	0.207912668099123	0.861288309788027	393.798228125672	-0.0636798123205198	0.337421107663888	-0.188725040829256	0.850308324510555	0.969677163921398	-0.304887468668876	-0.269315107463046
ENSG00000286216	0.600445990533601	0.225580081709632	0.00777271883718236	22.8598817041955	0.792479211441241	0.434487235171614	1.82394129744278	0.06816094740889	0.426595940435387	1.3579461952205	1.34731389669305
SH3BP5L	0.118119128519883	0.0852945473941408	0.166102015394265	65.8285253212249	0.14152176576481	0.203626095154814	0.695008003061753	0.48705028613774	0.842022653046131	0.0984295333069415	0.118153591253438
ZNF672	0.00332059917335264	0.109627128580314	0.975835819418886	45.6114436181716	-0.0619181524894721	0.280972306950382	-0.220371015070914	0.825582217175984	0.962304724155358	-0.20134779999658	-0.265988680596907
ZNF692	-0.0206365952658671	0.116176345502692	0.859012271280366	297.56732900405	-0.0746241503612971	0.224852096900597	-0.331881051544238	0.739979078914875	0.937772631988955	-0.263908042739273	-0.289980584105774
PGBD2	0.528673963591042	0.192261884810542	0.00596390008918254	23.5915761528822	0.666689919292925	0.421829789679538	1.58047140245691	0.113998950984739	0.520256595702795	1.17052544196606	1.10979421582145
FAM110C	-0.751157574459158	0.10786828331769	3.31554594569845e-12	53.0755590847741	-1.12132046245231	0.330696033727888	-3.39078896656795	0.000696917420682197	0.0436880246338172	-2.17154250732189	-2.26638866917713
SH3YL1	0.137523135328031	0.0816889422759743	0.0922788105540913	868.321248835166	0.165678871536428	0.178204200178199	0.92971361713559	0.352519382141144	0.773984182942674	0.149099881171686	0.163767871735205
ACP1	-0.226882935509438	0.0808492456379169	0.00501222891413536	178.050369609561	-0.328107272414405	0.213277986841233	-1.53840195734149	0.123950363972662	0.532799606343457	-0.80248617813676	-0.768616159742858
ENSG00000228643	-0.275575330038174	0.371720350664584	0.458480521860153	19.4236385382686	-0.426738469728701	0.634768675566081	-0.672273989179033	0.501409285563061	0.849932588011776	-0.929638296435467	-0.954854989057939
TMEM18	0.0925502249111494	0.130948941514742	0.479712071425929	68.9454629155642	0.0372383481491221	0.301952767624182	0.123325076441988	0.901849684272249	0.980407749276391	0.0316605791839876	-0.0787579554231463
PXDN	-0.359745689585532	0.601607087209253	0.549856956449975	59.3750254313783	-0.663392013053302	0.787396434237244	-0.8425133569419	0.399500666403777	0.802115752958233	-1.14943524045501	-1.40171237355865
LINC01250	0.00781086294005124	0.221737315685725	0.971899730546258	86.4913344399224	-0.0202358386795522	0.404305795985896	-0.0500508250944245	0.960081886475622	0.992299218046678	-0.189622220361783	-0.187282697718423
ENSG00000236760	0.0374309871595333	0.176487381386254	0.832037800462448	40.9220197748221	0.0700845186994129	0.358619101708939	0.195428850179583	0.845057232841353	0.968539454616167	-0.112274175041168	-0.0167366830738243
EIPR1	0.0944382592695173	0.106988101369363	0.377399078281576	511.788696924357	0.155244380022198	0.23790824760879	0.652538874051469	0.514053603537718	0.855299266195502	0.0365908679983021	0.14406510489242
ADI1	-0.0374217559301729	0.0644209271477763	0.56131162568712	327.036931087518	-0.115640363037102	0.170529030801194	-0.678127134680768	0.497691087420763	0.848057505062306	-0.307739707932716	-0.367428811843887
ENSG00000235078	0.42818257677209	0.234595530910776	0.0679716166051038	60.4507286215943	0.524930771862544	0.398322881215163	1.31785241726797	0.187553056922589	0.622509773206918	0.908108840185186	0.842119703283503
RNASEH1	-0.000447066190264899	0.119704798978582	0.997020116280442	106.871965250081	-0.0601742269069438	0.223915449711207	-0.268736377880816	0.788132555694269	0.953033544041844	-0.211186433661266	-0.262695740150613
RNASEH1-DT	0.207143766614113	0.122684355429449	0.0913289965364765	91.6901594175859	0.313101938012465	0.232611499397841	1.34602949047227	0.178293006067068	0.609420624671027	0.330902621229873	0.442137191607155
ENSG00000287126	-0.169437190556437	0.207711209077432	0.414652026539178	29.4361191841045	-0.316234693007888	0.399702268228126	-0.791175627823559	0.428841511678174	0.81417487801344	-0.65247613593786	-0.746197945731178
RPS7	-0.517519909688361	0.319363840248	0.105131093196709	151.276483564341	-1.01166370695522	0.505421176424447	-2.00162508843048	0.045325068645472	0.358779282317976	-1.56143646761096	-2.05933100054527
ENSG00000291325	-0.666212090306673	0.587721026502058	0.256982699056943	30.2019754564542	-1.0394399304455	0.889430181901623	-1.16865826188083	0.242541344479667	0.681828785500985	-1.94972145386101	-2.11177902395454
NRIR	-0.178854057069763	0.187330352810233	0.339703050616464	67.900956133447	-0.254312421583998	0.371201220099173	-0.685106642472927	0.493276628964147	0.846393843492105	-0.677066722137084	-0.629274176654672
RSAD2	-0.0960235013192541	0.265478654329955	0.71757658725903	78.4047759851925	-0.110938701229873	0.440821400657219	-0.251663601323517	0.801301093541264	0.956367444557394	-0.460768453681205	-0.358550971823112
RNF144A	-0.155749252826181	0.123715446465902	0.208055132645482	666.88226407551	-0.260925923745778	0.233556476080199	-1.11718556524282	0.263914991168276	0.705684792845676	-0.616732355119777	-0.641762019586943
LINC00298	0.136515681005672	0.0896538288926244	0.127834348214515	754.853861862481	0.180855629297027	0.187395984387617	0.965098744714503	0.334495355634683	0.761632003838006	0.146469081178855	0.192425149301509
LINC00299	-0.0880956744773519	0.267500437811032	0.74190696232775	12255.2516282177	-0.116580236883923	0.430256593685067	-0.270955143035544	0.786425532733843	0.953033544041844	-0.440066247798553	-0.36920351406491
LINC01814	0.498361923751063	0.258631575782172	0.0539898089243651	200.10023444124	0.781070409240754	0.43361959126252	1.80128025804047	0.0716587178796129	0.434824136434977	1.09137057367685	1.32577140280103
ID2-AS1	0.0139049794880419	0.222371029001325	0.950140345825506	80.8347798759216	-0.0391401221644807	0.403548333829518	-0.096989923841479	0.922734396332156	0.986685334529051	-0.173708445002493	-0.222978417948347
ID2	0.159106955929505	0.288465474877225	0.58124761825878	886.382731860094	0.127000153027405	0.44598490608927	0.284763343542357	0.77582545756964	0.949021178149486	0.205462451487201	0.090733381120906
KIDINS220	-0.0284777661933951	0.0685431549474321	0.677796360197613	2053.84104338512	-0.0493563542639068	0.177159389983022	-0.278598578763659	0.780552903523174	0.951108974124766	-0.284383961063418	-0.242269059834659
MBOAT2	-0.154618242449219	0.0634455966425641	0.0148088250870984	2306.88650622084	-0.219719461336376	0.181186725205614	-1.21266864935626	0.225256530671418	0.666618160726273	-0.613778908967858	-0.56395455573868
ITGB1BP1	-0.0207685018621044	0.0984630202633057	0.832944295449583	459.923472625854	-0.0222168835986062	0.213926406881549	-0.103852927380338	0.917286063536495	0.985455042019034	-0.264252494953864	-0.191023375076009
CPSF3	0.0791456046802822	0.0822564587418344	0.335958673494921	142.054520733502	0.11079997960705	0.182589727543606	0.60682482578648	0.543967170888373	0.867655412795633	-0.00334336493994645	0.0601436548003994
IAH1	0.0126487835600555	0.0794948943428142	0.87357873186104	175.91533246244	-0.0285215339771482	0.179742799208832	-0.158679702901538	0.873921230286198	0.974505931198079	-0.176988792473337	-0.202928033416504
ADAM17	0.107926514295112	0.0651268578935324	0.0974843676390208	602.09742322654	0.137691507902144	0.148871638406317	0.924900870146543	0.355017473967016	0.775251435922243	0.0718132105274912	0.110921166222192
ENSG00000239300	-0.0313545108527953	0.129353768701706	0.808475281745908	89.6945144372856	-0.135589464974971	0.258810098231942	-0.523895574018358	0.600351173382699	0.888426394587548	-0.291896102965401	-0.405097394320452
ENSG00000271855	0.192644423579195	0.348821520155632	0.580761883633204	29.7697025679703	0.182812470557213	0.602493072054079	0.303426676648663	0.761564718320103	0.944874573119485	0.293039989936572	0.19612012447545
YWHAQ	0.142708126734532	0.0718652316643919	0.0470583958480189	424.746970160628	0.170762734954787	0.159231635476485	1.07241713899249	0.283532713237871	0.723030674071581	0.162639626897439	0.17336739802318
TAF1B	0.188527310260707	0.10067811457522	0.0611271101593037	548.338735127694	0.245796109105698	0.202258935145214	1.21525463846245	0.224268987030019	0.665337084187078	0.28228883085335	0.315048003571307
ENSG00000269973	-0.0659450694957897	0.148491617454281	0.656970567964199	30.7920512363565	-0.225252333114048	0.351651335928985	-0.640555886184768	0.5218112684394	0.858278591238977	-0.382223614010204	-0.57440191510045
GRHL1	0.591438481869132	0.178954759320039	0.000949896517668961	101.207342111494	0.789879019015789	0.31957080321064	2.47168705989437	0.0134477176473062	0.194140434066124	1.33442457919881	1.34240412365474
CYS1	0.56202664348816	0.163882465056231	0.000604806894181432	176.088606553351	0.785455963830584	0.288184727898795	2.72552945313057	0.00641984483782401	0.133185133519302	1.2576204378253	1.33405235826895
HPCAL1	0.40104582653923	0.166454938339969	0.0159815898192739	630.809429246301	0.540815520499048	0.291486574460842	1.85537025675843	0.0635433717293014	0.41537164200031	0.837245714449713	0.872113833645725
ODC1	-0.138340742537046	0.244957606174608	0.572241225101764	63.9192391335219	-0.20200748521451	0.438413781894442	-0.460769012191198	0.644964336155967	0.901844918756355	-0.571272915691675	-0.530510191403513
NOL10	-0.0819131641351643	0.055446328395927	0.139584108414759	728.458693320339	-0.12037191923975	0.140133621294484	-0.858979580544732	0.390351781732033	0.798379724587141	-0.423921646695626	-0.376363099493378
RN7SL832P	0.108673190152569	0.206683733600845	0.599030929839831	19.5911595996773	0.0804689254052376	0.438812999612497	0.183378627060496	0.854500944639764	0.970273932227291	0.0737630307792382	0.00287151190592142
PDIA6	0.184787857764194	0.198570810758771	0.352066088026829	299.670003566231	0.192299644797299	0.342003626954362	0.562273700164471	0.573929554223565	0.879502781864156	0.272523870415258	0.21403413416096
LINC01954	-0.596112425752746	0.339262076285685	0.07890326156733	74.7106891084434	-0.823333888974525	0.533539158049276	-1.54315550518315	0.122793050155532	0.531198483815304	-1.76666779781621	-1.70372014129472
C2orf50	0.676803298589191	0.212401350946021	0.00144037380979293	24.1410436214004	1.08809072125982	0.471489881309875	2.30777109836785	0.0210118712236809	0.244146520856561	1.55734065016202	1.90549774743999
SLC66A3	0.200857584034005	0.114889110834123	0.0804166855109967	124.769044159094	0.291473457435021	0.231799670435097	1.25743689319279	0.208595476987586	0.646510788123641	0.314487297259689	0.401297548448698
ROCK2	0.0441212314805521	0.0585143799344369	0.450834968056335	1857.94494839017	0.0552249372660743	0.10737673469469	0.514310082375835	0.607035213719573	0.889676061383626	-0.0948037108015959	-0.0447950573571503
E2F6	-0.0121643870139846	0.146022323920279	0.933609039285298	133.065089801441	-0.00988172887824228	0.254614938629615	-0.0388104835145478	0.969041486497039	0.994467976920614	-0.241784275027277	-0.167731710398955
GREB1	0.0252462458751092	0.0775824523851407	0.744869422120646	703.952348735781	0.0201636628117307	0.154462819586656	0.130540558988168	0.896138767228623	0.978771994572826	-0.144092607472579	-0.110998965314022
NTSR2	0.209384022259451	0.228756415258438	0.360026644544808	251.214138908	0.195415379598039	0.381781881747852	0.511850847147065	0.608755400879878	0.890626202998536	0.336752677559866	0.2199173720973
LPIN1	0.209219158105294	0.0894755813768265	0.0193726144488266	3386.7107824164	0.290151612121337	0.193424721454369	1.50007511935224	0.133594945078198	0.548843811480083	0.336322162144974	0.398801594526821
MIR3681HG	-0.277476701117163	0.167902008460651	0.0984100639698076	34.5180872252888	-0.434766184539337	0.335384197253282	-1.29632280858779	0.194864293717818	0.630018004166195	-0.934603411885328	-0.970013197100816
ENSG00000286427	0.355935466011802	0.213747342710335	0.0958696970527545	18.390708313392	0.195349862827938	0.435572821289557	0.448489559678184	0.653799919300447	0.904668834521581	0.719447484278559	0.21979366107182
TRIB2	-0.253233845175203	0.12836741944041	0.0485266998979682	302.198531543525	-0.358598018608035	0.235046593670904	-1.5256465239829	0.127097918998301	0.53877312009614	-0.871297211472213	-0.826189838565288
ENSG00000225649	-0.374878795058236	0.379187812486354	0.322841171973513	64.1148391371877	-0.550940503706556	0.563460909262346	-0.977779460207485	0.328183411836801	0.757884417693114	-1.18895283731824	-1.18937755429537
LINC00276	-0.376769126930895	0.211951275346793	0.0754660534655168	75.0815102556368	-0.498779695829623	0.371829994975771	-1.34141866597428	0.179784560549128	0.611561781083439	-1.19388912571035	-1.09088571743595
ENSG00000287291	-0.0997747060487316	0.2106078257649	0.635680738061873	56.3062724924869	-0.197788305393598	0.366200518883252	-0.540109298579817	0.589121658420196	0.88630481548421	-0.470564103127931	-0.522543390513806
NBAS	-0.0197968185223943	0.0402284326881297	0.622641504035503	2407.27848786345	-0.0366829337220894	0.117583654826353	-0.311973069524523	0.755060990038506	0.943695523750519	-0.261715104953732	-0.218338669964154
DDX1	-0.0420565823985226	0.0547633939717859	0.44250567288101	366.875927614981	-0.0804120818604303	0.160960971279535	-0.499575028786213	0.617374344495305	0.893236172003355	-0.319842789103838	-0.300909556032573
GACAT3	0.580644774962264	0.269145526664185	0.0309773414093993	17.9724149753384	0.686499446088784	0.598937895297745	1.14619470812998	0.251714597014458	0.693185213992515	1.3062386025019	1.14719924769986
CYRIA	0.0999644064869239	0.083510556999189	0.231295961216273	1395.32314543907	0.132465331858733	0.204580086625222	0.647498659541586	0.517309261779948	0.857537436701859	0.0510214855829245	0.10105292032614
SMC6	0.0839071989904137	0.0731540460140261	0.251384399356528	493.21042290139	0.0809233645814371	0.159862050997028	0.506207471233693	0.612711010681786	0.89142569217062	0.00909074944017446	0.00372959963551279
GEN1	-0.330231847201021	0.0564099599775098	4.79482345622818e-09	157.89360206378	-0.487643691326364	0.156372281181583	-3.11847910410735	0.00181787031868061	0.0745694077188075	-1.07236473253185	-1.06985832956672
RDH14	-0.0196595307330824	0.199795706749282	0.921616132467235	70.6335661128202	-0.0465491663537278	0.361695281674458	-0.128697189905906	0.897597259049128	0.97919929359109	-0.261356600645277	-0.236968430781225
LINC01376	-0.119459253864357	0.164345058582799	0.467299031319611	1015.24468863696	-0.155447182482785	0.29864794366373	-0.520503106687432	0.602712963146102	0.8887344041378	-0.52196703733836	-0.442593421563637
TTC32	-0.162243437976935	0.111537463682733	0.145777439984133	128.158101646985	-0.292770538864044	0.227023109654985	-1.28960676870728	0.197187224402956	0.632151030827239	-0.633690843329984	-0.701892120418188
WDR35	0.0814614136574932	0.102157197831318	0.425211575048051	561.020156166954	0.0884421463604536	0.215632075497944	0.410153017153038	0.68169370329451	0.914479979198726	0.00270398639443398	0.0179268227710838
WDR35-DT	0.301929567157218	0.191998567154452	0.115820373316214	31.9608853320947	0.343860544354366	0.381436426777821	0.901488479375511	0.367328656513327	0.782747828466809	0.578420030064257	0.5002166532021
LAPTM4A	-0.15779347740811	0.0896744649883537	0.0784713209959322	327.339700238333	-0.336603265082984	0.207197064488202	-1.62455614858458	0.104257167264015	0.506546213122909	-0.622070508816801	-0.784658586191596
PUM2	0.00408229823540396	0.07734409693967	0.957906405815851	1949.69638549338	-0.00813569188121685	0.158495298125276	-0.0513308090362803	0.959061918396094	0.992299218046678	-0.199358749135899	-0.164434783106968
RHOB	-0.263144896077592	0.196295842508417	0.180065765464882	1028.4114497569	-0.440989522464498	0.318505627578474	-1.38455802435028	0.166187654092232	0.595008210948694	-0.897178278300038	-0.981764318461747
HS1BP3	0.168705116795106	0.196998297371406	0.391788423894044	134.579361399061	0.265314958921068	0.34121472639225	0.777560106289403	0.436828387171187	0.817775765956986	0.23052645784065	0.351904169147474
LDAH	0.134413938763866	0.0609400658872338	0.0274068107831013	706.039347653942	0.201278611165705	0.181463830319445	1.10919410667889	0.26734645440619	0.707815999407983	0.140980729645725	0.23098852821118
KLHL29	0.446853781281013	0.319290614987815	0.161656936398926	81.0465184589069	0.690569606943257	0.519169755418239	1.33014221213048	0.183471419759863	0.617680775664087	0.956865596296179	1.15488466583633
ATAD2B	0.137682956916811	0.0673736705057418	0.0409958325822614	2080.15777389307	0.18317455322486	0.15322760430574	1.19544095239762	0.231914793434673	0.670801977306414	0.149517228762823	0.196803821459508
UBXN2A	0.10294077675578	0.0645169562936512	0.110586710969083	1030.68210148547	0.144433830169156	0.130339707181485	1.10813376286051	0.267804051591669	0.707917241297511	0.0587937832525951	0.123652251721154
MFSD2B	0.0515624325016448	0.147604379974712	0.726842624006444	40.9870630672267	0.0753423065696284	0.309477683158005	0.243449885629273	0.80765690281255	0.957843230582395	-0.0753722475992668	-0.00680874663586668
WDCP	-0.10911471497734	0.152332182633448	0.473809480100674	28.9919243355899	-0.114412263430007	0.34331479262342	-0.333257598822739	0.738939842953112	0.937760380634561	-0.494953988482626	-0.365109871799199
SF3B6	-0.32916131768805	0.143618422121657	0.0219105076320484	66.1957357964428	-0.532977401803129	0.30929498769208	-1.72320090209071	0.0848522006713351	0.466443027988212	-1.06956922213247	-1.15545900559621
FAM228B	0.0833421634411257	0.0732789242269225	0.25540124450232	1117.96474366313	0.117767789564015	0.154431470888801	0.762589314770011	0.445708359026441	0.822583323290492	0.00761525274913292	0.0733005139343313
TP53I3	-0.117365600012997	0.223060989765816	0.598777574049814	27.115793116896	-0.15763574860196	0.445448724400853	-0.353880794728924	0.723428220502258	0.931686990711066	-0.516499807296356	-0.446725947610289
PFN4	-0.175348437787834	0.176602431788526	0.320759011951403	17.4276175860013	-0.309202717838144	0.37131229567681	-0.832729541785155	0.40499727958219	0.804528320908788	-0.667912378384634	-0.732919927628927
FAM228A	-0.12236782699213	0.172715571174083	0.478638964199725	87.4052621141018	-0.189311114316686	0.31220398130763	-0.606369955705814	0.544269114500719	0.867796181384932	-0.529562294010421	-0.506536465879063
ITSN2	0.0205876206335193	0.0490450488785997	0.674653773630615	1418.27329301656	0.00827979333428198	0.122895145130982	0.067372826855425	0.946284901052859	0.989967732900757	-0.156257835195738	-0.133438497627116
ENSG00000242628	0.00748632753815852	0.162695928665459	0.963298909706365	79.0161639256383	-0.0633195934790658	0.285717748449672	-0.221615891286569	0.824612910633144	0.962105705520746	-0.19046969077709	-0.268634929819903
NCOA1	-0.00561575659966512	0.0440715087654188	0.898605025336585	12495.9803142535	-0.000763964958291098	0.116321450362546	-0.00656770488942497	0.994759767341531	0.998962966471453	-0.22468361203473	-0.150515234023717
PTRHD1	-0.0846054981958195	0.123152578298228	0.492084381682596	33.7535594319173	-0.235160317602621	0.354249735822808	-0.663826373946108	0.506801443472098	0.853195424164242	-0.430952230882198	-0.593110513214126
CENPO	0.298204917611622	0.0829855230740567	0.000326319388195289	95.1832076350346	0.42147684312088	0.210520868954242	2.00206680323218	0.0452775472754446	0.358779282317976	0.568693725079125	0.646774426114281
ADCY3	-0.123230860610792	0.171320824738588	0.471956846057867	550.643521947734	-0.179916929269349	0.290761497289253	-0.618778383474776	0.536062364526492	0.863653800438774	-0.531815963271051	-0.488798041595212
DNAJC27	-0.0544530615711256	0.0659693757403194	0.409127854999048	328.260519700261	-0.11017489858519	0.152358064109556	-0.723131389395748	0.469599166166199	0.832646212259679	-0.35221413993794	-0.357108733320012
DNAJC27-AS1	0.0748403567132482	0.140845091159186	0.595164862781414	686.800485403453	0.127386484206578	0.275239794399445	0.462820009310525	0.64349338755574	0.90142347252979	-0.0145858064774336	0.0914628649809458
EFR3B	-0.193498586053956	0.0710529900429839	0.00646333963658496	2368.16294617518	-0.261004662345865	0.167970531034396	-1.55387174606489	0.120215012420213	0.528061833897767	-0.715308482474585	-0.641910696527924
DNMT3A	0.242643097140274	0.125028776833666	0.0522949191229473	1192.368477767	0.366835819686625	0.234507535180172	1.56428158866957	0.117751453936504	0.525208741961503	0.423603239432648	0.543599360677875
DTNB	-0.129131374212077	0.0544043831272924	0.0176181384950332	1487.32161559207	-0.187297676881779	0.135850400043482	-1.3787053760742	0.167985611276207	0.596423704422376	-0.547224176621722	-0.502734623855576
ASXL2	0.351758996694542	0.105238011351569	0.000830246725306096	1672.22861237689	0.479307359400611	0.193630283716575	2.47537394564889	0.013309673659865	0.193318822696712	0.708541326841881	0.755972001971579
KIF3C	-0.0377630287248728	0.152392727956509	0.804288592671344	281.008574281772	-0.0367746810406659	0.258355708873527	-0.14234127513965	0.886810445575767	0.976761007480549	-0.308630885275375	-0.218511910416159
RAB10	0.0209470783366683	0.0688065622101228	0.760797031353431	1984.68764784019	0.0268808984488161	0.137118738985719	0.196041027270647	0.84457805387415	0.96848176141209	-0.155319170978533	-0.0983152492551176
GAREM2	0.211983600450869	0.174441664693337	0.22428525304639	335.698328228073	0.22204073597138	0.297846275463483	0.745487703768863	0.455976941853495	0.82703447293415	0.343541045166779	0.270192288514128
HADHA	-0.0643910928106707	0.0701092412297287	0.358388846339033	774.49345174858	-0.115869440570285	0.14257446786319	-0.812694182253368	0.416393417599974	0.809078310465788	-0.378165661444674	-0.367861363944683
HADHB	-0.158247996329422	0.0503330088941294	0.00166643940182003	972.758763449419	-0.25774286744067	0.131922413956533	-1.95374583977514	0.0507312822526681	0.375948425598696	-0.623257409650309	-0.63575166286362
ADGRF3	-0.0901757037705088	0.108465253505278	0.405759715908848	274.386217731383	-0.165246769403435	0.237605637326179	-0.695466535487073	0.48676297600846	0.842022653046131	-0.445497899564871	-0.461097339650099
SELENOI	-0.0324442745104165	0.0544818548618954	0.551505252253081	367.403043898018	-0.0720080416244214	0.131168904725456	-0.548971890671333	0.583024740415174	0.88348669077404	-0.294741840145767	-0.285040757339157
DRC1	1.19343385726127	0.309236738207561	0.000113717521350252	199.846842252557	1.83064775854277	0.488903974625	3.74439123745499	0.000180831688527651	0.020686126397487	2.90643573059047	3.30761956172326
SLC35F6	-0.307875164518489	0.154128571025561	0.0457685400544125	70.3426207715515	-0.493721933954656	0.300563914833734	-1.64265206030395	0.100454942839698	0.5011640330123	-1.01398396098162	-1.08133547698265
CENPA	0.109102487363064	0.140767909810557	0.43830877657555	23.6302532482594	0.0194813512691349	0.339616059528471	0.0573628682229667	0.954256141140445	0.991376723235434	0.0748840692950563	-0.112287329506908
DPYSL5	-0.280987346489062	0.330043315390227	0.39456659538433	66.7565486482775	-0.557051877235194	0.545743329615104	-1.02072136663231	0.307386468453217	0.743144187163871	-0.943770880438739	-1.20091726062027
MAPRE3	0.202795837390809	0.0632089408037919	0.00133503097352233	641.83047133103	0.284060073036185	0.143161836660039	1.98418852162906	0.047234827665287	0.365372638378535	0.319548724665396	0.387299340282347
TMEM214	0.0723117912889503	0.179206780631892	0.686572820163628	54.1989338621331	-0.0198181383666252	0.383692632741637	-0.0516510786902962	0.958806718716952	0.992299218046678	-0.0211887360122831	-0.186493981577868
AGBL5	0.110295014040496	0.131202942445022	0.400547197668158	134.477174409771	0.12416200160933	0.235577060397584	0.527054720012983	0.598155589498813	0.887670326678121	0.077998155070272	0.0853742857036941
OST4	-0.796658267289215	0.238462476356313	0.000835338101473656	75.0434288370811	-1.40358706098503	0.429088098789488	-3.27109296422979	0.00107132686666085	0.0552464559429802	-2.29036002560981	-2.79937419806583
EMILIN1	-0.178972529473031	0.118845780124528	0.132087080301376	61.7216018288579	-0.363770634565779	0.27953645649444	-1.30133521447502	0.193143738598178	0.628632895560367	-0.677376093183247	-0.835956950459883
KHK	-0.135022640185146	0.167270182170647	0.419543864646492	22.263801806705	-0.0160915876804276	0.405943757058593	-0.0396399437129537	0.968380181972934	0.994439827986065	-0.562608241323956	-0.179457380014884
ABHD1	0.0155752597001188	0.173860796753444	0.928617277970262	59.6391412611869	0.0488149534680668	0.333232799005307	0.146489041936383	0.883535339871757	0.975805552140115	-0.169346785051828	-0.0568986098940363
PREB	-0.109198191354041	0.132609675852863	0.410248908342157	50.9722069331864	-0.199456055092876	0.289640685804861	-0.688632726229822	0.491054421111584	0.845256757077098	-0.495171973205457	-0.525692493029457
SLC5A6	-0.0515668652204842	0.152437424199418	0.735150546098445	53.096660309389	-0.116305978790496	0.313745049497742	-0.370702195864714	0.710859354624938	0.925999571671115	-0.344677316510753	-0.368685650471637
ATRAID	-0.185411651797294	0.0943851154024884	0.0494818431401291	52.6221632642882	-0.399784294442424	0.256558801811912	-1.5582560084433	0.119172572765753	0.526207692436053	-0.694190793947888	-0.903959185426221
CAD	-0.104902707589162	0.0977898116686202	0.283389325351428	178.486332396043	-0.158914721327546	0.198122185871885	-0.802104623609933	0.422492440664097	0.811464718892572	-0.483955029263632	-0.449140948032316
UCN	-0.104741097229304	0.170475323458182	0.538946933770698	79.2024968957226	-0.267538729743019	0.331146737184046	-0.807915946924534	0.419138970490769	0.810052758673653	-0.483533010593286	-0.654248547997313
MPV17	0.0513422162407784	0.0927861280047801	0.580031057203125	217.49067507565	0.0110939589497274	0.181826824684812	0.0610138738822406	0.951348159881515	0.990961551430396	-0.075947305867072	-0.128124693029883
GTF3C2	0.0770681151241742	0.104925116145677	0.462640475755222	223.621440473807	0.0966721593110301	0.199962418702963	0.483451640253627	0.628775089164049	0.897523949769844	-0.00876838460388356	0.0334670171406109
GTF3C2-AS2	0.164250866335547	0.154368508941714	0.287320562482126	53.9000820326557	0.177974922652874	0.291623395319372	0.610290276807061	0.541669536712168	0.866116739280684	0.218894920988797	0.18698569963836
EIF2B4	-0.0880173955799678	0.102925196799497	0.392463199322003	114.129083776564	-0.163462598119468	0.21108178991003	-0.77440407431234	0.438691875012166	0.818904943426526	-0.439861835431554	-0.457728405881965
SNX17	-0.15167361513556	0.0985475080727994	0.123782001689759	46.530416324918	-0.188132505241418	0.274735021279943	-0.684778024894465	0.493484004294995	0.846479447505526	-0.606089502764781	-0.504310975563879
ZNF513	-0.42691517412714	0.175067165681029	0.0147451212966026	30.967561542928	-0.666026568485155	0.360736093914319	-1.84629866465025	0.0648488515453175	0.417686258724083	-1.32483721702976	-1.40668703201109
PPM1G	0.158381170697715	0.0584303209303694	0.0067161791436446	209.560436844579	0.151453429898228	0.141947846487291	1.06696532315331	0.285987495082773	0.72632596468489	0.203567183642085	0.136906902089404
NRBP1	0.264630835056123	0.110369371558301	0.0164991088661856	247.092251310298	0.317873376692516	0.201014871252007	1.5813425878029	0.113799726952404	0.520256595702795	0.481020572871588	0.451146786726332
KRTCAP3	0.429869170519948	0.189665602054639	0.0234233399574142	23.2878922092573	0.401990501362221	0.463302369751205	0.867663382723666	0.385578637152737	0.795095918158206	0.912513100230827	0.609979643372246
IFT172	0.103774992170232	0.0592510937714027	0.0798694028580056	815.145959062317	0.124906316686901	0.128135691815488	0.974797224076819	0.329660854355386	0.758715063495167	0.0609721985491014	0.0867797271102972
FNDC4	-0.1482979713292	0.172121314600168	0.388913278531253	56.0030627539839	-0.233779080066183	0.329007042064138	-0.710559502311837	0.477357246210727	0.837199161715836	-0.597274568425348	-0.590502412848351
GCKR	-0.331198075038066	0.210854698705992	0.116242871425857	26.0347711626877	-0.445510997418362	0.414491776990969	-1.07483675708256	0.282447820648068	0.722024276198519	-1.07488787639094	-0.990301923449972
C2orf16	-0.48195265819546	0.196104146514307	0.0139854750635105	21.2052503578586	-0.695084370407742	0.416756582634844	-1.66784257134761	0.0953469824371238	0.488617911198358	-1.46855848506039	-1.4615549760277
ZNF512	0.033815724341951	0.0674394015950683	0.616072858650519	325.874583761253	0.0855463393650762	0.175841133997351	0.486497882607859	0.626614206221022	0.896566648978621	-0.121714834715254	0.012458860103826
CCDC121	0.425515765791022	0.366203535488979	0.245249599333072	26.714872470985	0.527169937592312	0.625101120120507	0.843335455055149	0.399040859048353	0.802115752958233	0.901144905290898	0.846347773260445
GPN1	0.00920335384704194	0.0838600640112346	0.912610371024172	77.7698782112008	-0.00975727649454819	0.221153716496518	-0.0441198847983268	0.964808842440003	0.993486746384632	-0.185985961142059	-0.167496715114747
SUPT7L	-0.261718846193218	0.10013043903205	0.00895469189136669	196.254450400029	-0.425496629913039	0.205234212683982	-2.07322465561927	0.0381513768321116	0.332313207507706	-0.893454385372761	-0.95251010427743
SLC4A1AP	0.0680023526683478	0.0464922426209938	0.143560383085637	262.025440239569	0.0855635412667876	0.128686708308906	0.664898048844305	0.506115703795391	0.852996785995156	-0.032442120747028	0.0124913413280629
RBKS	0.00456349737012356	0.103600425598297	0.964865328290961	239.281990392571	-0.018144955922408	0.222435034091472	-0.0815741818572801	0.934985332746459	0.987663881452045	-0.198102177346911	-0.183334620765806
BABAM2	-0.0353627926039528	0.0429729138797946	0.410559810246932	2930.17188237098	-0.0518378848107265	0.136423790037509	-0.379976870577148	0.703962584377162	0.923254777374321	-0.302363066447695	-0.246954771420179
FOSL2-AS1	0.413901625563491	0.43408925869103	0.340339692502043	17.0218299838606	0.582604274373068	0.724337049276842	0.804327591629786	0.421207806776507	0.811216474621269	0.870816502951243	0.951020800325175
FOSL2	-0.738619302203745	0.366926257424068	0.0441155623166536	221.221880498791	-0.988385633573307	0.539023044959784	-1.83366118167925	0.0667043042268467	0.422776600408728	-2.13880088735205	-2.01537653934631
ENSG00000270640	-0.928779833786964	0.324335488863966	0.00418804694842167	69.3753551913642	-1.29668972179123	0.539207567080559	-2.40480623966744	0.0161810425006623	0.211957516830586	-2.63537359940762	-2.59752695449124
PLB1	-0.202414455296937	0.23731188448311	0.39368870692696	16.4220087818956	-0.615914904651278	0.521104670001146	-1.18194086545017	0.237229165553125	0.675703196691642	-0.738590797334871	-1.31206445962446
PPP1CB-DT	-0.186595258522848	0.0956916691761799	0.0511804741268318	200.293851453903	-0.276810478555096	0.19627573768412	-1.41031429468163	0.158446899475315	0.585460973529232	-0.697281586747119	-0.671755783957983
PPP1CB	-0.194004132946258	0.0847350387933069	0.0220480840901283	1163.78758335238	-0.293102896190225	0.165978050141356	-1.76591360086832	0.0774103450388799	0.451814663356712	-0.716628634397235	-0.702519688987036
SPDYA	0.11084669209372	0.23212667061575	0.632987084907272	101.243345305761	0.189996508363219	0.389298724335083	0.488048114433796	0.625515761193553	0.895941982614239	0.0794387708741426	0.209685272493297
TRMT61B	-0.154904571377773	0.0604225570387108	0.0103566660030879	266.428981801473	-0.223392831071269	0.162391210770907	-1.3756460710575	0.168931235780797	0.59719673428145	-0.614526609510175	-0.570890739194791
WDR43	-0.0680603098982275	0.0362701601859609	0.0605890969621021	398.13083549498	-0.14611290736782	0.119537345926117	-1.22232015639805	0.221586579775788	0.662283498354167	-0.387747213752711	-0.424968121280843
TOGARAM2	0.0595757660443536	0.181010870953575	0.742058857257839	1277.14681361669	0.0960224652519997	0.320682561158049	0.299431515406523	0.764610818771767	0.945978960093089	-0.054446755138875	0.0322402424054201
ALK	-0.257319265500481	0.20017773588984	0.198633691578277	1195.02817551719	-0.367207841657668	0.329342448357327	-1.11497270846562	0.264862117036292	0.706472944029151	-0.881965609556294	-0.842447203466415
ENSG00000288553	-0.117319543371619	0.207552398317587	0.571901929323928	89.411329378094	-0.210630809795468	0.381895916867526	-0.551539831908003	0.581263669317803	0.883011974600056	-0.516379538010575	-0.546793050361861
ENSG00000233862	0.000656797605817491	0.186274154886347	0.997186686560437	314.827346595092	0.0190511659503232	0.335737966784342	0.0567441511986058	0.954749003082523	0.991386415377783	-0.208303876306189	-0.113099620266279
YPEL5	0.128815898403262	0.0797985111853624	0.106470081341646	221.653332181902	0.121128151104163	0.189568085921541	0.638969109780935	0.522843027424004	0.858942164110616	0.126362375032823	0.0796456645190721
LCLAT1	-0.0629376796771327	0.0314812564409942	0.0455855099718132	596.643748708595	-0.0517656921730224	0.144607412094678	-0.357973989183418	0.720362779050521	0.930024875448789	-0.374370313927241	-0.246818454791189
EHD3	-0.00342985800705083	0.10203796442164	0.973185318693529	47.9537135380459	-0.113195248320902	0.249533312827804	-0.453627802388913	0.650096739188651	0.903652564315085	-0.218975500139082	-0.362811861886004
MEMO1	-0.00212118769134706	0.142557691659072	0.988128311842789	140.035799604828	-0.0178190072812672	0.278680320356168	-0.0639406731644831	0.949017466020289	0.990961551430396	-0.215558124501535	-0.182719153297136
DPY30	0.037698414963213	0.0682526878196416	0.580718186398157	188.76962253971	0.0465823982978381	0.170947628686778	0.272495141674	0.785241326374043	0.952555126961966	-0.111575831653891	-0.0611141975844076
SPAST	0.00325378921104285	0.0535369439881089	0.951537189118584	724.473732617123	-0.00562219904718307	0.144675918856891	-0.0388606417129059	0.969001496213041	0.994467976920614	-0.201522263140431	-0.159688719228106
SLC30A6-DT	0.00956598708981696	0.152445997223293	0.949965577579444	25.0159140158843	-0.169853746151761	0.340569144439576	-0.498734982087893	0.617966096862717	0.893236172003355	-0.185039004529416	-0.469796392076238
SLC30A6	0.0522201595949401	0.0426689535155702	0.221010933268526	401.549860709463	0.0888539751792561	0.148537226445452	0.598193310226418	0.549710954657797	0.869186175819245	-0.0736547023032434	0.0187044521538803
ENSG00000289727	-0.406893312855896	0.207623431961473	0.050023163774156	66.959666328357	-0.532502420946744	0.382524682313307	-1.39207336302184	0.163900183446808	0.590986588215304	-1.27255344463448	-1.15456213035745
YIPF4	-0.112892852901793	0.0947124616490492	0.233279467331626	577.316920594369	-0.193968878778178	0.17801873530849	-1.08959811697375	0.275890212928501	0.716133048707345	-0.504819969504268	-0.515331417417262
BIRC6	-0.0752268249316857	0.048022063222393	0.117230327974162	4044.59436752929	-0.122690619281747	0.12250607756179	-1.00150638828399	0.316582053215076	0.750408464771966	-0.406461380023297	-0.380741348902419
ENSG00000276334	-0.117442519672562	0.106676929680161	0.270932479418976	73.8098266207702	-0.173927555047077	0.256400668901926	-0.678342828791937	0.497554349165472	0.848052417978736	-0.516700670239062	-0.477488698569279
ENSG00000276517	-0.201549625314515	0.11094034373562	0.0692571199396649	75.1167808425115	-0.396956860749185	0.254780375261988	-1.55803546619711	0.119224841002057	0.526207692436053	-0.736332437168001	-0.89862032758678
BIRC6-AS2	0.916720170578641	0.363474283828575	0.0116655007650781	120.004209992728	1.32085618619166	0.582689570562586	2.26682654525011	0.0234008238475847	0.25894121520301	2.18384379884276	2.34501352818985
TTC27	0.0708741988359974	0.05702498117527	0.21391858294038	523.565218334875	0.0942073205660894	0.165732123088632	0.568431266132445	0.569742165087741	0.877823364287704	-0.0249427704444021	0.028812823591227
LINC00486	-0.116474538882982	0.205240166561588	0.570372063244288	1415.01966380184	-0.187732903870104	0.327528715994739	-0.573179983012907	0.566522836146483	0.876728867946614	-0.514172948834954	-0.503556434469247
LTBP1	-0.0110064564149049	0.215758594210333	0.959315297266627	2717.86536732531	-0.0185072767786678	0.361332135776454	-0.0512195704345482	0.959150557359965	0.992299218046678	-0.238760531176911	-0.18401876750582
FAM98A	0.188134146339528	0.0552484698191732	0.000661065992932998	205.009780877137	0.13270822993772	0.157048067445255	0.845016637877315	0.398101549671016	0.802115752958233	0.281262148434044	0.1015115688583
ENSG00000286415	0.104197976377532	0.134035210215129	0.436927195422705	123.42523014139	0.110526527398371	0.261897936841659	0.42202137493429	0.67300941573029	0.911790237624924	0.0620767517033597	0.0596273129065082
LINC01320	-0.0777495037831664	0.208823167822537	0.709652962644916	50.4869369731065	-0.161217957329214	0.376423439561375	-0.428288837478005	0.668440844800907	0.910536946158988	-0.413048937748843	-0.453489997706935
ENSG00000226994	0.388445887151125	0.234942071814862	0.098255832263997	1716.95580419931	0.579013944272878	0.391140785300262	1.48032106605399	0.138787583929256	0.556869376384855	0.804343060983217	0.944241415171984
ENSG00000288535	0.755123995963519	0.460751140275297	0.101234561444325	17.9729495727586	0.855432104431907	0.667516868512635	1.28151383850117	0.200013242386505	0.634960500870888	1.76186217090795	1.46618372096598
CRIM1-DT	-0.554848555978248	0.236433129260957	0.0189381481059438	20.3108350612896	-0.608352841877466	0.561798220179174	-1.0828671576842	0.278867391275594	0.718470533264503	-1.65891404074984	-1.29778551182142
CRIM1	-0.351013184380216	0.109443342064922	0.00134006116107177	1962.04836723726	-0.479947505411415	0.210203850554797	-2.28324792407311	0.0224157686210676	0.252015001795074	-1.12663175038933	-1.05532612582165
FEZ2	0.173225989766371	0.110138987361911	0.115766417574755	802.653517847939	0.236098258872479	0.21485508687314	1.09887209238793	0.271823861032991	0.712638282540334	0.242331968340169	0.296736188207731
STRN	0.148918929865587	0.0490474524697289	0.00239563303165736	819.019977924741	0.20649291403661	0.126525638972904	1.63202427360063	0.102674372781195	0.503727729223117	0.178858109929401	0.240834354773307
HEATR5B	0.0348784230285589	0.0647137018146416	0.589910975958562	590.48976537856	0.0104373915464572	0.130246685236136	0.0801355637384116	0.936129437915396	0.987762851284619	-0.118939773221088	-0.129364446250782
GPATCH11	0.0309382868740268	0.152440038838406	0.839171134073482	94.1476758623295	-0.00728681026570846	0.28884220510984	-0.025227650726934	0.979873381880851	0.99626170242472	-0.129228785771876	-0.16283189555613
EIF2AK2	0.243033629172723	0.0646120768182701	0.000168946533370003	605.937526018707	0.315439508516475	0.134281171057996	2.34909709254946	0.0188189988484996	0.229850020476766	0.42462304911073	0.446551072873556
CEBPZOS	-0.108126603036175	0.0918021478529031	0.238867516792156	391.60821696417	-0.168448350710748	0.177720720977611	-0.947826172345813	0.343217954271406	0.767093072259867	-0.492373697912581	-0.467142675921653
CEBPZ	0.0192763146942031	0.131111345090665	0.883114279167361	233.147094048543	-0.01343221982395	0.245252471006962	-0.0547689479694118	0.956322539187343	0.991859489628349	-0.159682093327536	-0.174435869886296
ENSG00000272054	0.744406365649559	0.283462062360918	0.00863634919714716	47.2715404126683	0.795413599198844	0.515246826143983	1.54375254506967	0.122648291570106	0.531138056055664	1.73387485562489	1.35285470888649
NDUFAF7	-0.275950868116695	0.0871546383624606	0.00154433280694352	190.503873516398	-0.425878168920848	0.172438622086429	-2.46973771750154	0.0135212148217063	0.194420952354671	-0.93061895188788	-0.953230539394179
RMDN2	-0.0878564369383349	0.0694052950457623	0.205568109939913	392.265737571382	-0.128278468484188	0.186527817177558	-0.687717630674239	0.491630615211541	0.845380805537419	-0.439441518615341	-0.391292518534231
CYP1B1-AS1	-0.52757308342556	0.153775641355479	0.000601809703173971	94.4677691932025	-0.826382718810675	0.292237932701826	-2.82777362668331	0.00468729387928349	0.118441597854544	-1.58768866466722	-1.70947704696886
ATL2	0.137698414019519	0.172487136840118	0.424689917386417	1168.15627729875	0.215613997906332	0.325209926442089	0.662999436287894	0.507330915109741	0.853642126049829	0.14955759242477	0.258057099992234
HNRNPLL	-0.095559855240985	0.123323973820568	0.438417402560007	567.808275764388	-0.157347799241634	0.224078144694626	-0.702200562469257	0.482554094894793	0.840010233150813	-0.459557718789989	-0.446182231694541
GALM	0.1416708148574	0.0452684023910499	0.00175059977084807	287.927191528106	0.162554891047171	0.118680530241813	1.36968457013096	0.170785387316376	0.59892872011382	0.159930858848748	0.157869064005351
SRSF7	-0.439831898032532	0.216360480274898	0.0420660470407216	248.664157374034	-0.615770853497329	0.350453837253035	-1.75706694588916	0.078906398974538	0.453151126596209	-1.358567100761	-1.31179245726614
GEMIN6	0.320827790904107	0.152764693687705	0.0357162125820699	29.4308031530032	0.251343711306637	0.321022261918125	0.782947917084769	0.433657697409016	0.815778419536835	0.627769609290263	0.325523177426454
DHX57	0.0310824241515259	0.101987701779494	0.760544077956217	399.889310914051	0.0355581270021817	0.192575756053517	0.184644878103452	0.853507583484112	0.970273932227291	-0.128852395160216	-0.0819306069565091
MORN2	-0.0428256100471761	0.148129865311729	0.772498313612151	56.9303404480668	-0.130146612773305	0.314189862270836	-0.414229191969015	0.678706264819578	0.914089710615986	-0.321850977353829	-0.394820013027562
ARHGEF33	0.350023507544939	0.0707628005088717	7.55854199691043e-07	130.522606505612	0.477517912564966	0.193824525064218	2.46366094490237	0.0137526136351241	0.195790934170864	0.704009384558241	0.752593106724772
SOS1	-0.00346056671659845	0.0633670255110798	0.956447996837499	2859.87372639056	-0.0273523130851032	0.138116066892032	-0.198038604056725	0.843014860158558	0.96770179235064	-0.219055690844571	-0.200720270192751
CDKL4	-0.153423169434605	0.149171195065228	0.30371281455889	25.7370103611204	-0.235327631028516	0.31587425645113	-0.745004147132595	0.45626921282146	0.82703447293415	-0.610658173855108	-0.593426440196824
MAP4K3	-0.0929410159676454	0.0502086233756158	0.0641556458481003	3046.24706922279	-0.123859810652355	0.140129742788374	-0.883893798616403	0.376753545168115	0.789369868142766	-0.452719054059864	-0.382949056382777
MAP4K3-DT	-0.263981906271866	0.113525450700318	0.0200553709005238	792.781904911184	-0.367109672145043	0.228375076454514	-1.60748571098196	0.107947861436477	0.512227372540529	-0.89936399170086	-0.842261836406057
ENSG00000289003	-0.454612561048645	0.113968355368243	6.63701139082705e-05	33.0094294059252	-0.623242698443074	0.3032163743123	-2.0554387930289	0.0398366418057357	0.339510183364308	-1.39716435256074	-1.32590105265392
TMEM178A	-0.435902368663875	0.233695482029245	0.0621452484661483	80.1779360072134	-0.706078218813261	0.412010406334658	-1.71373879872283	0.086576707859657	0.469253267424848	-1.34830578607361	-1.48231393984913
THUMPD2	-0.0472316062932311	0.0787570153305596	0.548697519856504	422.474992458008	-0.0797078779883661	0.165203301872079	-0.482483564705541	0.629462470968985	0.897908753293263	-0.333356506324507	-0.29957985398795
SLC8A1	1.23316595035465	0.802031754143774	0.124158062486223	143.552601934003	1.50895936491623	1.27221773823493	1.18608577727406	0.235588426671518	0.673592928821008	3.01018950672243	2.70019643937847
PKDCC	0.0960577274325989	0.21818829360955	0.659754950648939	55.7878846004636	0.0939983693422534	0.372223981282086	0.252531739138585	0.800630084591081	0.95636473108168	0.0408198407043296	0.02841827468205
EML4	0.131499816417615	0.0987266887663519	0.182873945308232	603.859593125249	0.189845632175824	0.217245909009354	0.87387437140485	0.382186673062325	0.793206409293574	0.133370982109306	0.209400382871382
COX7A2L	-0.00321873767736927	0.086994677857523	0.970485605187883	192.307134909251	-0.04635467327313	0.187220077533155	-0.247594562954505	0.80444811790426	0.956691941374684	-0.218424194388056	-0.236601182236882
MTA3	0.259244615954695	0.0606811245797613	1.93515005820392e-05	1401.36195395093	0.196998068637249	0.141260441514736	1.39457350214142	0.163144490260358	0.590675716607421	0.466955354370918	0.222905860140216
HAAO	0.706884846623114	0.33365277990819	0.0341222407342364	36.2411961662001	1.01871263492357	0.553770893793954	1.8395922327088	0.0658281255749368	0.420161914278693	1.63589362730017	1.77449565143775
LINC01819	1.03662780814413	0.194756030894628	1.02238618088942e-07	117.529536400524	1.45758609623846	0.347363150973657	4.19614484769859	2.71496651367523e-05	0.00658237552957319	2.49696272150423	2.60319166120317
LINC02580	0.27317679109888	0.188795571193991	0.147912353058366	208.022615174889	0.41160002732132	0.334461467032403	1.23063511911656	0.218459364153809	0.658791613741173	0.503336920716897	0.628124681794446
ZFP36L2	-0.258218139053459	0.180041248147452	0.15151047358721	726.475156111962	-0.391217762057451	0.307216021544706	-1.27342890546651	0.202865885651004	0.638171790700868	-0.884312868865475	-0.887783563451531
THADA	0.0137154268940502	0.0556544797048398	0.805342522641966	1807.27113249219	-0.00616733991741613	0.142705319304672	-0.0432173092598535	0.96552830718523	0.99350504088919	-0.174203430186285	-0.160718073025369
PLEKHH2	0.102935001819619	0.125653378177553	0.412673429827484	336.843091597927	0.140348559555597	0.24013690161858	0.584452279552267	0.558916062255995	0.874329017265638	0.0587787029639156	0.115938302816326
DYNC2LI1	-0.0791357970812427	0.0480909687758167	0.099857711156663	900.569347326023	-0.138279180572214	0.143924144068889	-0.96077820345436	0.336663700245864	0.762502769172285	-0.416669012940045	-0.41017620810008
LRPPRC	-0.182012972377435	0.0421283439017161	1.55718556665148e-05	986.495926921548	-0.288820101500176	0.139404645285647	-2.0718111717753	0.0382830544198501	0.332899319003939	-0.685315705921599	-0.69443276830686
PPM1B	0.101968915428613	0.0891818835377477	0.252880231702525	1686.01455509049	0.142866638943379	0.176376201423594	0.81001086195446	0.417933932994921	0.809618649070318	0.0562559284677181	0.1206930271842
ENSG00000289272	0.383249337369516	0.208269725995268	0.0657449490559176	36.7670701894639	0.530081365901543	0.379281634272117	1.39759302323939	0.162235314627776	0.589891044696924	0.790773132476492	0.85184523263142
SLC3A1	0.221824374195034	0.24139088430028	0.358125580305808	21.4354439063126	0.389065294223082	0.480999984646147	0.808867581376956	0.418591317972755	0.809947486150093	0.369238594843258	0.585573821362629
PREPL	-0.00291886949732791	0.0679997641284361	0.965761558882209	937.359319983361	-0.021395774887015	0.169559949032102	-0.126184131389213	0.899586172273939	0.9798789571419	-0.217641138334402	-0.189472929280448
CAMKMT	-0.0167705743437641	0.0603202875025567	0.780992831694943	2755.73185793674	-0.019290466112162	0.143263036636404	-0.134650685655369	0.892888065129129	0.978223066522387	-0.253812569834518	-0.185497612623529
PRKCE	-0.0284073630718228	0.0799302035933881	0.722288367779435	2807.7304045924	-0.0250657526241553	0.160832283355294	-0.155850256560635	0.876151055578994	0.974718392771751	-0.284200114979663	-0.196402707849387
EPAS1	-0.78055074006811	0.218393758207647	0.000351498511686963	444.310953980539	-1.0533715020345	0.36170101435198	-2.91227135185593	0.00358810783659906	0.105007015434805	-2.248297887846	-2.13808509803561
ATP6V1E2	0.595615849453959	0.164994571043404	0.000306301135671343	139.570720813918	0.800609591300427	0.308506451087888	2.59511458667147	0.0094559388220921	0.163789746736414	1.34533308231237	1.3626659604223
RHOQ	0.301063344282108	0.100526249160096	0.00274559178095358	1602.30627493557	0.415864285512187	0.190605740291041	2.18180357463103	0.0291240326543101	0.287955314401222	0.576158032588985	0.636176601217403
RHOQ-AS1	1.40759970005073	0.361597706599576	9.91253219733368e-05	143.835020390061	2.00937997100683	0.550172713239153	3.65227122802322	0.000259931130868034	0.0268937661771996	3.46569433435119	3.6451078911423
PIGF	0.12034916667153	0.117912731653978	0.307414113040692	351.040398241941	0.159578923563908	0.256546078901799	0.622028308703917	0.533923253765565	0.862749641280963	0.104252908345551	0.152249739539518
CRIPT	0.162586563235461	0.138687917233934	0.241068766570178	457.125639352736	0.208962615052176	0.274226261222286	0.762008037161663	0.446055207309518	0.822583323290492	0.214548869275482	0.245497729429822
LINC01118	0.410679624679567	0.191961723938357	0.0324046727829448	102.457111109289	0.517038449557859	0.331965318356683	1.5575074291415	0.11935005812132	0.526207692436053	0.862402781639807	0.827217148041088
SOCS5	-0.0498133792594237	0.214980658291454	0.816762501766517	136.18643915137	-0.0962385869438046	0.354283938902591	-0.27164253407001	0.785896891280091	0.952819991937354	-0.340098378536686	-0.330793708908507
MCFD2	0.225752351257761	0.118125106599151	0.0559879677796545	226.213654278597	0.278774552757971	0.22760107173712	1.22483848880974	0.220636080101324	0.660769263489291	0.379495855940977	0.377319038554905
TTC7A	0.294188959679533	0.113269834958291	0.00939762033868183	1087.68141997989	0.394051345775519	0.211371879664033	1.86425624071588	0.0622857288022404	0.411790548906631	0.558206716522538	0.594988655911088
CALM2	0.321991753333543	0.243588513730126	0.186212257696317	3773.21016183039	0.392840475883091	0.386976352454347	1.01515369968101	0.310032567214818	0.745657243387253	0.630809104265924	0.592702249608019
EPCAM-DT	0.0904195474187725	0.139505499818312	0.516892305719465	315.175433238803	0.139813504473498	0.237585084969578	0.588477616309127	0.556211753840882	0.872409898097068	0.0260966680395645	0.114927993352155
EPCAM	0.152155916036733	0.202212029153226	0.451776103456602	31.1329633420628	0.244435761120554	0.409039361156046	0.597584937619985	0.550116917027148	0.869412600116176	0.187310962834836	0.312479347576925
MSH2	-0.091480999207776	0.104413046574631	0.380951053010752	396.346249968935	-0.128689107273566	0.205442985955916	-0.626398154576959	0.531053819697193	0.861695959161044	-0.448906462266716	-0.392067900862415
MSH6	-0.0774011354356748	0.189107600656426	0.682321865031546	173.765693922344	-0.12036163437067	0.315404364736735	-0.381610554030015	0.702750254678825	0.922760903484183	-0.412139231546047	-0.376343679248778
FBXO11	-0.150144621343623	0.04663099665002	0.0012825954190614	2655.1148694793	-0.215113291080036	0.123665428103438	-1.73947799622792	0.0819507193527843	0.459512421528004	-0.602096788884268	-0.55525702615853
ENSG00000233230	-0.0552465059580744	0.119635216774145	0.644230968367934	39.22499622398	-0.135025967083108	0.305494455909887	-0.44199154672364	0.658495322993353	0.906123981748518	-0.354286088453293	-0.404033378161673
ENSG00000230773	-0.176164489557005	0.226785546980789	0.437283342324896	99.3226970901433	-0.251636859285312	0.405810713089707	-0.620084318054181	0.535202276086941	0.863496166576216	-0.670043362331833	-0.624222087621635
FOXN2	0.244682310715971	0.133187164090878	0.0661905113716842	858.762942743469	0.326540456881767	0.247936849524615	1.31703075806546	0.187828314750145	0.622509773206918	0.428928307717395	0.467512266533723
PPP1R21-DT	0.385279894089117	0.231934630221232	0.0966818675477654	14.8724642532566	0.437132512249813	0.493752640655594	0.885326935506406	0.375980326548625	0.78876719933564	0.796075594816286	0.676336000647597
PPP1R21	0.185068310394434	0.0634739741522259	0.00354940953151606	773.009085228204	0.250818600936804	0.148143280029389	1.69308119063549	0.0904400140197715	0.476209914987737	0.273256225978434	0.324531645911053
STON1	0.265673592769946	0.265469119683748	0.316937903722328	101.755281685936	0.348804827470676	0.420065352318698	0.830358480044416	0.406336133149164	0.804941969131099	0.483743561820236	0.509552619148551
GTF2A1L	0.58857120960806	0.525867447581956	0.263038310398212	34.9202693392124	0.822247070807891	0.750178682677616	1.09606829651976	0.273048887521166	0.71321385659416	1.32693717289516	1.40352259567086
ENSG00000282890	0.948475055854408	0.6551640315348	0.147703494979251	31.8723504952223	1.29667467720239	0.826660462887618	1.56856984870543	0.116748202602617	0.523562982335979	2.26676641885815	2.29935316871067
NRXN1	-0.0684404601228942	0.183496175006877	0.70916309909132	55898.1858980017	-0.101197612102774	0.345258998206463	-0.293106371241507	0.769440846992993	0.946564360106392	-0.388739913060394	-0.340157511288473
ENSG00000285548	0.460288178603505	0.336706447696414	0.171615564107822	23.6544480623418	0.824326318534259	0.640446935657035	1.28711103549677	0.198055589569747	0.632314268272597	0.991947298359797	1.40744870295699
ENSG00000286412	0.286273200034663	0.274588202181815	0.297154613922074	18.3395591854741	0.519692257654958	0.558109329732391	0.931165687382697	0.351767864084726	0.773432212262086	0.537536022124986	0.832228160040219
ENSG00000231918	-0.101169500486024	0.229106432672059	0.658791004928548	445.615063041171	-0.113371473236202	0.390330512570162	-0.290449938155484	0.771472044269136	0.947054131472544	-0.474206377635262	-0.363144615850422
ASB3	0.357960328809268	0.0884283916966478	5.16516592067941e-05	9216.78774581268	0.505380719924838	0.175763239145907	2.87534937556143	0.00403580653078472	0.110955566762306	0.724735077884374	0.80520462078354
CHAC2	0.746694857702764	0.208408344102946	0.000339871895672391	56.9638877899179	1.087647319463	0.375857163836554	2.89377833951828	0.00380636763392339	0.107906868840229	1.73985087333959	1.90466050087091
ERLEC1	0.270918486817645	0.118952702115903	0.0227545254691337	464.639557636183	0.36588625242717	0.229098859513132	1.59706710546151	0.110250749676876	0.515964614736724	0.497439733365541	0.541806355020718
GPR75	0.437713901234689	0.130289541196854	0.000780702316481381	54.0531662235921	0.573482118157052	0.266451274329719	2.15229639865561	0.0313740172943353	0.29768664540256	0.932998314349297	0.933796030264985
PSME4	0.0171279065704382	0.0644046415129858	0.790283789638154	1808.19655146263	0.0112839048239413	0.142793719026113	0.0790224170985969	0.937014792550742	0.988017967375422	-0.16529230507725	-0.127766030677503
ACYP2	0.0311715743104853	0.0425173516272237	0.46346726325004	4316.00588016035	0.0443983159161923	0.141987790014657	0.312691083589717	0.754515370387451	0.943517119424952	-0.128619594295357	-0.0652382572831785
ENSG00000272156	-0.182670915337038	0.140657266937096	0.194048557093889	32.7490477550167	-0.163264020545162	0.34368441485786	-0.47504051242092	0.634758097734667	0.899013913917094	-0.687033814916708	-0.457353444855697
ENSG00000289065	-0.123313022641207	0.265146835589933	0.64187813162727	32.3856622365887	-0.20477875202363	0.496478213071912	-0.412462715647845	0.680000303236496	0.914382278754409	-0.532030515796393	-0.535742992994734
C2orf73	-0.0108252520068462	0.197701734546616	0.95633327447232	254.016241717841	-0.0137991658858607	0.3571959904258	-0.0386319170867828	0.969183855123753	0.994467976920614	-0.238287345897101	-0.175128750099179
SPTBN1	0.200498746930307	0.0517916441359333	0.000108275715276136	6712.96371464817	0.280475885534387	0.161944886535457	1.73192183794564	0.0832874799623138	0.463488120763215	0.313550253635096	0.380531553795345
SPTBN1-AS1	0.884343606501718	0.275284103140868	0.00131596089749677	76.6729094790166	1.25052716473807	0.462915361803256	2.701416431433	0.00690448291445619	0.138320784686361	2.09929776767181	2.212215843694
ENSG00000289627	0.231939716061932	0.094952653504589	0.0145783306706008	62.3926337261505	0.335074961251982	0.248593267709844	1.34788429444951	0.177695600260289	0.608835125633438	0.395653133666821	0.483627412106055
EML6	0.09780393754182	0.0979996198673835	0.318277790531134	2500.97880398011	0.16376881154361	0.207466379733626	0.789375183361654	0.429892756015838	0.81417487801344	0.0453797789971781	0.160161230564152
ENSG00000285519	0.379355915602706	0.24481873711355	0.121252464305858	115.967327680426	0.51096874787775	0.405510640863942	1.2600624900721	0.207646820316086	0.64580029661392	0.780606106807051	0.815756127938157
RTN4	-0.121674211741777	0.0930307555224932	0.190909830894199	2274.01410426514	-0.186725075476593	0.192781946278471	-0.968581753017841	0.332753911108423	0.760929072970895	-0.52775103274015	-0.501653418128892
CLHC1	0.187873186699276	0.0816580997707451	0.0214069341106381	695.864943437456	0.25944837167298	0.176842756473688	1.4671133658312	0.142345218786662	0.563689842508665	0.280580695583559	0.340826676722059
RPS27A	-0.420602160939579	0.730876601300734	0.564969215934073	131.476929626721	-0.931814880856676	1.06488802850525	-0.875035549197255	0.381554563332251	0.792782339059745	-1.30835182937497	-1.90855769250776
MTIF2	0.108213965146172	0.0969467780281096	0.264327831755546	187.318905662525	0.00481195727003704	0.194631412069035	0.0247234360521942	0.980275561525974	0.99626170242472	0.07256384078449	-0.139986585315878
ENSG00000240401	0.218733506176676	0.153833514419352	0.155059752547026	163.365670886732	0.280245305600746	0.271691265457489	1.03148441348989	0.302313713709649	0.739687297107929	0.361167305276998	0.380096164810174
CFAP36	0.0931056018937253	0.0407888746975305	0.0224526162297718	348.623139325244	0.0756680797645801	0.116301030627015	0.650622607182668	0.515290133182854	0.856128968336124	0.033110854128819	-0.0061936104507436
PPP4R3B	0.0685190000061786	0.066954905603234	0.306137468270475	979.159780000495	0.0656418444936797	0.138198633809797	0.474981862584999	0.63479990104833	0.899013913917094	-0.0310929818506075	-0.0251254937709863
PNPT1	0.0577983745341215	0.0925107222770956	0.532118825895896	489.782263747545	0.032206598669525	0.178788591813977	0.18013788431778	0.857044321670327	0.970482193549457	-0.0590881184926276	-0.0882590783741408
EFEMP1	-0.30442687100371	0.155677221567601	0.0505240347150184	3511.32904453423	-0.441218011834479	0.301540439205372	-1.46321340181499	0.143408994773318	0.565665001199917	-1.00497931396922	-0.982195759972495
CCDC85A	0.553856989118496	0.339506922909172	0.102815016332996	505.439614966096	0.617188498041643	0.524078003518688	1.17766533588093	0.238930051462137	0.678409326332977	1.23628673943308	1.01632392453122
ENSG00000285755	1.40303639704804	0.353539376696025	7.23132569264667e-05	61.8420740928464	1.87827318894928	0.55027397543709	3.41334184931667	0.000641713919290667	0.0420231287295759	3.45377802485671	3.39754754238309
VRK2	1.58200696760228	0.477697982711966	0.000927208289289251	81.8031834699682	2.22577142637174	0.691150679096777	3.22038521220939	0.00128018448992853	0.0606277459311924	3.9211300082485	4.05370570216275
FANCL	0.209213437739674	0.0751115020253328	0.00534664256897165	702.370626545576	0.282274262367791	0.163397190747114	1.72753436627108	0.0840717387116056	0.465460573834806	0.336307224358221	0.383927310971985
LINC01122	0.452711546335574	0.393137855361311	0.249512679597062	37.4002811611421	0.533944995851182	0.609293714345886	0.876334324939499	0.380848310043235	0.792488256818757	0.972162178901992	0.85914067198855
PAPOLG	0.0621578685440525	0.0717469230347055	0.386298852267091	186.713122057678	0.100734998724745	0.176784335415548	0.569818578597241	0.568800753271666	0.877371516109101	-0.0477040224045597	0.0411386106800701
REL-DT	-0.21262064985534	0.220862143161436	0.335705677531011	175.470946021433	-0.290514729306679	0.381540776976237	-0.761425113218694	0.446403192280066	0.822701505558243	-0.765242582904871	-0.697632622991806
REL	0.194055947967808	0.289989864449266	0.503379495893792	112.854270752834	0.244775257876293	0.488881696878568	0.500684029365682	0.616593513800854	0.893236172003355	0.296725951939046	0.313120397062958
PUS10	0.0896826202595381	0.0849374527454806	0.291029161040433	446.096226723703	0.146491079402213	0.219353858084586	0.66782996515942	0.504242136618409	0.851711476263849	0.0241723048975298	0.127536820693313
PEX13	0.0108805190526437	0.0719196275122008	0.8797491661904	231.86618042397	-0.00182259786761159	0.172562412094076	-0.0105619633238434	0.991572929212841	0.998890583698195	-0.181606322171884	-0.152514181203462
SANBR	0.15257418463524	0.0821746071084547	0.0633528226667734	518.929996450369	0.197196022215322	0.169465397493555	1.16363591111762	0.244571591794403	0.685087245578251	0.188403201958271	0.223279642915271
C2orf74	0.00759678596523608	0.134710736357112	0.955028476568157	131.63007087765	-0.0318465840989328	0.267135893733264	-0.119214919619644	0.905105086797457	0.981870377316541	-0.190181246901557	-0.20920650776293
USP34	0.0326753674174214	0.0719466639711468	0.649712965436846	4709.09220328307	0.0371837780508158	0.138127986859688	0.269198001767647	0.787777317893595	0.953033544041844	-0.124692687827098	-0.0788609965653093
USP34-DT	0.144448898730175	0.0897398367518473	0.107476305228362	94.4716887162267	0.127870827637167	0.227784105729386	0.561368525814007	0.574546335656828	0.879502781864156	0.167185364457964	0.0923774189553029
XPO1	0.110758538216338	0.119559799560189	0.354245357369745	3552.45561112986	0.152847151607904	0.24158761965957	0.63267791546308	0.526943994522843	0.860701683964712	0.0792085716335031	0.139538575501762
ENSG00000289410	-0.26267215438875	0.134386906845375	0.0506307353118008	188.211680455823	-0.365387549989987	0.240869723853634	-1.51695092328007	0.129279075227215	0.542247566015619	-0.895943791729267	-0.839010065943683
FAM161A	0.136614607231321	0.149192944072235	0.359829088497243	218.742562123078	0.159323513096452	0.263148321458632	0.605451375153454	0.544879123895651	0.86804123365964	0.146727410621643	0.151767464683801
CCT4	-0.212483323229159	0.115153939634267	0.0650068419881223	401.542839480009	-0.331240560008611	0.220403049687373	-1.50288555661301	0.132868558161072	0.54779615704783	-0.764883977180368	-0.77453254146935
COMMD1	0.0853707097326298	0.0461618301020431	0.0644031351623186	1971.9215505199	0.117126397373003	0.103884407788144	1.12746849952559	0.259544451642723	0.700837516094156	0.0129124651891477	0.0720894150727272
ENSG00000229839	0.548600662180187	0.1817653035826	0.00254296618549937	60.0848823477834	0.712341044597549	0.334098895175719	2.13212631015404	0.0329964642580475	0.306457727505846	1.22256071278878	1.19599424547897
B3GNT2	0.806714093818347	0.196525989222102	4.04538245029834e-05	58.731372509966	1.08226973636739	0.352256826692212	3.07238825299767	0.002123533255647	0.0813607502668438	1.89658116119312	1.89450636295571
ENSG00000228541	0.546238579418108	0.323825418143507	0.0916359564237732	23.989112467206	0.473585302896767	0.575808356088364	0.822470354744366	0.410809252170012	0.807190429635404	1.21639252513438	0.745167417483419
TMEM17	-0.0667263792949804	0.197465252884536	0.735427593139543	20.1742408931871	-0.151691323132342	0.443335689111383	-0.342159061086172	0.732231192360494	0.934591330457423	-0.384263875060747	-0.435501478369745
ENSG00000226622	1.06082409178166	0.333727541329103	0.0014793045739615	107.977949784641	1.58462083130998	0.543207400765054	2.91715618947421	0.003532388388706	0.104777318459986	2.56014730606297	2.84306303036723
EHBP1	0.191222324067888	0.0555621737219583	0.000578302108263546	5295.53034221192	0.273518771189547	0.156713666365108	1.74534089804465	0.0809255468496009	0.458058511740757	0.289326412753846	0.367394890485203
ENSG00000226605	0.360595401931863	0.25515110272356	0.157578651772646	44.8763601006867	0.454134649887704	0.466813148860851	0.972840313080112	0.330632673409682	0.75960033698666	0.731616134621319	0.70844002346955
EHBP1-AS1	-0.27840486282971	0.141831158303734	0.0496541221117735	278.482153559584	-0.375075950018159	0.277182462246722	-1.35317345469102	0.176000223529854	0.606439110967358	-0.937027152369161	-0.857304037104079
OTX1	-0.0633359676649649	0.0842349449179802	0.452113250242214	73.4367811937703	-0.140364139325324	0.223140889914062	-0.629038180224979	0.529324060762304	0.861126954184591	-0.375410376997376	-0.414113099143916
ENSG00000286480	0.230098344114723	0.129191083189342	0.0749010392337664	59.4856288047215	0.208526766700797	0.285270828404146	0.730978235199623	0.464792447167271	0.829967048658746	0.390844696005674	0.244674745536999
WDPCP	0.0273602431405692	0.0606615312640462	0.651967063571845	2511.97117342955	0.0333658578761767	0.170711420256121	0.195451820540872	0.845039251854201	0.968539454616167	-0.138572253976259	-0.0860701251484028
MDH1	-0.187816101447731	0.0780160785009837	0.0160664521700089	324.334936632443	-0.303867724095176	0.20141935702509	-1.50863218204656	0.131392805252163	0.544721440334376	-0.700469615709575	-0.722846208398616
UGP2	-0.161100666557236	0.123487438377123	0.192031972872242	1630.81457649347	-0.224512355580539	0.263536865323879	-0.851920111080551	0.394258433856386	0.800989865428422	-0.63070668516417	-0.57300466399418
VPS54	0.0139555671486777	0.0427951344470188	0.744347392230943	1332.43788899228	0.00695141367943188	0.101977272566179	0.0681663031821206	0.945653250720306	0.989967732900757	-0.173576343710867	-0.135946789917403
PELI1	0.412238058134793	0.867240256506664	0.634541304558388	18.848531796985	0.375422663016672	1.13033358440031	0.332134396604566	0.739787778218844	0.937772631988955	0.866472372321829	0.559813334479735
LGALSL-DT	-0.661437729512522	0.164439611973763	5.76143134647181e-05	29.8115552745333	-0.749942392797784	0.385420534156608	-1.94577695357835	0.0516815381564688	0.377989601897199	-1.93725400192371	-1.56513978637838
AFTPH	-0.0425053974732347	0.0587369227867912	0.469276211234688	668.79879138949	-0.0588409452209397	0.140409905438142	-0.41906548571007	0.675168273964756	0.912735805782582	-0.321014795287275	-0.260178191675992
SERTAD2	-0.13839916254885	0.105352844966055	0.188956351859268	371.420972630615	-0.217003956824282	0.237355666845239	-0.914256481458998	0.360582091847331	0.778394418869114	-0.571425469870284	-0.558827046440373
LINC02245	-0.11604261057855	0.108927790253792	0.286732569411853	487.313480571877	-0.141910292191265	0.200743825487604	-0.70692232673442	0.479614748389076	0.838619533001868	-0.513045039653384	-0.417032598324053
SLC1A4	0.0510862443717711	0.0970281694113166	0.59853431465224	984.429084575956	0.0503949925933066	0.203809760040307	0.247264863975798	0.804703249114806	0.956787655203183	-0.0766157339795968	-0.0539151255100945
LINC02576	0.209122602167435	0.160145631258045	0.191611156122986	20.7199634760348	0.115572168599874	0.364642130661677	0.316946833296957	0.751283944729162	0.942673906857756	0.336070022315911	0.0691546666860378
CEP68	-0.0592504058300926	0.111606828803604	0.595498382720943	336.560352273897	-0.0448047106810258	0.196649589498868	-0.227840346858613	0.819770359231056	0.960886599567	-0.364741609384443	-0.233674489400377
RAB1A	-0.0104600009068689	0.106370455088701	0.921665822514069	1280.26740226955	-0.0181230450335696	0.204370427411423	-0.0886774337320617	0.929338267140879	0.986959495911335	-0.237333553184244	-0.183293247869627
ACTR2	0.13657393984556	0.110923584153397	0.218231813628702	544.195914127541	0.146800975294218	0.217958950959754	0.673525793034875	0.500612845118903	0.849645288487249	0.146621214483719	0.12812197680728
SPRED2	-0.0642503409918367	0.114917777841317	0.576094594749501	1711.99602342466	-0.0559510705262158	0.245861105933396	-0.227571865479906	0.81997909416066	0.960886599567	-0.377798111397232	-0.254721430583478
LINC02934	-0.451853787718168	0.260807163516819	0.0831809096167447	3110.37856263735	-0.603830300680349	0.42556987628621	-1.41887462982519	0.155935569962509	0.582803353864311	-1.38996027323232	-1.2892458935159
ENSG00000234255	0.333424776738939	0.344964742878499	0.333770338426953	16.0001837368405	0.634243046469284	0.675938535447581	0.938314673906426	0.348082720912656	0.770118773756591	0.660664550041893	1.04852691121443
LINC03050	0.148056878956662	0.186389553015332	0.426996894629819	18.4389308110782	0.205691765675	0.44417048460024	0.463091927101203	0.643298476308783	0.901317271216162	0.176607006852381	0.239321598799167
MEIS1	-0.124411145772822	0.0901675060926614	0.167654992794005	1086.46097215562	-0.16491206652342	0.200595380962097	-0.822112980530595	0.411012598442758	0.807190429635404	-0.53489808235764	-0.460465342125585
LINC01829	-0.217120013761325	0.207423987146479	0.295217220187969	29.5424778320022	-0.39380814029003	0.408759554824349	-0.963422470844152	0.335335554034412	0.761916460929779	-0.776991926045206	-0.892674804992293
ETAA1	0.094969778917672	0.0917550683816277	0.300652201131325	165.796090972826	0.0856883140410246	0.20406778536098	0.419901229826396	0.674557609308176	0.912483801739449	0.0379788434682777	0.0127269415847469
C1D	0.0493459957408304	0.0391159157434253	0.207117088043979	555.717462343487	0.0290910282393836	0.115380717184769	0.252130762827533	0.800939992585691	0.95636473108168	-0.0811601048599391	-0.094142005940246
DNAAF10	0.0820450685517867	0.0424586825933756	0.0533162243731958	336.163629593277	0.117013610457804	0.14044367154356	0.83317111530733	0.404748230485054	0.804445418351238	0.0042281044190883	0.0718764469285638
PNO1	-0.18991194779235	0.165494337295807	0.251157073726619	58.2095404462882	-0.32650932006745	0.312572952047784	-1.04458596922211	0.296214367090522	0.735181375638776	-0.705942571084353	-0.765598850995708
PPP3R1	0.0947044182780718	0.0561675683342623	0.09177557551191	2405.73259645738	0.142103207560663	0.169915524037327	0.836316801338566	0.402976703665503	0.803598941761074	0.0372858981373935	0.119251489710755
ENSG00000289156	-0.0856847856337751	0.0806047037030026	0.287770780247236	436.421078795559	-0.0962219483031241	0.190099777959793	-0.506165495487719	0.612740475243519	0.89142569217062	-0.433770611151179	-0.330762291253179
ENSG00000273064	0.511085368772301	0.189641708669007	0.00703875573214736	125.64180096551	0.701312841838391	0.346650929279344	2.02310965470757	0.0430618433710679	0.350976710346024	1.12459574163512	1.17517041258186
CNRIP1	-0.26393145427015	0.0933539683534363	0.00469552390863967	209.720080468635	-0.397538803093052	0.218421044213974	-1.82005724092961	0.0687502883222917	0.427695286590615	-0.89923224466002	-0.899719171196122
FBXO48	0.508567176847827	0.239259371445633	0.0335374654082404	20.4531932301608	0.753704153810061	0.503289859609398	1.49755481740683	0.134248953229707	0.549095474212742	1.11801990077581	1.27409749522482
APLF	0.225672453238971	0.0728302598382307	0.00194431842469838	598.644618089682	0.276313133437846	0.172600877210464	1.60087907954789	0.109403704033521	0.515143014730073	0.37928721550677	0.372671301681419
ANTXR1	-0.265603831907219	0.122290686940574	0.0298627814654175	2592.69444741328	-0.370483592369258	0.236229111643798	-1.56832318333355	0.11680572814489	0.523562982335979	-0.903599381688435	-0.848632588965798
GFPT1	0.211333243570972	0.0649465976810179	0.00113810693222534	415.733658333056	0.320839927739731	0.153727378061074	2.08707083791064	0.0368817316879362	0.326508245409972	0.341842745961547	0.456748330752774
NFU1	0.0475127672084882	0.0711042659372622	0.503997886500007	250.206844524742	0.0428783044452559	0.157144129667984	0.272859727791613	0.7849610447392	0.952555126961966	-0.0859472773428074	-0.0681083953794506
AAK1	-0.0497742663233908	0.0595228115196393	0.4030301957716	1632.57854872535	-0.076767937849598	0.128521359672936	-0.597316570918317	0.550296042993073	0.869412600116176	-0.339996241586601	-0.294028557596851
ANXA4	0.0913160681421738	0.0611049963282345	0.135067845743361	1035.68142545432	0.123751512723379	0.154609569203834	0.800413023337694	0.423471537959581	0.811476782298405	0.0284377833242498	0.0845991864283323
GMCL1	0.0476054422758027	0.0425413242446221	0.263123086894058	315.726198791435	0.0449378588516296	0.128570647528012	0.349518803207698	0.72669985694955	0.932552543903813	-0.0857052717639781	-0.0642194736995132
SNRNP27	-0.119815422272444	0.161038994237272	0.4568674193282	58.274469938171	-0.2866616653208	0.318488498314024	-0.900069129146876	0.368083463345302	0.782988880509142	-0.522897112106661	-0.690357134651949
MXD1	0.305540494290972	0.177316140877262	0.0848632523240421	574.648837177402	0.441136103712943	0.316648214838088	1.39314255707555	0.163576686184972	0.590675716607421	0.587849367818599	0.683895720162845
PCBP1-AS1	0.168714019442118	0.0858405612658447	0.0493639443524328	2036.02308562848	0.242372394581142	0.157894732547801	1.53502520742905	0.124777636301903	0.534516857618175	0.230549705627845	0.308583227695876
PCBP1	-0.213990456341593	0.128661126919071	0.0962704323686765	89.3415343072694	-0.436295741384401	0.287363986778109	-1.51826868173739	0.12894667943004	0.541838229651577	-0.76881960551943	-0.972901359101809
LINC01816	0.177882677337986	0.13685130762086	0.193661139346441	70.5648069909044	0.246267633006866	0.283330145215843	0.869189661478686	0.384743401271961	0.794863790881252	0.254492136159327	0.315938351267965
C2orf42	-0.024404446124128	0.0979855482633828	0.803313063726313	187.609603428691	-0.030349041599667	0.193141975330201	-0.15713332924022	0.875139770910107	0.974718392771751	-0.273747160792478	-0.206378796354094
TIA1	-0.461335646383526	0.0771747555954967	2.26164106166017e-09	638.197483173908	-0.686173336161609	0.152713855357251	-4.49319634133006	7.01620408736972e-06	0.00291634839915045	-1.41472057566512	-1.44472885375426
PCYOX1	0.0412370657030027	0.119694788740805	0.73045640682326	192.346121098956	-0.0112436285998741	0.242660123121315	-0.0463348837676677	0.963043335930584	0.992704083015553	-0.10233523172369	-0.170303296435704
SNRPG	-0.188804795583963	0.0849034991188042	0.0261647621595948	119.089000150886	-0.326677608601281	0.220177129580085	-1.48370363999344	0.137887560199233	0.556483360963067	-0.703051426585547	-0.76591661921085
FAM136A	-0.0313349019719676	0.139383562303971	0.822126621208634	66.1328297018174	-0.04759095444814	0.269516951847117	-0.17657870542828	0.859839321833233	0.971287297425265	-0.291844897622989	-0.238935571000353
ADD2	-0.742517040553069	0.245657402517175	0.0025063694316361	24.7582584236226	-1.10201344769622	0.542227629575526	-2.03238158217594	0.0421150411633204	0.346892545008972	-2.14897918506132	-2.22993249786771
VAX2	0.427561224877537	0.24543612952054	0.0815002548468594	25.7592539961212	0.631031271629129	0.468140915797647	1.34795154692672	0.177673967234025	0.608835125633438	0.906486282692049	1.04246232716251
TEX261	0.0445982748110517	0.0673357380347793	0.50776170098517	122.432164987115	-0.0201012434699855	0.175780126295338	-0.114354471655187	0.908956803521651	0.982961264083317	-0.0935579912065674	-0.187028550400499
ANKRD53	1.32881210362162	0.275831847445219	1.45388744535279e-06	16.7731956712583	2.00921287913228	0.562545393400592	3.5716457777506	0.000354745000364381	0.0314446385660345	3.25995358410502	3.6447923825005
NAGK	0.145714254066433	0.130359249379262	0.26365673045904	175.683773496817	0.165663722049645	0.254033993032434	0.652132102763483	0.514315956014328	0.855457621512896	0.170489630205479	0.163739265951639
MCEE	-0.0127207019656143	0.0890096857222941	0.886358352418556	204.525819351664	-0.0576523603173315	0.190373290940563	-0.302838491851945	0.762012947709423	0.944909657696797	-0.243236999322839	-0.257933864657592
MPHOSPH10	0.0953977189017149	0.119530998534909	0.424812320817695	123.916824330072	0.080401073568032	0.235149337752355	0.341914947907297	0.732414900069133	0.934591330457423	0.0390963378121563	0.00274339172617962
PAIP2B	0.0664480615726289	0.116374096706141	0.568008657688611	103.333530493868	0.135885223308658	0.254177165872284	0.534608303001286	0.592920740958554	0.886606715743375	-0.036500894343731	0.107510477340167
ZNF638	-0.118987393195343	0.0494588231684496	0.0161376711844066	5151.75083775067	-0.171706809200148	0.146860720126643	-1.16918131037407	0.242330589526455	0.681828785500985	-0.520734851404856	-0.473295409650555
ENSG00000289463	-0.086873127109342	0.167605721100814	0.604236145816024	114.607765345221	-0.132839609437589	0.326456961927231	-0.406913084816367	0.684071825297774	0.914606227182779	-0.436873767965358	-0.399905022231166
EXOC6B	0.00903643114961477	0.0325451706239269	0.781274806147437	5369.00354898994	0.0126835191908985	0.1289490564373	0.0983606979479192	0.921645881793618	0.986444957011253	-0.186421852101528	-0.125123230546384
SFXN5	0.21025626633897	0.0951489340869362	0.027121853994327	9303.23029807957	0.304462904773594	0.216880384547116	1.4038286837667	0.1603698702994	0.587781627514319	0.339030398412531	0.425824671019025
RAB11FIP5	0.226173174797803	0.156483532732325	0.14836013700333	93.3030941471949	0.320271437175181	0.291947847511903	1.09701592220893	0.272634431885553	0.71321385659416	0.380594766870787	0.455674887257191
SMYD5	0.140870879949231	0.138199507056437	0.308046407110436	77.2526306820312	0.158259969837088	0.281019346947352	0.563163965599624	0.573323237774861	0.879502781864156	0.157841961412934	0.149759245611709
PRADC1	-0.190359438059896	0.12470413172415	0.126888222190374	60.7729857743377	-0.412366836044065	0.273347926721532	-1.50857861257589	0.13140650315651	0.544721440334376	-0.707111117753442	-0.927717974546772
CCT7	0.018249807214829	0.124142298992549	0.883126366293156	99.3433533309081	-0.0121825369338158	0.239287168228603	-0.0509117852996495	0.959395814378828	0.992299218046678	-0.162362647482145	-0.172076175542
FBXO41	-0.157717171028848	0.141966968189964	0.266593001827204	27.1502118754346	-0.278068466060037	0.346194369660699	-0.803214871266014	0.421850551480858	0.811464718892572	-0.621871247353963	-0.674131159362448
ALMS1	-0.00554559879601343	0.0723335176857971	0.938888402488227	1221.47888074158	-0.02347764436554	0.156646482620638	-0.149876613714956	0.880861962838452	0.975457098124387	-0.224500406558068	-0.193403987049439
ALMS1-IT1	0.205262426799319	0.201033209646015	0.30723671706015	17.6801650708513	0.370340390838312	0.456590825726288	0.811099062818926	0.417308784017405	0.809393358667935	0.325989814106583	0.55021681282602
ALMS1P1	-0.0820708729303937	0.177726652011689	0.64423804722886	148.370383142003	-0.11858611113318	0.316960539234855	-0.374135251723913	0.70830369296442	0.924640061567277	-0.424333477076568	-0.372991075020338
TPRKB	-0.0628407595814387	0.0849353441822046	0.459381405123459	80.8745620988205	-0.0790709249767559	0.226362617698572	-0.349310879069476	0.726855931935864	0.932552543903813	-0.374117223160347	-0.298377137338035
DUSP11	0.0953877219358513	0.0942872155347418	0.311694978455624	157.682206343217	0.0980748209132753	0.202398430097587	0.484563150346513	0.627986258369423	0.897355154343632	0.0390702323926462	0.0361155711665236
STAMBP	0.0497505399083159	0.0621551589291933	0.423464630820012	400.430081389496	0.0454432548271719	0.123174252723282	0.368934690671619	0.712176405104701	0.926673624200638	-0.0801037048135046	-0.0632651675835121
DGUOK	-0.04959521796959	0.0948186983402604	0.600937273348842	285.408138366753	-0.0978358134932063	0.184630426042777	-0.529900816404653	0.596180700099119	0.887350348241888	-0.339528686485153	-0.333809647179677
DGUOK-AS1	0.404031025706328	0.226563962610131	0.0745378324371541	19.2780659401473	0.595812296931928	0.458035686153968	1.30079885682018	0.19332731338555	0.628632895560367	0.845041067323889	0.975960644166784
TET3	0.191413568159757	0.0788261970063475	0.0151698349851975	512.505023459007	0.282386815006771	0.19337186076411	1.46033044255207	0.144199279293087	0.566598972812331	0.289825815004004	0.38413983674771
ENSG00000217702	0.0536364487144659	0.233232191803658	0.818114943027654	42.0726107553813	0.00381051562585286	0.415650145195878	0.00916760325936402	0.992685413358942	0.998949966874894	-0.0699562979956706	-0.141877541975827
BOLA3	-0.453579926938699	0.14406158840584	0.00164102866504013	86.5397228993089	-0.713072235221839	0.304569411095101	-2.34124704991856	0.0192194446462131	0.232292156869856	-1.39446779972579	-1.49552028290905
BOLA3-DT	0.404494656128832	0.17320922800239	0.019528011575561	52.9525361317775	0.447352930764921	0.327950131923381	1.364088278121	0.172539783547103	0.602220937674932	0.846251761332667	0.695634547468423
MOB1A	-0.0541392296865417	0.115589925982366	0.63951769167328	218.01964867779	-0.110522335660438	0.229122918266499	-0.482371368593894	0.62954215656593	0.897908753293263	-0.351394619984142	-0.357764775991264
MTHFD2	-0.16297509147217	0.422829700228921	0.699912131859795	47.0818373137466	-0.401819633094586	0.643888442392096	-0.624051631679852	0.532593677441464	0.862385535920967	-0.635601435172513	-0.907802382083668
SLC4A5	0.284825587998709	0.153769724998374	0.0639846911095553	458.72839299505	0.401286553640043	0.284004691914124	1.41295747945383	0.157668226762733	0.584394621507761	0.53375582321245	0.608650424998675
[truncated: 13,922 more rows]
