# Supplementary material for: Integrative analysis reveals generalizable human neurodegenerative disease-associated glial states
Source: bioRxiv. 2025 Sep 25:2025.09.25.678630. Preprint. [Version 1] doi: 10.1101/2025.09.25.678630 (PMC12485690; doi:10.1101/2025.09.25.678630)
Supplement: Supplement 7 [file media-7.zip › astrocytes_diffexp/Mathys_2024_AD_AnG.csv]

gene	nebula_logFC	nebula_SE	nebula_pval	DESeq_basemean	DESeq_logFC	DESeq_lfcSE	DESeq_stat	DESeq_pval	DESeq_padj	nebula_zscore	DESeq_zscore
ENSG00000241860	-0.036478340909246	0.275725466198893	0.894747404007151	3.46018974106741	-0.0227304302095126	0.484142946119171	-0.0469498324652189	0.962553211292323	0.988338308099187	-0.00428335078951233	0.0476226382676261
ENSG00000290385	-0.362667738692163	0.232975924051567	0.119547726123818	2.723689606928	-0.54061904124326	0.405871190045922	-1.33199659030268	0.182861308957308	0.476696919104789	-1.01321772554033	-1.14234492669061
ENSG00000291215	-0.199891396089914	0.0985366261794425	0.0424990524808513	11.7670519609265	-0.309786784661929	0.187627862576158	-1.65107026434406	0.09872422827309	0.346592787546315	-0.509735244000808	-0.611955008036844
LINC01409	0.0709655578229717	0.100481653118884	0.48003026618416	18.5191185992317	0.0875400505022345	0.189396447346088	0.462205346134455	0.643934069800821	0.856679516613696	0.328050696622796	0.300994295075081
ENSG00000290784	0.180907000557512	0.196279024410274	0.356694055482054	3.16901575300043	0.290820115155506	0.352432831412115	0.825178840433958	0.409270064549748	0.706310386861659	0.668109881680667	0.768076749460709
LINC00115	0.165449618305488	0.116231362206706	0.154605533002374	8.18648893858864	0.235135293112236	0.224285970140699	1.04837272239869	0.294466916074446	0.604899355341172	0.620298749854397	0.640128131398427
LINC01128	-0.118962330369121	0.0982057726178946	0.225758298730636	12.5528494467998	-0.228756984241399	0.20654781156562	-1.10752557728613	0.268066760187785	0.574000254375354	-0.259414059814078	-0.42577050379953
ENSG00000272438	0.77988165478611	0.277388052452462	0.00493082475561196	3.60009870919322	0.911802805905145	0.530948505875819	1.71730929801016	0.0859226740671722	0.321781156004109	2.52079461749144	2.19492654814147
SAMD11	0.0754634572294254	0.202668196011447	0.709632443260887	15.0357157351523	0.0448142864805213	0.326215926554506	0.13737614516204	0.890733485667297	0.964743134089025	0.341963120987865	0.202822077554381
NOC2L	-0.127292973649092	0.0964807260524073	0.187048223388815	28.3064406735141	-0.198719857806948	0.170744213199361	-1.16384534552233	0.244486691877944	0.549339321204063	-0.285181520148712	-0.356753334006589
KLHL17	0.38183985463088	0.117755236994418	0.00118420643355482	8.77587530327549	0.592899066690527	0.225938914357609	2.62415648219016	0.00868638665415068	0.0805365614543782	1.28961402887042	1.46217224939022
HES4	-0.41098917653842	0.123304585051561	0.000858773982536905	22.4043990106292	-0.565622283536471	0.208347871013849	-2.7147975200518	0.00663163026702129	0.0684522701527799	-1.16268046103034	-1.19979559603112
ISG15	-0.288434357201834	0.224945740816729	0.199758576739143	5.29487106430307	-0.346475951415101	0.362718685007943	-0.955219473756953	0.339466719845563	0.647811745560985	-0.783606920135096	-0.69625676229723
AGRN	0.296303847676886	0.106272157113152	0.00530082486205531	29.0425872412875	0.429150916164382	0.17323259539434	2.47731043449114	0.0132376707980802	0.104815463701986	1.02504314373011	1.08592341171243
C1orf159	-0.0590468635720282	0.0628341464727636	0.347358268402094	52.1673396341959	-0.0813460144057973	0.113020925635433	-0.719742949798445	0.471683276660441	0.7540227699522	-0.0740899062955795	-0.0870600763327772
SDF4	-0.0145117133956721	0.0680513719570065	0.83113474056781	41.6030792577383	0.0441426115750153	0.12757513957589	0.346012645737742	0.729333211156439	0.901454858005424	0.0636614866160902	0.201278750795074
B3GALT6	0.16863083999346	0.143564992764605	0.240156457545216	6.2725801713036	0.353287505300467	0.261164178632549	1.35274105028597	0.176138371210622	0.469239334245351	0.630138566649526	0.91160986943359
UBE2J2	-0.175755684250834	0.0497039159774244	0.000406153106498267	52.2177703382189	-0.247350172629377	0.104133177218406	-2.37532532125272	0.0175334891562952	0.12475415514595	-0.435081225510194	-0.468492607818554
LINC01786	0.0840150818678569	0.165351252402802	0.611382746534564	5.62487057304228	0.235339750113699	0.301302336838344	0.781075090831321	0.434758331268574	0.724768240161146	0.368414097372517	0.640597918134389
SCNN1D	0.0677012437516645	0.0750679740441759	0.367128123342597	20.7882080307181	0.0676827386696728	0.155235273005372	0.436001028370212	0.662835983447309	0.866050141614823	0.317953867299372	0.255367578239498
ACAP3	0.0250668171196713	0.10399591674225	0.809526787688896	61.1380510146265	0.0328494615148944	0.168458779461459	0.194999997150103	0.845392949852374	0.946419887801595	0.186081590428384	0.175330154916656
PUSL1	0.585912420428297	0.17207296692434	0.000661584668192684	4.19890822388353	0.871601507650801	0.324407438276764	2.68674945396044	0.00721510502777545	0.0717923794846253	1.92082959864696	2.10255486826152
INTS11	-0.192758354612059	0.0591802900661359	0.00112541818501886	64.2300566778929	-0.282803450113944	0.109951209664601	-2.57208129839242	0.0101089150274295	0.0886566609436438	-0.487672078268117	-0.549954623741029
CPTP	0.241533474347103	0.10946390210083	0.0273481321187163	10.6611742603918	0.380777338118371	0.211847795104618	1.79740996563278	0.0722705598121016	0.292765275521619	0.855633246455863	0.974774049379803
DVL1	0.00773851973346633	0.0618745573990268	0.900469811469008	31.8815681147339	0.0175137719799674	0.128296009085645	0.136510653018645	0.891417603495672	0.964775269190805	0.13248354276749	0.140092899753994
MXRA8	-0.175918443102088	0.0890264750779515	0.048152069597282	15.1360448950571	-0.248524843739087	0.167077400044888	-1.48748330816925	0.136887208535123	0.413671817667827	-0.435584653889357	-0.471191683431085
AURKAIP1	-0.0853040231959403	0.174312332761568	0.624576535130986	20.3280393752934	-0.0281863127130008	0.285329041916778	-0.0987852919690592	0.92130874667675	0.975637865611583	-0.155305761586851	0.0350865000343196
CCNL2	0.0600542801289111	0.0413807615988984	0.14670723256142	178.450760688099	0.0642459815388566	0.0759580835214097	0.845808353244565	0.397659664772082	0.698173939923677	0.29430109221255	0.247470842479762
MRPL20-AS1	-0.0303744045650702	0.20781820606935	0.883796238172209	2.79460374038901	-0.121718449545514	0.371559235337358	-0.327588276563762	0.743222987191535	0.907223005332284	0.0145966963266367	-0.179824982359091
MRPL20	-0.116878504177105	0.0850605692089882	0.169422404887164	41.3456161910165	-0.114730925115649	0.141415204709936	-0.811305441667183	0.417190285831848	0.71308184590309	-0.252968590125545	-0.163769546395177
MRPL20-DT	0.265586064892249	0.204155713305362	0.193292858082278	3.32162627371999	0.417094396023644	0.371409802650076	1.12300319767438	0.261436136379028	0.567529904621462	0.930030162994991	1.05822079843212
ANKRD65	-0.461719699057971	0.131516095921729	0.000446849974423694	12.7552970127758	-0.598228535715343	0.228453836929273	-2.61859701616895	0.00882921814098268	0.0813000309779588	-1.31959472117165	-1.27471591997927
VWA1	0.161655324742017	0.125613125083824	0.198118616426023	37.6053990340926	0.309856132363878	0.203364542683018	1.52364875546101	0.127596476908994	0.398134398606167	0.608562644297008	0.811816354003728
ATAD3C	0.162226514015379	0.208128568079543	0.435712695017132	7.54310700564911	0.235462149056194	0.349946827500753	0.672851217820191	0.50104194960056	0.772034991896872	0.610329386246012	0.640879157706859
ATAD3A	-0.167615178079384	0.0731385248422065	0.0219201019891759	22.8746947933726	-0.237886392729025	0.146289166317347	-1.62613813939561	0.10392027220335	0.357330605184378	-0.409901877070082	-0.446747408400394
TMEM240	0.0518535456295046	0.185517792984092	0.779855668072659	16.3988226624702	0.0900204091373272	0.297837377930053	0.302246849481963	0.762463892514187	0.915114682925768	0.268935451910033	0.306693486488719
SSU72	0.151844722326952	0.090985141518539	0.0951380282358958	28.0516551817247	0.278034207814392	0.150492706435379	1.84749290779603	0.0646757350621652	0.275415367586153	0.57821753166965	0.738698202220374
ENSG00000215014	-0.283567214081467	0.161543363969861	0.0791972683293303	5.08257439281251	-0.362625060244551	0.306617284396262	-1.18266346582049	0.236942548853493	0.540258089812859	-0.768552390360838	-0.733363034380849
FNDC10	0.122820881969162	0.206135364038329	0.551291237457425	6.6438813449906	0.24012936984575	0.361221400932019	0.664770606686567	0.506197225467647	0.775200400774427	0.488444073601148	0.651603165224585
ENSG00000272106	0.0630598507205291	0.306522444712602	0.83700440184728	3.77431203118779	0.0725394738860763	0.498026571002194	0.145653822726974	0.884194676620682	0.96312531214042	0.303597603706286	0.266527038509487
MIB2	-0.118760680135881	0.0668434199582121	0.0756176716721891	49.8917636868899	-0.160191807144963	0.122207059991498	-1.31082285390147	0.189917619454523	0.485784680847132	-0.258790336745902	-0.268226323270989
CDK11B	0.0414244354680994	0.0822030255898428	0.614311724079663	41.2814632362982	0.0512046390626821	0.138676555329956	0.369237892741494	0.711950413968265	0.893004249448203	0.236677236862506	0.217505374578889
SLC35E2B	0.108912434711398	0.0640451484339833	0.0890261773677185	99.8230291795055	0.181038254322895	0.102864328580413	1.75997118555409	0.0784126922666038	0.306616883963165	0.445423942863773	0.51582780861066
CDK11A	0.179670273608277	0.0881154137649563	0.0414466920914804	56.4032269638594	0.25035577635391	0.144296243446138	1.73501243258187	0.0827386031223853	0.315988975090108	0.664284569332241	0.675100673745765
ENSG00000290854	0.120844548718754	0.0816628265385312	0.138926962095639	36.1016753579568	0.163499166826653	0.137586137819529	1.1883404056382	0.234699324902394	0.53812680169546	0.482331089654237	0.475527742544652
NADK	-0.045415124825627	0.0484699609322876	0.34877159628508	52.7303116503059	-0.0666657568412361	0.094301675281432	-0.706941384045195	0.479602904842589	0.759331816350215	-0.0319256609143734	-0.0533288260699243
GNB1	-0.110675674938455	0.0323456013990414	0.00062239918983879	207.632577032741	-0.156607434646264	0.0619718458018545	-2.52707390944901	0.0115017294895671	0.0962672808943304	-0.233782658019472	-0.25999040743251
FAAP20	0.133260121496209	0.0521094497791754	0.010548455769668	42.8505971587504	0.222095453120865	0.101290533247245	2.1926575564445	0.028332060900147	0.168971202485025	0.520733619725836	0.610166115800124
SKI	0.0125298259624068	0.0523114877119129	0.81069974548225	126.583673669972	0.00176367574260582	0.0978985065675291	0.0180153487978824	0.98562660882827	0.994922912963743	0.147303501929844	0.103903450385682
MORN1	-0.024612179829593	0.0645792202552498	0.703117109744351	27.97918777456	-0.0424130279530288	0.127462666947462	-0.332748631177713	0.739324036920792	0.905799861689815	0.0324197974150771	0.00239736702222645
RER1	-0.0889200307381379	0.0619587796548513	0.151244872550967	46.6324200027789	-0.0654032745629455	0.112530797154699	-0.581203334701645	0.561103420452817	0.808930749116544	-0.166490411773149	-0.0504279842083865
PEX10	-0.0637111610779759	0.122462651822449	0.602889530988125	15.1451222252083	-0.0665748699422256	0.217672981630796	-0.305848109597479	0.759720296323165	0.914343640559713	-0.088517015575652	-0.0531199926265972
PLCH2	-0.280088586058797	0.541664448884456	0.605094215208492	2.79516041916107	-0.373148475944187	0.828493829626006	-0.45039379003297	0.652426521891031	0.861463706492632	-0.757792667902358	-0.757542989468378
PANK4	0.00239149922067157	0.107786271012046	0.982298452836948	11.8503772569099	0.119266160226935	0.207175306301503	0.57567748954292	0.564833193368122	0.81070411255598	0.115944707248849	0.373892290378243
HES5	-0.288804660909946	0.168362500860498	0.086276674390678	38.8782257455849	-0.368728460460807	0.271422942243902	-1.35850144948125	0.174304622960823	0.467116801509289	-0.784752304205673	-0.747386992696533
ENSG00000272449	0.132567618912696	0.226966991418635	0.559164300749167	6.56742781516062	0.190710266725573	0.376835669790127	0.506083372712001	0.612798122523735	0.840136485867847	0.51859164434019	0.538051469841763
TNFRSF14	-0.175797045536849	0.129393627742163	0.174266360387732	7.39679635117602	-0.215103340876483	0.243056477051216	-0.884993247191506	0.376160273451087	0.680630996907256	-0.435209159843832	-0.394398134526288
PRXL2B	0.312550654685248	0.134757660372663	0.020375875382369	9.52705472625747	0.4089408709615	0.266129637292873	1.53662280955001	0.124385703575391	0.393600413421514	1.07529604030521	1.03948620926118
MMEL1	0.352486649980171	0.2168738254107	0.104097059087152	3.03929283302832	0.506593211264675	0.379375775327057	1.33533357744823	0.181767193671722	0.475332496787717	1.19882181617899	1.26386480173706
TTC34	-0.16940850552405	0.109015216806586	0.120186914094109	10.7869708595774	-0.273112569238876	0.181196577152212	-1.50727223180077	0.13174089216928	0.404807855390522	-0.415448806910246	-0.527687607877932
PRDM16-DT	0.09755855949628	0.064404810139776	0.129830324978519	191.061272364189	0.190984804184281	0.107997128212029	1.7684248400506	0.0769899069288531	0.3032700916933	0.410305342844813	0.538682282461057
PRDM16	0.0754578510231203	0.0572887937541159	0.187788839387029	816.886889721204	0.0788548350543115	0.100973451486377	0.780946217976418	0.434834127314245	0.724768240161146	0.341945780466403	0.281038025604175
ARHGEF16	-0.00330398154574116	0.218751602278099	0.987949365352433	8.67637241874468	0.019962008672837	0.31547974558648	0.0632750880273708	0.949547452876657	0.984203219936805	0.098328051511343	0.145718283656606
MEGF6	-0.218585848416855	0.154228503854308	0.156399423099379	6.46393684158504	-0.236136708496672	0.322202442186093	-0.732883049844446	0.463629762093591	0.748288856933618	-0.567558936916617	-0.442727108588699
ENSG00000238260	-0.0733420100837157	0.131138639356496	0.575976929037445	7.92386877874031	-0.173933303328841	0.259698609773956	-0.669750613914467	0.503016780685915	0.773324265396406	-0.118306134063164	-0.299800554494518
TPRG1L	-0.24171481425851	0.241927994613591	0.317737131759806	11.1545300497528	-0.256979869615077	0.379058038092153	-0.677943332658212	0.497807623622763	0.769996076192076	-0.639098995694408	-0.490619039698349
WRAP73	0.165872649300551	0.075050524983207	0.027095001938405	19.4721454395063	0.240254947691763	0.137428702959573	1.74821520190318	0.0804267702181006	0.310597881842515	0.62160722436462	0.651891709055147
LRRC47	-0.205432579223297	0.075410391286561	0.00644585179550403	19.7356061605055	-0.296068370894729	0.139083398111617	-2.12871108208852	0.0332781713950314	0.185948052670853	-0.526874642700027	-0.580433813946363
CEP104	0.000211442897127011	0.0696681290427087	0.997578422638478	65.7367983006171	-0.0134379169614903	0.116391029660257	-0.115454919513258	0.908084550475234	0.969941446800847	0.109201588745712	0.0689743133701525
DFFB	0.27436416010758	0.15579452025196	0.0782275288552795	11.9094160755644	0.358815487732146	0.276153218365732	1.29933480353989	0.193829055321165	0.491037644288081	0.957181634096691	0.924311673746734
C1orf174	-0.0185476089818724	0.177307077167967	0.916687447132198	5.46744154352316	0.017116976334981	0.332870353712231	0.0514223515073942	0.95898897440508	0.987794301650377	0.0511780833617254	0.13918117098184
LINC01134	1.01494167134336	0.303199193013523	0.000815610934496023	2.51832425400469	1.27742636613157	0.476206136203207	2.68250715187439	0.00730725893512944	0.0723348264482662	3.24785727632113	3.03503032409736
AJAP1	1.85788697835351	0.420447148398115	9.92339297884804e-06	25.7870123245792	2.53351204527846	0.732850552945453	3.45706506612547	0.000546092977163678	0.0125787552808043	5.85516610382456	5.92117453570648
ENSG00000236948	-0.000522140984249566	0.249268138583858	0.998328675587663	7.07026367834594	0.0112559496425543	0.397279590611639	0.0283325645428325	0.977396908269617	0.992713116451712	0.106932545056019	0.125714121286693
ENSG00000289893	-0.13798072424218	0.21151489537662	0.514178515053082	3.0774909667879	-0.0725093035259789	0.402297740100683	-0.180237909136233	0.85696579854688	0.951701522842132	-0.318239734288788	-0.0667557114483906
KCNAB2	-1.52746461688764	0.394249884148659	0.000106906798709646	6.67938127019101	-2.03065887018082	0.583936395723256	-3.47753434287252	0.000506048218877963	0.0118073063558634	-4.61604362362784	-4.56605232081996
RPL22	-0.302762538117827	0.138065345837634	0.0283150851720501	34.3261298940661	-0.401591112810835	0.24104705500222	-1.6660278749605	0.0957078625569694	0.341473291659958	-0.827925326410872	-0.822896454696429
RNF207	0.696760675689414	0.251790175654423	0.00565353029361196	5.15015699628643	0.960371856170364	0.42229499503092	2.27417295367198	0.0229555897268891	0.149214458818715	2.26369363982749	2.30652505261731
ICMT	-0.249502292072579	0.128426884159416	0.0520454654815936	10.5087319642415	-0.312378672878587	0.246764474113812	-1.26589807548437	0.205549575517005	0.506410196989327	-0.663186394342641	-0.617910464179555
NOL9	-0.0924428640098068	0.0590381877910232	0.117391997044693	40.1951213739229	-0.135829514390404	0.107221229816048	-1.2668154862935	0.205221273396111	0.505755040940933	-0.177386865209285	-0.212248382130179
TAS1R1	-0.0757253692739947	0.217687116556	0.72794281191155	2.53586581398844	-0.167725040069523	0.379790738900657	-0.441624881520334	0.658760675876042	0.863947286082955	-0.125678087384747	-0.285535649347127
ZBTB48	-0.0511791518223314	0.102677756724932	0.618170855757395	21.372366493445	-0.046654160613541	0.174658715176755	-0.267116133118962	0.789379746331906	0.925416401544562	-0.0497543365656805	-0.00734760553977053
KLHL21	0.114060869872829	0.0567406252474948	0.0444084126076527	91.8665786188851	0.188975999235816	0.0967755953194946	1.9527237069628	0.0508523429978159	0.239367661553725	0.461348535281092	0.534066593523179
PHF13	0.108602034203648	0.0707956189741225	0.125024250330255	21.7135069817433	0.199487217187695	0.13455600482584	1.48255900913451	0.138191614686557	0.41492888573539	0.44446384500548	0.558218521494671
THAP3	0.0687101809050211	0.0876510697639208	0.433095393338787	14.2258485147552	0.0392443408213582	0.185952439225197	0.211045044554815	0.832852122378523	0.94162440231896	0.321074604462822	0.190023853125861
CAMTA1-DT	0.582089158590421	0.155154979852679	0.000175665661137054	8.76784622017801	0.785231304357125	0.263693157404596	2.9778220720089	0.00290304458562233	0.0398272174284701	1.9090038915022	1.90409956666072
CAMTA1	-0.0297834067831881	0.0303221446463993	0.325985143716289	1146.29817040779	-0.0781477211550986	0.0564075532178008	-1.38541235520985	0.165926415214402	0.455504105149272	0.016424707848762	-0.0797112658927108
CAMTA1-AS3	-0.092754533752241	0.205738241101775	0.65210660351972	3.18316240907586	-0.184584122717942	0.387375977466805	-0.476498630413289	0.633719182843959	0.852354690485986	-0.178350888929396	-0.324273248705653
VAMP3	-0.0858072576019151	0.0814235651290579	0.29195703305545	24.0343188756138	-0.134825349781848	0.156910674307937	-0.85924906241403	0.390203120359697	0.692290350082369	-0.156862312762935	-0.209941084212052
PER3	0.19116703523139	0.0648364729846303	0.00319372810446329	440.168997828801	0.281295618753026	0.107560700684218	2.61522672280526	0.00891682441530019	0.0818250048108358	0.699845130401105	0.746192039988358
ENSG00000236266	0.699602801547225	0.256473827344955	0.00637631539905736	2.59494032165634	0.896789212185911	0.405803858207173	2.2099080480602	0.0271115445785929	0.164413166374892	2.27248460144306	2.16042938180355
PARK7	0.107959661461598	0.0703236166084167	0.124738740651006	46.3787610384551	0.226973317012468	0.125907646519424	1.80269684397168	0.0714358381162822	0.290618050901564	0.442476925917178	0.621374124035142
ENSG00000284747	-0.0253704217907859	0.193983340079984	0.895944122426671	3.25999777634444	-0.0917276597582549	0.349345695263849	-0.262569887082696	0.792882112478721	0.926137865236682	0.0300744839737887	-0.110914281613841
ENSG00000284716	0.392475901783612	0.198253763253114	0.0477412601267642	3.90570869819285	0.651246744385312	0.362750374213774	1.79530274998841	0.0726054771445114	0.293311225819078	1.32251231942431	1.59623938751252
ERRFI1	-0.100883712638357	0.0657130658196691	0.124730919241518	80.9768344063501	-0.148488732131511	0.117375940334452	-1.26506958503085	0.20584638466011	0.506679564913227	-0.203495201014485	-0.241335831030807
ERRFI1-DT	0.00729757368411087	0.11562979535856	0.949677690337076	22.3279722891643	-0.0182995465303875	0.191034967721672	-0.0957916068907815	0.923686083436125	0.976306448246656	0.131119655315509	0.0578036072055934
SLC45A1	0.00754457446636643	0.12548884646182	0.952058886823284	13.9135295810134	0.064339899777761	0.221172947612829	0.290903116643317	0.771125417614153	0.919521271566373	0.13188365188162	0.247686641119997
RERE	-0.002332457868439	0.0330231484759547	0.94369144075682	886.388139382877	-0.0229796451699415	0.0601236959397393	-0.382206130391144	0.702308475017207	0.887807339809231	0.101333065287317	0.0470500098813389
RERE-AS1	-0.0778247747633493	0.164093983188115	0.635307723442916	3.94976612524303	-0.0518243784564278	0.321201453816191	-0.161345404389373	0.871821364155049	0.957681445046768	-0.132171745299895	-0.019227363861783
ENO1	0.074030488652217	0.0584221374460138	0.205096292465056	279.63580126886	0.148069090402006	0.0991297774981206	1.49368932463117	0.135256840066851	0.41192294031185	0.337530814894197	0.440073611909291
SLC2A5	-0.989055758031996	0.259880814059923	0.000141343589794965	2.65846417931947	-1.09310788812606	0.524589702320621	-2.08373874532895	0.0371839378416523	0.19847752996716	-2.95069456856338	-2.41181444925724
GPR157	0.347341721909115	0.192892422781075	0.0717499027483397	4.62929516916352	0.466300113309229	0.338885025311402	1.37598323467006	0.16882682384653	0.459603972325155	1.18290807152085	1.17128219104215
MIR34AHG	-0.0794628999080738	0.237067216672376	0.737480684617948	24.2093941395073	-0.211967482181493	0.357807005002157	-0.592407301193601	0.55357787838145	0.80516807568693	-0.137238619882239	-0.387192781761565
LNCTAM34A	-0.0868418351205059	0.225972374818286	0.700753971438528	5.14930463519966	-0.260082424596043	0.384905599046016	-0.675704446078866	0.499228312565732	0.770265110995806	-0.160062357978829	-0.497747869560969
H6PD	-0.0651010443350436	0.078285384703859	0.405642563140019	69.3345345454265	-0.0789373896388232	0.136537750255217	-0.57813600627865	0.563172299393103	0.80982548611852	-0.0928160547365738	-0.0815257098922157
SPSB1	-0.30684005934371	0.234210713001984	0.190161135807015	27.0109428419861	-0.451198970068555	0.362600865479039	-1.24434057671778	0.213374243086859	0.514794235909988	-0.840537481669539	-0.9368818558929
SLC25A33	-0.0501204758524308	0.0646546219801257	0.438219542790583	188.850136649246	-0.0989884552630389	0.110418519593548	-0.896484173374328	0.369994229347669	0.676112961809985	-0.0464797525816043	-0.127597620390574
TMEM201	-0.196945958656518	0.128396290948501	0.125056387048942	10.1721899162133	-0.228122207862141	0.227676833892217	-1.00195616726704	0.316364763363395	0.627632117044744	-0.500624730000569	-0.42431195984582
PIK3CD	-0.0266043079418218	0.150223224401157	0.859431018900126	16.5918395621805	-0.00990592261407332	0.248521748340366	-0.0398593792302899	0.968205236026929	0.989311296121805	0.0262579584804077	0.0770898784231329
CLSTN1	-0.0444977246721843	0.0680714823348159	0.513310814612561	202.628748401177	-0.0256091589072314	0.10450868597691	-0.245043353744677	0.806422863000245	0.931702609095027	-0.0290880562696449	0.0410081004971158
CTNNBIP1	-0.184655676447379	0.0605650314401867	0.00229694149391183	88.963296288903	-0.271493394180444	0.0999862797263256	-2.71530648928587	0.00662144601515059	0.0684125417741905	-0.462609735397829	-0.523967182750843
LZIC	0.0644313353945144	0.0626332140004987	0.303616556129548	29.9092363248424	0.134473596688369	0.11495382702151	1.16980530507442	0.242079328277529	0.54583587726278	0.307839734325591	0.408834854763177
NMNAT1	-0.0308804984154581	0.0795754298681524	0.69796738145114	25.8342877409379	-0.0105489742149148	0.144015742283131	-0.0732487577238312	0.941608167510205	0.982156491091992	0.0130313006210222	0.0756123202546526
UBE4B	-0.0614155816230131	0.0416707109781855	0.140527125336894	231.784445297079	-0.0918426587018035	0.0692904469434051	-1.3254736078816	0.18501411735378	0.479664548698965	-0.0814165732012952	-0.111178517995781
KIF1B	0.0256294634483467	0.0326271118630698	0.432144895109469	1439.1872392862	0.0140030294068653	0.0502971245718264	0.278406161904313	0.780700589910616	0.923016702279769	0.187821908248909	0.132026165514423
ENSG00000284735	0.22239196371203	0.219300164837691	0.310535763509357	2.85088422102594	0.278840194964893	0.41196246212638	0.67685825918613	0.498495889822648	0.770223237736368	0.796426760298896	0.740550142090136
ENSG00000284642	-0.0477574118355806	0.115848997419563	0.680164652903378	9.79048863539239	-0.01966469217721	0.234864089628272	-0.0837279645787229	0.933272722687726	0.978958783838361	-0.0391705741333102	0.0546668727678153
PGD	-0.176549224132671	0.0778998267812731	0.0234292149342638	61.5330557725843	-0.230600905319168	0.14054734283766	-1.64073472086573	0.100852494189422	0.350798808617688	-0.437535718727825	-0.430007334322812
CENPS	-0.349483798985183	0.148647527188537	0.0187184771854647	8.2079931120768	-0.494953354989336	0.262363749319195	-1.88651578685579	0.0592254830704135	0.261085148325586	-0.972438564551576	-1.03741756525422
DFFA	0.0621540168406902	0.0530012790179723	0.240920544557217	44.6883759351654	0.100123186340395	0.0951090073214806	1.05272033806394	0.292469184558506	0.602147811959354	0.300795774629696	0.329906928397884
PEX14	0.0428662480424986	0.0415633510073056	0.302378004971973	114.927256681578	0.0524355955180342	0.0795556885861224	0.659105545435263	0.509827994913788	0.778243032059511	0.241136898268262	0.220333778649836
CASZ1	-0.151119417870042	0.114930131391449	0.188549981759699	11.3995438684544	-0.193784189516823	0.220537662001745	-0.878689779142076	0.379569501946541	0.683167827359394	-0.358878944914793	-0.345412506941638
TARDBP	-0.0283744016813559	0.0694704711491246	0.682951914006876	67.7860914242167	-0.0397360830790266	0.118818921033378	-0.334425550522077	0.738058461678096	0.905276986156266	0.0207828926674602	0.00854826029420894
SRM	-0.321748496606387	0.0831973360374114	0.000110050058108962	24.1656651032742	-0.449954182459525	0.160965724009741	-2.79534158733256	0.0051844903300932	0.0585457487414981	-0.886650675201786	-0.934021671582125
EXOSC10	0.0277570240377447	0.0698829023159063	0.691224886094266	104.765415809841	0.0406794404675678	0.114145620290814	0.356381965106737	0.721554533695128	0.897777051975769	0.194402652526923	0.193321322881112
ENSG00000226849	-0.0209901982228637	0.0953613584792197	0.825783775105794	13.3559301643669	-0.00671710813215508	0.165265186082638	-0.0406444230111252	0.967579368955909	0.989311296121805	0.0436229259428056	0.0844169092234
MTOR	-0.0240553530276507	0.0396994832336814	0.544557136410951	126.370017921871	-0.0192831662953227	0.0671255832582104	-0.287269999891794	0.773905591607752	0.920612919379324	0.034142114894065	0.0555435157658757
UBIAD1	0.0672410831476842	0.072744834969036	0.355308447267394	22.6065992255059	0.133944350141521	0.134812188179246	0.993562614408634	0.320435852755347	0.630690886877153	0.316530547429329	0.407618789742247
ENSG00000284708	0.699852533962245	0.14597165096827	1.63128698069229e-06	6.4529594631649	0.893997368941742	0.282027101824191	3.16989879043269	0.00152492043221945	0.0260922865610449	2.27325704720529	2.15401448323998
FBXO2	0.53474230397514	0.0925444829957187	7.54954331635279e-09	127.304627276313	0.813200937838662	0.146620880519928	5.54628327803649	2.91805920886329e-08	7.16958305014047e-06	1.76255563327439	1.96836619839908
FBXO44	0.421978118577172	0.100831957820666	2.85211235386666e-05	42.3096692357995	0.629411969247406	0.164687742997452	3.82185072059155	0.000132453866018601	0.00472534764874692	1.4137654406376	1.54606899633439
MAD2L2	-0.0370789696180761	0.0801373762411432	0.643584735355082	24.5252987905016	0.00928772409111063	0.165984647907513	0.0559553200142086	0.95537740082359	0.986653606978677	-0.00614115167120824	0.121191672797113
FBXO6	0.273354235455651	0.107475727908169	0.0109778103942137	10.0514781136563	0.455912464573375	0.200604061730219	2.27269807321501	0.0230443808542279	0.149422753688698	0.954057842507615	1.1474141916143
DRAXIN	0.0982464229122076	0.212652160989029	0.644077528224124	12.8816907616633	0.0675477288812924	0.423988637052633	0.159314950869561	0.873420742107506	0.95834567656914	0.412432968850379	0.255057362363533
AGTRAP	-0.122813218593272	0.0909859179806185	0.177078640848788	24.6109480264218	-0.104422275783972	0.169793668181441	-0.614995110844691	0.538557949247179	0.795958412777274	-0.271325217960474	-0.140083066171681
MTHFR	0.1279358519078	0.0856342864738061	0.135181028101912	27.8867526653399	0.208798616781459	0.140321461738944	1.48800200763238	0.136750364178188	0.413412361206842	0.504265154948321	0.579613592297305
CLCN6	0.00264867337754291	0.0500023103591055	0.957754998046614	73.8829462455054	0.0218564312081953	0.0855197543775883	0.255571725705554	0.798281553083546	0.928385232213053	0.116740171015999	0.150071152832282
ENSG00000285646	-0.456928912915587	0.253252979157388	0.0711938410519954	2.6534503715925	-0.440157110977185	0.458595936913902	-0.959792871125724	0.33715947091609	0.64595675571542	-1.30477637068575	-0.911510658504832
KIAA2013	-0.000654754531263256	0.0769372138679247	0.993209888954223	29.827317440123	0.0581920930172674	0.134729286570147	0.431918660735797	0.665800531617482	0.867289978631673	0.106522358927809	0.233560648609724
PLOD1	0.250919552771378	0.0791325970494247	0.00151980664832021	37.8146837375134	0.374500412959201	0.14008864312939	2.67331030262961	0.0075106741027509	0.0734135571128442	0.884665266597304	0.960351377809226
MFN2	-0.0242543532990061	0.0696704233782102	0.727742675724121	38.4285989441048	-0.00369231738615568	0.131298506082098	-0.0281215491046559	0.977565207168678	0.992741255644593	0.0335265884063255	0.0913670579655019
MIIP	-0.038763775063768	0.0896405816785598	0.665424878355764	27.7756497880201	-0.0361315426641006	0.152526872972842	-0.236886405391226	0.8127449167903	0.934252618216113	-0.0113524127988835	0.0168305165341778
VPS13D	0.0149992019793044	0.0294215345470456	0.610189116924773	338.71666346628	0.00294910102614844	0.0565191598590203	0.0521787838585109	0.958386237928931	0.987770836344318	0.154941513356848	0.106627236172903
DHRS3	0.0339691330750329	0.108162909602633	0.753479052230647	133.833611809747	0.0321139427612555	0.176164205351764	0.182295504907654	0.855350826146201	0.951197983595308	0.213617287919798	0.173640132310247
PDPN	-0.255636539888239	0.173266360655442	0.140106041224548	17.7617721050961	-0.385118611307611	0.327424592764572	-1.17620551362959	0.239512761759716	0.543436259227026	-0.682160197680596	-0.785047113959941
PRDM2	0.0367362254837992	0.0525952115620704	0.484882741644442	91.5831117337659	0.043837640697983	0.0894652915659151	0.489996063620771	0.6241366843168	0.847787830428293	0.222176164046036	0.200578010434708
ENSG00000289380	0.0221548098694577	0.158243039268932	0.888656074041006	4.94847914456725	-0.0198541855183945	0.299792270999071	-0.0662264755933484	0.947197518565246	0.983276036172718	0.17707447911749	0.0542314684646872
KAZN	-0.118715742643995	0.320475635865477	0.711057584746881	153.914338395915	-0.440080285199234	0.483869039684859	-0.909502880130243	0.363084738211955	0.670174941479772	-0.258651340872378	-0.911334133704003
TMEM51-AS1	-0.520188591777146	0.123983654209537	2.72123329189613e-05	22.2570469175009	-0.731564966976304	0.215645546517598	-3.39244180457306	0.000692726453771617	0.0150984572236029	-1.50044448550781	-1.58108687513721
TMEM51	-0.165848876739192	0.0777687973038934	0.0329584616810452	47.8051775252532	-0.251737214549291	0.129533619703192	-1.94341218230534	0.0519663765164877	0.242012280755705	-0.404438541503688	-0.47857284028474
FHAD1	-0.0375824374501204	0.396259281697622	0.924439494854336	2.85875845671559	-0.178251879149997	0.636710289850532	-0.279957591374629	0.77951004151264	0.922666776143721	-0.00769842485600003	-0.309723470435323
CASP9	-0.269031710365087	0.0772144530623227	0.000493583899901186	39.2480294851	-0.371721851890251	0.134598914870834	-2.7617002131627	0.00575012492075541	0.062541933420203	-0.723592715235117	-0.7542649943254
DNAJC16	0.0254330633363613	0.0420407954368945	0.545204567559275	66.2097044188108	0.0461604426322724	0.0725583923762325	0.636183370669509	0.524656910607936	0.78746606030156	0.187214424297763	0.205915179282869
ENSG00000237301	-0.137881606316573	0.191858292537736	0.472348103367028	3.02937753595576	-0.195724128284833	0.355994184356142	-0.549795858712759	0.582459399436495	0.82174713948688	-0.317933153256484	-0.349869960074908
PLEKHM2	-0.0998903681747628	0.0367686523527847	0.006593108718981	105.288373723278	-0.141615221212961	0.0730820567554619	-1.93775637276898	0.052652952702909	0.243600650793259	-0.20042269350167	-0.225542367192831
SLC25A34	-0.204317742995401	0.184096137402403	0.267066841758707	9.12998999404167	-0.193473904754813	0.32725925806313	-0.591194595685023	0.554390043385366	0.805482388991766	-0.523426349775159	-0.34469955671484
UQCRHL	-0.0615847558529256	0.143110261552475	0.666955012630037	8.87653289560672	0.0118939658258683	0.266846612830553	0.0445722945466838	0.964448226453406	0.988902462230062	-0.0819398449478355	0.127180109431415
SPEN-AS1	0.101558048617038	0.12901708554566	0.431183856294223	39.2116372883794	0.164328551646347	0.206910789157768	0.794200014002401	0.427079000373279	0.719716768577409	0.422676137489893	0.477433443912239
SPEN	0.18405309953095	0.0338894209769085	5.60423391686689e-08	295.606160185879	0.25221985090802	0.060812340658984	4.14751098502173	3.36109348026336e-05	0.0016616918254863	0.67784106062837	0.679383811491597
ZBTB17	0.0455956949882	0.0647943432003021	0.481620430961555	27.9710568386036	0.0419560515412685	0.135021217123163	0.31073673038362	0.756000771761954	0.913381602320824	0.249579333449462	0.196254628882451
FAM131C	0.366459024403535	0.160505599649931	0.0224212903752301	13.7113226156318	0.634644001738154	0.243880256547411	2.60227707942721	0.00926069985542736	0.0836475894271613	1.24203967963022	1.55809078795164
EPHA2	0.137076988981182	0.125002618471666	0.272819374799737	8.68634373818886	0.271984896924134	0.25065365827018	1.08510244295322	0.277876285468953	0.584678701530296	0.532539548537846	0.724798526505576
ARHGEF19	0.260041936119091	0.220321629561194	0.237887564903053	2.49986685897369	0.362716346489014	0.386311724635995	0.938921402995949	0.3477710994734	0.656079998371826	0.91288165315591	0.933274789168196
ENSG00000288398	-0.192554226034545	0.213661593234889	0.367476024186536	2.35092814901347	-0.18666552422041	0.380023347287722	-0.49119488461082	0.623288616600458	0.847385676717917	-0.487040689448853	-0.32905574483479
FBXO42	0.112865681089443	0.0359246935040554	0.00167952936782075	222.791368977973	0.135143758924509	0.0705670842087528	1.91511042917295	0.0554784220700777	0.251436023557401	0.457651704372207	0.410374705818549
SZRD1	0.0317300457232245	0.0518979134306951	0.540939120226592	42.7661984423301	0.0859244709046162	0.0988998919935405	0.868802474629884	0.384955179355918	0.687804075326111	0.206691580914407	0.29728213134177
SPATA21	-0.0256016907205315	0.167900846803901	0.878807567025651	4.26740346894836	-0.012927865352481	0.326951402722487	-0.0395406327816066	0.968459358557092	0.989311296121805	0.0293591475017324	0.0701462736300321
NECAP2	-0.0604629291471264	0.0785874255454552	0.441672774748493	22.6772304701547	-0.0868376375566096	0.146546401076172	-0.592560696945898	0.553475188745063	0.805163152479585	-0.0784699298197307	-0.0996783368799562
LINC01772	0.0424508013488459	0.151690431027739	0.77959140448721	4.62136654447295	0.0195543530654671	0.275270174065187	0.0710369480888125	0.943368349432774	0.982382555510009	0.23985188271303	0.144781601636364
CROCCP3	0.126991981991792	0.0592433485815544	0.0320677394349572	88.9686573643939	0.167919196837532	0.103827041084106	1.61729733491594	0.105814114303939	0.361542704920495	0.501345676847482	0.485683772696753
ENSG00000261135	-0.133624167988583	0.216330323064664	0.53678247623963	2.49768917436252	-0.280965066800082	0.422357894242449	-0.66522982198315	0.50590350892672	0.77518012857939	-0.304764497540859	-0.545730517497238
NBPF1	0.111277483643227	0.0948968866937388	0.240950354649136	48.8570725863476	0.14943487314083	0.154839573023714	0.965094841213133	0.334497310608255	0.643822954163022	0.452739260840104	0.443211810211694
CROCCP2	-0.0966821985390474	0.0759944387345087	0.203292375480838	63.0843801416553	-0.140005693496173	0.122524418133398	-1.14267584885604	0.253173200733079	0.558489541978998	-0.190499524178861	-0.221844109040261
CROCC	0.387337691676821	0.0894012495487647	1.47374887821525e-05	55.9141354621072	0.552695938109733	0.151883684314468	3.63894213262172	0.000273760301049851	0.00772051659447719	1.30661935405919	1.36979636391651
ENSG00000290851	0.29951435809225	0.135244315984204	0.0267863658090774	10.6855163451795	0.479908792035843	0.243880087521157	1.96780637941263	0.0490903198997637	0.234703562152153	1.03497355330373	1.20255124377201
ENSG00000238142	0.631473975344098	0.207778715761827	0.00237234221209336	3.18646087099676	0.975059175151559	0.395072805465717	2.46804933587405	0.0135851594394997	0.106841150111049	2.06175575760275	2.34027252810037
ENSG00000290122	0.0687215241814166	0.184420523516357	0.709420190823848	14.0346039731548	0.149977238510432	0.292111591049413	0.513424468955981	0.607654432944306	0.837186010726616	0.321109690279699	0.444458018729186
ENSG00000226526	0.227696560819941	0.199296114616431	0.253244682955507	2.56265625429602	0.286404463204629	0.411965788135509	0.695214193636928	0.486921078618223	0.76296378499112	0.81283437625071	0.757930778903064
ATP13A2	0.125243181339879	0.0881425030273625	0.155340889006748	44.4988592762421	0.196416769376852	0.148687938747572	1.32100001541019	0.186501359080749	0.48163007871848	0.495936472549935	0.551163465200795
SDHB	-0.00890678692472464	0.0495250697162548	0.857275035195485	83.0352705873709	0.012255641771627	0.0808171773716214	0.15164649608179	0.879465758899778	0.961050910934362	0.0809980494318234	0.128011142660007
PADI2	0.286940791131118	0.0787283500322639	0.000267709523408588	172.970893879835	0.401544679077652	0.124367399015435	3.22869724909032	0.00124355467236037	0.022531265437984	0.99608233241629	1.02249176632794
RCC2	0.114080003638771	0.056781328882213	0.0445253424587382	38.0276150847741	0.258635431805381	0.125719182016298	2.05724717308335	0.0396624559995228	0.207173215569297	0.461407717812188	0.694125076341942
ARHGEF10L	0.0926930058699617	0.0412257062330221	0.0245489521285646	339.130160363133	0.111613252960759	0.0764143773410028	1.46063158327758	0.144116573972233	0.424367961418873	0.3952557295246	0.356307985123481
ALDH4A1	-0.0400814311292027	0.060723982064754	0.509215754142416	78.2427933154754	-0.0290942137820448	0.11354027848164	-0.256245749712067	0.797761084401692	0.928145626679425	-0.01542804648763	0.0330003896211233
IFFO2	0.152454092605247	0.0926420279493437	0.0998408656994263	52.7630276025542	0.21013430401763	0.156393295049737	1.34362732079276	0.179068930210841	0.472306926307432	0.580102371044878	0.582682639297197
UBR4	0.00247483364088483	0.0368235816578013	0.946416238273809	197.065725781934	-0.0082350742689494	0.0630266484134163	-0.13066019653992	0.896044120890573	0.96641907514564	0.116202468419888	0.0809290347480671
EMC1-AS1	-0.00316530455750858	0.0609193903363127	0.958561441585357	43.0897780237456	0.0126087484092395	0.105073175533551	0.119999689218619	0.904483394147547	0.969021057049196	0.0987569924314519	0.128822485942671
EMC1	-0.0383004071160578	0.0623825166097623	0.539241365659944	34.5094695520369	-0.0312237805982281	0.118956732836426	-0.262480145963349	0.792951290142211	0.926137865236682	-0.00991917231412165	0.028107222664601
MRTO4	-0.244463841982806	0.0846462805805019	0.00387621485420776	17.0615846001377	-0.350360135483055	0.164651489498545	-2.12788925596783	0.0333462665988802	0.186078134606827	-0.647601996058729	-0.705181563806122
AKR7L	-0.11674343727789	0.136568549386817	0.392643061086448	6.73625725902836	-0.116483843015434	0.244670678468385	-0.476084195068293	0.634014396356593	0.852502276228733	-0.25255081554907	-0.167797276297588
AKR7A3	-0.0557901687586696	0.20122263273324	0.78158359404994	2.76062758157283	-0.222589447129711	0.386019020510751	-0.576628184888914	0.564190655189947	0.810463504613186	-0.0640166440509957	-0.411599176293533
AKR7A2	0.181190611771536	0.0933825787616914	0.0523427286665626	19.9050721976669	0.333743002878622	0.167200589557555	1.99606355313561	0.0459270055798536	0.22656943003433	0.668987117743022	0.866701903782793
SLC66A1	0.124759310531852	0.104088170243264	0.230686397255737	12.0501731999242	0.233909500827073	0.186150686637142	1.25655996790936	0.208913018301314	0.509853492253807	0.494439814796879	0.637311593189934
CAPZB	-0.0549608147916978	0.0333658561183254	0.099513393060575	216.74808435941	-0.103271143037046	0.0644236680312688	-1.6030000494061	0.108934643185408	0.367940881877644	-0.0614513745118837	-0.137438075332688
MICOS10	-0.0630726191870358	0.103811663529938	0.543474193368764	46.1454891475832	-0.012674884908844	0.162666564439168	-0.0779194234079004	0.937892148738593	0.980581103868525	-0.0865419456688226	0.0707275540754465
MICOS10-DT	-0.0522139627485867	0.167826766673908	0.755710760291283	4.49655824561656	-0.0764747659017444	0.32467043319005	-0.235545827657731	0.81378511389115	0.93467872618626	-0.0529551037333536	-0.075867268464105
NBL1	-0.143995074796236	0.103760464500683	0.165208810179989	20.7381933884221	-0.16467917234277	0.202748163916356	-0.812235085939959	0.416656750569364	0.712937202409286	-0.336842684160958	-0.278537071419812
TMCO4	-0.159876339181026	0.0842262922958673	0.0576728815825563	38.2177098041428	-0.263971846293766	0.136671935332215	-1.93142685549975	0.0534302867059103	0.245715457055266	-0.385964923146127	-0.506684705722508
OTUD3	0.168635354222863	0.0909032075143471	0.0635806693943887	34.6931617443873	0.234579754473045	0.161603081972765	1.45157970757376	0.146618504494721	0.428235891370027	0.630152529584102	0.63885165428031
PLA2G5	-0.366021830515736	0.133777955510163	0.00621834764865861	42.8173796590032	-0.535478502031026	0.22075879172048	-2.42562707404667	0.0152819646626692	0.115100947036621	-1.02359224586464	-1.13053336181232
VWA5B1	0.0470749445568417	0.292960170673123	0.872339784732382	4.10731810359646	-0.187254080128561	0.467991779708088	-0.400122583873933	0.689066231032206	0.880917179797647	0.254154790986654	-0.330408086681941
CAMK2N1	-0.333486915080681	0.19313376084994	0.0842189039286401	59.3273786478147	-0.449503617077106	0.302244800729398	-1.48721703729008	0.136957497689887	0.413741458903318	-0.922958703557161	-0.932986394536929
MUL1	0.0989529314336199	0.0861175972799482	0.250537727834743	24.6254112916075	0.206435865905071	0.16257973651503	1.26975150981369	0.204173158229258	0.504014604025826	0.414618265914454	0.574184631615265
FAM43B	0.293896944390178	0.143380676829691	0.0403871974362973	14.8847344702242	0.512432774905936	0.243061215155011	2.10824575438387	0.0350097374492544	0.191926268585906	1.01759836631195	1.2772825351619
PINK1-AS	-0.406795964810041	0.185588242833915	0.0283847452728947	3.18673951266389	-0.487884286923866	0.349851453116751	-1.39454697866026	0.163152493448159	0.452022895870004	-1.14971046420602	-1.02117476413218
DDOST	-0.212682268198539	0.0721379363095823	0.00319555613368459	22.6338177423729	-0.217504332240448	0.148999860004909	-1.45976199060376	0.14435549815286	0.424685914014293	-0.549298610073246	-0.399914961477088
HP1BP3	0.239321419789796	0.0539774098667845	9.26153419002776e-06	318.04683384072	0.350106959826363	0.0866225489994767	4.04175314476693	5.30530666488365e-05	0.00235005017440809	0.848791154417125	0.904301838570536
EIF4G3	-0.0169895238643852	0.0405486415981762	0.675222566156948	634.70503497565	-0.0454671387961775	0.0728814885064032	-0.623850304486892	0.532725899484198	0.793340360550625	0.055997386639224	-0.004620151350846
ECE1	0.0870564596559665	0.0402068680480951	0.0303713272293155	302.240475640549	0.133149764050914	0.0747139538635891	1.78212712840784	0.0747285027886254	0.298178494394771	0.377821363880515	0.405793046415895
NBPF3	-0.0410668730567515	0.0853030011471715	0.630215507307377	30.9730546934939	-0.071348293597745	0.148101496141699	-0.481752686208389	0.629981643842948	0.850230154853594	-0.0184761107159049	-0.0640880255256685
ALPL	-0.247124820912905	0.198457351630273	0.213047638493815	9.08885325007904	-0.470815982965646	0.32173217541143	-1.46337860788579	0.14336380889288	0.42284240178373	-0.655832653251491	-0.98195643094932
RAP1GAP	-2.01595277501385	0.482222852500055	2.90815388869855e-05	5.69258909909341	-2.77110378678615	0.707072187757744	-3.9191242913596	8.88712787196556e-05	0.0035064152207249	-6.1269832732367	-6.26739391363814
USP48	0.0380168505752413	0.036156733730299	0.293053829743504	135.897037992784	0.0185871589061855	0.0710320542245988	0.261672833611345	0.793573686565054	0.926535179351179	0.226137257462029	0.142559251783439
HSPG2	-0.302393216744426	0.0945634439107543	0.00138489245388278	19.2415765286354	-0.504706556579703	0.200943383389162	-2.51168537160664	0.0120156161500472	0.0987598583013636	-0.826782980793611	-1.05982777721827
LINC00339	-0.25001231140715	0.116417390445019	0.0317494223589327	8.46799512348377	-0.377373417348048	0.22815764457839	-1.65400295065893	0.098126913184313	0.345856834188219	-0.664763931938692	-0.76725075891403
CDC42	0.0913210146964576	0.0613308065995208	0.136489757399735	62.0567010046022	0.168862246862295	0.110049841872829	1.53441607901106	0.124927324440589	0.393802007210409	0.391012032254819	0.487850645876992
ZBTB40	0.161882789475065	0.0568715338406905	0.00442076889467584	46.8076698131649	0.254071214030955	0.108508132384062	2.34149467370497	0.019206700009838	0.133071824796498	0.609266214032185	0.683637741816219
EPHB2	-0.605213261753039	0.246831334326722	0.0142092127748142	27.9527909236652	-0.928632620562049	0.38329202657357	-2.42278095076367	0.0154022108066959	0.115499154018188	-1.76343375745714	-2.03389489383716
TEX46	-0.518834544289403	0.159565480259766	0.00114779086161765	4.94706566383028	-0.666364494373001	0.287639600755046	-2.31666464778776	0.0205220067671062	0.13912410607667	-1.4962562897396	-1.43127387294932
KDM1A	0.0641969393849141	0.0467283040754225	0.169493180070665	87.976524478329	0.09258148219461	0.0860340799693588	1.07610242624298	0.281881450702717	0.589348840200522	0.307114725502504	0.312578137752958
ENSG00000240553	-0.041306851493739	0.135502075620765	0.760485773495703	12.2516040181647	-0.0442916226866164	0.224460557514031	-0.197324746838195	0.843573414868732	0.945721799811868	-0.0192183865100338	-0.00191913415784089
LUZP1	-0.067685823434138	0.03484871143261	0.0521036704898367	203.342137647727	-0.111938770205004	0.0630812431729461	-1.77451750432547	0.0759775893173298	0.300744506742843	-0.100811018711305	-0.157353931706578
LINC01355	0.0631681510840689	0.105192518372582	0.548172783468956	20.862664708923	0.0740922794370692	0.19224495296238	0.385405589563478	0.699936941969823	0.886178751638245	0.303932586879608	0.270094964509405
HNRNPR	0.125057851931478	0.0457102976160607	0.00622138621743133	84.7889650948948	0.157537755870407	0.0909426044624897	1.73227671234537	0.0832243062271656	0.316873761394627	0.495363231322417	0.46183003703775
ZNF436	-0.245367748019412	0.169295846834488	0.147241822420058	7.62004840841505	-0.316903444710602	0.291253034251326	-1.08806916132294	0.276564576587427	0.583422814354328	-0.650397862135538	-0.628307162628257
ZNF436-AS1	-0.0414292329369793	0.0881707426492454	0.638444284100442	14.9889712050422	-0.03777315572547	0.164877359050692	-0.229098500503375	0.818792358898553	0.936057369951504	-0.019596923782416	0.0130585349620361
TCEA3	0.0829798942557462	0.0808865007813418	0.304947854692342	39.3500251929505	0.0861391193325945	0.137224173404221	0.627725547151626	0.530183746670193	0.791225808577568	0.365212165080193	0.297775335211717
ASAP3	-0.088807360404795	0.0539988552994641	0.100049105454388	166.144603672806	-0.146781559572795	0.103156738839925	-1.42289840899841	0.154765607531469	0.440913403325774	-0.166141911873714	-0.237413211514992
ID3	0.527499022953869	0.201522879058815	0.00885598928267774	51.8197454066875	0.715423459418753	0.307053667013546	2.32996227134194	0.0198081452776478	0.135875162361394	1.7401514863033	1.74370007247126
RPL11	-0.201988940475002	0.113122653175921	0.0741681564333024	61.5513831237328	-0.230889229039013	0.175479086441759	-1.31576493655638	0.188252951312109	0.483942590120032	-0.516223145346056	-0.430669824031051
ELOA-AS1	0.0205594933708559	0.0623619427735402	0.741641669436926	66.6491929407883	0.0188380438408268	0.108316514677581	0.1739166358602	0.86193097834522	0.953830236506871	0.172140015689228	0.143135717317531
ELOA	0.0698398549114038	0.0638064727833514	0.273710532680742	29.227491062069	0.137919430766955	0.135549526786887	1.01748367579176	0.308923394060298	0.621804317752629	0.324568792027007	0.416752446887011
PITHD1	-0.594417169538663	0.180472177602884	0.000988858475260523	12.3972067768782	-0.847505832935223	0.316146730415862	-2.68073571983619	0.00734605063309586	0.0724155362105061	-1.73004043252966	-1.84748753930492
LYPLA2	-0.145279769638791	0.0906222113123894	0.108904533384129	14.4154204392968	-0.198483532653079	0.179421208747411	-1.10624342595141	0.268621171409651	0.574513441780388	-0.34081636569852	-0.356210322899768
GALE	-0.0975136071666203	0.101185550534081	0.335190941570618	14.7365171242645	-0.113134971311145	0.175416029601993	-0.644952297505769	0.518958099278678	0.784947722964559	-0.193071148975756	-0.160102477411481
HMGCL	0.0425962989061332	0.0688992548629319	0.536416920751363	51.7362696954831	0.067655583575484	0.124655850348449	0.542738935929336	0.587309562118058	0.825039316331727	0.240301920292385	0.255305183198133
FUCA1	0.221561215774618	0.21060773709118	0.292795462100886	6.1739361541388	0.310483537363153	0.368478249423062	0.842610216069162	0.399446475607055	0.699203804883852	0.793857179078582	0.813257960525525
PNRC2	-0.108841318022019	0.0683592281606684	0.111340578471945	26.3060411433118	-0.146801215791835	0.130884690742996	-1.12160723273658	0.262029475042055	0.568209409906656	-0.228108820178227	-0.237458376175132
SRSF10	0.198098490619887	0.047685495680372	3.26325679692396e-05	104.646291808339	0.283338385064278	0.08472882938128	3.34406113165159	0.000825615425862375	0.0170767598798269	0.721284771468657	0.750885762926824
IFNLR1	0.362829682418569	0.200154065517486	0.0698700803979001	9.07808122207619	0.4873449889134	0.299677780947391	1.62622997064622	0.103900742744851	0.357330605184378	1.23081378476286	1.21963760733052
GRHL3	-0.306058084830089	0.373056402431576	0.411984124950111	2.84981970132521	-0.558386156913498	0.633797116304607	-0.881017193907734	0.378308513838391	0.682252952387426	-0.838118761219597	-1.18316893965402
STPG1	0.0248041341950712	0.155944407082928	0.873623538276666	16.1244219596517	0.0727434104170367	0.253966037735913	0.286429678021276	0.774549046677508	0.920954462004978	0.185269087526418	0.266995629345398
NIPAL3	0.298928856832594	0.094990763076049	0.0016499698298496	33.0148192900907	0.426504855897296	0.156070766380719	2.73276582019775	0.0062804969107226	0.0663050376980974	1.03316254303993	1.07984348289053
RCAN3	-0.718662114831093	0.228488720900877	0.00165925182009573	2.79754231621318	-0.987859397153971	0.449117287370799	-2.19955772118471	0.0278382896189703	0.167523351777309	-2.11434169138907	-2.16998196279343
SRRM1	-0.0799164836461621	0.0631991828972469	0.20604428175991	153.617962061571	-0.114667714941025	0.0969703482289832	-1.18250286850834	0.237006228006409	0.540278451979751	-0.138641596889755	-0.16362430655793
CLIC4	-0.0845729853025587	0.0971973729260475	0.38423703740152	231.837244187736	-0.135514300675502	0.164931249407332	-0.821641145401264	0.411281164609143	0.707922233871337	-0.153044592876612	-0.21152410650648
SYF2	0.10604498144351	0.083060928785418	0.201703531159894	20.662038128779	0.172804251984933	0.144947794395987	1.19218269381074	0.233189617750739	0.53652140202128	0.436554641195394	0.496908304487161
ENSG00000284602	0.057862721338134	0.108440270746332	0.593624735265881	9.20298823374923	0.127572284977131	0.21715412214309	0.587473466854427	0.556885765325024	0.806867366914814	0.28752239550036	0.392977512243812
RSRP1	0.0524925567090938	0.0487315734233079	0.281400954246585	344.942813676272	0.0833145291488515	0.0785360362621904	1.06084458949148	0.288760534396652	0.597720299435296	0.270911973061322	0.291285193062724
RHD	-0.211453163423882	0.225584515141006	0.348575090727733	6.46310541518416	-0.263756475585099	0.388459941212104	-0.678979857645307	0.497150624558704	0.769905159274035	-0.545496873825071	-0.506189842247437
TMEM50A	-0.0850502556741388	0.0754998282406438	0.259955626240954	37.9827599766403	-0.103469064649711	0.128659294777178	-0.804209791674257	0.421275824783352	0.715556049312939	-0.154520834861209	-0.137892845517739
RHCE	-0.718764083578889	0.135319848209457	1.08670537753632e-07	12.1771563110949	-1.10628293718226	0.233824453861278	-4.73125423330866	2.23136853020694e-06	0.000203280180257504	-2.11465709028156	-2.44208713861474
MACO1	0.0869887146861152	0.0977050886673222	0.373294523744014	54.8843361258224	0.112769846757247	0.160533519767674	0.702469159839323	0.482386628113659	0.760522190774803	0.377611822340342	0.358965523973207
LDLRAP1	0.0327303887721786	0.094577808906751	0.729291328694041	14.3549610471744	0.0914578085318675	0.187719530628963	0.487204545128757	0.626113384700283	0.848279275319558	0.209785735707582	0.309996240441889
MAN1C1	-0.0213895514093523	0.183565131981288	0.907238095433746	135.452031129509	-0.210577147907262	0.296427899197599	-0.710382350909865	0.477467064701964	0.758099044709136	0.0423876891133644	-0.383998170689733
ENSG00000233478	-0.133142383440732	0.225209125887833	0.55439014656089	6.54388646325687	-0.259711172457482	0.395066429238436	-0.657386083039562	0.510932697872173	0.778911782334789	-0.30327429278603	-0.496894832838599
SELENON	-0.167123854458836	0.0527910778919971	0.00154678642808118	45.5268481362236	-0.195967469613997	0.126475516945966	-1.5494498409342	0.121273620394655	0.388868168522375	-0.408382167069487	-0.350429092449609
ENSG00000228172	-0.255463315421902	0.244776169985191	0.296642310575541	2.53214893630294	-0.345887806403976	0.441645005875973	-0.783180612940319	0.433521057907102	0.723620944418072	-0.681624398173245	-0.694905364579998
MTFR1L	-0.0384984169251133	0.0715379467755844	0.590470881988807	33.4234448252075	0.0281032004334515	0.129254969779688	0.217424525195069	0.827877519979545	0.940188073215166	-0.0105316352091508	0.164424534245703
PAFAH2	-0.0673287282489932	0.0630575027794836	0.285639883174215	30.5227031942366	-0.0788484464202098	0.116806334665668	-0.675035704577971	0.499653080871379	0.770700500276826	-0.0997064898400438	-0.0813213424992706
PDIK1L	0.161764370108014	0.0921503269153949	0.0791840747269179	16.3644388216916	0.251588273698222	0.168289277484664	1.49497506590191	0.134920949614283	0.411332603674603	0.608899931832745	0.677932618361618
ZNF593	0.0519559326982193	0.227943674495097	0.819698166826265	4.06497819998525	0.201060595754575	0.40586696394312	0.495385467694168	0.620328050856735	0.845172212459486	0.269252144708323	0.561833718705225
CNKSR1	-0.666365499568219	0.153873135122183	1.48692619722607e-05	6.07060968954833	-1.00917960873827	0.310167398062892	-3.25366113602192	0.00113928091714675	0.0214820690144786	-1.95258335963316	-2.21897002648675
CEP85	-0.0109808576130831	0.145468706465171	0.939827998743396	11.2852381310871	-0.0163682088713786	0.248267377501006	-0.0659297610348031	0.947433746243699	0.983362184111113	0.074582754430296	0.0622412973231952
SH3BGRL3	-0.0278003821069304	0.155236640450596	0.857871828072054	16.8456811735075	0.0331303466254523	0.263962069723861	0.125511770157398	0.900118407485645	0.967540772622778	0.0225583890028843	0.175975552718273
UBXN11	-0.116778259663179	0.108200115485896	0.280462765156309	12.6991821944938	-0.181392861470789	0.207427977534461	-0.87448599570255	0.381853643471164	0.68479428195326	-0.252658524449997	-0.316940595902496
DHDDS	-0.122185008230177	0.0754125515349594	0.105184787519045	31.7438039487178	-0.155097001117298	0.132340962347807	-1.17195007778231	0.241217099795091	0.54501553438445	-0.269382104437441	-0.256519840846952
DHDDS-AS1	0.69246148133497	0.183990545219274	0.000167504136784423	4.49775247491593	0.918992515578024	0.326119331671109	2.81796393629564	0.0048329237834764	0.0562475817698232	2.25039582880906	2.21144655095659
HMGN2	-0.527274169842561	0.0913577405045685	7.85537967692205e-09	42.4281999583473	-0.766096646642885	0.15926999100464	-4.81005016582545	1.50892420593364e-06	0.000151979595797639	-1.52236084245799	-1.66043130923229
ARID1A	0.0913210695021104	0.0393563082766785	0.0203210454810621	423.248445195876	0.119898160175751	0.0652011567025355	1.83889621349445	0.0659304528551467	0.27827387389356	0.391012201773839	0.37534445484783
PIGV	0.145179346569797	0.0820784002429006	0.0769291438161295	18.3687612235896	0.251063083143174	0.165305419054983	1.51878313837774	0.128817091523168	0.400325403629683	0.557600899836325	0.676725872909769
ZDHHC18	-0.0223915108199227	0.0856532516103281	0.793768295226377	31.5215672640144	-0.0749986275180737	0.159830121351204	-0.469239633205776	0.638898359145333	0.854329874657607	0.0392885347622403	-0.0724755028208101
SFN	-1.57467153677545	0.490132270903467	0.00131471529033984	4.64966773327824	-2.07258910954384	0.663801544834785	-3.12230232916932	0.00179442561863037	0.0292740501325051	-4.7620590506302	-4.66239663843941
GPN2	-0.105206408462756	0.0707089012114084	0.136782361957158	21.9576785184577	-0.111534320351896	0.132274334991841	-0.843204544243414	0.39911405739002	0.69877278715575	-0.216865704281825	-0.156424615640154
GPATCH3	0.117338471588584	0.169638854600655	0.48912842827906	7.83400193341989	0.184570971286668	0.299585636292095	0.616087518650968	0.537836759267733	0.795683249311743	0.471486464533988	0.523945034040036
NUDC	-0.0277235645294594	0.130954338758784	0.832337924407338	44.4889262312992	-0.0333496330196047	0.205686658753295	-0.162138046394176	0.871197145881496	0.957681445046768	0.0227959929686243	0.0232225903799161
SLC9A1	-0.160725565862219	0.0928888710231427	0.0835767812012756	17.1574700997233	-0.170816240427956	0.168688832616557	-1.01261143241316	0.311245796983711	0.623337266134107	-0.388591660852608	-0.292638389366801
WDTC1	0.216491203829817	0.0570676816373699	0.000148486690609375	69.8457672022679	0.303225573153569	0.0932717017508451	3.25099218156831	0.00115003020199459	0.0215843631429911	0.778175157019389	0.796581127297249
TMEM222	-0.0701129661879366	0.0623366515286969	0.2606962292563	33.9725402153724	-0.0433520087129475	0.118095529506982	-0.367092716328305	0.713549860143395	0.893645700655336	-0.108318398697838	0.000239843908920638
MAP3K6	0.0445595177667159	0.113590743532682	0.694850423128126	23.4340764005723	0.0589464841702183	0.196693565307767	0.299686896609885	0.764415994471143	0.916101993694676	0.246374340202609	0.235294034871128
GPR3	-0.0438108959485468	0.207375381110157	0.832681485590003	2.92112989102482	-0.0461580082143253	0.46157025222387	-0.100002129669175	0.920342634690913	0.975355815039545	-0.0269636306642938	-0.0062075818942141
WASF2	-0.023440643481703	0.0426756292725129	0.58281694687439	266.967200736028	-0.0302663512377992	0.0826503742466221	-0.366197388864651	0.714217790461367	0.893929892723181	0.0360434691244894	0.0303071356581983
AHDC1	0.0709209973245748	0.0449558691160687	0.114664598273375	168.635332903066	0.0938242816923208	0.0840049179551625	1.1168903437582	0.264041213844947	0.569930176305798	0.327912866825463	0.315433753923142
IFI6	-0.618799926389352	0.261949156311495	0.0181624181492044	7.0367059900797	-0.891959379279863	0.406138356595062	-2.19619586477321	0.0280779272367977	0.168260039937883	-1.80545858439192	-1.94962973198975
FAM76A	-0.198246901326683	0.0836775001784325	0.0178276660924931	26.616131701675	-0.263350043685199	0.143174970806866	-1.83935810987831	0.0658625312008224	0.278059569370616	-0.504648667591524	-0.505255971975064
STX12	-0.137411699245587	0.051427330085657	0.00754099411917384	77.8210291605468	-0.21467121116082	0.0931459329864554	-2.30467616006418	0.0211847170306253	0.14154568247574	-0.316479686650645	-0.393405217643123
PPP1R8	-0.0143005469928238	0.0873604859922258	0.869970602885587	25.8850062203871	0.0224404175686896	0.158318327699247	0.1417423863352	0.887283493468947	0.963587683944276	0.0643146440886331	0.151412995098284
RPA2	-0.00306913875825145	0.0673877318077856	0.963673327015333	26.1039383940422	-0.00591357844242597	0.138257655901343	-0.0427721590090153	0.965883157564236	0.989265083919713	0.0990544422603102	0.086263202514828
XKR8	0.119927706113904	0.107909405830178	0.266407406416074	9.78857198965937	0.204790783045248	0.195933665346355	1.04520467518043	0.295928383147912	0.606628012269465	0.479495209559556	0.570404677387364
EYA3	-0.0706835721546635	0.0477467773091309	0.138770758509206	127.374895667843	-0.112099354854843	0.0771539357989859	-1.45293112650666	0.146242877650714	0.428164502301175	-0.110083336424759	-0.157722911677688
DNAJC8	-0.141169009489975	0.0781289014684361	0.0707820694540578	28.5707171094363	-0.186261538849169	0.14445764410278	-1.28938513434876	0.197264226891074	0.494857285555605	-0.328101399336382	-0.328127496021719
ATP5IF1	-0.218944334320083	0.17879549379572	0.220744157871083	20.0127256415336	-0.221350155631811	0.287618771636711	-0.769595650423667	0.441539785949158	0.731286777203791	-0.568667767409234	-0.408751620555464
ENSG00000270605	0.0792548169711614	0.251556836401579	0.752718150467583	3.36814257766292	0.0246922174607629	0.427065089258205	0.0578183936871363	0.953893286644147	0.985914576404332	0.353690151959698	0.156587020510805
SESN2	0.134037538240049	0.10533785281246	0.203211972476914	36.4482817014062	0.196483928347607	0.181800887203991	1.08076440863097	0.279801924168783	0.587195613509539	0.523138242566732	0.551317778300546
PHACTR4	0.0351853101149174	0.0461828094334981	0.446137427442027	225.286666604827	0.0266666160286341	0.0753186680935297	0.354050552188733	0.723300998512854	0.8990612120087	0.217379037472856	0.161123652917872
RCC1	0.0353279981894676	0.133205891114533	0.790845009637448	11.3725798100532	0.154013663400575	0.276220397475976	0.557575272528418	0.57713444563222	0.817949565697302	0.217820385058826	0.45373262835629
SNHG3	-0.300259638022326	0.149247736474933	0.0442388747273263	11.3853704069122	-0.412760317746684	0.312652805332922	-1.32018747539196	0.186772432556894	0.481893678017915	-0.820183621867187	-0.848560258296013
TRNAU1AP	0.0534340655367585	0.0703728603521873	0.447673519750946	74.8263852030999	0.066729839843618	0.112345974645489	0.593967341101323	0.552533956787088	0.804154608082877	0.273824148094658	0.253178075185109
SNHG12	-0.0240829363570647	0.0805008304507072	0.764815049430652	18.668585052047	-0.0143638007974023	0.146610447148783	-0.0979725597782651	0.921954082643737	0.975669605691793	0.0340567970713371	0.0668468834360297
TAF12	0.0780599195955935	0.0635936338248324	0.219642199229345	36.2874408643956	0.124437689778988	0.118954863566743	1.0460916523112	0.295518718944294	0.60621524938655	0.349994222402502	0.385775062652156
TAF12-DT	0.130959645710432	0.173885101224847	0.451366409857961	5.86838000710098	0.220200519862012	0.312948092910364	0.703632726482482	0.481661525222398	0.760268690508878	0.513618032541431	0.605812073120378
GMEB1	0.112501882865451	0.0742387842511628	0.129669674178334	25.9511334164227	0.181886235979041	0.140617670656895	1.29348064954682	0.195844872409592	0.493216407981665	0.456526442373646	0.517776240464527
YTHDF2	0.0403077821866188	0.0657934021604456	0.540113274753851	53.8549734669088	0.0860081467388133	0.116912811595593	0.735660579580615	0.461937285495559	0.746793847148884	0.233223323620624	0.297474395713961
EPB41	0.169491665839634	0.0702974718943411	0.015906080546532	107.597335637974	0.207895287537931	0.111351323946289	1.86702124564061	0.0618986210156447	0.268597280810729	0.632801181660261	0.57753798669916
SRSF4	-0.0574062569634541	0.027509502633165	0.0369081012412704	183.897214815114	-0.0867336263954576	0.0605569928936931	-1.43226442151309	0.152068161153268	0.436449079869273	-0.0690153563130098	-0.0994393474418268
MECR	-0.101361200247169	0.0542896976218197	0.0618955824125198	39.1131021007422	-0.152649866229336	0.106057537242671	-1.43931181317229	0.150062197328242	0.433144996773721	-0.204972114934198	-0.250896988593184
PTPRU	-0.496810469593018	0.311684366759356	0.110946391101935	4.1781739739239	-0.831297572283841	0.558610311632135	-1.48815293053752	0.136710567218646	0.413369113932047	-1.42813376281415	-1.81024535237782
SDC3	-0.136464325086361	0.0755207889877607	0.0707658729303402	97.4914387620593	-0.13660331350571	0.117854511848337	-1.15908429268708	0.246421827749031	0.551473414128938	-0.313549369597146	-0.214026362625194
PUM1	-0.0603927100913378	0.0287655213101874	0.0357743843068751	289.800247412381	-0.0934310685072441	0.048102131179797	-1.94234779656676	0.0520950104431114	0.242194004972906	-0.0782527356999059	-0.114828252915734
SNRNP40	0.0271830090352109	0.0742975500146221	0.714464449335436	40.3985105122108	0.0190429883934881	0.131156425387812	0.145192950609782	0.884558531556218	0.96312531214042	0.192627170332788	0.143606624313913
ZCCHC17	-0.224804026071641	0.0479599945404079	2.76800774078481e-06	57.4812432409321	-0.325448879633131	0.0981270718341819	-3.3166064527339	0.000911178673771764	0.0184235328851408	-0.586792343112104	-0.647942254363471
PEF1	-0.0425038835089119	0.109217133066531	0.697151397646636	11.3488423493841	-0.0291666420248819	0.204665399203199	-0.142508905454626	0.886678045628969	0.963587683944276	-0.0229209187075668	0.0328339691632742
COL16A1	0.204229201099139	0.107635569926637	0.0577733636571885	194.616658037901	0.306924614125095	0.166392264244445	1.84458463570274	0.0650979836975693	0.276198038628934	0.740247633493616	0.805080520185579
ADGRB2	0.10021335334194	0.091035786117396	0.270978164920478	45.2188920987862	0.202264453760391	0.148078198590606	1.36592999972667	0.171960935580926	0.463868282514074	0.418516868991798	0.564599857888857
SPOCD1	-1.99601329131802	0.560362539194984	0.000368035562952693	38.651126564537	-2.79131764853272	0.952981777022512	-2.92903570229211	0.003400153653781	0.0443936325682067	-6.06530858162424	-6.31383988547164
ENSG00000269967	-0.13464015707244	0.196981361614965	0.494280058711754	4.73787334428381	-0.135429038346435	0.387065722880933	-0.349886415512166	0.726423942308238	0.900312645098624	-0.307907046986186	-0.211328196799371
PTP4A2	0.00314656181337401	0.102601914371365	0.97553457337142	31.7965262611696	0.0487108719425564	0.188681283008318	0.258164833129786	0.796279697257316	0.92743666016226	0.118280186605455	0.211775374103332
KHDRBS1	-0.00464340589071427	0.0353242710558769	0.895418655384982	102.351903576769	-0.00743744853296643	0.0692588625628481	-0.107386235605839	0.914482573755694	0.973047861943723	0.0941850864940654	0.0827617623550734
ENSG00000203325	0.122371271654393	0.160881492531749	0.446878162690573	5.14387099244217	0.125435134489661	0.310509064739734	0.403966095465844	0.686237651279338	0.879113151149416	0.487053386764309	0.388066920067538
TMEM39B	0.169079962939389	0.119362481775939	0.156621792410936	16.8781340329456	0.244839008728622	0.217290198597486	1.12678349188758	0.259834031798738	0.565777623242007	0.631527746008872	0.662424638015996
KPNA6	0.0145475541645663	0.0333421243645002	0.662610698589558	131.771771952202	0.0277264543876382	0.0643129226346913	0.431117934806497	0.666382620603396	0.867336493159694	0.153544524341669	0.16355887401454
TXLNA	0.0829155367265204	0.0650906678148119	0.202717727402023	39.3797137367477	0.149771959100929	0.119464234667663	1.25369705433244	0.209952139020882	0.510586917258738	0.365013101211314	0.443986342322604
CCDC28B	-0.0752302831358254	0.106764331771689	0.481035089738955	9.58338147204385	-0.0606665293678937	0.204204683902306	-0.297086865044277	0.766400192091641	0.916895859493295	-0.124146739564564	-0.0395442284634351
IQCC	0.115614941267122	0.216847648902106	0.593921395614152	2.92625970107238	0.179366372828215	0.413698016769238	0.433568365226818	0.664601911183982	0.866818312907754	0.466155423736622	0.511986278388259
DCDC2B	0.247396019310972	0.224498350474559	0.270463923622697	2.50222737015123	0.277423264717328	0.395788134257834	0.700938812219677	0.483341201520981	0.761235307116257	0.873766647411791	0.737294420685015
TMEM234	-0.248820269009174	0.0917331023291435	0.00667904582445748	14.5958230112323	-0.333015154746167	0.174160710479503	-1.91211412625329	0.0558615573415184	0.252333785741964	-0.66107683309473	-0.665327502426935
EIF3I	-0.0911101624017827	0.102399242230145	0.373597849643643	17.7869107857001	-0.0665879487033239	0.20417884474647	-0.326125602219008	0.744329327270601	0.907522133159403	-0.173264694247382	-0.0531500440723428
HDAC1	-0.0405791245647972	0.0471950397585976	0.38988961055566	64.2267059682664	-0.0686855108459243	0.0876939548690729	-0.78324111335236	0.433485536014663	0.723620944418072	-0.0169674589230805	-0.0579696729693686
MARCKSL1	-0.111581682175235	0.144776913812863	0.440876112180286	49.1568642041479	-0.109617340811758	0.236380233825511	-0.463733109311816	0.642838972730392	0.856062805436153	-0.236585023305327	-0.15201991658547
TSSK3	0.180280926340152	0.145006583883626	0.213771935265996	9.39263035952863	0.226462197232545	0.267537559917254	0.846468799755023	0.397291272055365	0.698082397294788	0.666173375456574	0.620199709408216
FAM229A	0.0871158118618589	0.125377004806964	0.487161307137064	6.79037117594211	0.16040047977694	0.256775583913379	0.624671852877763	0.532186450335308	0.792755417842859	0.378004945815272	0.468407800138978
BSDC1	0.0612249024796403	0.0509362802989419	0.229367380280529	82.8553983493677	0.10051025256605	0.0897175186333468	1.12029683942564	0.262587288465902	0.568886502306355	0.297921936843093	0.330796301603254
ZBTB8B	0.0483467565455621	0.202573753347231	0.811367304307379	4.06222973747364	0.216430603399137	0.396608968950301	0.545702745885855	0.585270284133528	0.823777703976155	0.258088624650046	0.597149827575975
ZBTB8A	-0.14812736481398	0.0873642856251832	0.0899779666137365	27.8435602860707	-0.223184053245301	0.144294849418957	-1.54672224368376	0.121930236974414	0.389696498828132	-0.349624244425269	-0.412965419876425
ZBTB8OS	0.0189129776056422	0.029874425561859	0.526679734971193	160.345747326338	0.00771706499872363	0.0597352322598444	0.129187829473147	0.897209026182475	0.966977373958196	0.167047188131422	0.117582724201359
RBBP4	0.0653958661105338	0.0385723109924857	0.0899977472255066	118.413038357197	0.0974663860112879	0.0804333864015809	1.21176529264435	0.225602237526445	0.528688221429242	0.310823118217003	0.323802321826411
SYNC	0.091372899818153	0.0654058779659229	0.16240948705882	37.4809370832943	0.154890888925041	0.12035663557585	1.28693269119697	0.198117749585559	0.495707055590097	0.391172517798409	0.455748254687953
KIAA1522	-0.233541125276733	0.117829424996103	0.0474761964775773	16.8812477378	-0.371230698310452	0.210465894911111	-1.76385204105035	0.0777568930968466	0.305082453050681	-0.613817009712372	-0.753136456611068
YARS1	0.217701282464105	0.0571574214361401	0.000139641903342541	111.441288650545	0.310515020450213	0.0954572100638667	3.25292369473672	0.00114224165812142	0.0214952177315364	0.781918043632453	0.813330300120657
S100PBP	0.0755089200838068	0.0367007431571615	0.0396456410551045	121.974489062639	0.111874567194338	0.0696806706851368	1.6055322960346	0.108376711641058	0.366636988625205	0.342103741856819	0.356908414357869
FNDC5	-0.179515368218598	0.210994643106894	0.394877497045074	8.62146370048347	-0.299096527161969	0.360681638748993	-0.829253543926913	0.406960952408478	0.705201838454357	-0.446710280344777	-0.58739169574347
TMEM54	0.037799617179453	0.122225382511382	0.757122539956606	7.89690751710512	0.172564091960315	0.24219298027815	0.712506579514118	0.47615113861333	0.757283921513707	0.225465334211781	0.496356481887464
RNF19B	-0.366059988958555	0.0903828021031348	5.11942930081627e-05	18.6710676397807	-0.53822049141975	0.167511591267733	-3.21303431808198	0.001313405950523	0.0234255298482678	-1.02371027350413	-1.13683370973758
ENSG00000236065	-0.0377001506139695	0.140748892097956	0.788811719992464	5.48779967183219	0.0895924491820675	0.271143100781136	0.330424963511743	0.741078881638245	0.906825489354094	-0.00806252270275811	0.305710150584028
AK2	-0.182185731373942	0.0668916839530931	0.00645760047466276	41.2132266869209	-0.268024306278152	0.127860884925763	-2.09621813922037	0.0360628445608506	0.195090146861328	-0.454969963825621	-0.515996159647098
AZIN2	-0.0096716456590343	0.209767966078215	0.963225445322905	14.936838422725	-0.0479671193184812	0.338374926892519	-0.141757309736242	0.887271705344071	0.963587683944276	0.0786322696912231	-0.0103644285393915
TRIM62	0.0379390264420453	0.105594566366261	0.719378475391844	18.4607203036248	0.107787978800528	0.187457927803507	0.574998241277431	0.565292486436515	0.810871740616629	0.225896540125106	0.347518542604826
ENSG00000284721	-0.182937758550249	0.156096090698174	0.241214700166499	7.4046291629298	-0.311750800795849	0.289543725146993	-1.07669679471583	0.281615744807326	0.589348840200522	-0.457296054354866	-0.616467784426645
ZNF362	-0.156191441712469	0.0683011751275965	0.0222072306733599	51.1792470606365	-0.217355552948833	0.11500786908655	-1.88991896532975	0.0587687986643389	0.260096844743701	-0.374567189961882	-0.39957310701729
ENSG00000225313	-0.189016137575445	0.158272438345066	0.23238197348675	4.51374090172684	-0.140266817703231	0.317785527966698	-0.441388311798547	0.658931902433879	0.863947286082955	-0.476097050288421	-0.222444101645243
PHC2	-0.129203684148871	0.0713115150937521	0.07001389482805	82.0839789190992	-0.19943299427034	0.124936926607515	-1.59626941117938	0.110428656392573	0.370869897408183	-0.291091526778381	-0.358391928180599
PHC2-AS1	0.300177802561839	0.161875627460326	0.0636858063163865	4.84119978777577	0.502414782904813	0.290408077856493	1.73003033046858	0.0836248563687015	0.317578611446104	1.03702564921996	1.25426390665112
ZSCAN20	-0.0066665417877481	0.118499207667993	0.955136187127112	9.03476404447346	0.133050213834021	0.21533872700835	0.617864773710034	0.536664481277854	0.795334603217115	0.0879273375752357	0.405564307017763
CSMD2	-0.141355719089124	0.372023534877581	0.703971801832035	23.9711968721992	-0.537426951833695	0.74195970009807	-0.724334423773501	0.468860448166581	0.751214408405224	-0.328678909623221	-1.13501037099485
SMIM12	-0.166595780182056	0.0611563013106052	0.00644773005634112	63.4433680882123	-0.298242487068976	0.114227439211241	-2.61095310486156	0.00902902740902587	0.0825802078199456	-0.406748783845244	-0.585429343244916
TMEM35B	-0.208691745539419	0.185550178380907	0.260708277493271	6.05835327173284	-0.310491527868898	0.32410220795931	-0.958004975726299	0.33806024953059	0.64646648304659	-0.536955549534264	-0.613574316784038
ZMYM6	-0.128067122787418	0.0373967381927995	0.00061581106020339	86.4603233136726	-0.205007878020783	0.0774199091247194	-2.64799946600978	0.00809696531084168	0.0770316841839318	-0.287576035979545	-0.371201499003555
ZMYM1	-0.0379403917498924	0.0509914735779569	0.45684402193589	47.3744089360834	-0.0689913141343237	0.0978287874696397	-0.705225076573033	0.480670178044523	0.759981680651936	-0.00880561104931146	-0.0586723259852874
ENSG00000284640	-0.384224329617182	0.367051801881095	0.295198738548568	2.9366394029998	-0.693853941681951	0.61062129244963	-1.13630813445502	0.255827627569309	0.561587572624832	-1.07989428135275	-1.49443716710052
SFPQ	-0.143030054387918	0.0503430818391231	0.00449573033615042	367.401281359123	-0.230045807041805	0.0902270460874723	-2.54963247737029	0.0107836532002217	0.092243647624061	-0.333857785605376	-0.428731869036739
ZMYM4	-0.0227587621682849	0.0351929297719598	0.517835421445228	235.552279821062	-0.0673530099879342	0.0687032430222543	-0.98034688065769	0.326914920882389	0.636099394891867	0.0381525919264071	-0.0549079474023164
ZMYM4-AS1	0.0974023482016131	0.217150505507754	0.653758007619509	2.7478936086489	0.136132588663485	0.417245681906241	0.326264823260832	0.744224000261048	0.907522133159403	0.409822166671752	0.412646768365549
KIAA0319L	-0.116270717481296	0.0344771277244196	0.000745157329435994	336.642338150325	-0.171141912549366	0.0636971507422002	-2.68680640429309	0.00721387504476225	0.0717923794846253	-0.251088648919344	-0.293386695572097
NCDN	-1.62748795266663	0.379199081076464	1.77143541328856e-05	19.5287131951998	-2.29570881450108	0.596997433843789	-3.84542492874731	0.000120343705487171	0.00441514372891396	-4.92542517444029	-5.17506520528083
TFAP2E	-0.302642068311459	0.0866407115667338	0.000477501363692423	21.6579730324178	-0.465638757001989	0.172203949834759	-2.70399579945059	0.00685111552285106	0.069701230413354	-0.827552702010476	-0.970060569866539
PSMB2	0.178487156093554	0.0605868607507937	0.00321942215967769	31.5530241463829	0.247066545523304	0.125617876435479	1.96681039780356	0.0492050734067756	0.234736006444131	0.660625075988538	0.667542913411417
C1orf216	0.26762637396558	0.28979749331175	0.355749596237599	3.80727280628575	0.401793156904093	0.486790333061232	0.825392637477771	0.409148713504831	0.706256549876039	0.936341030157416	1.02306270098025
AGO4	0.0287845459565454	0.0459002320505086	0.530586398067029	132.028413698015	0.0202803188878789	0.0832385905529585	0.243640825164814	0.807509006966083	0.931722338198283	0.197580874111482	0.146449674197786
AGO1	0.0207975917783634	0.065226075689148	0.749837266698071	44.2656868272665	0.0388070261825431	0.111719384538902	0.347361618063965	0.728319664561987	0.901398330375198	0.172876476375997	0.189019022695563
AGO3	0.0441124318536389	0.0236507072905919	0.0621585145047563	306.859736519404	0.0438310568711689	0.0525274625956997	0.834440780216886	0.404032645233503	0.702605187678979	0.244991461576767	0.200562882586373
ENSG00000271554	0.0517598080803606	0.163683082271142	0.751835788806246	4.13690308854052	0.20044544347126	0.335894455640471	0.596751271434531	0.550673455788979	0.802871287846943	0.268645512886328	0.560420265601492
ADPRS	0.183180922089252	0.0877494457020911	0.0368388921308242	15.6279695174063	0.316919642037924	0.178090171513	1.77954594206671	0.0751502998334434	0.298685603455666	0.675143334068918	0.828046383449839
TRAPPC3	-0.0638661610211956	0.0984178706943938	0.516384593520948	19.824647558509	-0.0604365372381203	0.176272118002043	-0.342859312766751	0.731704302163563	0.902244649264498	-0.0889964449251701	-0.0390157689283244
MAP7D1	0.040175776182467	0.0693934979772257	0.56261891930095	36.4109790084808	0.100131766519372	0.135425270614607	0.73938760517102	0.459671666572832	0.745321876136126	0.232815016679419	0.329926643322032
THRAP3	-0.0904206462030143	0.036660745687807	0.0136472770523552	124.017695812947	-0.158393254747937	0.0716066617856317	-2.21199048800959	0.026967322178272	0.163844921859445	-0.171131956029606	-0.264093737671033
SH3D21	-0.385584598254335	0.504895015229872	0.445050438261209	2.86162644946956	-0.622062282016541	0.77394914594012	-0.80375084755849	0.421540881788758	0.715556049312939	-1.08410171971907	-1.3294794047241
EVA1B	0.469121640738456	0.150940296908005	0.0018836145474088	5.95582206958845	0.702342240131753	0.311046701234792	2.25799610586962	0.0239459022149791	0.153480928979487	1.55958477253079	1.7136429784746
STK40	-0.162808639189363	0.0735391466698883	0.0268353571221463	70.9905621192769	-0.26637525525878	0.126564193838498	-2.10466520727567	0.0353204611291918	0.19264134142258	-0.395034801859543	-0.51220708766481
LSM10	0.0943155485237383	0.151622642583757	0.533914699278333	10.854961249527	0.202206699507686	0.252383359656856	0.801188714591204	0.423022403550814	0.716777517513661	0.400274406002197	0.564467154280409
OSCP1	-0.154998833741886	0.107957842016066	0.151077810837664	19.0135913577694	-0.225106620289645	0.179519896152833	-1.25393689008155	0.209864945113485	0.510526545148556	-0.370878341748844	-0.417382957500319
MRPS15	0.129666999063259	0.0864584428326802	0.133676327895589	15.0251028460613	0.208188949649807	0.162139315804565	1.28401275543032	0.199137492383132	0.497099906113988	0.509619755327017	0.578212742584393
ZC3H12A-DT	-0.22721367288953	0.0919328118021936	0.0134540476207307	32.6552813294656	-0.375251979194885	0.145801703612069	-2.57371464049082	0.0100613217817703	0.0882870097473954	-0.594245606529314	-0.76237626942045
ZC3H12A	-0.0604599234293139	0.218521944529482	0.782028389221877	2.93029673748514	-0.058791858060337	0.418320210007984	-0.140542715015406	0.888231205675769	0.963624205025939	-0.078460632852869	-0.0352367422522642
MEAF6	-0.152620485689366	0.0587617457743589	0.00939663227508833	59.481673972128	-0.209850079675089	0.107917421586821	-1.94454312000275	0.0518299908535202	0.241515842436978	-0.363521888345948	-0.382327565089678
SNIP1	-0.188905815995364	0.0958843893529983	0.0488221542604001	12.9934293568908	-0.247029753338226	0.181267724340935	-1.36278951057831	0.172948857906815	0.465406352442237	-0.475755815302926	-0.467756371192505
DNALI1	0.121531429612469	0.100175847148597	0.22506064504626	17.7346568493215	0.166755854290138	0.181289395681719	0.919832368920815	0.357660365392806	0.665224864515648	0.484455676626528	0.483010727047861
GNL2	-0.0397273052790184	0.0839780759564078	0.636164964659433	16.2884866663347	-0.0206288113614901	0.157795911287859	-0.130730962501671	0.895988138001109	0.96641907514564	-0.0143327020476597	0.0524515883734409
C1orf109	0.066209997950456	0.116585469623571	0.570096408158197	8.53929685105612	0.0976335565106637	0.202152253314203	0.482970409233643	0.629116746959684	0.84989214938584	0.313341304290676	0.324186434293526
YRDC	-0.0866746012516187	0.204208187734852	0.671243247247227	3.40407425317623	-0.131909071348655	0.392877427464093	-0.335751209225963	0.737058485735701	0.904711256126722	-0.159545087950773	-0.203240267333765
C1orf122	0.237291401700504	0.0792819876859373	0.00276245039142545	55.6496014722226	0.411075774081985	0.135468954907345	3.0344647920488	0.00240962879079839	0.0352340310834867	0.842512118232707	1.04439163759766
MTF1	0.0191642952754034	0.0589039636213555	0.744917596942004	37.6060399674037	0.0684600146669146	0.11900312269048	0.575279144942904	0.56510252365427	0.810774044229954	0.167824537235126	0.257153547666191
INPP5B	0.0440275606774969	0.0479239854489261	0.358254745187564	131.054485428291	0.0467925828062728	0.0777710198179653	0.601671199835077	0.547393024428388	0.800552424614965	0.244728947075631	0.207367665951896
SF3A3	0.0240827052710093	0.0535888784425251	0.65314497116536	39.8257301248221	0.0567636294146993	0.104651056621638	0.542408564682972	0.587537080837439	0.825175102296935	0.183037640258748	0.230278426682916
FHL3	0.167390758114311	0.173409279164945	0.334398091921319	4.65544382392127	0.365444665508457	0.337037480387982	1.08428494388153	0.278238478829806	0.585216377643419	0.626302877188486	0.939543726292564
UTP11	-0.143223694402667	0.0978272153839627	0.143180958372205	12.4372816717163	-0.2286154932537	0.207946908233586	-1.09939356730852	0.271596435389481	0.57828358669588	-0.334456732317119	-0.425445395885378
POU3F1	0.423958541391357	0.123535956157049	0.000599449146157718	20.3669912495345	0.701399234821025	0.198528249167307	3.53299461292247	0.000410880843964399	0.00994454293392043	1.41989107398851	1.71147620803509
MIR3659HG	-0.000226309379960585	0.0773359428721126	0.997665141254915	52.8522326218743	0.000125667653676799	0.134210618512683	0.000936346580244117	0.999252903629231	0.999954073465489	0.107847579930646	0.100139752062458
ENSG00000287987	-0.055309991504096	0.206943090840635	0.789260124064171	4.40277892256058	0.0218397786062962	0.347593445598714	0.0628313878838486	0.949900771323377	0.984226613777303	-0.0625314108048949	0.150032889669683
RRAGC	0.0561870902931403	0.0852291349425488	0.509736878222058	25.3644934261708	0.0860221730856812	0.155035851787176	0.554853423218311	0.578994922390405	0.819068451669093	0.282339511653783	0.297506624454799
RRAGC-DT	0.311299650213158	0.0664050917183731	2.76038652591264e-06	278.313886958022	0.386488232643807	0.116061085655061	3.3300415075598	0.000868330387438344	0.0178464455801016	1.07142656624064	0.987896136074473
MYCBP	0.153591224632444	0.111248246467542	0.167396741511037	12.271525030294	0.257407177733443	0.224618816362004	1.14597335122003	0.25180617864599	0.556714111508457	0.583619626966337	0.691302881615132
GJA9	0.198970747916575	0.18453181156675	0.280923842912986	2.94491281957235	0.319066068927491	0.353884747978775	0.901610116711297	0.367264014986206	0.673754234333817	0.723982745027075	0.832978290282161
RHBDL2	-0.0471056927001395	0.0883507302262853	0.593917991388718	22.7012401239186	-0.00786240267359309	0.155921324557946	-0.0504254481924384	0.959783357453418	0.987794301650377	-0.0371547457743917	0.0817853329971637
AKIRIN1	0.0555573702910982	0.0685469660995349	0.417652410217187	69.5340446710427	0.109498075715076	0.114070971624572	0.959911835198997	0.337099589157982	0.64595675571542	0.28039172867602	0.351447881497189
NDUFS5	-0.113338347994555	0.12355204803339	0.35896826695134	40.719680369751	-0.0844378893268209	0.192639182756442	-0.4383214677233	0.66115326597177	0.865106218106852	-0.242018555302715	-0.0941643663143273
ENSG00000287422	-0.14335688568013	0.236636055867102	0.544639815256049	3.11783423362932	-0.247646435293168	0.443853505665924	-0.557946331688014	0.57688103237169	0.817949565697302	-0.334868705419748	-0.469173339066757
ENSG00000226438	0.210398655703104	0.116634442699484	0.0712445860547815	9.02946687522186	0.3550640398281	0.220187167094255	1.6125555567737	0.10684110065619	0.363367300386068	0.75933033472705	0.915691863941429
PPIEL	0.00198275646792906	0.0598732472262879	0.973582163336298	46.1353645027207	-0.0159945515219551	0.110126657605809	-0.145237782292518	0.884523136222721	0.96312531214042	0.114680427611082	0.0630998605677793
PABPC4	-0.15919683967535	0.0570348692938615	0.00525098480995309	36.6671317130096	-0.231589467898302	0.120451427793006	-1.92267930851168	0.0545203369877598	0.249027179628519	-0.383863167498755	-0.432278783008954
HEYL	-0.135019921188763	0.224162420642403	0.546953989382743	4.19992292457134	-0.182823040763051	0.393365133664916	-0.464766765319844	0.64209849028339	0.855984053219187	-0.309081692985903	-0.320226760018886
NT5C1A	-1.12110756462483	0.280606712370455	6.4612803942214e-05	2.69308447825697	-1.52654202074027	0.521367501115432	-2.92795776007198	0.0034119639488288	0.0444762117316783	-3.3591431810107	-3.40772852878719
PPIE	-0.213324090745874	0.0786560368599187	0.00668557188862498	55.7249484504846	-0.296768950841056	0.130546536062887	-2.27328092947711	0.0230092560105585	0.149422753688698	-0.551283827357738	-0.582043556649771
TRIT1	0.135049079176605	0.0646105564589344	0.0365997068213925	38.5371645493571	0.178085596651071	0.126351331231557	1.40944772734292	0.158702819825823	0.447292732461084	0.526267033475622	0.509043402108878
MFSD2A	0.0303221806701479	0.167019962391974	0.855937270017282	14.3684601975007	0.0569025175635013	0.308493584315407	0.184452839399485	0.853658221006972	0.950228014267508	0.202336922373345	0.230597553979231
CAP1	-0.211018859426107	0.0628213534996945	0.000782163577715919	40.3746531782692	-0.260798435687166	0.134495876132338	-1.93908128031043	0.0524914417384993	0.243339399437251	-0.544153530861059	-0.499393068849841
PPT1	0.0522454854861574	0.0635674691748884	0.411139341475972	29.7540254707067	0.142454333246109	0.117986131238102	1.20738201813423	0.227285057352544	0.530574005628484	0.270147758615585	0.427172422815177
RLF	0.0910796942733241	0.0578916190117739	0.115654126533322	165.677950857777	0.125880132110439	0.101158486650231	1.2443852837151	0.213357796480998	0.514794235909988	0.390265605571782	0.389089403906586
ZMPSTE24-DT	-0.231912834522073	0.110253110538566	0.0354257156606407	9.26026706837202	-0.343807113233104	0.206956989527069	-1.66124910310476	0.0966634274501521	0.342921491912419	-0.608780553820086	-0.690124496004756
ZMPSTE24	-0.0676967383715714	0.0541915817146333	0.211587785674389	48.0278856093414	-0.0840196094689349	0.0973551354533864	-0.863021853728132	0.388125451583242	0.690947669653513	-0.100844779635632	-0.0932032726479382
COL9A2	0.168133379857951	0.131086080206629	0.199625903809356	35.4302711378619	0.252515298397871	0.210767896345034	1.19807286962002	0.230888649747832	0.534107039131362	0.628599875833106	0.680062669691181
SMAP2	-0.349142370676599	0.156104743620383	0.0253131230578776	16.1985923309382	-0.500787968367688	0.257330392446454	-1.94608947511668	0.0516439926384471	0.241143938376047	-0.97138249479767	-1.05082392431752
ZFP69	-0.29433448101801	0.183053420179023	0.107853627557801	3.47041704137725	-0.316990885419353	0.344722443157641	-0.919553953365299	0.35780589880439	0.66531136968375	-0.801856556002743	-0.628508077661053
EXO5-DT	-0.0812871250080873	0.0797447369538162	0.308040837317105	44.750909586145	-0.105284460399088	0.13040210016232	-0.807383165363393	0.419445762876744	0.714579820300504	-0.142881119065832	-0.142064132573096
ZNF684	0.0596427269535084	0.0696656266364055	0.3919267176973	26.9008089542671	0.0894882828474694	0.130892789693529	0.683676183057876	0.494179666156417	0.767607788304341	0.29302811967413	0.305470804599406
NFYC-AS1	0.0892438473660993	0.193511539757814	0.644668744823437	3.05102875616048	0.028011969888948	0.382531189273913	0.0732279371575369	0.941624735425009	0.982156491091992	0.384587159049398	0.164214911198237
NFYC	0.149171561748405	0.0344394253774392	1.48151833671015e-05	145.138044004645	0.225546688644677	0.0637153062986504	3.53991374674526	0.000400257823506323	0.00976027197891508	0.56994919549669	0.618096118980094
CITED4	-0.0854730000185291	0.318862572339995	0.78865627562758	2.40262329305647	-0.056939805059841	0.542301258671261	-0.10499663083828	0.916378482145238	0.973563727692118	-0.155828422734039	-0.0309812267761184
CTPS1	0.084547544173006	0.148126520688332	0.568149291228631	13.8352261292761	0.0922350299458826	0.264765287773045	0.348365266163387	0.727565884324344	0.901065288759242	0.370061053179712	0.31178208445113
SLFNL1-AS1	-0.299915475953379	0.22158902308713	0.175903538250046	4.08936362977747	-0.444445273486773	0.396499804395387	-1.12092179758953	0.262321151592296	0.568603835563472	-0.819119096336296	-0.921363692904437
SLFNL1	-0.408205690611478	0.19552335061679	0.0368195540250209	2.81497657260779	-0.624624603621082	0.382754855196467	-1.63191817201238	0.102696725336079	0.354514845293953	-1.15407087821614	-1.33536692481131
SCMH1	-0.106624508129061	0.0397483872974291	0.00730771242392362	355.996388818931	-0.20091540308584	0.0706545289664167	-2.84363091828605	0.00446026813088077	0.0531530922220715	-0.221252019440694	-0.361798101575552
ENSG00000287400	0.0149141175716959	1.43979500444922	0.991735260012072	3.74247274035356	0.290254251872579	1.5309270955989	0.189593777983942	0.849627463229337	0.948065991011916	0.154678339310802	0.766776549111565
FOXO6	0.484288352119862	0.241900048625994	0.0452827509369173	2.5480838100439	0.62356329281167	0.44999246144194	1.38571942030661	0.165832595782005	0.455400740592886	1.60649683211529	1.53263032417944
HIVEP3	-0.0687015278384518	0.0678066339585713	0.310965722903115	218.527586567011	-0.128477707670186	0.116373787130209	-1.10400899410822	0.26958923617289	0.575976159918259	-0.10395268761613	-0.195355924264697
FOXJ3	-0.0510010018718888	0.0365266173321768	0.162633353495814	226.709852119766	-0.0840506730613315	0.0731180224361151	-1.14952060054371	0.250341377175671	0.555492032331784	-0.0492033020744206	-0.0932746483581111
RIMKLA	-1.32015944526656	0.330514846180587	6.48989265038473e-05	3.63574772262821	-1.82685133526609	0.545043958645083	-3.35175045294958	0.000803023671234413	0.0167375730754977	-3.97482930110923	-4.09775788283545
ZMYND12	-0.294202869727731	0.118252500431528	0.0128492300644236	10.5138618998025	-0.257317686350822	0.251694587678041	-1.02234095983015	0.306619553450308	0.61927297032634	-0.801449469948536	-0.491395250933491
PPCS	-0.220976534810294	0.0911597647956705	0.0153481643515223	14.6192765027185	-0.249693615775693	0.180397574388122	-1.38412956284258	0.166318786254721	0.456117949925005	-0.574953553964208	-0.473877204573585
CCDC30	-0.0274534046399245	0.0493624919852344	0.578102019834722	123.556508216776	-0.0620241486107764	0.0928287926079541	-0.668156364725375	0.504033785754563	0.773777512997823	0.0236316228238046	-0.042663669266292
PPIH	0.00448104670956603	0.115432866652661	0.969034294052511	15.0007526371839	0.00859788892444109	0.198863611686611	0.0432351039565273	0.965514122329919	0.989152968700121	0.122407873444774	0.119606618683129
ENSG00000285728	-0.399669278192775	0.173559650846969	0.021291358833876	4.71737032760966	-0.454570068835671	0.328368000547771	-1.38433120181435	0.166257064244122	0.456052199703544	-1.12766695465265	-0.944627726540898
YBX1	-0.093177088725738	0.0845611017653658	0.27050920707636	38.346313017685	-0.133841000071345	0.149230369786773	-0.896875081543942	0.369785578109537	0.675884009763779	-0.179657891060308	-0.207679315555396
P3H1	-0.280545296533503	0.0959980802751878	0.00347339252331603	18.5697474126692	-0.406118817068964	0.169828009691831	-2.39135356886007	0.0167863785729914	0.121793250532272	-0.759205316199241	-0.833299891064998
C1orf50	-0.144355838361166	0.0924178676933325	0.118290209038168	14.0877252300666	-0.183534331238409	0.184291524189864	-0.995891330571041	0.319302948036081	0.630134672672884	-0.337958559674662	-0.321861112613067
SVBP	0.527877304477906	0.168537560489498	0.0017355790307411	7.4967355300355	0.86248376960198	0.294894786547398	2.92471691242786	0.00344769703516442	0.0448338854227957	1.74132154650614	2.08160477916374
ERMAP	-0.157328514576058	0.0599366532419219	0.00866710491140553	40.6130318627777	-0.247561946169481	0.120746767898959	-2.05025733174607	0.0403393259633789	0.209330856030834	-0.378084262884756	-0.468979205975901
ZNF691-DT	-1.11993323569638	0.225270433204498	6.64349214812182e-07	3.22570138916807	-1.60072073286548	0.388122614108814	-4.12426556628494	3.71919583066858e-05	0.00180570298174017	-3.35551087158793	-3.57817109029319
ZNF691	-0.0571653990272725	0.10960717478798	0.601985100785293	8.84756954334157	-0.130701890400851	0.208101156786521	-0.628069023830225	0.529958724178629	0.791181243903576	-0.0682703601454555	-0.200466492930704
SLC2A1	0.514514954533435	0.118048753307986	1.30959642793164e-05	56.9496004705954	0.81078961451778	0.184271920607478	4.39996290180781	1.08269386076446e-05	0.000686619576936936	1.6999905459339	1.96282563141355
EBNA1BP2	-0.0846060233652157	0.151715451782372	0.577074845720233	7.29747198021281	-0.0270395387003428	0.291690237870942	-0.0926994982681129	0.926142295620297	0.977221764959937	-0.153146782700427	0.0377214756841531
CFAP57	-0.224105551408977	0.338665797210018	0.508143832903254	2.6180222444219	-0.856218300006266	0.592928912249598	-1.44404882662533	0.148725241249196	0.430961365014481	-0.584631895525995	-1.86750642561449
CDC20-DT	-0.118597714838435	0.173049743514976	0.493130112127837	4.63460318078671	-0.145359537774938	0.325015494666399	-0.447238793720088	0.654702654119761	0.862862340637682	-0.258286269809322	-0.234145791108246
ELOVL1	0.203328926653338	0.0975789799949167	0.0371841007753075	25.6420282695631	0.363052008647139	0.173906298051212	2.08763002096811	0.0368312217718006	0.197309247522801	0.737463000267482	0.934046049768338
ENSG00000288772	0.0568325808026138	0.237385734425645	0.810787473661314	3.30393444605499	0.0217014243679286	0.402042429471441	0.0539779455528092	0.956952735519003	0.987083872474788	0.284336074288896	0.149714989154738
MED8	-0.122397220280097	0.112869912070449	0.278183213103503	11.3511146724198	-0.136608082121177	0.221183733203042	-0.61762264404758	0.536824114429232	0.795344263761434	-0.270038496194366	-0.214037319610179
SZT2	0.00543429211178861	0.0423113427519375	0.897804083564023	62.2909125454217	0.0168158164112789	0.0821959340337409	0.204582095318439	0.837898645391844	0.943501453626425	0.125356350803059	0.138489187158609
HYI	0.188005804341157	0.089744942991744	0.0361807514877845	19.3652398102359	0.339180085595865	0.16020230262642	2.11719856728157	0.0342429989509111	0.189452224833836	0.69006714701673	0.879194845206236
PTPRF	-0.0805823129838807	0.0601084311164011	0.180045221924976	192.807557095282	-0.086661729097813	0.102543590444415	-0.845120877104344	0.398043353092637	0.698173939923677	-0.140701069426594	-0.0992741469520257
KDM4A	-0.0790914464928319	0.0677730621375303	0.243208683359759	54.0971149321072	-0.121597713220771	0.11869144558133	-1.02448590650495	0.305605824237817	0.618219357437169	-0.136089679659768	-0.179547563031274
KDM4A-AS1	-0.280721213932039	0.133390475376886	0.0353342284650756	7.74577519673363	-0.344903954985638	0.248507129997689	-1.38790365889641	0.165166383552292	0.454681373917686	-0.759749445198241	-0.69264474086359
ST3GAL3	-0.162923379616111	0.0368690497102004	9.91704820288488e-06	231.798877501712	-0.265069409388915	0.0707473077783047	-3.74670666224561	0.000179171399775142	0.00581088683750741	-0.395389704751868	-0.509206608031029
ST3GAL3-AS1	0.0946296477414362	0.201041003670322	0.637856237359125	2.74534075822538	0.0262699885327788	0.386627795270403	0.0679464561372413	0.945828257526193	0.982869603332742	0.401245944316967	0.160212310506815
LINC02918	0.138606482611004	0.137983178767954	0.315129363224167	5.94911328652435	0.15383034733676	0.25789408439457	0.596486529335837	0.55085025023379	0.802871287846943	0.537270415664671	0.453311417761139
ENSG00000288573	0.19806335012352	0.137862137727662	0.150809818607052	7.59471210814745	0.255675792810978	0.244831550652422	1.04429266624199	0.296350004882699	0.606922414647366	0.721176078620356	0.687324628654368
IPO13	-0.164523088199566	0.0768167604657792	0.0322127753227915	25.676952052293	-0.174269845086099	0.142139181135654	-1.22605071799155	0.220179589695625	0.522604248610107	-0.400337753310166	-0.3005738361749
DPH2	-0.205438473579955	0.123300098354534	0.0956802882140686	7.63720891858591	-0.267350975761673	0.232739156297752	-1.14871506803797	0.250673490521587	0.555772671902933	-0.526892874497536	-0.514449028742814
ATP6V0B	-0.059125758029378	0.156860621979714	0.706224281661515	39.8179226317222	-0.0416485381564296	0.243544899691148	-0.171009691474739	0.86421614515658	0.955031280486513	-0.0743339342454104	0.00415395722775096
B4GALT2	0.057517902817188	0.0686726770264346	0.402274467007874	25.6110081320215	0.0948922534385468	0.136675206161369	0.694290179643192	0.487500248329011	0.763281261649439	0.28645583950192	0.317887663337686
CCDC24	0.0014319877001722	0.0671691533067294	0.98299108628124	47.3925764581193	-0.0192110565155177	0.113902292102406	-0.168662598099832	0.866062039625976	0.955833528522074	0.112976848199532	0.0557092044820513
SLC6A9	0.866784428253028	0.133829566774246	9.37017373800231e-11	22.7796512841369	1.3207905931579	0.235972584777951	5.5972205178019	2.17815584552838e-08	6.08982330880832e-06	2.78959303953674	3.13466955643694
ENSG00000230615	0.0300391949570546	0.18266126053749	0.869374531954357	27.6625464843535	0.0702905760197906	0.308058675231332	0.228172688099132	0.819511993167335	0.936057369951504	0.201461621043983	0.26135968116513
DMAP1	-0.179808377883785	0.109451423628181	0.100421334142191	26.4379977324029	-0.230745985421341	0.186772346389159	-1.23543977404749	0.216666877763633	0.518764177673888	-0.447616586697315	-0.430340689048576
ERI3	0.070434687242957	0.040741158717917	0.0838388668876119	337.354437366728	0.0876744888490303	0.0782258727413017	1.12078633036126	0.262378824151565	0.568603835563472	0.326408664170603	0.301303197933273
RNF220	-0.00826275331063638	0.133231152917274	0.950548356191143	343.58896022943	-0.0480824465697083	0.20734146062896	-0.231899816003285	0.816615827441345	0.935565239976912	0.0829901057529828	-0.0106294192833318
TMEM53	-0.0866330944257899	0.073336293571525	0.237478526907387	22.085273965906	-0.200669637368387	0.143298715842418	-1.40035893684531	0.161405860063313	0.450181987254569	-0.159416703448854	-0.361233398614112
ARMH1	-0.331812151703569	0.0570646008292428	6.07515216156601e-09	206.629344963276	-0.51357658996438	0.0967919206567041	-5.30598614512366	1.12065469882618e-07	1.99698204353465e-05	-0.917778503488653	-1.080208708181
KIF2C	-0.38315436407237	0.212802843687649	0.0717796152461955	3.18281657782609	-0.393384292237406	0.371028017914012	-1.06025494907119	0.289028628657048	0.597817377844731	-1.07658477765552	-0.804039406895514
ENSG00000225721	-0.390756097151728	0.140797758603796	0.00551507150220736	6.75333374417582	-0.60573438277604	0.255274277482536	-2.37287669070958	0.0176501552783386	0.125269187649004	-1.10009765043304	-1.29196232076792
RPS8	-0.760985953165601	0.188376428502557	5.35175606888991e-05	29.6076650158806	-0.977263627221426	0.297209750158105	-3.28812775052486	0.0010085606274008	0.0196572345359752	-2.24525328955052	-2.14563575730279
PLK3	-0.423002150075197	0.134992755630657	0.00172724671176881	8.78289857569124	-0.666223697320215	0.26247246030599	-2.5382613343264	0.0111404760036443	0.0943362709530526	-1.1998377139227	-1.43095035950939
BTBD19	-0.281654133608577	0.162205553043641	0.082492684229289	5.4000055985741	-0.491908062626095	0.321302807815647	-1.53097965738393	0.125774420346107	0.395339794598269	-0.762635053182247	-1.0304203093562
PTCH2	0.299395995392863	0.10068214093879	0.0029425627443693	81.5344363169132	0.424359914811732	0.161280609449354	2.63118992581059	0.00850864710070339	0.0794336334974129	1.03460744638269	1.07491499003282
EIF2B3	-0.0426485850940386	0.0514879347239455	0.40748821054238	100.638982946325	-0.0759647928175864	0.0912129811519756	-0.832828747160634	0.404941319406093	0.703506367633299	-0.0233684942704377	-0.0746954886330359
HECTD3	-0.0461544877643247	0.0892257584907921	0.60496237633491	13.8050885856497	-0.0778525062303914	0.177991495870669	-0.437394527472033	0.661825252245966	0.865472417990686	-0.0342125797699193	-0.0790329420647511
UROD	0.208100157217896	0.111169839667587	0.061218778753645	14.4918745280419	0.350913161021393	0.19615110371358	1.78899406823525	0.0736157708598618	0.295207576731224	0.752220863518599	0.906154270256573
ZSWIM5	0.0873538651637614	0.0282572735443021	0.00199230987869425	352.392295100442	0.105790943580636	0.0524488100789245	2.01703229151325	0.0436921435723425	0.220202600586288	0.378741266986177	0.34292989731099
MUTYH	0.0543487514879098	0.0589209386577753	0.356319282437616	36.8898736701512	0.0776426136449856	0.107082025600706	0.725076063974587	0.468405367809379	0.751078952278937	0.27665335745735	0.278252669587624
TOE1	0.00524802487739461	0.133494498704293	0.968641107000298	6.05722964895578	0.0441906016648863	0.262239939535356	0.168512095233031	0.866180429113681	0.955899131516772	0.124780208791862	0.201389019005591
TESK2	-0.0915188020040489	0.0733299758608703	0.212016114800434	237.684763184183	-0.180417333460917	0.11593490038556	-1.55619518247664	0.119661686602832	0.385884112970893	-0.174528654831059	-0.314699097121245
CCDC163	0.317412211828329	0.193484064183999	0.100899525627155	6.24125385683305	0.432235599936615	0.327299524825906	1.32061175513935	0.186630851258339	0.4818350396442	1.09033329212826	1.09301117838446
MMACHC	0.0885259153593076	0.128409776331204	0.490570527344912	8.36781433785019	0.107323181353528	0.241718345207046	0.444000976680521	0.657041877781308	0.863086842260177	0.382366528074543	0.346450564135282
PRDX1	0.035360771806141	0.0655875698245933	0.589791420412211	94.3961607922803	0.124961380612081	0.112589209730414	1.10988771402954	0.26704741535844	0.572918130802211	0.217921756926433	0.38697836214971
AKR1A1	0.139472160701905	0.0693391593731078	0.0442780857080074	23.7724604281585	0.212355138020904	0.134188239315869	1.58251676230013	0.11353164878447	0.375643586347472	0.539948039123053	0.587785513495912
NASP	0.074933609932222	0.0499560327753909	0.133616680080486	188.331096131909	0.0897548876427462	0.0836325076053565	1.07320574514254	0.283178813560304	0.591070619216615	0.3403242536453	0.306083390109654
TMEM69	0.121397642543505	0.0809382154528268	0.133645387286605	19.5926136939859	0.184688196383004	0.154649761851297	1.19423524596559	0.232385959473727	0.535812699961034	0.484041860684953	0.524214385517298
IPP	-0.122330223397293	0.0787453247404554	0.120305665164275	33.1983456770876	-0.135571257433774	0.133639676972784	-1.01445364509062	0.310366337744336	0.622834446869378	-0.269831268557533	-0.211654977689019
MAST2	-0.175638483730197	0.0453366481456571	0.000107021643594326	121.235023678168	-0.276422978744964	0.0804954744249441	-3.43401887770358	0.000594702777206373	0.0134126567944069	-0.434718713316933	-0.535294031064398
PIK3R3	-0.168449824410304	0.218425190514478	0.440587532791213	42.7403472829808	-0.281435014987881	0.332960270098627	-0.84525104122638	0.397970689888335	0.698173939923677	-0.412483516386836	-0.546810330972137
POMGNT1	-0.0336542324087048	0.0609925136522231	0.581101526858868	45.7271206507724	-0.0180365247058942	0.107966497114475	-0.167056681358944	0.867325450220594	0.956384387618451	0.00445188145159893	0.0584079600207644
LURAP1	-0.0194904743987091	0.211240859496903	0.926486230078226	12.895591968056	-0.0821648986561493	0.324700620258743	-0.253048172777356	0.800230987767204	0.928820105764296	0.0482617122709537	-0.0889416502400099
LRRC41	-0.0390664787364281	0.0464588714662612	0.400413440513146	64.9455319469641	-0.0403561813941518	0.0890619833546367	-0.453124665250909	0.650458975360451	0.861210950812426	-0.0122887036249676	0.00712344255085025
UQCRH	-0.0262052511356251	0.114779731970842	0.819405992369548	59.7228388723825	0.00899123649750481	0.18106283396733	0.0496581010055722	0.960394845793893	0.987794301650377	0.027492278577832	0.120510424721201
NSUN4	-0.0968250473608137	0.0616418464682584	0.116236519416289	32.8087134682621	-0.151025146711234	0.114902343666361	-1.31437829631885	0.188718930528239	0.484645839595177	-0.190941368971035	-0.247163823801555
FAAH	-0.176747458073882	0.215817790919429	0.412805745821797	12.1068616959068	-0.188361249504998	0.348859129581166	-0.539934986741329	0.589241868702241	0.825485692504288	-0.438148874884614	-0.332952061619419
MKNK1	0.0634647000621237	0.0566878356453009	0.262906823659009	98.2047448912485	0.0692293863754844	0.0936585574997541	0.739167762386967	0.459805133748508	0.745321876136126	0.304849840658518	0.258921355181338
MOB3C	-0.0683668063595531	0.110658400913507	0.536694992521341	8.99175834081054	-0.0110362958597065	0.1910490448751	-0.0577668203833291	0.953934367524911	0.985914576404332	-0.102917362714941	0.0744925872876605
ATPAF1	0.0554637397425506	0.0556367036070284	0.318817327786029	89.7007188486252	0.0719969559267517	0.0962728501307796	0.747842780482235	0.4545549944332	0.741331971208767	0.280102120615186	0.265280479382197
EFCAB14	0.0112259760563827	0.0480516134799383	0.815277444820038	74.3933245600095	0.0544773736344831	0.0822980535515999	0.661952151764154	0.508001887143904	0.776585593998032	0.143270571985939	0.225025230984665
CYP4A22-AS1	-0.464408108395177	0.18331053159627	0.011294577828085	11.5775592357144	-0.703054124110991	0.33788600774067	-2.08074352889626	0.0374573875136598	0.199073039140108	-1.32791022318411	-1.51557669102325
STIL	-0.252456363784434	0.122047816560686	0.0385926802364773	12.5697762395092	-0.361695991878029	0.214605553659846	-1.68539902956717	0.09191161075692	0.33373011196467	-0.672323614975279	-0.731228287259102
CMPK1	0.0681945240070311	0.0519555021640389	0.189332488083907	44.2380607757998	0.111277308511236	0.0969117728604236	1.1482331323306	0.250872334997084	0.555985483710907	0.319479629354815	0.35553607589427
ENSG00000290466	-0.19563917326162	0.187568836456618	0.296936251044511	5.52557131315923	-0.284737470049635	0.326575348200532	-0.871889049858086	0.383268907964884	0.685840720763469	-0.496582720314491	-0.554398477002951
SLC5A9	0.222675325666592	0.266529067013258	0.403456750608605	2.49872271580181	0.348273456726278	0.470988101187376	0.739452771414543	0.459632108130255	0.745321876136126	0.797303225378379	0.90008894573438
SPATA6	-0.158123053835881	0.0491308358350768	0.00128904510008313	333.52991834426	-0.258124595623505	0.0849560302528595	-3.03833165056364	0.00237891983314239	0.0349425398679682	-0.380541847272148	-0.493249309589927
AGBL4	-0.698153317743336	0.133022627704085	1.53442420096455e-07	264.567284156342	-1.06029501848184	0.208018027740858	-5.09713042661246	3.44840751378367e-07	4.69910724735429e-05	-2.0509060601047	-2.3364193744131
BEND5	0.430737359306999	0.226484782521483	0.057192340469633	4.54842663674648	0.543925918343744	0.387367474685539	1.40416001313816	0.160271206160398	0.448745916339906	1.44085859304877	1.34964523712355
FAF1	0.00536750396234441	0.0182214389748548	0.768321766640205	605.414271822842	-0.0242603666991796	0.0453871079491858	-0.534521096306487	0.592981057720516	0.827971729799097	0.12514976879807	0.0441072591680242
CDKN2C	0.360797426499075	0.131942235887232	0.00624731070474364	6.9433113410248	0.540601401065598	0.257685952808405	2.09790791920872	0.0359132803219215	0.194642297359719	1.22452782675992	1.34200639810325
C1orf185	-0.203527717487489	0.347743261476125	0.558358413853491	2.52539638868675	-0.127227388220134	0.434270282487169	-0.292968212080902	0.769546449232422	0.918504120096764	-0.520982726845414	-0.192483029283615
LINC01562	-0.760722072723413	0.242138376846726	0.00167979677865587	2.91337292424255	-1.02604963647006	0.459375781121947	-2.23357364196282	0.0255111398320491	0.159056241865859	-2.24443708261443	-2.25773277467831
RNF11	0.0112727421353723	0.0804052524010856	0.888502701515957	51.1694518070476	0.0430710435525905	0.135590096694102	0.317656264009908	0.750745690320054	0.910846125857462	0.143415223850731	0.198816578113217
EPS15	0.0564520366360016	0.0207793610440771	0.00659291880819062	530.274151554204	0.0698501051302263	0.0450491018823592	1.55053269014402	0.121013713555001	0.388471600599767	0.283159015520537	0.260347598526658
EPS15-AS1	-0.224532689013152	0.135663332243719	0.0979097347447818	20.5196298224684	-0.317834831240619	0.224810588348923	-1.41378941968389	0.157423741013584	0.44535648713822	-0.585953072163038	-0.630447236260975
NRDC	-0.0827523246024324	0.0446921436658138	0.0640821531969207	233.400765565715	-0.143297633661134	0.0832005148746007	-1.72231666927916	0.0850121696933508	0.320236595803388	-0.147413118715892	-0.229408094690124
TXNDC12	-0.155108819174919	0.0670439960452243	0.0206930889377723	28.2598627364984	-0.221572244522212	0.123484332085351	-1.79433488265591	0.0727597335929508	0.293496289452643	-0.371218537000017	-0.409261920590036
BTF3L4	-0.140269054747749	0.0530472333470764	0.00818771413014343	44.3596304432359	-0.210236520713464	0.102068446122098	-2.05976017761622	0.039421473298765	0.206422383400724	-0.325317754983368	-0.383215501784244
ZFYVE9	0.123326546163603	0.0338014416444338	0.000263715585796357	177.48333938921	0.147447808192014	0.0609540599177909	2.41899897055057	0.0155632842548617	0.11582111862177	0.490008140340655	0.438646073896627
CC2D1B	-0.223865478820772	0.0784726822666428	0.00433383002289844	18.7529026029729	-0.275513398238141	0.152006058089832	-1.81251590693392	0.0699065183362593	0.287206511614082	-0.583889328513331	-0.53320406175869
PRPF38A	-0.0469489631037351	0.0590734074159597	0.426755271773682	35.5795507777383	-0.0844664403500699	0.122483981857244	-0.68961213596498	0.490438133446694	0.764807193721968	-0.0366699664454863	-0.0942299688220652
TUT4	0.0462248623240195	0.0246342905826744	0.060594362216835	461.201849248341	0.0575749910767152	0.0405442706687615	1.4200524544415	0.15559241065153	0.442116757958057	0.251525406978808	0.232142715722449
GPX7	0.0412960621745604	0.165654806361338	0.80313658045691	7.88848435123769	0.123481529545849	0.293513363580884	0.420701558659427	0.67397302285542	0.872377597271989	0.23628016623565	0.383578065768854
COA7	-0.14699808105358	0.174226799565088	0.398827666929545	4.62981081769849	-0.234035464144132	0.325678772149673	-0.718608285702378	0.472382306739164	0.754546048668467	-0.346131263928479	-0.43789901897193
ZYG11B	0.0570503299718731	0.0498660278141853	0.25259374703039	91.0559879818737	0.0790628084192566	0.0857074809883851	0.922472665250435	0.356282082036094	0.663924413042668	0.285009592874823	0.281515891989701
ECHDC2	0.000427574154332634	0.0432655440748398	0.99211498963958	491.275012939965	-0.0153113975117319	0.0747912163172088	-0.204721867963643	0.837789434088382	0.943501453626425	0.109870102978041	0.0646695631963311
SCP2	0.0661069520914437	0.0456092475561483	0.147220348123787	167.669425449527	0.0893404761318072	0.0719964820854019	1.24090057658417	0.214642479744481	0.516415793996514	0.313022573792261	0.305131184855365
PODN	-0.275614646843618	0.197921317622117	0.163756957541767	4.11730668857739	-0.363668936892803	0.371014250930361	-0.980202070354066	0.326986382769394	0.636107630122402	-0.743954354654223	-0.73576157979539
CPT2	-0.281180477889863	0.0889717545920631	0.00157588272689601	15.9901259895306	-0.37107971841958	0.16359070035598	-2.26834237895	0.0233083468202005	0.150565634904395	-0.761169991657697	-0.752789545771034
ENSG00000236723	0.0452796049704437	0.117854278746931	0.700830274434401	8.76787179662844	0.0566936945106141	0.207535971651516	0.273175267205298	0.78471849107896	0.923481132676952	0.248601637403552	0.230117735241268
CZIB	-0.134188430813463	0.0903864174084782	0.137647599911649	30.0056804955197	-0.164707263447864	0.154906213118041	-1.06327086649748	0.287659133010762	0.596582747269794	-0.306509815335629	-0.278601617160369
MAGOH	-0.0751358742137729	0.0686361534347914	0.273648873677629	28.5151386213583	-0.0661578508891951	0.128924878727142	-0.513150382938986	0.607846130450677	0.837186010726616	-0.123854723921538	-0.0521617959478068
LRP8	0.0647582366190765	0.102261517203002	0.526563178716746	90.9235759520849	0.125162599965031	0.168709097025913	0.74188411989311	0.458157548048186	0.744138902158392	0.308850870447276	0.387440709647513
NDC1	-0.214854486616266	0.0728817145319596	0.0031984853260683	28.3753674824477	-0.275207951231007	0.148603906800525	-1.85195636612991	0.0640320888617793	0.273752795408018	-0.556017485199195	-0.532502227380485
YIPF1	-0.045273315278312	0.0568543141298965	0.425855386560299	39.8098761968505	-0.0858322194110523	0.116622224295124	-0.73598510000843	0.461739765562646	0.746721230078133	-0.0314870306954684	-0.0973681586737865
IFT25	0.021892555469415	0.0582934981795459	0.707245955018246	39.8880519414529	0.0284686007835578	0.113031895992508	0.251863427872118	0.80114662878656	0.929151318295155	0.176263301682138	0.165264125145342
LRRC42	0.137074574686122	0.0915295549632116	0.13423745338624	16.4073974366084	0.218888837173494	0.162299171066874	1.3486750162347	0.177441373701135	0.470430214168162	0.532532080896982	0.60279818206041
TMEM59	0.0676695473595855	0.0355815793320162	0.0571954693121307	92.978839992235	0.133681308643317	0.0769719381787097	1.73675383271423	0.0824306312303959	0.315481500125584	0.317855827388383	0.407014391722225
TCEANC2	0.0330414000997953	0.0891872282423461	0.711030590948216	29.5150307611635	0.012922656021162	0.154232116977748	0.083787062476919	0.933225734495217	0.978958783838361	0.210747722888963	0.129543760495968
CYB5RL	0.0653214156707313	0.111096560282133	0.556552603979619	11.0414858326357	0.155393744081623	0.209536787837725	0.741606023864251	0.458326072735561	0.744228093325705	0.310592836029898	0.456903679451995
MRPL37	-0.0149366297212214	0.0951876074475923	0.875309633152282	12.8868561310049	-0.0293913541153878	0.198235646718117	-0.14826472736854	0.88213385113768	0.962370999061398	0.0623471806019971	0.0323176417263333
SSBP3	0.155417518432598	0.0729964863673439	0.0332451953502438	158.528324845864	0.210937550781472	0.121199172713701	1.74042071458485	0.0817851708179489	0.313974509939361	0.589268524833326	0.584528282501674
ACOT11	0.130275279273671	0.0395604481122549	0.000991002047422592	690.153354968386	0.15231429910536	0.0772653867633137	1.9713134883016	0.0486880294839979	0.233449167981227	0.511501223020134	0.449827950112222
FAM151A	0.381432195148414	0.15913652365287	0.0165350418579653	7.32474633188553	0.544903690671416	0.279230345785247	1.95144868348405	0.0510036950285852	0.239801658041038	1.28835309988913	1.3518918927384
MROH7	0.0468278504616144	0.0595786531220789	0.43187703421746	479.553731709721	0.0287913948640722	0.105230365413471	0.27360348651214	0.784389354358513	0.923481132676952	0.253390505794777	0.166005818393251
TTC4	-0.243103960842578	0.0604300247800671	5.74858511580683e-05	73.4493915949202	-0.372506847488367	0.110169170689388	-3.38122584709852	0.000721632034025995	0.0154788162219121	-0.643395756256709	-0.756068701301168
PARS2	0.276310452606453	0.193348155451489	0.152980541671522	3.66779874469231	0.444919033754375	0.349971296357145	1.27130149925306	0.203621409188792	0.503111504877346	0.963201699183966	1.12215426926128
TTC22	-1.20289437795814	0.608390159455001	0.0480217476212709	14.7860218476792	-2.11512004675914	0.994842851347401	-2.12608458099131	0.0334962175481922	0.186708324001225	-3.61211745894301	-4.76012119680044
DHCR24	-1.38824896205528	0.334457539525478	3.31390480625307e-05	11.3948456044354	-1.91412427376006	0.531552745196709	-3.60100533965207	0.00031698906572579	0.00844618433996016	-4.18543655724705	-4.29828742508418
USP24	0.0543031217336584	0.0400801478757229	0.175461111806846	323.094280069698	0.0739775699751061	0.0772508848029954	0.957627477843951	0.338250638206193	0.646519607396468	0.276512220351458	0.269831393277634
ENSG00000234810	-0.0845050942144781	0.289876255140285	0.77065267839402	4.45944903346351	-0.151733850308925	0.450153585471231	-0.337071291235161	0.736063158602556	0.903968508020224	-0.152834599379064	-0.248792232452479
ENSG00000260971	0.487302190560068	0.0700357623545303	3.45369634621046e-12	137.312527456651	0.684725188096368	0.122995063730413	5.56709486810936	2.59021391900776e-08	6.57981624601864e-06	1.61581891683949	1.67316377104341
PLPP3	0.0316096483179399	0.0361087920131305	0.381356122203789	1187.63235805297	0.0932733180201604	0.0745914947737948	1.25045513973168	0.211133332914244	0.511769525640864	0.206319180457348	0.314167788838426
PRKAA2	-0.653721646901512	0.139298723869305	2.69296154695991e-06	45.7329280508834	-0.973803656289227	0.223296508607445	-4.3610339559817	1.29449273452527e-05	0.000792131855964594	-1.91347473847185	-2.13768568252359
FYB2	1.54789862266664	0.706404344257466	0.0284347194339216	2.89533408000818	1.89272982158509	0.924575199901302	2.04713453463509	0.0406448769994634	0.210506970751613	4.89634307048637	4.44883078040573
DAB1	0.469389674662373	0.303018354873422	0.121370421274349	132.68941342956	0.63753623921764	0.490771042129058	1.29905023827789	0.193926688820522	0.491059110405877	1.56041382657509	1.56473636523877
OMA1	-0.102628436104985	0.0684626471852213	0.133862537510427	23.5257891574034	-0.161990932114799	0.137313713696675	-1.17971415784905	0.238113921007533	0.541550538998338	-0.208891794195869	-0.272360224487966
MYSM1	0.0280290673505801	0.0400929708718589	0.484488425454945	109.636250044889	0.0249529427126574	0.0828687426581181	0.301114049909058	0.763327527662698	0.915715545099375	0.195244107986868	0.157186096425027
JUN	-0.0963831298373178	0.155634335856477	0.535723883714528	115.908766820015	-0.0855742839434451	0.228973701038774	-0.373729749553003	0.708605389635174	0.890755426226665	-0.1895744766585	-0.096775492927204
LINC01135	0.11066899336882	0.0718852301780104	0.123676571783284	78.1789894259208	0.1107806649561	0.126078796250312	0.87866214027108	0.379584492137897	0.683167827359394	0.450857143399367	0.354394923705622
LINC02777	-0.421284131088341	0.208990250995931	0.0438201011427826	2.8000757986883	-0.505027493601561	0.372356576701121	-1.35630072141019	0.175003506061276	0.467736292447448	-1.19452372019974	-1.06056520344907
LINC01358	0.0379120424483677	0.177238637797371	0.830621969854624	20.6900381755523	0.0848889847125459	0.272705069755146	0.31128495260013	0.755584005528399	0.913348489047201	0.225813076103975	0.294902864919853
FGGY-DT	-0.498483976375601	0.297205543504439	0.0934962502588369	3.73494004392419	-0.548812529200998	0.521437353979109	-1.05249945178071	0.29257046191587	0.602147811959354	-1.43331007611802	-1.16117133975678
FGGY	-0.104756272007484	0.0466358534739338	0.0246873319146562	301.687764526336	-0.175313006283256	0.091271916528691	-1.92077709059771	0.0547598158666002	0.249644412171152	-0.215473390043105	-0.30297073767687
CYP2J2	0.217815988676272	0.066566080153536	0.00106722783849907	92.0910331068568	0.334308924279695	0.115603477946994	2.89185870716608	0.00382970134722657	0.0482161778312314	0.782272840695874	0.868002237671673
C1orf87	0.47153637276688	0.26912979714933	0.0797604119338219	9.73267241147031	0.615288625342338	0.40067907152179	1.5356145830264	0.124632935417792	0.393802007210409	1.56705376498072	1.51361738261337
LINC01748	0.0853455738353498	0.0663680864737508	0.198462967852269	514.993586467334	0.10880077259518	0.114475147046542	0.950431385346424	0.341893102824209	0.650491441440498	0.372529433709189	0.349845668052171
ENSG00000231252	0.0764107420768759	0.0502208950317254	0.128136157471635	401.681072679929	0.0909694885961834	0.0860071108842381	1.05769729573435	0.290193468541511	0.599233068364847	0.344893161791673	0.308874213673185
NFIA	0.0767700787953727	0.0368558390352342	0.0372527913744471	3140.19745130113	0.0874161422283492	0.0738583039386044	1.1835655243453	0.236585094343946	0.539962558857579	0.346004623935648	0.300709587468441
NFIA-AS2	-0.0307456265159163	0.0781326238469335	0.693946074639804	44.5151952201236	-0.0504737000962305	0.134405970411054	-0.375531681679516	0.707265089008122	0.889902917333933	0.0134484720452332	-0.0161238713248116
TM2D1	0.008546542498672	0.0357252990558388	0.810927692612041	119.277593566176	0.0346962608110924	0.0743738283477823	0.466511696141926	0.64084927758354	0.855168851653612	0.13498283290058	0.179573598805249
PATJ-DT	0.241541729118645	0.102874182607032	0.0188778965631625	20.7302448157349	0.370169814423736	0.177911984413521	2.08063450949628	0.0374673726847317	0.199073039140108	0.855658779237803	0.950400836931771
PATJ	0.0308569852133143	0.0449457143557412	0.49237328789068	161.567079389541	0.0225135774716715	0.0736632642677269	0.305628289697379	0.759887678435638	0.914343640559713	0.20399112294222	0.151581096712703
USP1	-0.12078258488369	0.0986647484062999	0.220887492805885	13.7516957651194	-0.139294309700512	0.201694855624711	-0.690619050590431	0.489804972299146	0.764549388939973	-0.265044277604808	-0.220209542021335
DOCK7	0.231067805023942	0.0385891119802534	2.12565604209728e-09	1075.81462913954	0.319040370931087	0.0722125099814734	4.41807618947103	9.95833195305915e-06	0.000648131464906392	0.823261950495045	0.832919243256306
DOCK7-DT	0.173055830260868	0.0697388857924557	0.0130837105228475	118.500505692977	0.215470773098415	0.123747882867536	1.7412077532596	0.0816471687058029	0.31359319936838	0.64382547621517	0.594944397872774
ATG4C	-0.028264037430671	0.0560184725413697	0.613875975086539	121.058804655932	-0.076030717240859	0.104671310545581	-0.726375898463121	0.467608362187187	0.750596989929933	0.0211242596371301	-0.0748469650775099
LINC01739	0.368269476378588	0.153826093798474	0.0166628519310748	10.1019545955576	0.564601558566918	0.258570408854047	2.1835505503865	0.0289952905800324	0.171517234426645	1.24763957724762	1.39715225065145
ALG6	-0.147341218663087	0.0680475904425981	0.0303672252792444	31.1483005751088	-0.207437499748118	0.128792992824345	-1.61062721813627	0.10726099772053	0.364387725212163	-0.347192620710318	-0.376784110764173
ITGB3BP	0.0776294369148109	0.085772074167699	0.365430121499491	116.173073804195	0.0799887759265837	0.148097998571563	0.540107068954967	0.589123195959932	0.825485692504288	0.348662699130046	0.283643514178042
EFCAB7	0.122469820730678	0.0507276185931167	0.0157670698894277	47.3002855808023	0.156722876748633	0.0943067181487412	1.66184212350014	0.0965444337499091	0.34272428583374	0.487358208292353	0.459957665829707
DLEU2L	0.0573817878234443	0.111174601227716	0.605755821184565	9.66777687418591	0.0881563753488333	0.215761108806854	0.408583251339099	0.682845523953689	0.877210093989782	0.286034823070851	0.302410442411216
PGM1	0.160725160628972	0.048033639933728	0.000819580754589916	128.957692050613	0.251651757365604	0.0893329823590248	2.8170083514533	0.00484732652222355	0.0563067671091526	0.60568555952911	0.678078486611044
ROR1	-0.005237039587846	0.0585944784701951	0.928781747124785	284.064302038036	-0.0313498241999777	0.0960684084490213	-0.326328131235915	0.744176106499274	0.907522133159403	0.0923489218390597	0.0278176086536787
CACHD1	0.004053256442159	0.0535736223504418	0.939691438993575	897.974537471206	-0.0150263373479743	0.0931537098426563	-0.161306912771965	0.87185167895591	0.957681445046768	0.121084678059196	0.0653245541378314
RAVER2	0.228145034384798	0.0391090360984067	5.42560377222972e-09	215.193205002224	0.320575936008376	0.0673723015797909	4.7582749659919	1.95254405976101e-06	0.000180903687726911	0.814221547013546	0.836447555323662
JAK1	0.0821854329414284	0.0595650641421263	0.167660862282702	711.966660124316	0.1037697568939	0.1028099145506	1.00933608735594	0.312813478693558	0.624702385528909	0.362754821785552	0.338285758496777
LINC01359	0.070956292323752	0.0976703251980687	0.467539830017916	15.666427090004	0.0439725911713896	0.186207711192991	0.23614806760508	0.813317775925429	0.934419968631166	0.328022037565434	0.200888090020951
AK4	0.181887016292904	0.0674491257579703	0.00700398114763223	192.582385358714	0.282372108542005	0.116711322391289	2.41940629886206	0.0155458653254969	0.115797773136545	0.671141162188107	0.748665521554861
DNAJC6	-0.346278817421156	0.165835939243029	0.0367905593342171	99.5298369339693	-0.534369896137733	0.258583888298417	-2.06652432854226	0.0387789976596146	0.203959472934313	-0.962525256233254	-1.12798608614872
ENSG00000229294	-0.217468224188462	0.233398568744056	0.35146771604823	3.56745648143134	-0.253960514261527	0.413893230138044	-0.613589437490497	0.539486665091749	0.796261838368088	-0.564102020444945	-0.483681380013893
LEPROT	-0.131079990622898	0.0540284996733473	0.0152609375149964	83.7974804987378	-0.127623808535937	0.108223740048679	-1.17925889900434	0.238295099114172	0.541734659643266	-0.296895118532377	-0.193393895651104
LEPR	-0.402538344056448	0.0892123990905519	6.41784665004438e-06	134.738987629168	-0.625988877596136	0.148577085539036	-4.21322625440562	2.51748654988646e-05	0.00134731227369501	-1.13654124423091	-1.33850165638378
PDE4B	-0.0516910347130527	0.0520745376659712	0.320887618225786	1229.35572455597	-0.126087991165003	0.0913961067471123	-1.37957726704794	0.16771684082623	0.457971880873356	-0.0513376383155407	-0.189865003881378
SGIP1	0.00534525433498171	0.0502693391136914	0.915318706934319	887.658499093334	-0.0271602334567697	0.0887946465913194	-0.305876925010758	0.759698355628095	0.914343640559713	0.125080948615611	0.0374441518690534
ENSG00000248458	0.113320007943843	0.165351102611729	0.493135946192944	4.90144796209428	0.230755849794725	0.312502255301056	0.738413390240725	0.460263280104513	0.745557333406067	0.459056979908114	0.63006535845965
DYNLT5	-0.0201848147187272	0.27798249530998	0.942115021106923	3.47891228104342	-0.0213091843249885	0.515180526768233	-0.0413625578176695	0.967006861770054	0.989311296121805	0.0461140525940811	0.0508882758359793
DNAI4	0.058660031054277	0.0475233766722402	0.217076030551473	64.8271737719984	0.0612414373103983	0.0887615406117852	0.689954645765433	0.490222709409154	0.764807193721968	0.289988549168772	0.240567214743653
MIER1	0.0819472010149294	0.031859445276556	0.0101069743315127	122.153903700326	0.106097236634719	0.068593061849757	1.54676338646479	0.121920312037597	0.389696498828132	0.362017948112031	0.343633675675614
SLC35D1	-0.0980836517021031	0.057803133299622	0.0897236981426433	94.8138801062068	-0.170829842908343	0.092535039484096	-1.84610979647017	0.0648762646982523	0.275834690180089	-0.194834350143227	-0.292669644177428
SERBP1	-0.0645752639589678	0.0447090424880535	0.148642066791856	58.2622648443694	-0.0704227129102046	0.0941328714412973	-0.748120309430073	0.454387592836804	0.741331971208767	-0.0911897667621703	-0.0619612921442831
GADD45A	-0.195776658801	0.181490209336583	0.280713696908244	26.3965095439776	-0.270013007937523	0.290414758239932	-0.929749609055496	0.352500742274083	0.659752743555486	-0.497007975971647	-0.520565656679107
GNG12	0.0774655562285965	0.0689327782845116	0.261104652808254	170.046024588732	0.08058736641053	0.109790921283159	0.734007561542262	0.462944129580618	0.747797610827509	0.348155800810225	0.285018912758766
GNG12-AS1	-0.133222888247507	0.0689070130653051	0.0531903905126658	85.3043897439854	-0.23271379009598	0.111622427423204	-2.0848300423863	0.0370847306681985	0.19820896259575	-0.30352330169754	-0.434862170477409
DIRAS3	-0.208346976167474	0.135520679089652	0.124199929769078	8.56430152033961	-0.277635032109524	0.251906747554567	-1.10213416196556	0.270403349546928	0.577063392476706	-0.535889145558289	-0.538079000959655
WLS	0.0803944876311508	0.0475181868770984	0.0906711933872076	589.46113529609	0.125507477425761	0.0848473677710757	1.47921474434409	0.139082930120559	0.416119703844092	0.357215260110281	0.388233144513641
RPE65	-1.02822808337187	0.31960572392079	0.0012945884702671	3.13509295449572	-1.2063131465603	0.524491680654063	-2.29996621692069	0.0214501340668362	0.14287104288716	-3.0718582417022	-2.67192942929238
LRRC7-AS1	-0.596374087572316	0.197856658576102	0.0025768129841805	29.476505052774	-0.83282519934228	0.308439133293696	-2.7001281920646	0.00693127630611079	0.0702046074827561	-1.73609336339174	-1.81375542503083
LRRC40	0.00465777168600155	0.0557695301414342	0.933439493413923	47.1442482684877	0.0165081106738729	0.100738920770676	0.163870235531431	0.869833298917697	0.957433528702656	0.122954500357895	0.13778216283086
SRSF11	0.0674102751913545	0.0409698428146463	0.0998949160782799	268.311370264066	0.093377791487604	0.0685394491971773	1.36239483365223	0.173073313312033	0.465509512135998	0.317053874275491	0.314407840531025
ANKRD13C	0.00161035300743341	0.0406083189296976	0.968367586884962	134.07910229051	-0.0440025764896803	0.0699158695740439	-0.629364645791607	0.529110358036682	0.79057754438794	0.113528548809613	-0.00125498439319973
HHLA3	0.0836611287585377	0.0708758791614039	0.237845419190737	25.7374455452052	0.115987783661151	0.138770508979403	0.835824445079801	0.403253672269961	0.702304967192534	0.36731928723623	0.366359470200532
CTH	-0.141251677259398	0.0891391127661715	0.113052554250495	45.2582706712961	-0.201154087037991	0.162256162078373	-1.23973157297305	0.215074695002187	0.516796647902304	-0.328357098494054	-0.362346532561068
ENSG00000271992	0.188327779345993	0.232063962345667	0.417059116077502	2.42037536395533	0.416263003629717	0.46664120830532	0.892040814700959	0.372371056162252	0.677219184567087	0.691063045879163	1.05631048420344
ZRANB2	0.0895026627489717	0.0320686280267212	0.00525499175733336	314.901850960927	0.122249868053311	0.0580970991379765	2.10423359973579	0.0353580749565184	0.192663489077588	0.38538769928237	0.380748041713676
ZRANB2-DT	-0.269733219344087	0.0548147492127944	8.61847343515921e-07	144.059039806912	-0.433857715331657	0.0985891364791	-4.40066452375948	1.07919865043804e-05	0.000686619576936936	-0.725762548246	-0.89703635585111
NEGR1	-0.369123130909731	0.19526241995459	0.0587051321018669	73.8067139668885	-0.54000698147885	0.297574170668722	-1.814697089688	0.0695704725591148	0.286674236217965	-1.03318485860803	-1.14093857935656
ENSG00000286863	-0.164852583186361	0.173221557272002	0.341256098625623	95.6794479511199	-0.269202612158191	0.267748973811013	-1.0054291089392	0.31469026912217	0.625826267863452	-0.401356912181501	-0.518703586976012
LRRIQ3	-0.551408099221412	0.199414411821647	0.00568989541171786	5.51966156626616	-0.74971848503966	0.305696826955196	-2.4524902417438	0.014187122736984	0.109931386574577	-1.59700934763209	-1.62279873599887
FPGT	-0.0307748567871464	0.0488652127343889	0.528831527728478	71.7127679686955	-0.0853692312249001	0.0908060770359952	-0.94012685066287	0.347152497449148	0.655830517017865	0.013358060077132	-0.0963043373949594
TNNI3K	-0.187031566223908	0.0693542992365802	0.00700187256219902	127.316185718742	-0.301198638023072	0.117422159990434	-2.56509195579106	0.0103148464458265	0.0898311224304628	-0.46995858512272	-0.592221776361899
ENSG00000272864	0.300097035831227	0.27376893895942	0.273004804347169	2.36864829395086	0.421960564581224	0.503638088371885	0.837824966624942	0.402129014570347	0.701400892790442	1.03677583015347	1.06940193396159
CRYZ	0.104587585953368	0.0956420127296549	0.274160358118926	23.8341495254617	0.147167190898763	0.169224641121293	0.869655801446082	0.384488533046065	0.687113296437623	0.43204678037096	0.438001291466544
TYW3	-0.152312080071693	0.0607067178458199	0.0121079554041604	33.4960251604964	-0.269130393627524	0.109833315145944	-2.4503530032751	0.0142716222232477	0.10999159973283	-0.362567960869606	-0.51853764837985
SLC44A5	0.602579501860099	0.306401362415972	0.0492253587037068	3.52286884851644	0.820409145088326	0.623815878600605	1.3151463007462	0.188460738342817	0.484323190644552	1.97238244339794	1.98492870362868
ACADM	0.0372049631659993	0.0575470916631114	0.517946952500773	84.7645655768824	0.0591884532971795	0.096282125785755	0.614739784920042	0.538726581195822	0.795989999150018	0.223626013622777	0.235850014297341
RABGGTB	-0.164632470297379	0.0979353797617643	0.0927567725274632	17.9377568036979	-0.166513584946006	0.174793440637302	-0.952630626978289	0.340777253781302	0.649053787563729	-0.400676082388967	-0.282752054047531
MSH4	-0.259822455070565	0.352944653105744	0.461635540054975	10.7486245726714	-0.403052666803177	0.529248897779312	-0.761555987162854	0.44632505171511	0.734782440468246	-0.695107625604208	-0.826254709364068
ST6GALNAC3	0.0873519573654334	0.132645616764841	0.510193561683732	163.84470545927	0.015519812937553	0.193063117898254	0.0803872490328891	0.93592926788173	0.979762665926584	0.378735365987168	0.135511322681673
ST6GALNAC5	-0.143035111969023	0.328858269311775	0.663602676608888	35.1664402796607	-0.228096041509189	0.537343174278167	-0.424488580906604	0.671209531446479	0.870537771889635	-0.333873429177685	-0.424251836663648
PIGK	-0.0232907555723968	0.0744725422631368	0.754476033092463	33.9807592649724	-0.04065693150681	0.142317326475127	-0.285678016259782	0.775124743781655	0.920986587803004	0.0365070864740614	0.00643240036224819
ENSG00000289212	0.15885428395902	0.271522760425504	0.55851436235818	3.45580732844671	0.0851675097501557	0.424199474507623	0.200772313188298	0.840876612968806	0.945036855738535	0.599898762667951	0.295542839913941
ZZZ3	0.0843499437191206	0.0366712557878244	0.0214388667134668	191.088866925072	0.111906709009401	0.0728178478482905	1.53680330188485	0.124341484624429	0.393582181274594	0.369449856458585	0.35698226753129
USP33	0.0399814734580402	0.0385135874748635	0.299217236827474	179.968043864876	0.0591616159604566	0.0638838790223794	0.926080520873373	0.354404136191418	0.661870030229187	0.232214020144539	0.235788349376449
MIGA1	-0.0476078225745336	0.0400595304328653	0.234665273427777	117.022701095924	-0.0649622248307086	0.0709142306153666	-0.916067540562609	0.359631471313179	0.666543371006046	-0.0387078805307906	-0.0494145715464477
NEXN	-0.127290493345764	0.146978062317025	0.386462211334502	14.1916993076089	-0.168615609024589	0.238118816413724	-0.70811543398412	0.478873575844461	0.75878580280377	-0.285173848338088	-0.287581935263268
FUBP1	-0.0105587054387564	0.0446540433383483	0.813079037876233	146.827359068224	-0.0299811366266264	0.0793185074029649	-0.377984125121166	0.70544238699245	0.888777386952807	0.0758885106656275	0.0309624814779689
DNAJB4	0.0134571909998985	0.11226249322308	0.904584111920107	33.02061316514	0.0754850189566673	0.192246128297036	0.392647798035427	0.694579631313734	0.883812698540166	0.150171928894752	0.273295102182734
GIPC2	-0.0718335790398567	0.231908220469093	0.756751051484816	20.2458760336955	-0.0914120485144394	0.367101263371668	-0.249010443807409	0.803352702834392	0.930667904900104	-0.113640415488511	-0.110189092576517
IFI44L	-0.843904406554145	0.411303369598356	0.0401909582828331	14.7919779403504	-1.38098660755103	0.60441557990793	-2.28482959979521	0.0223228213177555	0.146612746248976	-2.50172783622034	-3.07328166722451
IFI44	-0.32433340735466	0.171408510150495	0.0584688262129778	20.1425448313376	-0.477025134055145	0.268199512131208	-1.77862043918177	0.0753020108454229	0.298922254068391	-0.894646046379764	-0.996223376089666
LINC01725	-1.43317402181992	0.506962623230407	0.00469890236981329	10.9152768094925	-1.28453174865946	0.761726393278602	-1.68634270782007	0.0917298095724389	0.333219218643967	-4.32439397705395	-2.85165456224824
TTLL7	-0.0377764236833032	0.443448558839476	0.932112059856192	16.9875574683549	-0.223978400021233	0.638750083949227	-0.350651069407978	0.725850138329415	0.900014136948208	-0.00829844245380307	-0.414790613322562
PRKACB-DT	-0.0399494276412024	0.195091777793094	0.837749887261514	6.86318191773847	-0.0647159908488119	0.325215593931309	-0.198994119766843	0.842267344357813	0.945445627628578	-0.0150197473291173	-0.0488487926403183
PRKACB	0.128789957268383	0.0478353877845498	0.00709488824348816	226.146196686816	0.176731747868323	0.0788197617290998	2.24222636546076	0.0249467459707412	0.156754397080318	0.506906982867341	0.505932624800776
SAMD13	-1.16691502740335	0.417168771124481	0.00515435820645703	3.61244158932786	-1.24701447162469	0.620339084831174	-2.01021425558582	0.0444085172609186	0.222193309442473	-3.50082995603006	-2.76545003516313
RPF1	-0.17152312679275	0.094639515142466	0.0699269098008873	17.0706738978744	-0.241729729075979	0.177257865911151	-1.3637179249193	0.172656360310185	0.464962166528558	-0.421989528656791	-0.455578352925263
GNG5	-0.116637302515074	0.0804438604935181	0.147080342964954	41.0807563240602	-0.109806427287806	0.13702801825308	-0.801342883650278	0.422933171080256	0.716777517513661	-0.252222530781728	-0.152454386022864
SPATA1	-0.262899938476264	0.114970130705908	0.0222144875886875	33.9463336386331	-0.369597792288995	0.193031937754739	-1.91469762251776	0.0555310769693735	0.251534062607643	-0.704626570170888	-0.749384481455098
CTBS	-0.244761355838909	0.0739982233151018	0.000940771712027195	31.951321467621	-0.362083346422754	0.142348636812219	-2.54363761066711	0.0109704834912361	0.0933354461143153	-0.648522234295862	-0.732118322943498
ENSG00000284882	-0.405074360842719	0.231137369457658	0.0796833204240519	2.86856036996798	-0.606563817585497	0.413023156853647	-1.46859518048871	0.141942622856206	0.421175394983779	-1.14438538180254	-1.29386813699842
ENSG00000289881	0.120949200037234	0.191867351478212	0.528446473583826	3.63619977622142	0.258062522693	0.399351647576116	0.646203726112869	0.518147426747956	0.784380010469087	0.482654785989236	0.692808686587701
SSX2IP	0.159740115779208	0.0894035038186982	0.073980788072649	112.319925985024	0.257883240122197	0.146428905323357	1.76114981910652	0.0782130487882179	0.306131498708603	0.602638723499634	0.692396743865516
LPAR3	-0.187613138589047	0.108604580105095	0.0840800093795828	27.1163882149604	-0.238617228473443	0.182878469917239	-1.30478578796852	0.191965799828206	0.488530666982768	-0.471757442947598	-0.448426670721753
MCOLN2	0.0588366885845306	0.296144651164902	0.842516584998568	5.54789215005564	-0.179057816828216	0.423965013354762	-0.422341021518174	0.672776120176277	0.87166739254819	0.290534967464532	-0.311575296631201
DNAI3	-0.489274656274765	0.171894494617128	0.0044221327271197	10.2783365076229	-0.702299877233844	0.283658955440515	-2.47586005576024	0.0132915665604261	0.105190845946252	-1.40482478603511	-1.51384363626851
SYDE2	-0.0866845868487829	0.105194331073505	0.409915478500903	19.7290866971768	-0.115999160895988	0.181061557835564	-0.640661453942288	0.521742662993962	0.786647115223313	-0.159575974338558	-0.16668360824394
C1orf52	0.0379102147087053	0.0555310569248933	0.494805965747084	84.1598503926309	0.0451312022420952	0.0989755692776036	0.455983254973887	0.648402019555467	0.859374462385359	0.22580742273392	0.203550264019698
BCL10	0.046513387292773	0.121597702905441	0.702076709474993	8.57048813867275	0.0431988255836407	0.239386770963887	0.180456194006466	0.856794441894681	0.951701522842132	0.252417841745014	0.199110186563171
BCL10-AS1	0.0648471834951995	0.0780192194417561	0.405877969964413	37.7947893096151	0.0750606459987457	0.137724934692601	0.545004041325412	0.58575073812078	0.82416780645263	0.309125991470391	0.272320008225051
DDAH1	0.123424763000275	0.0531829513167737	0.0202999051375856	784.953096576452	0.183352891936911	0.0942403458088624	1.94558806382975	0.0517042419481109	0.241207131021452	0.490311934220442	0.521146218065182
ENSG00000282057	-0.61632387884533	0.28495375760848	0.0305495746621983	3.38426356860432	-0.840959498280373	0.496933303044455	-1.69229853006077	0.0905890679699239	0.331077828758234	-1.79779993730633	-1.83244583778327
CCN1	-0.334519075956308	0.129391275723379	0.00972859893586004	51.205628799958	-0.45511267431484	0.213863049069463	-2.12805660582824	0.0333323905972353	0.186064731815755	-0.926151273869905	-0.945874486765052
ZNHIT6	0.284516903214381	0.0820846636232198	0.000527989059324314	77.1004818289611	0.392715895050352	0.131859561944927	2.97828909225692	0.00289862443484464	0.039800248802236	0.9885850199458	1.0022056152007
COL24A1	1.21643530718627	0.567345141214475	0.032026203796973	2.80844244072049	1.07264309871025	0.832903504125462	1.28783597787419	0.197803065437142	0.495382741583434	3.8710959740753	2.56449391745362
ODF2L	-0.101168076244178	0.185750258716105	0.585997230038609	35.0320030257042	-0.170675778145156	0.289877348258646	-0.588786185503769	0.556004714050391	0.806372639688473	-0.204374764295179	-0.292315645137499
CLCA4-AS1	0.164371514592137	0.238516239321002	0.490734026792025	4.08744576529276	0.240485649073951	0.420855533658497	0.571420902995879	0.567714363073916	0.812549901602016	0.616964074039244	0.652421798259942
SH3GLB1	-0.0259466921124858	0.046581503688907	0.577515775049626	117.163889418931	-0.0321407314784693	0.0816405610275472	-0.393685823246908	0.693813009282939	0.883624439406917	0.0282920258661262	0.0260003182397887
SELENOF	-0.158273109301704	0.0519625088238706	0.00231977498400302	83.9548289769052	-0.242124227714318	0.0979456180399068	-2.4720271571074	0.0134349310007707	0.106164834944628	-0.381005982889729	-0.456484803799142
HS2ST1	0.0103136804694524	0.0401031170200078	0.797040576443761	488.770027784486	-0.00222373734786783	0.0766635897771623	-0.0290064338799104	0.976859459260591	0.992505449771067	0.140448756243785	0.0947414565811026
LMO4	-0.313944712133223	0.130783263960483	0.0163728662286182	61.6372510898334	-0.423205522572549	0.214933066992714	-1.96901076457861	0.0489518549604332	0.234367664611274	-0.862512838528868	-0.872560506008189
PKN2-AS1	-0.344567525448682	0.122060635557414	0.00475883034260158	76.3269088910899	-0.499271909660423	0.179007733362769	-2.78910804735247	0.00528534288536017	0.0593950937137911	-0.957232069796175	-1.0473404325979
GTF2B	0.0232941078853982	0.0712395513754598	0.743680895406591	35.7854495611599	0.0415007749907466	0.12682647727097	0.327224849918984	0.743497827047938	0.907223005332284	0.180598434645109	0.195208526850731
KYAT3	-0.0620404140458934	0.0476871780544971	0.193262794516567	62.3698405963976	-0.118452481403498	0.0920946282380624	-1.28620402372765	0.1983718671658	0.495959998178856	-0.083349238438693	-0.172320673373749
RBMXL1	-0.11071568715038	0.0874697734399558	0.205599237997498	17.8235905189723	-0.187079912628145	0.168623314312618	-1.10945460531816	0.267234117098369	0.572961563575604	-0.233906419540525	-0.33000789700418
GBP3	-0.333120169102728	0.21905364429277	0.12832907330282	4.00368566030114	-0.557084096524061	0.426822874941115	-1.30518800474533	0.191828837701346	0.48833538966484	-0.921824323879364	-1.18017715802756
GBP1	-0.461038326401641	0.180745467376443	0.0107488285656931	19.8222441864506	-0.708987601573218	0.308599366972342	-2.29743699259357	0.0215938535261285	0.143466654497498	-1.31748717169377	-1.52921021293709
GBP2	0.0391838128635924	0.359237591770429	0.913143064296236	29.3413209174777	-0.0503166133747137	0.635374329701217	-0.0791920778391769	0.93687984577225	0.980347394917907	0.229746781176649	-0.0157629286442657
ENSG00000286802	-0.315101180001937	0.163197344748459	0.0535079823401291	11.6535771408347	-0.46363412951133	0.276001421096985	-1.67982515332199	0.0929913396874061	0.336070328587247	-0.866089902020113	-0.965454479593679
GBP4	-0.09906365320694	0.262255873693967	0.705626244261234	4.34280224425078	-0.146418660948445	0.446498232977603	-0.327926630239967	0.742967138071291	0.907223005332284	-0.197865586634229	-0.236579368902617
ENSG00000286548	-0.472197954071222	0.277209812676671	0.0884940748222638	2.76974814333382	-0.458500489628548	0.455371329780979	-1.00687166635869	0.31399644940705	0.625197401739117	-1.35200494585133	-0.95365876750321
LRRC8B	-0.895519801476144	0.197781777327091	5.95960041145617e-06	14.4362163057839	-1.28653365999744	0.334308355756073	-3.84834431400259	0.000118918834539709	0.00439268296331646	-2.66137908962435	-2.85625441153893
LRRC8C-DT	-0.128510246630393	0.136202399769922	0.345412894320503	25.3381362817995	-0.182241406049505	0.22572917165213	-0.807345389679434	0.419467520315768	0.714579820300504	-0.288946659551275	-0.318890321199751
LRRC8C	0.208537055077678	0.146695576809134	0.155153051721892	57.726374583793	0.298184492990867	0.227781330302769	1.30908223511785	0.190506496172888	0.48660495176647	0.753572229540873	0.784998092339217
LRRC8D	-0.10135441812864	0.0733607185655573	0.167097697519605	84.9822226670877	-0.180582539470139	0.129113932235902	-1.39862938369966	0.161924150187789	0.450764455398031	-0.204951137206029	-0.315078695722802
ZNF326	-0.104596934936758	0.0349463666152613	0.00276186047505355	104.73276472034	-0.168280995723776	0.0745220814019525	-2.25813601227954	0.0239371810643198	0.153480928979487	-0.214980545551776	-0.286813084652754
ENSG00000287372	0.184189993906828	0.56060536340866	0.74249166322604	6.06844499149122	0.253746142403055	0.72663356838449	0.349207844838774	0.72693327716266	0.900530941365141	0.678264487761417	0.682890815382142
LINC02609	-0.38918892298502	0.327475475783185	0.234655333308133	4.54222007402439	-0.53794690239673	0.533194185771038	-1.00891366926445	0.313016039009597	0.625008607718238	-1.09525023387456	-1.13620507636626
ZNF644	0.120762735733721	0.0293650316115302	3.91452730526325e-05	336.180932282107	0.153554530511081	0.0567417646193166	2.70619942014997	0.00680581627424393	0.0696297266265865	0.482078034424786	0.452677665503538
HFM1	-0.215058503395376	0.0705813399282942	0.00231168645325113	83.6719890459281	-0.3157669740698	0.128042665564398	-2.46610747033368	0.0136590345470633	0.107105853102117	-0.556648528215519	-0.625695861332438
CDC7	-0.0513973056760104	0.203664352947578	0.800760653683316	17.401458150424	-0.0918667177539051	0.334183513642571	-0.274899012080416	0.783393826164222	0.923259435301232	-0.0504291068784409	-0.111233799172147
TGFBR3	0.1482509709482	0.0582896311450898	0.0109794985046372	341.976940014907	0.225030616951145	0.100579936387767	2.23733107250717	0.0252647098228151	0.157999434819425	0.567101721882527	0.616910326198765
BTBD8	0.0421538419226448	0.0786588945229775	0.592022916559842	157.147645223832	0.0598819704711312	0.122640280171482	0.488273268679759	0.625356293090671	0.848010526462438	0.238933359379541	0.237443528665415
ENSG00000273487	0.461172232569714	0.226122057176146	0.0414017839977404	4.00288263842548	0.714890791756324	0.386660416769519	1.84888538043049	0.0644743651439317	0.274907064770867	1.53499650812096	1.74247614665461
C1orf146	0.305284891923301	0.279317695139477	0.274408495562999	3.1143758459103	0.53147088998431	0.472890055110318	1.123878339671	0.261064641443932	0.567314581951188	1.05282235520343	1.32102696004119
GLMN	-0.1030950800191	0.0565079024855185	0.0680861076234773	65.7572795086091	-0.149011520991815	0.0958240565750158	-1.55505335839296	0.119933361908792	0.386220413189119	-0.210335167551714	-0.24253705803953
RPAP2	-0.0224665912405532	0.0257387591223707	0.382733927817476	227.129382050719	-0.0300787937034922	0.0587279277260079	-0.51217188939176	0.608530714954137	0.837309829775111	0.039056303985398	0.0307380920021567
EVI5	0.0854895524670218	0.037758091960297	0.0235655931766613	207.524545738883	0.0908097989370057	0.0723909060001066	1.25443655777525	0.209683371755376	0.510526545148556	0.372974773109277	0.308507290147871
RPL5	-0.110784358416762	0.0799758301415242	0.16598429353113	52.9837915646798	-0.121125660129238	0.132021633088685	-0.91746827618677	0.358897309279315	0.66589001913883	-0.234118826202674	-0.17846291305849
DIPK1A	0.0185531721248473	0.112609541592053	0.869135516896117	163.653551308773	0.13158033739271	0.176987039711564	0.743446173274304	0.457211598395377	0.743558410234432	0.165934276061731	0.402186929619628
ENSG00000287797	-0.058587696568024	0.215670456903437	0.785888237244299	3.00129475368191	-0.21487461663806	0.405445878796417	-0.529971145041417	0.596131937108212	0.829971209715704	-0.0726696597233736	-0.39387258826162
MTF2	-0.156089114255037	0.0482190205170132	0.00120757031671731	108.491487659464	-0.221557657384241	0.0898699912303703	-2.46531299659646	0.013689361147602	0.107239942207495	-0.374250681546876	-0.409228403303344
TMED5	-0.0257404192285628	0.0519684666394284	0.620382426543778	59.024859710786	-0.0104801526835981	0.107561555950068	-0.0974340003826573	0.922381744769776	0.97581826547408	0.0289300472260583	0.0757704534676501
CCDC18	-0.346336404074722	0.0926942413061206	0.000186724548884423	35.3597009518905	-0.501274608894478	0.158377875390625	-3.16505451066399	0.00155053899436341	0.0264668845606285	-0.962703377149214	-1.05194209226008
CCDC18-AS1	-0.0410250830588247	0.0504264109873389	0.415895104429579	424.267715322955	-0.0829476925475125	0.085504324006381	-0.970099389842814	0.331996953120751	0.640866651318287	-0.018346850336151	-0.0907402982908143
DR1	0.0642119899386146	0.0931340506098428	0.490535272821446	24.0426407955477	0.074251172569738	0.170124448007883	0.436452099855144	0.662508745470842	0.865692330101143	0.307161278275496	0.270460057832838
FNBP1L	0.00945823131226875	0.0779424569825128	0.903414690640116	111.582804804803	-0.025085061757809	0.129471751495748	-0.193749304137844	0.846372184131782	0.94673182988763	0.137802771835951	0.042212333599394
BCAR3	0.0240348825765085	0.043038287224159	0.576534741792766	374.277383457559	0.00186328438405365	0.074035651890631	0.0251673934985564	0.979921444932642	0.993523696954129	0.182889720183163	0.104132324027595
DNTTIP2	-0.42307422738003	0.110798453368737	0.000134313068819404	11.2736326376832	-0.609099280742097	0.244109913490271	-2.49518453402087	0.0125891640993952	0.10192006242426	-1.20006065578096	-1.29969394365688
GCLM	-0.0781771312849772	0.0747232169406379	0.295458190738551	68.042162542051	-0.0931697136715336	0.123552732874406	-0.754088651088296	0.4507959915643	0.738320149399726	-0.133261617040836	-0.114227730388661
ABCA4	0.254995765714015	0.179318421340735	0.155018204153484	9.21931909201832	0.429577490998877	0.31005119555564	1.38550502999685	0.16589809552776	0.455503473938056	0.897273375213291	1.08690356498528
ARHGAP29	0.133403013021696	0.10720621487404	0.213367483733815	178.463469129636	0.196796543964027	0.171381519547071	1.14829501152821	0.25084679776378	0.555985483710907	0.521175596604618	0.552036084198598
ABCD3	-0.0222124632246653	0.0304342181872034	0.465480891977189	140.629462870251	-0.0436560317589043	0.0662772424229908	-0.658688113188013	0.510096067657782	0.778243032059511	0.0398423457530311	-0.000458718592707346
F3	-0.273246329045926	0.119048297069198	0.0217184523455303	503.081973855436	-0.343002728618701	0.186871762124638	-1.83549790893462	0.0664319486372507	0.279069083137637	-0.736628925769451	-0.688276238328302
ENSG00000288736	-0.151379518086055	0.192117534221435	0.430724409269263	9.79761918943063	-0.15360289397536	0.313838735262792	-0.489432554737838	0.624535492948566	0.847932993304406	-0.359683459257071	-0.253086787870697
SLC44A3	-0.264082779386374	0.0712491458657238	0.000210168610606222	132.674196912411	-0.373795693851812	0.120596009669856	-3.09956933795003	0.00193802209544749	0.0309080177191623	-0.708285207950604	-0.75903012067985
CNN3	-0.061597357505498	0.0613850367924677	0.315639529067126	416.275136987796	-0.105777587440854	0.108555686941131	-0.974408530970988	0.329853735344853	0.639168489760901	-0.0819788230401503	-0.143197204767779
CNN3-DT	-0.00825193685104283	0.0924961841009574	0.928911991578461	42.1177267227263	-0.0496074602252446	0.174074757952244	-0.284977907244047	0.775661067893928	0.92107030027603	0.0830235620761227	-0.0141334870452861
ALG14	-0.0581927897651001	0.0926336793241298	0.529870721252169	70.4683690872724	-0.0973086693593684	0.160691005288856	-0.605563884452944	0.544804390669893	0.799145002180279	-0.0714481759749713	-0.123737927980169
TLCD4	0.149282221256257	0.04706424469236	0.00151454636279028	129.516995642112	0.238290732200248	0.0852645406843923	2.79472252225323	0.00519442784585296	0.058573729423902	0.570291475724444	0.647378474595665
RWDD3-DT	-0.228650226720266	0.0893753841398269	0.0105181306939521	56.1403799850834	-0.343572436069401	0.147703020843572	-2.32610297411093	0.0200130579347307	0.13685174323518	-0.598689002148121	-0.689585271532364
RWDD3	0.0314973745870854	0.0579250775909788	0.586606229149954	97.8347326063486	0.0612848561993021	0.101150325481294	0.605878981680941	0.544595117450301	0.798982577089847	0.205971907286574	0.240666979574161
PTBP2	0.147374269827753	0.0398111752764058	0.00021404860657109	321.963269840076	0.192218183432191	0.0746118368613311	2.57624247730873	0.00998805758363015	0.0878342417441142	0.564390003160787	0.541516253452184
DPYD	-0.907725607239906	0.225515188682007	5.69463644084232e-05	55.4141186877527	-1.40537594913158	0.346541075142953	-4.05543830136687	5.00403803229207e-05	0.00224158786551514	-2.69913279066521	-3.12932175923121
SNX7	0.141234653294125	0.0805862337690738	0.0796723539036126	55.3587431161478	0.150694646952706	0.140111754163627	1.07553179854361	0.282136703496363	0.589584496740888	0.545399593875049	0.446106428752008
AGL	0.122613121739806	0.0660746858103278	0.063499941298749	174.187504325922	0.175208811074455	0.105370306626956	1.66279112857429	0.0963542530682554	0.342466588826726	0.487801451742411	0.502433329103644
SLC35A3	-0.0708682830625211	0.142228061047305	0.618292228274261	34.6024905041679	-0.114165020381486	0.228159763499827	-0.500373153575666	0.616812353096866	0.842576793683665	-0.110654664572135	-0.162469250802335
MFSD14A	-0.0335840733266321	0.0450157585564992	0.455636317186199	75.9662619640185	-0.0604949235006924	0.0951310517483657	-0.635911433636932	0.524834149950715	0.78749674221876	0.00466889006710016	-0.0391499247240297
ENSG00000241073	0.0524154743082433	0.248903494535656	0.833210704526579	3.44082986361665	0.0394592889420268	0.449039571505309	0.0878748588008579	0.92997613905689	0.978426852069456	0.270673549972053	0.190517745608327
SASS6	0.329502016360077	0.0808991923483125	4.64123954347408e-05	20.3867555054692	0.464303774461907	0.162855146347878	2.85102304025505	0.00435788115876821	0.052353964559986	1.12772819048795	1.16669514582361
TRMT13	0.0788090379750485	0.0528766554885805	0.136110790199269	65.7369528927334	0.0788151762239064	0.102587995326486	0.768268996514432	0.442327389891096	0.732040965858049	0.352311315750499	0.280946900368283
LRRC39	-0.234598822709301	0.124524720007296	0.0595712214459528	20.1613277321683	-0.359160824718356	0.233663758011895	-1.53708400384484	0.124272739609647	0.393518208457341	-0.61708856698878	-0.7254031607213
DBT	0.0249503544327075	0.0455761618797502	0.584074365427058	90.6047793626125	0.0477000279771432	0.0779682895965388	0.611787538549015	0.540678335524095	0.797203117735836	0.185721360423815	0.209452728834739
ENSG00000285530	0.206023318706696	0.148630974813187	0.165704200888197	8.23160995632659	0.322802683313803	0.24955679111289	1.29350390295642	0.195836835060741	0.493216407981665	0.745797007381651	0.841564016686904
RTCA-AS1	0.156190053898761	0.0757074293434355	0.0391055668596623	50.4683958667842	0.218051083497946	0.121824674269229	1.78987618728255	0.073473817762654	0.29513287808749	0.591658049424938	0.600873251331895
RTCA	-0.0687875537583442	0.0564666650164108	0.223148905234664	36.6009756160133	-0.0748435561768934	0.11258721661202	-0.664760693345916	0.50620356708192	0.775200400774427	-0.104218773847898	-0.0721191909376604
CDC14A	0.0914080001580093	0.0404801999187787	0.0239399480694335	492.172175929794	0.0946330315032223	0.0630477952055929	1.50097289198826	0.133362573111949	0.408116151270687	0.391281086438859	0.317292041637209
EXTL2	0.0829685042131413	0.100257693238347	0.407923980905282	53.6512253872524	0.145342807434696	0.16497268291097	0.881011358184267	0.378311672390772	0.682252952387426	0.365176934611048	0.433809353080503
SLC30A7	-0.0141102731922122	0.0400374952015919	0.724518451891729	82.2142642042999	-0.0297223470229387	0.0733011525358855	-0.405482669708199	0.685122754687772	0.878673725879224	0.0649031787845991	0.0315571097976031
DPH5	0.0401016941921873	0.053434382280922	0.452962746898259	43.4324323716841	0.0487861507981096	0.102176017012561	0.477471643782241	0.633026308245371	0.852169538822361	0.232585874141215	0.211948344496051
DPH5-DT	-0.11060252224923	0.0589594044505038	0.0606676722373531	82.1064383125722	-0.194597537684132	0.111050026671028	-1.75234120618991	0.0797151545683845	0.309175064932055	-0.233556389896516	-0.347281360431548
S1PR1-DT	-0.211289524732112	0.172091956544064	0.219532920591488	5.49775717256519	-0.26025213420366	0.30957784165937	-0.840667835942912	0.400534044211728	0.700276017351739	-0.544990724016744	-0.49813781621016
S1PR1	-0.0134504564987771	0.085927460233224	0.875613153895376	83.9906266661536	0.0757037297825069	0.153800961685622	0.492218832397483	0.622564652640854	0.846725522706038	0.0669440536492203	0.273797640341152
COL11A1	0.121768708576434	0.150970005779564	0.419911091120849	89.330184296738	0.132774201588293	0.237105134464066	0.559980288442109	0.575492882859872	0.817394463384049	0.485189602697629	0.404930105737892
RNPC3-DT	-0.184310727121015	0.112591312532061	0.101632792107768	11.8357816399167	-0.395902169050782	0.208745860216904	-1.89657494830991	0.0578840595428411	0.25766429286427	-0.461542774805972	-0.809824804907062
RNPC3	0.130895016147734	0.0439381750953734	0.00289122209443676	433.896375863271	0.189587878003889	0.0786312546248929	2.41110076277315	0.0159044537571262	0.117070641001161	0.513418127247532	0.535472524976741
AMY2B	0.108039786051095	0.0572188932000453	0.0590012825510125	85.4395735531658	0.167141040927496	0.105305745263233	1.58719774034829	0.112467866397175	0.373878417690978	0.442724758781016	0.483895781469112
ENSG00000237480	-0.283015063473845	0.260435477488553	0.277169702440342	3.04871502756412	-0.493809878680129	0.501062161843746	-0.985526180749848	0.324365677945393	0.633953698151439	-0.766844536789091	-1.03479016683251
PRMT6	0.154744478014291	0.141139384021438	0.272906065587843	5.33668259139119	0.340818740964192	0.283874270193634	1.20059750653596	0.229907368755829	0.533435096829951	0.587186747748472	0.882960030801962
NTNG1	-0.321493591358476	0.30438798232317	0.290878344763562	69.4452361406256	-0.418366819388707	0.498222142690109	-0.83971944147197	0.401065710750165	0.700683363743747	-0.885862229382671	-0.861442478458327
ENSG00000289612	-0.272382485631141	0.336046040372356	0.417623511938056	3.40162765657475	-0.356243399479238	0.579880238078502	-0.61433961029555	0.538990932822538	0.79614557481788	-0.733956977136224	-0.718699708794038
VAV3	-0.0479407971638399	0.0977409352829335	0.623788320334801	715.99178977716	-0.084940675802746	0.159952251860869	-0.531037699154306	0.595392655128292	0.829885447443732	-0.0397378021387676	-0.0953196332688493
VAV3-AS1	0.0131197250833243	0.13568721459843	0.922971830514603	12.1965229998029	0.0812759824387557	0.251804462783854	0.322774193674725	0.746866258260865	0.909111488061716	0.14912811519065	0.286601165623264
LINC02785	-0.0415731937070565	0.120663642573163	0.730441825491628	11.6274783154676	0.00592042992785547	0.21517466626562	0.0275145305467655	0.978049350534905	0.992831785613246	-0.0200422079349165	0.113454544096892
SLC25A24	0.252894005838718	0.225889467196355	0.262906605378807	24.1482307639978	0.356252179419785	0.348270641896726	1.02291762946079	0.306346793297059	0.619024472130874	0.890772434961793	0.918421886472579
EEIG2	-0.859189150691248	0.287630674190354	0.0028161335628879	8.90138218580833	-1.32458392953767	0.444502327715694	-2.97992574379697	0.00288318265655819	0.039622272269429	-2.54900498217913	-2.94368361084188
ENSG00000290126	0.49754931115326	0.263630686586159	0.0591204370276463	2.62232602573649	0.56168777036257	0.401845234674905	1.39777138533689	0.16218172976506	0.451160253822301	1.64751422109818	1.39045715564364
PRPF38B	0.0284454626392243	0.0485751939025876	0.558146713363443	92.1989944799618	0.0558496949228036	0.0906256769002803	0.616267892644352	0.537717725930293	0.795683249311743	0.196532057635302	0.228178453100408
FNDC7	-0.0145141563116118	0.196069004783463	0.940989891139135	5.23767400797061	0.0197952405248379	0.342575667443688	0.0577835567614906	0.953921036095722	0.985914576404332	0.0636539304481616	0.145335095683828
STXBP3	-0.0287545265825238	0.0479645884710695	0.548842904245959	116.476949015766	-0.0547452293310956	0.0942928806207388	-0.580587091736965	0.561518774100921	0.808964583614396	0.0196071307264106	-0.0259386869704274
AKNAD1	0.136972363172312	0.1604042769408	0.393149514041436	5.47208688368883	0.274221395446344	0.281274157846491	0.974925665215231	0.32959713413385	0.638951418555341	0.532215931106462	0.729937393520232
GPSM2	0.162128227693215	0.0536907225584964	0.00253050803585644	180.303800816662	0.238712055029927	0.0950214078942089	2.5121923608593	0.0119983667032051	0.0987598583013636	0.610025377441088	0.648346560185911
CLCC1	-0.0345334696092633	0.0451927466680478	0.444785344672697	88.1034153011673	-0.0698208445196858	0.0898687101583258	-0.776920514344528	0.437205667231607	0.727215855875841	0.00173231839641477	-0.0605783618232986
WDR47	0.0824071032199796	0.0688300934466685	0.231207576336153	71.5461528445792	0.120994062527833	0.117124510685535	1.0330379339017	0.301586146807473	0.613539199175759	0.363440468729968	0.377862541219213
TAF13	-0.13333836637369	0.11155628191747	0.231986846249386	16.3390451716978	-0.196148446410405	0.203439469553361	-0.964161216311844	0.33496510542819	0.644241925895608	-0.303880486363351	-0.350844928042723
TMEM167B-DT	-0.0968791994269376	0.137835192663919	0.482141391724678	8.59257694852857	-0.130452018429366	0.246735919551085	-0.528711095922769	0.597005878722945	0.83056342908127	-0.191108866386179	-0.199892354911207
TMEM167B	0.264201741419426	0.127380940945692	0.0380693453641638	19.6679451995193	0.441508957119324	0.205168032332359	2.1519383507276	0.0314022102155056	0.179745231505344	0.925748320767749	1.11431883804446
CFAP276	0.966876595034236	0.34060247937266	0.00452942480765031	2.68937544456324	0.962146951600988	0.496689221681105	1.93712065734885	0.0527305960373233	0.243890286748783	3.09918749108927	2.31060374047054
SARS1	-0.108506552715785	0.128384474471435	0.398016597421381	32.3857600958812	-0.145979883249351	0.214141111182195	-0.68169947584305	0.495428998972542	0.7684978618078	-0.227073359714984	-0.235571176756613
CELSR2	0.464337811983328	0.15602279061916	0.00291949504685384	19.7212979529756	0.754886981573977	0.261471352197039	2.88707338387538	0.00388843527290851	0.0487663313112796	1.54478794189565	1.83437654297713
PSRC1	-0.480233761516649	0.241292193556771	0.0465625024824829	12.0529900478093	-0.710531065867871	0.400692900849792	-1.7732559383033	0.076186306646108	0.30139964590712	-1.37686045132047	-1.53275667526351
SORT1	0.0460529849759809	0.061374347551859	0.453036644157364	281.631148562929	0.0589495658345356	0.09892361819296	0.595909924357485	0.551235402939835	0.803274019956179	0.250993774234593	0.235301115699911
PSMA5	0.0109721094832376	0.076165805130275	0.885456578214841	23.5869468550022	0.0312973541721374	0.132889076339998	0.235514874767155	0.813809135114936	0.93467872618626	0.142485338885209	0.171763833209894
SYPL2	0.219911091374308	0.0933394400569623	0.0184711219849627	22.3213933731573	0.303052895179195	0.158975602528937	1.90628555802475	0.0566131669376984	0.254306033467619	0.788753189674255	0.796184360146341
ATXN7L2	0.248465725211339	0.139340320078013	0.0745606821005576	10.6048163923246	0.338203403637156	0.244034424756799	1.38588399556417	0.165782328549686	0.455400740592886	0.877075348004419	0.876950694963536
CYB561D1	0.0115985500623752	0.0972920958714502	0.905106058455699	21.8076106154161	0.0359477389985056	0.163811763679397	0.219445406062904	0.826303102959504	0.939793342140965	0.144422978300612	0.182449156250511
AMIGO1	-0.214378367124266	0.219762160400383	0.329311445172007	8.79047126776131	-0.266265891329457	0.378064357165199	-0.704287210055903	0.481253929703662	0.760180569265009	-0.554544802992989	-0.511955799017216
GNAI3	-0.00675382770151074	0.0475198424314677	0.886980106352411	56.1584615149626	0.021165836941618	0.0927591648202463	0.228180546716158	0.819505884021271	0.936057369951504	0.0876573540643515	0.148484354512596
AMPD2	0.356529494640535	0.0748526144988116	1.9065384985755e-06	41.8239693985603	0.550852951274709	0.123721457853902	4.45236388925511	8.49300762741991e-06	0.000578666435656476	1.21132671357094	1.36556168002967
GSTM4	0.2278633705704	0.0675809792211066	0.000747034356843611	25.789560650849	0.339876932915634	0.125618653061602	2.70562471919645	0.00681760423215794	0.0696534800915179	0.813350334440724	0.880796011346187
GSTM2	0.269949126349895	0.0919279941949468	0.00331908885524225	64.5640982236997	0.394467792380555	0.151388156055485	2.60567142541838	0.00916943763997938	0.0832442954499114	0.943525520948653	1.00623100011101
GSTM5	0.0510512861647924	0.142274007880522	0.719726980452718	60.0587067068528	0.0795202922226398	0.221683709834817	0.358710580411582	0.719811612448477	0.897088610563895	0.266453988205453	0.282567065689839
LINC01768	-0.0750876145682962	0.23967429716153	0.754060175664302	5.58994090687332	-0.0849225204480222	0.416028892604094	-0.204126496879718	0.838254648728915	0.94357471774178	-0.123705452315637	-0.09527791718784
CSF1	0.12803510706886	0.0806959662085696	0.112595159509333	94.56376221152	0.242700905005663	0.145013424141329	1.6736443983912	0.0942005072976928	0.338772119821485	0.504572160462742	0.657511855563108
AHCYL1	-0.0744536874437422	0.0617972149807695	0.228278002920231	1250.88759061784	-0.0923846818672088	0.1113731957909	-0.829505530582586	0.406818408572891	0.705105527299914	-0.121744656313692	-0.112423940220843
STRIP1	-0.0683983892194846	0.046390170357239	0.140369736270552	66.7662818563663	-0.0813029029435786	0.0929887400084705	-0.874330622569707	0.381938227311369	0.68479428195326	-0.103015051460358	-0.0869610178854101
ENSG00000258634	-0.303783293200282	0.134686288296558	0.0241027210942934	6.876673413444	-0.392665199165688	0.266243173023942	-1.47483668672465	0.140256455389448	0.418087992756487	-0.831082617536489	-0.802387126051141
KCNC4	-0.0657991127994058	0.0795981099594156	0.408440204017181	30.0044979122637	-0.0992996561990146	0.14092430331503	-0.704631166258349	0.48103979792754	0.760064441507648	-0.0949752459132693	-0.128312675736658
RBM15-AS1	0.410873918989913	0.136307050198109	0.00257550688249958	17.3658385990611	0.513817053068518	0.247268621527421	2.07797111454976	0.0377120197008979	0.199849056035869	1.37941911073286	1.28046323093172
RBM15	0.0313781256481001	0.0885239657205929	0.722994846654775	16.6584562393464	-0.0157547258951998	0.172448843375496	-0.0913588377098877	0.92720746767052	0.977445368943645	0.205603059143402	0.0636509148118858
LAMTOR5-AS1	0.226091645409299	0.0489686453161825	3.89196699591103e-06	48.2704035612374	0.286033682429088	0.0961922506573545	2.97356263601697	0.00294364320767763	0.0401802342219701	0.807870222487988	0.757078825245071
SLC16A4	0.17056494994361	0.127734938437775	0.181776932219466	10.4861275903346	0.255576870189234	0.232705885686059	1.09828279347446	0.27208102297201	0.578783401353025	0.636120949971969	0.68709733129967
SLC16A4-AS1	0.1200536685769	0.107852998834957	0.265655547297132	12.3800541965214	0.214457649515826	0.204672580023668	1.04780840448206	0.294726889524009	0.605123884888606	0.47988482326162	0.592616514662196
LAMTOR5	-0.0263274860350114	0.114810507183938	0.81862602784417	21.4847388794016	-0.0060438233165976	0.201542028817651	-0.0299879055105964	0.976076698838364	0.992162860661766	0.0271141945793226	0.0859639351193606
KCNA2	0.277961044520631	0.0631015073436279	1.05792348786675e-05	119.448758880729	0.436587658589289	0.106783090990082	4.08854674032465	4.34084090202841e-05	0.0020285612699508	0.968307134652497	1.10301102879079
LRIF1	-0.0400169986583121	0.0700117069501178	0.567609382111343	41.4952188790641	-0.0761518528570372	0.125467867095545	-0.606943073313321	0.543888691604099	0.798982577089847	-0.0152287508171591	-0.0751253018687468
DRAM2	0.21129175227617	0.0679276051216875	0.00186743558399681	41.6819776389818	0.303499416427693	0.125237003849901	2.42340048945473	0.0153759651750753	0.115380218083767	0.762092766120168	0.797210344868648
CEPT1	0.0473204923497241	0.0620282981051915	0.445531654296872	62.8550678710817	0.0573034221739047	0.109100747410479	0.525234001911164	0.599420530634306	0.832209188764204	0.254914293320473	0.231518724039468
CHI3L2	-0.802190091577043	0.506614566548642	0.113322865473081	14.5166748892664	-1.24867012840483	0.844136623493218	-1.4792275250866	0.139079515383098	0.416119703844092	-2.37270155092216	-2.76925428539205
PIFO	0.0903466296831945	0.151972572606147	0.552182426856475	5.20070305257859	0.0112620239298822	0.283251845550761	0.0397597548146036	0.968284661848024	0.989311296121805	0.38799816809858	0.125728078351487
OVGP1	0.146889631896169	0.29529154027971	0.618879262271028	4.3589711446461	0.295055485236676	0.526813479264197	0.56007580832742	0.575427730574045	0.817373517781071	0.562890972622678	0.77780848117832
ENSG00000260948	0.179426393712318	0.209007176898304	0.390632982359692	2.91877342807639	0.267203137056347	0.417303770082995	0.640308466427718	0.521972077592136	0.786679109511299	0.663530225959905	0.713811339251685
WDR77	-0.136692583191288	0.152051892470071	0.368659905547523	8.342165793467	-0.218642419603237	0.257253239054781	-0.849911240793659	0.395374435542619	0.69636057855535	-0.314255393305893	-0.402529977561539
ATP5PB	0.0712138262644738	0.0743538719675752	0.338179304096072	47.3726499075066	0.164796872400279	0.12231529557394	1.34731205632952	0.177879750774598	0.470861579915261	0.328818614177749	0.47850951798551
C1orf162	0.229147022654048	0.22979945998405	0.318686445328159	5.69747190608075	0.291058432582303	0.337878208964667	0.861430020817768	0.389001247631239	0.691426528940683	0.817320790627269	0.76862433827037
RAP1A	0.0537991491110707	0.0616544111639901	0.382885474604955	109.762558627185	0.0603237342098118	0.113877838237667	0.529723211674549	0.596303852020323	0.830085266062457	0.274953385802211	0.238458581920506
INKA2	0.433316069415256	0.430291513515801	0.31392079717412	9.97762749741389	0.613717714238776	0.618831834913351	0.991735847469304	0.321326399310398	0.631002405392987	1.44883478506611	1.51000785496429
DDX20	0.167700396393031	0.139101195515477	0.227971772851511	10.4793084845978	0.277800282753429	0.244701864277125	1.13526018109457	0.256266320719687	0.562101265628356	0.627260617400962	0.738160705876088
KCND3	-0.0979940382075411	0.110101894710238	0.373449539373748	254.351459432492	-0.166678075408981	0.173518128999159	-0.960580178972474	0.336763298741652	0.645782777402965	-0.194557167206811	-0.283130008517884
LINC01750	-0.0399894997987208	0.246165843445123	0.870951951922696	3.43894617116586	-0.13094081041157	0.456210847341924	-0.28701818725812	0.774098394440258	0.9206292309676	-0.0151436942675082	-0.201015466314783
LINC02884	0.163413895515737	0.119006068185147	0.169703857719937	199.7827194177	0.171126016570204	0.185727043056487	0.921384488516077	0.356849724266038	0.664518554226122	0.61400206849687	0.493052174679818
CTTNBP2NL	-0.0292372369457741	0.0779918181265619	0.707752916454738	43.8868837835917	-0.0489864874871739	0.12914357686135	-0.379318032516371	0.70445171046651	0.888684099066298	0.0181140623377937	-0.0127066601151621
WNT2B	0.168875261040375	0.168813742506135	0.317134183687106	10.3660632485197	0.228473757846842	0.292123361904413	0.78211395472575	0.434147606365902	0.724345927719724	0.630894583852483	0.624821730118775
ST7L	0.174511692770132	0.032225361518099	6.116807137324e-08	125.269788709347	0.201732076303706	0.0693973458133327	2.90691342643466	0.00365014203206453	0.0467079369772498	0.648328595386089	0.563376598886297
CAPZA1	-0.036498672930228	0.0386497847829648	0.344994145013772	189.552310425956	-0.0479444988201703	0.0708068965582397	-0.677116229500826	0.498332212441813	0.770223237736368	-0.00434623963573601	-0.0103124527694679
MOV10	-0.156441546165155	0.040786583808707	0.000125251563059954	75.5596287811818	-0.249710459586579	0.0978003570301498	-2.55326736189315	0.0106717542811186	0.0917080908439954	-0.375340786471482	-0.473915907082576
RHOC	-0.0633227619662951	0.0636224350886342	0.319595327498417	32.8775742890961	-0.0163827924161648	0.114161786160863	-0.143505046365341	0.885891326077548	0.963488513995542	-0.0873156607261047	0.0622077882926663
SLC16A1	-0.0147766556510801	0.0848379542025809	0.861727886213729	18.9503487172466	-0.0310386215999071	0.162615360275894	-0.190871400753575	0.848626347104206	0.947789693451556	0.0628419953922123	0.0285326678234014
SLC16A1-AS1	-0.105861559061602	0.0606983680962417	0.0811487337211946	159.484022512788	-0.167222001913299	0.0941020753782272	-1.77702777798661	0.0755636696019851	0.299685229859193	-0.218892146478621	-0.284379804099541
ENSG00000287807	0.0102945390486917	0.192990335786738	0.957459216190633	2.9590823487268	0.0419149666989036	0.358509855547626	0.116914405699889	0.906927882347222	0.969619624566071	0.140389550035618	0.196160227057842
LRIG2-DT	-0.269421571674187	0.074529391454988	0.000300381510084244	27.4973658474908	-0.334433832372173	0.149270373245413	-2.2404568642857	0.0250612781721952	0.157273098622414	-0.724798592798307	-0.668587238833783
LRIG2	-0.0227074715027936	0.0411867630249331	0.581407918670183	78.090875686698	0.00279215899914245	0.0778217790803207	0.0358788893307185	0.971378928901488	0.989750594474805	0.0383112387612516	0.106266625961099
MAGI3	-0.0739748993217371	0.0423776685177366	0.0808786720940658	316.584792663192	-0.124553308779285	0.0733308458933126	-1.69851182353051	0.0894112030491293	0.328512444280032	-0.120263719784803	-0.186338719999848
PHTF1	-0.0710356767231982	0.0569706659682062	0.21244090416051	57.9071049409472	-0.109088890138368	0.111833127998776	-0.975461315358735	0.329331481728979	0.638951418555341	-0.111172428851172	-0.150805680265889
RSBN1	0.0842458140009607	0.0431707021371734	0.0510025823744494	71.1027878538211	0.101176530915764	0.0854902563142552	1.18348611032171	0.236616548053895	0.539962558857579	0.369127773482256	0.33232722854102
BCL2L15	0.278721539614789	0.226783713064741	0.219064604094296	2.42908541485835	0.278885895040323	0.441414788490466	0.631800071751212	0.527517526749905	0.789280698816798	0.970659417245189	0.740655148468571
AP4B1	-0.189278422705167	0.115291378214941	0.100643978364649	13.2864398173236	-0.22418993582738	0.217181396020315	-1.03227044275197	0.30194544341808	0.613808112130824	-0.47690832277355	-0.415276665231757
DCLRE1B	0.0895403051300406	0.183379720175219	0.625352856828894	3.85337083040164	0.258836555765798	0.317500773221641	0.815231261138092	0.414939946911669	0.711798874378126	0.385504130694507	0.694587204653577
HIPK1-AS1	0.122467095304753	0.115113906688409	0.28738419681629	8.53057290717502	0.119574178663834	0.237378582345208	0.503727747813167	0.614452706667807	0.840982874014615	0.487349778294568	0.374600033204615
HIPK1	0.0807233350405589	0.056856353650983	0.155672654817451	56.6116509571082	0.125537758493874	0.106602347991587	1.17762658008041	0.238945508494696	0.542908836450888	0.358232415964073	0.388302722195251
BCAS2	0.0141379545158621	0.0973557190594723	0.884537524361584	30.9263995597935	-0.0169521400526524	0.15803135853874	-0.107270735437592	0.914574200292381	0.973081505934076	0.152277594244393	0.0608995818440759
DENND2C	0.00179874703345186	0.140427379854788	0.989780103828596	10.8271861166285	0.00737449016895103	0.234052128231838	0.0315078962309041	0.974864494991174	0.991606918025922	0.114111269186608	0.116795580156645
NRAS	0.0266651527045344	0.111497531237153	0.81098566888565	11.0121687624604	0.0970419089107542	0.208015793479036	0.46651221663385	0.640848905109883	0.855168851653612	0.191025392173372	0.322826988577251
CSDE1	-0.0703142923161045	0.0508788451734903	0.166973340869231	104.250551452609	-0.0921031010907631	0.0877187654584406	-1.0499817297862	0.293726512824083	0.603913925694857	-0.108941119278656	-0.111776943967697
SIKE1	-0.00688081567147195	0.0648549950820372	0.9155066727284	26.6371029662572	0.00261238324915854	0.127880568173677	0.0204283049916592	0.98370170444062	0.994557443681594	0.087264568373141	0.105853550046917
VANGL1	-0.105010662291806	0.154789391863068	0.497511807410218	9.5804956712683	-0.170788881593099	0.257448453803247	-0.663390589728006	0.507080431185419	0.775810573837415	-0.216260243031584	-0.29257552618464
SLC22A15	-0.122689146061072	0.0784016999876335	0.117611366739773	109.492519144053	-0.207349679074561	0.129574338438195	-1.60023721960552	0.109545968192036	0.369390189270545	-0.270941449991465	-0.376582322675306
ATP1A1	-0.740194283079051	0.243470699194836	0.00236438301875359	7.92114047679677	-1.14361111483446	0.505045633848271	-2.26437184719436	0.0235512539991327	0.151731082578441	-2.18094270557268	-2.52785716660677
ATP1A1-AS1	0.0629169236429833	0.043453907735029	0.147644951214418	90.7673708626565	0.0880554218195258	0.0739121674005244	1.19135218078994	0.233515357078797	0.536889980205553	0.303155516861653	0.302178478581766
LINC01762	-0.410062741349552	0.249571000435222	0.100368353502355	3.20803187344111	-0.512522477436434	0.38463650037963	-1.33248528657728	0.182700773172311	0.476696919104789	-1.15981491017436	-1.07778664349113
CD58	0.20819968840092	0.0773514190777861	0.00711084982867663	26.7255915507171	0.2936218760027	0.142989332548248	2.05345301478084	0.0400286621586748	0.20838034849601	0.75252872279482	0.774514435986149
PTGFRN	-0.026634508018369	0.0793986301804945	0.737283399703271	50.1651640211686	-0.00587710081537782	0.136750161728972	-0.0429769204004728	0.965719931703616	0.989205635304519	0.0261645468135794	0.0863470182082207
TTF2	-0.454775265853917	0.0835035669966282	5.14637192310667e-08	39.449520000863	-0.658776701846279	0.139299378013204	-4.72921495589044	2.25389652587132e-06	0.000204185397002957	-1.29811493850442	-1.41383918370522
TRIM45	-0.203253332176544	0.13000517148736	0.117952669226101	7.92807616173559	-0.346903271287886	0.240103926578134	-1.44480465701588	0.148512762630191	0.430896933049057	-0.520134027365846	-0.697238627466
ENSG00000271427	-0.237358347567167	0.187176696658981	0.204763045550892	4.22330977835279	-0.325158310676059	0.327393736903937	-0.993172055614083	0.320626113949905	0.630690886877153	-0.625624035970925	-0.647274605709046
MAN1A2	0.10755278043107	0.0595852979624732	0.0710712217818854	128.386358107537	0.152589409900472	0.101104934875834	1.5092182205336	0.131243025409696	0.403993337138124	0.441218404760685	0.450460080103071
GDAP2	0.0819222459078004	0.0454616382619817	0.0715441120728907	60.3627938626429	0.0945718640517684	0.083059346628328	1.13860592324373	0.254867556791124	0.560549613579936	0.361940759627122	0.317151495423775
WDR3	-0.334640089931419	0.151091361600349	0.0267724580491334	11.0814907292398	-0.421773341262077	0.269265910154408	-1.56638224653175	0.11725915666213	0.381311631647413	-0.926525581435217	-0.869269741796945
WARS2	-0.0427962465334888	0.0592623759386946	0.470203071940043	48.612516174677	-0.0708797109780883	0.105866656347371	-0.669518745784478	0.503164626827441	0.773324265396406	-0.0238252249401011	-0.0630113497559858
WARS2-AS1	-0.0233193556279374	0.0661688114731938	0.724521683551187	160.351137878342	-0.0657459295065157	0.109670639222719	-0.599485240283854	0.548849349672669	0.801670064339038	0.0364186238221454	-0.0512153123328787
ENSG00000227712	-0.310883983727643	0.360722470992016	0.388777203552446	2.67773363581394	-0.326169447326213	0.625437068777886	-0.521506421043373	0.602014033708597	0.833858637106693	-0.853045718747673	-0.64959792348779
PHGDH	0.362234018029885	0.102524485086295	0.000410644965106861	73.0188088271508	0.533278765776594	0.164766991361053	3.23656310873593	0.00120978472817039	0.0222424820317585	1.22897133898858	1.32518096827473
NOTCH2	0.127958179153611	0.0421893146603943	0.00242173872533776	520.452332394824	0.195086082406604	0.0780782394690127	2.49859735226265	0.0124685890121535	0.101145892656869	0.504334215211916	0.548105907455806
SEC22B	0.06175128899436	0.0600055781539018	0.303436221451963	42.6839760222133	0.0603164883366112	0.119574413511476	0.504426378230343	0.613961785450648	0.840533144034656	0.299550099661124	0.238441932869137
ENSG00000290569	0.55486936589759	0.168075061751738	0.000962314614114157	55.4554348360099	0.784695771923342	0.26158635105062	2.99975808665756	0.0027019410880353	0.0380335735100525	1.82481052191983	1.90286905837649
NBPF8	-0.120777602397309	0.0796540575239477	0.129449366091814	24.0961680077482	-0.205339025037714	0.151404326691268	-1.35622957101104	0.1750261360737	0.467736292447448	-0.265028866307519	-0.371962385033842
ENSG00000290999	0.297473341154348	0.080165627612582	0.000206658952866474	91.48766712374	0.406815904842847	0.129417116143646	3.14344745861362	0.00166970387815377	0.027878354718743	1.02866049664985	1.03460361345977
NOTCH2NLR	0.420038376965788	0.174864530034661	0.0163021971859425	7.89318391652262	0.546600456385052	0.314764962334265	1.73653526215726	0.0824692350176439	0.315509724673416	1.40776563805921	1.35579060014679
NBPF26	0.281570013283994	0.183207932443972	0.124320818267549	115.180384065688	0.397295301519038	0.301373285828202	1.31828307352204	0.187408905026171	0.482614388423757	0.979470013236254	1.01272784922631
LINC00623	0.105384782859574	0.130502941083857	0.419362332472243	24.3383976164578	0.15614127373091	0.222044065621044	0.703199490129101	0.481931436947787	0.760268690508878	0.434512585107666	0.458621299838977
SRGAP2C	-0.219399747215493	0.234581676562478	0.349643587423843	10.210025495831	-0.337635889605535	0.404287268408857	-0.835138566035878	0.403639694616254	0.702599966498193	-0.570076402171758	-0.67594469788513
ENSG00000290735	0.106569982874255	0.200693249771434	0.595412331823329	3.12418195319191	0.184918718977408	0.370251518755779	0.499440811475462	0.61746887426178	0.842976533509768	0.438178519818896	0.524744063916256
H3-7	0.492168169126567	0.194084623463845	0.0112176954985858	3.65644627293688	0.695146516556147	0.384786918662297	1.80657523122877	0.0708285343294198	0.289600482270769	1.6308698445395	1.69710915734213
NBPF15	-0.246525792484235	0.157955752255363	0.118588200097737	16.7658590875806	-0.412547676158166	0.248807112481804	-1.65810242337158	0.0972967948565578	0.343964426726388	-0.653979802186294	-0.848071665598845
SRGAP2B	0.166420233000111	0.281551559943489	0.554465066082259	7.78644232160109	0.20707847789816	0.437865617139442	0.47292701183298	0.636265252811788	0.853532045723234	0.623300952061763	0.575661179684361
LINC01145	-0.417843364132704	0.38564795995156	0.278593683539983	2.61691553767486	-0.610752672787883	0.633335119156544	-0.96434360627477	0.334873685422127	0.644228623636966	-1.18388110556958	-1.30349299014049
NBPF20	-0.262928000235636	0.0935971588361035	0.00496732528533853	20.6874127963563	-0.40632988944331	0.163052449996539	-2.49201952777732	0.0127019053740015	0.102363711956772	-0.70471336782231	-0.833784878133607
NBPF25P	-0.0541947085106246	0.178669024851504	0.761642509112387	5.59043432728324	-0.106850353002772	0.326939756115743	-0.326819699972324	0.743804258503497	0.907223005332284	-0.0590817359922354	-0.14566212907059
GPR89A	0.065744334554322	0.0735041388130001	0.371091665787652	26.6636826161185	0.0583297214429285	0.136352503997155	0.427786213916143	0.668806774809227	0.868952427741835	0.311900963768832	0.233876881403927
PDZK1	-0.136250253564227	0.220606080311804	0.536827273698493	2.35489873800321	-0.357916696431047	0.439639686556368	-0.814113710330737	0.415579812279203	0.71234567241858	-0.312887226318412	-0.722544491353018
RNF115	-0.00778583799416752	0.0372437791204894	0.834408662139018	247.094649243234	-0.040750519168885	0.0673644397129522	-0.604926268852346	0.545227988050508	0.799188019002715	0.0844652495188474	0.00621736129790739
POLR3C	-0.0663714482879899	0.0737772396123509	0.368322741051678	34.9513048966436	-0.109539501178231	0.125797255155792	-0.870762251867682	0.383883980185149	0.686447597567133	-0.0967455332133692	-0.151841062219506
NUDT17	-0.242093118577169	0.137839274122117	0.0790297671716106	5.68355439387356	-0.399149754616853	0.245688389906521	-1.62461789410856	0.104244001910578	0.358131231870297	-0.64026912640315	-0.817286875718655
PIAS3	-0.0524841873058642	0.0781274904536803	0.501726193420554	22.2638884315075	-0.0420794997503474	0.144581875348192	-0.291042702614064	0.77101866045455	0.919521271566373	-0.0537909336119217	0.00316372437153635
ANKRD35	0.226305271350524	0.0993610363085499	0.0227500753729423	19.8343497937996	0.355987645175457	0.172417259661782	2.06468682934511	0.0389526415677353	0.204483414888669	0.808530987543216	0.917814058526831
ITGA10	-0.540526660008326	0.223388431011741	0.0155345258650957	2.91322453883595	-0.886812141323794	0.427692051018403	-2.07348286977079	0.0381273637197594	0.201654706483894	-1.56335203643967	-1.93780277521498
PEX11B	0.0797141842512276	0.0876276188561922	0.362984721177572	14.1524225611224	0.160508814679401	0.179506412209139	0.894167582673293	0.371232234044962	0.676675562063387	0.355111018004532	0.468656724361939
RBM8A	-0.199688660328289	0.106248257909612	0.0601825969427151	17.1879526335689	-0.213488991246914	0.194581708932897	-1.0971688573284	0.272567584207622	0.579438377754432	-0.509108163291609	-0.390688796925958
LIX1L-AS1	-0.00605384597553751	0.137389526711485	0.964853888443879	7.83741924839072	-0.0122421126119797	0.258659772347789	-0.0473290164174397	0.962251002232756	0.988338308099187	0.0898224631385029	0.0717219474359281
LIX1L	-0.015269396607751	0.0884864192772871	0.862995695576882	24.5480969515702	0.0297020589593564	0.144392325440156	0.205703861814087	0.837022241782287	0.943501453626425	0.0613179014381725	0.168098277491352
POLR3GL	-0.0716206171161013	0.0696895113607495	0.304086199022262	26.1270177326451	-0.0947501988682266	0.120273476853449	-0.787789638638931	0.43081976272143	0.721712114906065	-0.112981704301544	-0.117859256707046
TXNIP	-0.344402186073171	0.166114120545425	0.0381456117355539	154.495936850029	-0.46847876901839	0.248140844409898	-1.88795508507468	0.0590319804607774	0.260743292035277	-0.956720659613664	-0.976586147204228
LINC01719	0.212862216304683	0.103012949758031	0.0387941541926681	30.9519508247893	0.308284178910485	0.167880932728265	1.83632634093998	0.0663094062714056	0.279069083137637	0.766950358529507	0.808204431317443
NBPF10	0.0649648172203003	0.0924856374316138	0.482410159245356	59.8990823454509	0.055033949341259	0.146719537202418	0.375096257735141	0.707588880088415	0.890236735162832	0.309489843605656	0.226304091002816
NOTCH2NLA	0.11380620079675	0.081537532471733	0.162789090436283	134.2771488305	0.162625844872757	0.13289627092807	1.22370510276227	0.221063494013215	0.52385877815553	0.460560819963583	0.473521085559422
ENSG00000276509	-0.881675676789408	0.227241953279817	0.000104500132890058	5.18884379807994	-1.37822067659176	0.388353971715312	-3.54887751116418	0.000386876998345134	0.00961862157148384	-2.61855791462688	-3.06692630806365
ENSG00000290578	-0.465251929130867	0.158775655848228	0.00338692395044501	5.60734757247203	-0.707268893591892	0.313942752573161	-2.25285943948354	0.0242680129895021	0.154628722450988	-1.33052023979456	-1.52526108814879
ENSG00000287978	0.805619839845871	0.211132167875229	0.000135790048150047	3.11116576761817	1.028912029726	0.435133282209181	2.36459051006669	0.0180500162144774	0.127149897017361	2.60040523582236	2.46401178179063
ENSG00000291242	-0.249539174306346	0.086815559083998	0.00404847153682248	69.4908523504146	-0.400102581518077	0.138601323210274	-2.88671545300527	0.00389286115172969	0.0487841085289402	-0.66330047454794	-0.81947621350929
ENSG00000289321	-0.432877362976733	0.150966083244298	0.00413883691048774	17.8600349346206	-0.59081776168447	0.250012106783208	-2.36315660583903	0.0181200106798972	0.127458389619918	-1.2303826728394	-1.25768797122718
ENSG00000290557	-0.290280182594536	0.135334416382701	0.0319600201730362	14.2932048617283	-0.474673089429303	0.219527184645737	-2.16225197893058	0.0305987589833194	0.177147260147628	-0.78931623104815	-0.990819015467601
ENSG00000291243	-0.0751706308539713	0.214262905077863	0.725713172444714	4.39191364179595	-0.178702524578363	0.378743059047307	-0.471830493812541	0.637047783208744	0.853668223890012	-0.123962229466737	-0.310758931404396
NBPF12	0.0335464079720782	0.0740020344009669	0.650320223292178	76.7788715569317	0.0375865724828393	0.127317186513608	0.295219942508092	0.76782586863485	0.917632446345872	0.212309759562531	0.186214751108509
PRKAB2	-0.0916940346270008	0.0670278183226535	0.171312173421414	43.46322786811	-0.142633622451182	0.126513994145856	-1.12741379650651	0.259567568584932	0.565777623242007	-0.175070665755006	-0.227882377024631
ENSG00000237188	0.0932244730422951	0.0651994831419631	0.152764512972095	84.9457230681146	0.0989331429962778	0.111252683628744	0.889265227312836	0.373860554795045	0.67896995817633	0.396899607292741	0.327172531559986
FMO5	0.158216156770069	0.10784587359768	0.142360265199	27.8573496098491	0.23732925796663	0.178583417607059	1.32895462046107	0.183862941844854	0.478127924272485	0.597924975473236	0.645169267580541
CHD1L	-0.361234389353432	0.176869826736121	0.041114416600706	3.88494105352322	-0.415317573294087	0.340981454492585	-1.21800633970584	0.223221563592228	0.526357550561519	-1.00878424171559	-0.854436137957944
LINC00624	-0.176394595987465	0.184490381937187	0.339012564299208	6.68072872938553	-0.309267431088825	0.318622150933821	-0.970640083190766	0.331727538313164	0.640698182325739	-0.437057439384404	-0.61076167438638
BCL9	0.151072806141531	0.0517975864261514	0.00353870020938531	122.043478334546	0.222154938760639	0.0872335110166418	2.54666969346514	0.0108756320165488	0.0927610326211703	0.575829922571403	0.610302797666462
ENSG00000289419	0.0388603933755679	0.120146913360431	0.746361563228176	7.71122930332143	0.0966273558772512	0.22774353886488	0.4242814367374	0.671360575622198	0.870664035051948	0.228746414392351	0.321874458142493
ACP6	-0.0107525056649807	0.0595423349692577	0.856692630461167	152.298950011523	-0.0353278312448767	0.106811802716899	-0.330748384974943	0.740834551293591	0.906806543159486	0.0752890684047777	0.0186772273906955
GPR89B	0.0879776770008871	0.0709234243339386	0.214805268830142	33.0199587497027	0.119744058505464	0.12549809813786	0.954150383808408	0.340007525530466	0.648425500882282	0.380670775456196	0.374990371005397
ENSG00000290705	-0.310699184282288	0.224287158564968	0.16596868032681	2.35601616882877	-0.281414633004742	0.455132181669806	-0.61831407300683	0.536368326970982	0.795288187700316	-0.852474116745522	-0.546763498702943
NBPF11	-0.184632069941018	0.0911935209322189	0.0429065752248972	50.5110358134359	-0.29398808284401	0.146293841572097	-2.00957251299691	0.0444764528653506	0.222327422831235	-0.462536718261474	-0.575653876227354
ENSG00000227733	-0.369796866301208	0.121339974059766	0.00230669413426553	29.9813747568704	-0.563809199516016	0.197209694063381	-2.85893247892173	0.00425069250767677	0.0517098497408	-1.03526878531002	-1.19562962070183
LINC01138	0.102624749497672	0.0547763517651595	0.0609962133121014	493.61670126725	0.132907224586545	0.0991627989271127	1.34029319487276	0.180150043035189	0.473777667508697	0.425975543274888	0.405235756509005
ENSG00000272824	0.193817762131331	0.206427439905329	0.347774530474422	2.60599396682392	0.173461037823882	0.367164655963039	0.472433920331763	0.636617097547178	0.853536571565984	0.708044077103863	0.498417420209774
ENSG00000291232	0.0319379939257422	0.0826268532195426	0.699102070874951	23.1004264637896	0.0672332004149537	0.162718694971344	0.413186698841174	0.67946983255631	0.875350908690736	0.207334784191748	0.254334661255177
NBPF14	0.0928474241101781	0.100685860635079	0.35645055841353	127.60562520791	0.116513808199163	0.158042647297332	0.737230172941616	0.460982387462292	0.746124103551955	0.395733359612217	0.367568131919037
NOTCH2NLB	0.115666907589697	0.145311600850226	0.426036542081579	10.6050552796768	0.0928205918947159	0.252657271937662	0.367377480105214	0.713337467252302	0.893645700655336	0.466316160442143	0.3131275469918
PDE4DIP	0.318619137736811	0.0585549991110338	5.28737779808593e-08	684.225874224898	0.448653992257694	0.0967523425888685	4.63713828784661	3.53266073153476e-06	0.000289321345568523	1.09406642706496	1.13073619089602
NBPF9	0.0806921326079334	0.0857216963967023	0.346537398243969	51.5057624061957	0.0891152181910788	0.145868521138388	0.610928372315049	0.541247000676671	0.797823958092256	0.358135903915963	0.30461360320266
ENSG00000274265	0.322433678250133	0.0826951805664942	9.65658450326899e-05	168.676979077948	0.44623808741272	0.134862178849581	3.30884530577275	0.000936815829922769	0.0187534270439915	1.10586515833559	1.12518509681074
ENSG00000289614	0.421771643739741	0.137927209092773	0.00222872206648727	6.62569828643682	0.561039410761847	0.274747566833086	2.04201775916978	0.0411497697513193	0.212511040218915	1.41312679461654	1.38896740113108
ENSG00000291233	0.279958001012915	0.0773387227928032	0.000294723396282159	30.1028655360638	0.380124414866371	0.139979209447318	2.71557766590639	0.00661602563379743	0.0684125417741905	0.974483908219149	0.973273808834378
ENSG00000272755	0.368579454593577	0.148120313127604	0.0128326950339209	5.12607612089471	0.596835066723145	0.285807884998166	2.08823863178923	0.0367763141131171	0.197090520866222	1.24859836891483	1.47121610993224
NOTCH2NLC	0.11841005381169	0.0813021175622518	0.145276469349297	154.6804902776	0.152643103787591	0.133962796082066	1.13944399678013	0.254518014144797	0.560300369749179	0.474800968768679	0.450583454092663
LINC00869	-0.130974136312781	0.0866580602009312	0.130689084191608	39.8256540120231	-0.1970995138345	0.149564848462559	-1.31781976754946	0.187563988973207	0.482707133024841	-0.29656770123151	-0.353030223032126
H2BC18	-0.44578246173823	0.179539940126028	0.0130312073716968	5.40576937919139	-0.619216452911807	0.357968355738444	-1.7298077972128	0.0836646208952594	0.317580873697923	-1.27029935265342	-1.32294046129515
ENSG00000290791	0.0895613982496795	0.174764990420718	0.608323778224026	9.79083711490542	0.100881895030001	0.329496781880971	0.306169591260056	0.759475524011047	0.914343640559713	0.385569373690199	0.331650235187506
ENSG00000290792	0.0644385345773516	0.153668566143883	0.674971670879726	10.3208704805378	0.0965621176437998	0.283990866388544	0.340018391689005	0.73384267766249	0.903019643418951	0.307862002072747	0.321724558376118
H2BC21	-0.227973099532316	0.135679139276297	0.092911228029924	6.82056663731111	-0.285073235467542	0.240521596846146	-1.18522926508713	0.235926812019008	0.539375325489952	-0.596594584301789	-0.555169974866065
H2AC20	-0.393306783318591	0.232363496302982	0.090524803411777	2.3539362849888	-0.677168652483925	0.445385908405554	-1.52040879539304	0.12840826530537	0.399588205597944	-1.10798716177351	-1.45609889795425
BOLA1	0.116204219258257	0.141096226647034	0.410177482802348	6.61386114780229	0.265905495101594	0.256855052567607	1.03523560250622	0.300558895802704	0.612501826217923	0.467978115784803	0.710829709989743
SF3B4	-0.38483922676599	0.112726873637533	0.000640380895159842	9.42062223398667	-0.424917921462272	0.222225666645085	-1.91210100920028	0.0558632394433676	0.252333785741964	-1.0817962158564	-0.876495134215156
MTMR11	-0.255641240207612	0.263611695967114	0.332163937766842	6.15659057054683	-0.399004940454949	0.483245040182487	-0.82567829419268	0.40898660838122	0.706221578267476	-0.682174736208889	-0.8169541320515
OTUD7B	-0.0231993207791636	0.074754905148481	0.756303600893258	373.308745816082	-0.0548522226184538	0.121249727432999	-0.452390481857077	0.650987702646736	0.861210950812426	0.0367899028579422	-0.0261845285257581
ENSG00000285184	0.0747556503465033	0.0674257879848356	0.26755527488274	79.0094718123124	0.0621563580257755	0.120939317175358	0.513946659179916	0.607289284435309	0.837186010726616	0.339773807969971	0.242669454400235
VPS45	0.177122802399431	0.0389269262191026	5.36112925808307e-06	241.899498082919	0.237363828372817	0.0645519259125152	3.67709909530053	0.000235901415972891	0.00699337726035906	0.656405002158195	0.645248700997676
PLEKHO1	-0.1456796088888	0.0647892440970769	0.024543348370986	102.807099679652	-0.224536735414329	0.112547877458104	-1.99503305158211	0.0460392751856938	0.226921849973012	-0.34205310596798	-0.416073516622612
LINC02988	-0.220471649513734	0.287775578666363	0.443602788339336	3.13044726616798	-0.369588852099624	0.496579444508634	-0.744269333309461	0.456713550079893	0.743158979515477	-0.573391896428837	-0.749363939324707
ANP32E	-0.104854491169686	0.0755312045335674	0.165067797267699	34.5628662234663	-0.1170384855401	0.141323257684815	-0.828161531636385	0.407579026260212	0.705631539264043	-0.215777191115974	-0.169071694387572
APH1A	-0.292500552134364	0.0604869566900469	1.32636263465619e-06	32.9376374327593	-0.372187337883905	0.118432566290863	-3.14260975287688	0.00167448923877995	0.027878354718743	-0.796184042107029	-0.755334554888403
C1orf54	-0.254585714293553	0.0812214644669061	0.00172168682065722	90.1926810934649	-0.330096650741272	0.142210167715773	-2.32118881542293	0.0202766555609755	0.137797521068413	-0.678909895642724	-0.658621571788502
CIART	0.283312990430683	0.113693923467501	0.0127064629300711	14.3626325055009	0.415329956119703	0.204092220340087	2.03501120928383	0.0418497451147261	0.214418788872164	0.984861204886418	1.05416659408919
MRPS21	0.050521067010225	0.0539633751744594	0.349164927256982	61.6010059361352	0.131959611292318	0.106836217275645	1.23515802653189	0.216771697103721	0.518764177673888	0.264813970673214	0.403058398173201
PRPF3	-0.208791651622661	0.051289392062662	4.68410038887108e-05	96.5019883513716	-0.318192555653154	0.0887044833436051	-3.58710793027908	0.000334365948133594	0.00877358934455399	-0.537264568411993	-0.631269189937966
TARS2	-0.251264859410116	0.0958015264653485	0.00872194926554334	19.9923706432998	-0.37358271517389	0.175818959560498	-2.12481473049182	0.0336020751931836	0.186990820635781	-0.668638180288909	-0.758540753442659
ECM1	-0.0682494519174129	0.30362362122588	0.822148031573572	7.51067540058094	-0.124238316127841	0.467977748018139	-0.265479110179883	0.790640400343515	0.925706808952294	-0.102554374428045	-0.185614952320017
FALEC	0.101908922872266	0.166842724955571	0.541326491307578	12.6575436479286	0.168996299464928	0.273202721033923	0.618574730241959	0.536196553225864	0.795222545007373	0.423761424441954	0.488158662399722
ADAMTSL4-AS2	-0.734849080904467	0.224998826357029	0.00109073260728797	4.55355914644829	-1.12937547210668	0.405845120255442	-2.78277455053752	0.00538962431199247	0.0600890789885881	-2.16440949434452	-2.49514752064917
ADAMTSL4	-0.385332616978254	0.166500927890737	0.0206514299726598	9.11525383151372	-0.516533178032289	0.317208724882571	-1.62837002110679	0.103446450359654	0.356381482692193	-1.08332231801883	-1.08700214566698
MCL1	-0.317178214908514	0.0646956725458126	9.45674294404989e-07	150.559238693408	-0.459051443214646	0.112424895626554	-4.08318318337153	4.44229779887747e-05	0.00205231627084322	-0.872514365626369	-0.954924709412891
ENSA	0.0320872657917203	0.0398941116672023	0.421217488579188	290.231978564964	0.0345118086187306	0.0654563479169946	0.527249223597001	0.598020530105083	0.831268898890752	0.207796496061576	0.179149777694841
ENSG00000288880	-0.144193892431482	0.099877586522541	0.148821632376336	24.9220727048603	-0.165401966683621	0.166742482280287	-0.99196056350887	0.321216763421458	0.630917034355907	-0.337457645738096	-0.280197856776785
GOLPH3L	0.076057148690478	0.0664053501448763	0.252065567776594	42.6898708319767	0.110590413733262	0.114581858562362	0.965165124050349	0.334462112288813	0.643822954163022	0.343799464312092	0.353957777996008
CTSK	0.0307930941605114	0.123110516088971	0.802490203692084	7.90562462895787	-0.0941820177886716	0.248615882912294	-0.378825426136981	0.704817504851816	0.888777386952807	0.203793501928631	-0.11655373068989
ARNT	0.091269757172485	0.0505777960329819	0.0711463812800351	96.9243509368812	0.115666505208376	0.0906385438213771	1.27612934113683	0.201909801121594	0.500178633514782	0.390853487929798	0.365621259454095
SETDB1	-0.0524050122887306	0.0467100789711868	0.261896087554366	60.5657033502469	-0.0679539856014241	0.0884739770395781	-0.768067491427738	0.442447089105122	0.732114489482517	-0.0535460378643884	-0.0562888263638296
CERS2	-0.0648743654468034	0.0659683254338641	0.325402300847784	27.9305199528556	-0.00940355640094463	0.140329007738519	-0.0670107809674438	0.946573120522945	0.983119303567156	-0.0921149156930293	0.0782441797277335
MINDY1	0.217252255065376	0.0786985805133415	0.00577021296101388	22.8940194047312	0.329599245972816	0.141248581689911	2.33346941986575	0.0196235214983797	0.134836874838019	0.780529159809552	0.857180674294586
PRUNE1	-0.147116329287815	0.0817274560210063	0.0718472918731061	17.3916967298608	-0.268333752719722	0.171185571237197	-1.56750216026043	0.116997361670604	0.380816783791754	-0.346497016798082	-0.516707183640896
BNIPL	-0.106490935373735	0.165902348996303	0.520945090674425	4.25494524950499	-0.181442632370777	0.30138189082253	-0.602035616259441	0.547150429736018	0.800269808658724	-0.220838866391285	-0.317054955931666
C1orf56	0.0154572391108383	0.102816620516637	0.880497999915448	16.6371221309747	0.0643289628377926	0.189402215473502	0.339642082205698	0.734126083024085	0.903231302148601	0.156358265127622	0.247661510998297
CDC42SE1	-0.0152568577538718	0.0641075673780066	0.811890086795541	55.3357047606934	-0.0235776812328065	0.110337990665293	-0.213685976069011	0.830791948232609	0.94117206517272	0.0613566852882444	0.0456758852098883
GABPB2	0.0805886015863506	0.0492796620200607	0.101979497171727	97.6652390834683	0.110436141436875	0.0858679035298124	1.28611666172253	0.198402350036152	0.495959998178856	0.357815672764252	0.353603302101074
SEMA6C	0.108135485786264	0.126987426560869	0.39446677485169	9.42838694476466	0.175885414928667	0.227372257216538	0.773557060486771	0.439192773115338	0.729273458991441	0.443020767029973	0.503987981250233
SCNM1	0.074415538507661	0.114298693894062	0.515006452381145	14.4649885339576	0.141621305597419	0.199726683161401	0.709075539410893	0.478277601306664	0.758377997038063	0.338721810180343	0.425258351214574
LYSMD1	-0.0325624854556033	0.133504466677813	0.807303941207562	6.57304493284086	-0.0210280640271047	0.246004076062056	-0.0854785187453572	0.931880972516947	0.978843234248919	0.00782875708581733	0.0515342140342828
VPS72	0.00289510831533047	0.0856900624423538	0.973047950100205	16.8018880305215	0.0170698768789746	0.169817577423448	0.100518904685644	0.919932375078942	0.975199280530831	0.117502417372145	0.139072949206383
PIP5K1A	-0.131572758279647	0.0484663703095973	0.00663312749034088	167.219348240743	-0.209681674661091	0.0792913775481647	-2.64444484564191	0.00818250406231054	0.0774790848855809	-0.298419295072261	-0.381940616042788
PSMD4	-0.0164056281404833	0.0503769016520127	0.744683318203276	47.1226915150398	-0.00453176941317873	0.102875448566599	-0.0440510294372614	0.964863727708077	0.98904196921766	0.0578034308304784	0.0894382248859292
ZNF687	0.0813426060325849	0.10941297558534	0.457211885889026	9.76972171975824	0.237203400813921	0.205529985619894	1.15410605463965	0.248456691412692	0.553354444162644	0.360147879174673	0.644880081978944
PI4KB	0.0575803290254451	0.0651571133613916	0.376849993173151	76.6889821881031	0.0855050716227617	0.10792942665716	0.792231315138644	0.428225812341892	0.720418069606403	0.286648929614057	0.296318465542715
RFX5	0.0945889490958796	0.14737805946418	0.520995512765756	7.69728968236059	0.140801481683566	0.265543892322055	0.530238072705509	0.595946876959994	0.829971209715704	0.401120059592365	0.423374618215474
SELENBP1	0.140873047550017	0.0760008627315278	0.0638004609644445	61.602498556345	0.251824952143563	0.139613273196332	1.80373216942943	0.0712733038941179	0.290204382351959	0.544281113422228	0.678476441236424
PSMB4	0.0253204896321473	0.137841666816636	0.854254640275221	19.3335509693108	0.117051336633729	0.259618413295352	0.450859148039576	0.652091068323535	0.861463706492632	0.186866223281278	0.368803226471705
POGZ	0.0105550873637518	0.0307065239097534	0.7310411692029	531.69180833957	0.0133518497736291	0.0548730889486184	0.243322364923386	0.807755680228414	0.931722338198283	0.141195450390241	0.130529931332008
CGN	0.0290161282842207	0.126147517837284	0.818078222985381	6.9819893922456	0.086240317873992	0.227711181843293	0.378726758940372	0.704890780293882	0.888777386952807	0.198297179952703	0.298007862012498
SNX27	0.259661497723413	0.044014807371509	3.64798525713669e-09	89.3826476379108	0.390073390129611	0.0855305215240584	4.56063383198113	5.09994458278786e-06	0.000386451875488261	0.911704921546964	0.996133855600412
MRPL9	-0.207376577978309	0.146421394787716	0.156687774712614	9.68081548469071	-0.238036070475283	0.262546086812487	-0.906644899435469	0.364594610119351	0.671848431556294	-0.532887613022594	-0.44709132726528
TDRKH	-0.0801890552392301	0.125514708979054	0.522899869929182	7.71627828461121	-0.00519626826506854	0.237452433981388	-0.021883407038379	0.982540960871738	0.994127673394653	-0.139484686369966	0.0879113867515232
THEM4	0.0815164709595888	0.070449905858035	0.24723797284857	54.7264610850832	0.0912782317187574	0.123272770766006	0.740457370687479	0.459022518567767	0.744872326738208	0.360685659686885	0.309583621630687
S100A10	-0.0640093704942589	0.288287871831944	0.824288330639605	11.511360232342	-0.0807553894243558	0.467415142701342	-0.172770160927275	0.862832092426071	0.954347262177284	-0.0894394052456023	-0.0857029803163838
S100A11	-0.0848435701095456	0.762455889412999	0.911396936714982	4.16473976345435	-0.306783664409225	1.48768812001565	-0.206215039484215	0.836622940506111	0.943501453626425	-0.153881537041291	-0.605054652210804
FLG-AS1	-0.36368842135444	0.108510922345195	0.000803374207905527	91.2783824411578	-0.537153187112027	0.181237860868266	-2.9638022901984	0.00303863447718448	0.0411649930509805	-1.01637479266355	-1.13438133391569
S100A6	0.237027235806131	0.151352205725805	0.117333642524472	50.3884797418047	0.419589767930635	0.228641324083615	1.83514406073501	0.0664843469875245	0.279158511328249	0.841695028366263	1.06395448627264
S100A2	-0.235854239875127	0.215858289618103	0.274554256826679	2.92389027679361	-0.472430888579119	0.39542504935995	-1.19474193489718	0.232187872850966	0.535572548001619	-0.62097168992859	-0.985667046049865
ENSG00000285867	-0.413660763879638	0.107867470958986	0.000125616340766654	25.8034726369937	-0.608664370752313	0.191069943390437	-3.18555791639376	0.00144475182485952	0.0250300166580364	-1.17094393103281	-1.29869463845787
S100A16	-0.336245234067384	0.0704917933431207	1.84233965574248e-06	28.0556811650458	-0.413461297508483	0.151600364295842	-2.7273107121407	0.00638528812008169	0.0669538878600791	-0.931490442666796	-0.850170919666936
S100A13	-0.348855043025444	0.098725156998407	0.000409943675932161	69.6950167107178	-0.413019977785946	0.149525035068202	-2.76221288025485	0.00574110321496395	0.062541933420203	-0.970493763446996	-0.849156886640514
S100A1	-0.0494140022207198	0.143511690400585	0.730605346427814	69.0862363136409	0.0571649228183162	0.210531393179043	0.271526834811288	0.785985863461614	0.923889308560942	-0.0442945634346454	0.231200490084508
ENSG00000272030	0.206425855023506	0.200143231772395	0.302357670466729	3.34146058759402	0.346183105778576	0.381800064696128	0.90671306212088	0.364558554146204	0.671848431556294	0.747042089931469	0.89528588620739
CHTOP	0.0220806490880346	0.0649897839851956	0.734040516986375	56.0501025837985	0.0225784195740348	0.111596037526614	0.202322771260136	0.839664399183193	0.9443094456727	0.176845092870896	0.151730086277278
SNAPIN	0.253930575016572	0.0956279374571517	0.00792140479198552	15.5197730495968	0.433736758690735	0.167771444215952	2.58528357264683	0.00972989368689005	0.0864074238918998	0.893978640566426	1.09646043405295
ILF2	-0.140162264683817	0.0918654588389468	0.127076094362726	14.2526054184512	-0.123257721160316	0.164807270456931	-0.747890070738882	0.45452646715282	0.741331971208767	-0.324987443308263	-0.183361811044353
INTS3	-0.210452371099556	0.0459547398884386	4.65960807086588e-06	147.019856473432	-0.313001047863329	0.0878381628909207	-3.56338335823372	0.000366105412039444	0.00926012884564639	-0.542401329381067	-0.619340513092209
SLC27A3	-0.320322167228654	0.0989406934341127	0.00120574797249593	21.9271936190908	-0.471454445236529	0.190741253553389	-2.4716962715387	0.013447371175152	0.106164834944628	-0.882238904774257	-0.983423444082286
GATAD2B	-0.0467398692643008	0.044760268774341	0.296380501042136	184.027235014691	-0.0811191677319982	0.0726690806578179	-1.11628173905171	0.264301555656641	0.569994915877304	-0.0360232196058041	-0.0865388442023761
ENSG00000284738	-0.307937459780022	0.186816864214114	0.0992831955078803	3.32770258364963	-0.390700472216442	0.323775925587617	-1.20670019399177	0.227547624358253	0.530795073959943	-0.843931844057118	-0.797872716400511
DENND4B	0.056531462193084	0.0716161938795804	0.429897520573417	45.0885607929387	0.0775907380560208	0.125506072062522	0.618222981413746	0.536428363078849	0.795288187700316	0.283404686211611	0.278133473554026
CRTC2	-0.253203092280522	0.0963420197540765	0.00858459006746413	13.9680880489688	-0.333665778554346	0.181762716635538	-1.83572178459126	0.0663988143806107	0.279069083137637	-0.674633316190061	-0.666822459474121
SLC39A1	0.0985952296618877	0.131374649962533	0.452960246419876	21.3783111370867	0.205549629979065	0.21726449411785	0.946080172066998	0.344107696130905	0.652876559793699	0.413511860814034	0.572148301824689
CREB3L4	-0.371084315810212	0.13143209930741	0.00475184572651475	6.91051489798419	-0.535791268449858	0.251644646439359	-2.1291582238328	0.0332411719488619	0.185811390666234	-1.03925098728905	-1.13125201421341
JTB	0.193511291618724	0.0795550573616325	0.0149983152851552	37.5358496037199	0.319679523781034	0.147530552472956	2.16686996979582	0.030244770341271	0.176204826730136	0.70709613508883	0.834387843152662
RAB13	-0.188755321072336	0.0961683417049829	0.0496741320941335	16.9065392002435	-0.233505250202073	0.17541219876707	-1.33118022488359	0.183129716604765	0.476972612345465	-0.475290320403028	-0.436680731139186
RPS27	-0.464190224275505	0.124847829387247	0.000200768116168172	79.2573675697943	-0.561000804609329	0.187933989375347	-2.98509496059748	0.0028349030182792	0.039213500843734	-1.32723628718391	-1.18917669090698
NUP210L	0.0030888519378709	0.228405137987474	0.989210084442931	23.4784771602399	0.000737357053457554	0.35285697759879	0.00208967683868775	0.998332680326805	0.999503781205129	0.118101684552496	0.101545248399044
TPM3	-0.132327691058358	0.0942391572154355	0.160268568860504	39.7703240190371	-0.167343997810622	0.15289617204445	-1.09449435896912	0.273738220082559	0.58025346102729	-0.300754372902026	-0.284660117583521
C1orf43	0.033138993523691	0.0605067431774735	0.583904151433191	68.7114102815245	0.0597041682673859	0.104156143301565	0.573217924309307	0.56649714952579	0.811790226644206	0.211049588494612	0.237034987425219
UBAP2L	-0.0375144773525574	0.0486075387086066	0.44024289739405	74.9066911938472	-0.0539663959104206	0.087851245822805	-0.614292892547821	0.539021798368624	0.79614557481788	-0.00748821790565539	-0.0241491390070945
HAX1	0.0465985630289071	0.0774199709908973	0.547245154037413	19.4177405695849	0.112972249461644	0.14418917176385	0.783500231533802	0.433333417777021	0.723531167902818	0.252681298278747	0.359430590491682
ATP8B2	0.0834890849034664	0.0458025239388455	0.068332879725632	105.862068152272	0.108749437461656	0.0878904536743925	1.23732934482895	0.215964837808112	0.517972055276696	0.366787139470159	0.349727713838589
IL6R-AS1	0.299498999573735	0.204693344138746	0.143423755297889	3.73243216367531	0.167425484229021	0.396703306887474	0.422042068523798	0.672994311464192	0.87166739254819	1.03492604796671	0.484549355028507
IL6R	-0.200277930552046	0.0649048416114718	0.00203062439083183	105.617674870965	-0.296003858851438	0.114613837705163	-2.58261885980024	0.00980535800705222	0.086697756511646	-0.510930831314565	-0.580285582768017
SHE	0.250513824447876	0.113431747147327	0.0272095539112496	11.362909555678	0.276009208877646	0.21244258935012	1.29921787209421	0.193869169785481	0.491059110405877	0.883410310871663	0.734045303889605
TDRD10	-0.123981244575632	0.157349849786133	0.430735505444665	14.0479302059241	-0.264173128085794	0.265891325555057	-0.993537970952319	0.320447855663382	0.630690886877153	-0.274938031780341	-0.507147196688378
UBE2Q1	-0.122123479214179	0.125347071670382	0.329916208713261	18.5465004032391	-0.108697607306156	0.227861460758284	-0.4770337508784	0.633338088286042	0.852169538822361	-0.269191789425038	-0.149906618442288
ADAR	-0.030562576736313	0.0494704497810159	0.536710743469917	119.47834818303	-0.0250034496365498	0.0914014741400261	-0.273556306085882	0.784425616155993	0.923481132676952	0.0140146621672534	0.0423998561189797
KCNN3	0.0709588315114761	0.0636640885515707	0.265029692625623	829.157392953389	0.0689879246662246	0.107889377850484	0.63943203715411	0.522541913061067	0.786928755809774	0.328029891511013	0.258366541663379
PMVK	0.0822084152241876	0.0895364115329391	0.358537073210661	31.2266179175031	0.140239280910917	0.154409553027116	0.908229304221154	0.363757084655155	0.671067677448008	0.36282590813981	0.422082833321593
PBXIP1	0.239686846549432	0.0475459125620495	4.6270342768296e-07	238.135394675627	0.410302249269103	0.0835872597053794	4.9086697029583	9.16962624915059e-07	0.0001068395589794	0.849921453629045	1.04261428737522
PYGO2	0.0237799264534387	0.0790707273479267	0.763610874874246	17.8349021356473	0.0696769643048664	0.142563350360955	0.488743875115533	0.625023037251833	0.847932993304406	0.182101117002414	0.25994976786972
ENSG00000271380	0.185761415734121	0.258909493968259	0.473080278838051	3.93812042434901	0.281399103526207	0.424144682202929	0.663450740593214	0.507041917987552	0.775810573837415	0.683125042732138	0.746429819929699
SHC1	-0.198016298925407	0.0640758710260844	0.00199926736240935	33.2082533713499	-0.271610272125159	0.130587888665593	-2.07990400105705	0.0375343389787142	0.199260982729966	-0.503935392754485	-0.524235736567834
CKS1B	0.215750959311163	0.167204737980527	0.196932639221039	4.36339103528288	0.293027555163652	0.316657940562186	0.925375673963578	0.354770527905897	0.66224920922321	0.775885511354425	0.773148847891376
FLAD1	0.0386546160175979	0.088018142218763	0.660540925103558	22.5322872771073	0.0548401127323176	0.156450746345788	0.350526373400033	0.725943700978902	0.900014136948208	0.228109925740628	0.225858707048376
ZBTB7B	0.233238311221407	0.0691843390358779	0.00074825531523177	24.7767420233835	0.361499921912654	0.13569416813923	2.664078544199	0.00771995351201888	0.0747035798361993	0.829975529563267	0.930479775413797
EFNA4	0.36252572847086	0.165136602674197	0.0281415012196577	4.26451599424618	0.560200033418118	0.28411923354571	1.97170753428768	0.0486430030636474	0.233302259000327	1.22987362671888	1.38703873965346
EFNA1	-0.534751804141855	0.194328356979609	0.00592696075613863	16.9410697117092	-0.740149798503247	0.315501528895363	-2.34594678857711	0.0189788167590801	0.131746786200874	-1.5454898660794	-1.60081248958411
SLC50A1	-0.233317545690265	0.13956964761901	0.0945849561186852	9.10302547412003	-0.29073341225344	0.260742040157508	-1.11502315498419	0.264840499341332	0.570794446274142	-0.613125457099646	-0.568175525951083
DPM3	-0.0994276309799781	0.174729117180991	0.569329872059141	9.5354410276918	-0.0842920905677271	0.310703459009224	-0.271294342317653	0.786164657537675	0.923889308560942	-0.198991403994815	-0.093829360309877
KRTCAP2	-0.102583178392425	0.0848993054535121	0.226934843157117	27.2708487786079	-0.126141396055282	0.142430275680305	-0.885636115304697	0.375813643706175	0.680364408853483	-0.208751807849794	-0.189987713834616
MUC1	0.115295760098598	0.122890114566459	0.348140573840355	18.3427610652379	0.19448479313788	0.215686382932965	0.901701769454429	0.367215312804313	0.673754234333817	0.465168166471716	0.546724307799635
THBS3-AS1	-0.0481063325060427	0.0699299536239918	0.491502091240622	99.2650097332756	-0.0754264107311265	0.117120280278942	-0.644008113295881	0.519570172882377	0.785214345150105	-0.0402498184646192	-0.0734584326198462
THBS3	-0.387905942188152	0.0942797846051015	3.88166442242545e-05	12.5508729966592	-0.507603429272632	0.185432489858422	-2.73740286645662	0.00619264046961124	0.0657198022612669	-1.09128185404093	-1.06648400496871
MTX1	0.285186906374888	0.0927702396250391	0.00211124054889029	13.3428465194838	0.455820067917479	0.185174589153661	2.46156921422535	0.0138330704140926	0.108032853522539	0.990657402507656	1.14720188915913
GBAP1	0.0665213348535755	0.111328475562294	0.55015819495392	9.68936508063026	0.100513777795216	0.194006806390177	0.518094079612171	0.604392630750161	0.835396086484999	0.314304298507597	0.330804401623755
GBA1	-0.0709272891680304	0.149436906155311	0.635050478979762	5.38013920232968	-0.154043180970297	0.293880402454976	-0.524169627111822	0.600160564151713	0.832666299476743	-0.110837175985974	-0.254098447969192
ENTREP3	-0.056373636942632	0.0839648437268218	0.5019684689874	24.7117333052742	-0.0664194137172024	0.139677468180055	-0.475519885795629	0.634416462778359	0.852618710460291	-0.0658213658211523	-0.052762796384766
SCAMP3	0.0280812042069508	0.0519690560071026	0.588959333983613	44.848791154991	0.0404138383808059	0.0966887160568838	0.417978850365845	0.675962580590445	0.873477022688174	0.1954053721694	0.192711041323074
CLK2	-0.113276727069404	0.0601730492489629	0.059765991602222	31.4455518725798	-0.149086663845237	0.111863383584147	-1.33275660961113	0.182611689196625	0.476695291695505	-0.241827956006686	-0.242709715936237
HCN3	0.530284239110834	0.235749255920858	0.0244897920236115	3.80296010586634	0.810633470000299	0.392485531984973	2.06538433633608	0.0388866494523604	0.204271431007281	1.74876642088111	1.96246685366233
FDPS	-0.155601912095412	0.110332225178807	0.158450115568817	52.680401059418	-0.204629686135126	0.168652707116253	-1.21331990238421	0.225007536536524	0.528187928847173	-0.372743719611142	-0.370332516624576
RUSC1-AS1	-0.0861090634832988	0.134898725697888	0.523262940280625	6.33938367361106	-0.16819067289387	0.252222450292103	-0.666834664000313	0.504877748278336	0.774564938935579	-0.157795826636469	-0.286605547287241
RUSC1	-0.554407189761013	0.335140142292623	0.098075752219244	5.72163923535281	-0.770493294690058	0.541835222856402	-1.42200665846018	0.155024317986918	0.441262829642946	-1.60628581571768	-1.67053361397351
ASH1L	0.021900176349683	0.0267916064639909	0.413684582188019	624.819140941788	0.022094097093179	0.0463135861628185	0.477054335967543	0.633323430229435	0.852169538822361	0.176286873778964	0.150617244575568
ASH1L-AS1	-0.238585117231467	0.176564734304703	0.176611699242521	3.46270463682767	-0.408852127619178	0.316596884696987	-1.29139655941494	0.196566203070827	0.493959018905396	-0.62941854950394	-0.83958029737326
MSTO1	-0.2939680142275	0.0530893953936339	3.07298797195841e-08	75.9500689209926	-0.429207098558962	0.0938809190780846	-4.57182463458813	4.83495505072936e-06	0.000369828448597298	-0.800723039877868	-0.886350499860744
ENSG00000287839	-0.919811004775097	0.250531370017579	0.000241187283342934	3.0453986375111	-1.27797069193471	0.418390725175239	-3.0544909698929	0.00225442801278281	0.0337872501435177	-2.73651405777156	-2.83657903340292
DAP3	-0.154698843508119	0.0596999817764019	0.0095622102313475	140.24628543143	-0.239613526798946	0.107598433891176	-2.2269239256892	0.0259523585084799	0.160422974826056	-0.369950443843534	-0.450715894054941
GON4L	-0.0613488079481848	0.0375515312144925	0.102316983512224	199.3089801405	-0.110100890140772	0.0721027122521437	-1.52700067309185	0.126760843998337	0.396981089924398	-0.0812100359676495	-0.153130981793941
SYT11	0.0510977216594516	0.075187021805915	0.496752533137392	293.958146748533	0.146776411687897	0.1237154202711	1.18640353293278	0.235462977185362	0.538827310900877	0.266597617541932	0.437103386828203
RIT1	-0.0493560304536161	0.0632267206839307	0.435026139141193	29.414523241461	-0.0915946103055663	0.129788360283138	-0.705722840674998	0.480360513944103	0.759731404868582	-0.044115251326424	-0.110608570057607
KHDC4	-0.205095412116367	0.0430305296540713	1.87661471137933e-06	66.1849417790503	-0.307191595374156	0.0867312610001841	-3.54187857793863	0.000397288306542933	0.00974648589848746	-0.525831753242158	-0.605991966928039
ARHGEF2	0.533454605105294	0.298773744262273	0.0741834599174789	17.4252201581612	0.665835226264244	0.461703990601949	1.44212577715899	0.149266894372416	0.431848699222676	1.75857265999891	1.62975976214146
SSR2	0.0903866605719216	0.0874941436003185	0.301576031709605	20.7769765535237	0.16066138196938	0.163833918342433	0.980635655881575	0.326772444578539	0.635974791320881	0.388121987388732	0.469007282614584
UBQLN4	0.0559454964224449	0.114478644194598	0.625055445957284	16.036557179175	0.0975616701944631	0.209454723842062	0.465788827317301	0.641366663148773	0.855507264096447	0.281592239171813	0.324021259036105
LAMTOR2	0.10818438515003	0.140784936338711	0.442227474777554	11.9673252187337	0.19045317666431	0.249684710876834	0.762774684903545	0.445597781012714	0.734386578855486	0.443172017344491	0.537460746609666
MEX3A	0.00861397493257185	0.175568284317868	0.960868780036794	4.56150643341066	0.0959890800611011	0.361665112523333	0.265408735145578	0.79069460771926	0.925706808952294	0.135191407737766	0.320407873431932
LMNA	-0.0570147893452195	0.0605149046483123	0.346110164668998	86.682811284175	-0.0717859348693904	0.10767268527557	-0.666705160047477	0.504960482141957	0.774564938935579	-0.0678045102851399	-0.0650936064696201
SEMA4A	0.0589198676880088	0.0922750499574651	0.523132398634096	58.9631794721359	0.138883657261553	0.161603557833388	0.859409651146051	0.390114546939693	0.692270196954436	0.290792248226355	0.418967977851391
SLC25A44	-0.148359536811792	0.0913134298918975	0.104220410588431	19.4227177663338	-0.190545538367225	0.167368215105163	-1.13848103265903	0.254919674565713	0.560588207588501	-0.350342374171483	-0.337970964995883
PMF1	0.00307855654000194	0.0650182794808364	0.962235001644061	31.7027037726497	-0.0122790188717577	0.123015541617065	-0.0998168094075551	0.920489762721951	0.975355815039545	0.1180698399221	0.0716371468607772
BGLAP	-0.221890254231587	0.25132700917053	0.377303982222805	4.05390447726255	-0.331641584189625	0.476663283266483	-0.695756513732185	0.486581326899704	0.762652503093525	-0.577779773759475	-0.662171409831648
PAQR6	-0.161824653492062	0.0677496238875017	0.0169141304338442	53.9540339042587	-0.18069408108019	0.109061791795909	-1.65680462520118	0.0975589816153918	0.344515776540765	-0.39199124188789	-0.315334988090071
SMG5	0.0362996348746296	0.0396237275044065	0.359609972736737	75.4476921192761	0.0450732772805189	0.0850393893993324	0.530028232785885	0.596092356145108	0.829971209715704	0.220825748378702	0.203417168168566
TMEM79	0.321702970999039	0.12043288248509	0.00755756344452028	13.039631193939	0.480898081013072	0.213823525665624	2.24904195885862	0.024509826679464	0.155447579286027	1.10360501233294	1.20482436152396
GLMP	-0.0758481769208445	0.0952625758509752	0.425915101945974	12.8486207103266	-0.051385917015002	0.165737415066807	-0.310044156259399	0.75652737783869	0.913623707998095	-0.126057942944833	-0.0182198983901247
CCT3	0.0981990062817375	0.0623999029198711	0.115555787478993	75.2414253023772	0.16825462665351	0.113699389972714	1.47981995940249	0.138921300612053	0.415939543356145	0.412286304768894	0.486454499437656
MIR9-1HG	-0.144540776716803	0.0669361498910787	0.0308204742876917	752.45449794105	-0.174102655651664	0.112094896596913	-1.55317200815777	0.120382046758773	0.38717777222384	-0.338530591339333	-0.300189680200156
MEF2D	-0.0183303759039134	0.0732628136215146	0.802432474830279	55.8960785918859	-0.0200447723768077	0.120287170018308	-0.1666409840198	0.867652543968027	0.956439667535797	0.0518500056288973	0.0537935515555543
NAXE	0.286390845362391	0.0990518286294478	0.00383623433001319	34.2173731741403	0.420892014725696	0.160742999482383	2.61841583198667	0.00883390815140376	0.0813000309779588	0.99438129861786	1.06694669620867
GPATCH4	-0.00247973958200958	0.164677175457122	0.987985759701437	8.01365613264369	0.0400314659437484	0.306231264802966	0.130722987966318	0.895994446623053	0.96641907514564	0.100877509145384	0.191832453170837
HAPLN2	-0.318227373926435	0.410275748082646	0.437960002671476	2.79268241297236	-0.404108435105583	0.669845333217214	-0.603286184237012	0.546318322239794	0.799774118754221	-0.875759512786131	-0.828680578574566
BCAN-AS1	0.029278681348121	0.173242976267796	0.865793833878575	7.40513326961015	0.0613390299153068	0.300382261128781	0.204203236518715	0.838194682270392	0.94357271556381	0.199109281183355	0.240791456080393
BCAN	0.37201372531214	0.0817578376306584	5.35974028711511e-06	206.819878946657	0.619210211664647	0.118043554035327	5.24560800227463	1.55767777999002e-07	2.63117738336647e-05	1.25922089007496	1.52262812435843
ENSG00000272405	0.0478216086565038	0.144574400731004	0.740814387198394	8.92069166617806	0.146800369029103	0.257017873288501	0.571167939220788	0.567885808720147	0.812549901602016	0.256464293017259	0.437158434300517
NES	0.686008695773128	0.261590418591961	0.00872991926606027	3.57642826770336	1.06103654302467	0.436055763307413	2.43325884510017	0.0149635994435346	0.113812907361842	2.2304367583718	2.53782520045064
ISG20L2	0.000423304646227406	0.0789127913371976	0.995720001583322	19.211125253058	0.00550903785123122	0.14818894501238	0.037175768076161	0.970344859527173	0.989468966369978	0.109856896989374	0.112509276683719
METTL25B	0.000205108286073673	0.0612370506905603	0.997327558611754	29.8668017834464	0.00935011136792481	0.127153132499124	0.0735342589219282	0.941380983180567	0.982156491091992	0.109181995200104	0.12133502183838
MRPL24	-0.289967516116154	0.0980412415947459	0.00310036574042763	12.0918150122375	-0.389222395633395	0.190924164034426	-2.0386230187354	0.0414876660714085	0.213643694193065	-0.788349124330347	-0.794476497300732
HDGF	0.0580071862689941	0.0865926624692895	0.50293065661511	33.350147495308	0.0961847069235739	0.149163829013519	0.644825944464433	0.519039986877598	0.784998361052707	0.287969239069408	0.32085737090343
PRCC	-0.139395966598742	0.0501977053846079	0.00548734736281158	47.5849841908643	-0.176335885191329	0.0969380957794042	-1.81905662344147	0.068902791831286	0.28488721885164	-0.322617211520863	-0.305321035979544
ARHGEF11	-0.0744515014231154	0.0378083556687436	0.048932292311411	237.558355509105	-0.121509311911402	0.0681744164312926	-1.78233006268357	0.0746954230347633	0.29816684342886	-0.121737894747041	-0.179344440798794
ETV3	0.0687588623719228	0.140921109929621	0.625603318642854	8.7808455048756	0.0622079410664713	0.254101813896825	0.244815021634321	0.806599662210852	0.931722338198283	0.321225180801919	0.242787978237257
IFI16	-0.269517663501563	0.260656831237486	0.301138853520613	29.6498722125646	-0.457910217418989	0.402510846117748	-1.13763448074896	0.255273142386274	0.56098513036127	-0.725095813825203	-0.952302482060922
AIM2	-0.62346472197712	0.23468916953801	0.00789435373543649	2.78651042477601	-1.19813478695361	0.428398716069584	-2.79677492487862	0.00516154764169704	0.0583272867998322	-1.81988723428574	-2.65313777707376
CADM3	-0.198758067128215	0.173307090081408	0.251441638620135	50.6835581133209	-0.276345294215938	0.27835301893319	-0.992787127925012	0.320813704170931	0.630690886877153	-0.506229751317323	-0.535115533086513
DUSP23	-0.377918517559135	0.196611254602443	0.05458548210988	3.26017345778885	-0.46357433290787	0.379847676849638	-1.22042166152664	0.222305069893128	0.525418891325895	-1.0603898137357	-0.965317083217129
SNHG28	-0.363615340852748	0.165590330941253	0.0281010330057378	9.60745971264562	-0.560609582112236	0.291519545772479	-1.92306001515855	0.0544725131640998	0.249022808539143	-1.0161487478234	-1.18827776771712
ENSG00000272668	-0.382765498394573	0.163460729707136	0.0191994392914708	14.158715245193	-0.617036210949732	0.265276702341061	-2.32600980600407	0.0200180275625214	0.13685174323518	-1.07538197967326	-1.31793085659762
TAGLN2	-0.281899254090316	0.224158856508743	0.208541173056492	3.160937694956	-0.228798805651052	0.469911579002531	-0.486897569403838	0.626330921482681	0.848402662459674	-0.763393233802656	-0.425866598055992
KCNJ10	0.600932257538687	0.0674916809792665	5.39678868061511e-19	299.977695627753	0.940826294587007	0.110302267284364	8.52952815703701	1.46945829403365e-17	2.38287356960496e-13	1.96728736234754	2.26161465330063
PIGM	0.375470749651312	0.0826822956755181	5.59544898261239e-06	69.5424919529202	0.593889837101348	0.137110603528779	4.33146541417339	1.48120216631581e-05	0.000876612201787485	1.26991379031589	1.46444877107476
ENSG00000225279	0.411031302654822	0.131715929241355	0.00180489642249623	14.1210116699607	0.622416720429449	0.217510443413654	2.86154867169186	0.00421576767830036	0.0515035663994311	1.37990591315695	1.52999581182167
IGSF8	-0.151982313902185	0.161283359142358	0.346023186340009	23.3041635346782	-0.209469347849964	0.259947372646822	-0.80581444512063	0.420349847738096	0.715001311032778	-0.361547963204728	-0.381452746618691
ATP1A2	0.341594687073943	0.0429054858002137	1.69880847761165e-15	2314.85413595271	0.56330590087868	0.0726725517798584	7.75128830737994	9.09648926267835e-15	2.4584778313932e-11	1.16513195421751	1.39417518069578
ATP1A4	0.0513629941337747	0.160532922960705	0.749003941587012	14.8799195442144	0.0695348381287967	0.275703840094669	0.252208449853003	0.800879947113022	0.929041363644378	0.26741813016386	0.259623200464971
CASQ1	-0.201999300720823	0.225339734550117	0.370027883301286	3.84134917375172	-0.244328776411332	0.417045606118003	-0.585856253673606	0.557972117174756	0.807647581193059	-0.516255190557244	-0.461550258781018
PEA15	-0.0272896744415451	0.113115081793083	0.809356832149564	58.1487338872695	0.0408988097031502	0.196314074887529	0.208333557981422	0.834968530963641	0.942867966660444	0.0241380556706492	0.193825373886543
DCAF8	-0.0395071544298054	0.0494687522282989	0.424505868182878	142.299664645038	-0.0549750491619334	0.0847119120852698	-0.648964800919572	0.516361127893134	0.782991588733407	-0.013651754840573	-0.0264667506093155
PEX19	-0.176578514053694	0.108591953118326	0.103933987748348	14.8134659450872	-0.235251522396452	0.190475341723628	-1.23507599601944	0.216802222008876	0.518764177673888	-0.437626315198326	-0.440693191013042
NCSTN	0.0543991515860526	0.0727452213950243	0.454578521351719	36.3065228654848	0.154262858693258	0.135834681097363	1.13566621901726	0.256096283581878	0.561919907718621	0.27680924968393	0.45430521155143
VANGL2	-0.0497965970659234	0.0780300540602779	0.523361710085084	24.9423168223931	-0.0606032923512176	0.147022663948438	-0.412203742767656	0.680190094080656	0.875741370830641	-0.0454779651440575	-0.039398926950434
USF1	-0.273715142129413	0.102417131537311	0.00752766356214717	12.0961688176461	-0.409903077254652	0.184564016331681	-2.22092629647814	0.0263559538112992	0.161461332453354	-0.738079008569436	-0.841995094594078
ENSG00000289121	-0.224370589056894	0.245708530243443	0.361159708623253	2.69785287478858	-0.301733849713657	0.44923406485432	-0.671662888724844	0.501798332190952	0.77253980393131	-0.585451681807845	-0.593451547665252
KLHDC9	-0.146252964011117	0.181271411303798	0.419771580834643	7.1244977088315	-0.179394137691905	0.316231789207629	-0.567286856711673	0.570519305190673	0.813860032421261	-0.343826547090766	-0.312348070758072
PFDN2	0.104455947013572	0.219908910150176	0.634789518609885	13.0272778328759	0.174944785883764	0.354043348358935	0.494133802243907	0.621211686980821	0.845636583207744	0.431639608794207	0.501826670825087
NIT1	0.00984107026089983	0.0785993728834777	0.900360898601316	20.5542925454946	0.0416490616306807	0.149030057110403	0.279467527814384	0.779886054685738	0.92280855008524	0.13898692858014	0.195549249330582
DEDD	-0.133770780941114	0.0789144399596259	0.0900494492883861	17.7392512494106	-0.18678922611954	0.147577295148826	-1.26570436144104	0.205618946270144	0.50650415201529	-0.305217985142227	-0.329339978248216
UFC1	0.273707333498773	0.0960238831302503	0.00436630529027446	19.2492681114603	0.400051609378551	0.169236157817983	2.36386605874623	0.0180853498594823	0.127343479514271	0.955150007844027	1.01906109711395
USP21	0.312326398589114	0.136871366894201	0.0224954060085208	9.46760298360941	0.459066277930989	0.241794605930267	1.89857948304844	0.0576197881177679	0.257116809058262	1.07460239518469	1.15466079932402
PPOX	0.068509652499525	0.0869909416948343	0.430960398998914	21.3149327766099	0.0977313891450992	0.160142543418324	0.610277488161316	0.541678006819367	0.797951540568937	0.320454351312983	0.324411227153018
B4GALT3	0.243330349240645	0.1153468547131	0.034896842045249	8.45223581057212	0.376097418929423	0.222309276771947	1.69177563973292	0.090688759992963	0.331218227938263	0.861191148887834	0.964020864384371
NDUFS2	0.0276499643329385	0.0853052309071581	0.745839794136787	82.9298088961261	0.04500407636506	0.140992941788494	0.319193824841044	0.74957953931172	0.910295949185864	0.194071506827327	0.203258163233707
TOMM40L	0.324529211423397	0.138868969936208	0.0194420191877623	8.14314697187283	0.442717606973341	0.251531603563464	1.76008740333752	0.0783929882409216	0.306613771662997	1.1123468388142	1.11709598759559
SDHC	0.0171868294988354	0.0535023543474497	0.748032300446848	43.6382565080944	0.0804366103413763	0.110246209250739	0.729608853565519	0.465629308876901	0.749294916418361	0.161708050278672	0.284672516200333
ENSG00000289106	0.433939434239898	0.205255753925955	0.0345032972480951	2.64388056042704	0.655905093314887	0.412846182250143	1.58873963600679	0.112119186463382	0.37310172946649	1.45076291088463	1.60694300990226
ENSG00000288670	0.151580086988239	0.129414534744175	0.241488015377447	6.53637588562225	0.219368557940442	0.254567673608304	0.861729829365445	0.38883620682411	0.69141121498625	0.577398989767871	0.603900450271648
ENSG00000283696	0.38176358029994	0.132935116481643	0.00408136200285505	10.9639924744119	0.584695546085713	0.240499438644674	2.43117218643313	0.0150500603811202	0.114157286602032	1.28937810521711	1.44332278402215
ENSG00000288093	0.356520212447612	0.205673764169219	0.083020012390139	4.74426909327882	0.516692351153213	0.347141755662527	1.48841890301296	0.136640454515411	0.413234168299498	1.21129800287839	1.28706988608396
ENSG00000283360	-0.146190443394398	0.330191861024262	0.657950960876268	2.64684582276355	-0.218478055300248	0.548753374221011	-0.398135238093781	0.690530500607707	0.881512945481773	-0.343633164964409	-0.402152312972617
HSPA6	-0.209241125255887	1.0393799906194	0.840453521266426	8.18598429153143	0.169492164251187	2.05746244201815	0.0823792263663067	0.934345154852442	0.978958783838361	-0.538654832480011	0.489298025188711
ATF6-DT	-2.06000486564604	0.490911344197325	2.71326453928663e-05	17.568296941996	-2.7508951823629	0.723875965385004	-3.80023003098299	0.000144561832860663	0.00505218681394076	-6.26324051771043	-6.2209600217077
DUSP12	0.0392480232929145	0.0866390662131373	0.65054436733483	18.398824805815	0.0762671277420803	0.167485815609229	0.455364697390396	0.648846888413543	0.859697376288171	0.229945390051741	0.275092176045881
ATF6	0.0325122465321783	0.0373543759971866	0.384096505788061	179.71387337603	0.0214424723895379	0.0752699675582224	0.284874207936277	0.775740516683494	0.92107030027603	0.209111001317018	0.149119987742076
NOS1AP	-0.760821947125213	0.424239839081462	0.0729126712727636	4.76109125173805	-1.12714387713011	0.651418087846426	-1.73029256964053	0.0835780164272454	0.317475079499698	-2.24474600349849	-2.49001992065245
UHMK1	0.144068111765281	0.0525901806804911	0.00615422838632115	49.818709740662	0.240771915242702	0.095727793698876	2.51517251092281	0.0118974152382461	0.0984329007670399	0.554163746451462	0.653079560273822
UAP1	-0.351980332923172	0.0749140340455769	2.62134958157261e-06	41.6921060553424	-0.532429495122666	0.147372037976469	-3.61282576011928	0.00030287823646652	0.00824222916450019	-0.980160577973501	-1.12352757089709
DDR2	0.0901914043583089	0.05826064754863	0.121606089844283	304.851967328459	0.0670629511113923	0.098910160090131	0.678018830929823	0.49775975361158	0.769996076192076	0.387518041622448	0.253943474531085
HSD17B7	-0.235552625501974	0.0864985083766469	0.00646531595428285	44.4017107735	-0.401363330662809	0.158820882095268	-2.52714457549765	0.0114994153606777	0.0962672808943304	-0.620038768407962	-0.822373073099976
CCDC190	0.250460714867142	0.189936579991201	0.187284664057846	33.2779264108715	0.371237782524302	0.287633906859986	1.29066071026533	0.196821354276376	0.49437036569791	0.88324603796152	0.952854737969577
RGS5	-0.226681482212585	0.0815626362582802	0.00544876075323624	31.5860718838176	-0.323371622303053	0.139049267769707	-2.32559025653139	0.0200404198645069	0.13688940544349	-0.59259949089361	-0.643169280418495
ENSG00000232995	-0.0889296778792365	0.163598855986479	0.586727951962489	5.08834257265348	-0.0876042773763741	0.287412682595784	-0.304803102581178	0.760516118386051	0.914343640559713	-0.166520251284607	-0.101439867255579
NUF2	-0.153116030593366	0.129525000390066	0.237152156352545	6.14796636473943	-0.206120263548801	0.260422193715865	-0.791485013653213	0.428661017965333	0.720625344087542	-0.365054655171835	-0.373757459242627
PBX1	-0.043175665488345	0.0393569503763286	0.272629275238024	893.079188621286	-0.0802950238640982	0.0688888343184503	-1.1655738503706	0.243786785533652	0.548430081388817	-0.0249988033230541	-0.0846451851205465
ENSG00000269887	0.100328354795379	0.203863849778816	0.622624538446414	2.56722180900334	0.0454260405593613	0.358310974364358	0.126778256345474	0.899115905777366	0.967360902871932	0.418872579264142	0.204227722505903
ENSG00000271917	0.0437946564056266	0.134794856421061	0.74525783745908	6.13898990080098	0.0307470976225204	0.233221267017096	0.131836594560077	0.895113540894239	0.966260230271667	0.244008552337134	0.170499492900994
RXRG	0.298463331144498	0.0970567922139754	0.00210402985210376	42.8300936289276	0.428590613847612	0.164353050741724	2.60774358561271	0.00911411984820274	0.0829840356308004	1.03172262846195	1.08463598895525
MGST3	-0.0528763800158618	0.0636437682022196	0.406076525246867	143.469673153607	-0.0827550631826686	0.104126537644896	-0.794754776778323	0.426756161915199	0.719588013061959	-0.0550040224165635	-0.0902976882558779
ALDH9A1	0.0294998858497182	0.0590780333588075	0.617541541484834	36.7915811586909	0.0859548412303552	0.116827654264919	0.735740538241432	0.461888614136259	0.746793847148884	0.199793487436005	0.297351914113194
TMCO1	-0.0471362734573737	0.0532936648114717	0.376446339460765	69.5597937651533	-0.00218540413785757	0.102860289988228	-0.0212463345972258	0.983049152948566	0.994416312733679	-0.0372493349222584	0.0948295359008658
TMCO1-AS1	-0.152734481538955	0.113657715300773	0.179009530065591	9.18048338629975	-0.242053792991397	0.20501298600741	-1.18067541820326	0.237731690409593	0.541288555417293	-0.363874488191347	-0.456322963909372
UCK2	-0.17237680170092	0.0983471744301081	0.0796470388891058	35.6615649634964	-0.251756609958611	0.172081791085665	-1.46300551830776	0.143465868976364	0.42298955114922	-0.424630025146159	-0.47861740567488
FAM78B	0.391496507841408	0.233021976924416	0.092940962804793	17.2157229541869	0.531001429805787	0.377192904893258	1.40777152199099	0.159198735561118	0.447488102832045	1.31948296218147	1.31994826787925
POGK	0.176572937523472	0.0761405493040023	0.0203928974153734	52.9638526239491	0.248785723315945	0.134641764582392	1.84776041882387	0.0646370092134658	0.275322758446431	0.654704218568679	0.671493117698698
TADA1	0.0615374604445046	0.0698426538685984	0.378270685865922	23.3864273999271	0.117860759421143	0.124304207584641	0.948163877243575	0.343046033490612	0.651678451137584	0.298888707918417	0.370663060503271
ILDR2	0.114530932916424	0.0840670658589216	0.173079328935562	134.97850230043	0.157498392598482	0.142591452484684	1.10454301330158	0.269357655640598	0.575633071147593	0.462802484324828	0.461739590915081
MAEL	-0.520962415095201	0.185148888937258	0.00489675169393692	13.1470074650372	-0.745352866075086	0.313236200850465	-2.37952338858466	0.0173350428986445	0.124217876997092	-1.50283799354601	-1.61276772767366
POU2F1	0.156062605843777	0.0365787456276252	1.98578388750795e-05	698.863980016086	0.224712544046061	0.0669311380792312	3.35736923791812	0.000786879533775557	0.0164645658318767	0.591263840647639	0.616179480931504
ENSG00000272033	0.4611515945906	0.190182487233046	0.0153174657308124	4.33487545615432	0.599241714033105	0.332113094973981	1.80433028116538	0.071179545430821	0.290084822494645	1.53493267291756	1.47674593271291
CD247	0.272080110264626	0.303011797113682	0.369228628120849	4.21610840854327	0.378832741322783	0.527948561059172	0.717556158430981	0.473030998041691	0.755151967234405	0.950116853892722	0.970305893362524
CREG1	-0.0491732012442255	0.164332220364624	0.764764231265658	15.9071730627191	-0.0506797577296358	0.282957754882849	-0.179107152410855	0.857853566009871	0.95234842379791	-0.0435497434487416	-0.0165973358788492
MPZL1	-0.182076380031042	0.0559915730707883	0.00114655194160412	94.2648453346132	-0.273197102799757	0.093782203562796	-2.91310176580385	0.00357857958082376	0.0460923323928817	-0.454631729874653	-0.527881843073409
ADCY10	-0.6908251354037	0.158944829131431	1.38440377419372e-05	5.48352141812496	-1.01200081304853	0.316773217442118	-3.19471709515166	0.00139967970501405	0.0244845804708823	-2.02823930539975	-2.22545238881679
MPC2	0.049347701723106	0.0966276177181334	0.609561304861999	15.5270062418233	0.132176982381334	0.190412353050208	0.694161803391409	0.487580743661604	0.763333591351282	0.261184641883375	0.403557857979763
DCAF6	0.109958183048149	0.0232749644994417	2.30896240054753e-06	261.399150691057	0.135586804917137	0.0601338969523211	2.25474834974757	0.0241491289431044	0.15417412399267	0.448658540467061	0.411392705345435
GPR161	-0.213339617905408	0.0964371705799048	0.0269519113038453	40.0892761523544	-0.351496139649734	0.153254809444203	-2.29354067858931	0.0218168961984413	0.144460101573673	-0.551331854317237	-0.707791793270924
TIPRL	-0.213581101426597	0.0892291622523987	0.0166828221824798	27.7027338481265	-0.303888436556132	0.170639514962896	-1.78087963167388	0.074932116749272	0.2983669583475	-0.55207878547784	-0.598402203856191
SFT2D2	-0.0660822372634351	0.0686280890160456	0.335595878745973	35.0836665780821	-0.0976829391684608	0.123317332277095	-0.792126600249236	0.42828686130491	0.72042382908619	-0.0958509764122788	-0.124597898490959
TBX19	-0.246430555761107	0.128664625362813	0.0554550492862115	9.18107717359907	-0.454042489899647	0.249274461786277	-1.8214561036298	0.0685375535403313	0.283956302557489	-0.653685226076967	-0.943415493237347
NME7	0.0835206456115657	0.0390036892551973	0.0322456262643754	138.346469105416	0.103230122953787	0.0675766506952323	1.52760046394354	0.126611766518759	0.396818014276805	0.366884759697884	0.337045826063423
BLZF1	-0.0100099217391762	0.0427513597742865	0.81487414405071	69.2148382708341	-0.00937058017943208	0.0825610923104238	-0.113498742775827	0.909635159761581	0.97082030740383	0.0775859500752854	0.0783199501408663
CCDC181	-0.268892028950531	0.219830398587015	0.221261920517453	6.68039042437167	-0.378666397579325	0.373902031128614	-1.01274228555627	0.311183274446545	0.623337266134107	-0.723160667530265	-0.770221676799791
SLC19A2	-0.0871724075198538	0.0765496218587785	0.25479912683301	40.4321511981074	-0.156457897035882	0.129023179360667	-1.21263402290316	0.225269774940625	0.52852405211032	-0.161084849388154	-0.259646810561861
ENSG00000213062	0.0140574125769319	0.143974564727221	0.922219616499572	6.58111720312264	0.0646433451004487	0.304835399663867	0.21205983678972	0.832060352680156	0.941548579225825	0.152028470479648	0.248383876170245
F5	0.802989209732637	0.518293443176846	0.121310927941754	2.61713663433805	1.04687044897555	0.806724203230467	1.29768072506494	0.194397069759843	0.491580600878616	2.59226845036417	2.5052753584934
C1orf112	0.115374587217324	0.107095120960807	0.281342036243967	19.2679018180139	0.199697586418782	0.191835270077124	1.04098472787875	0.297882636248532	0.608907705711105	0.465411986136871	0.558701892930778
METTL18	-0.0775738790667866	0.202544528996745	0.701722237037233	2.85506999581518	-0.123120738875937	0.42288367393304	-0.291145642324874	0.770939933607935	0.919502939348799	-0.131395701398837	-0.183047062907569
SCYL3	-0.123280855479972	0.0571771199955234	0.0310741275505691	39.5388168760366	-0.127549159357955	0.104619253955014	-1.21917481281983	0.222777849542245	0.525693481981525	-0.272771662673573	-0.193222372086659
KIFAP3	0.0730154491273311	0.0424345820457114	0.0853127049310945	130.835955070729	0.0982042283023344	0.0766309518801511	1.28152170752	0.200010480267532	0.497984023954906	0.334391202523749	0.325497683291586
GORAB-AS1	-0.450278795249251	0.315800772452897	0.153916888903677	5.5245959044048	-0.626315062848457	0.478218226198687	-1.30968463462168	0.190302543693764	0.48635871529363	-1.28420693355717	-1.33925114162473
GORAB	-0.137014559620557	0.123261995702309	0.26632229885817	14.2860847552499	-0.203593543837661	0.21536460080316	-0.945343585150015	0.34448349362125	0.65325840154021	-0.31525129657423	-0.367951742650414
PRRX1	-0.0201651484968093	0.191932830465005	0.916325365671612	118.839393593005	-0.195032833225388	0.31342979138638	-0.622253654838325	0.533775090243786	0.793882130000296	0.0461748820614069	-0.348281551523282
ENSG00000271811	-0.0513674922906698	0.21550866749994	0.81160604050316	8.34697309744196	-0.185036746896423	0.367846222107499	-0.503027449449647	0.614944973349954	0.841301585070687	-0.0503368912837517	-0.325313256305808
ENSG00000231424	-0.331404402118549	0.182214802224005	0.0689485489323562	15.7445719844723	-0.525840605007022	0.296314807606222	-1.77460117249969	0.0759637635106633	0.300744506742843	-0.916517295811721	-1.10838808846854
FMO4	-0.43172213651717	0.121070568369411	0.000362648502517233	14.6277490183369	-0.746322246445607	0.217490685850308	-3.4315136003538	0.000600223032827992	0.0134996070739788	-1.22680944914299	-1.61499510084706
PRRC2C	0.054325115830254	0.0347936707183943	0.118441069923824	268.13866935658	0.080646978173168	0.0597148475335543	1.35053477492096	0.176844506826259	0.46996239309974	0.276580250153309	0.285155884421239
VAMP4	-0.229147808328121	0.0913327394002352	0.0121096133703673	25.4395860925527	-0.369499600729063	0.171535551322127	-2.15407009148312	0.0312346756102097	0.178993425553686	-0.600228068689895	-0.749158863882163
METTL13	-0.0365507681713271	0.103203859100712	0.723218329286563	11.378225418054	-0.00258839568153338	0.202293112520075	-0.0127952733995158	0.989791127468471	0.996925567170753	-0.00450737509833228	0.0939035706339922
DNM3	0.325590357135367	0.0610098037464942	9.46591223240839e-08	1268.85937285119	0.447682665334973	0.105420637117415	4.24663213556899	2.17007820564771e-05	0.001201023487467	1.11562906194194	1.12850434507361
DNM3-IT1	-0.0100786700579905	0.234919578484666	0.965779144432767	2.36972675394081	-0.0979031749852769	0.423526080834859	-0.231162092290253	0.817188878440464	0.935906383808379	0.0773733050827458	-0.125103940665028
PIGC	0.198755386513955	0.0566437182453511	0.000450016514004861	55.1869069511359	0.285269366533735	0.113878149712685	2.50504040725521	0.0122437404823119	0.0998212647869132	0.723316612027124	0.755322634617443
SUCO	-0.0262988097026594	0.0417673596795988	0.528923732910276	107.436951933335	-0.0294939098562408	0.0840309483583339	-0.350988658731657	0.725596856835921	0.899925323348031	0.0272028931625641	0.0320819964493079
TNFSF4	-0.315175687851763	0.14444677299345	0.0291131967639137	10.6759654751339	-0.473400666038844	0.246536406059672	-1.92020591848923	0.0548318943414923	0.249762359169	-0.866320361781799	-0.987895331626558
PRDX6-AS1	-0.165687689028432	0.0525912250520566	0.00163001500517465	256.267091887221	-0.284130667989038	0.0918529145611924	-3.09332228973258	0.00197929055920379	0.0310407888859272	-0.403939972809307	-0.553004210446252
PRDX6	-0.0941716807670079	0.0594861698848663	0.113402024913355	200.836355458557	-0.11646451100864	0.101231500996617	-1.15047697467739	0.249947472380447	0.55499770123529	-0.182734257447785	-0.167752856589256
SLC9C2	0.122529530439936	0.0985843835125667	0.21390842346358	49.3487906440322	0.154775877093512	0.159578287940192	0.969905612419653	0.332093542270964	0.640946070157813	0.487542896018522	0.455483988692928
ANKRD45	0.211574513053234	0.0955872068889413	0.0268687912745569	28.3039448257188	0.287892844610778	0.156852335269452	1.83543868898232	0.0664407156421083	0.279069083137637	0.762967371701312	0.761350675691428
KLHL20	0.138079513706855	0.0512488144948	0.0070537335206535	93.6703252692752	0.208989256279055	0.0832353528062392	2.51082321673525	0.0120449999842601	0.0988470241623285	0.53564045146156	0.580051630157002
CENPL	0.0501487495612634	0.153063976637895	0.743189465429195	5.01909755994954	0.0613919839180071	0.288301380829917	0.212943773426549	0.831370819036754	0.94117206517272	0.26366235791348	0.240913130016266
DARS2	-0.193485843675207	0.101453567510382	0.0565028601543669	12.0348636408993	-0.275465780749354	0.184558449101757	-1.49256662098127	0.135550666188319	0.412094632817121	-0.489922270113879	-0.533094649684404
GAS5	-0.350867783614611	0.0622461544274834	1.73260754978314e-08	30.7807735969579	-0.494885867629899	0.131223514042722	-3.77132003543801	0.000162386249655261	0.00541822103788008	-0.976719358704444	-1.03726249760635
ZBTB37	0.089195064316387	0.0366488246552668	0.0149422000611736	106.542233033463	0.113514665760748	0.0773233573918394	1.46805143477549	0.142090252051448	0.421385429273279	0.384436268505148	0.360676916031359
RC3H1	-0.0522168279174932	0.0424810793466984	0.219004901072768	170.777306438755	-0.0770559189017514	0.0685943169828819	-1.12335718600392	0.26128582549308	0.567431491388214	-0.0529639659692784	-0.0772026004361794
RABGAP1L	-0.0065672211205362	0.0434216730853697	0.879784085483516	385.777417176708	-0.0358612888367854	0.0745617416087079	-0.480960987002981	0.630544226435072	0.850475448667457	0.0882345457063227	0.0174514865303494
RABGAP1L-AS1	-0.175938849617237	0.230247348113556	0.444789922320796	3.00294556964961	-0.230904612860224	0.428134246091459	-0.53932759401568	0.58966083196932	0.825728847255138	-0.435647773153018	-0.430705171879749
CACYBP	0.554092485481885	0.225718066267639	0.0140963378366857	23.868835888939	0.830338382889803	0.359445612097855	2.31005291188184	0.0208852249352989	0.140403596286253	1.82240755799212	2.00774339906083
MRPS14	0.0505633259531315	0.0791602219359799	0.522987764754207	19.1031361063778	0.133377333947886	0.149624049898097	0.891416413596105	0.372705815420533	0.677555773863156	0.264944681543735	0.406315940316993
TNR	-0.854421544395751	0.323598923219688	0.00828150630724234	9.85763473418703	-1.48238040960659	0.580517160897066	-2.55355140116079	0.0106630538600254	0.0917080908439954	-2.53425832913186	-3.30625712403766
LINC02803	-0.156136343693506	0.13979509477604	0.264039524607122	11.8873241790552	-0.235656565977557	0.255935590498791	-0.920765124999958	0.357173066596606	0.664744456321654	-0.37439676662596	-0.441623871305369
COP1-DT	-0.506968598095576	0.0940419181680864	7.01138900660278e-08	75.1616878552413	-0.730146493671527	0.151318686160907	-4.82522358735731	1.39846292863526e-06	0.000141942255792845	-1.45955380619701	-1.57782760820513
PAPPA2	-0.582812042889723	0.102064087033487	1.1280650596408e-08	39.9688206870866	-0.767271769986068	0.194588185528732	-3.94305423991312	8.04504512454183e-05	0.00320536736460861	-1.69414468828097	-1.66313142395468
ASTN1	0.0540025278067811	0.037743900932372	0.152498523704353	532.146705023971	0.0618847728874891	0.0659342413915118	0.938583224458787	0.347944769077302	0.656079998371826	0.275582455166786	0.242045425412533
BRINP2	-0.25004059237215	0.0818848213865931	0.00226140022789374	312.208903473728	-0.376323877267904	0.131564686504164	-2.8603714816437	0.00423145022383608	0.0515918773155834	-0.664851407613664	-0.764839200469055
ENSG00000227579	-0.43016073790721	0.225353480227273	0.0562844525070382	5.19238837649523	-0.457558484386586	0.424187145963501	-1.07867126276843	0.28073430074604	0.588391808310428	-1.22197989692277	-0.951494294950478
SEC16B	-0.0233681222479607	0.133758359376626	0.861312213811678	15.7798801128387	-0.0765701942059558	0.235657148185205	-0.324922009774041	0.74524009853784	0.907833321011243	0.0362677840964636	-0.0760865368248513
RASAL2	-0.0636191276426708	0.100545384358022	0.526903176869176	134.957954130682	-0.15340816686642	0.163899868370623	-0.935987126722529	0.349279815827306	0.656862671052979	-0.0882323475357437	-0.252639357788783
C1orf220	-0.136420250878781	0.254912760372891	0.592536136475323	3.07640217085238	-0.188339994221038	0.455595850632424	-0.4133926899457	0.67931892952616	0.875245174097903	-0.313413043942883	-0.332903222741795
RALGPS2	-0.0790972576711685	0.097603233904367	0.41771269067596	41.4616743403477	-0.157076818307767	0.164285564314224	-0.95612063642628	0.339011289948438	0.647363056736207	-0.136107654178932	-0.261068923779095
ANGPTL1	0.0554980609525158	0.173591326722026	0.749191768904751	9.85763304468512	0.0539656743911549	0.287220284566226	0.187889495592752	0.85096327739131	0.948993688290555	0.28020827933387	0.223849484907996
FAM20B	0.0740682985663058	0.065854868212239	0.260707631852634	47.3868154618319	0.0922100596896967	0.11103194619217	0.830482242742126	0.406266183501594	0.704505403787538	0.337647764501664	0.311724709574918
TOR3A	0.0382370157738007	0.0715334924328586	0.592972790844948	26.50997588103	0.0907654165505784	0.155815503746543	0.582518519455044	0.560217470943212	0.808716541044527	0.226818249052988	0.308405311461376
ABL2	-0.0420628401880446	0.0440771659129863	0.33993179935354	179.995781928563	-0.0758663679816331	0.0745803274948658	-1.01724369589093	0.309037513930173	0.621804317752629	-0.0215567303856843	-0.0744693350550745
SOAT1	-0.0754482677488226	0.075880652837518	0.320075972174253	57.5114414386808	-0.0899150934715294	0.122622906450574	-0.733265065020877	0.463396777997435	0.748003399562652	-0.124820986400036	-0.106749495896243
AXDND1	-0.669126960080423	0.133760488483884	5.66132838399063e-07	12.5535667913722	-0.944733933547863	0.232865359073729	-4.05699644337716	4.9707838653126e-05	0.0022354659557511	-1.96112481577556	-2.07089134403543
LINC02818	-0.253791811524796	0.362799040792683	0.484215708207166	3.06834171020046	-0.46681308218211	0.559413389961024	-0.834468910754236	0.404016799394736	0.702605187678979	-0.676454279981843	-0.972758850626698
TOR1AIP2	-0.0297166806315559	0.0437292089986737	0.496782244504235	73.7235799005545	-0.0268272187722109	0.0832161086361567	-0.322380116204505	0.747164745787758	0.909245713850963	0.016631098088709	0.0382093292929956
TOR1AIP1	-0.0973289389867535	0.0510254914363464	0.0564614135163648	77.6239624405361	-0.129973041522924	0.0892973833704232	-1.45550783928091	0.145528721561664	0.427063333355349	-0.19249995299006	-0.198791795889659
CEP350	0.115873181943768	0.0699045474133708	0.0973999512799004	640.749009068879	0.168520039009317	0.111342739338129	1.51352517470898	0.130146311447041	0.401772445043206	0.46695418634938	0.48706434504542
QSOX1	-0.232625683999706	0.132482656937929	0.0791062755944216	30.7565061302	-0.325213535630553	0.214661214988353	-1.51500836165582	0.129770286594886	0.40128813261302	-0.610985464055965	-0.647401497676205
ACBD6	0.00889665290816973	0.0259713805346867	0.731932488563706	205.668831699284	-0.0119946848268334	0.0500703832654263	-0.239556481188665	0.810674105414009	0.933122838048049	0.136065757206217	0.0722904693781387
XPR1	-0.0773125174470847	0.0485342077079844	0.111171633448993	233.795886497405	-0.137630092830263	0.0878003406979901	-1.56753483797602	0.116989729709101	0.380816783791754	-0.130587285416742	-0.216385623027056
KIAA1614	0.00196984553251159	0.056334805148825	0.972106247448158	48.4081817815971	0.0236287485221155	0.0984937544633771	0.239900983070976	0.810407018730106	0.932885654555789	0.114640492877944	0.154143457326813
ENSG00000243155	-0.0932551890315746	0.127998286297775	0.466267232490974	7.43150572070952	-0.164112728405412	0.23855298549845	-0.687950846905155	0.49148373509372	0.765526870452383	-0.179899462625088	-0.27723553688427
STX6	0.14420088723784	0.0551005855031922	0.00886938201864718	64.2954757149434	0.191975075468476	0.103264279052035	1.85906566366225	0.0630178315139047	0.271636670874396	0.554574433430558	0.54095765728799
MR1	-0.0941153715472807	0.0895637862702357	0.29334150602005	27.579545902757	-0.111093542642609	0.143483913977761	-0.774257821401692	0.438778341060007	0.728870065419901	-0.182560087754397	-0.155411828013177
IER5	-0.431858362194311	0.412513880039555	0.295148406541779	6.14034043295384	-0.57349844475442	0.63338326930356	-0.905452468589853	0.365225729954654	0.672476488809433	-1.22723080792818	-1.21789287831549
LINC01344	-0.605784259082347	0.114266881521419	1.14863932718536e-07	18.9703602153927	-0.837679196448006	0.208299816250603	-4.02150713104904	5.78269570515915e-05	0.00247020583634366	-1.7651999057052	-1.82490859386512
GLUL	0.0434816873058793	0.0603083246648728	0.470915786657022	1741.89308666163	0.179617109805208	0.102974705233274	1.74428379666941	0.0811096156436686	0.312342324216986	0.243040509583089	0.512562403955804
RNASEL	-0.099313114783144	0.12148231780615	0.413636542448834	13.4877054657955	-0.172086340243019	0.216922038518982	-0.793309621364088	0.427597452561618	0.72018283036344	-0.198637194666625	-0.295556734261793
RGS16	-0.0599414080145626	0.177019083468418	0.734899393552916	20.9241290958468	0.00786896711875937	0.278634624044954	0.0282411676069727	0.97746980330442	0.992713116451712	-0.076856816084646	0.117931754073883
NPL	-0.0277239599133458	0.0666274772995135	0.677333902001853	509.165517526302	-0.0640983856920685	0.106864627657449	-0.599809189412366	0.548633408343598	0.801670064339038	0.0227947700092119	-0.0474297034987196
DHX9-AS1	0.0830508660155858	0.113461087955469	0.464182825500085	8.58799725698136	0.0767520237493623	0.224770295341362	0.341468714239121	0.732750753457576	0.902697075791257	0.365431687384184	0.276206335555764
DHX9	0.10470181577087	0.037331697339014	0.00503734587577936	134.616884874399	0.149154189769082	0.0725832501053114	2.05493952878486	0.0398848458508009	0.207965485632343	0.432400103901039	0.442566875951147
LAMC1	-0.0191083071947161	0.0606639816541907	0.75277225520094	122.965697170536	-0.0698109651932608	0.102888115770659	-0.678513399437424	0.497446230881732	0.769996076192076	0.0494437912460269	-0.0605556618106726
SMG7	-0.0695576310485893	0.0395722368445589	0.0787920705560626	149.991446247612	-0.117513846200018	0.0742983611772715	-1.58164789018209	0.113729974836877	0.375992919868462	-0.106600695071041	-0.170163944255418
ARPC5	-0.0980184440226778	0.123677620076904	0.428050670629289	30.9577576030508	-0.145406957679452	0.206417179394335	-0.704432441650942	0.481163508667595	0.760111783395395	-0.194632656680113	-0.23425474918746
RGL1	-0.0129690933028421	0.0536449943477604	0.808967876018367	579.024005245599	-0.0394756884124247	0.092554724820441	-0.426511866239231	0.669734903261433	0.869529318757998	0.0684329551230872	0.00914657661309037
ENSG00000289581	0.083378651011207	0.0787272751841343	0.289562373411087	32.7894803052837	0.124539658683772	0.138757664605521	0.897533545536605	0.369434281575697	0.675557560450753	0.366445557092573	0.386009359539057
COLGALT2	-0.12038635419081	0.108114501275182	0.265490345743514	116.964333194768	-0.17830759684204	0.175133538606119	-1.01812364588293	0.308619199364026	0.621762819839364	-0.263818698940706	-0.309851494579731
TSEN15	0.269490541529594	0.0494064310457678	4.90931437508841e-08	96.9259985421444	0.372794957433258	0.0935615290867765	3.98448979053664	6.76252643157152e-05	0.00279747777077459	0.942107075125196	0.956432703569027
C1orf21	0.0708877745860222	0.0278189989669485	0.010828705288973	753.320025848539	0.0786238889746048	0.0599193942391986	1.31216094509797	0.189465836173977	0.485401592947735	0.327810105781796	0.280507374150851
ENSG00000285847	-0.0989143947843546	0.0811523599336741	0.222892518793	55.2740297728882	-0.127422903957778	0.136792345401938	-0.931506098410478	0.351591831491491	0.65889438801179	-0.197403916346074	-0.192932271420394
EDEM3	-0.0569688926410455	0.0454959321415659	0.210505912844395	126.989933892826	-0.0949959872705266	0.0911698378553377	-1.0419672723479	0.297426852653172	0.608436210751083	-0.0676625474781213	-0.118424011792114
NIBAN1	-1.02600517211725	0.401314531113974	0.010569732207226	22.5933447601678	-1.68488436902293	0.687082358061985	-2.45223057942484	0.0141973653307332	0.109931386574577	-3.0649825688813	-3.77155629908626
RNF2	-0.0670754315645328	0.0807744329330195	0.406310269351575	19.7374464093681	-0.0795940657703929	0.146270974812294	-0.544154887000199	0.586334893012111	0.82434598795599	-0.0989230194584202	-0.0830345735370261
TRMT1L	0.00290476659252796	0.049306952245086	0.953022273990592	57.5479457381639	-0.0303549613021385	0.10062653656134	-0.301659605303364	0.762911564804109	0.915448715026153	0.1175322913286	0.0301035337634159
SWT1	0.132212949963813	0.0424082448390953	0.00182315408499791	134.599071860283	0.17537782664777	0.0671003046039794	2.61366662465745	0.00895763932905268	0.0821125377953184	0.517494620045048	0.502821681050244
IVNS1ABP	0.108863407609086	0.0958438054193519	0.256022748341481	16.3267789306542	0.147056910221769	0.177010496557265	0.830780733809164	0.406097508411985	0.704383056627314	0.445272297441963	0.437747896381444
TPR	0.0284109073384096	0.0389005607920719	0.465178114440439	129.578869309586	0.0351095733508137	0.0725315717502003	0.4840591828305	0.628343867937695	0.849385141920445	0.196425174851684	0.180523278921746
ODR4	0.0226751549583382	0.0344129975649178	0.509951945420149	99.8033128576588	0.0578092206853252	0.0638125482142144	0.905922460442475	0.364976895181715	0.672323677413006	0.178683955239254	0.232680911834626
PDC-AS1	0.25711121081151	0.100104440044523	0.0102160449289271	55.7664970409304	0.317888841349429	0.18084813590695	1.75776675692687	0.0787872038267141	0.307562180369282	0.903816645139498	0.83027334059873
LINC01036	-0.291784232630689	0.101746109716146	0.00413378598024745	18.8798427146163	-0.453646884931404	0.212626913641554	-2.13353463661783	0.0328808934498772	0.184433264677693	-0.793968398755423	-0.942506500317412
BRINP3	0.242593844159531	0.0427317245545107	1.36967969118444e-08	672.258587530784	0.363017824455494	0.0809707097017935	4.48332274463753	7.34896501580399e-06	0.000511462732602049	0.858913069653608	0.93396750376747
ENSG00000225811	0.261871153675861	0.203647276216148	0.198476042049492	7.50424867597094	0.389590325576987	0.361826892701234	1.07673125860956	0.281600343316413	0.589348840200522	0.918539594476098	0.995023904276599
BRINP3-DT	0.434363496258447	0.0957930875355008	5.77694048491161e-06	12.5559756612007	0.638100737134918	0.186568700452553	3.42019178772806	0.000625770012923288	0.0139772541729532	1.45207457444711	1.56603342834797
ENSG00000241505	0.301912063564388	0.126334600139828	0.016858408725596	12.6225699447306	0.508524791147234	0.225909087047642	2.25101521055676	0.0243845740091465	0.154968707924167	1.0423898810195	1.26830304841869
ENSG00000285280	-0.35300747090155	0.294484154479134	0.230632314393766	6.50702750007413	-0.588312821151882	0.474726774789236	-1.23926614717081	0.215246951155165	0.516796647902304	-0.983337611994352	-1.25193229728027
RGS2	-0.146744535677036	0.661326644275668	0.824396258662679	5.7191616460365	-0.433043445777619	1.18498174040795	-0.36544313807615	0.714780645051365	0.894111255107398	-0.345347024318937	-0.895165385264398
UCHL5	0.185630156378205	0.0925889666734449	0.0449754282063817	27.8799568844564	0.293948551206224	0.185466854871814	1.58491150027528	0.112986443233217	0.374628978334894	0.682719045243893	0.775265047002086
RO60	-0.0988041846028444	0.0411284186160235	0.0162908414687963	71.1047862290741	-0.0992396490282809	0.0835189250442251	-1.18822948182979	0.234743011512433	0.53812680169546	-0.197063025926799	-0.128174795533625
GLRX2	0.081058101998764	0.146607698396418	0.580337933698148	7.36962319380019	0.137877190597808	0.287044031255493	0.480334637145218	0.63098946336548	0.850762878351594	0.359267881537018	0.416655390434808
CDC73	0.089782006531701	0.02717613353649	0.000954151988061144	177.184140822139	0.113300640221748	0.0640699428658727	1.76838990568381	0.0769957429391538	0.3032700916933	0.386251735779829	0.360185143391341
ENSG00000227240	-0.737908700016981	0.3704278335309	0.0463661839752692	4.44008130520135	-0.752048820944036	0.631883109011947	-1.19017079301263	0.23397927021173	0.537451226887851	-2.17387318297831	-1.6281532158669
ZBTB41	0.101606078317181	0.0736369467645235	0.167640624210779	55.1396865620739	0.138985020357864	0.131127769517033	1.0599205711328	0.289180736159479	0.597903202545214	0.422824697853327	0.419200882754732
ENSG00000290127	-0.465334885668378	0.1260779851849	0.000223506238094202	21.0331794736318	-0.66652015220869	0.216624810048154	-3.07684125405823	0.00209206682657587	0.0321563560755965	-1.33077683213899	-1.43163153243778
CRB1	0.123819005133066	0.0501366593987664	0.0135252812201194	959.378150659104	0.171405750983991	0.0884035019185837	1.93890227495568	0.0525132389012948	0.243370872255901	0.491531362081837	0.49369492849235
DENND1B	-0.102580317212102	0.0436405327247413	0.0187444620168791	84.9821153640081	-0.178535455451904	0.079901533586767	-2.23444341350505	0.0254539118884147	0.15891129969514	-0.208742957950932	-0.310375051864748
C1orf53	-0.267673177759026	0.215984727425994	0.215228753935733	2.57322144614727	-0.124808845607975	0.475646230589819	-0.262398475129735	0.793014248177357	0.92614469200173	-0.719390646575649	-0.186925874324763
NEK7	-0.0309691160925639	0.0309772607739602	0.317437764663009	225.182861256467	-0.0707379180978725	0.0575747394765874	-1.22862767145717	0.219211435671045	0.521874377620014	0.0127571978413174	-0.0626855481747114
MIR181A1HG	-0.0970654556595455	0.249371062596936	0.697097835394197	13.0792122801269	-0.171962400291804	0.396260947482649	-0.433962522383898	0.664315656442865	0.866656692266895	-0.191684974367821	-0.29527195386924
LINC00862	0.771169072103737	0.161547335629181	1.80924289536183e-06	44.4449137810499	1.10851481250375	0.269655022525453	4.1108628429093	3.94183312304762e-05	0.00188556831632272	2.49384578279339	2.64691738652456
ENSG00000230623	0.876084994288716	0.241748302632681	0.000290131993570269	3.70039481044691	1.171132315596	0.44357018360415	2.64024129412887	0.00828470181082636	0.078107398002535	2.81836056184687	2.79079542533626
ZNF281	0.482023186193664	0.136195222938704	0.000401329901457929	17.1023650785166	0.693390787420309	0.232275621636571	2.98520689573363	0.00283386577636839	0.039213500843734	1.59949046163547	1.69307496798174
KIF14	-0.510883435421314	0.247808043773317	0.039244921851293	2.72536503879739	-0.443956199118573	0.469757723125227	-0.945074827434449	0.344620675648956	0.65325840154021	-1.47166276490731	-0.920239932654432
DDX59	-0.245819536116468	0.0761275329098901	0.00124202600006883	32.9442409876496	-0.341238163224973	0.133355585967733	-2.55885916400636	0.0105016276497309	0.0908538276265242	-0.651795285057073	-0.684221745643875
DDX59-AS1	-0.24716216907487	0.173764917573434	0.154911915815653	22.0351183007615	-0.426921265028152	0.27227600300853	-1.56797242618101	0.116887567561809	0.380626178657154	-0.655948174616366	-0.881098274377104
CAMSAP2	0.0605216466297841	0.0272230514011036	0.0262039045230424	372.237477004158	0.0610372043793659	0.0566174976348107	1.07806255891178	0.281005838971764	0.58867764348078	0.295746700596952	0.240097942860767
INAVA	-0.224952381327114	0.209149707843242	0.282125536179608	2.79827368863259	-0.226020828625168	0.380173378772872	-0.594520398442208	0.552164103118375	0.804106850513425	-0.587251219819746	-0.41948356030121
KIF21B	0.146071621947298	0.0786978955002461	0.0634384761994668	61.9620679816604	0.258623655870875	0.140957513217866	1.83476318478422	0.0665407856820534	0.279220104440019	0.560360791194607	0.694098018438349
TMEM9	-0.0277521440953169	0.0521879912508938	0.594883498189454	41.7005570808375	0.0447072185212135	0.113568318192351	0.393659246106761	0.693832633631492	0.883624439406917	0.0227075936932186	0.202576064423163
IGFN1	-0.252738131168589	0.228279537172555	0.268232032043557	6.15459425877671	-0.247802785574348	0.386312560111117	-0.64145671448806	0.521225995228161	0.786371332193423	-0.673195147899064	-0.469532589607149
PHLDA3	-0.139571630609447	0.13179655367501	0.289602957856683	17.3517276648317	-0.170765260515026	0.227231584422253	-0.751503189792935	0.452349881807083	0.740138946693822	-0.323160556767557	-0.292521251353802
CSRP1	0.340863317886275	0.0630034372282036	6.29425635370248e-08	359.704460673543	0.553331846054566	0.11353689590707	4.87358617332172	1.09590431642382e-06	0.000116915686810057	1.162869760783	1.371257507901
CSRP1-AS1	0.316022750187384	0.0755498513966896	2.8772556835576e-05	39.6286531721973	0.412853750458642	0.136419508960211	3.0263541747468	0.00247522182596114	0.03590178634149	1.08603555706552	1.04847694508349
NAV1	-0.276888128611124	0.0846005084455777	0.00106454029239102	433.288155023605	-0.456007779446139	0.138485025669579	-3.2928309558476	0.000991840887409415	0.0195394701049823	-0.747893353099875	-0.947931195583861
IPO9-AS1	-0.364395514041795	0.0832986262490931	1.21673130020718e-05	28.4724988308206	-0.543317863459276	0.143724625971325	-3.78026980266887	0.000156658503812295	0.00526607463608168	-1.01856189660763	-1.14854608816091
IPO9	0.0148384116237681	0.0301450789322867	0.622554427549605	158.942604016276	0.0334865331409004	0.0596049396008894	0.561808020696337	0.574246826790683	0.81609884666583	0.154444173719411	0.176793972724869
SHISA4	0.0903688289160558	0.073543054317384	0.219151269796292	39.4424366554641	0.204692557458432	0.125925554509401	1.62550451539327	0.104055102496895	0.357642548132609	0.388066832406123	0.57017898162988
ENSG00000223774	-0.655422209273585	0.152638185106852	1.75514379294712e-05	36.6500666471607	-0.929532699846294	0.24352782312243	-3.81694661385358	0.000135113390703246	0.00479430797296246	-1.91873473724942	-2.03596303191034
LMOD1	-0.684330394054587	0.164937687544775	3.33896073361742e-05	42.4283973067386	-0.977044446659536	0.266891143283469	-3.66083503048957	0.000251394592021079	0.00734525171930418	-2.00815046178076	-2.14513213981833
TIMM17A	-0.133236393280477	0.0855330411198317	0.119300013110776	17.3891875346165	-0.122934239229168	0.17577650412562	-0.699378109950987	0.484315764195565	0.761604386364942	-0.303565074030082	-0.182618537302249
RNPEP	-0.0321063261793332	0.0825211278030349	0.697225880108629	24.4135891942666	-0.0176568932199075	0.148506055407159	-0.118896789571964	0.905357125271111	0.969539230407337	0.0092397004742861	0.0592802502108486
GPR37L1	0.198597103516015	0.089315415323322	0.0261788777209953	417.009410793238	0.393480987736087	0.142033372874236	2.77034178498666	0.00559974979249257	0.0617000173088725	0.722827027881698	1.00396359068194
ARL8A	-0.230694866103331	0.105185813234616	0.0282920547617049	28.2934908147076	-0.343135163436403	0.189837170595633	-1.80752358644928	0.0706806805088957	0.289141754574231	-0.605013263364349	-0.688580537620038
PTPN7	-0.0864972675557674	0.144129968593548	0.548417059807968	7.40170347960979	-0.194262430443165	0.269429127609645	-0.721014955460261	0.470900313306927	0.753255071637934	-0.158996578211456	-0.346511374880531
LGR6	0.116218900272345	0.341626705803777	0.733711439875469	19.6572778155172	0.0728773857907332	0.533724564186101	0.136544934749007	0.891390504374513	0.964775269190805	0.468023525537144	0.267303468416977
PPP1R12B	-0.0572949738888584	0.0418138581781997	0.170612347521255	376.578151695911	-0.121738218474761	0.0713328493624311	-1.70662211818047	0.0878923113779023	0.325088456320542	-0.0686711473348802	-0.179870405996714
KDM5B	0.149881314703107	0.0382492683385131	8.90866885214399e-05	182.966825487026	0.22514543566976	0.0705878818765593	3.1895763080621	0.0014248151741446	0.0247934902973474	0.572144527896966	0.617174148472688
PCAT6	0.266198660696673	0.154824807050043	0.0855499217690211	5.71842246959177	0.440180730621876	0.305148559022191	1.44251289284268	0.14915773710151	0.431763988725114	0.931924979224804	1.11126693379863
RABIF	0.26441781873611	0.143458400609295	0.0653046020725845	6.82980706578228	0.446810073221917	0.274230437053951	1.62932341873493	0.103244571069266	0.35576157340825	0.926416668156991	1.12649936506468
KLHL12	0.0186165517320734	0.0779952823778106	0.811347385532186	27.159382639613	0.0270026126352094	0.137671874235755	0.196137466603884	0.844502571642202	0.945978410425082	0.166130315126223	0.161895681989843
ADIPOR1	0.0938937614753536	0.107504664883443	0.382449210758113	16.5169569859927	0.147912476040021	0.198335022595526	0.745770838172472	0.455805858848112	0.742314488573576	0.398969779135621	0.439713754582834
CYB5R1	-0.0495876566045177	0.0720552952828494	0.491333813744764	29.0051958185361	-0.00461432568182012	0.14028554933057	-0.0328923806039842	0.973760408906978	0.990887986634786	-0.044831692716991	0.0892485329717333
TMEM183A	0.0580059409024591	0.161225333912344	0.719010314272899	10.8669699731682	0.0777951882060876	0.273903296554064	0.284024285887819	0.776391769273633	0.921329596087906	0.287965387034011	0.278603244547338
PPFIA4	0.0699920532721102	0.276487925616101	0.800154720211997	19.4596530419644	0.0818115967480456	0.419524777453295	0.195010166609656	0.845384988616697	0.946419887801595	0.325039555819273	0.287831862035201
ADORA1	0.572859715383196	0.0991178962895496	7.48877680107123e-09	60.2474930464437	0.871399721936895	0.166922743124364	5.22037743704984	1.78558845178032e-07	2.838735522948e-05	1.88045635876548	2.10209121941985
MYBPH	-1.18106970014586	0.46955210243183	0.0118927328682874	2.5182438016559	-1.56719302846323	0.781363581255706	-2.00571547747931	0.0448866129307392	0.223688173105368	-3.54461168526569	-3.50113351905457
CHI3L1	-0.0480277111419592	0.243766573218638	0.8438092515499	376.424933393574	-0.00917123352770888	0.381530680738709	-0.0240379974421763	0.980822299879507	0.993691000306997	-0.0400066352178529	0.0787779946791698
BTG2	-0.198970686408052	0.0730446361684831	0.00645042667993023	26.057760359932	-0.264741266148228	0.140966832559712	-1.87803940360287	0.0603757748632668	0.264559330526286	-0.506887402674542	-0.508452623863857
PRELP	0.856462621608977	0.166888445586486	2.86760584792185e-07	28.0272308586164	1.31180951529938	0.272982245890073	4.80547557597439	1.54384084994759e-06	0.000153755053024354	2.75766672432387	3.11403347539112
ATP2B4	-0.0678788064264449	0.056108623369118	0.226365265037009	699.835232211508	-0.106856695600726	0.0927065246968392	-1.15263403466109	0.249060627465089	0.554149562245252	-0.101407933191065	-0.145676702640431
ZC3H11A	-0.0136110600541583	0.193608461324466	0.943953298874873	3.01785993616758	0.042992567266831	0.371194976210143	0.115822061240645	0.907793565840767	0.969941446800847	0.0664472918021686	0.1986362608931
SNRPE	-0.0122255345928199	0.0965661944614488	0.899254911935811	16.7687101380482	0.0037925070562922	0.182293761024962	0.020804371114889	0.983401710849244	0.994437630870132	0.0707328518925282	0.108565154479231
ENSG00000286572	-0.234495948141273	0.182680704928972	0.199268544826095	3.8156097812276	-0.281411584450261	0.311371261655837	-0.903781495291972	0.366111275803253	0.673037121463048	-0.61677036630943	-0.546756493951582
SOX13	0.0990702888853793	0.0587676416225461	0.091834987981043	117.312616163789	0.147441601613853	0.101342018965114	1.45489110163285	0.145699411663672	0.427089960147886	0.414981263510384	0.438631812863378
ETNK2	0.0763116850012785	0.135656948791605	0.573752049593985	11.350911257651	0.085517120190843	0.241558318494651	0.354022667171103	0.723321895964671	0.8990612120087	0.344586768974151	0.296346149884319
GOLT1A	-0.663894231771388	0.245025378275584	0.00673863886339089	2.79207657035184	-0.986672998570772	0.49689731433634	-1.98566780319306	0.0470702223088903	0.229561120289012	-1.94493949675354	-2.16725594062758
PLEKHA6	0.141772903048749	0.0725754498319541	0.0507656593462096	354.593116061466	0.217936892378759	0.117374705445593	1.85676199613365	0.0633450228087651	0.272178826143862	0.547064450805816	0.600610871111237
PPP1R15B-AS1	-0.204858207831778	0.236864239263466	0.387106823733626	3.73053169671248	-0.400174980919641	0.457882356909931	-0.873968989808356	0.382135141674584	0.68479428195326	-0.525098058161364	-0.819642567697716
PPP1R15B	0.0695833378120418	0.0487427020586431	0.153417326179762	52.7471456936769	0.136139823826925	0.0981189774636691	1.38749737661437	0.165290150517446	0.454835411639386	0.323775360600306	0.412663392808794
PIK3C2B	0.234245519455428	0.11618746319958	0.0437895426478261	73.4238461953139	0.364605806933858	0.181516255960428	2.00866751578076	0.0445724059146925	0.222738408108676	0.833090919017196	0.937616256805703
MDM4	0.00163399703081432	0.0324592432731141	0.959851480084733	193.000315523667	-0.0118526646327122	0.0652141750845086	-0.181749820761404	0.855779065737667	0.951474305009305	0.113601681989626	0.0726167932651149
LRRN2	0.414675605712795	0.108734049985953	0.000136919177435621	79.4202740971236	0.631050240726266	0.18035838287989	3.49886836780144	0.000467237185915999	0.0110932916644419	1.39117808402513	1.54983329985624
NFASC	-0.175281013785067	0.306528814977494	0.567440153666172	68.611193276411	-0.390632449185302	0.480535715221444	-0.812910334885905	0.416269468663126	0.7127130555505	-0.433613025277917	-0.797716417924347
CNTN2	-0.575794277112089	0.404653071428249	0.154755529883654	5.82703846225219	-0.912559199931158	0.600592564787847	-1.5194313973126	0.128653943903675	0.400048390094341	-1.67243808109161	-1.99696253270546
TMEM81	0.647591568071863	0.208761375963803	0.00192175102457819	2.79653391791856	0.990028471798208	0.392049132111137	2.52526632686833	0.0115610637737966	0.0964765110877183	2.11160898229922	2.37466791177988
RBBP5	0.0412047097736766	0.0551806007446059	0.455229841867515	39.6821632184102	0.0661363135036449	0.0996414321466487	0.663743104437798	0.506854746119122	0.775684839851612	0.235997604699027	0.251814312633724
DSTYK	-0.0585212534566738	0.056482289509228	0.300155877951855	103.922469986416	-0.0724393316104484	0.0913097888533693	-0.793335879100277	0.427582158130057	0.72018283036344	-0.0724641449535425	-0.0665949349644801
TMCC2	-0.0174873600000579	0.107354180680661	0.870601835687321	32.4077808112051	-0.0569166732835438	0.18608696598596	-0.305860611902492	0.759710776766959	0.914343640559713	0.0544575328190593	-0.0309280762280525
NUAK2	0.122683787598218	0.196819401364371	0.533066518599355	8.58070907556698	0.224011719241798	0.32704047564677	0.68496634491123	0.493365158546127	0.766983933561882	0.488020027864621	0.614569175610972
KLHDC8A	0.478374960553605	0.386130165667341	0.21538416597218	4.43570565528506	0.699700816489589	0.603587392038028	1.15923696505163	0.246359607768222	0.551410269091716	1.58820615785331	1.70757370335922
CDK18	0.370389348155053	0.128306001296899	0.00389224105639301	60.4425083568956	0.574803459651079	0.201994497168598	2.84563920160315	0.00443223825065607	0.0529257551344911	1.25419653930671	1.42059345235471
ELK4	0.00824593458995551	0.0696883111457677	0.905809408417991	24.1135605556693	0.0335188625968964	0.141752744822401	0.236460060359969	0.813075695791271	0.934419968631166	0.134053024468768	0.176868257046263
SLC45A3	-0.558220008080995	0.226397120598649	0.0136758241328519	2.83043323244746	-0.761392822702571	0.434326748009185	-1.75304152045103	0.0795948803413501	0.309001947643024	-1.61807922008292	-1.64962319760173
NUCKS1	-0.109423367831226	0.0377970990113036	0.00379134048149625	233.972000601884	-0.154395277390631	0.07137951745459	-2.16301934919711	0.0305396914358634	0.177058146701452	-0.229909154782349	-0.254907470046543
RAB29	0.15847548141177	0.0544149372899811	0.00358717513596244	43.8632709548409	0.226914983949816	0.102461231729093	2.21464235907077	0.0267846221304625	0.163162822114042	0.598727090891487	0.621240090478424
SLC41A1	0.000928059215152549	0.0463038786895663	0.984009232787363	78.6186846803972	0.0193567724015794	0.0844583277855013	0.229187256119251	0.818723377138573	0.936057369951504	0.111418150171919	0.14432761485913
ENSG00000286619	0.170591602414176	0.25772517992128	0.508027090758653	159.534220460289	0.220904478234528	0.412616941205077	0.535374232549349	0.592391104420884	0.827693791942879	0.636203388561051	0.60742957853086
RAB7B	0.235664133089985	0.363645618778602	0.516946226920745	2.49156341529073	0.24648237520189	0.643241654391591	0.38318783231634	0.70158049918721	0.887289765623131	0.837478823928032	0.666200648453117
SRGAP2	-0.165048482633996	0.194355199218714	0.395764152389549	19.5740336591901	-0.270447593232441	0.322781884571148	-0.837864843597901	0.402106615585392	0.701400892790442	-0.401962847530892	-0.521564215817389
IKBKE	0.0251494930776444	0.245742370372335	0.918486099557793	6.16452229768996	0.0279529243119369	0.408937887020042	0.0683549389752848	0.945503091376041	0.982789715491961	0.186337314914009	0.164079240476772
RASSF5	-0.0275712428976098	0.487105369337122	0.954862069971453	3.01266826106434	-0.142306487838706	0.772329458741189	-0.18425619562751	0.853812476331268	0.950269259861897	0.0232671380500885	-0.227130710411526
EIF2D	0.107983114855771	0.058037126843369	0.0628025436557404	42.2093545581208	0.132243765535096	0.113927171381161	1.16077458899295	0.245733579461356	0.550560217595959	0.442549469463187	0.403711307553996
DYRK3	0.182609490552718	0.0853627552965315	0.0324180664754118	30.1063445490596	0.214860806015964	0.15615447572586	1.37595035311807	0.168837004387083	0.459603972325155	0.67337584277722	0.59354285895428
MAPKAPK2	-0.0942463092745276	0.0415968793566402	0.0234693750122442	83.2284991440239	-0.138798469879054	0.0823490473897912	-1.68548968419835	0.0918941334318156	0.33373011196467	-0.182965090415027	-0.219070236594688
PFKFB2	0.318272532856625	0.128008808487533	0.012906710806719	110.956146997619	0.352965880891551	0.19790047734496	1.78355244831621	0.0744964182859811	0.297765323866273	1.09299434568999	0.910870863773772
YOD1	0.329053711963413	0.125634373320925	0.00881523797827628	30.106559944116	0.426324860571026	0.207019233783359	2.05934904105174	0.039460813680199	0.206484851448244	1.12634154297818	1.0794299024496
CD55	-0.331890072800076	0.405420123810266	0.412996142135987	2.53464047598436	-0.511514455150302	0.628295693091546	-0.814130131361209	0.415570406030204	0.71234567241858	-0.918019520742182	-1.07547048167622
CD46	-0.059818557773958	0.0536718749828818	0.265054733986738	103.851300749585	-0.0678706649404701	0.0951241122932872	-0.713495908705154	0.475538943913493	0.756762091751343	-0.0764768287780847	-0.0560973780834199
MIR29B2CHG	-0.069623090487463	0.0421637187284761	0.0986863273907653	266.807905045186	-0.117709763022741	0.0794176673213522	-1.48216092203319	0.138297481724778	0.415148456802851	-0.106803167249722	-0.170614107976925
LINC02767	0.644924312070216	0.198197555237188	0.0011381356857844	4.33730651702794	0.968288519447454	0.363703143790635	2.66230450843958	0.00776076351463592	0.074865283256	2.10335890953593	2.32471539764851
PLXNA2	0.0200144802477243	0.0485930416011028	0.680427708411857	459.590884006589	0.010898009318914	0.0796634198964801	0.13680067128772	0.891188353022136	0.964775269190805	0.170454239025869	0.124891671504543
LINC01717	0.369560825384725	0.211240651024562	0.0802084662438578	3.50059454592164	0.556967677280198	0.353351613420072	1.57624206633539	0.114970027322338	0.377766012773623	1.25163384073671	1.37961166193719
HSD11B1-AS1	-0.380573020062837	0.172468575442393	0.0273404514228345	11.9443152065039	-0.538803570582713	0.276274435148308	-1.95024765969922	0.0511466077562298	0.23990667925956	-1.06860043873471	-1.1381734675097
G0S2	0.890060917763815	0.267588549531594	0.000880294271530885	15.1677812502265	1.33677168124318	0.380691083910778	3.51143417258618	0.000445695828619149	0.010691425380012	2.8615894028477	3.17138976242152
UTP25	-0.0780617777845412	0.103206023447859	0.449428331404777	11.3207537214694	-0.113043381510793	0.194291020138847	-0.581825044873452	0.560684532577827	0.808716541044527	-0.13290481785414	-0.159892028891513
SYT14	-0.396768561295839	0.345342795133611	0.250592173609629	21.540546599488	-0.583106360185656	0.541390594773881	-1.0770529924503	0.281456591984487	0.589264829123482	-1.11869476546247	-1.23996926209078
HHAT	-0.277641898010829	0.0846809976346318	0.00104293806697595	53.9994757961131	-0.43265429701481	0.135461348694995	-3.193931709546	0.00140349313676117	0.0245248326570249	-0.750224832489354	-0.894271226953478
RCOR3	0.0270405032627766	0.0413305092165366	0.512950478782534	171.254439026055	0.0160858780830551	0.0790764670332106	0.203421810388916	0.838805353954213	0.943932520452569	0.192186386624346	0.136811986856265
TRAF5	-0.116303977849452	0.143075878501507	0.416285027931838	11.8256331584082	-0.200552063774636	0.247198781162782	-0.81129875653623	0.41719412397578	0.71308184590309	-0.2511915263549	-0.360963246384311
LINC00467	-0.425859970346178	0.0653879390298036	7.37521710255394e-11	53.4083153865183	-0.636677797302532	0.115784165193811	-5.49883307649883	3.82312829159483e-08	8.7318096304932e-06	-1.20867721982893	-1.36306189479038
SLC30A1	0.387956395072153	0.125581045046904	0.00200634800019133	74.823878420886	0.636182998422532	0.204521953713699	3.1105853766344	0.00186716910339178	0.0301271337260346	1.30853306164003	1.56162698492136
ENSG00000226868	-0.878919646766228	0.517470197866108	0.0894147024577297	5.79939138392177	-1.13842393935809	1.01326408345632	-1.12352145698763	0.261216092881239	0.567413096024848	-2.61003325549592	-2.51593844424232
LPGAT1	0.0319999095292305	0.0898368753391394	0.721690670798229	61.2810720099194	0.0640947178132718	0.14602864346207	0.438918805884272	0.660720369670662	0.864818913114816	0.207526294955486	0.247123279464539
INTS7	0.160770146700295	0.0873839902625023	0.0657957879153263	27.1160163411066	0.256520847762967	0.148909165847397	1.72266660888995	0.0849488320057308	0.32020694091235	0.605824705663384	0.689266335735872
LINC02608	0.566256448211171	0.304229030699734	0.0627041644627027	33.191626001373	0.814938504566169	0.484939287430989	1.6804959418392	0.0928608632230868	0.335898228424175	1.8600318346062	1.97235865547119
PPP2R5A	-0.0606744389056044	0.0439499363835963	0.167421886596227	201.165232421054	-0.0944343878422598	0.0769240524974239	-1.22763147255434	0.21958534169195	0.521928215483964	-0.0791241493234121	-0.117133608624524
ENSG00000234915	0.0478136299223636	0.121676854587862	0.694352101820629	11.2007371397647	0.134737032535882	0.214213665815941	0.628984299496803	0.529359335037263	0.79057754438794	0.256439614044871	0.409440158890954
PACC1	0.0107594560616974	0.0897781995287166	0.904606042151614	17.7324113758221	0.0081824955926967	0.168851731284058	0.048459648772753	0.961349922252198	0.98812350724788	0.141827581924502	0.118652157470922
NENF	-0.21768920756186	0.135429224016758	0.107966208377171	25.313964366547	-0.256753813450773	0.230973396257401	-1.1116163922387	0.266303121469233	0.572268576938723	-0.564785542727353	-0.490099623944362
ATF3	0.223909959862868	0.270350255237684	0.407544931818413	16.2849507682915	0.28032857349331	0.408977960470807	0.685436870902777	0.493068284126271	0.766669411774054	0.801122064645788	0.74397003226625
NSL1	-0.00900205824819971	0.0399091039094819	0.821540520973666	79.0984931296345	-0.0644030508012251	0.0864009883189216	-0.745397154063816	0.456031663828564	0.742396291601646	0.0807033663003809	-0.0481297412874388
TATDN3	-0.314542989066181	0.0878181295513177	0.000341294314646663	40.2769326386585	-0.452586363673121	0.148852103457081	-3.04051036674545	0.00236177560924891	0.0348802853183791	-0.864363365147405	-0.94006971010342
FLVCR1-DT	-0.338723783726216	0.175416282950067	0.0534866187896576	4.319322233742	-0.411814291011458	0.329380417837302	-1.25026950210159	0.211201115290878	0.511802720551806	-0.939156829027972	-0.846386545442479
FLVCR1	-0.130878647203693	0.081197294768764	0.106992473433138	34.1359785315146	-0.187552569484845	0.137051430830906	-1.36848311869321	0.171160902553937	0.462745114340553	-0.296272344468761	-0.331093934265563
RPS6KC1	-0.0531913533455417	0.0329603968435582	0.106571703800025	201.800650317056	-0.105394921731348	0.0683593639622694	-1.5417773897007	0.12312769829109	0.391430044535236	-0.0559782644416072	-0.142317942754997
SMYD2	-1.25881917930336	0.274191876933092	4.41094401816836e-06	3.26199541839889	-1.99259442565221	0.562043041077708	-3.54527016619838	0.000392210861833485	0.00968947377520844	-3.78509811025114	-4.47859055123831
PTPN14	-0.152414546773012	0.0457623514939516	0.000866695139531738	120.890062154381	-0.248400773211198	0.0814411418217753	-3.05006496292494	0.00228791872450161	0.0341628821699062	-0.362884899979001	-0.470906603008751
KCTD3	-0.0334407942813045	0.072578448941743	0.644975269799406	135.269814366757	-0.0584633158139975	0.122916512385955	-0.47563435277454	0.634334897126819	0.852579750667923	0.00511206558106547	-0.0344818412783228
USH2A	0.273718263413895	0.328278221707786	0.404393897665638	3.29642213876478	0.349185897657873	0.554996504744316	0.629167741909908	0.529239245078319	0.79057754438794	0.955183815095746	0.902185487520403
ESRRG	0.181881887308464	0.0493701908614615	0.000229563830925312	763.319319563635	0.241981310592417	0.0813141296328811	2.97588268711625	0.00292146594764505	0.0399447654359293	0.671125297758595	0.655858422771879
GPATCH2	-0.21156083011761	0.0646592428764858	0.00106814187012621	98.085179496539	-0.315586560393483	0.114995590932526	-2.74433617701615	0.00606334095704643	0.0647101496800582	-0.545829896998284	-0.625281319636563
SPATA17	-0.0890916013104527	0.0851994758798504	0.295707643077454	30.6442936657662	-0.113034560892826	0.137587727744688	-0.821545371419871	0.411335691389366	0.707940943703031	-0.167021095631302	-0.159871761503776
RRP15	-0.228771396171814	0.116991796309914	0.0505301930780057	21.5752492028894	-0.31639257476947	0.193885248841499	-1.63185480411725	0.102710076976294	0.354514845293953	-0.599063790616621	-0.627133322063108
TGFB2	0.0628601598214881	0.0658248614282834	0.339597540194928	456.683525177891	0.0603340948636802	0.120435283200937	0.500966936433547	0.616394392533202	0.842358448657909	0.302979941042396	0.23848238789305
LINC02869	0.228085981481243	0.216304214340621	0.291668472818826	4.40739043705929	0.25619930638942	0.383373591176821	0.668275834031706	0.50395753618603	0.773777512997823	0.814038890848965	0.688527520868812
LYPLAL1-DT	-0.109263502187239	0.0501575395240771	0.0293757981672384	90.6354402471837	-0.19487510894284	0.103316253712446	-1.88619991473196	0.0592680200220153	0.261139441730594	-0.229414675364388	-0.347919143900408
LYPLAL1	0.136807731291445	0.0435006869203344	0.00166112007553034	215.820222173384	0.197479493445385	0.0788827802628585	2.50345503527297	0.012298730695235	0.100042899122871	0.531706709271187	0.553605316875289
ENSG00000277007	0.386744433915651	0.179598950477503	0.0312889809139816	6.92632694861481	0.579800020050912	0.329317714707343	1.76060987355681	0.0783044563361967	0.306341390578472	1.30478435220934	1.43207419297244
ENSG00000287676	0.644501964283869	0.203526432354538	0.00154192801481487	3.05701067662653	1.10483588920035	0.399124675500004	2.76814729085909	0.00563759707432998	0.0619371776133705	2.10205254825429	2.6384642185812
LYPLAL1-AS1	-0.172312403822192	0.228521236788229	0.450829800529333	3.00277054134492	-0.274681944598212	0.427205298859342	-0.642974104796044	0.520240902762605	0.785569092019593	-0.424430836472487	-0.531293606803313
SLC30A10	0.0397881355983442	0.070416898463608	0.572048766571213	114.431042890783	0.101992258612649	0.121461034303446	0.839711757746458	0.401070019949103	0.700683363743747	0.23161600802669	0.334201549544516
EPRS1	0.0956709584247613	0.0509550303200283	0.0604418342985524	118.023051007995	0.145861687044334	0.0883991372130147	1.65003518861108	0.0989357391549144	0.346625077875924	0.404466815842353	0.435001597691471
BPNT1	0.178319636631874	0.116245051307546	0.125030228582222	18.5294979468085	0.292089165332862	0.192766195493245	1.51525097326049	0.12970885885481	0.40125121235971	0.660106922595208	0.770992682572935
IARS2	-0.0471630035326805	0.0620417204055165	0.447145760155193	51.6392220569797	-0.0478913795555288	0.111944549435398	-0.427813411167163	0.668786972110846	0.868952427741835	-0.0373320135500742	-0.0101903991064772
RAB3GAP2	-0.0446317484995349	0.0422430437928687	0.290718517061684	190.277640652665	-0.066919114649526	0.0753810973236862	-0.887743970642607	0.374678487810329	0.679808149870754	-0.0295026045270952	-0.0539109735969613
MARK1	0.0904006126595339	0.0584528589405214	0.121970375740175	196.345319219457	0.108596464349285	0.0970903330167761	1.11850954647072	0.263349431590262	0.569776435312567	0.388165142503175	0.349376223116157
MTARC2	0.141466128657672	0.0552557945617405	0.0104610614055928	144.5778526023	0.239753833820256	0.100396728684406	2.38806420250916	0.0169373826321994	0.12220380999402	0.546115568866197	0.65074028529193
MTARC1	0.0392716388640705	0.0579116024696521	0.497688790441132	46.1219436064337	0.0972588080828872	0.115079164640694	0.845146976749039	0.398028782509083	0.698173939923677	0.230018435226357	0.323325364046812
HLX-AS1	-0.674768643577181	0.226098031438258	0.00284128165259385	5.04667073793517	-0.964383856436282	0.400666061921774	-2.40695169391354	0.0160862974750016	0.117980732634386	-1.97857507151665	-2.11604153732598
DUSP10	0.262319675277207	0.363232785490611	0.470183441818432	3.11091158527031	0.45842786654831	0.575983926762934	0.795903922397112	0.426087881248491	0.718834902447516	0.919926913820296	1.15319390311834
ENSG00000236230	-0.304894665880449	0.225971112771557	0.17725221516005	5.07022568168307	-0.522546753146343	0.366917082264386	-1.42415487968428	0.154401642903132	0.440108462175635	-0.834520197383658	-1.10081971026041
TAF1A	0.0766200623591987	0.152954656877071	0.616418151582048	7.4249891342619	0.105465053840149	0.266080266658383	0.396365559778823	0.691835369258319	0.882536370979617	0.345540609040429	0.342181091076077
TAF1A-AS1	-0.20915211573886	0.198593707313017	0.292264975033995	3.55219786166103	-0.472603521163401	0.345663781041042	-1.36723471501715	0.171551747393206	0.463261138339421	-0.53837951770271	-0.986063708906653
MIA3	-0.0123991743148496	0.0511082750220004	0.808310630539351	82.6712755484944	-0.0126581680825953	0.0857546431266725	-0.147609127868415	0.882651251022408	0.962501965467224	0.0701957679604056	0.0707659648081818
AIDA	-0.165085744905746	0.0848525350823177	0.0517075495802488	32.987929901033	-0.252657932506	0.149001086720195	-1.69567845488576	0.0899467909036078	0.329547483346793	-0.402078103229286	-0.480688400429557
BROX	0.0104652213534228	0.085945813543142	0.903084862971732	32.3674338312649	0.0828004001648567	0.15880909512891	0.521383237513223	0.602099826213756	0.833858637106693	0.140917486398894	0.290103864101005
DISP1	-0.0607497821364752	0.0790823054224225	0.442377724309802	133.307862195363	-0.147090229421798	0.127255871583778	-1.15586202499868	0.247737597821091	0.552565795208655	-0.0793571929969558	-0.238122451109701
SUSD4	-1.46778124472035	0.707983754666249	0.0381550731388258	7.2605273756174	-0.637436606671305	2.0288779986102	-0.314181832080566	0.753382940469358	0.912591152808778	-4.43143736054903	-1.36480543291342
CAPN8	-0.196642421578789	0.246223747235701	0.424503219408156	2.71185563839775	-0.208975919519747	0.455589318866044	-0.458693632326336	0.646454187380727	0.858409851176374	-0.499685861374509	-0.380318982144863
CAPN2	0.183354298732162	0.0403305230526629	5.45995039580095e-06	371.089265817911	0.262671475836381	0.0705091009276578	3.72535562616068	0.000195040057458343	0.00618937293883462	0.675679604272668	0.703398810858032
TP53BP2	-0.0106330143172763	0.0536527580868432	0.842902620309106	263.543443103791	0.00858404064792547	0.0942870531191901	0.0910415625894492	0.927459565995585	0.977445368943645	0.075658666340835	0.119574799099665
ENSG00000291068	-0.261680094155573	0.0616503418489574	2.18998693765356e-05	32.1019202522961	-0.424631179819934	0.116371869607324	-3.64891602457513	0.00026334916375036	0.00754500006956862	-0.700853477374635	-0.875836279691934
ENSG00000290989	0.0621100725486194	0.0850568651236431	0.46525680792375	25.37307888092	0.0735081078333288	0.150366128790797	0.488860812102172	0.624940241231607	0.847932993304406	0.300659850816275	0.268752696604665
FBXO28	0.0666262476203456	0.0555767031541386	0.230599453184012	95.8662218161001	0.105774581621787	0.0997480222722896	1.06041783297765	0.288954552794835	0.597817377844731	0.314628803526657	0.342892301967292
DEGS1	-0.101320498538468	0.0911708409147922	0.266428181279656	33.5349141605469	-0.0982531803564439	0.171486767937726	-0.572949047544728	0.566679193714879	0.811916399123563	-0.204846220735001	-0.125908158078535
CNIH4	-0.0323592071171311	0.0629624971101237	0.607291038134789	27.9204225391728	-0.0183578679956113	0.125818571489015	-0.145907458480516	0.883994443589585	0.96312531214042	0.00845751603604965	0.0576696002966201
WDR26	0.140475129033294	0.0426032129552478	0.000976228020229041	134.575650004407	0.222525666468509	0.0763749002186458	2.91359682083333	0.00357291022444168	0.0460923323928817	0.543050314160814	0.611154629389343
CNIH3	-0.0800838069079343	0.04475697469764	0.0735659671353612	162.419748636491	-0.113642384958043	0.0827981252340495	-1.37252364877591	0.169900482080537	0.460960663027782	-0.139159143418382	-0.161268376349902
LBR	-0.160422268863807	0.0587042531867204	0.00628137643551849	49.5274020379756	-0.20385583257578	0.10798251527507	-1.88785964150295	0.0590447958501443	0.260743292035277	-0.387653534814373	-0.368554411031926
ENAH	0.173487232670409	0.0357135116927549	1.18728504485881e-06	259.462779819768	0.22079110698187	0.07559130410708	2.92085325937895	0.00349074200633194	0.0452484991004626	0.645159844294862	0.607169082141121
SRP9	0.142837970267033	0.0541261162832905	0.00831548355701553	73.1164174399233	0.266264763276568	0.104015859348735	2.55984774767721	0.0104718029440217	0.0907593567826057	0.55035880352007	0.711655210814113
EPHX1	0.174819305449356	0.0702555983596008	0.0128343592256313	273.184794985327	0.282651078547942	0.114894697256438	2.46008810935011	0.0138902910089584	0.108238807785329	0.649280070229504	0.749306518965481
ENSG00000242861	-0.166237502488958	0.134665929540289	0.217037629721013	12.2260916968162	-0.255407828305489	0.241908759383415	-1.05580231553616	0.291058540123217	0.600331377084467	-0.405640597366069	-0.487006915142355
TMEM63A	-0.0200768945942082	0.0495809251433158	0.6855276229722	115.514116610394	-0.0320243693605665	0.079308887254681	-0.403792947664593	0.686364982901914	0.879113151149416	0.0464478596524793	0.0262676868266704
LEFTY1	-0.27119917597168	0.36076400649262	0.452210028562213	3.92344719266822	-0.302201375255808	0.605296665643595	-0.499261589248118	0.617595111043707	0.842993277507221	-0.730296889470841	-0.59452579455753
PYCR2	-0.1157065454172	0.0875009131974013	0.186052722546302	14.7014144842184	-0.140916720904676	0.179009861289114	-0.787200883179755	0.431164280317634	0.721990909709909	-0.249343611856185	-0.2239374029336
SDE2	-0.275319139650955	0.137909830428894	0.0458935916170592	8.8310117709159	-0.341737831468004	0.244938210600016	-1.39520016346515	0.162955487755945	0.452016111777354	-0.743040323215157	-0.685369847744944
H3-3A-DT	0.153562803167177	0.105491918597609	0.145480243639876	12.2549461210486	0.272029258756091	0.196649794258053	1.38331829831015	0.166567289746261	0.456582859719432	0.583531716710875	0.724900457963474
H3-3A	0.280940312587159	0.0967119313814176	0.00367348327939693	44.4630061092124	0.490964648932036	0.154374708631161	3.18034380945826	0.00147100413516205	0.0253494187627925	0.977522289971305	1.22795460431904
LINC01703	-0.0200063385176924	0.149562977929948	0.893588157053553	5.51413270820914	0.00502977643341959	0.278468111230647	0.0180623067079073	0.985589147932227	0.994922912963743	0.046666096208996	0.11140806393221
ACBD3	-0.214789785852717	0.063898054008375	0.00077535833134628	63.1860561871559	-0.30323945446556	0.111935014832426	-2.70906699677066	0.00674727133861106	0.0692492101436183	-0.55581735967439	-0.596911019030794
LIN9	-0.170089776951919	0.131039150814545	0.194284819651673	8.47277563975357	-0.239239848594863	0.242409092789776	-0.986926050675578	0.323678892270837	0.63322197093303	-0.417556043279007	-0.449857282892007
PARP1	0.0714586000445943	0.0415044424933824	0.0851221244950408	68.2406991348097	0.12133469406865	0.0854167108633623	1.42050300043447	0.15546129570283	0.44204109611031	0.329575722417563	0.378645220112972
STUM	0.363808752452787	0.184693091060295	0.0488611093156996	25.6089018226966	0.439702084186242	0.289866309963997	1.51691338065764	0.129288554844611	0.401130465753408	1.23384214012795	1.11016713410936
ITPKB	0.195842282837591	0.0679776131538357	0.00396438225631411	1023.45232801074	0.232284989907715	0.117562968242492	1.97583468144996	0.0481735040503936	0.232517378203339	0.714306109367401	0.633578907701644
ITPKB-IT1	0.0743465856500777	0.177281000233647	0.674944704432503	4.0131520148985	0.0343795040876232	0.34957050162437	0.0983478409301411	0.92165609071169	0.975641952615019	0.338508532530223	0.178845777766361
ITPKB-AS1	0.13767109558393	0.136097510273181	0.311747431697916	13.4551875074362	0.205455599789213	0.241487778179591	0.850790881998255	0.394885527569907	0.695834214380468	0.534377175934239	0.571932245951541
PSEN2	0.0614599418522125	0.102611439016492	0.549200895422076	21.4553404707625	0.134614383181939	0.183804719204495	0.732377186856511	0.463938379102585	0.748505099545072	0.298648935648143	0.409158343940894
CDC42BPA	0.0712408629017027	0.0394911099635342	0.0712356715931793	901.293903537486	0.0801797708764478	0.0755484281423855	1.06130296616276	0.288552238189412	0.597513095266182	0.328902241030318	0.284082368770646
ENSG00000287532	0.469402052595635	0.173981813085367	0.00697584994852138	3.80005405236177	0.682267645276673	0.341405251945094	1.9984099289322	0.0456722360745509	0.225867941501957	1.56045211268261	1.66751700418538
ZNF678	-0.0841489180263719	0.0723270603376165	0.24464697505903	77.9188038790871	-0.138621715300876	0.13098199159162	-1.05832651967207	0.289906606540889	0.598793215089422	-0.151732913051762	-0.218664102513905
SNAP47	-0.0263320720234003	0.110118680321054	0.811009061062344	22.7555216666512	-0.0116924298048644	0.190992958787571	-0.0612191668168726	0.951184665448706	0.98457873962187	0.02710000968748	0.0729849694401711
JMJD4	-0.23111332403426	0.120846958560371	0.0558189685873397	9.61535216650523	-0.289165713910974	0.219513023404686	-1.31730550391026	0.187736241065493	0.483073767870205	-0.606307592958661	-0.564573380355625
ARF1	-0.0104971992530937	0.0631501240252437	0.867979015086544	47.5770131602176	0.0468006616552181	0.127114428941762	0.36817741341276	0.712740950779001	0.893460672374172	0.0760787550616645	0.207386228955604
C1orf35	-0.0650696242097791	0.074366638319288	0.381582570943049	26.3995256876784	-0.0820887745788412	0.138553421630108	-0.592470208335895	0.553535764537757	0.80516807568693	-0.0927188693447315	-0.0887667377569411
MRPL55	0.0916712658800953	0.158439351870501	0.562866529931882	10.0255811719128	0.13730055426928	0.276538389040336	0.49649726660284	0.619543615389048	0.844411002078017	0.392095391988063	0.415330436548768
GUK1	-0.00591949894892683	0.108474750238907	0.956480805898986	47.5144178549685	0.0221206105425714	0.176432027549035	0.125377522720038	0.900224681958242	0.967590869134675	0.0902380110815519	0.15067816529122
IBA57	-0.0910375548412575	0.083586770095373	0.276092891126561	16.2627735207077	-0.102417146231797	0.15599940964095	-0.656522652665939	0.511487897295528	0.779396788121067	-0.173040112258579	-0.135475822297628
OBSCN	-0.20586881363134	0.154498303895308	0.182696316205728	5.12185525294857	-0.359301160436899	0.29534507023768	-1.21654700431516	0.223776616723505	0.526606330631553	-0.5282239566039	-0.725725614140267
TRIM11	-0.222494346251366	0.312427317801034	0.476373417348276	3.61391694333871	-0.262286118180525	0.516472782141989	-0.507841123965401	0.611564767045369	0.839084039462536	-0.579648286986483	-0.502811359726174
ENSG00000231563	-0.0520133716483742	0.105200745403335	0.621009463954835	12.5630008217719	-0.103518885580687	0.190769235424522	-0.542639306334299	0.587378170325209	0.825039316331727	-0.0523346566628815	-0.13800732050455
RNF187	0.0933800447471838	0.269762365240265	0.72922496880317	13.8748882071137	0.188073443331054	0.415718434812606	0.452405829478868	0.650976648151747	0.861210950812426	0.397380805154682	0.531992764847772
RHOU	-0.0449621728996694	0.0799319499868577	0.573771560196894	83.0808321201129	-0.0341067470360471	0.136051397086177	-0.250690163912417	0.802053665958312	0.929804278465827	-0.0305246381609841	0.0214829477167122
LINC02814	-0.295060683450408	0.243691772386703	0.225974133121544	24.4885807615156	-0.587533236650971	0.345004360973281	-1.70297336240475	0.0885730534885581	0.326877704909071	-0.804102768179027	-1.25014102353826
RAB4A-AS1	0.0370668245387281	0.094246769169847	0.694101285881221	15.9942786309242	0.00683938316421098	0.186212034218203	0.036729007300337	0.970701079760956	0.989468966369978	0.223198737903571	0.11556604939297
RAB4A	-0.00215861146141614	0.0563824373194348	0.969460311015742	135.057106899828	0.011449561644014	0.0976289938007767	0.117276243442374	0.906641150092308	0.969539230407337	0.101870788515492	0.126158989154058
ENSG00000237481	0.368027491109211	0.227554934160811	0.105810793443173	3.19215405911099	0.438485797274976	0.375181690141797	1.16872920186818	0.242512752667215	0.546344373055232	1.24689109413285	1.10737243667201
CCSAP	0.0640401973831197	0.244998712469579	0.793791818473563	11.2462771832463	0.114391128971376	0.407239349867698	0.280894095839558	0.778791629257087	0.922152979922083	0.306629907802565	0.36269079077258
NUP133	-0.0308351414669751	0.0541499135883176	0.569057394082495	69.0607858987543	-0.0420587362492643	0.0938595391549872	-0.448102948596563	0.654078900140917	0.862468386269168	0.0131715939131077	0.00321143326549048
ABCB10	-0.054888269712504	0.045122513591908	0.223822085525019	65.2180254338292	-0.0930171544137318	0.0864096027801279	-1.0764677931736	0.281718097300186	0.589348840200522	-0.0612269857836937	-0.113877190591781
TAF5L	0.143766164484719	0.0742611687427255	0.0528734047037485	34.2563065308019	0.177358711904845	0.125799246929487	1.40985511625724	0.158582468114785	0.447222365149796	0.553229795217019	0.507373218109765
URB2	-0.160363062991524	0.0900171221143305	0.0748352293030406	16.0547811390255	-0.159604111798312	0.166601583760395	-0.957998766853582	0.338063380379569	0.64646648304659	-0.387470405503184	-0.26687595876076
GALNT2	-0.0811919776362821	0.0533737843037492	0.128210703851484	359.900971763018	-0.134550214663307	0.0993379285112407	-1.35446970436958	0.175586572463878	0.468616502140426	-0.14258681932852	-0.20930889833256
PGBD5	-0.40538343110973	0.150269461268532	0.00698182291702097	33.9735296486694	-0.637283709297145	0.247789631617855	-2.57187399301667	0.0101149699228405	0.0886618120371795	-1.14534136510156	-1.36445411621686
COG2	0.167008571684703	0.0493592718294268	0.000715604171573686	47.3585120076085	0.243771626101621	0.0917226626593783	2.65770333125732	0.00786751152769203	0.0754462252708776	0.625120738746785	0.659972082237649
AGT	0.0771270318599565	0.0719027994155799	0.283425097831972	332.790662131446	0.183025203967971	0.116777221588261	1.56730226561898	0.11704405607028	0.380883262668948	0.347108713214696	0.520393279989005
ENSG00000244137	-0.798978149417243	0.191344437805644	2.97199508927072e-05	6.3310671873898	-1.15061362871047	0.334540198781249	-3.43938824961013	0.000583030434653585	0.0132414867343733	-2.36276671282883	-2.54394704425244
CAPN9	-0.139247529272211	0.161697291052697	0.389148939143675	5.56810404343566	-0.105387998095706	0.303897493738563	-0.34678798037857	0.72875060770562	0.901454858005424	-0.322158080959751	-0.142302034118139
C1orf198	0.0820454256665646	0.0634808368004969	0.196203432714742	145.519974006043	0.102527331948748	0.112734411500711	0.909459060316305	0.363107858648327	0.670174941479772	0.362321766164231	0.335431002946784
ENSG00000223393	-0.120686998114839	0.12415854835055	0.3310309588307	7.82374786276434	-0.170439346261852	0.245838998844285	-0.693296617148235	0.488123425554884	0.763495581540431	-0.264748618771255	-0.291772388795383
TTC13	-0.0213416069417784	0.0582046232895877	0.713868804765266	75.8273676553972	-0.0447749528086083	0.107518439994192	-0.416439754994837	0.677088242905721	0.873976040467714	0.0425359858444762	-0.00302969568803115
ARV1	-0.100983915960583	0.0848483378218095	0.233979722001611	23.8311957709422	-0.124167906115791	0.154475485145005	-0.803803308979646	0.421510578449412	0.715556049312939	-0.203805139280245	-0.185453169209125
FAM89A	0.607093739997537	0.216694939059465	0.00508490069760724	21.5094259148055	0.892845595864448	0.331135277610575	2.69631675098798	0.00701109620459925	0.0707479378057134	1.98634540498905	2.15136802109547
C1orf131	-0.0574652198425726	0.13284062338303	0.665314326213593	20.6371459253386	-0.0720573229226131	0.215750134151282	-0.333985066596006	0.738390827421912	0.905377710026925	-0.0691977340235709	-0.0657171826092992
GNPAT	-0.14539504381702	0.0681526021233608	0.0328939927152209	50.3320920873576	-0.20681355862998	0.120012661776117	-1.7232644920066	0.0848407058330931	0.319975191101694	-0.341172919534199	-0.375350463301747
EXOC8	0.0294844200107945	0.140980428906543	0.834340205915798	5.87282085377777	-0.0222117189860625	0.316831170464042	-0.0701058514966517	0.944109409343383	0.982560338100665	0.1997456501469	0.0488144959728058
SPRTN	0.0967205381121834	0.140251006772141	0.490430321610591	10.967868027195	0.0742878797914369	0.243290346354535	0.305346598846059	0.760102188692064	0.914343640559713	0.407713264172305	0.270544401072467
EGLN1	0.154956921704234	0.0748009248353461	0.0383036011804464	113.229370884277	0.221136493744729	0.128020281164592	1.7273551638308	0.0841038977023005	0.318577156071129	0.587843855989694	0.607962687245406
ENSG00000233461	0.0664151410065035	0.189956798016397	0.726614237188468	3.31836598692837	0.285194708989445	0.364706126047965	0.781984969871159	0.434223406719502	0.724345927719724	0.313975830987113	0.755151091829493
TSNAX	-0.078566049690356	0.0670160852476018	0.241058109092946	50.8321227503619	-0.102828708221566	0.115969666336756	-0.886686247099905	0.375247844773494	0.680042361516203	-0.134464578114454	-0.136421480125124
DISC1	-0.392241346383864	0.199408407585501	0.0491803151290732	6.97733225334929	-0.669812943098669	0.370907351562495	-1.80587669744748	0.070937601737778	0.289608295513547	-1.10469166549165	-1.439197472823
SIPA1L2	-0.538934804891365	0.155270189233779	0.000518623772973748	99.2999626048705	-0.787786410758303	0.242013971505535	-3.25512781703301	0.0011334134378864	0.0214462454011271	-1.5584282793892	-1.71026850441104
NTPCR	-0.0691309951139298	0.0664975857418182	0.29852504318229	57.1476765258986	-0.107747956789355	0.115564798374133	-0.932359665791384	0.351150682053064	0.658295891349421	-0.105281070144825	-0.147724579121549
PCNX2	-0.801073480091937	0.132729493023139	1.58584956079618e-09	114.06238896398	-1.18071810803184	0.230634393557294	-5.11943639376807	3.06450102361573e-07	4.35911829815374e-05	-2.36924776696038	-2.61311897271189
COA6-AS1	0.259071454545353	0.146390075944344	0.0767715088052448	18.5908955641942	0.428249471882657	0.234346638710836	1.82741887930845	0.0676368128749609	0.281922637760627	0.909879862703916	1.08385213724526
COA6	0.21854527389379	0.163405392411902	0.181078324640985	10.2447390502202	0.372944203019346	0.298328795316694	1.25011131635296	0.21125888650263	0.511826437072393	0.784528588215422	0.956775629447049
TARBP1	-0.264767415755031	0.0621586012044752	2.04842620311188e-05	100.270705539843	-0.411501464985585	0.111545568625002	-3.68908841523759	0.000225059002408335	0.00675843848713621	-0.710402852396554	-0.845667756080574
LINC01354	-0.10154040268646	0.158786008388495	0.522511023294873	13.4994924502639	-0.169368054154746	0.270395121581929	-0.626372447712328	0.531070677058549	0.791939276424246	-0.205526404872095	-0.289310850092094
ENSG00000288760	-0.0193544043316389	0.381748070744394	0.959565041837896	2.49932160461229	0.114303129731659	0.674015208263806	0.169585386694896	0.865336215802741	0.955465432863644	0.0486825897396112	0.362488592387108
IRF2BP2	0.194096887210119	0.0639999538638377	0.00242323385783868	87.7868193907267	0.345661626892758	0.116526106416626	2.96638785524064	0.00301320228524701	0.0409573246081856	0.708907437129537	0.894087669164741
TOMM20	-0.686668946723953	0.138781487212925	7.50405710930335e-07	21.4287246831141	-0.960216599456953	0.237764743111741	-4.03851549599044	5.37905404874164e-05	0.00237029186017376	-2.01538382433431	-2.10646631104257
RBM34	0.0743173459431822	0.20672812473646	0.719226197012332	2.80467874052325	0.0632124160872824	0.411297607558946	0.153690210994536	0.877854003570476	0.960317450710201	0.338418091376725	0.245095989398557
ARID4B	0.0279727691481926	0.0310231867122044	0.367230611522672	382.890042639639	0.0388181879570699	0.0541453278879586	0.71692590055776	0.473419819534273	0.755226750925376	0.195069972371145	0.189044669426098
GGPS1	-0.0451065632020943	0.0545997404713269	0.408729524380641	49.5949257545364	-0.046862081167927	0.10195574809662	-0.459631575882482	0.645780690582145	0.858007347683742	-0.0309712508972881	-0.00782535058095532
TBCE	-0.140046309354319	0.0620327975027647	0.0239695366398275	41.0171952706795	-0.199238063960565	0.114911311368685	-1.73384205251408	0.0829461119022629	0.316447065368785	-0.324628782607882	-0.35794403119828
B3GALNT2	0.00967036028091591	0.0369207391968258	0.793381443759549	118.586737456339	0.0481919090704755	0.070845050361658	0.680243839540798	0.496350077969738	0.769190831838425	0.138458906614713	0.210582938177851
NID1	-0.426695717672967	0.138711591981269	0.00209702192539551	40.3164488267991	-0.600618115269506	0.215641681227626	-2.78525984332087	0.00534848433766514	0.0597732749962632	-1.21126226462908	-1.28020652568629
GPR137B	6.68856612249018e-05	0.0547512172925987	0.999025281522577	90.4426285275683	-0.00185962811887284	0.0939912220177837	-0.0197851254505553	0.984214783733119	0.99456080390944	0.10875445966852	0.0955780808346098
ERO1B	0.0439566250652071	0.0667224498188985	0.510025409303464	62.6263452712147	0.0397091124808492	0.111224618455348	0.357017295562051	0.72107885786878	0.897609434950477	0.244509536579398	0.191091772342702
EDARADD	-0.590484569309003	0.225834314495297	0.00893109667483093	6.98469328257368	-0.871636845673712	0.379968786576288	-2.29396960083907	0.0217922449381643	0.144422309680048	-1.71787653149295	-1.90293406169721
LGALS8	0.0498418247574412	0.164099140496448	0.761333633742864	15.7695186746573	0.0913021061119211	0.276727718655873	0.329934805791756	0.741449223480524	0.906867559235526	0.262713010733146	0.309638478510898
ENSG00000230325	-0.0695257268646817	0.123153044299643	0.572381673774091	11.2401592287364	-0.106728385354033	0.233902231084225	-0.456294858152087	0.648177960930044	0.85936177045553	-0.106502012440454	-0.145381880494196
HEATR1	0.0632206579940502	0.0802387033028971	0.430750946031578	38.3998128748249	0.0842277924239528	0.142357536654934	0.591663739083348	0.554075782688436	0.805308929498591	0.304094995672635	0.293383624371088
ACTN2	-0.868026202766297	0.181031583196362	1.62765577181138e-06	97.9223326640532	-1.30579888868175	0.284932391726667	-4.58283763656605	4.58708206958617e-06	0.000352531387869239	-2.57633881237282	-2.90052068188628
MTR	-0.295846427193351	0.0289995889885834	1.94740617443454e-24	163.01467963146	-0.428644103942831	0.0705447468046617	-6.07620160760865	1.23062674169255e-09	5.54328978980179e-07	-0.806533147208476	-0.885056890929848
FMN2	0.0225464442853092	0.045066458674193	0.616868618631836	2623.36084880348	-0.010701201111438	0.0878811914320335	-0.12176895803369	0.903081998864042	0.968322130024764	0.17828584106602	0.0752625441338469
RGS7	-0.0616540284023225	0.101791602969602	0.544721458240263	355.23356437587	-0.106979168910462	0.158288887335572	-0.675847627153174	0.499137392374326	0.770265110995806	-0.0821541114346931	-0.145958113088652
ENSG00000287738	-0.622057980407402	0.260634626768793	0.0170001240353128	5.53499903953462	-0.835818483915824	0.432770444928285	-1.9313206197672	0.0534434149626248	0.245715457055266	-1.81553605078399	-1.82063318113382
FH	-0.139259985172086	0.0943871870451158	0.140101820340719	14.1374183501578	-0.150774387398457	0.175681119457683	-0.858227610706762	0.390766792633308	0.692911351486246	-0.322196608225313	-0.246587646912435
OPN3	-1.4666232780447	0.31543599820505	3.32722250444213e-06	3.25836356570293	-1.71577364190268	0.514758437788663	-3.33316273410384	0.000858647039258473	0.0176698228281921	-4.4278556611075	-3.84253147028896
CHML	-0.0592473485142483	0.17392486819333	0.73336776699713	5.88137018578277	-0.0506346209151251	0.333417730684678	-0.151865411629868	0.879293089334484	0.961050910934362	-0.074710025009433	-0.0164936237212369
ENSG00000288723	-0.390270049824235	0.123127362751978	0.00152625198590394	13.3005837724607	-0.654659186290302	0.226356754668349	-2.89215661909224	0.00382607163849506	0.0482079080729105	-1.09859426050131	-1.40437824972167
PLD5	0.267199695830771	0.632300703043622	0.672599338294775	29.1888447105351	0.417573145106579	0.874706807431126	0.477386412863214	0.633086987609538	0.852169538822361	0.935021274702184	1.05932083397704
ENSG00000272865	-0.865882648914205	0.54073743994674	0.109310576510737	141.395146055685	-1.26514785044039	0.769981305921698	-1.64308904737104	0.100364510636645	0.349851871127222	-2.56970859943456	-2.80711562149591
LINC01347	-0.208584040062176	0.210742649379825	0.322292842897433	5.41650722398937	-0.317239935167278	0.358899215469656	-0.883924849911242	0.376736781711599	0.681399290147143	-0.536622406400007	-0.629080326433815
CEP170	0.0661135910334729	0.0382048171709714	0.0835402573807751	226.899834477807	0.0777395490720695	0.0680572983429472	1.14226616343676	0.253343401418741	0.558637013517311	0.313043108662096	0.278475400907966
SDCCAG8	0.0164653588943382	0.0190848983289711	0.388278886870159	452.489307618843	-0.0165877080160084	0.054647358794408	-0.303540891672624	0.761477689416384	0.91481124696815	0.15947647408951	0.0617369478220077
AKT3	0.0860787404538262	0.0360046305120711	0.0168131453953589	1286.21078777585	0.104561158944164	0.0637650004521408	1.63978919787891	0.101049004963998	0.351219765754286	0.37479718676563	0.340104185762006
AKT3-IT1	-0.457955152104978	0.162134610150151	0.00473490296462294	4.17151439284394	-0.667263575915933	0.313067614477017	-2.13137209043677	0.0330585002748569	0.185237263461327	-1.30795062466804	-1.43333971848357
LINC02774	-0.637775777674811	0.218362025107572	0.00349216123322544	15.5681457297732	-0.915006202875451	0.352652882670696	-2.59463695843336	0.00946908789493262	0.0847851726052514	-1.8641526706565	-2.00258508178847
ZBTB18	0.0381160129795265	0.0599945618694104	0.525216820074319	61.1114332050426	0.112380198590676	0.110176554294219	1.02000102753779	0.307727973421641	0.620661295647429	0.226443976071052	0.358070218167892
ENSG00000240963	-0.52473194545763	0.299965565900491	0.0802379198152962	5.67946919281451	-0.590827255557126	0.464544758979917	-1.27184139770409	0.20342947688052	0.502791098475006	-1.514497504202	-1.25770978557159
ADSS2	-0.280701355374342	0.106530653956452	0.00841533810282373	28.4506543601154	-0.460402145502048	0.197135369391212	-2.33546190581553	0.0195193037153734	0.134234533099446	-0.759688020818326	-0.958028256928089
CATSPERE	-0.466352898657259	0.0562174463193678	1.08112070112386e-16	66.3341777784088	-0.717770932969403	0.110906849874469	-6.47183590356967	9.68192383275533e-11	8.26326720378739e-08	-1.33392564171222	-1.54939192624582
COX20	0.022860995175485	0.0732320293515559	0.754909746915219	82.781769964017	0.0582821377865118	0.12320050889213	0.473067346154726	0.636165132451076	0.853532045723234	0.17925877644609	0.233767547067254
HNRNPU	0.082991074042323	0.0406065602904976	0.0409748032931447	266.485013262139	0.106615647524998	0.0764213490250942	1.3951029245766	0.16298480440119	0.452020110855087	0.36524674520774	0.344824843296624
EFCAB2	0.260867923041012	0.0525681842503414	6.96030988530406e-07	263.028104284212	0.362491935638506	0.0930631899960062	3.89511616412528	9.81516789065837e-05	0.00379863395023666	0.915436508109154	0.932759153899068
KIF26B	-0.0656805403428977	0.139249782910832	0.637159302067091	28.5169075408713	-0.185013266976526	0.256744320059028	-0.720612891977471	0.47114771969522	0.753464637335078	-0.0946084901937923	-0.325259305818173
SMYD3	0.0066430609494016	0.066365184791275	0.920266060390405	984.010442308346	-0.0382140434037771	0.10622316689307	-0.359752439336001	0.719032272927469	0.89651494472082	0.129095186092264	0.0120454946560753
TFB2M	-0.0293000244588969	0.177833130057487	0.869131835840848	9.21032703904201	0.00589228397513569	0.299738569889515	0.0196580772948494	0.984316133783427	0.99456080390944	0.0179198546758487	0.113389872331366
CNST	-0.00673981389664838	0.0596070145344065	0.909974410392121	59.0705767008031	-0.0252421864787932	0.107256177500241	-0.235344826443553	0.813941105519827	0.934764091155065	0.087700700076033	0.0418513036063786
SCCPDH	-0.0632023243214709	0.0643163784302641	0.32576567994455	47.9403506454856	-0.0629814934746613	0.117269194276885	-0.53706767461841	0.591220868592096	0.827068047952841	-0.0869431358043778	-0.0448633881097484
LINC01341	-0.559860278514662	0.246810029852417	0.0233057243330026	4.17414233340326	-0.795258221454656	0.427711789011466	-1.85933201255142	0.0629800920793353	0.271546177388594	-1.623152730245	-1.72743669886587
AHCTF1	0.049956823910596	0.0410897904786803	0.224062448156458	176.653932870263	0.0708684796934139	0.0793161513270692	0.893493676983641	0.37159285673108	0.676934637970386	0.263068713890495	0.262687547066466
ZNF670	-0.20661893843541	0.110101609596389	0.0605701246777614	16.736785761324	-0.216877274648839	0.184927729586367	-1.1727677354496	0.240888960005889	0.544729518261817	-0.530544162917541	-0.398474153203884
ZNF669	-0.224587293123443	0.144158691011957	0.119252895651932	5.29637331571048	-0.387559807396823	0.296645750808029	-1.30647348340961	0.191391590742292	0.487580110400704	-0.586121967793153	-0.79065632046492
ZNF124	-0.0700867176941163	0.086089667327522	0.415580216795618	18.113623425534	-0.0725477442485499	0.165881630464346	-0.437346462326598	0.661860104557381	0.865472417990686	-0.10823720964669	-0.0668440378028584
ENSG00000259865	-0.0856132796705116	0.0824713777552342	0.29922495536311	16.7993228469593	-0.170572119144476	0.165695590399373	-1.02943064889868	0.303277353025026	0.61556423723413	-0.156262320843313	-0.29207746486862
ENSG00000290683	0.00160352507859275	0.143175741839812	0.99106412063942	13.1571926336396	-0.0927870880407132	0.244960725189403	-0.378783529355454	0.704848619267603	0.888777386952807	0.113507429385859	-0.113348560465829
ENSG00000289566	0.246543015840359	0.0865730205303778	0.0044021992685266	20.6157235508962	0.434451682118799	0.157856986109982	2.75218533449072	0.00591990073818372	0.0636163753282884	0.871128227741706	1.09810313418711
ZNF496	-0.108101220392269	0.0535996137802749	0.0437134297704166	41.2177457753914	-0.189150905968202	0.102913053199026	-1.83796807196458	0.0660671101907823	0.278705582428128	-0.225819628854407	-0.334766477999027
ZNF496-DT	-0.660681227339794	0.158555556185586	3.08803337160941e-05	46.4208984375937	-0.913040715885323	0.239712574857035	-3.80889787041778	0.000139587594626201	0.00492076616186624	-1.935001372954	-1.99806892577003
SH3BP5L	-0.174507330795311	0.118565725020541	0.141069661265709	11.208186383202	-0.246309785052463	0.220947064156385	-1.11479093869347	0.264940020374586	0.570794446274142	-0.431219951288296	-0.466102079343633
ZNF672	0.0126483541748779	0.0898989624860775	0.888110722562048	14.9580643590805	0.0960980272771762	0.170796748492787	0.562645531166153	0.573676281291966	0.815528585730737	0.147670120798369	0.320658204585504
ZNF692	0.0142700206591711	0.0768543825562521	0.852698785718072	54.1264217437231	0.0240348383871944	0.132522701611432	0.181363933084209	0.856081926608222	0.951474305009305	0.152686087201647	0.155076541695935
PGBD2	0.231152449381847	0.202061048602844	0.252634700234626	3.83101860446795	0.327506197265352	0.390815316764182	0.83800757855908	0.402026447171752	0.701400892790442	0.82352376342612	0.852371416047356
FAM110C	0.656964598350338	0.264965454176372	0.0131590743399868	4.4130506800994	0.898632480014548	0.486065958760904	1.84878711174379	0.0644885591014047	0.274907064770867	2.14060064330295	2.1646647113375
SH3YL1	0.0721832089784717	0.0593780128437093	0.224116175577653	110.658633060469	0.0916817246624779	0.10361623590792	0.884820065688858	0.376253685369625	0.680724061358232	0.331817005753593	0.310510738978872
ACP1	0.0439831193011614	0.0785521115856529	0.575532087307913	28.1924569022596	0.0472700062347157	0.157556651566684	0.300019109093019	0.764162579713392	0.916074748524298	0.244591485733996	0.20846465550234
ENSG00000228643	0.0899857544474529	0.229726446222789	0.695273760719543	4.27905594950534	0.205005205770205	0.420489385495309	0.487539549966814	0.625876022353939	0.848241168281778	0.386881947176591	0.570897362652984
TMEM18	0.0665512710980476	0.146033243232708	0.648586405992573	10.2442753796468	0.187006277522771	0.235964046424094	0.792520218044862	0.428057407705181	0.720374820516671	0.314396894117093	0.529540707260032
PXDN	0.19288736130352	0.531619756390568	0.716732210158073	7.33138516787802	0.115899694792172	0.869402749656236	0.133309556287922	0.89394857023317	0.965600888941428	0.705166260155014	0.366157065871328
ENSG00000236760	-0.0566207791598705	0.385553607818091	0.883245848984561	3.2700539610073	-0.0223634913089609	0.650025689319995	-0.0344040115281534	0.972554984630187	0.990338322111936	-0.0665857998589195	0.048465764338899
EIPR1	-0.218950204116196	0.0782808218381708	0.00515820918596541	69.8421415773566	-0.355962470955311	0.139580971630544	-2.55022204529071	0.0107654329406483	0.0922198946463563	-0.568685923238674	-0.718054211240274
TRAPPC12	-0.0530713902914025	0.0270459659799778	0.0497314769328183	178.460591697562	-0.123134211742217	0.0623218680018236	-1.97577857805248	0.0481798606850834	0.232517378203339	-0.0556072074733432	-0.183078019900132
ADI1	0.181967470355535	0.0678081226637195	0.00728419243118349	55.6322054758768	0.315167325255397	0.117932764736838	2.67243226221889	0.00753035760857005	0.073444772669052	0.671390014143226	0.824020034751851
ENSG00000235078	0.420094758162672	0.133887686092713	0.00170299168892232	10.9783139273754	0.658850759591508	0.233665429835835	2.81963301141462	0.00480786004883151	0.0561297757752712	1.40794003038469	1.61371135207409
ENSG00000242282	-0.479979530878815	0.187004629191443	0.0102679710749934	3.42772014469056	-0.639889853992587	0.343169737625163	-1.86464534553896	0.0622311323415363	0.269607278132608	-1.37607409213354	-1.37044232988113
RNASEH1	-0.0967279805620828	0.114730119085788	0.399177309407657	18.1791076616204	-0.139698456108541	0.195738480740453	-0.713699501396357	0.475413014795835	0.756762091751343	-0.190641132266371	-0.221138160853267
RNASEH1-DT	0.0304470375707195	0.11081945082998	0.783512519649826	14.30892425431	0.0657496813535046	0.192156492991816	0.342167367492	0.732224941633235	0.902381367364809	0.20272311646723	0.250925936816155
ENSG00000287126	0.0464207953451118	0.145960971094133	0.750457879199791	4.95615094083755	0.0333136125404987	0.296795760502479	0.112244233152449	0.910629757759255	0.971110410206587	0.25213144617405	0.176396648085155
RPS7	-0.348266869517701	0.1356758977693	0.0102611310959513	37.8118600882312	-0.433139926543915	0.214222327014363	-2.02191775516879	0.0431848491763267	0.218551677644533	-0.968674487669449	-0.895387071897563
COLEC11	-0.813399866763431	0.394315453847953	0.0391302001802463	2.50265652485772	-1.13029884502329	0.630978832923126	-1.79134193739428	0.0732384402057882	0.29469839860473	-2.40737443604855	-2.49726918117177
ENSG00000291325	0.458003190776303	0.440841218171324	0.298837267553081	3.10419847734211	0.416797625340492	0.609726803630459	0.683580946185701	0.494239819788211	0.767607788304341	1.52519436488109	1.05753889989321
NRIR	-0.737163111581116	0.319784632374172	0.0211561491525784	5.81351153678071	-1.03702407707528	0.488592213901288	-2.12247360389741	0.0337979870244538	0.18787239758308	-2.17156700807663	-2.28294906267063
RSAD2	-0.828392003455652	0.201978861958824	4.10694013430405e-05	6.9755734884837	-1.07296418597066	0.344446223597866	-3.11504122403538	0.00183919203887997	0.0298243381024776	-2.4537465197599	-2.36552968513537
RNF144A	-0.068493806863817	0.152200161915719	0.652692750701424	50.4112092262343	-0.109633326291252	0.24035097773825	-0.45613846601717	0.648290410894662	0.859374462385359	-0.103310187175925	-0.152056646881721
LINC00298	0.332836949408109	0.0995388211364992	0.000826421650929155	97.9721757268318	0.473291617083008	0.158109473262769	2.99344250104752	0.00275849480968481	0.0384625875691984	1.13804345092413	1.18734677045909
LINC00299	-0.0295740085280744	0.107223881856052	0.782689778469625	2147.27378731686	-0.0808520980787773	0.172415447698211	-0.468937668626406	0.639114190273275	0.854329874657607	0.0170723962746676	-0.0859251905746528
LINC01814	-0.288409091050814	0.162034191235357	0.0750878485811067	43.7034482250495	-0.476897004924316	0.261045385683963	-1.82687391188625	0.0677187295619061	0.282077297348027	-0.783528769562285	-0.995928970098563
ID2-AS1	-0.212687310490851	0.132168442740211	0.107569552755415	11.6172425556641	-0.321018887953544	0.25661358541228	-1.25098165569757	0.210941170282395	0.511456641342601	-0.549314206355883	-0.637763334998511
ID2	-0.138468906414351	0.108633525382533	0.20243581381951	205.216824271447	-0.137009461506351	0.173818517329565	-0.788232828189283	0.430560530219546	0.721638612129129	-0.319749727495166	-0.214959580574069
KIDINS220	-0.0791149277681941	0.0292786966771616	0.006889623039482	331.936481936495	-0.114428161819762	0.0520120160328347	-2.20003319516638	0.0278045399429704	0.16742607490353	-0.136162309444908	-0.163073878457536
MBOAT2	-0.177482499851771	0.021355651361787	9.50608031298042e-17	368.823309615495	-0.287027903251684	0.0597873488097206	-4.80081336546934	1.58022489963872e-06	0.000155302587712373	-0.440422427984839	-0.559661271283561
ASAP2	-0.0685447949236533	0.0370490285318848	0.0642976317971783	514.583675448339	-0.11714347126172	0.070402728831927	-1.66390526624867	0.0961313624557376	0.342081670744402	-0.10346789802312	-0.169312923101336
ITGB1BP1	-0.0680295545765715	0.0668785655351945	0.309053476384664	70.0811185388738	-0.102587263879631	0.126027769271823	-0.814005234500065	0.415641952261822	0.71234567241858	-0.101874211346108	-0.135866706512565
CPSF3	-0.0604517908485951	0.072345363818112	0.403379931092859	23.0138600269928	-0.0662735634539528	0.139662662877997	-0.474525990613872	0.635124868490787	0.852863934038307	-0.0784354780185966	-0.0524276720377346
IAH1	-0.0163518253433749	0.0605090425139383	0.786977379844786	31.491241473415	-0.0171126125743917	0.112762978970603	-0.151757365144218	0.879378310246955	0.961050910934362	0.0579698479238279	0.0605308595129252
ADAM17	-0.0467493850419366	0.045841796770451	0.307824143827947	111.249139500877	-0.0621754427289412	0.0880207860960397	-0.70637227280726	0.479956659146808	0.759599998392803	-0.036052652797761	-0.0430113021154211
ENSG00000239300	0.0822882448659661	0.0976349172188257	0.399331504415946	12.2607260528531	0.0776857302606055	0.18555679492196	0.418662815841791	0.675462574682543	0.873120853810452	0.363072828702715	0.27835173987611
ENSG00000271855	-0.166468206722262	0.160113589967257	0.298484794506653	4.6903483472025	-0.271728004933237	0.320576702832882	-0.847622433358453	0.396648276772086	0.697241025055409	-0.406354187179115	-0.524506254628977
YWHAQ	-0.138670504933951	0.0863089538708095	0.108125511485117	60.0044465239566	-0.180086223939934	0.153401198810717	-1.17395577959037	0.240412738346285	0.544370106503159	-0.320373290608207	-0.313938297246474
TAF1B	-0.00467210726223237	0.054314419042532	0.931450797467436	54.9176129629635	-0.018707982764415	0.103829244573397	-0.180180283900557	0.857011036281674	0.951701522842132	0.0940963104623369	0.0568651315170158
ENSG00000269973	-0.18702203699904	0.288400151247532	0.516673854294847	3.63894480169498	-0.286744904098003	0.47008367472005	-0.609986943853706	0.54187045637509	0.798017557041001	-0.469929110337211	-0.559011015984224
GRHL1	0.0865618167030512	0.276498652022123	0.754231921780291	7.68374187769031	0.110674506634777	0.477669183775859	0.231696978565631	0.816773378290154	0.935565239976912	0.376291386873854	0.354151000675779
CYS1	-0.101558071955023	0.148547055065577	0.494179715719022	12.5138997208152	-0.15557191412916	0.236128206853572	-0.658845108774459	0.509995237286158	0.778243032059511	-0.205581057575558	-0.257611062140975
ENSG00000285872	-0.297070427217256	0.229722143655696	0.195951301624811	2.65770653992192	-0.501905998379325	0.436074322340594	-1.15096434865824	0.249746902766913	0.554753361692234	-0.810319093984206	-1.05339285404903
HPCAL1	0.115552995518757	0.072974343915516	0.113313408047759	75.5065216281037	0.135537189844725	0.115536220670615	1.17311427583503	0.240749982413793	0.544667057534772	0.465963819731956	0.411278703365771
ODC1	-0.724738234644093	0.16238280206007	8.07647923033997e-06	10.7678112060312	-1.04129174337758	0.322974689907747	-3.22406608293366	0.00126384230993098	0.0227969598418695	-2.13313569936759	-2.29275500234493
ODC1-DT	-0.685900700714103	0.261969189931403	0.00883821565144488	2.65913815961585	-1.16479166950159	0.489382013088719	-2.38012766785204	0.017306640874929	0.124124055032219	-2.01300756743304	-2.57652433658257
NOL10	-0.016721509815715	0.0426809312906387	0.69522121436392	108.154735316169	-0.0421760856472708	0.0847489094447382	-0.497659331826239	0.61872417696793	0.84369586728153	0.0568263792075215	0.00294179617670345
RN7SL832P	-0.185934004836274	0.226841143907754	0.41240645765909	4.05443565278786	-0.247997543390777	0.396084391603199	-0.626122989565374	0.531234274158356	0.791979398600087	-0.466563724897618	-0.469980090246544
ATP6V1C2	-0.66064909495603	0.244229652190085	0.00682977505685788	2.48557414901924	-0.841671257137447	0.492160488817109	-1.71015608985674	0.0872370130341466	0.324041703856834	-1.93490198447988	-1.83408126659159
PDIA6	-0.032760012378511	0.0651483922857407	0.615068190170514	59.6601178779502	0.00808596720848341	0.117853907249132	0.0686100902144078	0.945299986966162	0.982690210182914	0.00721778780289506	0.118430361424698
LINC01954	0.17736673789936	0.244105826596459	0.467472423211635	17.705787517251	0.275460213195764	0.375507671199624	0.733567472312241	0.463212391572727	0.747929118962794	0.657159517518821	0.732783860712784
SLC66A3	-0.174746320465023	0.0778540646127795	0.0247978778112995	26.4684184518314	-0.234947559904723	0.147381082429622	-1.5941500498676	0.110902431119238	0.371568971700324	-0.431959168732583	-0.439994767648605
ROCK2	-0.0234391273568033	0.0649798372630262	0.718313369044642	248.932017132553	-0.0429689985574911	0.115240714941834	-0.372862998803668	0.709250411992055	0.891153548632288	0.0360481586408811	0.0011198973650741
E2F6	0.0906938492859051	0.0976487065010093	0.353004790568469	19.4287253565936	0.118370688837667	0.169566943484806	0.698076443468321	0.485129389006781	0.762261888560408	0.389072150867925	0.37183473999796
GREB1	0.0338395623660376	0.0632018379355365	0.592359088148595	125.500649078341	0.0288426489702471	0.110170325889522	0.261800523302168	0.793475235597548	0.926535179351179	0.213216513574725	0.166123586427959
NTSR2	-0.0310463152806637	0.102295487614941	0.761511567822133	62.0203974678838	0.0198342809209588	0.174218007719529	0.113847478688252	0.909358700688521	0.970653020692802	0.0125184135181415	0.145424799925468
LPIN1	0.0669112405588368	0.0509223348084443	0.188850879024653	644.774555630081	0.0964092637221176	0.0822228525066481	1.17253611110515	0.240981882824016	0.544741549717298	0.315510313392272	0.321373341521561
MIR3681HG	-1.07464490545081	0.361521854148522	0.00295328804821092	6.57341146522953	-1.51381398198868	0.612376244628433	-2.47203250496302	0.0134347300230927	0.106164834944628	-3.21542982214121	-3.3784829478703
ENSG00000286427	-0.425326633395756	0.178474422463955	0.017166422956956	4.27097317382978	-0.572070567541206	0.313318434990277	-1.82584394550215	0.0678737716670743	0.282492365809802	-1.20702755866194	-1.21461200375238
TRIB2	0.0573560092346007	0.0585013948975321	0.326878237042906	88.2512955882388	0.0955458853788714	0.0990014882905124	0.965095444812903	0.334497008309532	0.643822954163022	0.28595508747983	0.31938953225667
ENSG00000225649	-0.42466233067412	0.227747158689836	0.0622344265272652	20.5337073176896	-0.544784088531184	0.355195767684141	-1.53375726316546	0.125089380409855	0.394103243195299	-1.20497280809171	-1.15191507570249
LINC00276	-0.527364976112457	0.316576795966264	0.0957461134787987	7.51499235448194	-0.675319679565116	0.516714822239091	-1.30694853427804	0.191230191071937	0.48727039258682	-1.52264171476029	-1.45185045967043
ENSG00000287291	-0.153609158483615	0.206278467572708	0.456471907577739	7.19640013135027	-0.235653530032648	0.360818076197354	-0.653108991977869	0.513686015692874	0.780760374025274	-0.366579945947692	-0.441616895527384
NBAS	0.0102032706601027	0.02281173972875	0.654671775350763	303.504525260704	-0.00915941274024791	0.0500568123384147	-0.182980343980449	0.854813441458122	0.951110749677792	0.140107248356895	0.0788051556426881
DDX1	-0.053331286029928	0.0658230617339916	0.417812653866316	51.0920523824989	-0.0785694414888678	0.112747134022284	-0.696864201207445	0.485887783145559	0.762375876981021	-0.0564110893475913	-0.0806802648395444
CYRIA	0.0932019390548258	0.0528007032603764	0.0775360845626648	195.126992408353	0.11498338546903	0.0887651724396235	1.2953659899353	0.195194004613697	0.492811803262884	0.396829907557825	0.364051635570725
SMC6	-0.0916848889427033	0.0710604459348385	0.196968029761666	63.6070306020251	-0.141246196506987	0.115497089968029	-1.22294160438229	0.221351753090176	0.524207876172533	-0.175042377296426	-0.224694448506416
GEN1	-0.483704280403408	0.125876241172091	0.000121689564010968	16.2374348705584	-0.703925540803801	0.218951444440556	-3.21498468577087	0.00130451481493489	0.0233487993807773	-1.38759509146167	-1.51757897023525
RDH14	-0.0626631668728797	0.110052868800048	0.569090491167001	13.5025934070927	-0.067378090409607	0.204510088659069	-0.329460961321719	0.741807296681454	0.906970302570042	-0.0852754712911105	-0.0549655754089383
LINC01376	-0.540611622953053	0.0603397612688009	3.26274968430464e-19	135.958753776773	-0.807834421438064	0.113466399068399	-7.11959159778299	1.08247329287167e-12	1.59576244701882e-09	-1.56361483478965	-1.75633339547561
TTC32	0.162321379714202	0.0876557889205015	0.0640539088736825	17.9575780105139	0.277385153343685	0.168905922867975	1.64224645668881	0.100538938508946	0.350107144618719	0.610622814742396	0.737206851085057
WDR35	-0.124141409271352	0.0550208733824431	0.0240543375461077	85.8409887418177	-0.195873372824684	0.0921596778833311	-2.12536954689282	0.033555789280944	0.1868614969024	-0.275433436193335	-0.350212883548963
WDR35-DT	-0.239056993788307	0.187743421060615	0.202905379919275	4.4344134055384	-0.259902462537896	0.358753862392356	-0.724458994823728	0.468783992611817	0.751214408405224	-0.630878107914087	-0.497334365561162
LAPTM4A	0.0946233486337409	0.0569895379423812	0.0968413484714558	91.2150593267275	0.220188701075834	0.109503775740218	2.01078638236365	0.0443480251154934	0.222027655224712	0.401226460586572	0.605784916755263
RHOB	0.0460260789188118	0.0864886742490522	0.594613054115821	186.745774568796	0.12981599861699	0.1444419481664	0.898741676257647	0.36879027261704	0.674920218375339	0.250910551278386	0.398132957641921
HS1BP3	0.0261669347722315	0.100735406756002	0.795049630951477	22.2959500355629	0.0947583260254362	0.166124752905931	0.570404616818865	0.568403298942291	0.812764212136836	0.189484357420451	0.317579934466526
LDAH	-0.0760176357417478	0.048128543975324	0.114228080999305	101.738821075689	-0.134583965162617	0.100580057711625	-1.33807802684391	0.180871002776574	0.47440152051419	-0.126582094957977	-0.209386447826071
KLHL29	-1.66362482410658	0.695157083387141	0.0167037782685721	5.51635559068833	-3.19634252595803	1.0200144583881	-3.13362472430942	0.00172661521905291	0.0284830034508261	-5.03719990421241	-7.24447720181513
ATAD2B	0.106750651074777	0.0249619371656828	1.898229108616e-05	271.356206402389	0.144099771216787	0.0514397596954285	2.80133056744419	0.00508923577206503	0.0576708925784812	0.438737343493635	0.430953192991507
UBXN2A	0.0849358634249817	0.047160029419602	0.071700706113362	154.357353803983	0.123635179001017	0.0799087865935985	1.54720380913557	0.121814107757109	0.3896897951054	0.371262161015707	0.383931110543595
MFSD2B	-0.250131058600876	0.178459644778419	0.161031344260938	5.97118245239908	-0.478834865869022	0.326803112881832	-1.46520901115824	0.142863901825559	0.422289652206209	-0.665131228136761	-1.00038164895743
WDCP	-0.100827457147697	0.177712331019196	0.570467368885524	5.16318175821135	-0.0573844503303727	0.310768744861292	-0.184653222948742	0.85350103780582	0.950183497807166	-0.203321197510137	-0.0320029010098666
SF3B6	0.0640036185962116	0.0838567971507819	0.44531489672476	17.0743876834527	0.154562896144199	0.183248713496298	0.843459652159148	0.398971422123637	0.698735391111381	0.306516766186838	0.454994616236697
FAM228B	-0.0492821230630884	0.0444204319859807	0.267237318139056	151.061119993342	-0.0999813165481723	0.0744254421866201	-1.34337551260322	0.179150411895445	0.472374484438461	-0.043886648841615	-0.129878946337196
TP53I3	-0.298704792093723	0.123813938264297	0.0158422506152164	7.90155780590265	-0.387005254519154	0.249623524798681	-1.55035569997367	0.121056165139762	0.388491346508288	-0.815374337704454	-0.789382108359418
FAM228A	-0.222242112745109	0.130833674670268	0.0893830006784032	10.9982836692266	-0.375919937169785	0.226367263235578	-1.66066387779124	0.0967809719948164	0.343198660546457	-0.578868105114675	-0.76391105568134
ITSN2	-0.00238399674610468	0.0388815742991984	0.951108897662234	225.235061974443	-0.0109821736455419	0.0622570194359341	-0.176400568884335	0.859979257767725	0.953011934938934	0.101173650708958	0.0746169454566326
ENSG00000242628	-0.113903235879238	0.143643859836294	0.427803558565775	9.9269098072021	-0.161646775607848	0.253436712894948	-0.637819097957021	0.523591446139739	0.787107960439649	-0.243765806466026	-0.271569446178083
NCOA1	0.16532099104341	0.0244557663407444	1.37991328275413e-11	1640.71105206374	0.230718239371726	0.0498691597434305	4.62647136143335	3.71948270898664e-06	0.000300075281636454	0.61990089367905	0.629978939908402
PTRHD1	0.191964989607841	0.151337877404687	0.204636213094422	6.82345747203848	0.352758919192139	0.271844133749426	1.29765139429971	0.194407153023838	0.491580600878616	0.702313278064259	0.910395321921256
CENPO	0.169673840056013	0.102865730324573	0.0990515756235431	12.8245612510275	0.300088390093409	0.18125482560684	1.65561600409101	0.0977996070786102	0.34507015693368	0.63336466358318	0.789372731500563
ADCY3	0.0177167676402984	0.109833444252208	0.871852583678349	91.4984175887033	0.0376115392796536	0.17400972496967	0.216146191175288	0.828873795253452	0.940537437782836	0.163347198611045	0.186272118036024
DNAJC27	0.0424273089536385	0.060077699263516	0.480059239945274	52.0162381139642	0.0631825958371109	0.107594408428705	0.5872293621929	0.557049674895739	0.807032746190414	0.239779218533167	0.245027470551595
DNAJC27-AS1	-0.217630740283591	0.0427963421596415	3.67113155524612e-07	83.9250475105657	-0.32091794403592	0.0844829910604662	-3.7986101108356	0.00014550978223008	0.00507437984654402	-0.564604697956661	-0.637531393254105
EFR3B	0.0149856164510416	0.0484762571312306	0.75722026864308	396.103590018222	0.000141872657634284	0.0921824409276395	0.00153904210179952	0.998772022553324	0.99975846405708	0.154899492044823	0.100176986766386
DNMT3A	0.0264405175380204	0.0353529974135437	0.454520293764899	168.724740437803	0.0145897845453029	0.0688568723215547	0.211885670280957	0.83219623024348	0.941550878962693	0.190330574552645	0.133374369681184
DTNB	0.0223006767188717	0.0591487896533199	0.706153715802333	190.351292664173	0.0170608974478353	0.102223488167534	0.166898016822457	0.867450293610215	0.956384387618451	0.177525658951999	0.139052316909051
ASXL2	0.183745141592092	0.0260210639549134	1.64833320711792e-12	186.292220990157	0.26028373621979	0.0522760556576702	4.97902400908473	6.39057156582329e-07	8.09605535245239e-05	0.676888517864558	0.69791243282852
KIF3C	0.240977049412111	0.133725020085193	0.0715400369267112	29.0232213183451	0.300889465149152	0.222263540147533	1.35375088936957	0.1758158665366	0.468919422986432	0.853912171989011	0.791213384708845
RAB10	-0.00535536565708927	0.0361405257302834	0.882199349298524	290.273296569077	-0.0219577576759678	0.060112342432569	-0.365278689656769	0.714903384193632	0.894111255107398	0.0919829282184818	0.0493980301833067
GAREM2	0.506663901540894	0.0823491309991605	7.62074786085162e-10	97.3025189018298	0.808369664268634	0.123096258075692	6.5669718714891	5.13487418435044e-11	4.62595109852371e-08	1.67570650330098	1.95726524208669
HADHA	-0.0862199210442481	0.0455913786222421	0.0586049519041142	134.544316816545	-0.117148316512144	0.0750715449381259	-1.56048895235468	0.118644378675181	0.383866170111082	-0.158138719461015	-0.169324056172666
HADHB	-0.0783711588885022	0.0475725000862656	0.0994748957583862	170.594743550413	-0.123728377621213	0.0773543904702559	-1.59950038865329	0.109709462320878	0.369557258204269	-0.133861762600984	-0.184443251938733
ADGRF3	-0.235915751536613	0.0696725765775447	0.000709030378166719	27.5606950280593	-0.331470568402773	0.137291880772456	-2.41434938860036	0.015763338499633	0.116667410821565	-0.621161951261864	-0.661778461936843
SELENOI	-0.316596825700202	0.0589190669753415	7.72575790517344e-08	60.3283864301396	-0.447262301155633	0.117035267656535	-3.82160275369489	0.000132587147273054	0.00472534764874692	-0.870716074322719	-0.927836458445356
DRC1	0.485863909836561	0.356290094189136	0.172669861850139	5.03979854567067	0.649068455692122	0.524260706206351	1.23806428368226	0.215692225884047	0.517635805081501	1.61137017977952	1.59123427089712
SLC35F6	-0.063328705187863	0.070013653877899	0.36572007496315	25.0454451699809	-0.0108056362864038	0.147976857568824	-0.0730224743512887	0.941788233304996	0.982156491091992	-0.087334043667357	0.0750225804269757
CENPA	-0.207378031354265	0.134343766881138	0.122676256442247	6.0168923265178	-0.249603200371561	0.260188887102743	-0.959315377189794	0.337399891073408	0.646035734283433	-0.532892108450622	-0.473669454497609
DPYSL5	0.0310158499111599	0.24419099191348	0.898928749828613	42.1431746281888	0.0439644284703367	0.417761314489967	0.105238151416705	0.916186838335338	0.973563727692118	0.204482506339965	0.200869334347843
MAPRE3	0.27431790953876	0.070644379807651	0.000103140826591826	86.6071852620582	0.398776206250446	0.122559207587312	3.25374334658909	0.00113895129115953	0.0214820690144786	0.957038576753159	1.01613056664397
TMEM214	0.00074233121577914	0.088005657798624	0.993269891875749	14.686445911813	0.0315846213096622	0.169885224571244	0.185917412119714	0.852509527360578	0.949927471701995	0.110843676065173	0.17242389517853
AGBL5	-0.0111769321389782	0.0984094987848648	0.909574115602401	18.8350362452277	-0.014119151714976	0.168422590986271	-0.0838316975905388	0.933190245683236	0.978958783838361	0.0739762775474387	0.0674090206730371
OST4	-0.190103684079044	0.172245997428008	0.269733935310386	21.1136554630734	-0.161789198188597	0.262387608538661	-0.616603806443696	0.537496083226353	0.795643204326423	-0.4794609335387	-0.271896694640393
EMILIN1	0.178342413859914	0.100901084735126	0.0771449492429216	19.7412911463733	0.333366341525473	0.193793532404054	1.72021396890797	0.0853935547637854	0.320852212381118	0.660177374696006	0.865836438152401
KHK	-0.0748211891068428	0.199809854788244	0.708060655606655	4.26071242534268	-0.0251137041838123	0.368275250880188	-0.0681927556190371	0.945632193727385	0.982800583684588	-0.122881373396469	0.0421465210729173
ABHD1	-0.0455144374513472	0.0939727773319841	0.628147141120426	13.704769270328	-0.111235255585242	0.182268746215685	-0.610281564419243	0.541675307046921	0.797951540568937	-0.0322328441723731	-0.155737445919567
PREB	0.00727385082236712	0.0950970902038729	0.939030320305953	12.3489114900355	0.0856164823893018	0.191724013942699	0.446561078232432	0.655192003356827	0.863086395323664	0.131046278281052	0.296574457267084
SLC5A6	0.177277174634053	0.0955598900599725	0.0635759379705128	13.5901489736413	0.29826016491676	0.176620447754424	1.68870687799108	0.0912756169100034	0.331866682469196	0.656882489946198	0.78517196590097
ATRAID	0.0622859835296842	0.119270936323305	0.601515322778245	14.2986223310325	0.177621769588452	0.209120807905855	0.849373964107945	0.395673235877285	0.696584213764635	0.301203959965434	0.507977653319454
CAD	-0.10471001138829	0.0708951046422237	0.139683419452252	35.4776901132965	-0.176532536113685	0.131534095288731	-1.34210476550721	0.179562028947554	0.472998353056129	-0.215330301612829	-0.305772886462906
UCN	-0.223614828737257	0.173753010615919	0.198104911994493	10.071915209681	-0.332729131518576	0.302937373065556	-1.09834296162122	0.272054758789018	0.578783401353025	-0.583114044316444	-0.664670298625949
MPV17	0.0271963250633522	0.0655769703633562	0.678344166375858	36.3072300593672	0.0494451114562025	0.122054732184671	0.405106058332841	0.685399553436389	0.878820207047085	0.192668358055682	0.213462457363196
GTF3C2	-0.188060979803123	0.0588143543133357	0.00138607398606629	35.5840446700614	-0.260434170833924	0.107605870480859	-2.42025987680896	0.0155094186745855	0.115670009339791	-0.473142657790208	-0.498556087014022
GTF3C2-AS2	0.047378297957838	0.125553072546285	0.705908512167676	9.07826315565226	0.0774396422574735	0.234550047963027	0.330162551361663	0.741277141384621	0.906867559235526	0.255093091483368	0.277786296389589
EIF2B4	-0.0288171944298373	0.0731488739094275	0.69361598066864	27.8328097548851	-0.0410735601257471	0.132675868626767	-0.30957822662757	0.756881716019477	0.913623707998095	0.0194132932020275	0.00547510079510983
SNX17	0.0996987916877075	0.0852738141563524	0.242338894404543	17.691090580807	0.239333255011731	0.176049895870462	1.35946263318345	0.174000035542615	0.46664294764052	0.416925281575368	0.649773909260502
ZNF513	-0.200567013179848	0.10682839917089	0.0604538353111016	9.96768792030823	-0.279396966556121	0.187203561480408	-1.49247676885336	0.135574202947952	0.412094632817121	-0.511824990972465	-0.542127448441148
PPM1G	-0.180605270973815	0.0775219252135655	0.0198203466741586	42.418879136725	-0.241809447935766	0.136270514681066	-1.77448106438659	0.0759836115025548	0.300744506742843	-0.450081451702119	-0.455761525243481
NRBP1	-0.157373678119496	0.0529132937671275	0.00293772363342014	49.5327247420469	-0.226845272086772	0.106977689702355	-2.12049141010546	0.0339646251740632	0.188426398160318	-0.378223957956914	-0.421377907768114
KRTCAP3	-0.148981976611133	0.172848623970443	0.388730617044833	4.42786595337809	-0.254089881986886	0.329271224661868	-0.771673510941668	0.440307823342327	0.730231520788011	-0.352267638800059	-0.483978631959292
IFT172	0.172487443964561	0.0565975277862318	0.00230665662682231	159.214378496649	0.239137248856129	0.0912865729349599	2.61963223251365	0.00880246387560925	0.0812411805389184	0.642067404136862	0.649323540276266
FNDC4	-0.298960131162963	0.136319774337254	0.0283016366120033	14.9681279214573	-0.434935701941922	0.245767033859331	-1.76970725126164	0.0767759213124215	0.302919304136795	-0.816164125373594	-0.899513276706958
GCKR	-0.579446300187175	0.273936553067211	0.0344080216025799	7.50455460933441	-0.850852162253512	0.415070671338358	-2.049897092247	0.0403744740247087	0.209373991296667	-1.68373413069617	-1.85517649647755
C2orf16	-0.120112473051515	0.297774067442205	0.686677664786908	2.69154917640279	-0.0624009509004575	0.544440966218153	-0.114614723675026	0.908750508816983	0.97021830919053	-0.2629715589113	-0.0435294587306086
ZNF512	-0.183403224728729	0.0600620723425496	0.00226142451655124	49.0690484180317	-0.287585547932244	0.111300106987638	-2.58387485615073	0.00976972361298302	0.0864769858668847	-0.458735784864026	-0.560942587513539
CCDC121	0.177921779473946	0.139780538161377	0.203065888042569	6.10771620370019	0.334967829625028	0.268955601798044	1.24543912595861	0.212970378750552	0.514223892468575	0.6588763131223	0.869516223445097
GPN1	-0.326702722591489	0.116495629549544	0.00504071290466434	21.4642913142624	-0.555136410061923	0.197394475983626	-2.81231988532431	0.00491855613875332	0.0566649418268494	-0.901974560437257	-1.17570190279453
SUPT7L	-0.14968850889022	0.0646510805712541	0.0205949447042295	43.6672075100623	-0.19754804825078	0.116411848732561	-1.69697544022875	0.0897013038757896	0.328870979798735	-0.354453009348847	-0.35406083346798
SLC4A1AP	-0.0908470819008126	0.0545751934976004	0.0959881416012906	46.4420823450768	-0.120124180134585	0.103850432375785	-1.15670370730776	0.247393434518373	0.5524201770685	-0.172450961604447	-0.176161783654983
MRPL33	-0.155846770546305	0.0735306110665568	0.0340497947756194	54.6768889107526	-0.208742487051463	0.127401586760624	-1.63846065311315	0.101325635544534	0.351389329766928	-0.37350108974559	-0.379782617644954
RBKS	-0.0998959039302466	0.0858016499013312	0.244316418585901	29.1431731484857	-0.199398123158568	0.149239803088147	-1.33609210835527	0.181519169102091	0.475066953866932	-0.200439816112141	-0.358311803823586
BABAM2	-0.102083121594454	0.024423168674821	2.91809652544515e-05	372.629917976415	-0.210692896060482	0.0640682857739758	-3.28856771357638	0.00100698558203961	0.0196501542699811	-0.207205085313042	-0.384264128552293
ENSG00000223522	0.0168611235276549	0.190477788246732	0.929463265060291	2.89701566555716	0.141000991459962	0.355143749750486	0.397025124499657	0.691348933356904	0.882124030475691	0.160700611187705	0.423833037570033
FOSL2-AS1	0.442487645753297	0.259578934347067	0.0882622973290637	2.59020843882525	0.653285029227212	0.521696798145855	1.25223124149703	0.210485615149262	0.510963283721622	1.47720333015371	1.6009228132499
ENSG00000270640	1.02189776352353	0.261043224925878	9.05283931674585e-05	4.84390818301182	1.38808283555992	0.422891543205209	3.28236130010846	0.00102941614217322	0.0199677178965084	3.26937312129406	3.28928887828663
PLB1	-0.664341323883259	0.241580488054883	0.00595990427573817	4.05332849573438	-0.922855921317234	0.457755319270629	-2.01604630785652	0.0437951337042708	0.220484907838701	-1.94632239455283	-2.0206216057451
PPP1CB-DT	-0.0708452257350887	0.100997995328056	0.483021104073357	24.5500720474393	-0.157296215101654	0.176775407928844	-0.889808242812648	0.373568859803285	0.678592206852255	-0.11058334609767	-0.261573038106035
PPP1CB	0.152470391886283	0.0443686756894146	0.000589407985093563	162.523540656329	0.220081149568289	0.0822565313021831	2.67554619778197	0.00746075899893444	0.0731461112011614	0.580152786248538	0.605537792561347
SPDYA	0.0116597153126742	0.0855790596078934	0.89162763579877	15.628152140659	0.052342514090329	0.163061346129268	0.320998908281024	0.748211218228781	0.909656103973452	0.144612168151619	0.220119902774774
TRMT61B	0.040577049901351	0.0526909388597259	0.441243301515027	40.5828775408159	0.031540384874008	0.102285276121108	0.308357038960948	0.757810668190861	0.914268212929232	0.234056193895533	0.172322251847326
WDR43	-0.323125833183804	0.0482239348906194	2.07667590425796e-11	56.7290218949974	-0.46847736132075	0.0854029043449806	-5.48549683308615	4.12308943830062e-08	9.2861136571504e-06	-0.89091090630679	-0.976582912696852
TOGARAM2	-0.124684001134428	0.145291125354596	0.390800437793135	92.816430685464	-0.242445781300801	0.217949663062869	-1.11239346688444	0.265969012369168	0.571981785443466	-0.277111723672446	-0.457223646728217
CLIP4	-0.0153235790408046	0.0587155772339307	0.794108092235384	393.179220868994	-0.0324339967192248	0.0984452743947481	-0.329462200381201	0.741806360280205	0.906970302570042	0.0611503100952688	0.0253264742567512
ALK	0.0931091944433561	0.121009436040713	0.441633651203259	269.571615634029	0.0866096136552052	0.188267262811427	0.460035443028434	0.645490780390507	0.857762721856303	0.396543039783395	0.298856403556291
ENSG00000288553	0.200366204748932	0.120396084280137	0.0960674217791627	9.2867955088182	0.298534759575669	0.22913559130749	1.30287380442373	0.192617848476146	0.489628924318351	0.728299023778673	0.785802909950811
ENSG00000233862	-0.00184895386378439	0.0825865378012989	0.982138390214813	36.7679558185936	0.0590464508774687	0.139717814454039	0.422612185197702	0.672578234785885	0.87166739254819	0.102828588483171	0.235523731251139
YPEL5	0.116239459707089	0.0737270747490082	0.114883365500092	25.4554287222388	0.209042614651367	0.135827670643399	1.53902819404292	0.123797413364845	0.392626414066952	0.468087117795445	0.580174233224567
LCLAT1	-0.0787407823367895	0.0432926399270497	0.0689414942173023	78.696740705827	-0.109731759834509	0.0773929006112982	-1.4178530455349	0.156233673429342	0.443274972972755	-0.135005042564176	-0.152282820466703
EHD3	-0.162182707023742	0.352845435715443	0.64577295224824	3.76764150212913	-0.168957746918315	0.568804335726122	-0.297040188174071	0.76643582729598	0.916895859493295	-0.393098735014791	-0.288368075347453
MEMO1	0.160132290048377	0.0941852082934539	0.0890961094992719	25.7754753813443	0.230437598006554	0.169320120958461	1.36095814662858	0.173526916305997	0.465956693958942	0.603851755265066	0.629334102167572
DPY30	-0.0319403148757065	0.0719661417660144	0.657169694808402	32.6075559417163	-0.0502351112401222	0.127025959646896	-0.395471220054268	0.692495157304703	0.883039755165448	0.00975318899342426	-0.0155756588442114
ENSG00000288937	0.335014334239975	0.244857871231838	0.171249743840875	2.66957695720506	0.513015993967116	0.45149395958281	1.13626325021304	0.25584640626154	0.561587572624832	1.14477830625315	1.27862261438219
SPAST	0.0704424819698292	0.0421614211046074	0.0947650334222371	93.5704410655139	0.108119676606867	0.0784568542346355	1.37807815087157	0.168179160600577	0.458891682365633	0.326432773991267	0.348280694199785
SLC30A6-DT	-0.332612188571144	0.213920444133624	0.119984040561204	2.82282561462535	-0.546068946323956	0.391196473370086	-1.39589434848344	0.162746312778054	0.451647838844093	-0.920253092492008	-1.15486733042755
SLC30A6	-0.140846284361968	0.0470105613576816	0.002734960127198	64.6977600993751	-0.204022518917435	0.0882936563702763	-2.31072680988345	0.020847949414165	0.1402778298544	-0.327103180272687	-0.368937411035912
ENSG00000289727	-0.275657008831539	0.12451643724643	0.0268411472657105	10.4118483873846	-0.43022225845953	0.240656073634699	-1.78770579924187	0.0738234856187961	0.295658592935144	-0.744085384252631	-0.888683061977743
YIPF4	0.118248526355662	0.047637757647836	0.0130557931980154	105.772081726257	0.207725228299609	0.084466139113915	2.45927220633893	0.0139219015624797	0.108433023889131	0.474301349210349	0.577147236693438
ENSG00000272754	-0.261268240130742	0.225962908728013	0.247581398323636	2.45039485317733	-0.335156564678414	0.391407899174071	-0.856284621198613	0.391840365648505	0.693658266716238	-0.699579574280737	-0.670247881652048
BIRC6	-0.0100162749242085	0.0286180697633121	0.726339995553043	605.785965445264	-0.0163137793751059	0.0503606175986703	-0.323939223802065	0.74598404744984	0.908475606616128	0.0775662990786199	0.0623663615431098
ENSG00000276334	0.0524687652260449	0.10213706695029	0.607455221090316	13.4327549261645	0.0368867833372276	0.193067590212629	0.191056320206843	0.848481468614292	0.947789693451556	0.270838383774738	0.184606825450663
ENSG00000276517	-0.0231893313385755	0.120716246737119	0.847665559778042	10.8906928056987	-0.0476178956769015	0.22079579370618	-0.215664867874558	0.829248988128243	0.940537437782836	0.0368208011337978	-0.00956200732845405
BIRC6-AS2	0.245090874044487	0.121969073005671	0.0444893276948936	14.6140416435827	0.441622429099184	0.219254261182353	2.01420226324307	0.0439883021792698	0.221111925812152	0.866636617085977	1.11457956587799
TTC27	-0.179017504214076	0.0587379704912125	0.0023057661395669	65.3471727794383	-0.281073506306164	0.111985062716405	-2.5099196222086	0.0120758645017617	0.0990001105968495	-0.445170340323649	-0.545979682070948
LINC00486	-0.266570775330183	0.0951959701105831	0.00510659347882847	186.836613996952	-0.383668270763729	0.15386696798017	-2.49350640881658	0.0126488300844894	0.102148121837689	-0.715980812556429	-0.781714624755518
LTBP1	-0.0550930381271097	0.0848661241757488	0.516224720809438	287.334203600643	-0.115030909949513	0.141675500032858	-0.811932267208053	0.416830498066458	0.71308184590309	-0.0618603536790426	-0.164458830180669
FAM98A	0.0494468063973626	0.15087853672806	0.743118907778962	24.6663228339159	0.0937895803255677	0.25404634776465	0.369182950870268	0.711991362920315	0.893004249448203	0.261491181928011	0.315354019594145
ENSG00000286415	0.0556896747309417	0.176422139741464	0.752259463043359	10.7597902251227	0.0773727928335121	0.305160152867636	0.253548152032394	0.799844656477169	0.928639702909627	0.280800958706786	0.277632694544414
LINC01320	0.0267727699346821	0.294518637640886	0.927569282715266	3.86906775656569	0.0785780382808305	0.499932650083852	0.157177248310649	0.875105158635148	0.958961025302578	0.191358262351095	0.280402021692311
ENSG00000226994	0.026114503441961	0.134465016244979	0.846011146577394	198.977085928199	0.0146728573268117	0.206268304305819	0.0711348133499818	0.943290461292966	0.982382555510009	0.189322182402553	0.133565248401859
CRIM1-DT	-0.81860188596685	0.166005386200518	8.17357723499225e-07	4.47326143790709	-1.06010703894336	0.339362472726091	-3.1238192910004	0.001785200593693	0.029182270995288	-2.42346476892913	-2.33598744841801
CRIM1	-0.157980334413396	0.0517340977119549	0.00226039158108255	342.696979817865	-0.259284623643543	0.0955573980660827	-2.71339141595541	0.0066598390360503	0.0685253488633196	-0.38010040272408	-0.49591473935393
FEZ2	-0.209115146011361	0.0735754481625828	0.00448052717705234	102.959295772968	-0.297257123624017	0.128765258248907	-2.30851960898809	0.0209702534780492	0.140750674834456	-0.538265166871099	-0.583165245301429
STRN	0.0579967051399184	0.0460466131679495	0.207841983606003	114.654943354606	0.0872819731825806	0.0811398649998804	1.07569778656532	0.282062437686388	0.589584496740888	0.287936819954983	0.300401303390968
HEATR5B	-0.0362285017907792	0.0518254683480991	0.484521891784801	109.535365704165	-0.0493115869310546	0.0856461720314361	-0.575759380266931	0.564777832747963	0.81070411255598	-0.00351057498351798	-0.0134536504628198
GPATCH11	0.183375310483138	0.103011730019352	0.0750530368339638	15.6305981737931	0.295233863525344	0.198233840886821	1.48932120875318	0.136402805445891	0.412799173899014	0.675744595587461	0.778218346105422
EIF2AK2	-0.0249386596200858	0.0793707896734995	0.753365721916462	94.123639130061	-0.00909975035225882	0.124526913911299	-0.0730745673079204	0.941746779886363	0.982156491091992	0.0314099648284617	0.0789422436284874
CEBPZOS	0.054627706379094	0.0560961194339336	0.33014429767488	61.4181387125725	0.093591979929226	0.101578510996155	0.921375781269017	0.356854268656674	0.664518554226122	0.277516191076816	0.314899987477084
CEBPZ	0.0205650780770479	0.0864691621062762	0.812011897757469	42.6167372228461	0.0398522736562428	0.148198839634885	0.268910834622094	0.787998299161898	0.924615080984757	0.172157289708827	0.191420717895183
ENSG00000272054	0.286986285085608	0.160782852533807	0.0742725223927137	5.72712416713853	0.396540981438394	0.279194488476906	1.42030375886591	0.15551926733379	0.442116757958057	0.996223049480794	1.01099462626979
NDUFAF7	-0.0121379210839271	0.0749195165959851	0.871295769623268	26.4221287954528	0.00850286334739022	0.13123847185539	0.0647894114216706	0.94834167219896	0.983708089066611	0.0710038486858491	0.119388275680169
RMDN2	-0.113458545822428	0.0840887636359866	0.177249877196679	56.3625290802246	-0.153928622176663	0.135269817087859	-1.13793768255549	0.255146504885985	0.560858848208097	-0.242390338448136	-0.253835222932377
CYP1B1-AS1	-0.448901108060036	0.324095143490191	0.166024792904233	8.6061866262477	-0.589659392012734	0.510457057972452	-1.15515964135137	0.248025058411022	0.552848707517957	-1.27994561797702	-1.25502635189779
ATL2	-0.00257969795138656	0.0347010475378121	0.94073934344323	188.45237612869	-0.0171128195533225	0.0702499157292939	-0.243599147068963	0.807541288940597	0.931722338198283	0.100568328541741	0.0605303839314794
HNRNPLL	0.115501382986202	0.0447096345176195	0.00978412552608655	68.9038742360676	0.143269671192632	0.0967634782767747	1.48061720955126	0.138708606797222	0.41578763830274	0.465804177332122	0.429045848278048
GALM	0.207766952629237	0.0640040349168866	0.00116975551940504	46.6770962733332	0.326215762077241	0.110219603105177	2.95968913774758	0.0030794960598275	0.0416388602647761	0.751190230501072	0.849406345980518
SRSF7	-0.0533414752866448	0.104644263905145	0.610232901137775	40.5325492301381	-0.0241460133446002	0.175328920261051	-0.137718371325442	0.890462999534082	0.964579024745803	-0.0564426056734579	0.0443700121616111
GEMIN6	-0.00655301147812312	0.207871274330048	0.974851355380306	4.33684047189061	0.0485993813388234	0.397869430783717	0.122149070973091	0.90278095979364	0.968322130024764	0.0882784974619007	0.211519198934747
DHX57	-0.0761804620199127	0.0620935217120883	0.21987276926403	69.8947317507233	-0.131168391043025	0.101848284994592	-1.28788021369225	0.197787664101522	0.495382741583434	-0.127085731894891	-0.201538384880811
MORN2	0.0716929504805972	0.133792459986555	0.592060875584325	10.3660982225024	0.137419212119995	0.256521702632918	0.535702089567999	0.592164459248388	0.827609007754934	0.330300590277243	0.415603080106998
ARHGEF33	0.279042547649753	0.111774551670408	0.0125433960335474	11.4571213287138	0.39852905857679	0.219711053296936	1.81387805755127	0.0696965015962151	0.286801028498771	0.971652325179194	1.01556268832199
SOS1	0.108301930868198	0.0318376096414937	0.000669686140478037	370.736320996465	0.14826261990635	0.0583115260207071	2.54259543565538	0.0110032547946105	0.0934182092928819	0.443535597266068	0.440518290220659
CDKL4	-0.346969947350247	0.307846626600458	0.259705676502049	2.52056107289911	-0.468357464691048	0.568164543268826	-0.824334200787053	0.409749690755129	0.706711442808464	-0.964662985870142	-0.976307422760495
MAP4K3-DT	-0.102600245675616	0.0845432333536057	0.224906934583683	113.658181915449	-0.1689480373885	0.134491912143547	-1.25619477555035	0.209045360479338	0.509853492253807	-0.208804598556091	-0.288345765481383
ENSG00000289003	0.429961012316443	0.240610525064987	0.0739442034065211	3.15475671039643	0.645260802712854	0.452096929062539	1.42726207862295	0.153504366760923	0.438552997074545	1.43845727905503	1.58248531707306
TMEM178A	-0.827586836382205	0.468360456498091	0.0772304060289055	4.51687570013558	-0.869732049475744	0.644560584852894	-1.34934103932874	0.177227449515681	0.470430214168162	-2.45125606254904	-1.89855735665843
THUMPD2	-0.0944285049797779	0.0470671104024826	0.0448293217411884	58.2098156011795	-0.135650705782144	0.0869838488429944	-1.55949302757335	0.11887973355365	0.384474224033902	-0.183528638805037	-0.211837528445368
PKDCC	0.373540342196464	0.162354408152196	0.021404568639478	17.8054535654451	0.590318818859041	0.2704891962913	2.18241181885618	0.0290791528369063	0.171867895688529	1.26394285915838	1.45624353969549
EML4	-0.0924222341501268	0.0603510089857488	0.12566770341021	105.808596842249	-0.119058907890795	0.105194640924163	-1.13179632388903	0.257720073602128	0.563840894971951	-0.177323055120058	-0.17371407696487
COX7A2L	0.0041251489104954	0.110287138589997	0.970163109081595	27.4996421682443	0.0595007003469663	0.188631502463111	0.315433528175402	0.752432513393366	0.911984874593528	0.121307048200848	0.236567473329233
MTA3	0.0370143822598788	0.0360431507250987	0.304445725037819	173.825150448541	0.0582112127929693	0.0729325754462799	0.798151065374705	0.424782830693837	0.718014889498128	0.223036529020692	0.233604580668568
HAAO	-0.00078972737969226	0.219991465375242	0.997135752838948	2.83306532423468	-0.0575850152634681	0.405270904701262	-0.14209017868163	0.887008775742064	0.963587683944276	0.10610487525923	-0.0324637448283377
LINC01819	0.0561728483626221	0.104548992244122	0.591069159410017	13.640079966597	0.0451720834348869	0.199895892940835	0.225978046723836	0.821218494885843	0.936911038494848	0.282295460028071	0.203644197912822
LINC02580	-0.405158281922966	0.0754037696454704	7.73585829064503e-08	32.3941681720147	-0.659121664656692	0.141761755614506	-4.64950269414725	3.3273633717254e-06	0.000276700125312303	-1.14464495756803	-1.41463181468177
ZFP36L2	-0.0277320462180908	0.0987500803819241	0.778840317570491	165.550826358998	0.0223774794162991	0.158127307398429	0.141515591357761	0.887462643870699	0.963587683944276	0.0227697583108632	0.151268380294352
THADA	-0.0170505687296148	0.0371981376478238	0.646685513792814	221.048015960154	-0.0604829913990445	0.0764001704202985	-0.79166042518375	0.428558703631571	0.720625344087542	0.0558085691505173	-0.0391225079907008
PLEKHH2	-0.215474223980799	0.136991375769788	0.115741148398184	60.0708243208908	-0.333182306631597	0.217165423332627	-1.53423275915001	0.124972401138613	0.393811204209823	-0.557934390943662	-0.665711572124249
DYNC2LI1	-0.0771774258173717	0.0463337251457767	0.0957760212758882	120.744896405093	-0.0972882942135281	0.0855519833384347	-1.13718338742266	0.25546163020039	0.561247228739944	-0.13016943434652	-0.123691111421232
LRPPRC	-0.190172114366247	0.0586784811530539	0.0011914567492069	132.788355902272	-0.276628852755959	0.106236890474337	-2.60388695038832	0.00921731542680109	0.0834468485302532	-0.479672594829665	-0.53576707370394
PPM1B	0.18365651255391	0.0456093097143032	5.65571928209554e-05	280.319393177756	0.266240595575058	0.0739345153633737	3.60103253895069	0.000316955901013983	0.00844618433996016	0.676614379943978	0.711599679990876
ENSG00000289272	0.380895878025414	0.137845171792027	0.00572350114793885	7.05727465808106	0.56447260891895	0.254445045398834	2.21844606183689	0.0265244334215453	0.162125975259622	1.28669422076909	1.3968559593345
SLC3A1	-0.05819631785711	0.218813716510511	0.790267826607847	2.72567024781084	-0.0472925302472308	0.412719162373033	-0.114587677430121	0.908771947354153	0.97021830919053	-0.0714590886941778	-0.00881440581759258
PREPL	-0.082619972148217	0.0737779775010461	0.26277939792043	113.518336822537	-0.117948725116124	0.124280807186192	-0.949050201608507	0.342595080107652	0.65098685481904	-0.147003740172175	-0.171163178055553
CAMKMT	0.0935475456305223	0.0312815384775028	0.00278518073681057	410.958009112151	0.120983309964533	0.0606657191427332	1.99426153145709	0.0461234808818675	0.227060827559309	0.397898901083458	0.37783783474509
LINC01833	0.255481753293119	0.392230885197196	0.514817014697944	2.76547364141555	0.335856974120818	0.66480777524407	0.505194112685452	0.61342250494786	0.840282086520907	0.898776580337653	0.871559236340165
SRBD1	-0.0301728393025831	0.0435662589656173	0.488577204385211	89.9084758598822	-0.0709859836952279	0.0848175488716552	-0.836925667383325	0.402634351687936	0.701678521974376	0.0152201565723135	-0.0632555356363889
PRKCE	0.103690978564131	0.0729761236382046	0.155349002572764	253.580419993073	0.0944472015426426	0.121913810033926	0.774704699298298	0.438514173545108	0.728580516209782	0.429273489694424	0.316865054789118
EPAS1	-0.172266265864905	0.0612548711340653	0.00491906205010519	85.4963115309072	-0.238189990336906	0.114473421177681	-2.08074492652051	0.0374572595188798	0.199073039140108	-0.424288127446982	-0.447444993360712
ATP6V1E2	0.155429637152877	0.121639132878462	0.201322409783325	22.7973983811103	0.251746990484064	0.199702174874553	1.2606121622972	0.207448614550126	0.508001620891702	0.589306009170801	0.678297306487874
RHOQ	0.327188367906642	0.0455729779970496	6.99985810232965e-13	272.252649356234	0.481715547851883	0.0813987315046248	5.91797364587326	3.25932175968631e-09	1.22914329430403e-06	1.12057185900805	1.2067026786039
RHOQ-AS1	0.360521162233398	0.076035347436924	2.12147685916562e-06	22.1572154185156	0.506944475286916	0.155960655557537	3.25046386522717	0.00115216909338475	0.0215993798461195	1.22367331549728	1.26467191118936
PIGF	-0.099072542214332	0.0645038222473912	0.124558642868988	53.8313804182324	-0.14469016240811	0.109319604724662	-1.32355182560835	0.185651933517248	0.480455115530752	-0.197893081167086	-0.232607748065135
CRIPT	0.312015152426966	0.0646239253966121	1.37794998884942e-06	60.7301658858606	0.462394204794205	0.110550151969389	4.18266457853664	2.88112308981296e-05	0.0014831838737907	1.0736396816381	1.16230747264606
LINC01118	0.0563716206314677	0.0905095449707449	0.533399431411528	20.9051927254966	0.0895276778546019	0.147801190592016	0.60573042406492	0.544693777672447	0.799055029739135	0.282910281282681	0.305561323640972
LINC01119	-0.158191801490874	0.22462989055645	0.481287628383629	3.60852217375907	-0.283410239092597	0.393780358304646	-0.719716545316713	0.471699537129497	0.7540227699522	-0.380754490211428	-0.55134886023897
MCFD2	0.161782239528401	0.0515756405507332	0.00170805191206182	50.659722816214	0.257962616707637	0.0991347538261112	2.60214109332556	0.00926437287932793	0.0836475894271613	0.608955203624554	0.692579129730119
TTC7A	0.0321032502917618	0.0518673932433496	0.535950222308073	158.892477286661	0.0296746969546685	0.0899724927970926	0.329819659677445	0.741536231564503	0.906867559235526	0.207845937618122	0.168035407025778
STPG4	0.0960861436719149	0.102668065393312	0.349329184684992	43.9536568933135	0.139225047603763	0.177838641318838	0.782872870436255	0.433701770270419	0.723848076029756	0.405751022719063	0.419752400264946
EPCAM-DT	0.23674088141519	0.120802950960074	0.0500276333021163	29.1645863498847	0.349017072803763	0.190668946577565	1.83048723490891	0.067177113847698	0.280802243974386	0.840809307400638	0.901797573794807
EPCAM	-0.665581954169494	0.218383566235277	0.0023054956838666	3.95228553029176	-0.769229780799505	0.390946996016418	-1.96760632166925	0.0491133518076275	0.234703562152153	-1.95015978028838	-1.66763040174679
MSH2	0.0241056665479619	0.111337215373216	0.828589908792117	42.6375711018282	0.00485896028245868	0.181243129576752	0.0268090729497199	0.978612016652683	0.992940336756346	0.183108661640078	0.111015574746536
MSH6	0.23307896895579	0.112371412186474	0.0380622390409622	25.226219750037	0.354912197718703	0.203362410741432	1.74522025198629	0.0809465373007544	0.312064544985948	0.829482669003654	0.915342971957074
FBXO11	0.0335323115632365	0.022720859924369	0.139987350253085	387.28832511189	0.0407490730738656	0.0482420240417287	0.844680004276318	0.398289526631495	0.698259813322552	0.212266158049	0.193481319724434
ENSG00000233230	0.0411250094197195	0.136657979435668	0.763464951228391	6.48131072901079	0.0659004806452259	0.228164260005035	0.288829112165822	0.772712152810663	0.920465751118615	0.235751084035469	0.251272432688325
ENSG00000230773	-0.7395921429631	0.147526041547762	5.35046811990937e-07	14.3145793894401	-1.00414145521809	0.252483537115634	-3.97705714475238	6.97734020360933e-05	0.00285718557428608	-2.17908022976713	-2.20739371615945
FOXN2	0.113041366950148	0.0530352324773887	0.0330529864804833	161.589740257626	0.153193673106417	0.089655307252909	1.70869609173578	0.0875072584424456	0.324643720636627	0.458195117202996	0.451848513060374
PPP1R21-DT	0.508285438845194	0.189887422253746	0.00743350797259457	2.98475011566413	0.717000627102943	0.342023257801056	2.09635049883069	0.0360511101313173	0.195090146861328	1.68072207013844	1.74732397604569
PPP1R21	-0.0142199409559232	0.0644548984506052	0.825389519917266	103.698474641233	-0.0224219375618718	0.111998199444505	-0.200199089566452	0.841324879181891	0.945062637906175	0.0645639661144077	0.048331470701666
STON1	0.135596831827152	0.253992732240607	0.593437657908237	6.95148948601984	0.179791927443342	0.4170756273734	0.431077520821847	0.666412004944049	0.867336493159694	0.527961283753999	0.512964087473708
ENSG00000282890	0.47032832826558	0.362261429546054	0.19418017565076	2.69773390435658	0.541452141664562	0.606896165563762	0.89216602837092	0.372303947976655	0.677204803184457	1.56331717013161	1.34396116925942
NRXN1	0.179516477093515	0.0354694467218204	4.16717505781907e-07	7906.73755832305	0.244811526757307	0.0677984522600069	3.61087190926506	0.00030516935940211	0.00826147968625144	0.663808862299717	0.662361491899653
ENSG00000285548	0.0717955947096812	0.245904883357936	0.770313460912029	2.61556296427431	0.125566419084294	0.444528847953573	0.282470799504577	0.777582533912264	0.921798257907835	0.330618078496653	0.38836857645863
ENSG00000231918	0.0573170597662736	0.134184397373682	0.669269021454094	85.455448763258	0.0418937402508754	0.213241432558607	0.196461540087251	0.844248932594009	0.94589936848525	0.285834613124316	0.19611145443737
ASB3	0.187802120774926	0.0464629768418023	5.30032254915202e-05	1153.39924545056	0.255167630786554	0.074878322201486	3.4077637330059	0.000654975798306148	0.0144701465195266	0.689437134659066	0.686157010147368
CHAC2	0.295219268917519	0.145398012015973	0.042313699607018	9.84278187037687	0.427811359268087	0.25908070539761	1.65126676882992	0.0986841146832802	0.346592787546315	1.02168843999085	1.08284547328311
ERLEC1	-0.0213152661039217	0.070492564105484	0.762365377481155	61.8594436546054	-0.0280520462722028	0.121996095079327	-0.22994216539441	0.818136710809849	0.936057369951504	0.0426174605243829	0.0353950078991539
GPR75	-0.173192573804058	0.143980096925127	0.229017936295641	5.35173955129936	-0.301716991282005	0.294550017245093	-1.02433194234359	0.305678515535966	0.618219357437169	-0.427153284707667	-0.593412811561707
PSME4	-0.0410352099130116	0.0407028429005069	0.313374923537746	249.188686393741	-0.0787984080089082	0.069512548673292	-1.1335853671437	0.256968513884447	0.563032214721009	-0.018378173645145	-0.0812063678016574
ACYP2	-0.132281398490687	0.0380037040570836	0.000500011679872812	544.75381927023	-0.20820882942109	0.0684410776874644	-3.04216176098036	0.00234885631000196	0.0347430148968639	-0.300611185652113	-0.378556417150471
ENSG00000272156	-0.18247628346557	0.167390740117893	0.275659524679746	3.99080604085185	-0.278497811024704	0.312151672399704	-0.892187470545067	0.372292456809021	0.677204803184457	-0.455868668672843	-0.540061432901429
ENSG00000289065	0.237186639386121	0.155761855740822	0.127820823954719	4.7782232043315	0.341891899719472	0.288362465519514	1.18563246122729	0.235767477062966	0.539087056973077	0.84218807857698	0.885425858556476
C2orf73	-0.500006945321605	0.0803755618792951	4.94365551068291e-10	27.2690863504594	-0.762872953705765	0.165506658873148	-4.60931879659578	4.03990461489129e-06	0.000318015015704258	-1.43802076178637	-1.6530241372018
SPTBN1	-0.0562225622762497	0.023461238612724	0.016556914281316	838.65033110923	-0.100466500621956	0.0434540979995965	-2.31201440708513	0.0207768893830418	0.140032434844309	-0.0653540777207325	-0.13099376774577
SPTBN1-AS1	0.00969758360695138	0.106266703082139	0.927288361338182	11.0565560050873	0.0506883831896717	0.218562067081526	0.231917568618	0.816602038724477	0.935565239976912	0.138543110913255	0.216319158603072
ENSG00000289627	0.154601004835263	0.0988184798672583	0.11770139672859	11.0091637590828	0.183683387741219	0.180188421204312	1.01939617714361	0.308014920319355	0.620849646913465	0.586742971760777	0.521905607785485
EML6	0.0995724820553003	0.0567239110608672	0.0791929353260594	326.570730024719	0.0968972106717223	0.0952082966359275	1.0177391476948	0.308801937752701	0.621804317752629	0.416534594045779	0.322494511269416
RTN4	-0.171995915067607	0.0630444376326099	0.00636868640051117	457.890471339765	-0.231512621859308	0.106899772995032	-2.16569797458846	0.0303342739204633	0.176434930378132	-0.4234519070962	-0.432102211653743
CLHC1	-0.0467627069241788	0.0736640091298523	0.525551833216598	79.1969014243065	-0.0657830926159209	0.123404452020566	-0.533069038748761	0.593985790438013	0.82892199464224	-0.036093858627938	-0.0513007030788096
RPS27A	-0.452845241238401	0.168135083819122	0.00707397176632248	34.9221232089136	-0.489559908068152	0.254484315929343	-1.92373312390724	0.0543880438416076	0.248855277351756	-1.29214519150484	-1.0250248870551
MTIF2	0.0530607923497206	0.0648097062202392	0.412948035127429	36.1938461849997	0.0825604029723832	0.116701563885549	0.707448985459622	0.479287504535034	0.75914496713617	0.272669579147491	0.289552415645411
ENSG00000240401	0.165946884001881	0.107790155892896	0.123673363673361	23.8101521750767	0.279785565047539	0.187864564226649	1.48929398260543	0.13640997159134	0.412799173899014	0.621836839252413	0.742722346134139
CCDC88A	-0.0320563423755331	0.0610203972662933	0.599348143939916	557.599468503422	-0.061582084761737	0.102958360673142	-0.598126119715902	0.549755783115302	0.802343603545832	0.00939430506345272	-0.0416479264389929
CFAP36	-0.107899603743354	0.0518379885108751	0.0373902267342544	58.9933374894081	-0.173729946842096	0.103818355231843	-1.6734029975155	0.0942479881634703	0.338772119821485	-0.225196009665693	-0.299333296442894
PPP4R3B	-0.0281832767430704	0.0421778197494381	0.504005064052745	134.199005009881	-0.0614840347541327	0.0762220508053056	-0.806643669443921	0.41987180664171	0.714798820974162	0.0213740600120124	-0.0414226341149154
PNPT1	0.120576480534977	0.0525257955344423	0.0217006539837045	78.5592159501723	0.176866904082958	0.0934004090059349	1.8936416442429	0.0582725919504893	0.258606554753458	0.481501929640982	0.50624317712456
EFEMP1	-0.105231935135853	0.114379800784091	0.357561253341558	541.812134138139	-0.138201462384584	0.179826655336006	-0.768526012600049	0.442174742602528	0.731887886704359	-0.216944660673833	-0.217698475294438
CCDC85A	2.26925778322686	1.28641930486267	0.0777301300001182	6.98119599723544	3.3992178063868	1.93679450804354	1.7550740629787	0.0792466401657415	0.308464598398383	7.12757455310791	7.91033157559606
FANCL	0.0504415229215128	0.152650625859261	0.741069253317494	37.4782690039302	0.0128337564206137	0.246304615358211	0.0521052210164597	0.958444852849872	0.987770836344318	0.264567933352702	0.129339493325506
PAPOLG	-0.0348557785081595	0.0954298387815728	0.714924564201213	27.095297998864	-0.0565529687138269	0.165305466611673	-0.342111908777211	0.732266675700143	0.902381367364809	0.000735386768364453	-0.0300923817718135
REL-DT	-0.553610319302755	0.107510473102316	2.61374326917719e-07	19.9077641200032	-0.900701970506931	0.187440889640136	-4.80525872575705	1.54551514818511e-06	0.000153755053024354	-1.60382102071507	-1.96971783543951
REL	-0.0542359598020798	0.087975203436583	0.537570220131271	25.486048406176	-0.0656045668130106	0.154199084531867	-0.425453672518093	0.670505986744141	0.870067686955184	-0.0592093301023901	-0.0508904992039892
PUS10	0.0139329822349848	0.0679795406836108	0.837604577067737	50.686811698784	0.0308599333810927	0.120877176968635	0.255299918106957	0.798491463189634	0.928395896399449	0.151643595771562	0.170758758870563
PEX13	0.0748133879512288	0.0771868675141726	0.332420362226755	36.4491238260671	0.13307293323456	0.132285855246301	1.00594982726456	0.314439705655697	0.625792128978005	0.339952395792013	0.405616510038182
SANBR	-0.127942317605453	0.07104762261	0.0717349441590195	59.4916623411071	-0.216846056173248	0.118906197896422	-1.8236732820449	0.0682014804135824	0.28317305660029	-0.287190001856157	-0.398402421614138
C2orf74-DT	-0.357528313196129	0.150269571467203	0.0173480828687685	5.40695399022838	-0.485018748322749	0.277455766594041	-1.74809395485517	0.0804477595985492	0.310604968964303	-0.997321000862387	-1.0145905336262
C2orf74	-0.111690122886198	0.0985708391910366	0.25717437000417	22.7719343926559	-0.159704505388908	0.171865956520669	-0.929238742925224	0.352765373303557	0.660025763642608	-0.236920440586381	-0.267106636002918
USP34	0.118124152160065	0.0282417089947279	2.88177119751506e-05	670.865836589737	0.155499782316182	0.0469826537440765	3.30972752546545	0.000933868316847532	0.0187189228998759	0.473916648168184	0.457147326555027
USP34-DT	0.100570209999104	0.11983658980624	0.401341431965588	11.9225348799799	0.141749430618993	0.207570229463352	0.682898655483832	0.494670883602608	0.768056592158167	0.41962066007366	0.425552747763726
XPO1	-0.151171492807778	0.05668988692774	0.00766137990698938	521.38221946236	-0.231060782037288	0.0998137418133583	-2.31491954754435	0.0206173353756531	0.139420646560296	-0.359040017577185	-0.431064006292001
ENSG00000289410	-0.297912616918666	0.126003219080061	0.0180629372461936	24.9242149778435	-0.447086231009544	0.213033617394133	-2.0986651612942	0.0358464278336652	0.194474966126033	-0.812924065652779	-0.927431897003881
FAM161A	0.107548952813123	0.107013682668245	0.314895942144648	32.0617022164293	0.155360418121755	0.175767980920343	0.883894878397472	0.376752962226152	0.681399290147143	0.441206565579685	0.45682710543498
CCT4	-0.126371303770368	0.0987748966737249	0.20076086275603	76.2939450529431	-0.175398335195538	0.164016742582164	-1.06939287071667	0.284892678434262	0.59312102625369	-0.282330708843573	-0.303166800374149
COMMD1	0.0110338318894811	0.0406829903417693	0.786225777742323	258.019222870992	0.0149134611151703	0.0731929965146978	0.203755302082427	0.838544723778598	0.943704715163699	0.142676252071764	0.134118090650274
ENSG00000229839	0.00624504654216818	0.14287143332201	0.96513480813508	5.66379031488679	0.0399190497153433	0.264992368824987	0.150642261482283	0.880257921942365	0.961395897394715	0.127864090232517	0.191574151167806
B3GNT2	0.102211547535046	0.151137828710504	0.498862650097848	6.78601722764909	0.174010430400419	0.301452441977443	0.577240075611792	0.563777288176481	0.810192529694241	0.424697470883076	0.499679775342866
ENSG00000228541	0.080033797336646	0.374328239866659	0.830697983980624	2.79682937351861	0.0276532268291671	0.622867358138212	0.0443966543885431	0.964588228432361	0.988983479530802	0.356099611228869	0.163390616946157
TMEM17	-0.254272115802558	0.152064914934949	0.0944989369099306	5.21265755816205	-0.31668318630625	0.27701381722172	-1.14320357548367	0.252954078118514	0.558158025686464	-0.67793990612257	-0.627801068554156
ENSG00000226622	-0.0661448331161126	0.17158903074467	0.699878827424707	6.05099070157922	-0.122684296367032	0.322302897360603	-0.380649064503346	0.703463668981225	0.888254976377027	-0.0960445912505062	-0.182044236395261
EHBP1	-0.10160825224021	0.0484134159421206	0.0358378596238301	719.905225592011	-0.190409019235564	0.093056048242523	-2.04617564179514	0.04073909295736	0.210905014101679	-0.205736269900068	-0.337657281058426
ENSG00000226605	-0.135282656164312	0.179780878920279	0.451758639587478	6.85103666775382	-0.128829044062849	0.302572270094401	-0.425779414692084	0.670268588255996	0.870013241588028	-0.309894356886331	-0.196163200004597
EHBP1-AS1	-0.377382215568966	0.0905255873665888	3.06220188107769e-05	43.1939485757865	-0.514205817628835	0.154162225646222	-3.33548517137302	0.000851506950049197	0.0175451546404038	-1.05873098142292	-1.08165450269303
OTX1	-0.0598490148720199	0.0785107364512142	0.445878842233701	18.5778463168507	-0.0414971373071796	0.154860779104447	-0.267964151718438	0.788726912698209	0.925068394062936	-0.0765710354365436	0.00450183531596573
ENSG00000286480	0.204174920004268	0.180084610285767	0.256890126184468	9.7524516021033	0.218213662658925	0.316335233608431	0.689817761271059	0.490308797804695	0.764807193721968	0.740079736980464	0.60124681414865
WDPCP	-0.0789550437006642	0.0316813984645834	0.0126969620220778	291.979264204994	-0.135725854008694	0.0610591759691082	-2.22285761074408	0.0262254028903648	0.161087550481119	-0.135667773041204	-0.212010198688069
MDH1	-0.156863359953816	0.125020416721784	0.209586979634028	44.7670001367297	-0.207603197381397	0.204124105329579	-1.01704400392203	0.309132496544286	0.621804317752629	-0.376645496048238	-0.377164838984471
UGP2	-0.0762397914608204	0.0529381935042186	0.149820412859137	274.641943720602	-0.107277665673965	0.0904768800442909	-1.18569147854623	0.235744161001972	0.539087056973077	-0.127269243415417	-0.146643977692055
VPS54	-0.0152236350302484	0.0314316425344235	0.628143841106306	183.355022379038	-0.0255843090697373	0.0559350509379061	-0.457393148674141	0.647388487984745	0.858797142462004	0.0614594462857335	0.0410651986838347
PELI1	-0.309527451462842	0.231904154230182	0.181967526985233	7.25057694883066	-0.549178681132908	0.416355847078386	-1.31901277473718	0.18716484171934	0.482386171826383	-0.848849837331174	-1.16201265758756
LGALSL-DT	-0.757574550233041	0.4224559953364	0.0729309394382663	5.57725232379912	-0.991783720628922	0.640732213445657	-1.54789114674822	0.121648506525624	0.389467360675127	-2.23470150059545	-2.17899899377288
AFTPH	-0.0245498478187645	0.0510746957551778	0.630754204098437	100.293511686471	-0.0321993835909451	0.0917849749425606	-0.350813230717725	0.725728470611553	0.899999226966444	0.0326125961657405	0.0258655515931092
SERTAD2	0.0521063516109922	0.0859672436629051	0.544435952455439	60.7323567229625	0.039556744411664	0.146894504176245	0.269286755372437	0.787709023548864	0.924543248832395	0.269717404501378	0.190741671845409
LINC02245	0.0155723868486801	0.0633206017639629	0.805737016133953	76.7283023638888	0.0420177409799985	0.104867206519818	0.400675696191621	0.688658906604328	0.880770788665965	0.156714427871332	0.19639637448107
SLC1A4	0.119337475398355	0.0538280103841809	0.0266221059343644	257.371789876581	0.224703584974025	0.0986513138910053	2.2777556234303	0.0227411416366542	0.148448917434137	0.477669570645479	0.616158895413871
LINC02576	-0.0058996239031241	0.209578573562723	0.977542564876264	3.99872999852505	0.0242074228791147	0.378981448376976	0.0638749547841599	0.949069794731427	0.983959835775515	0.0902994864607225	0.155473094049519
CEP68	-0.0247755290082806	0.0592068977659494	0.675613164996667	66.6859352862223	-0.0335017407459198	0.101573193477327	-0.329828565972951	0.741529501565055	0.906867559235526	0.0319145430978446	0.0228730880799269
RAB1A	-0.0118396985003055	0.031154505266662	0.703921910318898	216.634080351236	-0.0130579886210556	0.0637192161514099	-0.204930151526459	0.837626697603973	0.943501453626425	0.0719262790836118	0.0698472856512444
ACTR2	-0.0156176442358629	0.0541085971825682	0.772860577395348	95.849111252635	-0.00305130371205308	0.0961329678389526	-0.0317404505514154	0.97467903625046	0.991564180117208	0.0602407388899239	0.0928399335310685
SPRED2	-0.0598579543369471	0.0501662300148626	0.23279410890119	395.723593721702	-0.101803559513135	0.0894541616434057	-1.13805280428381	0.255098433739297	0.560838564392216	-0.0765986860392861	-0.134065966436849
LINC02934	-0.41112972350254	0.076312299372591	7.14590021927047e-08	661.265719112874	-0.654995486828993	0.125181313175848	-5.23237430740873	1.67346443702769e-07	2.76907135824909e-05	-1.16311518596111	-1.40515097714721
ENSG00000234255	0.0461235031121177	0.165922434004771	0.781025930826454	4.07903836437669	0.0719057036362153	0.32705311052014	0.219859409139566	0.825980649615561	0.939673229561241	0.251211893437962	0.265070806368246
LINC03050	-0.406104800693992	0.15938257206383	0.0108346354459948	4.77817795330257	-0.482761272190621	0.329475365626225	-1.46524239004348	0.142854798052109	0.422289652206209	-1.14757262882567	-1.00940346575356
MEIS1	-0.0796208772482062	0.0525802690378211	0.129956635183261	144.385737333618	-0.101558745546843	0.0946764583970355	-1.07269269749134	0.283409017903105	0.59139887200061	-0.137727258599421	-0.133503450341436
LINC01829	-0.240797258217858	0.207952225717643	0.246886446212211	5.0892075439704	-0.435646565758408	0.357365556176266	-1.2190502364574	0.222825125877307	0.525728537934878	-0.636260908875934	-0.90114664895477
ETAA1	0.0460977018424903	0.071046735372687	0.51644418315486	24.5453008443777	0.104357156419507	0.130654686110939	0.798724940725792	0.424449921675522	0.718013762767605	0.251132087693152	0.339635443290478
C1D	-0.0541004406383774	0.0465184892991598	0.244834407760826	59.6727501783393	-0.040957769662617	0.102262138414989	-0.400517437806811	0.688775442446746	0.88081539565732	-0.0587901566294751	0.0057411558743697
DNAAF10	-0.0483090436594091	0.0589045517821383	0.412145353684679	43.8476484837876	-0.0633190362501389	0.103832502278493	-0.609819034123908	0.541981691291719	0.798054971175251	-0.0408768230581679	-0.0456389698585005
PNO1	-0.114449693827286	0.113211131799537	0.312045011428609	9.33502840584848	-0.15091104252779	0.222171278909297	-0.679255407218503	0.496976045828173	0.769793061338203	-0.24545605210825	-0.246901643335658
PPP3R1	0.119492994627533	0.0257947705088751	3.61362950574494e-06	274.81334762519	0.167849078261489	0.053436714644933	3.14108154621375	0.00168325157603357	0.0279954949302158	0.47815060619513	0.485522659226762
ENSG00000289156	0.198974798124039	0.0645587925080336	0.00205565629339672	63.1939871827529	0.217438837274927	0.120568803381874	1.80344194498007	0.0713188351988615	0.290287708731109	0.72399527269831	0.599466475566529
ENSG00000273064	0.133688947407952	0.132206412063134	0.311914115582638	22.6570509191448	0.15882770797896	0.216468768834032	0.733721122148267	0.463118722516575	0.747852340602349	0.522060018456395	0.464793997118786
CNRIP1	-0.0276294790203868	0.0897789511073322	0.75827251258149	22.5010736964214	-0.0498393056443575	0.180521199085463	-0.27608561153398	0.782482311684558	0.923016702279769	0.0230870082649964	-0.0146662049366447
FBXO48	-0.156330578413722	0.221942414706041	0.481199579089488	2.46664287692865	-0.183416180868035	0.392820827129357	-0.466920713467252	0.640556605109028	0.854919004810535	-0.374997552817441	-0.321589635107022
APLF	-0.0121825557188213	0.0690152308685322	0.859885583732036	61.380284468706	-0.0457360462595688	0.109505287654283	-0.417660619311471	0.676195268865727	0.873510912126713	0.0708657895773822	-0.00523802776788485
ANTXR1	-0.153686773240567	0.0591984737676923	0.00942811304306857	265.663868138555	-0.274104641620406	0.0962897613532952	-2.84666446118495	0.00441799020223085	0.0527944945610726	-0.366820015664272	-0.529967121138042
GFPT1	-0.23352039572663	0.10037066643016	0.0199876243933463	46.5710878091774	-0.351432016884773	0.166971068588973	-2.1047479653489	0.0353132528135316	0.19264134142258	-0.613752891271325	-0.7076444565486
NFU1	-0.102135028129362	0.0702687508168171	0.146087353404213	36.4786816929052	-0.162117351010225	0.117224820220121	-1.38296096940739	0.166676833898277	0.456615025565572	-0.207365637089705	-0.272650700821969
AAK1	-0.0951799292389134	0.0562036743907684	0.0903636962255672	261.92926412605	-0.139255452037342	0.0913156269978044	-1.52499037257544	0.127261498979632	0.397636294242865	-0.185852864454971	-0.220120257650454
ANXA4	-0.113909527116454	0.0418638759135393	0.0065094540918645	158.297025931616	-0.173634207781401	0.0666535463072957	-2.60502579984098	0.00918673420253261	0.0833177191433271	-0.243785265852292	-0.299113314048031
SMANTIS	-0.18849673426008	0.215056658051361	0.380759354107492	4.36248220562353	-0.248732194008115	0.353686362509587	-0.70325638863549	0.481895983767141	0.760268690508878	-0.474490487160392	-0.471668118111191
GMCL1	-0.0692917804753678	0.0879037156198605	0.4305393334049	42.4695721036273	-0.116869824290216	0.150753589788159	-0.77523742190447	0.438199379241774	0.728206715903321	-0.105778394335047	-0.168684156580116
SNRNP27	-0.000912067232598813	0.149814201873486	0.995142517472439	11.1137104059214	0.0550458556621112	0.25584953704608	0.215149326817805	0.82965089703901	0.940746727248765	0.105726466629648	0.226331448498869
MXD1	0.0175340244666874	0.0760505017157951	0.817658476603464	64.1206025564805	0.00990812537677809	0.12796923286464	0.0774258402194103	0.938284784957454	0.980716935810511	0.162781956850091	0.122617186684605
PCBP1-AS1	0.186423182301172	0.0518187917974092	0.000321169487069796	287.615533775758	0.247990924752004	0.0962039357395459	2.57776277909662	0.00994422392182761	0.0875529451115509	0.685171948738577	0.669666886166251
PCBP1	-0.131754833932275	0.142441469431282	0.354978781254618	34.878355575503	-0.121327568008499	0.248248334899481	-0.488734669892655	0.62502955511532	0.847932993304406	-0.298982472128259	-0.178926842603013
LINC01816	0.00642503965028126	0.130873128596009	0.960844663382488	11.9283707133134	-0.0764594739405833	0.230473822154232	-0.331749060374487	0.740078751738224	0.90621893629416	0.128420825783176	-0.0758321316848854
C2orf42	-0.0644668871291529	0.0904346403987246	0.475934792621683	28.3306751273644	-0.102560672449597	0.151645899805274	-0.676316818201437	0.498839517029113	0.770223237736368	-0.0908545470714937	-0.135805606618549
TIA1	-0.0697925428812562	0.0567598831723812	0.218843032131626	95.3822370449462	-0.104728270149818	0.100076333474129	-1.04648388399333	0.295337681788268	0.605997196998426	-0.107327299383212	-0.140786158231748
PCYOX1	0.0327151953392598	0.0648842890093063	0.614115027084614	66.152318430578	0.110754540246029	0.111505977659332	0.993261012287617	0.320582772105898	0.630690886877153	0.209738740995778	0.354334896207495
SNRPG	0.013514099737581	0.10192138622582	0.894514978711861	26.7452352545122	0.06960007819412	0.168615876469714	0.412772982303485	0.679772947933194	0.875450522073347	0.150347952953357	0.259773104440491
FAM136A	-0.118902616687042	0.0934424503949522	0.203206549654412	14.5764355374945	-0.129635749535633	0.171400607023005	-0.75633191613046	0.449450217064336	0.737083810671043	-0.259229359799604	-0.198016790384141
VAX2	-0.380069598338403	0.185801052198184	0.0407984093899676	4.10496011460283	-0.510072461446764	0.329797555957921	-1.54662292740533	0.121954197796752	0.389696498828132	-1.06704330816508	-1.07215717124706
TEX261	-0.0292839708293771	0.0772580288973502	0.704657318927493	30.0845562263637	-0.00270730587755368	0.138021459531058	-0.0196151083081721	0.984350411465186	0.99456080390944	0.0179695100563488	0.0936303472546934
NAGK	0.00535328780767382	0.0751844288782993	0.943236925089219	34.1459530384274	0.0192342422359945	0.128586925110713	0.14958163296489	0.881094699903185	0.961672255100184	0.125105796899469	0.14404607377159
[truncated: 13,968 more rows]
