# Supplementary material for: Integrative analysis reveals generalizable human neurodegenerative disease-associated glial states
Source: bioRxiv. 2025 Sep 25:2025.09.25.678630. Preprint. [Version 1] doi: 10.1101/2025.09.25.678630 (PMC12485690; doi:10.1101/2025.09.25.678630)
Supplement: Supplement 7 [file media-7.zip › astrocytes_diffexp/Mathys_2024_AD_EC.csv]

gene	nebula_logFC	nebula_SE	nebula_pval	DESeq_basemean	DESeq_logFC	DESeq_lfcSE	DESeq_stat	DESeq_pval	DESeq_padj	nebula_zscore	DESeq_zscore
ENSG00000238009	-0.174924785004162	0.221359579774557	0.429393975064766	2.63912122989636	-0.255189211559628	0.384700460069823	-0.663345220625188	0.507109480981892	0.729269565082935	-0.620187159025866	-0.632711048549638
ENSG00000241860	0.169351944481123	0.165296322311275	0.30558242844893	4.23137917995302	0.323942973598659	0.339219062873961	0.954966890286534	0.339594440938354	0.588410780420184	0.463435948219436	0.664353080316565
ENSG00000290385	-0.319453873236462	0.245082266114709	0.192419235924517	3.93698565102169	-0.490300966826477	0.411442236487012	-1.19166415925788	0.233392956761561	0.475829059426135	-1.0750975443771	-1.15928344747105
ENSG00000291215	-0.0487474241949803	0.0907071078472112	0.590980498354079	17.4011283394883	-0.0677675586314845	0.163042183351176	-0.415644327367233	0.677670285133801	0.844058419503284	-0.223039480794825	-0.212948670951054
LINC01409	0.212068385751608	0.0968879679998829	0.0286113786956563	26.9578902978785	0.316306564637689	0.166464464964901	1.90014466273256	0.0574141379147096	0.198596080296627	0.597887448584238	0.647250055496903
ENSG00000290784	-0.004752327986475	0.13906176028374	0.972738219419453	5.5455872011256	0.000502605763690695	0.249127720426194	0.00201746221910136	0.998390299135331	0.999339923433731	-0.0845633690683884	-0.060046132328411
LINC00115	-0.260114404728766	0.103473631027365	0.0119430320828166	11.7410425911545	-0.460975296183038	0.194147282824069	-2.37435873156547	0.0175794617574993	0.0896595285630738	-0.88832448149037	-1.09360366585754
LINC01128	0.156605796960576	0.108631417610806	0.149408115092516	19.5546980371512	0.230672004982708	0.188477706450035	1.22386890910018	0.221001683949554	0.459948828042989	0.423317000876487	0.455457027296666
ENSG00000272438	1.13860321826185	0.315284034004931	0.00030459896694757	3.60793346375395	1.55634067589387	0.493447575215709	3.15401423385963	0.00161041231060348	0.0159242706459687	3.51418840124175	3.42451542858486
LINC02593	1.17886680671679	0.200427160283591	4.05897871632272e-09	3.48058573756864	1.85148725228142	0.365961971599393	5.05923400781156	4.20944022321872e-07	2.12132072094036e-05	3.64091946115284	4.08554592697674
SAMD11	0.991912443341466	0.157417641634911	2.95442016578123e-10	27.9843104584647	1.48504917638857	0.243378752460476	6.10180289517977	1.04878660927537e-09	1.59006715592681e-07	3.05247403105735	3.26484610080242
NOC2L	-0.148360022928724	0.0807130183653633	0.0660450722176665	33.2253681596644	-0.217987446755555	0.14056667960083	-1.55077609697105	0.120955350775143	0.319454266500636	-0.536573636652583	-0.549391426718065
KLHL17	0.299833427240918	0.10105844374608	0.00300788475856249	13.8480298222455	0.441162501943554	0.182127108411316	2.42227807706272	0.0154235431230531	0.0818591147028865	0.87413100157821	0.926885968861212
ENSG00000272512	-0.548592792331338	0.374103002012113	0.142533414755164	4.00200159976497	-0.785592207389568	0.59552092979005	-1.31916808980421	0.187112923768281	0.415191478803383	-1.79632034637026	-1.82063794566407
HES4	-0.754878811809596	0.124251514851612	1.23671848289509e-09	63.6596198122442	-1.08726728282926	0.20660513791911	-5.26253748469194	1.42080684247144e-07	8.84914139218134e-06	-2.44561284354977	-2.49629011792054
AGRN	0.0497491125305191	0.0950419279946758	0.600665417159006	41.5799963900598	0.0591150993497158	0.157911738483494	0.374355319733846	0.708139979863159	0.860710615325412	0.086981830662848	0.0712264249256031
ENSG00000291156	-0.341896304879258	0.28339942801042	0.227658896930411	2.47097683542265	-0.533070414091942	0.529722524901623	-1.0063200808592	0.314261623848388	0.563566604916566	-1.14573588681537	-1.25507283248737
C1orf159	0.155211721151978	0.0671018236868641	0.0207183764232765	82.0414466350475	0.221425437326821	0.108400252033639	2.0426653367753	0.041085578441276	0.159164356499443	0.418929098267715	0.434747780722314
ENSG00000285812	-0.0361196861038768	0.272773092289898	0.894654783501448	3.39139155701762	-0.062170996264726	0.477077998199567	-0.130316209297749	0.89631625626074	0.955316050000388	-0.183293231293096	-0.200414226351155
SDF4	-0.0153922016831269	0.0718143812094137	0.830287277987692	47.4647327876005	-0.0232131508354582	0.117403772365025	-0.19772065554491	0.843263627957372	0.931751362124475	-0.118052745515937	-0.11316156601005
B3GALT6	0.259485173853167	0.226812775872815	0.25260286954337	5.81420019228741	0.382436984352456	0.374448016175907	1.02133531980791	0.307095598034005	0.555843359921229	0.747133455815173	0.795360275300085
C1QTNF12	0.219740278358141	0.246646485471727	0.372976458849045	2.24161096700091	0.252199877021041	0.45531751312581	0.553898916142404	0.579648026930605	0.780454820635848	0.622035000227281	0.503672324783734
UBE2J2	-0.0150182101599959	0.053562197447391	0.779179660087172	74.1996224613775	-0.0281165565089581	0.0936175912091911	-0.300334116118528	0.763922312766005	0.889808592706805	-0.116875594051228	-0.124143569378828
LINC01786	0.303778030468692	0.121972408919609	0.0127546585654684	7.10621100325396	0.417448627693156	0.216419559145513	1.92888586106248	0.0537450334696946	0.189981949964994	0.886546778888864	0.873774751016829
SCNN1D	0.0926815579195463	0.104039605782299	0.37302060563924	24.0846354177407	0.138202333625966	0.174902631052905	0.790167265031954	0.429430090738373	0.670368617267042	0.222113211583223	0.248355614530089
ACAP3	0.361242605055502	0.120514210602082	0.00272194531050797	97.753089392271	0.519172186019736	0.191214309497518	2.71513249915261	0.00662492589858269	0.0447921104783236	1.06741854725783	1.10160180319486
PUSL1	0.163508679282145	0.173564990707067	0.346161791904411	3.82389984228065	0.277046676084656	0.330314423697703	0.838736234958374	0.401617339980462	0.646861641233904	0.445044065617202	0.559320918677292
INTS11	-0.0518089212959259	0.0505525175276003	0.305432348325584	76.1279748965843	-0.0687016456925895	0.0927246988035369	-0.74092066708303	0.458741543610754	0.694148165739455	-0.232675650530459	-0.21504071634457
CPTP	0.197320736823161	0.0987008793179454	0.0455889771558122	12.0557581386672	0.294209883109235	0.194223669223319	1.51479932536415	0.129823231386522	0.332789455438441	0.551468705207947	0.59776081329617
DVL1	-0.110857139056642	0.0795814639265413	0.163619183441225	38.5077248249724	-0.156692173538959	0.133205451977777	-1.17631952155457	0.239467217715804	0.48173490666094	-0.418531991453726	-0.412110332356905
MXRA8	0.0146444943401233	0.0852587263942443	0.863622013199259	24.9106227414265	0.0251818750015496	0.150128690461275	0.167735260490034	0.866791555310426	0.943322811839023	-0.0235111890048157	-0.00477274971316419
AURKAIP1	-0.326683627404241	0.115575834465822	0.00470488990259921	20.9603778212603	-0.456918729378872	0.195619064853075	-2.33575766105442	0.0195038754020331	0.096119109191788	-1.09785344974318	-1.08451830085302
CCNL2	0.0378600917298997	0.0387297828265761	0.328299587585533	248.05169657328	0.0527583843427917	0.073219219328538	0.720553767530113	0.471184107474329	0.703101483252626	0.0495607197985371	0.0569894903807665
MRPL20-AS1	-0.0534145271895826	0.161238193172586	0.740435158415985	4.21517464169874	-0.0850485544593224	0.314637405553486	-0.270306559100026	0.786924419689326	0.900766387372324	-0.237729351517153	-0.251652373445586
MRPL20	-0.287969581735384	0.0772956203866185	0.000194880986735462	53.893061817025	-0.413967464777789	0.130430715146733	-3.17384953622374	0.00150431651252836	0.0151362330760025	-0.975999630217112	-0.9883217052722
MRPL20-DT	-0.0485875775866741	0.158055954550702	0.758533260001998	4.34396987969348	-0.127995248999628	0.295452899003048	-0.433217103069644	0.664857054865497	0.835629144084581	-0.222536357976636	-0.347838733605107
ANKRD65	-0.323911678866898	0.0998283792177777	0.00117580471058774	15.715124399509	-0.458498917256602	0.190155225674074	-2.41118231503387	0.0159008977051325	0.0835193951687668	-1.089128644289	-1.08805739791168
VWA1	-0.0803952517069043	0.0904134172694345	0.373897735991931	30.7155350724139	-0.0956990788060096	0.160310684409897	-0.596960078851122	0.550534034155929	0.762015773388748	-0.322652130297179	-0.275506017635519
ATAD3C	0.032109712250262	0.13872093549992	0.81694981622245	10.6044695427241	0.0454615137745078	0.240515383839873	0.189017072624238	0.85007943596392	0.935748287197108	0.0314611982628217	0.0406469190133787
ATAD3B	-0.0516457757237332	0.0778424555141012	0.507032533467288	44.861952658641	-0.0854637282669831	0.1310559452689	-0.652116377411412	0.514326099683933	0.733744197240318	-0.23216214410748	-0.252582225156408
ENSG00000290916	0.125019806532117	0.195768664639344	0.523076742045357	2.78249917408884	0.17152031387743	0.376976907020942	0.4549889149255	0.6491172137289	0.82505910860462	0.323898985767889	0.322976846328204
ATAD3A	0.0782609329443107	0.0916719713820718	0.393267782222655	25.5809329841154	0.0981257003035172	0.151425585321741	0.648012686198472	0.516976745087778	0.735356259440519	0.176723787594426	0.158597240154703
TMEM240	0.122845545645311	0.0975496272748469	0.207917181526213	20.9700014892336	0.187417978487692	0.17449901017473	1.07403462231692	0.282807164328107	0.530812868605696	0.317055423202262	0.358582345430418
SSU72	0.049106262901778	0.0848299492221025	0.562670926470845	37.4801867144545	0.075409538807365	0.146258793936532	0.515589776024603	0.606140952545267	0.798164407554455	0.0849584388604763	0.10772056816636
ENSG00000215014	-0.123579624707298	0.127371416649983	0.331931644494179	7.46636532171628	-0.193559993463886	0.238817383067271	-0.810493737842203	0.417656462692624	0.660643158052258	-0.458576462229484	-0.494682028352443
FNDC10	0.119129478377903	0.237576341201097	0.616063870313624	7.02223954136416	0.147547274078549	0.419169086985572	0.351999416606854	0.72483869999323	0.870818906915512	0.305358970859806	0.269285183561247
ENSG00000272106	0.0145647380208496	0.127838658126159	0.909292789615802	6.62056546225397	0.0227244418470149	0.240034616683476	0.094671519304154	0.924575740648435	0.967947955650932	-0.0237622248231328	-0.0102765854099531
MIB2	0.139605929256998	0.0518008965573718	0.00703783833319487	69.2208045660441	0.195136727497678	0.0922393453497355	2.11554761970389	0.0343833008044939	0.141471308967892	0.369809319740877	0.375869784666486
MMP23B	0.00317942285300102	0.272675413130033	0.990696796255219	2.96281104518991	-0.049542666293102	0.47930767236168	-0.103362973617743	0.917674897474684	0.964983135014008	-0.0595979045032444	-0.172130953147814
CDK11B	0.0219359902822638	0.0563716132630591	0.697178612064425	53.4479973501625	0.0361432810005357	0.100535287382248	0.359508406865285	0.719214789854163	0.867429948160534	-0.000560949233740871	0.0197771663294706
SLC35E2B	0.0261827013418258	0.0507453198159025	0.605880335446637	131.435704075412	0.0375862670028346	0.0868385151313283	0.432829452990897	0.665138674440793	0.835685854747228	0.0128057230964384	0.0230089766657005
CDK11A	0.112926490188751	0.0694009305905553	0.103702900469132	83.8675799183071	0.160257532194781	0.116039208206156	1.38106364798756	0.167259391556485	0.388751475061994	0.285834847501876	0.297751948651654
ENSG00000290854	0.268888716151778	0.0845057694767847	0.00146313473447583	48.1557888321158	0.393809515940768	0.146225351352554	2.69316853950503	0.00707764810221259	0.0469829775690476	0.776731435730831	0.820830976386341
NADK	0.0513846033770758	0.0423871378671962	0.225409515352039	65.1770924037551	0.0646919182292254	0.0823021159502352	0.786029830245701	0.431850011255947	0.672568703871236	0.0921295955892392	0.0837166506584703
GNB1	-0.0358923855652688	0.0352556675464372	0.30864943412563	263.667181488119	-0.0577407881300574	0.061189328587285	-0.943641472510875	0.34535289165177	0.594645161852758	-0.182577794858303	-0.190492028617801
CFAP74	1.03537261649199	0.347552142105779	0.00289150630816559	4.77618625713984	1.4976033809314	0.53753677869024	2.78604821158554	0.00533549355651339	0.0382266638870743	3.18926645365644	3.29296335761572
PRKCZ-AS1	-0.0741483101046616	0.218344558050971	0.734162958611966	2.59520416610204	-0.0748149032775068	0.388369201267941	-0.192638610459461	0.847242004467714	0.934091193166621	-0.302989662026603	-0.228732386963339
FAAP20	0.118672668323762	0.0560167280181078	0.0341308872917018	54.4914650878154	0.1732041172154	0.101621506963347	1.70440414033488	0.0883056109561097	0.263078664447094	0.303921145157704	0.326748007672223
ENSG00000234396	-0.117759475131956	0.215735832639848	0.585168824475824	3.03364671185009	-0.187314317669055	0.365681369396608	-0.512233691254583	0.608487466291778	0.799515933250044	-0.440257336865148	-0.480693784836347
SKI	0.233759863652083	0.0600629046140172	9.94551066871667e-05	162.870295418329	0.329127014161284	0.100700293983526	3.26838186008799	0.00108164323204303	0.0117991447690548	0.666162137722823	0.675963612814478
MORN1	0.084809849821422	0.0536304599487019	0.113792400192569	49.8572747090197	0.112654114760287	0.102226561701701	1.10200434099519	0.270459784385914	0.518281249789211	0.197336733656962	0.191136072780672
RER1	-0.15221637307019	0.0521795101145576	0.00353225985889429	58.9422823374428	-0.217214558981584	0.092125573894111	-2.35780956144978	0.0183831209273823	0.0925045716008615	-0.548711634272025	-0.547660414294739
PEX10	-0.0150357082537625	0.0737654105336432	0.838485239937198	24.1931058416788	0.00401559339527704	0.140926377807887	0.028494263868409	0.977267942943176	0.991171031259175	-0.11693066991641	-0.0521782044893877
PLCH2	0.153421958355038	0.46002264050549	0.738749658002871	5.02463708406653	0.146208717063776	0.643322036939494	0.227271426546092	0.820212690098008	0.919917561648383	0.413295756954896	0.266287259541829
PANK4	-0.074597389430792	0.10047819039094	0.457830667301844	12.3894723490804	-0.12509680130041	0.189595285090086	-0.659809663731726	0.509375981052309	0.730800221657754	-0.304403154990558	-0.341347171512036
HES5	-0.604601552502239	0.208861166938682	0.00379456621398275	74.7468971666979	-0.746500348667251	0.317848476215914	-2.34860445944109	0.0188439126867964	0.0938784733964876	-1.97260988769386	-1.73308513996814
ENSG00000272449	-0.0273385180233127	0.255640560388508	0.914835597528382	13.0867670825197	0.106182684098098	0.402508850422212	0.263802110156627	0.791932408487604	0.90383864675236	-0.155654196104948	0.176642213193026
TNFRSF14	0.0383081762652801	0.0964890650924247	0.69135204243441	16.972750443712	0.0428863367097707	0.169597337330151	0.252871521362891	0.800367497059121	0.908022868595778	0.0509710816236406	0.0348793759865022
PRXL2B	-0.0240499804630155	0.123457490092642	0.845546596430576	14.6804580294815	-0.0326441545488393	0.226655272844292	-0.144025568605524	0.885480279300775	0.950854873750952	-0.145303408543123	-0.134283888217868
MMEL1	0.173626377853066	0.12851618763766	0.176692919326999	7.67634668886818	0.23261791170149	0.230324430400063	1.0099576119539	0.312515598683173	0.56178698356531	0.476889877502263	0.45981521333387
TTC34	0.160417223167148	0.0759885389256895	0.0347661844091214	20.2895847850769	0.263331029362709	0.137630540192435	1.91331828672996	0.0557073180761493	0.194770376052096	0.435313598831792	0.52860241636788
PRDM16-DT	-0.37738738770713	0.0597029729104996	2.59738133140691e-10	166.765901148267	-0.527384850535737	0.10392005305373	-5.07490936578972	3.87680745064009e-07	1.97595684592454e-05	-1.25744531751357	-1.24233905472448
PRDM16	0.060285699756478	0.0445924761778448	0.176399191421493	977.010291260002	0.0675696099399817	0.0763860818346601	0.88458012660262	0.3763831291425	0.625673125846434	0.120146109313412	0.0901617262174077
ARHGEF16	-0.868323426776649	0.143025358575206	1.27025030942007e-09	8.91330640397588	-1.22983048250896	0.249505808150264	-4.92906554611467	8.26238531014369e-07	3.732678616123e-05	-2.80268375669175	-2.81558442954715
MEGF6	0.421149593011996	0.157782904661161	0.00760386698633616	15.2489360077542	0.573438486917915	0.272511901372099	2.10426951641616	0.0353549435785298	0.144119466231911	1.25597789755774	1.22314032946767
ENSG00000238260	0.181620877320352	0.101516245309735	0.073601626231968	10.5961621162096	0.282297284609997	0.200095173982075	1.41081505861449	0.158299153103117	0.37668321341538	0.502052845579028	0.571080541346297
TPRG1L	0.118744140565876	0.1204255512457	0.324114584701743	12.1698968579553	0.152455491034372	0.23706620853745	0.643092459169644	0.520164107263255	0.737462198684453	0.304146106551979	0.280277962607625
WRAP73	-0.109100119820845	0.068326526319746	0.110322297455186	24.7493477691904	-0.174659012614264	0.12820077972134	-1.36238650805328	0.173075939384726	0.396702288371153	-0.413001711650526	-0.452350096388187
LRRC47	-0.165382596383862	0.0984421154317218	0.0929576270984092	22.6996861030888	-0.240891185051888	0.169841898420999	-1.41832602727258	0.156095601266402	0.374144989216969	-0.59015278493933	-0.600688208562428
CEP104	0.0796510748617839	0.0355601776115438	0.0250977205518555	89.6977514868324	0.11069477494066	0.0661981199971603	1.67217399747014	0.0944900163586393	0.274464424850797	0.181099308142609	0.186747801050267
DFFB	0.291894173602494	0.090077873662311	0.00119335029240257	16.0570921096572	0.428239998075795	0.166574625304895	2.57085974104371	0.0101446403773437	0.0611481187165359	0.849141921689658	0.897943843640829
C1orf174	-0.00924056068346997	0.157001018054666	0.953066252385385	8.6550304214837	0.00330002903461164	0.269666216625921	0.0122374581284292	0.990236164794274	0.996239430774076	-0.0986902392417775	-0.0537808314679945
LINC01134	0.513125493978148	0.211869114009747	0.0154396613981639	2.59438763856437	0.753628941569752	0.372484299198036	2.02325022341164	0.0430473560119654	0.164554957062833	1.54547527876511	1.62670721986439
AJAP1	3.13737988439709	0.599913058702726	1.69763043362782e-07	18.2039088462763	3.46980351895134	0.78231846212838	4.43528267185639	9.19515540647664e-06	0.000278344044368642	9.80540821410873	7.71003793838951
ENSG00000236948	-0.0424895998869246	0.311805005105269	0.891608011957574	6.05016996460289	-0.129066198264972	0.495194362514436	-0.260637454775568	0.79437210296412	0.90448668384421	-0.203342758825179	-0.35023730497018
ENSG00000289893	0.11640628840571	0.191561052213018	0.543405034845732	3.44112127051249	0.11868920522466	0.358478858851082	0.331091226983529	0.740575578138331	0.877875503107258	0.29678763470328	0.204652674959605
NPHP4	0.0476125089866138	0.0649283170406963	0.463370083340303	88.4719808067628	0.0695096620291859	0.106529034387179	0.652494997528593	0.514081898926821	0.733744197240318	0.0802567959076397	0.0945067998250004
RPL22	-0.615442335916929	0.136730997172736	6.75970022937754e-06	50.8966212726154	-0.867357782068135	0.215498058444089	-4.02489836024751	5.69999288735234e-05	0.00118573107854341	-2.00673163454083	-2.00376572997589
RNF207	0.745063183515892	0.152410377699309	1.0159009358375e-06	9.38764612738851	1.11138709684165	0.258265473233761	4.30327400300898	1.68292505506145e-05	0.000457929189525662	2.27550730910287	2.42796690099522
ICMT	0.265822533609344	0.153133232552409	0.0825831863426171	12.4335753842514	0.397672829256209	0.268240886974662	1.48252130292789	0.138201639573573	0.346432193706319	0.767080518403422	0.829483517634174
ACOT7	-0.337711655840995	0.102937475674777	0.00103533133779919	37.1315436881934	-0.501038193109391	0.173225770385993	-2.89239985478458	0.00382311041399228	0.0303936064816076	-1.13256455687868	-1.1833312752589
TNFRSF25	0.0872550801820718	0.610042109261474	0.886265507800717	4.04378993729981	-0.0885229601075318	0.795774592260411	-0.11124124968112	0.911425042086006	0.961808681806702	0.205033182165984	-0.259433890430678
NOL9	-0.0419840698360589	0.0484723888043306	0.386411186086056	50.4531025943884	-0.0622364581441659	0.0948276318956484	-0.65631142421286	0.511623768477556	0.732233143501118	-0.201751585220899	-0.200560839262344
TAS1R1	-0.0446268913122161	0.176272561227702	0.800136992739122	4.42044860565132	-0.0807685435365419	0.321318556956768	-0.251365947555307	0.801531192566876	0.908455069990715	-0.210069958711229	-0.242066567680747
ZBTB48	-0.262765224026953	0.0654431999667136	5.94043057308495e-05	31.2501377639598	-0.365010163083689	0.124577475510573	-2.92998522877203	0.00338978116940946	0.0277924771405753	-0.896668028406658	-0.878673577433921
KLHL21	0.167275284179651	0.0406587543049726	3.8864721315189e-05	121.034574811627	0.241718404604256	0.0717208967537044	3.37026467243344	0.000750960171876935	0.00895048466014549	0.456899586926766	0.480197300880865
PHF13	-0.0905708032646317	0.0887209578735765	0.307325439507379	26.1557411453751	-0.105579050996402	0.156968349561105	-0.672613627470819	0.501193129748642	0.725233622453531	-0.354680036491723	-0.297633880411531
THAP3	0.240439258030782	0.0819510489728874	0.00334691565807285	20.1764106133489	0.344502709157629	0.154662642500045	2.22744616016456	0.0259174703051642	0.116909617690214	0.687185766307837	0.710400072999636
DNAJC11	0.0418952372068477	0.0378006007143688	0.26772277958391	82.2903756902911	0.0518402642642901	0.0737635337386032	0.702789869693569	0.482186711297424	0.711155833892079	0.0622614820209926	0.0549332057356802
CAMTA1-DT	0.248236974756475	0.0942731944528616	0.0084592979655424	11.932246732017	0.342636611821726	0.173707947003226	1.97248668085037	0.0485540753005245	0.178163546545925	0.711729353788603	0.706220633525535
CAMTA1	-0.00170380754461828	0.0289041028496588	0.952994394337295	1514.44352571037	-0.00785222541579111	0.0537941053620501	-0.145968138385114	0.88394654086857	0.95029166613417	-0.074968043823361	-0.0787581847809558
CAMTA1-AS3	-0.440344375424954	0.159522592581435	0.00577326111444022	6.24921978672399	-0.695653945572446	0.327743444846179	-2.12255639742525	0.0337910420133399	0.140000403339196	-1.45560464926854	-1.6192060511758
VAMP3	-0.0951644152674295	0.0689943746912227	0.167800158082644	30.9744653812759	-0.140846985031142	0.136569533053654	-1.03132068977499	0.30239045910411	0.551505120093836	-0.369138591734168	-0.37662236232983
PER3	-0.182553074001285	0.0560064500813266	0.00111608429557041	541.973895973767	-0.246328935751202	0.0943420336983591	-2.61101998859588	0.00902726172338842	0.0560941986775428	-0.64419746677564	-0.612866967668812
ENSG00000236266	-0.220751230116464	0.161267304599883	0.171045236804101	4.54445147967509	-0.278993072727641	0.33425469533557	-0.834672112676083	0.403902347471446	0.648753186951352	-0.764427505798188	-0.686023807261367
PARK7	-0.161735542967905	0.0810849663375165	0.0460818538379718	58.9657985993197	-0.220202631675653	0.131359329031072	-1.67633797538328	0.0936720104814064	0.272930336728398	-0.578673556120125	-0.554352706668134
ENSG00000284747	0.247532840144031	0.143285072425753	0.0840680404449108	5.71272952572831	0.379575004388419	0.243583062511427	1.55829802152444	0.119162617754726	0.316434500761769	0.709513065345883	0.788950388845801
ENSG00000284716	-0.0724999623535873	0.183813736868733	0.69327038485247	4.66069162886823	-0.199609048258247	0.33069890159336	-0.603597554441514	0.546111239137641	0.758181752923514	-0.297801429541327	-0.50822990600177
ERRFI1	-0.223372091875008	0.0623224537848171	0.000338197056489129	89.6398677523942	-0.324423220514877	0.110328517808883	-2.94052006641528	0.00327661777682196	0.0270420476305603	-0.772676760305458	-0.787772279499721
ERRFI1-DT	0.119569588505254	0.0921671735088911	0.194523826147024	30.8346388171426	0.148334332517582	0.155123340765048	0.956234772833136	0.338953635637	0.587741381669864	0.306744232955338	0.271047933577139
SLC45A1	0.0742224266334378	0.0980404335378779	0.449014307838417	14.542199596351	0.140812203015996	0.181284063624058	0.776748933144004	0.43730691079979	0.676862641041041	0.16401244702906	0.2542008568661
RERE	0.034548462084178	0.02696469961635	0.200106641146654	1150.30189163008	0.0413630189149158	0.0504552485427807	0.819796158170628	0.412332321548688	0.656049913954646	0.0391372490861608	0.0314676490626569
RERE-AS1	0.0801729449272526	0.128916110291645	0.534007543836466	6.69860878680391	0.136311149231541	0.246624982387704	0.552706169147352	0.580464628319267	0.780731689394157	0.182741912517197	0.244119988360547
ENO1	-0.000527077930985966	0.0681775225813313	0.993831645117178	298.016563241315	0.0101431857563992	0.1191660211511	0.0851181037884778	0.932167497796107	0.971048873078931	-0.0712642460028746	-0.0384544287234909
SLC2A5	-0.794610298131438	0.206543117117316	0.000119481058459831	3.38499180143229	-1.06609179389699	0.412112426358563	-2.58689553070993	0.00968449493624699	0.059111434462456	-2.57066909329374	-2.44886404178605
GPR157	0.270570523867993	0.115147673764915	0.0187850257681291	8.91476627302377	0.367966204517012	0.208310318353735	1.76643292288653	0.0773232457407659	0.241247447907621	0.78202498463249	0.762950525121644
MIR34AHG	0.346583272240418	0.126004922072616	0.00594946858962509	37.2754140045302	0.47421048336507	0.1997095767882	2.37450046708571	0.0175727139780682	0.0896595285630738	1.02127778195263	1.0009024927772
LNCTAM34A	0.0795579342606508	0.188623738858567	0.673184778247133	7.54366723845907	0.105012630694537	0.324411657021417	0.32370177958064	0.746163823430756	0.881394617096308	0.180806144826688	0.174021681408557
H6PD	0.086018202788562	0.0458235378369923	0.0604958973707076	84.415632901944	0.121777137685301	0.0877907681682049	1.38712919622686	0.165402370668542	0.38609713090556	0.201140067094162	0.21156862010944
SPSB1	0.000666736246867525	0.165201498699372	0.996779828769658	16.7151111814838	0.0233791707459691	0.257105835326749	0.0909320891774281	0.927546552331929	0.969604290126108	-0.0675066739159863	-0.00881020970034989
LINC02606	-0.431745688891644	0.290891598927708	0.137751878516128	2.5816985244185	-0.564930813785635	0.474513612285668	-1.19054711847873	0.233831422052148	0.475944994456567	-1.42853998116453	-1.32642956698268
SLC25A33	0.139786147044163	0.0711579017693785	0.049477918022721	214.770309293655	0.197059337569554	0.120637364813086	1.63348509704995	0.102367012557644	0.28784703289598	0.370376561560562	0.380175793936797
PIK3CD	-0.0218243985062805	0.136809820692154	0.873256346736351	19.8225469959112	-0.0297616045507337	0.234690287046041	-0.126812255101529	0.899088995882275	0.955884317203983	-0.138298311105977	-0.127827931705652
CLSTN1	-0.0913081318298464	0.0535219651037476	0.0880092645671834	230.097104682308	-0.12927584147262	0.0887942014396582	-1.45590409482394	0.145419133544375	0.357208334355193	-0.357000804067543	-0.350706836264536
CTNNBIP1	-0.138914051984324	0.0432369400242232	0.00131422271133584	101.947661428179	-0.217575485971375	0.0727178055222352	-2.99205241974534	0.00277108676473936	0.0239607260614728	-0.506842111082956	-0.548468771114814
LZIC	-0.00721508537890754	0.0625930744090781	0.908231348194457	42.5703327894149	0.000707029060767916	0.114312633830324	0.00618504741844518	0.995065077621097	0.997949944433575	-0.0923149845260144	-0.0595882919034812
NMNAT1	0.0739053703658058	0.0643808962207017	0.250993562448557	30.7911958562393	0.106294905047956	0.118582917340416	0.896376201833654	0.370051873152936	0.620084791915891	0.163014501282286	0.176893550922647
UBE4B	0.084289773837453	0.024776043602264	0.000668781064675206	298.344490430981	0.10354004673686	0.0486660496956374	2.12756217906344	0.0333734008178362	0.138623204232897	0.195699776216955	0.170723581463163
ENSG00000284735	0.10292781078243	0.147406337462186	0.485015196744389	5.0013474843635	0.141282466404325	0.268717603173439	0.525765579686036	0.599051092556816	0.792972552411502	0.25436365262087	0.255254090976986
ENSG00000284642	0.454000442802729	0.114849989422169	7.7181835087729e-05	17.4298261028345	0.649694104468236	0.20157334259963	3.223115200102	0.00126804544855938	0.0132662766518873	1.3593771019684	1.39392763620668
PGD	0.117764418552664	0.0713780516033431	0.0989697784255511	65.3859799297929	0.16636526374693	0.112898839796849	1.47357815232016	0.140595207336116	0.349825905318932	0.301062397078553	0.311431242788745
CENPS	-0.0866353246460795	0.0977936976540268	0.375672033920361	12.2531713744371	-0.147005168766576	0.187714121134741	-0.783133244733655	0.433548870600621	0.673657245838564	-0.342292979209319	-0.390414652634013
DFFA	0.0839774721723872	0.0483826574106068	0.0826180134727267	51.9966088224502	0.106314819271986	0.090220733051286	1.17838567340781	0.238642886595097	0.480804355949438	0.194716795748881	0.176938152183476
PEX14	0.05555602893144	0.0286067247675087	0.0521296127636388	152.251506748102	0.0751252433929893	0.0576766278598147	1.30252489059492	0.192737014876507	0.422799009993007	0.105259304145553	0.107083840674022
TARDBP	0.0238376355710444	0.0418642637395215	0.56908271049196	105.903403856184	0.0355369604807692	0.0770584345511954	0.461168990620482	0.644677367484589	0.821692654908756	0.00542454615477298	0.0184192093432437
SRM	-0.134820464878255	0.0740842402074814	0.0687854280729983	34.6816245757721	-0.203546681358312	0.135290915088076	-1.50451108432374	0.132449821489385	0.337160477367011	-0.493957401778642	-0.517048898932261
EXOSC10	0.0657480675982113	0.0538599878888629	0.222191327015018	164.78922772673	0.0937452772746037	0.0883188097230386	1.0614418102846	0.28848916442832	0.536502055560304	0.137339104095329	0.14878654455589
ENSG00000226849	-0.0724507399262544	0.0703825884793157	0.303299068010594	23.7701563427051	-0.132052228448918	0.13856910544202	-0.952970202323861	0.340605168498323	0.589481764724349	-0.297646500221148	-0.356925022797932
MTOR	0.0284165661763417	0.0291030806748569	0.328860865396143	146.65376398984	0.0457169654316331	0.0574062860072109	0.796375599457706	0.425813756320991	0.668287402454823	0.0198368911825393	0.0412190460503627
UBIAD1	0.189734606373101	0.0677203381834972	0.00508282235753613	27.1792402349846	0.297137835482211	0.132196362652744	2.24770053819665	0.0245952916715342	0.11300176606666	0.527591092966911	0.604318456078497
DISP3	0.582487478546936	0.153298204456409	0.000144870245961879	46.2089988322679	0.861036191632235	0.237703837814477	3.62230664657697	0.000291987697837087	0.00437126352661547	1.76379456324159	1.8672638575483
ENSG00000284708	0.375206729606248	0.135685999646824	0.00568778756701742	14.9944015170555	0.523708684062425	0.247493953054176	2.11604638254651	0.0343408629429011	0.141361720673838	1.11137112011474	1.11176205509009
FBXO2	0.430174439542765	0.0668560872072772	1.24015344722292e-10	208.308849243353	0.627706370795811	0.112756856037225	5.56690203022853	2.59308086724631e-08	2.12799159243287e-06	1.28438391923311	1.34468240109033
FBXO44	0.279344788648273	0.0709209410723304	8.18834867670799e-05	55.4028137741191	0.400046223218442	0.123705754750732	3.2338529765615	0.00122132310609843	0.0128905429900301	0.809642291440347	0.834799133396816
MAD2L2	0.251779785728779	0.0886372951975528	0.00450340332515797	28.906545105259	0.35050501732581	0.158929812510309	2.20540760597118	0.0274255047982255	0.121325984381863	0.72288047585233	0.723843253701501
FBXO6	0.127063962888745	0.0915163308180856	0.165006333703233	12.6252582024699	0.161346827094995	0.17355304240001	0.929668675718847	0.352542657741688	0.602156592228261	0.330333039751662	0.300191608157778
DRAXIN	1.14745572553055	0.303521068196285	0.000156525469870075	10.8717956436106	1.64554171258624	0.447831092320922	3.67446955069172	0.000238344064750211	0.00374361309778865	3.54205197903212	3.6242961831629
AGTRAP	0.151087232802704	0.072905821176752	0.038231720696513	35.7515222974253	0.216249734969357	0.128836428168548	1.67848284870528	0.0932528759599138	0.27237452259965	0.405947126214248	0.423155923040084
MTHFR	0.0500184145439072	0.0629201920232397	0.426642514637471	40.4483659157001	0.0645841655717758	0.110900801635498	0.582359772150675	0.560324372098447	0.76819702788269	0.087829468215846	0.0834753204227322
CLCN6	-0.0512420859362735	0.0396087321672361	0.195766717444752	96.0937112153986	-0.0660138153981417	0.0757597209006789	-0.871357689987875	0.383558880006004	0.631847938560801	-0.230891516311915	-0.209020867424491
ENSG00000285646	-0.106611394090861	0.268859304284298	0.691712396135132	3.43001648107434	-0.129959693333729	0.451224754271873	-0.288015433779648	0.773334924575593	0.893846184080328	-0.405168359937679	-0.352238437755929
KIAA2013	0.0163751007598506	0.0811374462358116	0.840058010548132	38.1507487345527	0.0127943088027603	0.141371586025904	0.0905012751318783	0.927888880704333	0.969678840808488	-0.0180640444685956	-0.0325167918717148
PLOD1	0.093889940788698	0.0826884215820254	0.256179869184424	49.8232468706911	0.11712833500185	0.143442833250544	0.816550624019452	0.414185281987688	0.657594488352835	0.225916639138056	0.201156843044704
MFN2	-0.124581961063997	0.0516014706326266	0.0157650307018092	49.1746481933577	-0.165119411997327	0.0955007571345864	-1.72898537091836	0.0838117133448649	0.25530249476241	-0.461731351143919	-0.430984553113196
MIIP	-0.231850476468892	0.0703719188268329	0.00098546158073831	33.6980915789693	-0.351345090520715	0.135092387873158	-2.60077637276353	0.00930130642723073	0.0572289280532898	-0.799362773826558	-0.848068344476712
TNFRSF1B	0.282713814781729	0.247097017153253	0.252565189333153	3.04280864011865	0.391091470062057	0.436190894239635	0.896606222703951	0.369929076415737	0.620018639395985	0.82024641961533	0.814743454573123
VPS13D	0.075707897554812	0.0276079707425459	0.00610202850362931	454.027685182896	0.105574495056667	0.0500754456434362	2.10830864708452	0.0350043004767532	0.143203133360673	0.168688018967798	0.175280071337634
DHRS3	0.137205991312869	0.101580357669454	0.176787128677351	250.699495909186	0.186355768418914	0.166840911228836	1.11696685810659	0.264008495949763	0.511990459896073	0.362255430704864	0.356203346968856
ENSG00000288927	-0.162268661611518	0.16652500556926	0.329838011902074	4.04352100407457	-0.162991594725432	0.282961716734425	-0.576019952827784	0.564601695139045	0.770856524809959	-0.580351565789807	-0.426218947735208
PDPN	0.0249443655176344	0.129542433703618	0.847305542049065	23.9018114166686	0.0544840960169148	0.220324338195948	0.247290410415116	0.804683479750582	0.910837548417457	0.00890801756278327	0.0608545125063437
PRDM2	0.0236636433092162	0.0342412267457301	0.489511298025935	146.935554409317	0.0438256113092008	0.063514055419568	0.690014375868347	0.490185146937246	0.717099703876631	0.00487689939490979	0.0369830397463447
ENSG00000289380	-0.000871297045108262	0.129790843999805	0.994643772879298	6.2587182015132	0.0144541626918737	0.230695551043891	0.0626547093191395	0.950041463219275	0.979238782169802	-0.0723476877637397	-0.0287992693545721
KAZN	-0.00369503648169347	0.184728484845404	0.984041356819227	451.541604804777	0.119170558921332	0.286455256852524	0.416018055422472	0.677396791249545	0.843862345370318	-0.0812355068937119	0.205730747685056
ENSG00000231606	-0.639200991499931	0.196998073562295	0.00117571606840778	5.06776013110895	-1.05954854176128	0.361175417044513	-2.93361201166883	0.00335042737035766	0.0275455632608909	-2.08151283809564	-2.4342093259045
KAZN-AS1	-0.582168134744857	0.388446918199037	0.133949647054673	3.83683969035331	-0.805278908343458	0.615537457295551	-1.30825329766536	0.190787409930355	0.419826170191151	-1.90199991677677	-1.86472963021797
TMEM51-AS1	-0.42951693335165	0.104937115874257	4.25664615739921e-05	36.3979739162986	-0.61653908012519	0.177416743020675	-3.47508960895164	0.000510682728993652	0.00671279501961531	-1.42152489476253	-1.44201497690721
TMEM51	-0.368079326378935	0.0847027599101488	1.38932739856678e-05	72.8270976004286	-0.536830021396617	0.136850265057366	-3.92275470691697	8.75422669147363e-05	0.00168582470947754	-1.22814786730841	-1.26349310664669
TMEM51-AS2	0.313946156559949	0.207168653770683	0.129667742892023	2.83439789083997	0.379806302566997	0.365813795023711	1.03825035505394	0.299153514821882	0.548305043683861	0.918551313166693	0.789468420097031
FHAD1	0.400355938232357	0.271350410118527	0.140099546646748	12.7938300003163	0.654945569182417	0.428663833228292	1.52787690123047	0.126543104245575	0.327794313199393	1.19052913825012	1.40568917645488
CELA2B	0.215637700343827	0.211776146340164	0.308566702905212	2.91434058591776	0.149030609917603	0.393373803706495	0.378852400727727	0.704797472580768	0.859130673869223	0.609121991723241	0.272607364156982
CASP9	-0.134478850473126	0.065369694056157	0.039666526960553	56.5167406003253	-0.18873746307557	0.1171843643057	-1.61060278129946	0.107266327234294	0.296507199354377	-0.492882158430886	-0.483881158814615
DNAJC16	-0.0418272904692698	0.0416219481778596	0.314928867383406	84.6642864812658	-0.0557127930191788	0.0734580344980726	-0.758430216651667	0.448193474294204	0.685959556431115	-0.201258116653198	-0.185949991792274
ENSG00000237301	0.156846858541183	0.177474996777794	0.376821051439438	4.94855044678101	0.259716858896222	0.314268330333808	0.826417535041973	0.408567279789179	0.653138114147834	0.424075750674668	0.520507872517919
DDI2	-0.0447601877725658	0.051366172378079	0.383538918786457	73.1305696299279	-0.0643545200830145	0.0898230825863269	-0.716458600952209	0.473708221539229	0.704669987510876	-0.210489514005498	-0.205304595927926
PLEKHM2	0.0200257207791131	0.0386716168459761	0.604569714102573	124.476245060942	0.0263446401872577	0.0665443823461735	0.395895780506446	0.692181913966013	0.851835622264014	-0.00657358964012234	-0.00216854112084736
ENSG00000237938	-0.184354200855324	0.212178031407302	0.384920625683934	2.4158353716827	-0.245389194726127	0.370523415359492	-0.662277158619093	0.507793612625239	0.729614306470607	-0.649866576857621	-0.610762259270131
SLC25A34	-0.0700885039613515	0.12291744409212	0.568536663843002	14.0202943777143	-0.113656701645224	0.209270174635176	-0.543109890567845	0.587054143210754	0.784671100954532	-0.29021127948996	-0.315725140352879
FBLIM1	-0.230745418447514	0.227774182073049	0.311038830349894	2.13023407268221	-0.401161690022849	0.411858102846528	-0.974028888226913	0.330042195812336	0.579322496377816	-0.795884564861922	-0.959641014572144
UQCRHL	0.572216696454382	0.11575044464881	7.67174735853147e-07	13.7514352209701	0.810347182947464	0.198298874687615	4.08649410756377	4.37940603219356e-05	0.00097568585200427	1.73146691559137	1.75373728006265
SPEN-AS1	0.195108389929624	0.0918672576390448	0.0336862261659369	72.3551869181695	0.274321124967048	0.148828582129536	1.84320189739016	0.0652995379818256	0.216174821335096	0.544505265597424	0.553216587616717
SPEN	0.052873422968397	0.0290604718721994	0.0688462276512819	371.75861539598	0.0704199473872028	0.0529735166855403	1.32934250533578	0.183734996998659	0.410518183627577	0.0968157075843404	0.0965455372931884
ZBTB17	-0.0351183224608146	0.0609520493391987	0.564504935636067	30.29851564938	-0.0352489123517115	0.122373541605526	-0.288043574528039	0.773313383818997	0.893846184080328	-0.180141404029023	-0.140117682292991
FAM131C	-0.10883336158183	0.110856868410696	0.326224666358202	21.6849445556617	-0.163171764718704	0.188221203252384	-0.866914895342097	0.385988641499562	0.6340097185016	-0.41216208071678	-0.426622468798896
EPHA2	-0.280651844641793	0.143091403945827	0.049838599809568	6.78160767068573	-0.456113265998919	0.268368573173047	-1.69957778813696	0.0892103712951766	0.264792252847325	-0.952966795499481	-1.08271432987018
ARHGEF19	0.202318653789169	0.166815172048531	0.225194344647269	4.03924754506383	0.256486146278654	0.316645820844792	0.810009573454545	0.417934673538391	0.660674322665177	0.567199824533257	0.513272147144139
ENSG00000288398	-0.13762208069208	0.188323524771202	0.464916736029457	3.58631234849518	-0.234475448026073	0.348025990747919	-0.673729704848128	0.500483173001999	0.724698014164773	-0.502775586028338	-0.586319084259399
CPLANE2	0.125687371149451	0.199577343741606	0.5288465603191	2.6026625488961	0.100937422032666	0.384282468849351	0.262664654817329	0.792809061777973	0.904290203880365	0.326000168865579	0.164894564822016
FBXO42	0.162967902260976	0.0390667584498595	3.02569800486178e-05	313.774204692833	0.217541912620545	0.0732562734356749	2.9696011333632	0.00298186642098037	0.0251689538335362	0.443341950934972	0.426049972658514
SZRD1	-0.0470674804607455	0.0701246374458629	0.502094729087352	54.9246023780862	-0.0682701716586899	0.120557389251423	-0.566287741320543	0.571198192383527	0.776298246625463	-0.217751798841965	-0.214074357530035
SPATA21	-0.160976578831385	0.128340895870776	0.209736966828952	7.55448969486331	-0.230466054996462	0.223967275717481	-1.02901664655322	0.303471852532041	0.552806378352327	-0.576284689823139	-0.577339372873106
NECAP2	-0.275605753401043	0.0600056511687157	4.36926128053284e-06	32.1703200307303	-0.380282614974885	0.109742200820687	-3.46523590862048	0.000529766549160261	0.00689776096395711	-0.937084045951118	-0.912878807285707
LINC01772	0.323081154455714	0.150266988554502	0.0315514622563273	7.89347710356998	0.465423921836565	0.270356878006157	1.72151685309063	0.0851570766662686	0.257776666930549	0.947304040135162	0.981223507449201
CROCCP3	0.17855514363254	0.0288502813330426	6.05370673813224e-10	145.41407577039	0.252918526372567	0.0557923153230806	4.53321438459711	5.80928002030764e-06	0.000188275397759608	0.492403341037317	0.505281861119283
ENSG00000261135	-0.808886401343334	0.244958015482329	0.0009594913311986	3.31542066316664	-1.006234472303	0.442334169727984	-2.27482871812003	0.022916206762486	0.107294147862045	-2.61560362995254	-2.31480348241935
NBPF1	-0.0287441006516136	0.0750639467958578	0.701773015171616	74.1779716344433	-0.0456290945314112	0.128332064724843	-0.355554900712029	0.722173923258159	0.868911841876195	-0.160078316833197	-0.16336584963963
CROCCP2	-0.0356680093391487	0.0534199557677079	0.50433102760776	91.2847972904782	-0.0515186637909532	0.0929047481942244	-0.554532085736345	0.579214753272939	0.780148804727699	-0.181871562799855	-0.176556532555893
CROCC	0.342254485679317	0.0709247984897873	1.39584597453022e-06	84.3966733613048	0.479887676851646	0.123152790788783	3.89668535952783	9.75181774541224e-05	0.0018461377721209	1.00765277409643	1.01361752435856
ENSG00000290851	-0.111599593861646	0.122955179321944	0.364066068426248	11.956830100968	-0.175680616247909	0.209539260797591	-0.838413839865606	0.401798319231394	0.646861641233904	-0.420868894049466	-0.454638149894932
ENSG00000238142	-0.412661016006271	0.172382830142044	0.0166719386525127	4.24938679508529	-0.649179628003269	0.353460189804683	-1.83664142873345	0.0662628471265404	0.217863905858321	-1.36847030243914	-1.51511898473856
ENSG00000272426	0.115576355263751	0.273101777755793	0.672150193822447	2.53782617473857	0.138820848491102	0.470419340227728	0.295100215105738	0.767917325406749	0.891326146571273	0.294175390967144	0.249740882807862
ENSG00000290122	0.13882851997194	0.185363890401716	0.453886580583312	10.2772191153008	0.228404011312555	0.295904453157196	0.771884332511946	0.44018293757828	0.679081233659797	0.367362396690529	0.450377473251077
ENSG00000226526	-0.166442634577839	0.216028583619724	0.44102363710188	5.75606712998199	-0.279562017036781	0.373949456966943	-0.74759305523338	0.45470565492592	0.690961026639319	-0.593489292414795	-0.687298053924944
ATP13A2	-0.0439897462995764	0.0878919818617561	0.616724582898679	54.2384394800091	-0.0501886081207286	0.146370797741336	-0.342886756751992	0.731683655066831	0.873528234177218	-0.208064522388552	-0.173577648730308
SDHB	0.0464179750607524	0.035184887394327	0.187082580519488	101.175070593086	0.0726923320170806	0.0656363676706784	1.10750083523519	0.268077451379083	0.516083247449445	0.0764969583885977	0.101634925633082
PADI2	0.36281242553844	0.119631618417716	0.00242338724093508	173.050908785639	0.536851327876909	0.181392541329771	2.95961081939371	0.00308027894177135	0.025847181176496	1.07235961240645	1.14119722082099
RCC2	0.203333450832295	0.0477732275658366	2.07910491313468e-05	54.7222329644057	0.295081534304622	0.0961154251162383	3.07007469350275	0.00214005242806835	0.0196134927961797	0.570393933896209	0.599713023046196
ARHGEF10L	0.255759729927513	0.0441268576629448	6.79110174158982e-09	452.2379545715	0.359429540838751	0.0774243193195954	4.64233388162035	3.44495583413595e-06	0.000124254556194944	0.735407490111302	0.743831228144148
ALDH4A1	-0.0212343474632604	0.0500113975688084	0.671135465004282	84.6414296821616	-0.0311814486652366	0.0961298620867505	-0.324367974616437	0.745659462671481	0.881215998625498	-0.136441104708012	-0.131007911884099
IFFO2	0.245388305555433	0.0926216466323959	0.00806438105145753	78.0884003850478	0.356384871226579	0.155729700953282	2.28848362929491	0.022109372393433	0.104777164428772	0.702763067348733	0.737012177434476
UBR4	-0.0674209903603041	0.0281124471746129	0.0164731152511915	259.676686421992	-0.096641135006266	0.0566605709273184	-1.70561527045382	0.0880797343405226	0.262931160913057	-0.281815186668619	-0.277615911259191
EMC1-AS1	0.0627716137911883	0.0445982154671926	0.159281665372021	61.007281535109	0.074541157937971	0.089798697315146	0.830091751513621	0.406486910338167	0.650801040446555	0.127970611116554	0.105775682862538
EMC1	-0.246914730122985	0.0542137739495614	5.25190946593756e-06	42.1951272898181	-0.364010796775159	0.104012884845452	-3.49967023139514	0.000465834057054801	0.00626128571052622	-0.846778041705353	-0.876435328164392
MRTO4	-0.139417449519275	0.0733535165053313	0.0573512875500406	25.2763207484492	-0.18838674434839	0.131216588558089	-1.43569305084465	0.151089703503296	0.366607187803332	-0.508426572518436	-0.48309566511904
AKR7L	0.165763507832796	0.107901781387853	0.124478449261617	11.8202568383532	0.201093544848168	0.192310098222819	1.04567335104354	0.295711870559851	0.544268041596268	0.452141217736704	0.389211081015637
AKR7A3	0.0337773158040942	0.15259649919389	0.824819509205299	4.91947397699708	-0.0362680733008341	0.281980654334642	-0.128619012486554	0.897659121478857	0.955740469387272	0.0367100390641114	-0.142400264996087
AKR7A2	0.047232846982738	0.0899299656612887	0.599431573866156	29.0967915129712	0.0756336263715389	0.157131053335164	0.481341051091988	0.630274125591238	0.812597586251603	0.0790617964054721	0.108222450031439
SLC66A1	0.145152248029059	0.104563813162807	0.165085577713233	16.113039824615	0.221211634635982	0.174807650251454	1.26545740027841	0.205707409966204	0.439993491666115	0.38726655302684	0.434268933564361
MICOS10	-0.665997131474863	0.092098009123181	4.78055776041283e-13	65.9825297934214	-0.945338344764075	0.1459813957544	-6.47574535014391	9.43450464730655e-11	2.08552789593331e-08	-2.16585463054042	-2.17841634207071
MICOS10-DT	-0.333926675019943	0.155325000136099	0.0315664584500128	5.21058722162746	-0.5062889039375	0.268347869480558	-1.88668874069142	0.0592022029612369	0.20239392527738	-1.12065119670385	-1.1950911270522
NBL1	-0.374197180943491	0.10632866884018	0.000432768491100914	27.1488341189339	-0.501523516484733	0.194048794044821	-2.58452271735784	0.00975138803088781	0.0594183691664111	-1.24740402959051	-1.18441823874874
TMCO4	0.112237205284456	0.0592528566886834	0.0581974735729209	65.0977458327598	0.153175804722015	0.0943451362519509	1.6235686417682	0.104467902550958	0.291792470981519	0.283665299037517	0.281891226504394
OTUD3	-0.012179737309079	0.0656512850995412	0.852819870026952	46.054650702514	-0.0112862709929402	0.117061854061903	-0.0964128843113313	0.923192659594133	0.967483842782441	-0.107941400981774	-0.0864493085850909
PLA2G5	-0.156468789390965	0.142196255859053	0.271170039530242	26.314118917747	-0.219391522083645	0.226317771380099	-0.969395910651574	0.332347691887031	0.581429709354486	-0.562096264112409	-0.552536090041854
PLA2G2C	-0.146362849610162	0.20065022536404	0.465730883447968	4.17607290140263	-0.106130577338433	0.359525465801503	-0.295196272402659	0.767843949380789	0.891326146571273	-0.530287463432559	-0.298869116602345
UBXN10	0.55607882439362	0.150810947949982	0.00022668379337365	6.9236945065598	0.80278444518367	0.265146478278583	3.02770170811095	0.00246421196581315	0.021955599390535	1.68067239604032	1.73679925430475
VWA5B1	0.676599033905848	0.176915072986478	0.000131075816974416	12.8885487165923	0.998019690498708	0.293797839917586	3.39696061338867	0.000681387736756169	0.00829253510922984	2.06001399171758	2.17406148886579
LINC01141	0.203340020591474	0.440873660812572	0.644640333521778	3.05633756161648	0.259776499141505	0.70295179995313	0.369550940987456	0.711717110546589	0.862585130253945	0.570414612444148	0.520641446898303
CAMK2N1	0.444781110330998	0.136922439510397	0.00116049268252884	82.4329560079457	0.642739995413232	0.219324171695268	2.93054792112136	0.00338364800595884	0.0277549118874844	1.33035892895775	1.37835273701332
MUL1	-0.224765564391895	0.0814852924645209	0.00580926341365173	22.1245712381126	-0.303131626371713	0.145856267107066	-2.07829003431987	0.0376826537789089	0.150042883620004	-0.777062764032364	-0.740086166178411
FAM43B	0.251174028255808	0.135268641703957	0.063332023444621	14.3441841159132	0.377937014505179	0.24734241866173	1.52799110055624	0.126514747558278	0.327794313199393	0.720973832914017	0.785281834454516
PINK1	-0.145776619690485	0.0941363385382195	0.121485352474347	40.1121469814438	-0.21006044954747	0.159723062258351	-1.31515415856289	0.188458098003661	0.416905573548348	-0.528442284154628	-0.531637580546627
PINK1-AS	0.0559797927141633	0.172843332842658	0.746031978443411	3.65951135039924	-0.00905978179635625	0.319159308652143	-0.0283863937248676	0.977353976064157	0.991171031259175	0.106593115546803	-0.0814627108027421
DDOST	-0.0328429913427788	0.0813061057650092	0.686255005267253	23.4309196285472	-0.0578617410539159	0.160502162375901	-0.360504433070514	0.718469942079733	0.867068757677174	-0.17297971935802	-0.190762923074781
HP1BP3	0.269358140598268	0.0462370237999153	5.69097260119206e-09	474.739946333633	0.383213474322859	0.0733191615363473	5.22664834530172	1.72610339674871e-07	1.01914157649619e-05	0.77820896567624	0.797099355449393
EIF4G3	0.0304720687928091	0.0308945059137921	0.323972937190024	725.851981140428	0.0370390656155743	0.0556166427392085	0.66597089992026	0.505429700767488	0.727883740784227	0.0263066579179713	0.0217834269399722
ECE1	0.281409702005883	0.0469728095116281	2.08674805514583e-09	356.857585102043	0.413205810216575	0.0791534274826235	5.22031481589709	1.78619234692837e-07	1.04087886275402e-05	0.816141678814309	0.864272246242905
NBPF3	-0.12192911824586	0.0735412097233858	0.097323525163526	49.3685032428201	-0.180877646498547	0.12172786573934	-1.48591816179433	0.137300769054294	0.345278431034766	-0.453381435127463	-0.466277774988281
ALPL	0.359979086806722	0.195702199435211	0.0658530237876561	11.5750485859242	0.544291301154761	0.297152746214406	1.83168861162749	0.0669978263336217	0.219401631541002	1.06344157915763	1.15786029482332
RAP1GAP	0.0121438559093635	0.391748151330971	0.975270225277662	8.69744832657008	-0.0798528238838178	0.596467114847901	-0.133876322593544	0.893500373551865	0.954254771825136	-0.0313820363620803	-0.24001565919373
USP48	-0.0653647931059437	0.0340211376751512	0.0546939664446081	188.93952553132	-0.102433962884786	0.0658399191969462	-1.55580328976979	0.119754875626259	0.317394638706527	-0.275343233536002	-0.290589925548987
HSPG2	-0.187278115683487	0.0896924425370986	0.0367975373269951	18.8252617334239	-0.284231805673871	0.170671479374288	-1.66537377373135	0.0958382083916505	0.276673478800489	-0.65906970155371	-0.697756832569584
LINC00339	-0.020829228400525	0.131183221238859	0.873842467653072	12.9657403256317	-0.0301661002994368	0.216200982439877	-0.139528044502877	0.88903289637533	0.952611315054783	-0.135165978218278	-0.128733868103883
CDC42-AS1	0.237667990203653	0.215102629391557	0.269200716421183	2.50982737675628	0.387237052034815	0.374041209401135	1.03527911444519	0.300538580689382	0.549383104107299	0.678463103412985	0.806110835822318
CDC42	0.00885520662187717	0.0514668223163267	0.863393029578872	81.6026461863351	0.00815331970400064	0.0910279975109227	0.0895693624702917	0.928629431725051	0.96977295741995	-0.0417331755891605	-0.0429110690967235
CDC42-IT1	-0.0167082708171115	0.196738018078854	0.932319825857848	2.77706049040862	0.00747452852730337	0.360381285287754	0.0207406123249024	0.983452572028989	0.993131306374472	-0.122195119374461	-0.0444313363325088
ZBTB40	0.175225718413409	0.0543188391113392	0.00125588732357501	56.881717271974	0.239566759059175	0.0994007427496099	2.41011035161622	0.0159476960680189	0.0836424164927758	0.481923858132127	0.475378328069337
EPHB2	-0.899299583017762	0.289072031371205	0.00186462598902638	21.6346402228381	-1.29073134250414	0.449639022188094	-2.87059458545881	0.00409700604866637	0.0318484115453103	-2.90018229726025	-2.95198216902912
TEX46	-0.227590673897403	0.160071965888503	0.155083679604613	5.39096873028839	-0.283330676479012	0.293776721549239	-0.964442230088416	0.334824258535138	0.584122275141378	-0.785954895502428	-0.695738601871861
KDM1A	-0.0188480205731019	0.0320256426348864	0.556177250602019	116.929753967878	-0.0317220606153561	0.0601034473455161	-0.527791033898535	0.597644380918164	0.792048149835243	-0.128930056942795	-0.132218703454843
ENSG00000240553	-0.227901046830066	0.083574698935284	0.00639296286609094	19.1146635358948	-0.291274212805645	0.152466582330084	-1.91041347129463	0.0560799977043847	0.195645701819704	-0.786931805217471	-0.713529490186599
LUZP1	-0.121558215158684	0.0438917283458748	0.00561421156579958	236.78057753459	-0.166956792295048	0.0757282642727342	-2.20468267559594	0.0274763696582113	0.121425056144937	-0.452214004623479	-0.435099675940653
LINC01355	0.209625663040408	0.0651491236288914	0.00129255209780627	31.9620462004643	0.307041207728152	0.121575332813172	2.52552224718143	0.0115526466630416	0.0667345330325523	0.590198892990005	0.626498727222482
ENSG00000284726	0.0207392453208414	0.169839750739679	0.902811373708543	3.66524702260698	-0.121977004934208	0.343322837706845	-0.355283690851819	0.722377072343468	0.868911841876195	-0.00432774606492825	-0.334359861775724
HNRNPR	-0.0487455670480928	0.031139215091783	0.117487344326452	121.841623222699	-0.0747553143182635	0.0627703573541383	-1.19093338749863	0.233679736211466	0.475944994456567	-0.223033635359718	-0.228598927446683
ZNF436	-0.0549255151895823	0.140285036929363	0.695407021178414	10.881472726443	-0.0932022649357257	0.239588609869652	-0.38900958182625	0.697269058305601	0.854589730468027	-0.242485239357781	-0.269913982189042
ZNF436-AS1	-0.00363313491438	0.0663788257063891	0.956350906746079	25.6332443963596	0.0158305602784335	0.131086815914447	0.120763939287115	0.90387801328601	0.957563667773241	-0.0810406695347772	-0.0257165949974271
TCEA3	0.121269300646821	0.0829498736085489	0.143752490498627	75.9290733996211	0.168132189626307	0.131025868674259	1.28319843499224	0.199422564146636	0.43169030746043	0.312094136665127	0.315388571072751
ASAP3	-0.0388468457045089	0.0504798518403842	0.441565984104311	229.783626255024	-0.0689838154100551	0.0852150327282064	-0.809526361740412	0.418212445765936	0.660989780921643	-0.191877061994663	-0.215672682980437
ID3	0.830125403602174	0.147043769218178	1.64768267206886e-08	132.567239590603	1.35018269451765	0.221046722259701	6.10813261881966	1.00803578965975e-09	1.55463450663905e-07	2.54324363672771	2.96278988582387
RPL11	-0.677361003085925	0.119748322143428	1.54456279679012e-08	90.7143726071889	-0.949411145864056	0.186196795814376	-5.09896607893589	3.41513739297852e-07	1.77606999884842e-05	-2.20162281587182	-2.18753806651666
ELOA-AS1	0.143940012261478	0.04127074605568	0.000487193015655453	95.1994477018551	0.196097493780319	0.0734462072271034	2.66994717881027	0.00758631801806353	0.0494423422015142	0.383450998338774	0.378021582672837
ELOA	0.241807282682454	0.0668558886242756	0.000298217544914216	42.4182530354031	0.363453953436133	0.121669476936853	2.98722376874165	0.00281523578801984	0.0241672592359285	0.691491671984499	0.752844578383687
PITHD1	-0.307246907820247	0.153841269571595	0.0458069027124655	17.7420891113511	-0.446850285238369	0.255535518299828	-1.74868170269021	0.0803460545766873	0.247826020064989	-1.03667569165958	-1.06196832338186
LYPLA2	0.00424093879076477	0.0825190052174886	0.959011980632154	16.2161731788469	0.0255466452053293	0.147410052446054	0.173303277364197	0.862413047708453	0.941355268267438	-0.0562567457772692	-0.00395578536767108
GALE	0.000651270104347031	0.0721571315868122	0.992798614709889	21.4178662540587	0.00699538909068017	0.133595890179784	0.0523623075625026	0.958240007102352	0.982543666722602	-0.0675553541431983	-0.0455044498494156
HMGCL	0.129645929824459	0.0448685075889548	0.00385899397776331	67.0531402705471	0.19535467302037	0.0791978023121651	2.46666785336242	0.0136376793486718	0.0752554236729607	0.338459871436934	0.376357910394557
FUCA1	-0.0681194414375426	0.108395412301651	0.529719193155304	10.5334046610034	-0.062116883100976	0.204142812685163	-0.30428150902758	0.760913431345344	0.88844415133587	-0.284013585984505	-0.200293030801333
PNRC2	-0.131586930842307	0.0843136322044074	0.118598344807299	26.4584880874485	-0.184182310929086	0.146929958821824	-1.25353816475533	0.210009918840308	0.445785174187603	-0.483779739743058	-0.473679127910189
SRSF10	-0.0806416571379654	0.0503079382252068	0.108943290295062	136.57114894302	-0.11940873745058	0.0862781094574865	-1.38399807554219	0.166359044007149	0.387420371945833	-0.323427700052497	-0.328607793920201
IFNLR1	-0.00964150766081222	0.0959161633161311	0.919931382025709	19.0486220190656	-0.00592197420075765	0.173656613326508	-0.0341016336050685	0.972796105815708	0.988962958223375	-0.0999522339460893	-0.0744350618827939
GRHL3	0.591454791045465	0.239615693809197	0.0135738488106082	3.14679736152899	0.84029076348949	0.385014091838751	2.18249352764318	0.0290731284220158	0.125967127021037	1.79201949452819	1.82080097502939
STPG1	0.462852824921906	0.0854342475259087	6.03875850963137e-08	32.7530238923106	0.668645052566939	0.156228045995109	4.27992969065152	1.86952364567897e-05	0.000494760029899362	1.38724028584623	1.43637147824615
NIPAL3	0.304132282000436	0.0722388305144557	2.55264223469446e-05	59.3391663515175	0.429800993779666	0.117084033536827	3.67087621425749	0.000241720392769496	0.00379114523234498	0.887661798036831	0.901439956591711
RCAN3	-0.0904411686849508	0.251273577583077	0.718898678416189	4.17446206370265	-0.0242673877911064	0.424810120453476	-0.0571252581393341	0.95444541618696	0.981082756935115	-0.354272007095574	-0.115522707341062
SRRM1	0.057491524815479	0.0481582196158437	0.232554243607909	217.960773030925	0.0804814835904515	0.0798434479314311	1.0079910834959	0.313458742797417	0.562521507537946	0.111351345472477	0.119080043274678
CLIC4	0.211111831809084	0.0777876351589625	0.00664859955067062	197.693910022185	0.318903626636224	0.133232217659321	2.39359242260509	0.0166842772779432	0.0863912360354279	0.594876661427655	0.653066613521252
SYF2	-0.0384673758418071	0.0841472782289196	0.647567952087718	26.3389174353735	-0.0458148006850171	0.155416445967245	-0.29478733991043	0.76815633820548	0.891326146571273	-0.190682667263594	-0.163781769867387
ENSG00000284602	0.157637440740317	0.0885198782324323	0.0749428372985899	13.3589855142707	0.223755194823585	0.158027877248022	1.41592229624401	0.156798256148474	0.374751675081704	0.426564135935093	0.439965665266555
RSRP1	-0.0241249562476942	0.0491462097663799	0.623510390804171	454.142027527601	-0.0365819342596446	0.0828999732273487	-0.441277998478005	0.659011752112948	0.831540999182668	-0.145539397460768	-0.143103209507819
RHD	-0.41438724762892	0.207484936815966	0.0458043341272368	18.3282467872912	-0.577767320849491	0.342720878451297	-1.68582469635446	0.0918295695343073	0.269803087365538	-1.37390367714779	-1.35517908786782
TMEM50A	-0.233375416915761	0.0669632506785413	0.000491903950093235	42.8875920253045	-0.33017054790715	0.11480249312347	-2.8759876107573	0.0040276552017114	0.0314512228540449	-0.804162577484129	-0.800644387782443
RHCE	-0.400936573233782	0.111903587606583	0.000339833171759267	16.9531703423334	-0.596579967178964	0.189211508239576	-3.15297929142653	0.00161613271335777	0.0159561888752597	-1.33156720670323	-1.39731317978733
MACO1	0.119199298338505	0.0387140325281501	0.00207718433032284	81.0019420684053	0.173263057686818	0.0675895153987919	2.56346057024571	0.0103634471417224	0.0620240263367799	0.305578731639944	0.326880014791106
LDLRAP1	0.318196194626159	0.0855523841963908	0.000199764456551479	21.0161278283749	0.45390336933372	0.157366643601548	2.884368370231	0.00392199680814554	0.0309367384910599	0.931928457367239	0.955421288579126
MAN1C1	0.424293952772609	0.105027791202825	5.34909765446557e-05	199.227720359218	0.741390684301774	0.132889411892661	5.57900493156382	2.41898383683247e-08	2.0149016691056e-06	1.26587488042727	1.59929758021918
ENSG00000233478	0.437361537475217	0.131952100697887	0.000917915033461321	10.7546238992834	0.795736829480637	0.289833594373624	2.74549550130774	0.00604195958370542	0.0420585322990136	1.30700556259914	1.72101493121461
SELENON	0.0113734443218191	0.0761545124947091	0.881279868338265	50.0752959325574	0.0231700268716795	0.126883866889744	0.182608139550264	0.85510549729939	0.938287374060726	-0.033806933913538	-0.00927862265349787
ENSG00000228172	0.0754623911500198	0.187973065730255	0.68808647844977	3.26280284156015	-0.0380600262010151	0.374983695649637	-0.101497816151922	0.919155291066202	0.965661727347143	0.167915278929262	-0.146413645510947
MTFR1L	-0.145480436646461	0.0557778917387535	0.00910171849066317	40.8625877637677	-0.215384104213107	0.112711469636675	-1.91093333187294	0.0560131489339525	0.195526875010422	-0.527510037612845	-0.543560802357175
PAQR7	0.0651835531515413	0.0593815071995587	0.272332032645259	35.338903228049	0.10244461679479	0.104062610206146	0.984451731432153	0.324893453216823	0.574399039237965	0.135562275031976	0.168270181496872
STMN1	-0.124864320056551	0.314724028240965	0.691557538423258	3.88843367092955	-0.159390127149702	0.504230398290815	-0.316105747868406	0.751922244101585	0.88453448130156	-0.462620085997791	-0.418152854149894
PAFAH2	0.0534491893429952	0.0581045250291523	0.357635481663839	34.6899927362067	0.0654515097852355	0.1034281101704	0.632821286953836	0.526850354141309	0.743149866514886	0.0986279524863475	0.0854178839608832
PDIK1L	-0.119020677423585	0.0872118741982911	0.172337868012202	22.8102906873234	-0.177815178527296	0.156531555942755	-1.13597017199729	0.255969048020765	0.50200463375263	-0.444227015408812	-0.459418861853924
FAM110D	0.113106785325552	0.259903352191405	0.663426069044887	2.1097275306768	0.279171108272027	0.471354446617446	0.592274264675822	0.553666946237398	0.764262371307304	0.286402332782261	0.564078942588006
ZNF593	0.145620605674024	0.215571400879701	0.499351892511589	3.15559112327646	0.366109635947701	0.426187023651231	0.859035155062126	0.390321120882101	0.637868330103633	0.388740725176955	0.758792426926193
CNKSR1	-0.097358310253718	0.155071832701852	0.530117163643475	10.069507887517	-0.155272833190113	0.260082459841545	-0.597013859699392	0.550498127260503	0.762015773388748	-0.376043953318049	-0.408931480446547
CEP85	-0.000741759697230929	0.147957268266945	0.995999952296901	14.0612852711036	-0.0095864415939218	0.247909858359516	-0.038669061639411	0.969154240187247	0.987367275452725	-0.0719399644081095	-0.0826422541765083
SH3BGRL3	-0.180379682185695	0.173454044277137	0.298373446896004	18.6600715886949	-0.229431273220551	0.300997267411195	-0.762237063458529	0.445918528996305	0.683982825042844	-0.637356639642211	-0.575021804695866
UBXN11	0.254153236965213	0.08614932194369	0.00317621894094039	19.6067640492064	0.35563714780832	0.155416452125724	2.28828507499725	0.0221209251004735	0.104777164428772	0.730350997044874	0.735337524826674
DHDDS	-0.166825667200702	0.0679457494736456	0.0140775885497273	39.1820798767252	-0.25335634363849	0.116409181887802	-2.1764292088461	0.0295231816966542	0.127177876367239	-0.594694901058699	-0.628606031950003
DHDDS-AS1	0.125428512988915	0.126949400997869	0.323142985202025	8.1900393301486	0.169664259288655	0.229849982019529	0.738152153843715	0.460421994074829	0.695629547673227	0.325185403706531	0.318819899278784
HMGN2	-0.609464865839258	0.102100275479577	2.38306660419941e-09	63.6984227171574	-0.87352429838173	0.169796417500641	-5.14453903821872	2.68178483910344e-07	1.46271740157197e-05	-1.98791733736566	-2.01757668249314
ARID1A	0.0582723369293332	0.0331721717192352	0.078975215060997	557.346157137088	0.081168372518948	0.0546539929587038	1.48513160932776	0.137508964236325	0.345567300726759	0.113808979046069	0.120618446790318
PIGV	0.0311561577814706	0.067617681759255	0.644964067147548	25.6335882150013	0.0625178928089628	0.121636990522864	0.513971058805598	0.607272225065798	0.799039876375783	0.0284598520552398	0.0788475543448279
ZDHHC18	0.00397039792066953	0.08382349120153	0.962221389399906	40.0384771272363	0.00573707692435717	0.144042582702964	0.039829034003006	0.968229428803896	0.987069587209362	-0.0571082826752982	-0.0483226520071965
GPN2	-0.0429034734605234	0.0658807874700099	0.514898730390055	27.7246880265237	-0.0631627316345671	0.125762082177545	-0.502239868654504	0.615498801418435	0.802854574551977	-0.204645440445573	-0.202635384847461
GPATCH3	-0.118912928327038	0.116440712951779	0.307144753756584	8.45455837395762	-0.183318432887195	0.221153375507621	-0.828919895373144	0.407149736588193	0.651653970196284	-0.443887871340091	-0.471744327447414
NUDC	0.0749615253370152	0.0802215640227582	0.350081554944669	62.6196409576585	0.113775932377516	0.13924161400175	0.817111559595147	0.413864677516204	0.657512171130223	0.166338786177596	0.193648572392552
TENT5B	0.0546799687346905	0.258470519565504	0.832456519719011	2.3558141162233	0.0197953263178447	0.482835001025178	0.0409981179405271	0.967297396268151	0.986655477463779	0.102501873883116	-0.0168368332766005
SLC9A1	-0.224316117376325	0.119555668676565	0.060621195714648	21.7375747256534	-0.303877693356341	0.195760076984237	-1.55229655626264	0.12059128154938	0.319044369553151	-0.775648113752974	-0.741757108923939
WDTC1	0.071553497155594	0.0357354007955843	0.0452509596634874	95.9875539515835	0.107508533768902	0.0622540958457742	1.72693109277885	0.0841800395475745	0.255945089650936	0.155611897685735	0.179611676974079
TMEM222	0.0339178644102182	0.0631667582943191	0.591296973565959	45.0161087283451	0.053353954682763	0.112987356804806	0.472211725201574	0.636775671360155	0.817091485747947	0.0371524207421144	0.058323370527632
MAP3K6	0.312674838497961	0.0849542943470684	0.00023277106126913	26.1000893048271	0.437526108635644	0.149732451107471	2.92205267061051	0.00347732730176998	0.0283414056622619	0.914549794880259	0.918741653212704
WASF2	0.0236415888403728	0.0353227556053863	0.503302889751595	319.171208270981	0.0290749166037274	0.062025639513341	0.46875641802087	0.639243754990846	0.818792208547736	0.00480748217901924	0.00394637304287558
ENSG00000241169	-0.0198735970486046	0.221513432766401	0.928511832286213	2.74321085897908	-0.21643431779536	0.453605648062769	-0.477142025721449	0.633260990461976	0.81480430950552	-0.132158094948046	-0.545912932665415
AHDC1	0.155993198032037	0.038740155517022	5.65762156447075e-05	231.108722577216	0.220809835099367	0.0635977327498682	3.47197652419182	0.000516641513575731	0.00676626403943618	0.421388824216303	0.433369035787492
IFI6	-0.787914767920721	0.217132781642166	0.000284826403812219	12.8028109724712	-1.11526031068185	0.344906929740878	-3.23351088225373	0.00122278677427708	0.0128983817168732	-2.54959467661028	-2.55898522141582
FAM76A	-0.0782432315186447	0.0627304950925646	0.212290526657488	35.0740753339445	-0.106880967238618	0.113921903213475	-0.938195063668632	0.348144174731893	0.598012413437693	-0.315878571111976	-0.300549741245796
STX12	0.00682682088272411	0.0538044902094005	0.899033799936934	107.422968503945	0.00706450187751727	0.0888788032028066	0.0794846647675628	0.936647128761606	0.973090425873702	-0.0481175910000983	-0.0453496601158285
PPP1R8	-0.0767008224954464	0.0608055386189775	0.207160527544292	33.8249706919789	-0.0968583373799547	0.113394059066095	-0.854174708778156	0.393008194272177	0.640571847260318	-0.311023784496395	-0.278102372579829
RPA2	0.0377030312386888	0.0726323583436222	0.603695097966973	36.2999857700026	0.0419307111751341	0.126417472952675	0.331684459400885	0.74012753660339	0.877478138674375	0.0490663663818369	0.032739091551668
ENSG00000227050	-0.120917666684338	0.269874510954111	0.654116063520261	2.22750704768187	-0.114629128485124	0.482650035193841	-0.237499471929151	0.812269328824031	0.914900961263172	-0.45019785578545	-0.317903054142345
XKR8	0.26399038494287	0.10272557861433	0.0101739537180351	13.4274165281982	0.374631758868399	0.182502789991706	2.05274537931954	0.0400972784256068	0.156624522059848	0.761313766076397	0.777879157426597
EYA3	0.0126713224503306	0.03639078834631	0.727688957060909	169.466316937545	0.0108898081323813	0.0618642918269741	0.176027362647885	0.86027244579674	0.940266010221388	-0.0297218168841469	-0.0367822420854256
DNAJC8	-0.0861703001478599	0.0704339319182756	0.221171000468294	41.4719703295077	-0.115175682992513	0.124048992431648	-0.928469314702214	0.353164177839514	0.602642802513249	-0.340829298255746	-0.319127155071584
ATP5IF1	-0.500071090620436	0.173868194684071	0.00402557755622373	29.2142080288007	-0.719589557461583	0.289867690854028	-2.48247590251083	0.0130472892321138	0.0727988545137771	-1.64359658471665	-1.67281388783122
ENSG00000270605	0.071712159494258	0.317948268075487	0.821554056393702	3.10049547236357	0.0865188288718748	0.518889944362353	0.166738303202609	0.867575965798021	0.943352688025693	0.156111292973598	0.132601695496396
SESN2	0.0650822332597053	0.113108484176863	0.565023126783506	32.3856550767211	0.0761001525859942	0.179986145019198	0.422811170147997	0.672433037231382	0.840365143979701	0.135243367111068	0.109267314111615
MED18	0.274967759170754	0.192082358555149	0.152284189425386	3.14600797026957	0.338067815726885	0.35037081826607	0.964885767028002	0.334602031081995	0.584059941072972	0.795865437309008	0.695988044699373
PHACTR4	0.0893595749240036	0.0443427079106023	0.0438833433781336	295.870670927216	0.122027587836073	0.0678941745029677	1.79732044360801	0.0722847625178269	0.230759172277645	0.211657153338369	0.212129545430051
RCC1	0.408349431624379	0.111426140010659	0.000247576090147734	13.92461583221	0.554323099413563	0.199852542680176	2.77366047977006	0.00554294938937753	0.0394601530346057	1.21568893966963	1.18032819766654
SNHG3	-0.370807042825499	0.156821123701425	0.0180533408390247	11.9496290133303	-0.526523175981542	0.275276990023953	-1.91270318647311	0.0557860610398506	0.194865370863527	-1.23673345070212	-1.24040918934375
TRNAU1AP	0.127969670484393	0.0479245612251394	0.0075798978801832	91.1854641822053	0.166931956574682	0.0815300715430931	2.04748939152407	0.0406100574113381	0.157903483392488	0.333183786244227	0.312700446880314
SNHG12	-0.151530503869582	0.0930456420281428	0.103405985901928	21.767854055165	-0.252762190930525	0.168743247949379	-1.49790995492958	0.13415664691021	0.339663517297432	-0.546552836855079	-0.627275326828926
TAF12	-0.015860390539866	0.0527147907709188	0.763512304714283	43.9965020000719	-0.0278385774176353	0.0943482073855048	-0.295062070484152	0.767946463809139	0.891326146571273	-0.119526386399175	-0.123520988356447
TAF12-DT	-0.0415408714755328	0.153088559338467	0.786120392655368	9.63394995487438	-0.0773373830276453	0.278429639738672	-0.2777627521992	0.781194485850805	0.897687511242289	-0.200356602802897	-0.23438190547318
GMEB1	0.235726837547707	0.0730930162173754	0.00125961470557041	34.9012934275742	0.337484644093031	0.115701607875626	2.9168535363468	0.00353581762419428	0.0287395626064678	0.672353257197651	0.694681933544391
YTHDF2	-0.0380045214713096	0.0523205094990234	0.467606436728889	73.3819705402802	-0.0440757608089122	0.0862221094667479	-0.511188616023252	0.609218989257169	0.799528538739017	-0.189225816863305	-0.159886896987291
EPB41	0.22720181218606	0.078313653112281	0.00371763171644404	108.442153906218	0.309820693544748	0.124341279093017	2.49169620744354	0.0127134725846937	0.0714558669620388	0.645520440220609	0.632723854130968
TMEM200B	0.744092109176072	0.25871929383425	0.00402673669583771	2.06117524240259	1.06223446005522	0.455173239304672	2.33369268737744	0.0196118192727767	0.0964153467408559	2.27245081848541	2.31788128729815
SRSF4	-0.0530104881424749	0.0400243108223222	0.185351236074856	246.919339662193	-0.082117704651505	0.0686459708277034	-1.19624944714694	0.231599229921026	0.472975493256375	-0.236457624414569	-0.245088241369633
MECR	-0.0439188262955829	0.0483209095733995	0.363403442742509	51.2842938239302	-0.0522379401858846	0.0866486939973006	-0.602870485128281	0.546594852043999	0.758442142201313	-0.207841299183172	-0.178167473260821
PTPRU	0.15823706343851	0.194758121957525	0.416516303754411	10.9405446827625	0.235936095810881	0.321873063848949	0.733009755428316	0.463552479435073	0.697190363244549	0.428451469454155	0.467246845855016
SDC3	-0.0301929226776606	0.0958848632717219	0.752847248582529	88.6140001402297	-0.0300243876450966	0.151436965996184	-0.198263267146102	0.842839089749728	0.931512405981505	-0.164638535085699	-0.128416478731885
PUM1	-0.0722021089200079	0.0224585154739579	0.00130485366482108	367.833312059084	-0.098206815557053	0.045320924220659	-2.16691996568522	0.030240957279285	0.12936650543434	-0.296863925389706	-0.281122516714272
SNRNP40	-0.186215140139131	0.0481764529219279	0.00011096503604952	51.7615936466532	-0.278980321167839	0.0940389392054066	-2.96664683295151	0.00301066565102631	0.0253701406014417	-0.655723948664681	-0.685995247994192
ZCCHC17	-0.183220093686311	0.0601485578518097	0.0023181057076979	86.7767993892811	-0.271337685424602	0.101339154526565	-2.67752071439942	0.00741692661626426	0.0486217725045686	-0.646296934679737	-0.668878277246254
ENSG00000229044	-0.460413845668938	0.211645576435437	0.0296001337487175	5.28510299127527	-0.610822421534227	0.360704449928699	-1.69341526464387	0.09037645134482	0.267101194905008	-1.51877401229539	-1.42921155657359
SERINC2	-0.287399892303988	0.228003154218408	0.207486017707204	2.58631913276219	-0.466233066071536	0.436764285127646	-1.06747067456598	0.28575934912855	0.534026402999035	-0.974206512707439	-1.10537932760623
PEF1	-0.0240917954390548	0.126340201907755	0.848768583310793	15.7945729767493	-0.0281907419678067	0.222535351169633	-0.126679836797335	0.899193805155161	0.955884317203983	-0.145435022649987	-0.124309720216274
PEF1-AS1	0.0363628597211856	0.183963376873709	0.843308286143888	3.9072985629355	0.0447940515786299	0.331436700532032	0.135151151054561	0.892492368443612	0.954195616849917	0.0448481294239989	0.0391520249393929
COL16A1	-0.0907628436994684	0.0782915877726269	0.246337013315424	216.781847505631	-0.112633497715214	0.127229675557507	-0.885276938903332	0.376007284652484	0.625411951512488	-0.355284490510517	-0.313433502712729
ADGRB2	0.253947549672371	0.103914250859237	0.0145327429850464	50.7907679148693	0.371119836707026	0.16716103611955	2.22013362277564	0.0264096984417896	0.118028854639924	0.729703589060826	0.770013615887678
SPOCD1	-0.667154549274574	0.31136562987989	0.0321394110719544	3.03381346281188	-0.754542345189541	0.647002229669638	-1.16621289786716	0.243528379078019	0.486839054833587	-2.16949764374779	-1.75109654648439
ENSG00000269967	0.158050711030271	0.221620075998223	0.475746370805821	5.51295129303485	0.203972829634427	0.358907189575267	0.568316365787515	0.569820168255371	0.775392318406373	0.427864918699009	0.39565972453564
PTP4A2	0.277994182532204	0.12850097374061	0.0305133126091331	33.1188130359745	0.406419812455011	0.210830832393724	1.92770577168726	0.0538917337922177	0.190387661442096	0.805391211216752	0.849073860622728
KHDRBS1	0.0578412075576979	0.0399754262496555	0.147919584504712	136.831118508966	0.0802932489014172	0.0740953582096681	1.08364748941777	0.278521126210464	0.526319344568281	0.112451984194821	0.1186584599657
ENSG00000203325	0.142337801937313	0.117818446106833	0.227004434674217	7.52903749670692	0.257712331957042	0.207422075295992	1.24245373395906	0.214069200591012	0.451083392058092	0.378407985026406	0.516018396617965
TMEM39B	0.0824608983716101	0.0699132454988846	0.238209238782724	26.1548320049574	0.115788969547862	0.128722238138252	0.899525763555331	0.368372679195866	0.618525460218526	0.189943326403968	0.198157108389419
KPNA6	0.0637147350308526	0.0355413085078188	0.0730216660586677	161.14175426208	0.082626952579037	0.0638113667183664	1.29486260565008	0.195367630342259	0.426048412392888	0.130939118368735	0.123885182647011
TXLNA	0.0428667228269435	0.0620602747461389	0.489736962109572	44.5702770005648	0.0703756038908653	0.109329862934087	0.643699735847046	0.519770161253977	0.737293398608835	0.0653192671575781	0.0964462225600034
CCDC28B	-0.176718875540378	0.0971518062656135	0.0689118384639108	13.1344890178404	-0.246155097656675	0.179797096253929	-1.36907159673495	0.170976895784708	0.393867713828022	-0.625834122050176	-0.612477627959467
ENSG00000224066	0.202301651242101	0.181657564894074	0.265432428895411	3.34668077296374	0.262737522212268	0.33480073890746	0.784757892320212	0.432595532630218	0.673002139080268	0.567146308418724	0.527273157081675
IQCC	-0.655418756605894	0.192915727170455	0.000680205995939617	3.74836658324153	-0.895415842648971	0.347973074372522	-2.57323312806204	0.010075331578183	0.0608417017802837	-2.13255882381467	-2.06660648522594
DCDC2B	0.185506767602538	0.146411899083958	0.205148228474565	5.59110826740619	0.24585681033499	0.266522149535543	0.922462957631981	0.356287143451661	0.605488457903507	0.514283821829708	0.489465957953623
TMEM234	0.0217576247371386	0.0706492928931167	0.758107723462242	22.2759271492219	0.0336844138872952	0.134753036313084	0.249971464902899	0.802609415937379	0.909255949688143	-0.00112236105650053	0.0142701190404976
EIF3I	0.00193345052537975	0.07446843301364	0.979286565321486	20.6878797815356	0.0173395024877755	0.142063182022186	0.122054864891507	0.902855567137202	0.957141783919963	-0.0635196461998651	-0.0223370646200322
ENSG00000291132	0.180507885574562	0.187059238297987	0.334556270444839	2.89726808118135	0.235091534897247	0.349890152235761	0.671900976335105	0.501646738799554	0.725312930384876	0.498549664937935	0.465355309356456
HDAC1	0.00902523391031706	0.0425989361884609	0.832212168138617	83.1782733020971	0.004629119345549	0.0769923213672535	0.0601244288176232	0.952056533772434	0.979768257546528	-0.0411980087224043	-0.0508041097272242
MARCKSL1	-0.117791728590454	0.107938351639449	0.275146580980387	50.4109540020517	-0.16902567645191	0.186369060305117	-0.906940648706322	0.364438183953244	0.614148371413294	-0.440358855759468	-0.439733290675624
TSSK3	0.40360314347892	0.0995526696615575	5.03132749358383e-05	10.8128792759502	0.549871122304357	0.191101460008683	2.87737792416328	0.00400995029469636	0.0313739221022782	1.20074983090165	1.17035724464602
FAM229A	0.24251585341413	0.11742628496826	0.0388983705947661	12.3777694468789	0.342488322480804	0.211507326813735	1.61927403480646	0.105388314776261	0.293310042213335	0.693721923268429	0.70588851455558
BSDC1	0.180017238334199	0.0332849990607528	6.36046821211432e-08	117.253712489069	0.255838705749945	0.0715397420132114	3.57617596248389	0.000348657014746332	0.00500198395654521	0.497005335502838	0.511822094967997
ZBTB8B	0.135766828166423	0.136785885625133	0.32092931081967	7.72864475855846	0.170825538211294	0.251823682932133	0.678353744263727	0.497547429885863	0.722317903161412	0.35772561411541	0.321420779134481
ZBTB8A	-0.0683662228775987	0.0599828651201058	0.254385242858076	44.1111691057694	-0.0838019526855484	0.106053218198912	-0.790187738842312	0.429418135555101	0.670368617267042	-0.284790339241352	-0.248860398685452
ZBTB8OS	0.207726789029792	0.0470151878211861	9.94843407437228e-06	199.060674076675	0.290693241234159	0.072468954491973	4.01127963376865	6.03905297675219e-05	0.00124182365234594	0.584222120296924	0.589884701163008
RBBP4	0.107151098527392	0.031303260675009	0.00061933806285734	155.855170408515	0.146773750312325	0.0628773603397837	2.33428613286519	0.0195807443612475	0.09636850526072	0.267656599245026	0.267552746726086
SYNC	0.142827461389304	0.0662535220263765	0.0311015038833713	52.7730863763332	0.207538429605218	0.121178447867768	1.71266783208586	0.0867736663226104	0.260692139532406	0.379949205362884	0.403645486574985
KIAA1522	-0.0956499317061789	0.0829940620400274	0.249119256352597	23.3607453298062	-0.0973046117523832	0.150554243295952	-0.646309327602986	0.518079048320969	0.736206704816806	-0.370666771790841	-0.279101879246776
YARS1	0.0811807402352223	0.0737165282758817	0.270785425382617	119.620136615718	0.0986146435405832	0.121974759075216	0.808484019876377	0.418812001648452	0.661361182004561	0.185913983672637	0.15969231093492
S100PBP	0.0600643536782522	0.0465406168149189	0.196849619989354	164.182604290522	0.0818756611607517	0.0741903412621988	1.10358922425484	0.269771367682278	0.517611515211922	0.119449414751969	0.122202538901841
FNDC5	-0.171491386554284	0.103452324328076	0.0973810233692257	16.7151898787014	-0.245514235668034	0.198726430477855	-1.23543826091815	0.216667440600064	0.454204419069035	-0.60938041672228	-0.611042309532478
TMEM54	0.120718882305633	0.0984345768379437	0.220053087530388	12.9112919638536	0.185711317914011	0.187239763956547	0.991836958078568	0.321277065800119	0.570645418910918	0.310361675589253	0.354759991454932
ENSG00000287691	-0.192792222908369	0.165972535186826	0.245401591142043	4.58790863831233	-0.313620283171997	0.314635008019614	-0.996774914355513	0.318873777259049	0.568532178110862	-0.676425547862706	-0.763577280718899
RNF19B	-0.206961781915256	0.0983183149998734	0.0352897774410401	27.0374512509061	-0.310868059683401	0.161904558332064	-1.92006984167682	0.0548490780788406	0.192931578220696	-0.721024732891257	-0.757413212388446
ENSG00000236065	-0.19839346047198	0.108046916532861	0.0663312130053501	11.0287069172027	-0.426643477311766	0.23189895061033	-1.83978183682545	0.0658002730740774	0.216960321767571	-0.694055639975448	-1.0167117716098
AK2	-0.10923136470637	0.0597704536429587	0.0676224631502488	58.4376539653673	-0.168791349612082	0.109389953292938	-1.54302424062722	0.122824894514952	0.321812736214483	-0.413414809540921	-0.439208476227109
AZIN2	0.023127099269568	0.0776818771699478	0.765920308697036	36.316904141374	0.0233044155801919	0.136772730599965	0.17038787979128	0.864705103295922	0.942354791920354	0.00318810817080722	-0.00897763649247427
TRIM62	-0.187602000779574	0.0928864137411533	0.0434152850563238	22.1554759590254	-0.242048061999726	0.163297541766798	-1.48225171904541	0.138273329723642	0.346457964811757	-0.660089141278076	-0.603279229453698
ENSG00000284721	-0.35543059910851	0.123250738138103	0.00392906983434247	9.11257222233509	-0.483498710873024	0.233062698890059	-2.07454351629689	0.0380288616686777	0.151018054440099	-1.18833555362701	-1.14404864889017
ZNF362	-0.00371053844560833	0.0479491941680524	0.938317438257133	79.6720156359252	-0.0112863275382721	0.084479804493747	-0.133597936286743	0.893720516164634	0.954318970644939	-0.0812842998700218	-0.0864494352278912
ENSG00000225313	-0.059890125085031	0.133700148287356	0.654193904657399	6.99894188949905	-0.15865136376879	0.267821729890983	-0.592376741922208	0.553598337171386	0.764262371307304	-0.258111523507772	-0.416498269055751
PHC2	0.165322846452156	0.0770098768764341	0.0318112316212276	77.7369769263115	0.23844281827212	0.121645407041471	1.9601464952214	0.0499786701163261	0.181620639524898	0.450754220552066	0.472861073260816
PHC2-AS1	0.407548324994492	0.133492334632354	0.00226587276616543	6.70479353667981	0.561689947964808	0.243964819725667	2.30233993817804	0.0213160092190442	0.102354871057074	1.21316742839348	1.19682749652004
ZSCAN20	0.09527744060232	0.113589824113338	0.401589969648206	11.4739737536003	0.161163606076484	0.20089367599322	0.802233346966696	0.422417989999414	0.664970010056018	0.230283843571499	0.299781253808883
CSMD2	1.25884562170507	0.413605672140152	0.00233774378720748	13.3258273540283	1.80204723030998	0.636016390467695	2.83333457646405	0.00460651434717541	0.0344557468470134	3.89265559255205	3.97481666572529
SMIM12	0.067562805193647	0.0441637272770872	0.126059877282949	99.2162661018812	0.0841784085206221	0.0809189780061551	1.04028017400589	0.298209752461189	0.547288928142251	0.143051054464268	0.127359929692534
TMEM35B	-0.164023953775278	0.10560354725247	0.120374175874598	9.89571957193517	-0.261275189155486	0.186958773945813	-1.39750161835792	0.162262780336622	0.382108877217608	-0.585876409573063	-0.646341621035458
ZMYM6	-0.0915316084895111	0.0348462483235231	0.00862102714143973	108.689734389291	-0.127975193218319	0.0687215187392691	-1.86222882680837	0.0625708427803629	0.210448922706113	-0.357704204708953	-0.347793815302896
ZMYM1	0.0429116029340795	0.0465329321436785	0.356436222553334	66.9771456850347	0.0383405886535942	0.0838681665646241	0.45715305608894	0.647561037444915	0.823783471513157	0.0654605288723066	0.0246984071271762
ENSG00000284640	-0.246356716419951	0.203922283787454	0.22701218446895	3.25582841169263	-0.300288226174285	0.439363137314322	-0.683462495305922	0.494314641344839	0.720313507669559	-0.845021673961092	-0.733717892242666
SFPQ	-0.154170341867832	0.0482708604854285	0.00140384467989457	484.855314921222	-0.22566158745953	0.0769696380211321	-2.93182601946984	0.00336975467102971	0.0276906641802175	-0.554861819743829	-0.566578958135056
ZMYM4	0.00354839373230466	0.0234009899419838	0.879475344911407	307.343087551168	0.012657103954084	0.0457598845484774	0.27659824929574	0.782088609130867	0.898074423030531	-0.0584365556914563	-0.0328240852532351
KIAA0319L	-0.0340672601489471	0.0233740969160188	0.144984147978103	412.367625363501	-0.060266737634963	0.0432964395081608	-1.39195597419976	0.163935730167947	0.384010156059624	-0.176833148457997	-0.196149318228194
NCDN	0.262952599403966	0.21951134873508	0.230956030023385	26.7796930295269	0.349324738505005	0.329273517620423	1.06089533415711	0.288737469943424	0.536719572539971	0.758047299614945	0.72119982037184
TFAP2E-AS1	-0.450547011594169	0.19955162559381	0.0239583339846816	4.07586802106445	-0.750435925433483	0.358209941400364	-2.0949611909144	0.0361744425388247	0.146284081604786	-1.48771780522976	-1.74189952739246
TFAP2E	-0.00126016301800376	0.0762019409009432	0.986805863767822	33.9498962318697	0.00441070651980619	0.143798038889979	0.0306729254018606	0.975530383398861	0.990310308063645	-0.0735716570819129	-0.0512932820592331
PSMB2	-0.00800497342698389	0.0707802436166419	0.909954323032494	46.5934723474416	-0.0107524492217977	0.124677331952374	-0.0862422146305238	0.931273873273593	0.970845531682476	-0.0948011849215861	-0.0852537247645035
C1orf216	0.0748633962796394	0.257852519641218	0.771560603151152	6.46601113164852	0.132744822405731	0.42749731737345	0.310516152993233	0.756168477831744	0.886084135138604	0.166029921520308	0.236132598406891
AGO4	0.035932568962423	0.0363664608731933	0.323118906073139	165.933400721659	0.0490781759625324	0.0715498197727714	0.685930113009305	0.49275717994061	0.719098290981117	0.0434937741362443	0.0487470434936497
AGO1	-0.0154934624913769	0.0435806596227016	0.722205798348227	69.619319836428	-0.0317920184811166	0.0828688061699266	-0.383642771635028	0.701243234164899	0.856669231584545	-0.118371467469181	-0.132375385885099
AGO3	0.0525697027126189	0.028706318521538	0.0670567047266787	439.634796775417	0.07025640265469	0.0503213765505151	1.39615422849498	0.162668056678698	0.382559686339149	0.0958597374036323	0.0961792513027986
ENSG00000271554	-0.013390083072153	0.110979717459449	0.903965550470262	8.7345454057883	-0.0873743131284506	0.225271188499025	-0.387862796439362	0.698117571178338	0.855081702614027	-0.111751006814222	-0.256861301941421
ADPRS	0.371400327441595	0.119914495861296	0.00195351696508133	26.8511934746413	0.521425013790082	0.207698054591243	2.51049541516537	0.0120561887702537	0.0687881666448043	1.09939033550797	1.10664739065195
TRAPPC3	0.083598629453722	0.0699888108989618	0.232299227155187	28.278057132896	0.131191008914605	0.132558771451765	0.989681840573959	0.322329653700289	0.571730865030554	0.193524374975711	0.232652571231858
MAP7D1	0.323127859305917	0.0758440527690761	2.04039015581531e-05	37.4810088145413	0.467977531001119	0.132438374851676	3.53354933209675	0.000410019563106312	0.00571281151399683	0.947451045292833	0.986942745528814
THRAP3	0.0638688803213909	0.0315931818741153	0.0432173522262609	173.13379242296	0.0831280525752754	0.0606737871624093	1.37008181725596	0.17066136305049	0.393444817651194	0.13142429608885	0.125007480538153
SH3D21	0.00744989259797084	0.235422307682931	0.974755313470186	6.95059665756073	0.03197384876763	0.379598103606956	0.0842307916288655	0.93287293699186	0.971260604798416	-0.0461564508756357	0.0104390201762529
EVA1B	0.0176223890842126	0.12792677509795	0.890435062093033	6.71276182091733	0.00589470777817229	0.236706945742112	0.0249029776447476	0.980132352154896	0.992180236510269	-0.0141381606259768	-0.0479696111448064
STK40	0.0406765601192959	0.0480656408815587	0.397401556973751	83.0463679345853	0.0424847858375035	0.084164940188681	0.50478008707974	0.61371330341602	0.801778327277552	0.0584256530519075	0.0339800351353451
LSM10	-0.0077994611843328	0.105389535084437	0.941005586501153	11.4452045866343	-0.0168148350612965	0.203398625102144	-0.0826693644209851	0.934114445114541	0.971700629323127	-0.094154327914168	-0.0988314595360757
OSCP1	0.0352731788182774	0.0923276309811767	0.702429038605137	32.256880661065	0.0540825954006379	0.149947002574636	0.36067806939801	0.71834012080937	0.867029062291164	0.0414183204802443	0.0599552842119467
ZC3H12A-DT	0.277891323097657	0.0739337555005105	0.000170830644517768	44.550107308003	0.35809813167866	0.129532518040414	2.76454234887131	0.00570027074136287	0.0402756096220307	0.805067457531044	0.740849312949907
ZC3H12A	-0.0720063860397253	0.226724631030843	0.750792914038645	2.2411158820166	-0.151003890744559	0.402501938597215	-0.375163139017002	0.707539142217307	0.860424492617637	-0.296247880744435	-0.39937046440181
MEAF6	-0.16671916901324	0.0444292548757223	0.000175105148042881	88.4121537844836	-0.234917486156512	0.0839441098196578	-2.79849874709732	0.00513407686197841	0.0372913662447396	-0.594359694270294	-0.587309103148485
SNIP1	-0.312430150545378	0.0849458754427129	0.000235078413230382	18.9689162917317	-0.449095392155335	0.151039701468125	-2.9733599033239	0.00294558840034142	0.0250102403806872	-1.05299013032585	-1.06699661868662
DNALI1	0.139513900009852	0.0764871906779667	0.0681495734966646	31.4990175385066	0.202198715689411	0.131400757191194	1.53879414404897	0.123854559947893	0.323326729529812	0.369519654450693	0.391686297367242
GNL2	-0.0451907376105976	0.0782885142389987	0.563781863098577	19.3613868835124	-0.0572445908636121	0.133254383246542	-0.429588802026125	0.667494784219301	0.837119970914843	-0.211844684754359	-0.189380711216279
C1orf109	-0.296524258292231	0.120753235710241	0.0140641147572624	11.5522089062644	-0.485823929759987	0.225384723223664	-2.15553176280663	0.031120245842086	0.131908079734055	-1.00292577537327	-1.14925636845288
MANEAL	-0.331070632739628	0.266927339710366	0.214863547499632	3.39260271086273	-0.316688155418351	0.491342408397893	-0.644536579797717	0.519227545114815	0.73689232223275	-1.1116617032378	-0.770448297638124
YRDC	-0.402273805813874	0.202066891792214	0.0465034031838589	3.62813982781886	-0.646976490412455	0.387906267508764	-1.66786810269272	0.0953419129236461	0.2758639531302	-1.33577619325226	-1.51018468681274
MTF1	-0.0319379594193233	0.0661834752857211	0.629403233335424	50.1060622381496	-0.0435720408917124	0.112009623329431	-0.389002655276886	0.697274182162874	0.854589730468027	-0.170131099567431	-0.158758731341624
INPP5B	0.186427440196903	0.0291771058037903	1.66417002984394e-10	156.398143637036	0.256820266068146	0.0632984933280282	4.05728876890072	4.96456837997533e-05	0.0010726585545623	0.517181671181749	0.514020464721371
SF3A3	0.0458266706509193	0.050015616125654	0.359537229050455	53.9583139919352	0.0606321071807567	0.0960819353672548	0.631045856320464	0.528010541551799	0.743905228253401	0.0746358069745329	0.074624019622079
FHL3	0.406734871287848	0.116368431396689	0.000473646711262829	8.55366516693454	0.606426063236971	0.211861514572441	2.86237009331687	0.00420485593447771	0.0324664966196833	1.21060705425924	1.29702156597672
UTP11	-0.0705519587879172	0.0883104510486142	0.424343543388508	17.3061866470496	-0.0907481486462654	0.16410314383553	-0.552994577222827	0.580267123441152	0.780572924687366	-0.291670019846828	-0.264417575170573
POU3F1	-0.182505274095452	0.131790941555681	0.16611089653473	24.5917580742395	-0.248940010409532	0.214058291360833	-1.16295430009716	0.244848044579359	0.488950903837781	-0.644047014891884	-0.618714909406303
MIR3659HG	-0.236596195322942	0.0748446783667792	0.00157140771494772	82.1003592701898	-0.342518448114215	0.129124601625847	-2.65261959225012	0.00798698283819083	0.0513734498497747	-0.814300090729815	-0.828299591267682
LINC02786	0.131286535853963	0.24026967097966	0.584781892571469	2.30858701917542	0.141692473504321	0.433699771103346	0.326706359894659	0.743889989499797	0.87999682021764	0.343623736581448	0.256172370975256
ENSG00000287987	-0.161986888917568	0.175653295667651	0.356425986153898	6.03435715865457	-0.277604195415961	0.321137586062963	-0.86444006389689	0.387346192205809	0.635453771532501	-0.5794646763314	-0.682913182456628
RRAGC	-0.058399440618747	0.0754472858264486	0.438905385468078	34.3340798167499	-0.0876360407054254	0.132826187893086	-0.659779837813047	0.509395123760324	0.730800221657754	-0.253419541753176	-0.257447484958578
RRAGC-DT	0.293520349227199	0.0627842066883168	2.93858204454778e-06	384.237762873037	0.400714743439545	0.101095299141726	3.96373270410706	7.37868680223167e-05	0.00145861554576712	0.854260366627843	0.8362963970966
MYCBP	0.219560007176652	0.101607110307257	0.0307051922211632	23.4849535116842	0.296023463458399	0.179705675197994	1.64726830764944	0.0995029090288839	0.282377386187616	0.621467590347084	0.601822632127867
GJA9	-0.256535487245231	0.150255708573471	0.0877614645636465	5.07675713552123	-0.392031689802457	0.277835273807615	-1.41102202189747	0.158238120726588	0.376598986786627	-0.877059712913415	-0.939192840414505
RHBDL2	-0.0633340993698192	0.105018085489584	0.546456785853629	36.2347181664107	-0.0795544679713581	0.177087425283504	-0.449238379540484	0.653259704063322	0.827233179652663	-0.268951553623472	-0.23934744084634
AKIRIN1	-0.0170947294591877	0.0391849699221703	0.662650053463097	74.1007929480326	-0.0213652065048126	0.0718818442435758	-0.297226743827209	0.766293405350227	0.890541056367127	-0.123411511534263	-0.109022783250521
NDUFS5	-0.205047722404896	0.0914011750983955	0.0248722117712869	46.8666498033705	-0.294424634945559	0.154877327483437	-1.90101830738942	0.0572996147102353	0.198437321057758	-0.715000163303966	-0.72058539150445
MACF1	-0.0509721004508631	0.0426496553218152	0.232034246788638	5554.3960100981	-0.0983444128886607	0.0682711310808837	-1.44049778188306	0.149726617121429	0.364753824439659	-0.230041727506703	-0.281430689127462
ENSG00000287422	-0.27659710445892	0.161263497540592	0.0863108908185026	5.09678340975533	-0.424078532722612	0.326445276454776	-1.29908000914622	0.193916472833051	0.424013989571325	-0.940204358251382	-1.01096714593645
ENSG00000226438	-0.433782057476601	0.082135982458282	1.28293532139239e-07	19.0417664878794	-0.628220220085194	0.16623236365566	-3.779169147751	0.000157352513280142	0.00266071499298841	-1.43494952286323	-1.46817685845114
PPIEL	-0.029584321302325	0.0685038506877376	0.665840533305208	64.6970117221105	-0.0489150005544649	0.119181698033487	-0.410423759365479	0.68149512022742	0.846310405446935	-0.162722940864733	-0.170725189946651
PABPC4	-0.0322760212607298	0.0844425156560551	0.702294649174959	41.5744927903491	-0.0387601128452162	0.141575487841618	-0.273777003605155	0.784255997112904	0.8995537467686	-0.171195161095997	-0.147981607535097
HEYL	0.0102987592595147	0.182984034746142	0.955116932441515	16.7684108963748	0.00539177644235676	0.301537975629931	0.017880920076793	0.985733850154763	0.994348947238157	-0.0371895429218942	-0.0490960106295645
NT5C1A	-0.220284769123662	0.360367931083328	0.541015955328264	2.63508344192051	-0.418434980185167	0.578805754463947	-0.722928161923157	0.469724020599438	0.701800795767826	-0.762959303427427	-0.998327458930121
PPIE	-0.014102202068416	0.0604027061571158	0.815396690459514	69.6688445529563	-0.035169584589453	0.107566607984949	-0.32695634126879	0.743700906571898	0.87999682021764	-0.11399242638566	-0.139940014400435
MFSD2A	-0.173173526030971	0.214885051975885	0.420306783590886	11.0773365798603	-0.282802224771141	0.343245221828546	-0.823907244111333	0.409992264000709	0.653992429962029	-0.614675009851688	-0.694555045212977
CAP1	-0.178834643446801	0.0854935712994017	0.036457257216207	40.4223212638581	-0.252981949026438	0.147551647676855	-1.71453150818403	0.0864311555103238	0.260136839178952	-0.632493575904045	-0.627767512120197
PPT1	0.0234152370790689	0.0982123421006932	0.811559696144772	31.9258820431985	0.0558810374801287	0.168400812609242	0.331833538177723	0.740014958019672	0.877478138674375	0.00409503205414067	0.0639831983374815
RLF	0.0278291873560288	0.0598894398960772	0.642163474088575	203.74367200244	0.0369018818114132	0.100621788586709	0.366738480101791	0.713814100495036	0.863949590186765	0.0179880956994719	0.0214761806911905
ZMPSTE24-DT	-0.413244656342964	0.0904531440562471	4.90981860679838e-06	13.8863618282961	-0.638961381835481	0.191263643324319	-3.34073622529513	0.000835565655787407	0.00963421124490095	-1.37030733091361	-1.49223350038141
ZMPSTE24	-0.188107332687714	0.112146649131371	0.0934772831752157	63.084575332896	-0.251711613880381	0.169211973004907	-1.48755202962548	0.136869072230527	0.344338025904109	-0.661679691221164	-0.62492238247309
COL9A2	-0.0157266077966518	0.096298479386453	0.870273517590398	55.9427582352795	-0.0201133508856131	0.162559719780243	-0.123728995797996	0.901529852731977	0.956775764689747	-0.119105300512499	-0.106219041618134
SMAP2	-0.152128843209	0.13096838454214	0.245410494229109	22.3173761422667	-0.208995228105673	0.21807183137742	-0.958377919722984	0.337872225178456	0.586791001693289	-0.548436130957288	-0.529251837607687
ZFP69	0.00844735865273051	0.142253062208593	0.952647360810068	5.49149395494412	-0.0273640862176952	0.250717478311627	-0.109143113603286	0.913088979410835	0.962567984223979	-0.0430168914077438	-0.122458285348952
EXO5-DT	0.222180257645226	0.0691865164110093	0.00132125294450746	61.1901846612877	0.312961740436596	0.109209815043795	2.86569243168384	0.00416098295780238	0.0322614758371219	0.629714920797686	0.63975875800078
EXO5	0.450691629764201	0.224717517575177	0.0448998083727658	2.5336831070558	0.701106576840166	0.418140833073443	1.67672353758625	0.0935965557036684	0.272830063556433	1.34896249662617	1.50907453254387
ZNF684	-0.186293539576774	0.0595686241554225	0.00176373658488603	33.887744172825	-0.249659819948531	0.111230431401022	-2.24452801993032	0.0247984481726934	0.113580194011645	-0.655970713650372	-0.620327044177221
RIMS3	-0.336923038124059	0.315042315660103	0.28486546979675	2.80599949011715	-1.06512784069294	0.701126723397813	-1.51916594411222	0.128720731206245	0.331213807854239	-1.13008235489503	-2.44670510613212
NFYC-AS1	-0.12807825599929	0.186219417481295	0.491590436135435	4.3752923696646	-0.27642221590975	0.333378205541048	-0.829155029679093	0.40701668805737	0.651532618946524	-0.472736062346135	-0.680265940155388
NFYC	-0.0105350418965887	0.0310113068344054	0.734070295173133	170.235624588702	-0.0241519609607773	0.0600988579868867	-0.401870547457776	0.687779299327571	0.850230054344988	-0.102764664360569	-0.115264189501844
KCNQ4	0.402029823291814	0.205676196696913	0.0506216129454835	12.9356470322652	0.542524134477324	0.320547347891372	1.69249297505084	0.0905520184181304	0.267250334578402	1.19579775031115	1.15390242723148
CITED4	0.428885006910703	0.184855085387384	0.0203346715929332	5.84975976800915	0.616434299540241	0.313968780733386	1.96336176514218	0.0496041532531185	0.180589804985407	1.28032538470065	1.31943669784966
CTPS1	0.561151746534552	0.128992189932681	1.35965716678497e-05	12.8323234295527	0.81602357883868	0.234030555112548	3.48682495089687	0.000488791175151143	0.00649051247871546	1.6966395967901	1.76645052529478
SLFNL1-AS1	-0.0403600060862754	0.115116200890971	0.725886722408048	9.49222834750738	-0.044330161046539	0.22714799986963	-0.195159812421778	0.845267839125788	0.932928721201823	-0.196639787483259	-0.160456669193114
SLFNL1	-0.237941200217799	0.186416332193415	0.201815305174758	5.6229147915968	-0.348244344340675	0.323879716177827	-1.07522739753628	0.282272932039995	0.530169318025775	-0.818533540912764	-0.841123700842808
SCMH1	-0.00962080631758215	0.0274673578747509	0.726141135074793	503.512502884323	-0.0283753888690864	0.0594659506183323	-0.477170356717358	0.633240817844808	0.81480430950552	-0.0998870757406287	-0.124723268069931
ENSG00000287400	1.56384802485693	0.962331246166343	0.104149329865841	3.11440162574662	2.3571600367995	1.20219293986611	1.96071691875185	0.0499120543309039	0.181456773135751	4.8526613771859	5.21808534811601
FOXO6	-0.11423544985164	0.190491357232422	0.548713946310588	3.68490531862649	-0.149605962504004	0.366836392212252	-0.407827482987134	0.683400335074584	0.847676072556632	-0.429165343427266	-0.396239568516515
HIVEP3	0.25868158000799	0.0623042381594456	3.29712150563293e-05	266.725197062569	0.356659364865487	0.112218779028451	3.17825027106258	0.00148166795193889	0.0149757286215744	0.744604115941474	0.737626952198778
FOXJ3	-0.0383144366649443	0.0212372771251329	0.0712136759500352	298.165613299616	-0.0620184309381535	0.0391149440269248	-1.58554313398641	0.112842984774908	0.305780217755696	-0.190201285828667	-0.200072530590709
RIMKLA	-0.348648198510915	0.214054889657174	0.103359723384648	6.89188305297717	-0.592723229722301	0.380214787064718	-1.55891682777033	0.119016066924793	0.316233096284649	-1.16698770934739	-1.38867536628345
ZMYND12	-0.126357733528967	0.0966227113013218	0.190960285458101	13.0193141927603	-0.191489917611827	0.168505749058617	-1.13639990731245	0.255789234575106	0.501817020128154	-0.467320657395112	-0.490045744615245
PPCS	-0.113844728604178	0.0747471849156385	0.127742754099627	20.5739339998505	-0.16103242210756	0.143181152662318	-1.12467611213707	0.260726307827154	0.507937890343872	-0.427935534567182	-0.421831050481313
CCDC30	0.233411858672606	0.0366604844746455	1.92947881345775e-10	223.843270684466	0.320533983821863	0.0672148866959766	4.76879452719586	1.85331567863888e-06	7.4507455035617e-05	0.665066779817682	0.656718073199933
PPIH	-0.01650546149205	0.082461038738778	0.841354880630252	23.1111846164014	-0.0186745744702587	0.146798190122297	-0.127212566140639	0.898772159845072	0.955776849529117	-0.121556769895162	-0.102996659361301
ENSG00000285728	-0.285298660181148	0.141056490266518	0.0431160113725513	6.79020667687875	-0.45529312942389	0.252929868095048	-1.80007657005062	0.0718485486237786	0.230053450066381	-0.967592810743325	-1.08087749579412
YBX1	-0.306632902912453	0.101351729678258	0.00248277119206625	44.9746990181401	-0.446502979119289	0.16792211856595	-2.65898848187727	0.00783756423908534	0.0505899907459706	-1.03474308963027	-1.06119047279725
P3H1	0.0682148780137444	0.0835999742471952	0.414518614392093	24.2645578811242	0.108000028836325	0.143174729325852	0.754323261827351	0.450655137683708	0.687785396106597	0.145103476585626	0.180712463008436
C1orf50	-0.137614486678481	0.0837251504019504	0.100249400272328	16.8454852639683	-0.183778254739049	0.154729959899006	-1.18773542537595	0.23493766233233	0.477021311897103	-0.502751683603611	-0.472774175977669
TMEM269	-0.607054763690737	0.268270837969002	0.0236453746910674	3.16222294926113	-0.876986056667598	0.473899336576128	-1.85057456084182	0.0642307822820872	0.214382219221369	-1.98033145613906	-2.02532987357883
SVBP	-0.228388991111349	0.144254433215497	0.113367400817238	12.0286112229563	-0.312138648406899	0.246397065059557	-1.26681155204284	0.20522268048202	0.439429533671255	-0.788467626993856	-0.760258909964968
ERMAP	0.0295443935023842	0.0517980630399029	0.568422422505685	55.3715279806006	0.0378486682516243	0.0947068157356716	0.399640384460403	0.68942140715537	0.850798662323537	0.0233867673339407	0.0235966684844204
ZNF691-DT	-0.23820806382384	0.160911839208471	0.138776181845847	4.88628783171553	-0.430463871890662	0.318068894664817	-1.35336676773844	0.175938488622277	0.400399384487029	-0.81937350349293	-1.02526818911411
ZNF691	0.00781826472160572	0.11182669343387	0.944262015509271	10.7308037009197	0.0380100514336853	0.204774868899196	0.185618731624711	0.852743763132162	0.937095817577566	-0.0449969866683611	0.0239581133182907
SLC2A1	0.0369536321191806	0.13614633528281	0.786063537608775	55.2105936149376	0.0656513833198577	0.227500238962485	0.288577205981237	0.772904940711016	0.893846184080328	0.0467076063121035	0.085865534426031
SLC2A1-DT	-0.0223413344673702	0.100816866811338	0.82462283622647	60.1063762973368	-0.0608371935526955	0.176135496391046	-0.345399960821232	0.729793706622925	0.872815538519325	-0.139925385213601	-0.197426950393963
CFAP57	0.107657954527759	0.20407631226866	0.597820222522096	4.81268561255139	0.00784583168368098	0.379864584446825	0.0206542857768813	0.983521435897138	0.993131306374472	0.269251946321968	-0.0435997403386848
CDC20-DT	0.127988365815672	0.168857702501033	0.448471448937904	6.65317062750821	0.237643963958222	0.300133924903066	0.791793077157054	0.428481339598831	0.670187795871006	0.33324263045656	0.471071904395225
ELOVL1	0.143535942631064	0.109976237877498	0.191840365056272	23.8048878654424	0.223046190278764	0.188889895814402	1.18082647733537	0.237671663460619	0.480240448569498	0.382179174974159	0.438377730101048
ENSG00000288772	0.36570278317556	0.183950922950248	0.0468066709172954	4.96172256259771	0.499290732799123	0.331648962488855	1.50547955601068	0.132200829060874	0.336761046831701	1.08145711466421	1.05707393811836
MED8	-0.247036780407762	0.106133532855734	0.0199331685005396	14.4908555967789	-0.318309573920503	0.192865802027715	-1.65041998412327	0.0988570665365573	0.281379200914466	-0.847162199266706	-0.774079737628713
SZT2	0.06965795157225	0.0365958443760881	0.0569833070201496	88.022320587308	0.101681195933094	0.0658550956086982	1.5440140963012	0.122584917741655	0.321466458281767	0.149645601334485	0.166560371819028
HYI	0.102517023330304	0.0689838862677152	0.137252404148429	23.9757091891669	0.115904810338959	0.130097747253961	0.890905590491924	0.372979820880708	0.622660910837686	0.253070684676287	0.198416553363542
HYI-AS1	-0.225608312533461	0.218742039105049	0.302358052354539	2.35263185628384	-0.408444194579505	0.385900336663382	-1.05841886045253	0.289864524623154	0.537710114631711	-0.779715343430205	-0.975951410835411
PTPRF	-0.0680963523812735	0.0623152962088257	0.274494330430994	285.927750483139	-0.0966963566632404	0.106227765312154	-0.910273847699752	0.362678107051259	0.612567157774455	-0.283940912368327	-0.277739589466401
KDM4A	-0.0231053374019545	0.0568679181366776	0.684523448053402	65.584602298273	-0.0339659495548373	0.0992157125652721	-0.34234446013268	0.73209168030421	0.873782117595725	-0.142330111304605	-0.13724427089376
KDM4A-AS1	-0.0723376409678954	0.0893913225142434	0.418386071826144	15.6008574276747	-0.132085161214731	0.182475793813658	-0.72385031709803	0.469157634417149	0.701305989281651	-0.297290517274329	-0.356998781277075
ST3GAL3	0.0348504611944128	0.0387534516905207	0.36850000396458	342.130407742952	0.0432615091234622	0.0617781771412685	0.700271699900368	0.483757641857632	0.712554156189387	0.0400878019007736	0.0357196378341601
ST3GAL3-AS1	-0.107352256304518	0.1420125567625	0.44968819251075	5.84207214376718	-0.197022933626523	0.269724157807231	-0.730460835352142	0.465108544157473	0.698345938311137	-0.407500249796178	-0.502437866450336
LINC02918	-0.163064422319413	0.123019757525599	0.185000698288305	7.87972783980833	-0.252485676991907	0.231362471137104	-1.09129918845951	0.27514125474268	0.523312465165484	-0.582856250588577	-0.626656027262948
ENSG00000288573	-0.270000653835775	0.122955952885429	0.0280981253807457	9.75050010367846	-0.384506520556509	0.221006922532071	-1.73979401256408	0.0818951942150235	0.251132160525672	-0.919441798052413	-0.922338955683684
IPO13	0.0362581476227135	0.0895496992144811	0.685555332807027	27.9759599331155	0.0601498019644715	0.147273137178415	0.40842344447109	0.682962824236308	0.847454866731045	0.0445185444134694	0.0735438158080954
DPH2	-0.251879182339192	0.116140692782947	0.0301022872830546	8.9353491565629	-0.334939268832531	0.21449525252079	-1.56152299361529	0.118400402922606	0.315091979570676	-0.862403829554387	-0.811324741959606
ATP6V0B	-0.0920961637488383	0.189195103323639	0.626415101582303	30.2652952482484	-0.131025074105269	0.290894357439088	-0.450421504420913	0.652406541989963	0.827007229944054	-0.359481162231579	-0.35462453754068
B4GALT2	0.172370722620397	0.0849797214666624	0.0425220135253786	28.9244706925131	0.248017477639396	0.145967355572015	1.69912975861944	0.0892947374369378	0.264878602677303	0.472937658521654	0.494305136515583
SLC6A9	1.33378181450473	0.153089810901051	2.97470928161356e-18	32.7002862924277	1.94795136577937	0.24783570483524	7.85984960106682	3.84594960240225e-15	4.58693589246508e-12	4.12851989336641	4.30159356609539
ENSG00000230615	0.836311528169369	0.139330717560645	1.94483662374993e-09	14.1388334681152	1.21434020762774	0.230773150502856	5.26205152107897	1.42456831802584e-07	8.84914139218134e-06	2.56271468124278	2.65854774312079
DMAP1	0.0590025373108171	0.08073333287844	0.46488151645617	32.7745964403258	0.0831216513610551	0.137858630063965	0.602948479340664	0.546542963743075	0.758442142201313	0.116107310413044	0.12499314394012
ERI3	0.112076349944427	0.0449126404066166	0.0125804576841106	396.877270719631	0.157874932746811	0.0726797075479136	2.17220099080247	0.0298405059919323	0.128143699518884	0.283159001200775	0.29241571565232
RNF220	0.108155043493137	0.158638168123282	0.495383202364387	335.96070670987	0.164436098164343	0.240112196796674	0.684830260012103	0.493451038012026	0.719523927788341	0.270816551312974	0.307110551347407
TMEM53	-0.12166242343453	0.0691564987550178	0.0785378709545293	26.1054810755307	-0.167386031537985	0.120058760433692	-1.394200897405	0.163256947042743	0.383130198986768	-0.452542003834583	-0.436061029564202
ARMH1	-0.126706091511333	0.053070901757025	0.0169639996764032	322.930311477068	-0.179974793205996	0.084216033174891	-2.13706091846245	0.0325930371245719	0.136494486438243	-0.468417126389251	-0.46425568288322
KIF2C	-0.0898877958200209	0.175873533517312	0.609285682668107	3.76244611077717	-0.189033441946613	0.322893343125254	-0.585436169470008	0.558254474414241	0.767449442908943	-0.35253024655237	-0.484544053377154
ENSG00000225721	-0.0247694567658211	0.111966656556445	0.824919795158643	9.10060830974913	-0.0590866500975224	0.206536153825773	-0.286083811492713	0.774813930182587	0.89457804861488	-0.14756798549551	-0.193506313309864
RPS8	-0.495458099399756	0.20388114013738	0.0150933213640705	46.8563171392319	-0.694592395365112	0.313923572814632	-2.2126162401167	0.0269241144263752	0.119759424934821	-1.62907703270475	-1.61682853058515
PLK3	0.129766772123991	0.132853413771702	0.32868473408349	11.3716482309835	0.177524614762311	0.234055298110559	0.758472960003047	0.448167894624049	0.685959556431115	0.338840226822269	0.336424490054948
BTBD19	0.187295624967729	0.126838349373967	0.139769954329225	9.24027051382677	0.224556192887677	0.238182170279311	0.942791782543357	0.345787415738928	0.595164216622033	0.519914313264273	0.44175963542199
PTCH2	0.390850627856321	0.0849594080559624	4.21600194701272e-06	170.286750063926	0.548853812409994	0.137293264924209	3.9976747054051	6.39677759749914e-05	0.0013033980776681	1.16061083973366	1.16807880769201
EIF2B3	0.0609795695308258	0.0473923357653265	0.198199968595249	131.4735139708	0.0813116547502929	0.0711913601652325	1.14215621897898	0.253389090564267	0.49852972948364	0.122330088817419	0.120939351494537
HECTD3	-0.335914472660534	0.101060643193909	0.00088771167359369	15.5709795229158	-0.477620834936876	0.180992555219603	-2.63889768481011	0.008317607986307	0.0529512029144219	-1.1269078596479	-1.13088415514231
UROD	0.0450322846519196	0.0793313285027643	0.570273881428363	18.2350695737556	0.0629807135984671	0.153259819763883	0.410940804285801	0.681115941213038	0.846201569424821	0.0721354491203287	0.0798841195013569
ZSWIM5	0.0806454091694001	0.0390012846197932	0.0386623244558486	440.476455674038	0.0894649268927296	0.0700480729527241	1.27719326344795	0.201534024720692	0.434233855504418	0.184229010326287	0.139199978515203
MUTYH	0.0790696129210296	0.0463793718491289	0.0882234460510298	51.0598987733482	0.103415683777456	0.0876923939954293	1.17930049649284	0.238278540637813	0.480640781600009	0.179269136245929	0.17044504965689
TOE1	-0.21251348222123	0.124635795405603	0.0881802828718171	7.25189420817993	-0.29580496186732	0.228224504116226	-1.29611394277223	0.194936232076638	0.425439384578626	-0.738498904744372	-0.723676866269983
TESK2	0.108528670869672	0.0648696236787924	0.0943218626297209	359.000839893172	0.140508889019504	0.113004436199007	1.24339268214268	0.213723165595865	0.450832146269311	0.271992556613472	0.253521534053941
CCDC163	0.163530037827929	0.141345650472907	0.247292246913304	11.0490331044435	0.232613613764261	0.241156226092612	0.964576438822402	0.334757005252923	0.584122275141378	0.4451112923908	0.459805587379121
MMACHC	0.134511415490755	0.105040772653525	0.20034690680948	10.2271935785036	0.223275035858164	0.192010840028389	1.16282516041882	0.244900446695853	0.488975432760571	0.353774158591491	0.438890268343087
PRDX1	-0.0847253390541859	0.0601131517465471	0.158707765512165	137.257900200229	-0.0956266219968421	0.105364235215578	-0.907581417937381	0.364099415538633	0.613707226637513	-0.336281232423599	-0.275343738400361
AKR1A1	-0.00194879667404512	0.0991749273514701	0.98432250206655	25.9413265189805	-0.0055217012809129	0.168010517488879	-0.0328652120322073	0.973782074577312	0.989487775520372	-0.0757391557195027	-0.0735385832214582
NASP	0.0520718625882708	0.0351274923489305	0.13824246423093	245.137508056467	0.074104204287415	0.0596240332740452	1.24285795874988	0.213920180220569	0.45096376485373	0.0942927681133639	0.10479705152303
CCDC17	-0.775336056083733	0.275446117957837	0.00488019071865536	1.88529610030867	-1.03409037245299	0.483439432988291	-2.13902777036815	0.0324334193673238	0.135988016161928	-2.51000273896663	-2.37719146531475
GPBP1L1	-0.104674385895274	0.0221476550579959	2.28753301487423e-06	267.271460620683	-0.140945610555705	0.0468612880337273	-3.0077195158243	0.00263215949619037	0.0231170021535816	-0.399071558557	-0.376843250813288
TMEM69	0.174374235574727	0.066006978414413	0.00824778034222784	24.3330554359267	0.245838589163203	0.128056772401751	1.91976249715194	0.0548879059748797	0.193030202062237	0.479243785968093	0.489425148568622
IPP	0.0745251171023036	0.0658314266735701	0.257609259797787	45.1414672482706	0.106474587336616	0.110628215570258	0.96245416946996	0.335821514326041	0.58521789317094	0.164965175919265	0.177295979689666
ENSG00000230896	0.0718894157373159	0.284757017835995	0.800686453756003	2.02769541668117	0.224210696546423	0.501533845125658	0.447049982220537	0.654838971896636	0.828137792651482	0.156669213229109	0.440985838139815
MAST2	-0.138187348957142	0.0533752822354821	0.00962616762156279	145.499132035866	-0.217613071585039	0.0956910222079305	-2.27412213354958	0.0229586442623096	0.107408637543587	-0.504554787761577	-0.548552950430858
PIK3R3	-0.0621122485377848	0.149557322946572	0.677916955229319	39.6609189321038	-0.0739318286340296	0.243992429818746	-0.303008698626229	0.761883232505109	0.889117315374574	-0.265105735182072	-0.22675459247614
POMGNT1	-0.155472230975689	0.0627959691416973	0.0132926340761271	57.320393770859	-0.229007085519133	0.104844175070226	-2.18426140856888	0.0289430448058423	0.125490006181563	-0.558959561471694	-0.574071764850877
LURAP1	0.228362642410571	0.197149933981458	0.246733615586282	16.280598053035	0.339073392165414	0.307054737079329	1.10427670125087	0.269473126341478	0.517225130143446	0.649174194154978	0.698240202601619
RAD54L	-0.379822159113401	0.241765122865516	0.116173856984567	2.33474722936248	-0.516851051452733	0.408913592005472	-1.26396153504679	0.206243833354666	0.440457739070726	-1.26510884609605	-1.21874683643408
LRRC41	0.177450928834699	0.0361500561741909	9.16672565174084e-07	89.5326003547873	0.240326498872299	0.0687544182877582	3.49543352787103	0.000473292325297133	0.00633298406848594	0.488927786148399	0.477079893418541
NSUN4	0.0435881257565582	0.0560947473118816	0.437132401973684	39.4158899470563	0.0707040968383906	0.0946732656424123	0.746822203275897	0.455170891183464	0.691290826565719	0.067589908235567	0.0971819378763678
FAAH	0.764689384044686	0.246148798857825	0.0018924311880762	18.5815799124388	1.11398146424519	0.365017644523758	3.05185648134519	0.00227430813794575	0.0206116375824972	2.33728146512041	2.43377742401995
ENSG00000291138	0.0128427337231425	0.28720371547972	0.964333312894815	3.00732745709779	0.0208036379852735	0.497167209080474	0.0418443485517689	0.966622780922014	0.986305455826671	-0.0291822938779332	-0.0145785493682702
MKNK1-AS1	-0.0913633052117771	0.205119203404796	0.656019397812759	2.48103695472188	-0.22430457868549	0.377298040208279	-0.594502368900904	0.552176158345484	0.763210229380061	-0.357174464226492	-0.563539708291115
MKNK1	0.0116947550808157	0.0411645591106565	0.776335537142533	145.758724698888	-0.00170660623725077	0.0728379417685976	-0.0234301820701163	0.981307129799951	0.992430449006316	-0.0327955970056504	-0.0649940349194209
MOB3C	-0.0629115816564286	0.0982447533660177	0.521941417147009	11.964596791245	-0.135937413200688	0.180620896115583	-0.752611774850784	0.451683239817042	0.688473473658249	-0.267621664269245	-0.365626548813381
ATPAF1	0.107196197573896	0.0420771343030405	0.0108463138949926	135.145243696967	0.150612867665928	0.0770599920263814	1.95448849273648	0.0506434744276049	0.183025593077213	0.267798550079111	0.276151097039677
EFCAB14	-0.0652469383776444	0.041980001873169	0.120127518766984	95.0765786917811	-0.0808406489321668	0.0747392153054124	-1.08163630835327	0.279414164411712	0.526735447979508	-0.274972281636133	-0.242228059866054
CYP4A22-AS1	-0.617323276331917	0.142338320642282	1.44431488557332e-05	18.6161395018247	-0.985291295734344	0.252115744104213	-3.90809110012213	9.302823048087e-05	0.00177807162746022	-2.01265196061131	-2.2678977089744
STIL	-0.262553630043492	0.0985522601376493	0.0077193321641129	14.0871419686874	-0.365109114875596	0.183678312170347	-1.98776388219959	0.0468378099958379	0.173988459473742	-0.896002028906271	-0.878895196648081
CMPK1	0.0493670739281357	0.0543503644558961	0.363713543340144	57.9912914712519	0.0688814853556877	0.0945595511698723	0.728445561590546	0.466340881484207	0.699136020721431	0.0857793507333412	0.093099892299109
LINC01389	0.145725995467364	0.212359433333818	0.492572294147435	2.2154210738446	0.236371335540353	0.445231832075002	0.530894959685935	0.595491570741453	0.790307433276305	0.3890724432559	0.468221638579411
ENSG00000290466	-0.190625771150098	0.182683994881822	0.296729393509597	6.74507119891106	-0.266155279573742	0.316692008733643	-0.840423099521892	0.400671202013923	0.646223764588747	-0.669606564803628	-0.657271405960834
ENSG00000291246	-0.136732397912441	0.297651583400032	0.645968029343282	2.60737578964607	-0.116180886391838	0.559207843612072	-0.207759758234782	0.835416555227011	0.927952450826476	-0.49997527820743	-0.321378477489665
SLC5A9	-0.256736094704137	0.151373363678194	0.0898772855970863	5.17167468876239	-0.438157661961416	0.345986324529433	-1.26640167803552	0.205369310467243	0.439638263044033	-0.877691131941595	-1.04249972859948
SPATA6	-0.0834771661113606	0.0379748239885978	0.027933153532531	462.856327886288	-0.126383226702996	0.0701038389394693	-1.80280036892303	0.0714195722301584	0.229018846961379	-0.332352564213273	-0.344228338000305
AGBL4	-0.0114669541411536	0.0682320963400425	0.866537598655954	769.706961616758	-0.0196563160742455	0.112269049015783	-0.175082235456383	0.861015016715923	0.940732786676918	-0.105697890906683	-0.105195435134744
BEND5	0.0203545364838892	0.115941399762177	0.860640548853601	9.54795857063876	-0.0235372439172626	0.219486298490839	-0.107237873521499	0.914600269929963	0.963216231130741	-0.00553863065159806	-0.113887427085631
ENSG00000229846	-0.0572742440522792	0.159213293887841	0.719046960789532	5.15580193557873	-0.14794709931852	0.315308788004167	-0.469213370978307	0.638917129027655	0.818666912928288	-0.249877946010006	-0.392524264847112
FAF1	0.025011543583718	0.0193153832811511	0.195353768014036	725.416155982422	0.0240325364592799	0.0367394975502032	0.654133509214172	0.513025794417639	0.733162941132854	0.00911946288706367	-0.00734688707473037
CDKN2C	-0.134696885008124	0.169761698847646	0.42751752471964	4.94730412399144	-0.172833229464342	0.296650639706911	-0.582615394442097	0.560152239743906	0.768137633682238	-0.493568429793621	-0.448260947327676
LINC01562	0.101989260710999	0.249421221011668	0.682610331913018	3.1754248877597	0.205724723794363	0.442675730057644	0.464730071756077	0.642124770448242	0.820660961803047	0.251409533281379	0.399583386750686
RNF11	0.00395268483096119	0.0432948599780174	0.927256711811329	67.0505280894811	0.0150044935602576	0.0900025827006973	0.166711811039411	0.867596811733451	0.943352688025693	-0.0571640352477633	-0.0275667106284611
EPS15	-0.00294492461450169	0.0220205068768225	0.893611692248786	710.005289850283	-0.0129158970460722	0.0432046536748323	-0.298946894547057	0.764980565554525	0.890302024975544	-0.0788745034255914	-0.0900991307693055
EPS15-AS1	-0.246414845609638	0.118559215172543	0.0376714671479964	24.1805717314416	-0.313191363894469	0.189083801453053	-1.65636274227451	0.0976483814548244	0.279297755175491	-0.845204637628849	-0.762616643711809
OSBPL9	-0.00408404448293856	0.0301817672500483	0.892362861297307	361.22589591371	-0.0191050198305389	0.0659219424871364	-0.289812755961597	0.771959488636612	0.8936412153975	-0.0824599232511076	-0.103960714287904
NRDC	-0.0915055227923509	0.0195360836025517	2.81434961750228e-06	324.192404452363	-0.128388825757469	0.0433979077162793	-2.95841049750212	0.00309230026630683	0.0259237355971083	-0.35762209906024	-0.348720215083141
TXNDC12	-0.0997053880910178	0.0597422826821832	0.0951322477885384	39.7276778460066	-0.113376182530446	0.110450175742702	-1.02649164447289	0.304659900095968	0.553792225342571	-0.383431463309804	-0.315096870519904
BTF3L4	0.0494091531615103	0.049304039380051	0.316279868357855	57.2264166094154	0.060124078356843	0.0904192716090174	0.664947607815577	0.506084003982994	0.728386390286063	0.0859117965994561	0.0734862034536538
ZFYVE9	0.0183260608916193	0.0270887215593753	0.498710576157686	242.503874544417	0.0238798270381372	0.0511283244585518	0.467056710561596	0.640459304724752	0.819644964698893	-0.0119233288783795	-0.00768890555924954
CC2D1B	0.125415052130252	0.0678387234587166	0.0644977275725388	23.4900641139303	0.163153376167897	0.126795477337693	1.28674444541403	0.198183376137081	0.429757648374834	0.325143035180745	0.304237679261317
PRPF38A	-0.226679330190911	0.0525042287104504	1.57910950482189e-05	46.375176466333	-0.337396482838163	0.100390972597195	-3.3608249238895	0.000777100668760058	0.00915832079322624	-0.783086409152875	-0.816828086835494
GPX7	0.0753990821831625	0.100926723751911	0.455022775134698	10.9553638999321	0.111453568269478	0.182742181898677	0.609895138120186	0.54193127337555	0.754181720290951	0.167716011730794	0.18844724658836
SHISAL2A	0.225568501913619	0.210205733338221	0.283233231130856	2.65127690285886	0.279356143851391	0.378798010703957	0.737480493448834	0.460830201329717	0.695717493821825	0.640379538727893	0.564493360951737
COA7	-0.032280600072676	0.165492224676867	0.845347458325809	4.76975665362752	-0.0531793353909856	0.295854651886206	-0.17974818057429	0.857350266781971	0.939367728609104	-0.171209573067541	-0.180275886474446
ZYG11B	0.0998473558119297	0.0388577017306962	0.0101826548356193	121.620548077243	0.139425269934022	0.0688512213070213	2.02502246564803	0.0428650574294447	0.163963198078419	0.244667812324451	0.251094586491445
ECHDC2	-0.0553466739800511	0.03967142810183	0.162977594857737	750.131765341186	-0.0820475986098914	0.0709932583671064	-1.1557097180358	0.247799911822006	0.492297659355435	-0.243810851454345	-0.244931227074582
PODN	0.727386333980223	0.187222587508444	0.000102270103752092	10.2160615780618	1.05989968627646	0.316664720232896	3.34707221409742	0.000816699320557088	0.00949366526625491	2.21986880385511	2.31265216794499
CPT2	-0.0903831408629219	0.0773663773156824	0.242706611998578	19.5340558870776	-0.147344624584558	0.143607252356632	-1.02602495463561	0.304879821554549	0.553792225342571	-0.354089362486083	-0.391174921146318
ENSG00000236723	0.141013557969212	0.0923242760545683	0.126668417014772	13.5545498387703	0.195441664414247	0.170590198316899	1.14567933177018	0.251927858757842	0.49707614350698	0.374239880590159	0.376552742281662
CZIB	0.0379489753229473	0.0508310166394562	0.455322411783466	45.4195475575768	0.0494729106783878	0.100684960038741	0.491363463414514	0.623169400913113	0.807851694593928	0.0498404840318774	0.0496311184138067
MAGOH	-0.179007937976313	0.0567598564286647	0.00161172111404742	37.9353452957267	-0.265440436193732	0.106202201758129	-2.49938731777201	0.0124408256644195	0.0703433537093759	-0.633039026526917	-0.655670393739911
MAGOH-DT	-0.109589194918946	0.22421696747422	0.625008746556826	2.45722682210412	-0.0858940009334849	0.406155624290876	-0.211480515832941	0.832512334511868	0.926279349736758	-0.414541092712595	-0.253545893306191
LRP8	-0.140413400293576	0.0763968191179673	0.0660700307133842	77.396210664203	-0.188258813717887	0.124933406612128	-1.50687329212402	0.131843138480709	0.336232893431201	-0.511561362587823	-0.482809142912086
LRP8-DT	-0.26691582797506	0.21469931972517	0.213791339440874	4.63915133536663	-0.335244274689554	0.414261241915242	-0.809258122096165	0.418366689111551	0.661065188854058	-0.909732200225408	-0.81200785397855
GLIS1	2.01652664300259	0.780821123521091	0.00980669436915586	3.09235364816858	1.91031921527447	0.869546343394718	2.19691478181204	0.0280265329480442	0.122830640480282	6.27748323927309	4.2173100229546
NDC1	0.0255723287067812	0.0701322056309182	0.715387377449876	32.0114370938092	0.0320428411482565	0.116525886793797	0.274984743990485	0.783327959185691	0.898942763865496	0.0108845537732796	0.0105935402398395
YIPF1	-0.0652085605758048	0.051063928228367	0.201602771133923	47.4584283003918	-0.112729542524214	0.0937628941612557	-1.20228309431596	0.229253864585269	0.470554341146222	-0.274851486155879	-0.313648611248759
DIO1	-0.435697383714232	0.38113629701238	0.252974764788966	5.58157304823302	-0.712279057159747	0.56524493240271	-1.26012462266938	0.207624409100501	0.442506633167496	-1.44097807951913	-1.65644079037855
IFT25	0.0214532744062952	0.0434898326544825	0.62180485268664	61.686977405432	0.0145157442540125	0.0827196052518051	0.175481304701895	0.860701459534305	0.940531471528296	-0.00208031442062336	-0.0286613470679218
TMEM59	-0.0136998044377063	0.050324672615786	0.785446416330169	114.665799275914	-0.0124019716404979	0.0859266922885251	-0.144332003364618	0.885238307847552	0.950741087526479	-0.112725865698884	-0.08894810821251
TCEANC2	0.304709708588074	0.0649387469879794	2.70198876321041e-06	40.1796922368648	0.432676470204026	0.120090755875786	3.6029123728021	0.000314671631469603	0.00464095258614278	0.889479268517736	0.907880070643427
CYB5RL	0.0275373794642746	0.103526886003011	0.790244953621563	15.2624009546855	0.0543606619503425	0.181228589074586	0.299956327133187	0.764210468438851	0.889854548318865	0.0170696201032442	0.0605780611121129
MRPL37	0.245441922167859	0.090501761680417	0.0066876041405422	13.7346378757557	0.365980153886095	0.164330340476442	2.22710032015397	0.025940569826477	0.116955548584655	0.702931827520947	0.758502430027827
SSBP3	0.226977024697158	0.0544051320944323	3.01966542319516e-05	227.130772548089	0.317502915872297	0.0952558266295383	3.33316005022039	0.000858655322598615	0.00984070706040308	0.644812913698099	0.649929485705934
ACOT11	0.0137242657909597	0.0492966241380205	0.780703986224019	760.027186376938	0.00901737206712141	0.0827020514392056	0.109034442437623	0.913175172065365	0.962567984223979	-0.0264076407089766	-0.0409758782121766
FAM151A	-0.0223683717632227	0.114222333109078	0.844741773445443	12.3373075654745	-0.0919313532729143	0.232489796494298	-0.395421023456265	0.692532196144458	0.851918561977176	-0.140010486052647	-0.267067561335503
ENSG00000230728	-0.164911340019435	0.237315354306554	0.487115595044227	2.38830243583304	-0.220910488531789	0.444717128161597	-0.49674382780129	0.619369711481057	0.805446255607772	-0.588669488967822	-0.555938071391412
MROH7	-0.0304504666319503	0.0611291866889626	0.618390285351665	544.168396936703	-0.0571759791629735	0.104009461592928	-0.549719018705707	0.582512110083002	0.782191822366201	-0.165449163734393	-0.18922704374968
TTC4	-0.258053026517961	0.0744156880512131	0.000524887155373578	81.824899093157	-0.382269828426714	0.127676637562473	-2.99404680233427	0.00275303710594166	0.0238738893966536	-0.881836221115234	-0.917329506712925
PARS2	-0.168298323572828	0.174653509157645	0.335240183007354	3.6634405836488	-0.26578904795089	0.321352469904049	-0.827095083570546	0.408183170613865	0.65281574488486	-0.599330138753254	-0.656451168521039
DHCR24	0.126421913230222	0.576841564841962	0.826523636465684	7.22847738405227	0.246288120152644	0.912343511045626	0.269951084400629	0.78719788586168	0.900853763980319	0.328312165883669	0.490431948978202
USP24	-0.191349673904384	0.0367649148187805	1.94329557457336e-07	344.111336025322	-0.280684819633041	0.0688862536438748	-4.07461292762579	4.60909435930497e-05	0.00101591401693169	-0.67188507416764	-0.689812759563363
MIR4422HG	-0.334096905133368	0.239107599131564	0.162333613014844	2.72178301926174	-0.544168882280114	0.430914533551104	-1.26282322806729	0.206652715048259	0.441066221929534	-1.12118700196937	-1.27992972240155
ENSG00000234810	0.893419192140492	0.177225415773253	4.62752287902117e-07	17.9793718181083	1.42684827224434	0.272072863162986	5.24436085119443	1.56825007617465e-07	9.41476304119612e-06	2.74246306090361	3.1344953674678
ENSG00000260971	0.472500236483607	0.0846516745117244	2.38179199507388e-08	183.520222340879	0.683889949796936	0.135855575385167	5.03394835182897	4.80479175209761e-07	2.39436558342691e-05	1.41760585283937	1.47051499479044
PLPP3	-0.0777989955629113	0.0388707157990359	0.0453405891964705	1341.92144770122	-0.103987210679149	0.0617514727781697	-1.68396324817552	0.0921887716112503	0.270575789863358	-0.314480322826588	-0.294068685750784
PRKAA2	-0.179300603532345	0.0708002267149088	0.0113256798516405	65.4455840422787	-0.272757380562002	0.121785717701965	-2.23964998284525	0.0251136550813733	0.114613084032084	-0.633960201651605	-0.672057923765372
FYB2	0.178132590407019	0.33995429633473	0.600285620671733	22.1411148534888	0.344526419539197	0.526994416063745	0.653757248724859	0.51326821352065	0.733162941132854	0.491073339907412	0.71045317639503
DAB1	0.939839197298487	0.302319491483653	0.00187873305054845	104.556041564504	1.40466005689658	0.475232115427381	2.95573470583602	0.00311925266604298	0.0260885601662033	2.88857165878315	3.08480111985268
OMA1	-0.00975416906280984	0.0594002866475147	0.86956519309047	34.7193267445989	-0.0122232122774223	0.112444286109798	-0.108704610081181	0.913436785211361	0.96276014987791	-0.10030683966888	-0.0885477464928778
MYSM1	-0.0116138983354872	0.0336049109302476	0.729642426296315	141.060561370149	-0.0111918807313401	0.0668450462329422	-0.167430219022343	0.86703154942088	0.943322811839023	-0.106160402923378	-0.0862379056868005
JUN	0.316690117918826	0.149227283861668	0.0338209599992685	236.404632413041	0.521617984243238	0.239518558826606	2.17777689878658	0.0294226505770434	0.126989437593078	0.927188027992911	1.10707958050279
LINC01135	0.254177029658233	0.0484092591962068	1.51615228990342e-07	120.354480580683	0.371731467477732	0.0905497845243228	4.10527169590205	4.03839952760882e-05	0.000919172615126232	0.730425885382458	0.771383466075812
LINC02777	-0.0756840095167584	0.209512674323615	0.717921287426972	6.40739827970098	-0.216829361880166	0.362526654834025	-0.598105984729417	0.549769217214144	0.761310573261169	-0.307823329905402	-0.546797700469474
LINC01358	-0.0478128669705936	0.144572590636135	0.740856935423877	29.5734859153134	0.0124041259279643	0.238112199901615	0.0520936177696461	0.958454098345088	0.982621422314821	-0.220097929081752	-0.0333906721767051
FGGY-DT	-0.705031419333104	0.241246264459412	0.00347283488319607	4.88544123548467	-0.948475753936027	0.405487165260059	-2.33910178964043	0.0193301660880358	0.0957145505992139	-2.28871642361396	-2.18544309865376
FGGY	-0.0214092036676137	0.0391497864792597	0.584479280514788	410.193683387776	-0.0447915589990256	0.0728749457744329	-0.614635915307124	0.538795190246573	0.751922451620642	-0.13699147075734	-0.161490047666353
ENSG00000226883	-0.247430729213114	0.192294587856178	0.198189293670722	3.40578290012276	-0.34914844289543	0.343734583627515	-1.01575011513471	0.309748396588718	0.559172433397796	-0.848402166978695	-0.843148581922438
CYP2J2	0.0711921777005059	0.071678526717278	0.320605259349209	113.62686868142	0.104711876413974	0.116644714429232	0.897699282186532	0.369345892258485	0.61947297608755	0.15447463200061	0.173348091511608
C1orf87	0.814191231639695	0.169886714351269	1.64671529103658e-06	49.1332926089513	1.16567298261674	0.268366828894114	4.34358071532256	1.40178940314828e-05	0.000393072295020731	2.49309027039599	2.54954929090047
LINC01748	0.0110521130468794	0.0392114262038212	0.778051244012545	714.147754084591	0.0124438910711668	0.0769144014889957	0.16178883057352	0.871472149070251	0.944957967532031	-0.0348183353960774	-0.0333016114369483
ENSG00000231252	0.0979725675387759	0.0298535194749364	0.00103155469188226	567.607785228201	0.126102715647767	0.0543018382481011	2.32225500491554	0.020219208784618	0.0984544488722961	0.238766850336636	0.221256480938994
NFIA	-0.0363154230027204	0.0314429797839999	0.248106298203444	4050.44145420813	-0.0592106399028098	0.0577880972273496	-1.0246165342642	0.305544159775362	0.554295899564284	-0.18390932006228	-0.193784009374606
NFIA-AS2	0.0706552344816882	0.0563359313821595	0.209777645098767	82.5689352721768	0.140278975169256	0.105131338962973	1.33432120767207	0.182098610131559	0.408664641572972	0.15278458434604	0.253006603239303
ENSG00000287224	0.223971034904663	0.223784444861013	0.316907168788393	2.45762673620442	0.31720917824707	0.415995776976026	0.762529803915173	0.445743862084549	0.683965836923629	0.635351455166872	0.649271610791113
TM2D1	-0.0620023896247373	0.0305146678046538	0.0421649880465988	153.657288802269	-0.0869280433221071	0.0563798532452932	-1.54182812331751	0.123115366019636	0.322243437906553	-0.264759950391758	-0.255861805500991
PATJ-DT	-0.0526615423869322	0.0616140974200567	0.392717490311033	29.2446018287728	-0.0810293394479144	0.122944285379264	-0.659073654362636	0.509848472587648	0.731012654968646	-0.235359305383694	-0.242650664075776
PATJ	0.135270850826178	0.0466600654572905	0.00374269921786363	243.103877158616	0.175579685457594	0.0743207237573565	2.36245930584354	0.0181541344342332	0.0917709706212014	0.356164508003585	0.332068493101265
USP1	-0.32135889565251	0.0876133666878971	0.000244530837584436	19.4351447724919	-0.446700603578979	0.156262384829363	-2.85865727741691	0.00425438151781332	0.032679641628888	-1.0810936693924	-1.06163308608005
DOCK7-DT	0.161775124357075	0.0688232844218377	0.0187438203902913	164.318402540322	0.236040871171519	0.112065042011613	2.10628459093478	0.0351796389934298	0.143723165469847	0.439587640556775	0.467481507932785
ATG4C	0.0599845390126756	0.0537466023291451	0.264395608287088	154.635263862043	0.0866728440432457	0.0900707318934169	0.962275338739425	0.335911313466744	0.585259732993804	0.119198195286613	0.132946638428607
LINC01739	0.0434459020450835	0.106936707017766	0.684539237318362	16.0763370367477	0.0334186527971438	0.196741327366329	0.169860868809321	0.865119556002981	0.942380216550106	0.0671422541045933	0.0136749022908196
LINC00466	-0.430646094713921	0.232481194388998	0.063969682817882	2.8173092526178	-0.687686079136045	0.397814217879491	-1.72866139074085	0.0838697152494906	0.255337926091004	-1.42507896983985	-1.60136067147992
ALG6	-0.372255300103063	0.0821739913637256	5.895950422572e-06	36.3658154325608	-0.534607934767729	0.139588749198267	-3.82987839520212	0.000128206599369822	0.0022867557953401	-1.24129189138892	-1.25851636915665
ITGB3BP	0.117093877113898	0.112161763634624	0.296497781651157	165.213526472585	0.155024548147972	0.178904635046043	0.866520580129604	0.386204745429361	0.634220937739239	0.298951844330773	0.286031798972544
EFCAB7	0.072230865013581	0.0468167715663132	0.122869201543068	73.9038525740865	0.10350651456912	0.0862089797143313	1.20064655575449	0.229888333624861	0.471085344420638	0.15774393682796	0.170648480522388
DLEU2L	-0.0740226354878369	0.122959917469624	0.547169995117759	13.1150612713034	-0.121397060497286	0.21009928068742	-0.577808072926709	0.563393704303201	0.770305646217899	-0.302594096752734	-0.333060978472145
PGM1	-0.107513081900921	0.0432862298362993	0.0129999380905734	150.404271841489	-0.154899538324788	0.0802826279144488	-1.92942785193645	0.0536777688252673	0.189856718917365	-0.408006454013811	-0.408095423684876
ROR1	-0.322050580679361	0.0654295801930535	8.56228221878497e-07	241.769823101717	-0.469519642348091	0.108860350388921	-4.31304548139572	1.61020977339007e-05	0.000441143228881292	-1.08327077232686	-1.11274016905893
ROR1-AS1	-0.539730019829834	0.223315134803985	0.0156533803136725	3.22695930042229	-0.747897330838682	0.409221229252042	-1.82761127081716	0.0676079130545799	0.220575056183369	-1.76842445839885	-1.73621391697219
CACHD1	-0.170365638933451	0.0507076895416392	0.000780103650908483	1374.41651650628	-0.252237037461786	0.0862448495088376	-2.92466203951042	0.00344830497722452	0.028169030156414	-0.605837086516129	-0.626099157132428
RAVER2	0.0686249746403076	0.0364715938975997	0.0598902584523742	363.12606898346	0.0982841582744788	0.0649793761746154	1.51254388793092	0.130395556535112	0.333941847881423	0.146394270132467	0.158952133485335
JAK1	0.00959115369720757	0.0441625775839818	0.828069392125616	777.048768881166	0.00500561249742203	0.0761862408977234	0.0657023163033052	0.947614828256881	0.978625138544898	-0.0394167563013106	-0.0499608898638267
LINC01359	0.0325449238904575	0.0798492073263747	0.683582197462467	17.5432877649536	0.076264875533716	0.156656795893693	0.486827750425007	0.626380402885493	0.810322178582795	0.0328310421978535	0.109636238913528
ENSG00000272506	0.057061652010459	0.201074109088866	0.77657577564661	2.85854126511999	0.0640673689253093	0.348225140118426	0.183982606492802	0.854027100005069	0.93758077801318	0.109998305708819	0.082317867238073
AK4	-0.0668963574464824	0.0651333087684593	0.304388298907603	173.598426073845	-0.104926775573981	0.110482543029929	-0.949713617159929	0.342257788719896	0.591250660505885	-0.280163886131727	-0.296172999676104
DNAJC6	-0.0443594474366885	0.183419095642878	0.808898341210724	110.801132752328	-0.0868767284828214	0.305655603885266	-0.284230772734114	0.776233534295547	0.894965263648689	-0.20922816971246	-0.255746877270404
ENSG00000229294	-0.357910138153444	0.240817190019868	0.137217849293975	8.42708821453049	-0.488497292979845	0.411067018668679	-1.18836411289317	0.234689988703307	0.476897307803517	-1.19613998992575	-1.1552438159213
ENSG00000290094	-0.0502965152853607	0.256058413870137	0.84427679256129	2.22100408900993	-0.124326645016195	0.489441139434306	-0.254017562070673	0.799481990427296	0.907648991543618	-0.227915299451734	-0.339622276720351
LEPROT	-0.145569302808944	0.0585650362510524	0.0129332942625747	100.649164090374	-0.203554924822095	0.102455910099946	-1.98675629959781	0.0469494095120596	0.174258285512603	-0.527789746982873	-0.51706736155866
LEPR	-0.31886072355607	0.0864432227604252	0.000225427319735075	131.465313417858	-0.468374255267209	0.145659838227283	-3.2155346385623	0.00130201780532907	0.013518919638617	-1.0732305849091	-1.11017488166107
PDE4B	0.144940849385864	0.0325193286930323	8.30883709581733e-06	1735.39934412796	0.218495719091391	0.0535715896763173	4.07857449091123	4.5312684105794e-05	0.00100327217655032	0.386601168366807	0.428186182993426
SGIP1	-0.113795115156435	0.0355394828999911	0.00136507783607902	1165.43769556297	-0.182680694115889	0.0578211141675083	-3.15941151854427	0.00158088095185545	0.0157208919016322	-0.427779374496519	-0.470316003991999
ENSG00000248458	-0.459967526721999	0.172136029197805	0.00753744714774183	11.7959539405598	-0.666253241802805	0.316009982764677	-2.10832973051659	0.0350024780094051	0.143203133360673	-1.51736920772197	-1.55335822023095
DYNLT5	0.405115244243477	0.199615483362081	0.0424096212884739	9.06278538867043	0.605106897956161	0.32927232274081	1.83770956793255	0.0661052132350712	0.217623107100128	1.20550922120784	1.29406707301357
DNAI4	0.386495760485344	0.0483035995088828	1.23026134823123e-15	126.951760509647	0.566098733973453	0.0886648894115947	6.38470016406995	1.71733618369676e-10	3.2618767796564e-08	1.14690374161165	1.20670171579193
MIER1	-0.0316062873147615	0.0327544889900721	0.334572254424581	167.209904829269	-0.0389469065484625	0.0630485163118998	-0.617729152511582	0.536753891748543	0.750431941495891	-0.16908714996018	-0.148399963513556
SLC35D1	-0.0463307890517904	0.0438874462185855	0.291117667530303	112.466665208599	-0.0569224065544368	0.07120738237854	-0.799389117434988	0.424064818681586	0.666770926895199	-0.215433036737869	-0.188659125158684
C1orf141	-0.189034774722014	0.190222060987925	0.320340493741776	3.5958583476032	-0.190034893365316	0.332901288084097	-0.5708445721523	0.568105006118312	0.774050529401201	-0.66459884762334	-0.486786972602315
SERBP1	-0.0700848298900472	0.0478157526711282	0.142722731449669	76.5958336282539	-0.0998276000169543	0.0869049128643922	-1.1486991555095	0.250680054201355	0.495543223167099	-0.290199715221387	-0.284752536660388
GADD45A	-0.34516395167944	0.146498404387327	0.0184682639836407	27.082087716641	-0.505700777551462	0.244232955339827	-2.07056732719722	0.0383992481324018	0.152151173663049	-1.15602091997543	-1.19377391889468
GNG12	0.043871618706251	0.0340287002901426	0.197309993978151	248.556913950679	0.0526553098168362	0.0646846080180773	0.814031520483524	0.415626893928656	0.658705500787256	0.0684822122593895	0.0567586376089072
GNG12-AS1	-0.326262092038495	0.053321642907214	9.43090175926296e-10	164.644951887839	-0.466040941985116	0.104331486656316	-4.46692515290545	7.9351876603708e-06	0.000243918397326518	-1.09652665236269	-1.10494903333634
DIRAS3	-0.442643514916212	0.132314118117275	0.000821642857588552	13.5966316566189	-0.637995646083846	0.227012352203854	-2.81040057904398	0.00494798734701529	0.0362784809992228	-1.46284127163112	-1.49007057241175
WLS	0.00371430523694847	0.0426263988352981	0.930563198728231	818.0198115473	9.20951668789032e-05	0.0711031835049491	0.00129523267931446	0.998966554131484	0.999706652402114	-0.0579143433988664	-0.0609655399926535
RPE65	0.667178722583906	0.248639574599855	0.00728959233705737	3.5538472853814	0.956791657081486	0.478833993330196	1.99816986765536	0.045698247128684	0.171141226948327	2.03036323071156	2.08172435993458
LRRC7	-0.678293645121517	0.658892528218873	0.303270593496062	28.4697294209514	-1.03582184087586	1.00032895783879	-1.03548121121452	0.300444236541389	0.549360935376681	-2.20455833946084	-2.38106938064934
ENSG00000287283	-0.969325742792269	0.270935330480068	0.000346628959198377	3.36230274252947	-1.24161618019082	0.450080798150643	-2.75865174718083	0.00580403509791732	0.0408957022062784	-3.12059209654223	-2.8419804857301
LRRC7-AS1	-0.529861631610777	0.152754853513168	0.000522971993626508	52.8276828221454	-0.755154143827606	0.244410518577445	-3.08969576359835	0.00200361617120168	0.0186691110952073	-1.73736335960944	-1.75246677263976
LRRC40	-0.104634042191727	0.0465779558385446	0.0246765817833095	67.8515955072629	-0.151924225155472	0.0851973349579354	-1.78320396090419	0.0745531079474743	0.235729074086305	-0.39894457533202	-0.401431708417508
SRSF11	0.143813781134816	0.0376690384109584	0.000134633591540148	391.92207137385	0.202821547110877	0.0618062230854854	3.2815716118157	0.00103230307690759	0.011362675039874	0.383053681430631	0.393081233300381
ANKRD13C	0.0243499541273301	0.0330823140710274	0.461705478197219	177.966103377314	0.0300994681691953	0.0662361181416055	0.454426814458631	0.649521656245402	0.825275556345087	0.007037086818476	0.0062410289397481
HHLA3	-0.0155123576445468	0.0618207490266763	0.80187226807538	39.2926649221598	-0.0256535720328273	0.107141947452477	-0.239435371885562	0.810768004717312	0.914456414853147	-0.11843094062794	-0.118627300561769
CTH	-0.307391491993612	0.0675994319620704	5.43515180680345e-06	54.678996921872	-0.42327498937936	0.120563119349278	-3.5108165056107	0.000446732647950431	0.00608685991761859	-1.03713077542732	-1.00916747519938
ENSG00000271992	-0.0735139373619838	0.230105570390985	0.749363182000766	2.01270637875536	-0.181830820533245	0.418418211125887	-0.434567176328133	0.663876624595067	0.835097230629008	-0.300992951521074	-0.468412568875857
ZRANB2	0.0549083343912819	0.0288476467919411	0.0569896208295081	453.26986631801	0.0785160677408092	0.0520246892855439	1.50920781688602	0.131245683221498	0.335659163481408	0.103220662814199	0.114678163251071
ZRANB2-DT	-0.0687967884135993	0.0340788906346909	0.0435131250038944	213.441421135088	-0.129147555656424	0.0641414281365805	-2.01348113704955	0.0440640374261374	0.166763974157284	-0.286145559400121	-0.350419518559365
NEGR1	-0.223128670180426	0.13420088771126	0.0963831666293488	157.016182496807	-0.322902816022618	0.211029003236042	-1.53013477328252	0.125983372532477	0.326784159073508	-0.771910581965585	-0.784367077408012
ENSG00000286863	-0.073472166425176	0.106351853611698	0.48966578871514	133.468446542293	-0.137918278824398	0.174545526808736	-0.790156478633371	0.429436389271097	0.670368617267042	-0.30086147602924	-0.370063031209737
ENSG00000225087	-0.216342484439432	0.254080271899313	0.394506670645193	2.94465325796565	-0.423242041241926	0.461259110882832	-0.91757979681281	0.35883889893346	0.608668616850252	-0.750550823814072	-1.00909368229291
LRRIQ3	-0.267374154311073	0.194332095602556	0.168864348211812	5.98335381168242	-0.370554104234717	0.320808292701839	-1.15506398264808	0.248064226160124	0.492549279245795	-0.911174798477996	-0.891090167953024
FPGT	-0.101105696491333	0.0473328505595158	0.0326747168980087	107.203346938427	-0.133836855926936	0.0837188166036864	-1.59864724988292	0.109899004650364	0.300901927333183	-0.387838983220081	-0.360921996795316
TNNI3K	-0.251829088096317	0.0484135853561115	1.97558534639582e-07	161.601901385512	-0.346431242630113	0.0901344596680464	-3.84349386356755	0.000121295033654721	0.00220220293142496	-0.862246156164146	-0.837062954002925
ENSG00000272864	-0.200367882283678	0.193748591789025	0.301059347317913	3.49905584886112	-0.356039266814403	0.373934352135329	-0.952143778129136	0.341024069420568	0.589816679531603	-0.700270202027912	-0.858581743388313
CRYZ	0.0241212061549908	0.0814521512116738	0.767123485530013	35.7479135840199	0.024298023368008	0.142845712198048	0.17009977404376	0.864931671213158	0.942380216550106	0.00631709453513767	-0.00675228440055733
TYW3	0.126847522346334	0.0711383698569798	0.074568436284607	47.4203013146878	0.173352458736777	0.124556032560886	1.39176284899761	0.16399422339861	0.384012651387584	0.329651785536622	0.327080243509103
SLC44A5	1.02468799989173	0.444422471086982	0.0211295264507092	7.39862879344479	1.35492885736886	0.627816016995535	2.15816229705796	0.0309152156212534	0.131402520186321	3.15563624734712	2.97341971739228
ACADM	-0.179630876823174	0.0404658722294667	9.03480425342241e-06	115.853097355264	-0.263948073386502	0.0746155065513812	-3.53744262534415	0.00040402195540007	0.00565742955692655	-0.634999748443465	-0.652327995727644
RABGGTB	-0.133397331322129	0.0996951565890933	0.180879395890427	19.4702319437725	-0.18653129791735	0.174375848048714	-1.06970833406493	0.284750613830912	0.532966845222459	-0.489478038888155	-0.478940080141358
MSH4	-0.0666113613085548	0.244815910048017	0.785554701763055	15.0874106821307	-0.122816685156973	0.384951133795787	-0.319044871867102	0.749692486541019	0.883298115399027	-0.279266850770098	-0.336240467144546
ST6GALNAC3	0.347778195844034	0.13016464751042	0.00754381896757965	263.360710770807	0.512507170146951	0.200144189774109	2.56068972437015	0.0104464606894346	0.0624121288998593	1.0250388459961	1.08667437690349
ST6GALNAC5	0.514511058963803	0.482128687195457	0.285897148390569	48.383787807266	0.527219741719852	0.624809305171915	0.843809042784324	0.398776121553748	0.645048377807596	1.54983639325952	1.11962566042673
PIGK	0.0595565223917688	0.0895933113297872	0.506214915423029	49.8884175018507	0.0984607400065143	0.14820195717403	0.664368689078068	0.506454367695808	0.728626348056133	0.117850997927695	0.159347618033261
ENSG00000289212	0.143279118373171	0.143563728946626	0.318270857540072	5.52588031223202	0.265082701049676	0.261821393098308	1.01245623175698	0.311319963671857	0.560435378321825	0.381370811595169	0.532525580317221
ENSG00000287870	0.337725602989949	0.252844641929009	0.181646037065939	2.56562862535692	0.532973586444796	0.454677018053615	1.17220260818625	0.241115721519393	0.483498001452157	0.993397956643218	1.13251236537433
ZZZ3	0.0833933435564571	0.0321610291449328	0.00951445341078885	251.812144034111	0.12387094410769	0.0588573037364521	2.10459766662693	0.0353263449216239	0.14405933682422	0.192878230398352	0.216258052458167
USP33	-0.00227694846305166	0.022218766264381	0.918376783757972	249.48329230196	-0.015666183004627	0.0476153484581387	-0.329015401796335	0.742144046609846	0.878974919873867	-0.0767720250098059	-0.0962588596747035
MIGA1	-0.0649320224569845	0.0288950221341418	0.0246291744629773	166.264407390403	-0.0975990117305704	0.0552553256365013	-1.76632769070312	0.0773408885472153	0.241260417804653	-0.273981072706687	-0.279761237612675
NEXN-AS1	0.362308108958018	0.275783743106114	0.188933746489486	3.01068649999214	0.664435353448326	0.456558732002025	1.45531189499926	0.145582935066818	0.357414396644076	1.07077225824304	1.42694314761628
NEXN	0.339852143865023	0.0921548809866923	0.000226168795770444	19.5043737547859	0.506268094958269	0.164821893457055	3.07160708046459	0.00212909782762277	0.0195725636740217	1.00009131879458	1.07270091655725
FUBP1	-0.00529923057248818	0.0325007417178703	0.870479439289888	184.964567483216	-0.00811503534669951	0.0617788782657433	-0.131356145894921	0.895493578504417	0.9550721425685	-0.0862847641812736	-0.0793467919121549
DNAJB4	0.0878944580924886	0.0966702007823201	0.363234128466792	49.1574196391293	0.131892548619608	0.157178494393389	0.839125919411759	0.401398652586096	0.646705862280732	0.2070456466129	0.234223787630556
GIPC2	0.57945298665658	0.152752884007401	0.000148597720670077	23.2011730212543	0.869432772532006	0.252040215418723	3.4495795485954	0.00056146028080736	0.00719521806851266	1.75424339335551	1.88606941553544
IFI44L	-0.50386651197422	0.308896850937243	0.102852243969691	47.7146566577765	-0.741977612150416	0.479274476202709	-1.54812669773092	0.121591795411036	0.320317658651661	-1.65554280683524	-1.72295570932927
IFI44	-0.299377805449296	0.154354921680254	0.0524354133793846	40.0732862414155	-0.441727853303489	0.239917001932749	-1.84116944503712	0.0655967314796063	0.216574439902918	-1.01190741535119	-1.05049577378858
LINC01725	-0.00493244529856233	0.24626080217719	0.984019954483766	22.568730614953	-0.0157647125051198	0.369420528449026	-0.0426741647826294	0.965961274319915	0.986135996209956	-0.0851302946392353	-0.0964795330960733
TTLL7	1.02493071744501	0.327608334103284	0.00175686331195732	25.4936734439333	1.5233556415427	0.529629657524023	2.87626574513269	0.00402410763938642	0.0314372426500537	3.15640020937749	3.35063988524129
PRKACB-DT	-0.136166468231924	0.118166128922057	0.249185170781291	8.68966228510561	0.0414407889647426	0.268317450314348	0.154446864772278	0.877257404177431	0.947770696342426	-0.498193994645797	0.0316418281957038
PRKACB	0.0737069760526418	0.0415462351094053	0.0760474055567083	295.83270711099	0.102024748536829	0.0727661429063663	1.40209092390828	0.160888096998028	0.380273227017402	0.162390048208121	0.167329815773455
SAMD13	-0.00710334865881838	0.11993944487016	0.952773328874429	11.2639318590627	-0.0181530960269961	0.215711367040161	-0.0841545639253049	0.932933542719494	0.971260604798416	-0.0919632892720325	-0.101828720503702
RPF1	-0.168084530191394	0.0752958794485223	0.0255937923772893	23.1308152238814	-0.214417080832588	0.141407788947233	-1.51630318548152	0.129442706546113	0.332394023178077	-0.598657216570436	-0.541394990525625
GNG5	-0.479731373977537	0.0735531743534568	6.92655786426318e-11	47.1271172404856	-0.675492071838124	0.127141905557716	-5.31289875572524	1.07894989869594e-07	7.0190595227892e-06	-1.57957661165016	-1.57405013710003
SPATA1	-0.423444384679957	0.115924835487412	0.000259447305368563	43.4711467593819	-0.596168840954537	0.193090227395822	-3.08751431387788	0.00201838051014103	0.0187871109918954	-1.4024113343707	-1.39639239332129
CTBS	-0.0381299332013176	0.0762527255526935	0.617042107925704	34.1774074587003	-0.0584239205184069	0.137067972562056	-0.426240495327646	0.669932612386175	0.839174795938151	-0.189620554691678	-0.192022018728699
ENSG00000284882	-0.0653493018280401	0.218246859671657	0.764613217096552	2.71928528566013	-0.0702604985550453	0.404787646321629	-0.17357372240362	0.862200484991378	0.941338134779431	-0.275294474194289	-0.218532030040974
ENSG00000289881	-0.0733595746970672	0.185243104785352	0.69209186560278	3.85031049171454	-0.117579533086691	0.344532097862417	-0.341273088389124	0.7328980054725	0.874332251186442	-0.300507089607463	-0.324510982474439
SSX2IP	-0.104014235903374	0.091659888154514	0.256465551043206	79.7789783774815	-0.154364629997132	0.141843000421564	-1.08827809295032	0.276472358638723	0.524561507444633	-0.396993713253484	-0.406897406337861
LPAR3	-0.608046232152066	0.177635790815154	0.000619354623583608	22.6151318773893	-0.887077502498543	0.277656675437461	-3.19487187225343	0.00139892931426634	0.0142751820649372	-1.98345213797082	-2.04793136721217
MCOLN2	-0.224841413754718	0.317678924047191	0.479092397223754	7.64073095513068	-0.316564333505775	0.497851782662572	-0.635860600544103	0.524867284638735	0.741462075346413	-0.777301502567924	-0.770170977597404
SYDE2	-0.0402327463274834	0.068425663975467	0.556547439565714	28.5678030215815	-0.0768313069115264	0.131459904011196	-0.58444669870581	0.558919816017872	0.767755342855591	-0.196239232919332	-0.233248462722947
C1orf52	-0.141984436544528	0.0523824488043929	0.0067174852594184	116.501404665203	-0.19956572871874	0.0909002566103145	-2.19543636245462	0.0281323111236069	0.123119983120683	-0.516506254408995	-0.508132884592473
BCL10	-0.167029625981087	0.14174796938219	0.23865455439032	9.75629139704173	-0.248852165284274	0.254419111267605	-0.978118994459201	0.328015474463465	0.577578428951909	-0.595336868489032	-0.618518165443891
BCL10-AS1	-0.245712916277413	0.0619340777907319	7.26823636859652e-05	75.1241943596392	-0.340137890579816	0.109659859373876	-3.1017538461375	0.00192377853078144	0.0180948464330599	-0.842995290383136	-0.82296793147791
DDAH1	-0.0968111406466002	0.0435018847908563	0.0260512428086399	966.949241242573	-0.137618316899249	0.0716308815827698	-1.92121489863601	0.0547046206436506	0.192574904233552	-0.374321717746851	-0.369391215926272
ENSG00000282057	-0.294636160754438	0.165523482978708	0.075071648960239	4.77264803155615	-0.426469791981416	0.347999451171697	-1.22548984070381	0.220390715547116	0.459318488016998	-0.996982922007191	-1.01632277404157
CCN1	-0.047504693845313	0.149332262793255	0.750398411542957	41.5816804622862	-0.00371007908854914	0.246268619176248	-0.0150651719287626	0.987980186582203	0.995316280345891	-0.219127943337768	-0.0694811500119212
ZNHIT6	0.387144066718495	0.0658447815590617	4.11142545446629e-09	122.924089301893	0.543008154242808	0.109656723796566	4.95189109652947	7.34957333870171e-07	3.43299913914813e-05	1.1489443082682	1.15498647106735
COL24A1	3.55331162452612	0.416940798914819	1.56360356034966e-17	26.2612642204009	5.01050150932316	0.612772604166197	8.17677140795316	2.91550368062371e-16	4.74166916785074e-13	11.1145679860004	11.1606907391509
ODF2L	0.100403030534972	0.0755900989162211	0.184093427259297	100.454410971068	0.14479732280966	0.122605077337946	1.18100592531371	0.237600369439954	0.480240448569498	0.246416818046972	0.263126204249759
CLCA4-AS1	0.20403066852212	0.25773732556766	0.428580817806299	7.43348453613573	0.255361790124221	0.415889686959376	0.614013278355624	0.539206552774468	0.752215005391082	0.572588451081858	0.510753962050374
SH3GLB1	-0.110812408400838	0.0379251776397885	0.00347937628236342	143.685266214004	-0.161437190896863	0.0694779596732491	-2.32357414719852	0.0201483293789647	0.0982162432124465	-0.418391200142318	-0.42273759839998
SELENOF	-0.125915751938446	0.0342094729320401	0.000232569339691227	103.566031901924	-0.172718378564471	0.0662705111457454	-2.60626296037796	0.00915361570904385	0.0566245453094034	-0.465929504803468	-0.448003719381779
HS2ST1	-0.134162967127974	0.028053885229329	1.73273983314206e-06	568.867760709135	-0.199629841640305	0.0528516869938017	-3.77717066370497	0.000158620044558394	0.00267456418204493	-0.491887904498846	-0.508276476285164
PKN2-AS1	-0.497792719690329	0.0760093034471394	5.78838915158919e-11	123.706486134498	-0.710942462817796	0.12041568628087	-5.90406852110216	3.54644749924117e-09	4.11986660788471e-07	-1.6364253321303	-1.65344726209568
PKN2	-0.095334610530148	0.0230458846656183	3.5228968851177e-05	490.973709522052	-0.149705674560879	0.0517599813027098	-2.89230542193108	0.00382425982057567	0.0303936064816076	-0.36967428730587	-0.396462890472198
GTF2B	0.0749050567763155	0.0514030411159444	0.145058253389874	50.415869049468	0.104339250553705	0.104549578575868	0.997988246102685	0.318285058251152	0.567846998926739	0.166161049397946	0.172513533099506
KYAT3	0.026472869865744	0.0683021462809354	0.698323360783123	72.2130612664715	0.0350687016550538	0.112984004602747	0.310386428400689	0.756267113439427	0.886084135138604	0.0137190387247793	0.0173704647881564
RBMXL1	-0.052630705854399	0.0736211632460539	0.474679765947037	20.7718638457017	-0.0840014888430091	0.131816904913538	-0.637258847020478	0.523956252047724	0.740642963743188	-0.235262246313654	-0.249307293537589
GBP3	0.083626056595145	0.144102066781379	0.561695355970624	7.0179202325971	0.151663592827815	0.273552515478395	0.554422219669897	0.579289922973882	0.780148804727699	0.193610702867393	0.278504373116725
GBP1	-0.0570814070266797	0.147046435318576	0.697878194120644	16.4097735104199	-0.100004409277465	0.256653924510396	-0.389646912542788	0.696797657315872	0.854400965687522	-0.249270984693787	-0.285148530796679
GBP2	0.60757331843779	0.210704455322275	0.00393241037749906	22.1973823765618	1.06988835388508	0.345162654000786	3.099664293005	0.00193740095612896	0.0181847340530677	1.84275312605537	2.33502347242838
ENSG00000286802	-0.210621010512414	0.141305573673757	0.136083421352877	22.2313192335782	-0.286932354615157	0.232117770626821	-1.23614988133098	0.216402856328774	0.453925635556427	-0.732542283521245	-0.70380516704271
GBP4	-0.0927571513722861	0.156594512605928	0.553623116132742	6.68191977567751	-0.167701462224177	0.28139657747951	-0.5959612719042	0.551201099138017	0.762396976532502	-0.361561644009834	-0.436767489744949
LRRC8B	-0.399831571005021	0.262633386174063	0.127910311341689	9.3133681035121	-0.608995101511303	0.438018674388409	-1.3903404971526	0.164425505911206	0.384519255000194	-1.32808917334781	-1.42511896542698
LRRC8C-DT	-0.0949512933579444	0.0892414883550379	0.287337076692413	23.9902730586405	-0.131525394605492	0.160236764839585	-0.820819084416512	0.411749326319119	0.655647124864178	-0.368467783032913	-0.35574508961913
LRRC8C	0.175798632857125	0.319503684552055	0.582165663641857	18.2556630286676	0.287106671176778	0.460538062604409	0.623415727145654	0.533011365646932	0.747339316598942	0.48372712648144	0.581851973080693
LRRC8D	0.251934647612056	0.0694670571891051	0.000287090943603401	105.008416194032	0.365595090004639	0.118917376099196	3.07436223365435	0.00210953126167108	0.0194233218071516	0.723367909073278	0.757640014571116
ZNF326	-0.0782309064930226	0.0374165189527114	0.0365449207745131	151.279872640163	-0.114083575354982	0.0660988512957609	-1.72595397830005	0.0843556925779411	0.256241184318577	-0.315839777660611	-0.316681195966212
ENSG00000287406	1.45169556126122	0.216008790660273	1.81053223595484e-11	3.74682693759997	2.09162476898803	0.424978661534796	4.92171715500773	8.57881404329004e-07	3.85615535764972e-05	4.49965755590383	4.62337436562588
ENSG00000287372	1.34541368572672	0.214538658698546	3.58288401938862e-10	30.5287723203852	2.042518137579	0.311269736869225	6.56189116912811	5.31295880992071e-11	1.32012268207613e-08	4.16513161689326	4.51339178872473
LINC02609	-0.0913321494966863	0.162811444037515	0.574818768563201	14.7086596683009	-0.193076231806569	0.277003602895143	-0.697017041614639	0.485792128925116	0.713550255421513	-0.357076400518133	-0.493598562593317
ZNF644	0.0746876078287387	0.0277842078177008	0.00718530662921245	407.018071298122	0.106333036208879	0.0567816869112328	1.87266426894132	0.061114760384535	0.206798385337494	0.165476621192203	0.176978952083717
HFM1	-0.145493673179964	0.0601814933232009	0.015624028798087	119.826467714313	-0.224004883858291	0.101322295225032	-2.21081533300037	0.0270486276075841	0.120163880779657	-0.527551700067307	-0.56286849121852
CDC7	-0.102124356025647	0.105393384457784	0.332553869219328	18.8688315263023	-0.150558740425653	0.227802864864619	-0.660916799773912	0.508665671661049	0.730280785331528	-0.391045249909811	-0.39837347524216
TGFBR3	0.135354424175672	0.0539649208659747	0.0121350445922681	390.086518383461	0.192949595432653	0.088980937020138	2.16843744170715	0.030125419537788	0.128933912806466	0.356427558058687	0.370971333813056
BTBD8	-0.00133561355559699	0.0420204299767734	0.974643619146748	236.764611989576	-0.00739073300514048	0.0731751703818008	-0.101000557519421	0.919550017604212	0.965801068828807	-0.073809140301044	-0.0777245947527391
ENSG00000273487	0.429609118509931	0.150298293648515	0.0042581475535417	6.55026394744981	0.650653789133452	0.266941590545752	2.43743879626706	0.0147917179684819	0.079490487971205	1.28260455141146	1.39607701174852
C1orf146	-0.462510487801377	0.197959571785818	0.0194709972900632	3.36657406102069	-0.587671509918087	0.359110334294572	-1.63646504652253	0.101742295307509	0.286640891819108	-1.52537326710338	-1.3773611884238
GLMN	-0.152769484407892	0.0386744544753986	7.81057066199861e-05	89.0207614381586	-0.20242408688559	0.0729438773286388	-2.77506617825641	0.00551904761113546	0.0393683260618873	-0.550452571649086	-0.514534659421581
RPAP2	0.066891974013316	0.0284925278543292	0.0188896107231415	309.850241596254	0.0987791195762689	0.052695655151413	1.87452114016691	0.0608586310806481	0.206243779131047	0.140939589744727	0.160060682735716
EVI5	0.254096377900843	0.033767447173797	5.27641015126344e-14	310.278757884873	0.349597632992796	0.0655326113632036	5.33471237786038	9.56961234363273e-08	6.43610394088683e-06	0.730172031141197	0.721811013567711
RPL5	-0.27501514310438	0.0837094601402899	0.00101854601504883	82.8277347098719	-0.387175851883396	0.135817148195928	-2.85071404477483	0.00436211796442307	0.0333069954688556	-0.935225079282653	-0.928317373048308
DIPK1A	0.203145456570306	0.0538710969636116	0.000162624312680328	267.052625768312	0.277539745436462	0.0905799785621524	3.06402970989914	0.00218377221955386	0.0199586352276551	0.569802215348672	0.560425230586837
ENSG00000287797	0.2161112830886	0.133054635742445	0.104326807277151	6.52127835423134	0.236218237265591	0.281240910847972	0.839914209328108	0.400956490021874	0.646408336376474	0.610612610058657	0.467878749191679
MTF2	-0.25338631063919	0.0456158243924625	2.77946215095835e-08	140.308217889723	-0.372900684497278	0.0931452208727919	-4.00343335925465	6.24297925153392e-05	0.00127351081881348	-0.867147568853594	-0.89634572991638
TMED5	-0.0408592355155553	0.0479798574903306	0.394440897064043	82.3098482748418	-0.0458701137832251	0.084164663168429	-0.545004424142119	0.585750474832344	0.784311180135399	-0.198211129659634	-0.16390565287265
CCDC18	0.0383748504669787	0.0521766720793114	0.462047779734593	63.58993939402	0.0371873062133014	0.0994984805546087	0.373747478413919	0.708592198272883	0.860838953354739	0.0511809410170585	0.0221154367413287
CCDC18-AS1	0.0933197589399146	0.0383310106097133	0.0149092480487104	541.635617176608	0.128736949595459	0.0628789860997621	2.04737635863289	0.0406211457813109	0.157912276842167	0.224121971727344	0.227156291808008
DR1	0.214006924523252	0.0732494786592168	0.00348219421325026	34.5430828573175	0.288826823839646	0.127138266957749	2.27175366434427	0.0231013929128851	0.107878861710132	0.603989067506856	0.585704544863713
FNBP1L	0.0107145818223431	0.053340315884278	0.840798575869293	205.568696743845	0.00656615469975563	0.0948483597500582	0.0692279204095736	0.944808199142145	0.977312441899564	-0.0358807267893939	-0.0464657926060641
BCAR3	0.0423839571622285	0.0384399045112055	0.270199571519217	552.279082451324	0.0506478931781805	0.0683250410040589	0.741278635678707	0.458524512749912	0.693993530718775	0.0637997452588661	0.0522626897399801
BCAR3-AS1	0.24857239500647	0.180416089397894	0.168273421857474	3.92414139585729	0.346875275047044	0.322111382657347	1.07687990466341	0.28153392176856	0.529294057623572	0.712785100815352	0.715713834153648
DNTTIP2	-0.13663884414594	0.101216672704441	0.177027594789431	16.0987653237693	-0.177111377113498	0.190296048246438	-0.930714950444662	0.352001034035678	0.601630458161399	-0.49968081443899	-0.457842579977218
GCLM	0.120905165242187	0.0570801187489892	0.0341610138796663	82.3368876548169	0.171413334732989	0.0982947255003447	1.74387113713836	0.0811815625496091	0.249585522256832	0.310948007679829	0.322737248505208
ABCA4	-0.278073877303579	0.157655458721782	0.0777643977902253	6.5150365912154	-0.258055276026427	0.288109614950531	-0.895684359825116	0.370421365906795	0.620461435559776	-0.944852552687925	-0.639130082936213
ARHGAP29	-0.0128816829093424	0.097873175692742	0.895287972740894	130.553480274022	-0.0203319768555182	0.153383133659951	-0.132556796633156	0.894543902096011	0.954602203069484	-0.110150799431712	-0.106708691322415
ABCD3	-0.034914447972952	0.0295653040859964	0.237631964654975	173.897109275116	-0.0442059227924374	0.060637024769539	-0.72902526072889	0.465986210614085	0.698945524291047	-0.179499701912368	-0.160178416685383
F3	-0.390126111703011	0.0900557713681765	1.4772732656524e-05	468.392250950001	-0.548598509908564	0.146982480333993	-3.73240748599401	0.000189658363303292	0.00309297002688777	-1.29754089905169	-1.2898506199934
ENSG00000288736	0.0146243486749915	0.0946630195753058	0.877224571580097	14.6129522205554	0.0482681792031416	0.184388210758958	0.261774757748696	0.793495101021408	0.904451690944317	-0.0235745981939302	0.0469329192435589
SLC44A3	-0.0984955851430169	0.0664724577253462	0.1384067438893	201.285964476465	-0.145729704474895	0.111313788737458	-1.30917926815527	0.190473633136974	0.419383759095177	-0.379623566006878	-0.387558035400873
CNN3	-0.0301533835002254	0.0460232674617123	0.512353840094652	558.384212597924	-0.0377031762026784	0.0866666633067123	-0.435036665358251	0.663535813885902	0.834844624123974	-0.164514084134935	-0.145614419800323
CNN3-DT	-0.00654360568546022	0.0775025658438028	0.932713898825541	61.7569334788546	-0.0222174618055169	0.139225636233664	-0.159578813259859	0.873212869649534	0.945191899508794	-0.0902014785886444	-0.110931552625646
ALG14	0.0351549201556616	0.0610896763765472	0.564977413419713	101.823316808457	0.0662356562596037	0.104290302544226	0.635108487018869	0.525357662190185	0.741861913061994	0.0410460971829159	0.0871741121411593
TLCD4	-0.0924022811700893	0.0374764898312158	0.0136781463094694	183.40005196504	-0.126114979556412	0.0663289436532421	-1.90135667191871	0.0572553106853643	0.198391924881109	-0.360444677574873	-0.343627553308276
RWDD3-DT	-0.233655412523922	0.069298681284077	0.000747016702396258	91.2007439825909	-0.34824191489243	0.113221189216178	-3.07576627045948	0.00209962362279253	0.0193619930988445	-0.805043873502553	-0.841118259684031
RWDD3	-0.0607768138090314	0.0481294784895344	0.206669218017427	127.050221293827	-0.0899244372705365	0.0839477693624195	-1.07119507705219	0.284081724698142	0.532307745244522	-0.26090240743332	-0.262572734725892
ENSG00000228852	-0.0821991772553316	0.191401602443788	0.667589086422351	3.24568761989535	0.00950475069896271	0.377121352134879	0.0252034276106522	0.979892702987964	0.992148070296573	-0.32833004936812	-0.0398843116290407
PTBP2	0.111889581617991	0.0334577351502219	0.000825182353912217	387.871396900244	0.153814349554597	0.06106608441716	2.51881794981069	0.011774951967776	0.0675389197510458	0.282571141328485	0.283321355269882
DPYD	0.490021940856475	0.226505628587296	0.0305105415886702	24.9077458111781	0.780105841261912	0.33981447366946	2.29568161955552	0.0216940921461315	0.103440114204236	1.47275603323392	1.68600669883378
SNX7	0.22357752985902	0.0513228908561533	1.32283914685327e-05	87.4234540586454	0.305898536357716	0.0970843619535466	3.15085282740061	0.00162794498198414	0.0159933749191084	0.634112884204167	0.623939522115845
FRRS1	-0.616998793065088	0.247124932164171	0.0125352132706774	2.54806256654186	-0.869313765160874	0.41302372724736	-2.10475502449825	0.0353126380122765	0.144036273150849	-2.01163063812351	-2.00814648375073
AGL	-0.223517854507526	0.0589742127310392	0.000150589826611833	198.842055694522	-0.326128508656125	0.0977550153694467	-3.33618185648668	0.000849375825557634	0.00976563850850005	-0.773135553314804	-0.791591559681478
SLC35A3	-0.0850833317252026	0.0598190011664615	0.154925759875899	50.2872340884869	-0.119909136526211	0.107417857865802	-1.11628679726619	0.26429939118364	0.512273939191859	-0.337408026938924	-0.329728521981519
ENSG00000288826	0.0374491492069376	0.198098299135906	0.850058907741091	2.65281010525173	0.024100508682889	0.369926105404933	0.0651495212983357	0.948054951856544	0.97870643848393	0.0482672637630476	-0.00719465182470958
MFSD14A	0.0169988282287958	0.0365403991812739	0.641783642825504	96.9747674905728	0.0140857057497749	0.0699628687866295	0.201331163145025	0.840439636757362	0.930636598907757	-0.0161008403363176	-0.0296244907718509
ENSG00000241073	-0.194010224789313	0.148823264137732	0.192360333085899	5.20374859375427	-0.270419878925457	0.273064877542001	-0.990313662304895	0.322020830743862	0.571466388454289	-0.680259251595259	-0.666822694914984
SASS6	0.185325887863017	0.0634309244248369	0.00348130983353575	31.3739902647939	0.28329613380653	0.125903309748583	2.25010870939172	0.024442045357499	0.112495032530398	0.513714496491716	0.573317632456364
TRMT13	-0.00354334472891215	0.0446883631588338	0.936801881540954	91.9182647022885	-0.00715808785885318	0.0830264390977143	-0.0862145593216251	0.931295857136788	0.970845531682476	-0.0807580517699278	-0.0772035467403211
LRRC39	-0.17151122867728	0.0967623490052937	0.0763116551789169	31.6507199448797	-0.236372492663082	0.167205246586522	-1.41366672092295	0.157459780939351	0.37572727252419	-0.609442870501854	-0.590567835429824
DBT	-0.0381126604169671	0.0368991424732573	0.301656582178467	116.567805596456	-0.0508877139437522	0.0662645493224226	-0.767947786019769	0.442518205974506	0.681060797047824	-0.189566187995803	-0.175143414040136
ENSG00000285530	-0.132902769079024	0.0837208826315458	0.112410616858539	16.6046026648516	-0.172833884246922	0.173562822890968	-0.995800145262074	0.319347259706311	0.568836538716884	-0.487921386844316	-0.448262413823612
RTCA-AS1	0.124673958520099	0.0474599260077579	0.0086158762292512	78.9641046979749	0.19661786095772	0.0904832042635347	2.17297632812677	0.0297820989659369	0.128046563446434	0.322810416993643	0.37918703266326
RTCA	-0.113708824104591	0.0674935949454906	0.0920397036613699	48.3699328012818	-0.165112780807767	0.116210740920805	-1.42080481975662	0.15537350913944	0.372881493214299	-0.427507770377742	-0.430969701446633
CDC14A	-0.0595420153889434	0.0418520977577565	0.154829821386167	756.154500432202	-0.0886768361284607	0.0742193484715487	-1.19479405242225	0.232167504655592	0.473816639092921	-0.257015836003419	-0.259778521712024
ENSG00000228086	0.101044022713861	0.199756444581837	0.612971707222043	3.3108446746644	0.0510099290810699	0.386567612598251	0.131956034128713	0.895019067252748	0.954819221430116	0.248434363460645	0.0530735301578222
VCAM1	1.13069902120191	0.274332801734396	3.76196818654066e-05	5.34660076911907	1.71149788625525	0.475141779211201	3.6020782872358	0.000315683257217104	0.0046520374560247	3.48930966316622	3.77201614958122
EXTL2	-0.0342510026315734	0.0788130484450092	0.663863371850673	66.9862111471441	-0.0447682898436328	0.125700296633973	-0.356151027821308	0.721727464565113	0.86871454895175	-0.177411484380539	-0.161437932471338
SLC30A7	0.0495988187514545	0.0396582092363182	0.211059628754005	106.517422258578	0.0825799649988181	0.0711755097525795	1.16023004662535	0.245955156777635	0.490211425440272	0.0865087757104757	0.12377994604237
DPH5	-0.0672673990225079	0.046825454460787	0.150844123905755	55.8975798146589	-0.114313227793246	0.0908461960312328	-1.25831606371218	0.208277473954755	0.443159373103065	-0.281331752534231	-0.317195541304657
DPH5-DT	-0.0703855977317334	0.0463103411035618	0.128544196664877	109.892416397768	-0.111671057972745	0.0781301432058575	-1.42929544719397	0.152919334024373	0.369144094683044	-0.291146392574965	-0.311277956711066
S1PR1-DT	-0.356971757430536	0.139229645778659	0.0103501500173291	7.61285628070541	-0.554932845634585	0.266021787324273	-2.08604284339364	0.0369747423546782	0.148046920303519	-1.19318640361669	-1.30403743236711
S1PR1	-0.181512639389702	0.0593278511538436	0.00221718280769615	87.8464123089674	-0.255095774613795	0.0963246507035338	-2.64829171713193	0.00808996828924935	0.0518186654832334	-0.64092266226482	-0.632501780762668
COL11A1	-0.26407808013026	0.106404931188777	0.0130712617623034	233.774451258255	-0.385279224056074	0.175307162218473	-2.1977380683165	0.0279677770636159	0.122663283076266	-0.90080028913819	-0.924069555393421
RNPC3-DT	-0.225335808462491	0.0882222828031637	0.0106437460388985	19.5888550882471	-0.324261385642286	0.145092167696286	-2.23486485032773	0.0254262227834958	0.115450539491558	-0.778857627288416	-0.787409823028785
RNPC3	-0.0412218194166642	0.0426669965194817	0.333979673139014	500.977105564314	-0.057549274338271	0.0728189490418193	-0.79030630207559	0.429348907243725	0.670368617267042	-0.199352375233055	-0.190063101205588
AMY2B	-0.193059123299082	0.0571653490480567	0.000732263568934136	86.0492045513974	-0.274591512527767	0.1023758978458	-2.68218905333911	0.00731421124664067	0.048107073236177	-0.677265626223917	-0.676165771405977
ENSG00000237480	0.151228338351914	0.23545498253818	0.520690537014215	4.68166380920449	0.304751637791567	0.369569874630076	0.824611687022951	0.409592084138489	0.653841561991395	0.40639126089019	0.621370849492007
PRMT6	0.640812937316866	0.145866663329849	1.11724197365944e-05	7.30822641541466	0.894516058031575	0.266404615946245	3.35773483073608	0.00078583960620418	0.00922770892629687	1.94737599483667	1.94224766065699
NTNG1	0.810630096537595	0.267241774684656	0.0024187813168572	130.912640916859	1.14599444194705	0.40391714895653	2.83720175017968	0.00455108443009015	0.0341952542857257	2.48188147248965	2.50547588267829
ENSG00000289612	0.643502104194884	0.276892531294691	0.0201247466170804	14.0808385522845	0.953939575503772	0.42566739322719	2.24104451194041	0.0250231918803358	0.114375294516916	1.95584024210838	2.07533664258462
VAV3	-0.261701261733893	0.0971977149558629	0.00709263819406231	483.009442844413	-0.38228625039863	0.153589232665335	-2.48901725573183	0.0128096748323915	0.0718611109286562	-0.893319169691402	-0.917366286486599
VAV3-AS1	-0.0242762209362023	0.190530737345211	0.898612995483916	7.20401398108039	-0.0234407782411278	0.313900494936905	-0.0746758244068378	0.940472643281713	0.975195942057025	-0.146015508384742	-0.113671375946724
LINC02785	-0.0226714774599404	0.184626988231919	0.902268548267269	8.40898003735464	-0.0124727710344534	0.302097736367863	-0.0412872045464961	0.967066933666045	0.986566413971615	-0.140964521887111	-0.0891066753869799
SLC25A24	0.259783386008363	0.168187341257962	0.122441292429129	39.6554683163896	0.371431130720803	0.262250307375992	1.41632295663348	0.156680969471672	0.374735634204307	0.748072089055691	0.770710811293406
EEIG2	-0.221557728730161	0.176951288192057	0.210539561928785	13.5983701882561	-0.313204503443349	0.288273278774733	-1.08648468832971	0.277264611525562	0.525166650079511	-0.766965988532906	-0.762646071945913
ENSG00000290126	-0.667721280053652	0.187113712424032	0.000358986943342395	3.73656544378871	-0.948043303099891	0.34697275275765	-2.73232781411534	0.00628885337531616	0.0433054606945366	-2.1712814487953	-2.184474552126
PRPF38B	0.079133903626632	0.0647162924339226	0.22141212676628	116.72657264718	0.108604727416358	0.106721191161477	1.01764913073385	0.308844729962602	0.55804789607423	0.179471493501605	0.182066787387287
FNDC7	-0.205696876992875	0.163345543642926	0.207931202216416	8.69665033642847	-0.295886859182945	0.267599554427711	-1.10570759288344	0.26885310252443	0.516625349534055	-0.717043400187156	-0.723860289110346
STXBP3	-0.0122690694992312	0.0405976874476045	0.762491185894537	153.334864168855	-0.0121918745899106	0.0754639061160204	-0.16155901830958	0.871653131897224	0.944957967532031	-0.108222577190269	-0.0884775604604059
AKNAD1	0.395799357565188	0.170810062271165	0.0204933874154248	7.3191691142033	0.63373445695841	0.292735373691755	2.16487146382836	0.0303975300941653	0.129881015854936	1.1761871404382	1.35818331595501
GPSM2	-0.0543016106279073	0.0566680207213874	0.337941338039795	161.122824786424	-0.0754072426173346	0.0944782038323827	-0.798144329152546	0.424786739328145	0.667319526394495	-0.240521477819911	-0.230059030740868
CLCC1	-0.0759442163153648	0.0323641809824189	0.0189480492077576	115.837553990572	-0.103388264712092	0.0631724311818701	-1.63660417650292	0.101713202397903	0.286640891819108	-0.308642339950181	-0.292727245318172
WDR47	0.0355916861699076	0.0519391158480693	0.493181232925328	93.2448323190614	0.0556864209701234	0.0858286617682277	0.648809148632649	0.516461743369179	0.735160772507528	0.0424208335649071	0.0635473218649212
TAF13	-0.195704334244056	0.10252268676995	0.0562765316277286	18.6933536546648	-0.277440262092804	0.181421903677999	-1.52925449721454	0.126201365199333	0.327161632142599	-0.685591520651338	-0.682546026152002
TMEM167B-DT	-0.469991124634687	0.203407254434325	0.0208554151958972	16.9270286009499	-0.762199946434346	0.331117255568226	-2.30190343033118	0.0213406187279421	0.102354871057074	-1.54891883447764	-1.7682470349952
TMEM167B	-0.148976060747798	0.100289916955437	0.137423593700797	23.5259895902285	-0.2177103091031	0.177935601377724	-1.22353428665994	0.221127962312703	0.460126271525973	-0.538512637341602	-0.548770730239837
ENSG00000270066	1.08408646378817	0.322866097820943	0.000785947722332082	2.20061638040712	1.33456317281796	0.520268802572991	2.56514164642944	0.010313369297978	0.0618792867391761	3.34259500029358	2.92780733464486
CFAP276	0.356501859158919	0.220801790466954	0.106401969652974	3.29316598602193	0.491548475978687	0.389320427020419	1.26258074805026	0.206739890240384	0.441196203184625	1.052496882913	1.03973384917906
ELAPOR1	0.706161717098656	0.442875028827791	0.110825362346989	5.8944947799373	0.962401674789637	0.614795024947468	1.56540250935159	0.117488560420484	0.3136183745035	2.15306357618352	2.09428894003913
SARS1	-0.0300730409368866	0.0905020772466773	0.739669408446695	42.0746070712737	-0.0424515262492207	0.150368811254106	-0.282316032794078	0.777701192993179	0.895886911682336	-0.164261203092817	-0.156249149961256
CELSR2	0.380646028621539	0.147408362418966	0.00981569363015048	25.6586846888539	0.560880859331226	0.23604061310308	2.37620489100444	0.0174917469922252	0.0894078153402596	1.12849150495457	1.19501540617075
PSRC1	0.215244168372657	0.112093515225047	0.0548301630580851	27.1837929842346	0.290889748672821	0.197686886541175	1.47146709507327	0.14116483993606	0.350804137582459	0.60788333601149	0.59032481268897
SORT1	0.187065146373249	0.0456022134199581	4.09405340889337e-05	360.703885356547	0.260986799349497	0.0799450772470759	3.26457623579371	0.00109627956690497	0.0119224568096839	0.519188873786917	0.523352118184025
PSMA5	-0.007446275449595	0.078071608071725	0.924014980372754	35.5777872650564	-0.0291873449968719	0.140908715873734	-0.20713654805446	0.835903219785295	0.928262483051454	-0.0930426633997424	-0.126541780655751
SYPL2	-0.120979863872722	0.0972620284640198	0.21355292068552	22.8534006078863	-0.182993560997134	0.16994062166034	-1.07680882421911	0.281565682288554	0.529294057623572	-0.450393623622096	-0.471016722099493
ATXN7L2	0.214347669065756	0.0913096652818973	0.0189008567279189	13.6484780571119	0.299502037157757	0.17300411570492	1.73118446308292	0.083418869559288	0.254409065191896	0.605061572931425	0.60961348416594
CYB561D1	-0.111516305415414	0.0659673569000327	0.0909367179555189	28.7319433627885	-0.18701294266091	0.124573827289283	-1.50122177932795	0.133298208602347	0.338298780527111	-0.420606740737395	-0.480018804715366
AMIGO1	0.142384259998395	0.187579016084282	0.447814969013107	9.22667449778263	0.223975325050751	0.305742019586668	0.732563111061879	0.463824937126785	0.697322996504639	0.378554213406645	0.440458684008483
GNAI3	-0.0974938283553536	0.0455313461523399	0.0322541777812422	69.3868916077869	-0.148970640950174	0.0840061349661207	-1.77333049556741	0.0761739586757376	0.238869784523917	-0.376470501306354	-0.394816658827005
AMPD2	0.289237661346548	0.0822587447790354	0.000437781845824532	36.588572801148	0.4082507129256	0.137915569921115	2.96014955497129	0.00307489732819273	0.0258141310189432	0.840780455988714	0.853174470785286
GSTM4	-9.75010358756825e-05	0.0618555906163393	0.998742320003781	33.1311269657906	0.00278891591164095	0.118056372312938	0.0236235948725261	0.981152851414856	0.992430449006316	-0.0699121376260576	-0.0549255554439498
GSTM2	0.11063901151001	0.0931632767695371	0.234998213442922	112.84953010936	0.153925237022704	0.147936440887045	1.04048222398585	0.298115918465266	0.547228994597128	0.278634927956571	0.283569706442392
GSTM1	0.199213432865312	0.541036857534257	0.712719063921615	3.29170327051748	0.299396273324445	0.801951529514693	0.37333462473178	0.708899409464697	0.861066651711555	0.557426032528133	0.609376608237032
GSTM5	-0.0226485978033437	0.16061619316238	0.887861509230695	87.5156111619496	-0.0434852466962296	0.243925594545844	-0.178272586676249	0.858508906606782	0.939601391116807	-0.140892507363762	-0.158564341113556
GSTM3	-0.13096083031999	0.0774903744245193	0.0910227762035157	76.7797630018867	-0.177066300326568	0.130608282179654	-1.35570499337102	0.17519305003292	0.399594067827222	-0.48180906634188	-0.457741622916169
LINC01768	0.042993775014616	0.24875763032512	0.862781915055701	10.3126711020217	0.0409097867767763	0.401478959841076	0.101897710388037	0.918837867349958	0.965521847100778	0.0657191683841112	0.0304525593068191
CSF1	0.0624455495058485	0.0432297490757258	0.148597229065039	106.194962987146	0.0998744625678075	0.0831096011976954	1.20171991115964	0.229472064077046	0.470739554638254	0.126944312317417	0.162513887961638
AHCYL1	-0.0803879254977649	0.0586149168554192	0.170232074286365	1630.60383452679	-0.114007687412013	0.0993261399385872	-1.14781151751697	0.251046381610015	0.49601556404908	-0.322629070796399	-0.316511232128662
STRIP1	-0.135979016294576	0.0475346758696427	0.00422803075588142	87.3559816769103	-0.199961044851318	0.0861965642016291	-2.31982616364585	0.0203502831199661	0.09895802256488	-0.497603983084136	-0.509018261693366
ENSG00000258634	-0.107471535719104	0.117379495446499	0.359881783870256	9.59135642241487	-0.195313387749845	0.220716952920083	-0.884904331841531	0.376208231481427	0.625562708006866	-0.407875685946212	-0.498609050352531
KCNC4	-0.0899755810825341	0.0606145263737826	0.13770555491837	46.4793742123741	-0.12310065745896	0.108395756217821	-1.1356593814576	0.256099146308523	0.502183876667447	-0.352806553751748	-0.336876470972236
RBM15-AS1	0.0307308556450963	0.0971656480374777	0.75179542294849	25.3111915930383	0.045957329518065	0.16140885573762	0.284726196143609	0.775853919362993	0.894908228072466	0.0271211986318005	0.0417573819300948
RBM15	-0.037508264928014	0.0957224960116989	0.695173642749018	20.1919968637901	-0.0463867251184966	0.163240832017065	-0.284161288234842	0.776286780613243	0.894965263648689	-0.187663831950062	-0.165062691021658
SLC16A4	0.306544797930396	0.11618721150076	0.0083305750866751	14.6984647073854	0.459611269409832	0.208491232926174	2.20446329065826	0.0274917788704718	0.121425056144937	0.895255276725355	0.968205092742683
SLC16A4-AS1	0.285338012778405	0.0957204283428105	0.00287353726571766	17.6393020826671	0.430353692794743	0.178625445454671	2.40925189409227	0.0159852607552638	0.0837705043769377	0.828506175049385	0.902677819181442
LAMTOR5	-0.192653000660154	0.0702175276315339	0.00607584869850531	25.715729438334	-0.222617023054063	0.14399665269942	-1.5459874856866	0.122107590167292	0.32082608137654	-0.675987340942843	-0.55976014305353
KCNA2	0.105771681415209	0.047801265746244	0.0269157078065007	132.239237889601	0.150171825011574	0.0816160743563705	1.8399785360401	0.0657713885823183	0.216934023181725	0.263314835398466	0.275163307687052
LRIF1	-0.420523373012678	0.0698882000575841	1.77583761542751e-09	52.7137784469648	-0.594218473523861	0.127409794877485	-4.6638366704479	3.10367750295922e-06	0.000113780308458894	-1.39321734747554	-1.39202421676805
DRAM2	0.0333059591866327	0.0599847873423893	0.578730445602715	50.6247475523716	0.054618350334882	0.109091062946181	0.50066750529168	0.616605144974576	0.803446035518098	0.0352264275426533	0.0611551976770929
CEPT1	-0.141639377765034	0.0584711830850074	0.0154192512731853	83.6699442534326	-0.214649191045883	0.101295088964111	-2.11904834914487	0.0340863811181458	0.140767626547467	-0.51542016977186	-0.541914840465456
CHI3L2	-0.0564017225573277	0.397257288131301	0.887097527635478	9.43291331677128	-0.0877844048092583	0.607511706623893	-0.144498293369687	0.885107004003037	0.950741087526479	-0.247131653935862	-0.257779771372673
PIFO	0.333545775265629	0.112721243466296	0.00308606975727049	9.05508477361568	0.444809726883304	0.219027559344775	2.03083907894495	0.0422713213617989	0.162386501860121	0.980241801961636	0.935054543774663
OVGP1	0.121346612571295	0.176022017682925	0.490582185826663	8.45483443686874	0.153170920783706	0.310871546343007	0.492714507279806	0.622214325585593	0.807198072379365	0.312337478664892	0.281880288101468
ENSG00000260948	0.151085557445682	0.154180353050684	0.327121940820523	5.2051182625383	0.290197587160132	0.290680037831149	0.998340268996051	0.318114387048123	0.567730575620695	0.405941852969131	0.588774600332451
ENSG00000243960	0.104394309701972	0.195228793044262	0.592837929645257	3.36649693005905	0.159011392822522	0.32570404547631	0.488208221638708	0.62540236161057	0.809408105998199	0.258979509516984	0.294961009517641
WDR77	-0.153593552339077	0.138893916270273	0.268798571132784	9.27004901547432	-0.207456974068396	0.242984559901619	-0.853786652750251	0.393223211224947	0.640747176319729	-0.553046354428149	-0.525806658451758
ATP5PB	-0.333343343780818	0.055674916476363	2.13331461821281e-09	48.7604231231389	-0.478356073058305	0.09639537378655	-4.96243807423308	6.96137649536661e-07	3.30378130316334e-05	-1.11881514112484	-1.13253084482373
C1orf162	0.126833435932469	0.164198406387808	0.439853802376321	9.31767599509997	0.266753177389162	0.292877179063169	0.910802194429862	0.362399606049745	0.612212365649663	0.32960744805385	0.536266893602158
RAP1A	0.157203273150894	0.0474606960510563	0.000925377699445692	134.921210230267	0.226650593371283	0.0784553044068151	2.88891356785806	0.00386575314356317	0.0306688797065832	0.425197578186564	0.446450398270927
INKA2	0.612437864849541	0.236349784612148	0.00956321265054081	13.1964785738065	0.87790393389761	0.369711532252214	2.37456464652206	0.0175696592546028	0.0896595285630738	1.85806445687323	1.90504200904474
DDX20	0.0548861675162888	0.143068550473443	0.701248662692975	10.5614192939264	0.0778690095271755	0.269221069900967	0.289238169790425	0.772399124243357	0.893746868424659	0.103150891796002	0.113228967333971
KCND3	-0.10256139910289	0.12697240523495	0.419237058803015	301.831475626694	-0.165039495246355	0.19017299971825	-0.867838733631317	0.385482622400351	0.633616695584553	-0.392420858357324	-0.430805566081154
LINC01750	-0.0454067116442706	0.196755016301886	0.817487342516585	5.20159086045009	-0.0563742375361637	0.341658824989221	-0.165001555390651	0.868942757813054	0.94380340824938	-0.212524470616746	-0.187431408260229
CTTNBP2NL	-0.119483466817919	0.0635412520979713	0.0600525197209399	71.841781931586	-0.174768439654707	0.104156010722689	-1.67794866990461	0.0933571200549979	0.272501040591273	-0.445683661294341	-0.45259517668682
WNT2B	0.0912042538665314	0.0832709637665126	0.2733980225836	18.2138523215159	0.142768276809491	0.144990461626037	0.984673579271183	0.324784434609916	0.574311125220441	0.217463345149707	0.258581813780562
ENSG00000273483	0.392437124776621	0.221343889751087	0.076232893085874	3.27355095367219	0.558746900744679	0.386929180664259	1.44405469700024	0.148723590078741	0.363109116664066	1.16560439455504	1.19023604628361
ST7L	0.0569287806560476	0.0279662803242677	0.0417883083365005	175.08047910611	0.0770457618889604	0.054756021250058	1.40707378165975	0.159405511631495	0.378120645878503	0.109580088450433	0.111385165507604
CAPZA1	-0.13867421297508	0.0225555849024828	7.84117395478923e-10	245.550246082954	-0.204678153414321	0.0476065287725126	-4.29937150831503	1.71283145515815e-05	0.000462878470283676	-0.506087209371115	-0.519583021286835
MOV10	-0.107278370309124	0.0490687254234275	0.028794534455545	111.40493739905	-0.163389514248235	0.0884675453743351	-1.84688648878954	0.0647635933341536	0.215189344351403	-0.40726769102861	-0.427110155567254
RHOC	0.0855235864150739	0.073122761119937	0.242166354608604	36.9476176282079	0.119487568016651	0.133122179800729	0.897578211200512	0.369410459554074	0.619493168487288	0.199583244673039	0.20644074297905
SLC16A1	0.252521778576164	0.158434154322164	0.110967512106861	21.1436251214249	0.419046243141837	0.262399889498399	1.59697568449012	0.11027112745253	0.301442918546592	0.725215924420227	0.877352880057681
SLC16A1-AS1	0.354988837860972	0.0550035608886415	1.08990011274625e-10	250.60462382308	0.479359764236991	0.0814573940704399	5.88479130356744	3.98556580857702e-09	4.45636076971518e-07	1.04773459519562	1.01243517508978
ENSG00000287807	0.179885186438827	0.137436825948108	0.190582708996121	6.17530584705792	0.266539701490706	0.241916067512975	1.1017858558585	0.270554780903291	0.518336370781739	0.496589697520583	0.535788778350819
LRIG2-DT	0.13823220852409	0.0631506487717316	0.0286020906112369	39.6999589858698	0.160133203373608	0.105233109386455	1.52169981774024	0.128084313311578	0.330207705008691	0.36548548544831	0.297473493303703
LRIG2	-0.0417163425050803	0.0420604207156118	0.321285617617979	106.061626873691	-0.0668242321050608	0.071199646326215	-0.938547247817673	0.347963247914943	0.597759026809904	-0.200908904036135	-0.210835932217844
PHTF1	0.103421953680635	0.0446623668412683	0.020577944516316	89.9190809885072	0.139182709456172	0.0826871666554605	1.68324439070595	0.092327790648204	0.270644629640565	0.255918984761898	0.250551331422976
RSBN1	0.0370914512301078	0.039184679715412	0.343852616697936	95.8945723690198	0.0613576916972443	0.0768124988308251	0.798798276728125	0.424407389951461	0.666957853674599	0.0471413968080337	0.07624908842833
PTPN22	0.52956201214549	0.276089599184013	0.0551008341566876	2.86917662286679	0.884032311074612	0.459321901938788	1.92464654383588	0.0542735923359943	0.19147201082448	1.59720979743391	1.91876754253806
AP4B1-AS1	-0.575841388241389	0.218197487524938	0.00831305034531305	2.93451269812515	-0.78466252156784	0.386104446013179	-2.03225456135011	0.0421278919024946	0.161996659700507	-1.88208625977448	-1.81855575758787
BCL2L15	-0.0358012665231378	0.173885132529488	0.83687658274483	4.23113333512448	-0.113530460910999	0.327948439903332	-0.346183872515033	0.729204534141484	0.87237321892411	-0.182290994470398	-0.315442402953436
AP4B1	-0.306768185576101	0.133367121158829	0.0214381089930157	20.3702443437111	-0.44623953147365	0.216223748709408	-2.06378593534316	0.0390380171759864	0.15383042451066	-1.03516889656923	-1.06060043739644
DCLRE1B	-0.364628207841386	0.200280432487456	0.0686694659052665	3.99991582712746	-0.518542291559552	0.372743501270349	-1.39115045545343	0.16417980746665	0.384296317621139	-1.21728535040603	-1.22253465367525
HIPK1-AS1	-0.0750950861891422	0.0989480579993217	0.447891792602272	11.6685799124259	-0.103457515715564	0.182642483602778	-0.566448252754653	0.571089100829685	0.776271005734114	-0.305969673031309	-0.292882344611207
HIPK1	-0.0196974032338964	0.0444117041450699	0.657390890312629	74.0829615917834	-0.0150055884151735	0.0845439438716004	-0.177488625772686	0.85912459871775	0.940045203122969	-0.131603518723109	-0.0947793467626917
TRIM33	-0.0432166269269105	0.0314948526371704	0.170007211914648	254.692555763649	-0.0610823186981509	0.0593082491768551	-1.02991269420221	0.30305099116424	0.552264666591448	-0.205631101988247	-0.197975949467752
BCAS2	0.285707162209282	0.15050642249979	0.0576558563545311	50.9898539285263	0.479441479495105	0.239304179490965	2.00348142901201	0.0451256389636637	0.169707311553488	0.829668085858526	1.01261819018167
DENND2C	-0.0277667733093872	0.0995457903370491	0.780294952504891	17.661065255243	-0.0495543279651904	0.182648585144802	-0.271309673304637	0.786152867176702	0.900459363198104	-0.157002144670871	-0.172157071427778
NRAS	-0.324103413974373	0.100810506860688	0.00130455185886085	13.862495910223	-0.459503269994448	0.191242437441911	-2.40272648759782	0.0162733538514727	0.0847669092223453	-1.08973213727919	-1.09030681513002
CSDE1	-0.0597576668433565	0.0423188775478544	0.157926224399529	127.056070579444	-0.0861138310615504	0.0752958730288624	-1.14367265558554	0.252759417653684	0.497941436469567	-0.257694606536247	-0.254038239925607
SIKE1	-0.0797789701340864	0.0657030504097283	0.224657843539505	34.4195171384628	-0.0922509783600767	0.124051200044459	-0.743652446143324	0.457086765530985	0.692696504476859	-0.320712362384682	-0.267783415584099
VANGL1	-0.00928922402808423	0.101871541118269	0.927345066678271	12.11730303298	0.00748215755046963	0.183528671069479	0.0407683306748138	0.967480586819512	0.98672981575743	-0.0988434088294482	-0.0444142498494211
SLC22A15	0.340812916266711	0.0629421363398453	6.13908366592499e-08	158.785482399525	0.463341678414852	0.108920609567604	4.25393945419732	2.10042116314432e-05	0.000539892738630057	1.00311538369966	0.976559972389182
ATP1A1	0.625045484125672	0.290449725513737	0.0313979848829576	4.96834211878972	0.899638396770826	0.469898541946855	1.91453753621686	0.0555515077264053	0.194370520873341	1.89774738169766	1.95372000152295
ATP1A1-AS1	0.199961894213007	0.0395037595835293	4.15219298279197e-07	125.408673945652	0.278986088258268	0.0639398815954942	4.36325625410493	1.28140697323771e-05	0.000363302230605748	0.559781840928122	0.563664559086072
LINC01762	0.26274266959259	0.254284908827485	0.301481790732283	4.3266565484186	0.416098364021812	0.432605222748091	0.96184313582388	0.33612840625301	0.585280525773241	0.75738653815469	0.870750607967115
CD58	0.243721523078299	0.0605842169699595	5.74968851419619e-05	36.3293840713116	0.305095644096852	0.12152337396721	2.51059227650455	0.0120528816628496	0.0687881666448043	0.697516810915211	0.622141309587515
PTGFRN	-0.156655606176095	0.059346006660478	0.00829796418383855	53.6473008240283	-0.223252749969357	0.103384092252449	-2.15944972872815	0.0308152934336697	0.131133586947753	-0.56268427651014	-0.561183960618353
CD101	-0.354648818505991	0.265236534871411	0.181188707965327	2.07627820936009	-0.442238720571071	0.428727009842626	-1.03151588404333	0.302298963391292	0.551505120093836	-1.1858748717013	-1.05163994712996
TTF2	-0.228869292456197	0.0923816039676316	0.013233101797096	45.0036135478657	-0.324051279189443	0.154962243006806	-2.09116280780223	0.0365134720548769	0.147056734592919	-0.789979392359166	-0.786939254218744
TRIM45	-0.255278693705315	0.112280841492151	0.0229916701891662	8.98125844605618	-0.384446378023172	0.207806427357955	-1.8500215941875	0.0643104372885781	0.214499323444963	-0.873103911070736	-0.922204256344553
ENSG00000271427	-0.170079887496745	0.144434387414232	0.238972809309374	5.34722153830105	-0.255999476451112	0.252123952756109	-1.01537150140888	0.309928772534802	0.559328734051004	-0.604937673825045	-0.634525773326739
MAN1A2	0.0120921763819483	0.053154816062917	0.820042930379481	168.595171675489	0.0118542121575519	0.0910976620831186	0.130126414734288	0.896466411861238	0.955316050000388	-0.0315446994911345	-0.0346222967416161
TENT5C	-0.257181836363859	0.292595814200987	0.379419592581244	2.13261172013215	-0.412537028488998	0.468479963433299	-0.880586280501052	0.378541786957669	0.627931424920316	-0.879094119483211	-0.985118002134354
GDAP2	-0.0504138490746267	0.0421238967419048	0.231384800993323	85.0850609716883	-0.0686203912246466	0.076811479750377	-0.893361141428991	0.371663805164681	0.621582263662349	-0.228284611677685	-0.214858733269928
WDR3	-0.231086409648715	0.111167449769097	0.0376427557071076	14.675786136202	-0.34106305656758	0.194050049465056	-1.75760355386561	0.0788149882429642	0.244367441883298	-0.796957846653405	-0.825039996624225
SPAG17	0.98237546976383	0.22797127958592	1.63840846398949e-05	14.1541574112661	1.38296168132243	0.363182646905246	3.80789581525144	0.000140154294347522	0.0024438209803871	3.02245607150091	3.03620395096246
WARS2	0.0154531743379235	0.04586683715587	0.736181817287735	70.2158452275711	-0.00115546564830051	0.0753400386093322	-0.0153366744911302	0.987763583906563	0.995311254067078	-0.0209658402869587	-0.0637596626876407
WARS2-IT1	0.0483056566143479	0.184342020472546	0.793287786777713	3.91943766025324	0.0552266041231001	0.342976542133031	0.161021519954794	0.872076451332127	0.944969576882602	0.0824385024297969	0.0625174845438279
WARS2-AS1	0.197649727001446	0.0573991849446435	0.000574398158155568	233.331683928202	0.296963760396757	0.0894233123928977	3.32087631793366	0.000897352940303213	0.0101670157931202	0.552504213357972	0.603928585588033
ENSG00000227712	0.0261041665055481	0.190961813364364	0.891269226738346	4.90991812176392	0.0629918012292753	0.337434894777632	0.186678385087549	0.851912804368475	0.936852721302681	0.012558531938786	0.0799089521191323
ZNF697	0.0557804223105086	0.35531819791267	0.87525490641269	2.34589790058201	0.088893018286946	0.588378171275977	0.151081434741485	0.879911477317176	0.948478557167811	0.10596559019351	0.137919092809724
PHGDH	0.0589120699368062	0.0608939951327239	0.333317694400712	113.662639718913	0.0901696791897161	0.107638610782554	0.837707571048761	0.402194960272691	0.647114654130627	0.115822561173452	0.140778390055061
NOTCH2	-0.00129524000901824	0.0402472481967701	0.974326849881667	513.963047258435	-0.000284496443667927	0.0675365181597208	-0.00421248313386701	0.996638934685207	0.998683181154498	-0.0736820631440733	-0.0618089803708441
SEC22B	-0.0150968648072737	0.0440035861503663	0.731536319740658	59.0738723755016	-0.0282155404093865	0.0788536367044512	-0.357821675557467	0.720476768391181	0.86815397589623	-0.117123162318215	-0.124365260505433
ENSG00000290569	0.445573988515547	0.13819525494743	0.00126309666036924	87.1925501761499	0.660059805446339	0.220679410719289	2.99103483779895	0.00278033771983674	0.0239887506859613	1.33285454091297	1.41714337046185
NBPF8	-0.0510247368037624	0.0827606251007974	0.537542158538112	37.1837875673851	-0.0690635013951307	0.137405925075551	-0.502623896001259	0.615228725388927	0.802854574551977	-0.2302074022776	-0.215851153173363
ENSG00000290999	0.651196585100134	0.0682255934854418	1.36429487541119e-21	146.49693017513	0.923805944799164	0.114746856486871	8.05081701654165	8.22431533006452e-16	1.22610834379045e-12	1.9800588912156	2.00784729824993
NOTCH2NLR	-0.0252898171480072	0.210261669986447	0.904263066642292	9.91638860341406	-0.0189616725948357	0.343837289003739	-0.0551472257409215	0.956021172661807	0.982018534433946	-0.149205838088902	-0.103639663995471
NBPF26	0.140501514041918	0.213242254500031	0.509971452324081	127.437053837148	0.205717979629497	0.344122351193701	0.597804760184559	0.549970214079771	0.761529963613552	0.37262820433086	0.399568282056888
LINC00623	0.0713593394670727	0.0865051853915662	0.40942041114019	39.147996989686	0.0952476660409949	0.153356198633176	0.621087813142948	0.534541847259044	0.74868501115355	0.155000779536548	0.152151397393356
ENSG00000234998	-0.355822787454473	0.238249055654363	0.135308744528546	2.20216456974746	-0.487222251134886	0.426698005023372	-1.14184328353773	0.253519167208005	0.498730800676403	-1.18956998023119	-1.15238814482879
H2BP1	0.128980056338812	0.21856917177967	0.555116284268287	2.76506976230263	0.293160413767891	0.388195286402938	0.755187978927693	0.450136200411786	0.687110633563724	0.336364011235672	0.595410349840873
SRGAP2C	0.743436651760086	0.141916170178344	1.61832637695701e-07	14.159753773272	1.09848013355401	0.226163218670865	4.85702379020623	1.19163281804425e-06	5.07578836066943e-05	2.27038774322953	2.39905958152303
LINC02798	0.627058070595995	0.368408461922235	0.0887416975157538	3.37067397292216	0.548107658614071	0.56575236623943	0.968811959651812	0.332639018349562	0.581711831698305	1.90408206835462	1.16640767051796
ENSG00000290735	0.0312151458061247	0.178223253906489	0.860964668179735	4.3947961158743	0.0547051131628838	0.355245841896442	0.15399226876477	0.877615831506263	0.947886540608396	0.0286455189362442	0.0613495176524012
H3-7	0.0397851863819558	0.202108958742117	0.843944775634399	6.22288725750104	0.0700966152412349	0.34125141526238	0.205410474817633	0.837251437044516	0.929067622424414	0.0556200228821967	0.0958213804616531
LINC02802	0.908804936796931	0.438109764422322	0.0380442866756099	2.7266898543558	1.38011550919789	0.662703854434228	2.08255241004466	0.0372920409345442	0.148918440249776	2.79089023301256	3.0298294688288
NBPF15	0.0534372695793141	0.0752250742322815	0.477477741377717	55.4874969691739	0.0799956938696679	0.128181938853367	0.624079293738714	0.532575511626039	0.747100752998498	0.0985904346111864	0.117992035325632
SRGAP2B	0.396773039007902	0.17718389317309	0.0251345141092543	11.7456673185794	0.581454260640821	0.294300135251026	1.9757186320858	0.0481866534697728	0.177269017185736	1.17925183700366	1.24109300560541
LINC01145	0.22767513615731	0.218758135907324	0.297986060378697	7.43269462918712	0.340833468729633	0.357172405254121	0.954254762450467	0.339954700642187	0.588750202757864	0.647010244057266	0.702182190690024
NBPF20	0.036503464512578	0.0824062975098002	0.657787900227415	26.2609166891298	0.0456821705185521	0.141606886541818	0.322598509395669	0.746999322753882	0.881867354102346	0.0452906879471089	0.0411411169785877
NBPF25P	-0.144540028032784	0.133914300331612	0.280432969313207	8.91663212234913	-0.175562054658189	0.260496544041804	-0.673951569315311	0.500342104622841	0.724649262847675	-0.524550068446308	-0.454372611233762
GPR89A	-0.176754218125739	0.080738426685355	0.0285808179902228	33.5495092107013	-0.260668247043312	0.142477212312555	-1.82954342531267	0.067318240132613	0.220088325287362	-0.625945364079878	-0.644982271888278
PDZK1	-0.213279207774228	0.143699514551225	0.137755153198263	6.39890370164023	-0.359978725795714	0.264436937977768	-1.36130273080827	0.17341804037025	0.397014715127622	-0.740909052837382	-0.867404825687567
CD160	0.193537165329553	0.209667103264638	0.355971342886116	2.60063700752164	0.341688592017476	0.372661020099362	0.916888468577614	0.359201087197427	0.608803963344676	0.539559780940782	0.704097383405684
RNF115	0.114047787210334	0.0315165807663755	0.000296132498461076	361.617633147232	0.15533135028658	0.0574846491354594	2.70213618109681	0.00688955377992867	0.0459903422100462	0.289364169290454	0.286718934066821
POLR3C	0.069091087112728	0.0519687842809199	0.183692021311489	47.300519831114	0.0761487179401964	0.0976462171724649	0.779842989777073	0.435483298627099	0.675250419645254	0.147861375523078	0.109376084406991
NUDT17	0.0484079217749255	0.132624720126773	0.715111975117657	9.34852319320741	0.0745465700425331	0.228963820309826	0.325582312269507	0.744740396396561	0.880779532950169	0.0827603856172945	0.105787804182798
PIAS3	-0.0835015384583047	0.0823913669775568	0.310833633910004	29.3580919791837	-0.11976203372426	0.144100143138508	-0.831102808892741	0.405915553079782	0.650447660218908	-0.332429277031958	-0.329399060465554
ANKRD35	-0.214600741537184	0.0963550728893964	0.0259347953600888	27.2878273328562	-0.287695162589909	0.164929285508943	-1.74435462872546	0.0810972713296055	0.249454983508708	-0.745068626807672	-0.705513604056953
ITGA10	-0.00104460342692721	0.208097061181043	0.99599480434062	4.43096719532019	0.0392759051482143	0.402574943055061	0.0975617231667657	0.922280319943496	0.967037564399786	-0.0728931756921654	0.0267932060442441
PEX11B	-0.567112363608959	0.0966477351466049	4.41538810044039e-09	18.6429437438066	-0.790441735313889	0.173915614117216	-4.54497279802116	5.49423490900116e-06	0.000179692618870257	-1.85461134792216	-1.83149928073363
RBM8A	-0.45948357442097	0.117048775930371	8.65233402024375e-05	17.7042745760173	-0.66330176676777	0.207564651414293	-3.19563934537119	0.00139521392623098	0.0142549269790247	-1.51584595084375	-1.54674789448271
LIX1L-AS1	-0.198270503527228	0.119710039583908	0.0976699324445845	11.3059951080829	-0.259335537313279	0.22230928142469	-1.1665529016661	0.24339097296004	0.48661874231729	-0.693668628669953	-0.641997443848467
LIX1L	-0.124345143482058	0.121631883218019	0.306635551777922	31.0224944277094	-0.207814427780234	0.194694553770433	-1.06738695950001	0.285797134629967	0.534041230262179	-0.460985959480724	-0.52660723628051
POLR3GL	-0.0657596749113037	0.0659194070407355	0.318484587807385	26.8383825876686	-0.0697379649709556	0.121078736712211	-0.575972023367854	0.564634091733354	0.770856524809959	-0.276586137898312	-0.217361728017671
TXNIP	0.214388981572127	0.122138912461512	0.0792100381573427	236.58045907244	0.359487713708325	0.187214779823166	1.92018874817404	0.0548340623560085	0.192931578220696	0.605191605497345	0.743961516089338
LINC01719	0.40435385750713	0.0863752212411541	2.849723222072e-06	45.3435719737546	0.575968291791651	0.143138986488303	4.0238393880113	5.72569726346364e-05	0.00118969482048043	1.20311272969274	1.2288062538263
NBPF10	0.0663501484072991	0.0934650659878901	0.477770807985444	69.579401922864	0.101871634922913	0.145921585832476	0.698125875906157	0.485098477055629	0.713353297392115	0.139234174604834	0.166986892031101
NOTCH2NLA	-0.0388923116147968	0.0725837104096946	0.592078121787016	150.59246243949	-0.059881848916622	0.11841206065661	-0.505707345895084	0.613062110629477	0.801300778489893	-0.192020167545402	-0.1952872950788
ENSG00000276509	-0.678416140447134	0.162943239943097	3.1338949961014e-05	7.21406925845658	-0.990707174809054	0.290032620338927	-3.41584740934082	0.00063583865675849	0.0079103988660705	-2.20494389780388	-2.2800274828915
ENSG00000290578	0.10949658996638	0.134192461927089	0.414519140508716	9.15718357067609	0.199031322579108	0.234605016784827	0.848367717394783	0.396233215472379	0.643037376058879	0.275039115992334	0.384592386701116
ENSG00000287978	0.462529043156739	0.226859832274116	0.0414668160741278	5.09721991047896	0.680776881247497	0.365075816693442	1.86475479919053	0.0622157817093964	0.209572648235945	1.38622117135957	1.46354275313359
ENSG00000291242	-0.0509234115932456	0.0654809005171327	0.436755660502268	120.61664127585	-0.0790999433303656	0.102535932422056	-0.771436329313087	0.440448348476258	0.679166505555151	-0.229888477615958	-0.23832945631254
ENSG00000289321	-0.146152744802095	0.0703914190497297	0.0378674720211293	35.7709411595746	-0.203766553066377	0.13104365563645	-1.55495168443468	0.119957576694671	0.31772347438858	-0.529626151164067	-0.517541338677092
ENSG00000290557	-0.0420697678796143	0.0848805834003356	0.620152121296964	21.3015597183347	-0.0736071416027507	0.149965711430929	-0.490826475601741	0.623549182722856	0.807960748297893	-0.202021322825242	-0.226027401150614
ENSG00000291243	-0.203761361838055	0.160578370047985	0.204469028512099	8.46134582460851	-0.301111072678911	0.275387059881512	-1.09341039048264	0.27421365351055	0.522553848963767	-0.710951298204773	-0.735560795662756
NBPF12	0.0566229117042947	0.0704525803951286	0.421568836947005	107.110670933578	0.0875430104530231	0.118980297728404	0.735777369231814	0.461866195834926	0.696318117267473	0.108617355173619	0.134895522751032
PRKAB2	-0.11510411062441	0.056339545150868	0.0410481864259029	43.4520543742523	-0.168462299833376	0.103055128685409	-1.63468137862048	0.10211585811317	0.287376545799059	-0.431899483742639	-0.438471513793472
ENSG00000237188	0.149373647548328	0.0429012655357393	0.000498054614308127	114.151002589332	0.227789924109306	0.0779973130155029	2.9204842487847	0.00349487863472778	0.0284598591284103	0.400553556394256	0.449002121468284
FMO5	-0.228440908369198	0.105344863190985	0.0301202515564349	33.6867235204275	-0.324390772113582	0.171749261842155	-1.88874623759206	0.0589258397823414	0.201757564345663	-0.788631038387806	-0.787699605836544
CHD1L	0.131343244650664	0.235109038174571	0.576401827242031	3.85498885346183	0.206781792711538	0.387468039019525	0.533674450245735	0.593566789015629	0.788923466232511	0.343802229512355	0.401950870736804
LINC00624	-0.0985878325044164	0.165317699587851	0.550938920871097	9.96105852528911	-0.145552148522436	0.272237816185459	-0.534650735015007	0.592891393750849	0.788564339700355	-0.379913917819341	-0.387160368922124
BCL9	0.0639025227955321	0.0425670036118201	0.13329814851185	151.712461271186	0.101709918088575	0.0758226552894597	1.34141857338402	0.17978459059396	0.405796912153159	0.131530186958728	0.166624699926728
ENSG00000289419	-0.0477077577746636	0.115174521812098	0.678711931959727	8.28327957833256	-0.0396104156661065	0.213695491600414	-0.18535915460572	0.852947343127853	0.937095817577566	-0.219767094193016	-0.149886004002631
ACP6	-0.00506091618125977	0.049120902465292	0.917939329121236	197.806132674508	-0.00909084214566429	0.0854070369194078	-0.106441371502475	0.915232169790434	0.963380184508638	-0.085534661258226	-0.0815322756895676
GPR89B	-0.135185827600562	0.0781814476671517	0.0837859660497535	42.0351439089959	-0.19197218967523	0.136330456454893	-1.40813868498083	0.159090007954824	0.377619774752794	-0.495107393789457	-0.491125874177761
ENSG00000290705	-0.3427274177231	0.138852826110967	0.0135764721405154	7.33504919660679	-0.471218534682777	0.266307002598741	-1.76945604165275	0.0768178004057713	0.240299081877819	-1.14835184370465	-1.11654512475402
LINC02804	0.0465437781814941	0.238112372397791	0.845025176534719	2.16501514171664	0.0507542092110416	0.44124603720111	0.115024736614029	0.908425515189962	0.959993647985612	0.0768929281330621	0.0525008024128404
NBPF11	-0.0391999356000464	0.0527414085223382	0.457331671522039	70.4478695449886	-0.0551649645912249	0.0920138309476223	-0.599529049308107	0.548820144551736	0.760231698492494	-0.192988424851837	-0.184723037703238
ENSG00000227733	-0.131094858434192	0.0966646190767772	0.175041129444425	49.685748593068	-0.199684694754379	0.15996230914658	-1.24832340705584	0.211912645605516	0.448057264411905	-0.482230924542365	-0.508399329078438
LINC01138	-0.0113658350860581	0.0660993532890955	0.86347622761125	751.240360189113	-0.0288774189589446	0.105399796035692	-0.273979837201637	0.784100116584183	0.899432616420302	-0.105379615126475	-0.125847649062482
ENSG00000272824	0.0317619821723441	0.159070212466527	0.841736549524193	4.50534351246242	-0.0371036292889623	0.295211547705557	-0.125684884542421	0.899981367364597	0.956096595139705	0.0303667056200009	-0.14427163344639
ENSG00000291232	0.0469336404109436	0.0578900932651708	0.417516721750499	53.6004522362524	0.0652771505297011	0.110275655388137	0.591945251197513	0.553887250671051	0.764316282029972	0.0781200332037568	0.0850273770236325
NOTCH2NLB	0.0415341416463728	0.134973464962363	0.758294796593062	12.0114756809757	0.0712164484422292	0.224598458775637	0.317083424483206	0.751180301783909	0.884293979003365	0.0611249210520325	0.098329435638946
PDE4DIP	0.426604349651731	0.0467311617587797	6.91954265923533e-20	1036.91106498307	0.610388264187443	0.080568837268257	7.57598452308715	3.56414300495664e-14	2.62694970256746e-11	1.27314693581384	1.30589558274858
NBPF9	-0.0687274210196109	0.0673697956771383	0.307656454096735	60.1453069393114	-0.101997136095783	0.111463190654282	-0.915074613395384	0.360152461266111	0.609855895130215	-0.285927223089306	-0.289611578337308
ENSG00000274265	0.196268938115242	0.0617013745277496	0.00146793366384274	230.741377821629	0.284925037195172	0.105950083878743	2.68923842968601	0.00716152474786526	0.0473640213454009	0.548158131804466	0.576965836111662
ENSG00000289614	0.326280794519937	0.117604007716338	0.00553032929843109	10.4517147856444	0.461909174731588	0.221319472710725	2.08706974164594	0.0368818307693034	0.147987179244196	0.957375019703382	0.973351638972998
ENSG00000291233	0.404841547288209	0.0943204676604841	1.76917942520017e-05	47.924871214639	0.580331132032421	0.159763475792688	3.6324393241511	0.000280754604841564	0.00422786185237002	1.20464775042079	1.23857756980786
ENSG00000272755	0.506276856717719	0.128349963123279	7.99655430718531e-05	7.5249118050426	0.738186258702445	0.233138299261256	3.16630198059062	0.00154390423383256	0.0154304171750081	1.52391895226103	1.59212072905286
NOTCH2NLC	0.0114101482083118	0.0704764230231804	0.871384431625193	170.143773043434	0.0181468593844391	0.11533053571131	0.157346528155072	0.874971752753201	0.946215599150986	-0.033691407140675	-0.0205288527874107
NBPF19	0.0126525436632181	0.0833200311519066	0.879301487552464	135.110681735453	0.0165763038005453	0.128660653476692	0.128837397857211	0.897486312912762	0.955740469387272	-0.0297809237766504	-0.0240463767007162
LINC00869	-0.272852886309218	0.0720583490821156	0.00015275043193426	69.3935759461475	-0.390239454438382	0.12013177300784	-3.24842832722459	0.00116044439830669	0.0124090557595377	-0.928419300017412	-0.93517882727415
H2BC18	0.356053896696866	0.204294415052891	0.0813603539884559	10.4727092810399	0.559090814362345	0.328202395835862	1.70349400691747	0.0884756586060609	0.263453650543014	1.05108690531799	1.19100629878957
ENSG00000290791	0.177206018834439	0.104155560168993	0.0888755607743505	18.8043293462558	0.277079749478422	0.19148923588747	1.44697297576167	0.147904492545822	0.361674599732743	0.488156923314093	0.559394992116435
ENSG00000290792	0.0863082899006129	0.124438658200165	0.487945007932447	17.2763818594711	0.132654863274378	0.223418621365544	0.593750254403979	0.552679165384423	0.763508128859252	0.202053126475789	0.235931119771561
ENSG00000264207	0.360415417373254	0.207389138833308	0.0822336764132285	2.83559618861919	0.491070728306993	0.401611094114036	1.22275189979577	0.221423417884468	0.460558649686448	1.06481494495264	1.03866385275426
H2BC21	0.381373239317954	0.16168992273385	0.0183405359826381	14.6934379463664	0.588730488272701	0.264461083279016	2.22615169299435	0.0260040224127086	0.116955548584655	1.1307804261827	1.2573893436378
H2AC20	0.133121464899852	0.199826556392651	0.505292826051591	4.11717497119083	0.202086537495112	0.366458140129201	0.551458721653346	0.581319255926349	0.781293778718533	0.349399240250412	0.391435055395902
BOLA1	-0.141871257946785	0.118269821196377	0.230311875144248	9.50543974051001	-0.212456992411004	0.227387022361872	-0.934340888078004	0.350128079165638	0.59941546710163	-0.516150020794418	-0.537005042174979
SF3B4	-0.309925609267683	0.0980795729894299	0.00157801392033739	12.352443564419	-0.398783310625502	0.189323690733666	-2.1063571551988	0.0351733400153701	0.143723165469847	-1.04510699862068	-0.954314233087378
MTMR11	-0.00647296125984489	0.135708543488741	0.961957308889969	9.90055897138033	-0.0871141751980518	0.243991068528284	-0.357038377361561	0.721063075643964	0.868449136134886	-0.0899791227758966	-0.256278679205671
OTUD7B	0.0840023085677834	0.050617347720865	0.0970038640060822	500.754577274047	0.113135376864398	0.086446730214283	1.30872939420565	0.190626031113288	0.419625900900299	0.19479496917638	0.192213940369148
ENSG00000285184	0.0985897506141381	0.0624411468225427	0.114353764744138	104.713367245607	0.141528784529196	0.105685934887004	1.33914493617826	0.180523494107772	0.40664383147671	0.240709455760078	0.255805761929227
VPS45	0.157677935062133	0.0294652871082292	8.73189769384583e-08	327.558196885491	0.220790740163335	0.0516590878676595	4.27399610169187	1.92000393365223e-05	0.000500712396108432	0.426691593236368	0.433326269460208
PLEKHO1	-0.13254541566173	0.0553175234057066	0.016571306126592	137.90336221515	-0.178370360867356	0.0982583671904366	-1.8153198141554	0.0694747757459448	0.225008055550512	-0.486796604402551	-0.460662286268465
LINC02988	0.209425017144887	0.153452954540511	0.1723314390655	5.57505231376072	0.339772282233542	0.264808571393683	1.28308642143011	0.199461800408098	0.431692669888806	0.589567352981228	0.699805484691995
ANP32E	-0.221707722769904	0.0498412146930133	8.6560287576282e-06	50.8926746041756	-0.322132409100062	0.0922805264614846	-3.49079509461306	0.000481585449995366	0.00641038965804843	-0.767438100045227	-0.782641621269523
CA14	-0.527742930152047	0.231713420869213	0.022752365526082	2.69920347106542	-0.756888339081755	0.423043321721666	-1.78915089830856	0.0735905169407006	0.233552305848702	-1.73069467229657	-1.75635079517253
APH1A	-0.347391166808461	0.0806037870208732	1.63356744585212e-05	29.9409498942353	-0.485883247015866	0.144290362220335	-3.36739917718073	0.000758807667064778	0.00900800873509548	-1.16303115787975	-1.14938921944406
C1orf54	-0.334193636776908	0.062448264641006	8.72146395254419e-08	104.898209303483	-0.493587258843771	0.119331532418902	-4.13626850203415	3.52999124557405e-05	0.000826590881980624	-1.12149146821749	-1.16664365227722
ENSG00000289041	0.125340727858973	0.320692416904688	0.695912501276703	3.85444521072919	0.272652546835588	0.508274306038387	0.536427955528006	0.591662815026445	0.787529392752561	0.324909096924427	0.549479525688556
CIART	-0.0646567629606661	0.133983767837471	0.62939993901849	15.5106040038005	-0.0875623479798589	0.227370612057144	-0.385108467570348	0.700157054729919	0.856114394717945	-0.273114683766763	-0.257282437680357
MRPS21	-0.212554338462113	0.0594988833129819	0.00035371258881781	76.7801109208281	-0.307358252880217	0.0968097174382638	-3.17486984791812	0.00149903721652535	0.0150916014651877	-0.738627501198631	-0.749552408550689
PRPF3	-0.0872957715396769	0.0335909170113616	0.00935527236476076	136.805773017671	-0.127938626833329	0.0667581220201393	-1.91645035782661	0.0553077962048188	0.193855103098681	-0.344371759021363	-0.347711918721237
RPRD2	0.0625419753197691	0.0300465674904916	0.0373880268888862	353.600020536362	0.0766045716736105	0.0510452264446328	1.50071959729087	0.133428102095935	0.338441620090214	0.127247815956061	0.110397045667259
TARS2	0.0251894941086515	0.0653064859811789	0.699709988327288	27.3117452125427	0.0790334431389619	0.1295438885276	0.61009009407745	0.541802128243918	0.754096056273914	0.00967956841918232	0.115836912647667
ECM1	-0.0231082822510082	0.186856121000576	0.901577473623063	7.88788373472079	-0.0120256730642142	0.325246955422503	-0.0369739758165995	0.970505755837585	0.987606556705964	-0.142339380320512	-0.0881053241339363
FALEC	0.162728680106099	0.0986885253847379	0.0991656927276709	19.7508034561915	0.232110940700363	0.17978864880191	1.29102110865799	0.196696358044728	0.42777751585463	0.442588990793934	0.458679766337848
ADAMTSL4	-0.300046124150919	0.126908271973295	0.0180653704592059	11.6868061509294	-0.430278364225072	0.222533683111577	-1.93354263592237	0.0531693860962856	0.188917639972701	-1.01401097195568	-1.02485271343372
MCL1	-0.170411966864598	0.0704698604925371	0.0155964365552247	215.392541045628	-0.243684339437545	0.124161935567036	-1.96263322027528	0.0496888077596224	0.180787628802043	-0.605982905307822	-0.606943948534866
ENSA	0.216827743980061	0.0369953115760931	4.60221111138709e-09	390.706547063532	0.302476611200688	0.0662592808224501	4.56504518983856	4.99386754298554e-06	0.000167932876586488	0.612867695897849	0.616275544035205
ENSG00000288880	0.0811150350010569	0.0599714445807079	0.176195929750511	35.8579230529303	0.108120511190391	0.119558299752059	0.904332960694585	0.365818874257945	0.616010886716362	0.185707174138589	0.180982303545061
GOLPH3L	0.130984815365293	0.0594178115301996	0.0274912692207613	52.6515973430491	0.199783803323078	0.101968359196077	1.95927251255372	0.050080881045627	0.181807419217992	0.342674060738002	0.386277694141592
CTSK	0.285380686346363	0.121512438914877	0.0188455658179189	10.5058893630192	0.42084195400962	0.215320079746696	1.95449469694002	0.0506427414081213	0.183025593077213	0.828640491604493	0.881374677174308
ARNT	-0.0525038879074634	0.031210394946953	0.0925191238888393	124.279481576098	-0.0824654026952169	0.056477633313356	-1.46014267697218	0.144250865664263	0.355412200348941	-0.234863082368074	-0.245866969735511
SETDB1	0.0729852509438458	0.0454403187847769	0.108234754468324	81.5170463000294	0.113556786258231	0.079083320275434	1.43591323508841	0.151027031929	0.366604287816799	0.160118393059834	0.193157757726076
CERS2	0.187325030799149	0.0719096637288679	0.00918729295255957	29.897121053047	0.291269327249179	0.125730543123316	2.31661551770681	0.0205246853007722	0.0995949614910764	0.520006869152271	0.591174942880484
MINDY1	0.0123079699188822	0.0649703464785753	0.849748127538149	27.8147613030926	0.0202323728595997	0.117842286221234	0.171690260842496	0.863681042839864	0.942207077041598	-0.0308654817485781	-0.0158579938915982
PRUNE1	0.282391949709408	0.067816654712788	3.12651425454352e-05	27.6804595685597	0.427478608262632	0.119866133234466	3.56630014439904	0.000362056686692042	0.0051488029609862	0.81923333798677	0.896238582838465
BNIPL	0.229414652891601	0.131276299698245	0.0805383425239777	7.46479024379319	0.322758370181419	0.228452742898051	1.41280146645231	0.157714106969212	0.376053312979282	0.652485434121771	0.66169996132437
C1orf56	-0.0251984528442867	0.0924583865848587	0.785208135067191	22.1789361641458	-0.0170423531509775	0.167241220392315	-0.101902827012381	0.918833806014992	0.965521847100778	-0.148918265731522	-0.0993410246411695
CDC42SE1	0.0600779371489404	0.0617063915798804	0.330250402406168	73.6266306717124	0.0934276645441714	0.101856725897847	0.917245903209871	0.359013797793827	0.608803963344676	0.119492169203414	0.148075197319331
MLLT11	1.8864673896905	0.440502442856153	1.84775564578292e-05	2.61522690718979	1.83984699317763	0.719468978344815	2.55722907943901	0.0105509709289736	0.0627933698999791	5.86811716794216	4.0594756049999
GABPB2	0.22230879281932	0.0488193101550786	5.27089696584656e-06	149.582414417191	0.304567584489915	0.0770791316752345	3.95136242288226	7.77075396461869e-05	0.00152600206835377	0.630119489776106	0.620958631104753
SEMA6C	-0.059465868050505	0.153439780364157	0.698347720261377	11.9106895427141	-0.0976004684876644	0.255177926009663	-0.382480060144264	0.702105316363027	0.857149181775252	-0.256776159579135	-0.279764500265692
SCNM1	-0.331805581158782	0.0748492186814824	9.29366573581477e-06	20.7292628568366	-0.46951718981897	0.147220896452029	-3.18920208431116	0.00142666106288122	0.0145099297412991	-1.11397497922024	-1.11273467620664
LYSMD1	-0.0706846015880833	0.116286702007388	0.543288505306698	9.48232476843289	-0.0636244518709901	0.203807644115585	-0.312178928062712	0.754904545406806	0.885763908790435	-0.292087517722693	-0.20366948512989
TMOD4	0.106861796532577	0.29718965783943	0.719165421512704	2.54691050427535	0.151911538842789	0.527216229162225	0.288138965456706	0.773240366705607	0.893846184080328	0.266746011047494	0.279059690003196
VPS72	0.10167191297599	0.0871198667262001	0.243196331319951	19.4527310550776	0.12653329321324	0.159326323257839	0.794176948453581	0.427092426211647	0.669413308649584	0.250410670130791	0.222220831961406
PIP5K1A	-0.106788781556326	0.0392426553499749	0.00650370322215914	219.129525721284	-0.152967315239209	0.0676967104855199	-2.25959746259648	0.023846245230667	0.110434720987997	-0.405726693220331	-0.403767884450311
PSMD4	0.0600539389252168	0.050730267540068	0.236496548913576	61.2982303231467	0.0974571286006466	0.0947680241977836	1.02837565123496	0.30377315749507	0.553128495348703	0.119416633950716	0.157099861152824
ZNF687	0.200031251284171	0.106887037936622	0.0612859679559607	12.2288417040665	0.31401882574844	0.201603119427442	1.5576089627991	0.119325972736285	0.316821260352054	0.560000144747484	0.64212627870552
PI4KB	0.183127546344242	0.0459100112209985	6.6398055885919e-05	98.2854667880766	0.270236481132203	0.0792402422405906	3.41034395518007	0.000648809995636104	0.00801049746164934	0.506795139290538	0.544068339370206
RFX5	0.167695367522356	0.129085581659697	0.193908846517555	8.52471206720197	0.278575135297068	0.243351497451625	1.1447438713725	0.2523152722836	0.497462667032346	0.458221814013695	0.562744160672232
SELENBP1	-0.237506866835567	0.0717696472456278	0.000935315480496842	86.7610584116294	-0.341246967233113	0.130475994520211	-2.61540039214074	0.00891229120994526	0.0555156301343735	-0.817166461325544	-0.825451895553851
PSMB4	-0.0996758913989305	0.175075405025757	0.569131393472983	24.8792852475047	-0.144625567362453	0.286046359394299	-0.505601846038861	0.613136185396766	0.801300778489893	-0.383338621434662	-0.385085134259129
POGZ	-0.0873892368935727	0.0241061308292633	0.000288752211533211	681.955337566974	-0.132142652260419	0.0462174792073456	-2.85914884426272	0.00424779421949247	0.0326430578121651	-0.34466594450802	-0.357127542162765
CGN	-0.403066281812282	0.135838980283461	0.00300490434237111	8.31405689960347	-0.576521149481236	0.249876967530882	-2.30722004984307	0.0210425559084248	0.101428642564371	-1.33827053931246	-1.35238807707338
SNX27	0.211695674885054	0.0455739852796935	3.39913360444761e-06	113.560010498394	0.30199184269742	0.0784879976151474	3.84761813109548	0.000119271770422904	0.00217067342102314	0.596714328031121	0.615189823274889
MRPL9	-0.086430483795569	0.0929534523794	0.352461477565943	13.3525744530098	-0.149363518764658	0.193723562783841	-0.771013688878516	0.44069881779128	0.679371120231452	-0.341648235432263	-0.395696574903601
TDRKH	-0.294706256507755	0.142762137531312	0.0389877040350521	7.15209217992447	-0.372506484172574	0.259070658731321	-1.43785670672531	0.150474715699675	0.365880744073208	-0.997203550854594	-0.895462851855267
C2CD4D-AS1	0.754736041454533	0.231995974342829	0.00114101486101107	2.37699958240362	1.05767001639764	0.43774880052049	2.41615742896395	0.0156852780394412	0.0826781449987044	2.30595296946186	2.30765844648875
THEM4	0.2147575320919	0.0737000083725634	0.0035689648244552	79.9508757342859	0.310975772753371	0.11764002869297	2.64345203081333	0.00820653930963025	0.0523964983045272	0.606351631212735	0.635310848682296
ENSG00000285651	0.0377038206995463	0.152344253256829	0.804528311142063	4.57917077064948	0.0481400778925832	0.311628780270246	0.154478921525913	0.877232129900975	0.947770696342426	0.0490688512376352	0.0466460147698581
S100A10	0.680435501235442	0.164482705413567	3.52150681825609e-05	15.5151902274314	1.02117747479059	0.27217609043328	3.75190000401932	0.000175499466743921	0.00289638880078298	2.07208940748778	2.22592724953113
S100A6	0.0834688806521663	0.115597238355038	0.47025366059751	51.8799672071073	0.145545305680852	0.184298532870703	0.789725796585485	0.429687922537796	0.670368617267042	0.193115986062196	0.264801437946131
S100A2	-0.0101258265052502	0.191090690187269	0.957740163763927	4.70856516254312	-0.0301118620372912	0.362435308514648	-0.0830820323789571	0.933786312531479	0.971641780444842	-0.101476644532573	-0.128612392375122
ENSG00000285867	-0.292418774329582	0.0966044112158336	0.00247017460051023	40.6859410104376	-0.427859823847857	0.162557836946642	-2.63204673416205	0.0084872187342903	0.0536903617950684	-0.990003620294706	-1.01943598466627
S100A16	-0.256974873117389	0.0702281763108082	0.000253061044698667	31.864021519986	-0.371175539853451	0.136757030573782	-2.71412400734453	0.00664512861103247	0.0448813157109878	-0.87844269539027	-0.892481977750712
S100A14	-0.609363120380042	0.231380569042138	0.00844857554782763	2.43476653512045	-0.819576092508543	0.420095032363186	-1.95093021666582	0.0510653475775	0.183740761898929	-1.98759708995647	-1.89675058363684
S100A13	-0.601009551251883	0.0946396866333964	2.1461294866657e-10	94.2232607371757	-0.854297451012488	0.141231278383587	-6.04892528616923	1.45815257705133e-09	2.05404327586206e-07	-1.96130393750095	-1.97451491754044
S100A1	-0.428682499523009	0.114049377103147	0.00017076792819578	91.8731519657041	-0.566964306795622	0.177747588293938	-3.18971589002964	0.00142412723882258	0.0144923983518407	-1.41889848495686	-1.33098391727981
ENSG00000272030	-0.131864682564835	0.203318719546152	0.516621882809047	4.62639055337758	-0.24693133444439	0.350491843729969	-0.704528047832789	0.481103989409766	0.710774877395882	-0.484653973052578	-0.614216141063477
CHTOP	-0.0381414359291147	0.0481164048558164	0.427957937587129	68.4063060020483	-0.0594081618249306	0.0876792954649358	-0.677562034570508	0.498049424785213	0.722518992005147	-0.189656759931736	-0.194226393007243
SNAPIN	0.0543866529267662	0.0811201857169552	0.502573920641976	18.5328320766851	0.0763643215993413	0.159254088940107	0.479512470339527	0.631574098890002	0.81353331411646	0.10157865206774	0.10985896513698
ILF2	-0.228152100634231	0.100529280705038	0.023237394586603	17.5831521809594	-0.316910855043337	0.183610553823614	-1.72599476687913	0.0843483542061017	0.256241184318577	-0.78772200589052	-0.770947070979485
INTS3	-0.178287444194802	0.0450609676445485	7.60295809074224e-05	199.216202590787	-0.262432917384821	0.0785118148994123	-3.34259140132023	0.00083000015790488	0.00959218528741493	-0.630771247024539	-0.648934548515107
SLC27A3	-0.1910142212949	0.0942557452342258	0.0427081928916702	30.4445910639156	-0.316548717483708	0.168783853612737	-1.87546800661399	0.0607283669097919	0.206133970892347	-0.67082922528826	-0.770136002884242
GATAD2B	-0.00109924559185585	0.0356180523615859	0.975379566875034	222.807081797276	-0.00741427720153937	0.0650851657571464	-0.113916544811523	0.909303950082098	0.96046806795588	-0.0730651638269287	-0.0777773259484396
ENSG00000284738	-0.144572018456024	0.195574411159657	0.459774963401443	4.29780480965901	-0.238342786001128	0.350754533814425	-0.679514483844789	0.496811933591112	0.721777285361782	-0.524650759427908	-0.594980639410708
DENND4B	0.233442086292375	0.0456396063038721	3.13904880468211e-07	56.311881027233	0.311013897052299	0.0911773941939134	3.41108560736934	0.000647047727633873	0.00799930368413375	0.665161922313391	0.635396234474772
CRTC2	0.0859372133195104	0.117194682591034	0.463384046876828	19.3799710329784	0.12415355061524	0.196097287540538	0.633122223016853	0.526653831067034	0.743149866514886	0.200885149893575	0.216890997359041
SLC39A1	-0.103817493707036	0.0767263287128184	0.176027439528619	18.7613446127041	-0.123382122085478	0.15242675579843	-0.80945186715539	0.418255278334996	0.660989780921643	-0.396374460275102	-0.337506858438098
ENSG00000282386	-0.165142278540427	0.241455075238831	0.494009145917922	2.04844655830798	-0.232563061077047	0.401661715410895	-0.579002310038778	0.56258761447506	0.769825028526757	-0.58939637608004	-0.582035971395596
CREB3L4	-0.158229364632323	0.130286711423692	0.224568116794255	9.27706806603026	-0.239792164065121	0.22478572036267	-1.06675888343014	0.286080729761906	0.53437934189032	-0.567637736568103	-0.598226765846345
JTB	-0.00817268806477856	0.0680149379359548	0.904356250676607	39.8679547981918	-0.00865439278794382	0.123399490148408	-0.0701331324589391	0.944087695730567	0.976849559087325	-0.0953290726391477	-0.0805547737988529
RAB13	-0.345891261287694	0.0874731306818357	7.67727726190891e-05	19.7685761770074	-0.443841816023281	0.166504878702228	-2.6656385055061	0.00768422710584621	0.0498994335858981	-1.15831015253205	-1.05523034956226
RPS27	-1.13088718293887	0.135832985641381	8.39231278757993e-17	116.314708356848	-1.58950951039176	0.203637320696885	-7.80559037484954	5.92236462019949e-15	5.88617239196494e-12	-3.62911240822413	-3.62114622861161
NUP210L	0.22569999179961	0.193046688988651	0.242344338446117	43.0413132042287	0.363534704918957	0.294582787707486	1.2340663476915	0.217178182115922	0.45506180347316	0.640793407765867	0.753025434938387
TPM3	-0.196694316542013	0.0819335439201968	0.016365679107887	53.425640908715	-0.286114359838783	0.13408454575615	-2.13383547093578	0.0328562512015665	0.137047874561908	-0.688707524731643	-0.701973129885694
C1orf43	0.0779912813083573	0.0498768864242668	0.117893718886939	89.123028021196	0.107346416558603	0.0860445452411797	1.24756794585543	0.212189323191607	0.448389675395447	0.175875049592115	0.179248588160264
UBAP2L	-0.000123603767513141	0.037951209911751	0.997401364445795	96.1171370903132	2.89273425942347e-05	0.0699505319155817	0.000413539994651435	0.999670042832398	0.999925806377934	-0.0699942968913872	-0.0611070149807096
HAX1	-0.0447604443596603	0.076025953872963	0.556027543957684	24.97898594947	-0.0792026467636579	0.147646516704158	-0.536434238556115	0.591658473693055	0.787529392752561	-0.210490321622397	-0.23855947795984
ATP8B2	0.213035648849835	0.0532828897612767	6.38260158551087e-05	122.164206972313	0.305085611203257	0.0951058343973186	3.20785378874567	0.00133729466293193	0.0138110079893413	0.600931943184824	0.622118839231481
IL6R-AS1	-0.192626424143042	0.197797446427157	0.330127555826167	3.36596753095101	-0.373093222150333	0.378730729623868	-0.985114734473398	0.324567716572262	0.574206178562913	-0.675903690421077	-0.896776950438454
IL6R	-0.114104879143028	0.0605409408916541	0.0594628380020775	92.4807536158855	-0.177470061801421	0.102729177726589	-1.72755263625057	0.0840684606095267	0.255747821645226	-0.428754367532399	-0.458645914784368
SHE	-0.20061409459522	0.106670369364267	0.0600138485946856	24.9645046208243	-0.256059907099101	0.183426715099267	-1.39597935317397	0.16272071270412	0.382582934718978	-0.701045163932753	-0.634661117947189
TDRD10	0.028449424666054	0.0962958111517317	0.767659444611686	38.1779614454334	0.0550762445083935	0.164851922203979	0.334095252102945	0.73830768271014	0.87663930733951	0.0199403144338714	0.0621807288468314
UBE2Q1	-0.14920092601046	0.0921542950051423	0.105439973193603	22.7663014149732	-0.216633226950366	0.166695616161825	-1.29957362969919	0.193747142629944	0.423946167584018	-0.539220408659757	-0.546358423239886
ADAR	-0.0588054152073835	0.0521058278807406	0.259076509705409	155.46909601371	-0.0900317068232002	0.089076397511466	-1.01072460649984	0.312148256512145	0.561295839682609	-0.254697361040755	-0.262812982967045
ENSG00000287064	-0.674756245940127	0.285359886561174	0.0180505343022033	13.5004671032147	-1.0296657046942	0.42317238576311	-2.43320627558767	0.014965772282612	0.0800411557954945	-2.19342425119924	-2.3672816761869
KCNN3	0.0756283229698394	0.0670222299066159	0.259148264424307	1562.18002076071	0.0953352234659659	0.111386883309909	0.855892728416838	0.392057117470712	0.639747468237166	0.168437555164582	0.152347497002489
PMVK	-0.0408700155983729	0.0681508001367475	0.548706376472191	49.3134033003277	-0.0561973242069503	0.117392590309391	-0.478712702895821	0.63214302762574	0.813892678245735	-0.198245060349218	-0.18703518104454
PBXIP1	0.0156369038593246	0.0362761098313003	0.666430277074106	292.695180965655	0.0311238254282704	0.0656380427946829	0.474173575309464	0.635376135236623	0.816234314188079	-0.0203875451603292	0.00853524965470762
PYGO2	-0.0263973824964974	0.0758740006903792	0.727907191802046	20.9328230269519	-0.059338261865835	0.143913048544921	-0.412320234098254	0.680104719745708	0.845654371191096	-0.152691938953757	-0.194069840268722
ENSG00000271380	0.239236025726753	0.128265547827005	0.0621587001903318	6.39311453705466	0.372448267459076	0.232878488623725	1.59932447887388	0.109748523137393	0.300673978396319	0.683398550337769	0.772988860435165
SHC1	-0.399721471606757	0.0607412154674404	4.68147522232592e-11	36.2188786394416	-0.595565067620848	0.112628912351473	-5.28785242782342	1.23760757220504e-07	7.90742838098151e-06	-1.32774263162183	-1.39504014118756
CKS1B	0.235321217997466	0.155722228058525	0.130747664960332	6.3818083413228	0.335337422443012	0.330933615744735	1.01330722081033	0.310913439570308	0.560370887962201	0.671076555405901	0.689872868791404
FLAD1	0.0264356399118874	0.0612318222855913	0.665937360666522	29.5871967653908	0.00943006980020157	0.125438392221103	0.0751769026469959	0.940073961358576	0.974895552066833	0.0136018561363974	-0.0400515720876666
ZBTB7B	0.0317299478815954	0.0676512929968557	0.639053877653193	29.4666559325288	0.0584387418279398	0.123995583179841	0.471296963402167	0.637428683841165	0.817591066033137	0.0302658765638768	0.0697116082701539
DCST2	-0.14973846170336	0.19258373265604	0.436849718530507	3.55583148634043	-0.202406120114477	0.312870644881774	-0.646932281521525	0.517675772013083	0.736010455480733	-0.540912321147327	-0.514494419809762
ADAM15	-0.239625965351398	0.0881544028820925	0.00656276456846652	37.6686365415517	-0.345191894286225	0.154752294205847	-2.23060922009376	0.0257070255337469	0.116281367805966	-0.823836398389592	-0.83428722452143
EFNA4	-0.233469971658531	0.13977927543326	0.0948647656439952	5.75976662406916	-0.35410126782758	0.262829066468572	-1.34726829336405	0.177893839870563	0.403105863873892	-0.804460191860561	-0.854241268049509
EFNA1	-0.172186811571576	0.157048982401955	0.272908478792569	25.2200420630812	-0.274168500148251	0.261919721352945	-1.04676539335043	0.295207795057653	0.543663919718179	-0.611569291408122	-0.675218363892463
SLC50A1	0.0294949536138615	0.133507478146581	0.825151915920902	9.46379120749796	0.0927602527762903	0.241861112556943	0.383526941539438	0.701329098143502	0.856669231584545	0.023231153547023	0.146580416187342
DPM3	-0.26122790613796	0.18559167809727	0.159267012634497	10.482358757053	-0.365095783208653	0.289835693269657	-1.25966467100715	0.207790355160173	0.442547031701875	-0.891829266314939	-0.878865338133199
KRTCAP2	-0.279894576163112	0.0875076605593102	0.00138137284982625	30.1606398853531	-0.375578475043592	0.152482288743577	-2.46309573484424	0.0137743131464013	0.0758456331760908	-0.950583266345148	-0.902343093128532
MUC1	0.0382721675893124	0.135177412670046	0.777080662946105	23.8442943126744	0.064788500755534	0.228045124752715	0.284103862451735	0.776330787070217	0.894965263648689	0.0508577430503417	0.0839329635030345
THBS3-AS1	0.011665155981977	0.0794189215804112	0.88322569699848	164.505639313217	0.0183128854030476	0.129306114886718	0.141624279865582	0.887376787680612	0.951863769218742	-0.0328887612096417	-0.0201570095386423
THBS3	-0.0278060775981867	0.0851342318506134	0.743959448191216	20.9701684216652	-0.0747179486818293	0.161098549914064	-0.463802738892974	0.642789080873686	0.820854830466317	-0.157125856301398	-0.228515240806719
MTX1	-0.0768322947420082	0.102663445044342	0.454224957790696	14.1318379286002	-0.0778072069840395	0.185448380851099	-0.419562611584691	0.674805006359924	0.842035402370025	-0.311437598013645	-0.235434155402191
GBAP1	-0.121139926689385	0.114557299166011	0.290301043331829	11.6450027696852	-0.182525459843805	0.19778630922852	-0.922841730328855	0.356089690318979	0.605440463771767	-0.450897426963688	-0.469968330678288
GBA1	-0.0568328680283511	0.130952117487676	0.664290387246204	7.32192713429973	0.00250198300743081	0.238238511777085	0.0105020090528934	0.99162076314697	0.996835084294433	-0.2484886994605	-0.0555681900392635
ENTREP3	0.163783049261525	0.0738936744286665	0.0266593888758628	29.9332814055708	0.230988008653027	0.126944835443354	1.81959358839848	0.068820918804773	0.223611739451033	0.445907654771296	0.456164770771929
SCAMP3	-0.143547443991281	0.0650176595296785	0.0272566571362546	50.328511740283	-0.210349440244763	0.117145972532663	-1.79561819921818	0.0725552594598984	0.231210116091482	-0.521425875286743	-0.532284823916345
CLK2	-0.0208169373315769	0.058394964921622	0.721477277581312	40.0637872298964	-0.019003034113967	0.104298876025369	-0.182197880151123	0.855427436545815	0.938302216561616	-0.135127291646738	-0.103732300088155
FDPS	0.0551482687445584	0.0479195032692684	0.249793019853896	62.7645981855178	0.0794937972514718	0.0884223228434799	0.899024077802017	0.368639835765092	0.618724808853829	0.103975864624734	0.116867953265362
RUSC1-AS1	0.101054313759417	0.107533404956152	0.347346782561203	9.39911035925622	0.14393833579467	0.195620631674148	0.735803450601435	0.461850320984298	0.696318117267473	0.24846675488826	0.261202358066007
RUSC1	0.126292770360026	0.117782389737007	0.283605459249943	18.5496866665047	0.201449874452801	0.203747925024472	0.988721109324697	0.32279961181824	0.57222404433495	0.327905684160405	0.39000914121686
ASH1L	0.0536078160552804	0.0228039554937633	0.0187324872731658	770.636658981997	0.0744072266784042	0.0407740182840755	1.82486862491707	0.0680208568916745	0.221454618706471	0.0991272356389314	0.105475721235521
ASH1L-AS1	-0.103712380599427	0.164632447017945	0.528718671623121	4.32389822060875	-0.160634009325226	0.326550509867869	-0.491911678197114	0.622781782247188	0.807535412365166	-0.396043613074218	-0.420938737911418
MSTO1	-0.0380947594869613	0.062474500184127	0.542017533290749	96.9375639070355	-0.0615200699064827	0.100371488047569	-0.612923760553661	0.539926751583932	0.752808790104945	-0.189509844189399	-0.198956367072309
ENSG00000287839	-0.496126603282813	0.167990396837013	0.00314392838621536	5.30573002583559	-0.76952228664123	0.303848106731414	-2.53258871651107	0.0113223714191456	0.0658294522874601	-1.63118117217432	-1.78464664991059
YY1AP1	-0.0294791823589911	0.0366150756789272	0.420755909731222	166.762989283978	-0.0406770208693581	0.0728908801766762	-0.55805363813365	0.576807757673008	0.779221228041972	-0.162392012344998	-0.152274846108551
DAP3	-0.00437709763137484	0.0448714981521246	0.922291700074886	158.134511603477	-0.0102351005250187	0.0703317937609996	-0.145525941792405	0.884295635174271	0.950519330976969	-0.0833823183365126	-0.0840950351701333
GON4L	-0.0332150831909726	0.0328628679374543	0.312151549999822	268.276116828832	-0.0478563208860559	0.0619141877089101	-0.772945954020307	0.439554366700384	0.678659499462317	-0.174150891529091	-0.168354098411689
SYT11	-0.103954045226552	0.0590322772094539	0.0782435495003169	283.140278606724	-0.143717306885906	0.098400095021466	-1.46054032625226	0.144141632970151	0.355281984341455	-0.396804260982509	-0.383050931854242
RIT1	-0.0615189573717101	0.0536964098058705	0.251927161392191	38.8946595825637	-0.0889274585995983	0.0952981593135936	-0.933149803103421	0.350742627983233	0.600098066194382	-0.263238330382903	-0.260339832973133
KHDC4	-0.141682174433371	0.0372891396563368	0.000144955553697389	88.7257741699539	-0.193738964238478	0.0712256877602761	-2.72007151254957	0.00652677994633455	0.0443295722247248	-0.515554873789735	-0.495082863563794
ARHGEF2	0.331913196293337	0.230468588798913	0.149820230551641	13.7015085686826	0.499584817962378	0.368110816983701	1.35715875468147	0.174730772934752	0.399072325775912	0.975103202261845	1.05773259140316
SSR2	-0.0610014947351489	0.108234014813141	0.573021330346111	19.8824250060401	-0.0731171118898487	0.201626118384891	-0.362637105130759	0.716875988506534	0.865846032566965	-0.26160959854572	-0.224929897024661
UBQLN4	0.116959082588984	0.0759314960437281	0.123481470673442	20.1352434327288	0.168769073339655	0.139689919638497	1.20816930653559	0.226982145371457	0.467841193730056	0.298527573825631	0.316814979481769
LAMTOR2	-0.243684966551307	0.107200962357811	0.0230165246462297	14.9283467991007	-0.335662207423693	0.196428046974691	-1.70883034573439	0.0874823798847023	0.262022396808526	-0.836612247338589	-0.812943884770177
MEX3A	0.161437157886228	0.204686177766031	0.43028402776042	5.57889850209231	0.205926596402887	0.364355297853597	0.565180738734946	0.571950836327388	0.776872436579218	0.438523879210396	0.40003551447874
LMNA	0.206024585652951	0.042006875572157	9.36444464084761e-07	113.803462662435	0.28694690509159	0.0747889049892613	3.83675767325103	0.000124669379520676	0.0022437979875502	0.578864375336543	0.581494150007796
SEMA4A	-0.210502510819594	0.0790212269958062	0.007724672629722	108.179322856273	-0.317821674295255	0.136020665934482	-2.33656902141871	0.0194616048154223	0.0960609034966302	-0.732169301572875	-0.772987004193041
SLC25A44	0.0169955200805362	0.10449677746773	0.870800653614017	22.0787099641581	0.0215804673167376	0.1685382657683	0.12804491145296	0.898113431342906	0.955740469387272	-0.0161112528492449	-0.0128387091626741
PMF1	0.118175736252944	0.0501842863003634	0.0185309097125332	46.9426289488387	0.170485597777667	0.0930248595163805	1.83268858092332	0.0668488964234506	0.219167407154869	0.302357033997839	0.320659425243765
BGLAP	0.276964451876459	0.210822120158746	0.188935312313551	5.64562568108421	0.430916493025408	0.364172431659649	1.18327598566861	0.236699786908101	0.479130933218593	0.802150097783168	0.903938305145823
PAQR6	-0.394024823915455	0.0695309491868005	1.45405511056671e-08	68.2070336902833	-0.566185078500055	0.126253844039919	-4.484497741875	7.30858800570301e-06	0.000230194787714836	-1.30981223277855	-1.32923870418982
SMG5	-0.0371462220162395	0.0382114663826009	0.330989664711945	90.2320698305076	-0.045285471298893	0.0831820229000347	-0.54441416209985	0.586156502420281	0.784377277904019	-0.186524289159587	-0.162596247500142
TMEM79	0.0696075745965037	0.12177988519234	0.567603054666143	13.777233688827	0.094064992496688	0.208761250900644	0.450586457452569	0.652287628945789	0.82696449331826	0.149487038032593	0.149502600676834
GLMP	-0.0734900127483795	0.110425122944587	0.505718622080838	14.9144008209748	-0.0872456774694229	0.189490693422192	-0.46042196528901	0.645213371411991	0.822141539498612	-0.300917647958814	-0.25657320070427
CCT3	-0.0702382217005738	0.0889247654681003	0.429608834739984	95.9853369637171	-0.106832058010471	0.147026499819905	-0.726617705932817	0.467460178642211	0.699793821358999	-0.290682521336681	-0.30044020078677
MIR9-1HG	-0.344658785310785	0.0530038786282657	7.89854717936535e-11	999.405292518146	-0.49364395369133	0.0907278964547072	-5.44092801642067	5.30037296628207e-08	3.84213606769538e-06	-1.15443089107369	-1.16677062994302
MEF2D	0.319765474109408	0.0691664250020088	3.77990037670493e-06	71.9430253674271	0.448480080069673	0.117953041660966	3.80219173456115	0.000143421662986809	0.00248384661261763	0.936867819700317	0.943274918294182
NAXE	0.286775745997989	0.110106310865445	0.00919990102755936	45.4762357699902	0.410730811566462	0.178680654389436	2.29868651964566	0.0215227465528707	0.102897363931282	0.833031490893777	0.858729069658484
GPATCH4	-0.104579394573639	0.229647149700581	0.648827500905151	8.44879472459249	-0.18845023698322	0.388605740999702	-0.484939405420067	0.627719329012484	0.810998685349415	-0.398772570033246	-0.483237867575052
HAPLN2	-0.215450524751569	0.397806347388899	0.588096504641125	4.37720421011453	-0.371052895768712	0.60805026278084	-0.610233920583717	0.541706862759693	0.754096056273914	-0.747743349344493	-0.892207295653931
BCAN-AS1	0.101390772818221	0.10015786231785	0.311390011460479	12.295315512591	0.141296480624081	0.185663532568521	0.761035183750663	0.446636052613561	0.684571537119311	0.249525771602246	0.255285478183923
BCAN	-0.117690459900086	0.050494942579905	0.0197672016934159	326.080398358882	-0.153493891387708	0.0925889006923726	-1.65780012765993	0.0973578155567472	0.278903296099489	-0.440040108996979	-0.404947240477895
ENSG00000272405	0.230963730991362	0.0954071733182373	0.015485481565406	18.7103225641148	0.349394704530921	0.180809322562165	1.93239319510637	0.0533109933168911	0.189120299512033	0.657361211890248	0.721356521078139
NES	0.613817945359994	0.156918388529584	9.16480247593287e-05	7.23862963911199	0.914039552912259	0.318189930729558	2.87262249567896	0.00407080228170872	0.0316913197649125	1.86240830878916	1.98597381770509
CRABP2	0.373875205337527	0.226121228267735	0.0982437566477469	2.51845555480565	0.511194551899377	0.412279646612921	1.23992187365806	0.215004292495409	0.45209529768957	1.10718010067639	1.08373454712463
ISG20L2	0.0427701864053399	0.0828255656223001	0.605582954364224	24.1863239821676	0.0565686992171293	0.151187400862991	0.374162786675545	0.708283208411845	0.860710615325412	0.0650154153773638	0.0655233326880074
METTL25B	0.081540781020748	0.0524122028279628	0.119765298578517	41.020302381722	0.119182230528371	0.0925582627645816	1.28764549991076	0.197869393100369	0.429389063872586	0.18704722470037	0.205756888216017
MRPL24	-0.253166804873713	0.101032583250104	0.0122176901589706	13.1636248539649	-0.356329745770885	0.18647985348947	-1.91082167377939	0.0560275014275843	0.195538821798573	-0.866456666741214	-0.859232319965301
HDGF	0.00434886797839436	0.0605786195118857	0.942769965397806	39.8785140472939	0.00809268562271876	0.111565301307528	0.0725376575680228	0.942174037981401	0.976054985203964	-0.055917034865537	-0.0430468693403172
PRCC	-0.132841929715544	0.0618611467262672	0.0317597749507759	63.7130258130612	-0.19326283764072	0.103026312301678	-1.8758590240017	0.0606746405430969	0.206010499016133	-0.487729892809285	-0.494016497807277
NTRK1	-0.041725354176125	0.244537556640736	0.864514993815115	2.61896457001515	-0.0921629805434865	0.453768215203246	-0.203105853287247	0.839052296820886	0.930272349505059	-0.200937268587504	-0.267586329643716
ARHGEF11	-0.129044911385	0.0281249062712063	4.46915505091141e-06	317.122582721495	-0.186545254971664	0.0528088357313499	-3.53246293708615	0.000411707932492103	0.00572537606581541	-0.475778644150211	-0.478971339316655
ETV3	-0.0526262700891495	0.100616862151826	0.600949000839629	11.3535458889135	-0.0429229545008628	0.179110035414099	-0.239645726168417	0.810604913121783	0.914456414853147	-0.235248284586616	-0.157304992979844
IFI16	-0.113588567307696	0.137185748701527	0.407675588376498	117.009172502982	-0.155924643953652	0.216754952840411	-0.719359082274138	0.471919701254603	0.703371870128211	-0.427129257882536	-0.410391320500099
AIM2	-0.207680188362976	0.118825744863911	0.0805036925707388	11.9595957528395	-0.277391666391426	0.210231821284561	-1.31945613512029	0.187016665560986	0.415191478803383	-0.723285942437158	-0.682437187889013
CADM3	0.196806147297614	0.0966829133641398	0.0417921917510417	127.353153282499	0.28639187195351	0.155217543057129	1.84509989214364	0.0650230089089876	0.215618466984576	0.54984901658867	0.580251059756234
ACKR1	-0.164917226806887	0.27797582440997	0.552994431882466	4.93161862048194	-0.262695352132953	0.473044297302045	-0.555329286561971	0.578669450482153	0.779967780661167	-0.588688017838245	-0.649522315361249
DUSP23	0.0713400276985631	0.241617771166732	0.767795382403884	2.96778360787374	0.13997506429688	0.426152742913997	0.328462192545663	0.742562225939721	0.879221524464618	0.154939995066363	0.252325943623012
SNHG28	0.0577546242531638	0.0958679044609862	0.546881541462474	11.7061365401825	0.0943741103671064	0.206067802517264	0.457976011847847	0.646969675405898	0.823222248380604	0.112179460200431	0.150194922242767
VSIG8	0.268241509698864	0.194270009732524	0.167350785418678	3.08908336436222	0.397692198948044	0.367253279243772	1.08288263556679	0.278860520261538	0.526496463784017	0.774694330671234	0.829526899323381
ENSG00000272668	-0.282381333717017	0.0892050288519027	0.00154799870325723	22.6943876934169	-0.428422005367762	0.15338255622498	-2.79315989974346	0.00521958837289794	0.0376565374972474	-0.958410423154605	-1.02069508492364
TAGLN2	0.536069883509707	0.232104612446201	0.0209100540090322	5.95605209509528	0.829775567000721	0.418565944170106	1.98242494058117	0.0474317004859479	0.175284677069533	1.61769355130188	1.79725042038385
KCNJ10	0.316410606218871	0.0591612261274734	8.8795649815032e-08	261.169391840374	0.460764805655849	0.0931782846048933	4.94498055646382	7.61514647258738e-07	3.51863607603183e-05	0.926308255092576	0.970788631569225
PIGM	0.318483416921469	0.0555193959962738	9.6690024640489e-09	69.2441580681486	0.465032276844429	0.0992352448976736	4.6861604193545	2.78378097211096e-06	0.000104406376501185	0.932832499637475	0.980346352486019
ENSG00000225279	0.13518334600144	0.081162363113289	0.0957947957546497	19.1486168317101	0.155096843627705	0.160179334974226	0.96826999345865	0.332909546580937	0.581900516691057	0.35588908349196	0.286193716883245
IGSF8	-0.212262186781697	0.155652525999028	0.172664356475535	24.3813426681599	-0.295823721477923	0.249846473808846	-1.18402199946297	0.236404354439232	0.47880379269986	-0.737707943515506	-0.723718881579455
ATP1A2	0.00401021214481506	0.0352593521965072	0.909448097609715	2200.05346062848	0.0200221251840892	0.0615232746413925	0.325439848590544	0.744848200637403	0.88081047772167	-0.0569829660053459	-0.0163288789936024
ATP1A4	0.144734386397398	0.12599977729928	0.250684805656024	26.081689430022	0.218182057734122	0.211121361227256	1.03344378070424	0.301396267040211	0.550587527168678	0.385951318853519	0.427483685522983
CASQ1	0.0952064874648872	0.166624456031827	0.567739619423797	6.64757716061982	0.158867789833704	0.302114152234591	0.525853518144175	0.598989986680512	0.79295033755471	0.230060516077454	0.294639386423005
PEA15	0.0642552524769492	0.0752517206183151	0.393176539071833	82.6330013926012	0.107208398235086	0.126485369389171	0.847595249575674	0.396663420839228	0.643364333527995	0.132640416029297	0.178939472864745
DCAF8	-0.0669352913801638	0.0305537820105071	0.0284708521250609	181.056241714315	-0.0916411255164256	0.0563367636674609	-1.6266664882874	0.103807949807722	0.290512643437775	-0.280286432056501	-0.266417547363235
PEX19	-0.193395745374594	0.0940542736212218	0.039761861458923	17.5250582702278	-0.263429062426128	0.167974625909678	-1.56826699865834	0.116818834247083	0.312421919766784	-0.678325156038725	-0.651165583213815
COPA	-0.048933047803337	0.0314909149430242	0.12021346071253	161.3300695271	-0.0766074522347896	0.0647253822059869	-1.18357666843879	0.236580680711639	0.47905244798316	-0.223623737626724	-0.232747102448531
NCSTN	-0.120786793959773	0.06410596694191	0.0595414478483522	36.4655997120365	-0.173214160961589	0.115157095136284	-1.50415535192683	0.132541370841344	0.337292336323136	-0.449785929284759	-0.449114107613524
VANGL2	-0.00943381149882079	0.0750675560691369	0.899992393701585	44.3714565082323	-0.0172054011489775	0.134917025075225	-0.127525796980658	0.898524256826413	0.955740469387272	-0.0992985029757837	-0.0997061981109041
USF1	-0.0492764951639458	0.0865756061892648	0.569238760189497	14.2431763204872	-0.0704060302323122	0.168194482748046	-0.418598928347608	0.675509272917879	0.842608201151845	-0.224704750266278	-0.21885797275843
ENSG00000289121	-0.0928801068014481	0.160453105563151	0.562682707981366	4.45658815626591	-0.136123599881887	0.31441778022431	-0.432938620025797	0.665059362119526	0.835685854747228	-0.361948650544956	-0.366043545263665
KLHDC9	-0.0879841524073985	0.0973960462847763	0.366332356026181	10.9932234403124	-0.124705889226094	0.186425173868736	-0.668932669543335	0.503538429109865	0.726827698626391	-0.346538461998831	-0.340471658041829
PFDN2	-0.32237358507644	0.192608098435772	0.0941840501965822	15.114547119634	-0.46458487321489	0.330472796824752	-1.40581880771644	0.159777935713616	0.378644818097744	-1.08428744002015	-1.10168792193652
NIT1	-0.140758801328272	0.0706566913348916	0.0463544879497339	26.4607897501587	-0.216704053136774	0.129986686349003	-1.66712498966966	0.0954895540449354	0.276067892996751	-0.512648524485239	-0.546517050420569
DEDD	-0.102699145564279	0.0719050947628488	0.153217136833769	22.6871497668249	-0.142645933567207	0.131953723635213	-1.08102999777068	0.279683770058346	0.527021555334296	-0.39285442018628	-0.380651410750214
UFC1	-0.405913712191175	0.0826497759239448	9.04976159520116e-07	24.8711860813752	-0.59192042493462	0.150699754156893	-3.92781281061927	8.57218880578844e-05	0.00165929561346378	-1.34723292651608	-1.38687734966605
USP21	0.300685631176279	0.102449447233298	0.0033358437602265	15.396176630827	0.473604713343842	0.183451701802783	2.58163161578618	0.00983344876834282	0.0597352796148228	0.876813343419388	0.999545768725221
PPOX	0.12560035222196	0.0599077195801186	0.0360322125257276	32.8322910911582	0.191267523072853	0.119411311171988	1.6017538137352	0.109210060004744	0.299839986000815	0.325726273732621	0.367204049286368
B4GALT3	-0.0829338757320225	0.144286624270473	0.565436298204594	9.51351548502363	-0.0935380480874088	0.253758470141623	-0.36861054543403	0.712418034155251	0.862872913053572	-0.330642538647865	-0.270666025146224
NDUFS2	-0.0178196780515604	0.0558850011522475	0.749830145741977	89.1634347832629	-0.0254734132630899	0.0973689905158252	-0.261617308838688	0.793616498154652	0.90448668384421	-0.125693312710412	-0.118223804635079
TOMM40L	0.312691693787207	0.170866643945338	0.0672449197343929	7.37549882428204	0.447070735919034	0.311723311710979	1.4341908966165	0.151517794174542	0.367247437716104	0.914602847495617	0.94011845455435
SDHC	0.0296622522738461	0.0469184164862206	0.527250218172044	53.8549801427745	0.0350322443531615	0.0865513337459766	0.404756840096528	0.685656256738	0.849409348598229	0.0237577319598061	0.0172888125164791
ENSG00000289106	0.185650614320841	0.222488621537932	0.404040151200079	2.96973237260145	0.228480095757877	0.390548948242363	0.585022944719568	0.558532288868546	0.767449442908943	0.514736584431721	0.450547877188765
CFAP126	0.777774758907774	0.245046843367698	0.00150361981678949	2.41018962734577	1.21030676216492	0.461691351229435	2.62146292960004	0.00875532836068616	0.0548959477967142	2.37846814244771	2.6495141622568
ENSG00000288670	0.0100248754583999	0.106037130254731	0.924679271705085	9.78536043807632	0.00303303331368725	0.181108967336785	0.0167470079383044	0.986638445497965	0.994757808706593	-0.0380516018128099	-0.0543788133813588
ENSG00000283696	0.185174896884434	0.10354936468524	0.0737314071019311	12.4932239588468	0.287102427894374	0.184545278905266	1.55572892244919	0.119772566009378	0.317394638706527	0.513239247079352	0.581842469534634
ENSG00000288093	-0.113405536869131	0.121744193406801	0.351591499109277	7.54610580264135	-0.192019769712602	0.233692823225773	-0.821675937934518	0.411261357318784	0.655161681427698	-0.426553163143707	-0.491232437690042
ENSG00000283360	-0.36015624259096	0.189927008151162	0.0579220166075614	4.00047657265736	-0.548465804519894	0.386131085975778	-1.42041349282689	0.155487336943347	0.373077851115407	-1.20320968259251	-1.28955340391085
HSPA6	0.849081576946254	0.467845058474949	0.0695427018817985	13.1875213141745	1.87329646434446	0.871942194379207	2.14841818232938	0.0316805496446417	0.133765643885447	2.60290885863017	4.13439133286292
ATF6-DT	-0.171103025820932	0.296078919688589	0.563333874366668	3.78682339084784	-0.197539381514505	0.478249529892239	-0.413046682051136	0.679572412075109	0.845339656305763	-0.608158037663331	-0.503594538531594
DUSP12	-0.143227867661682	0.0743912253069283	0.054187734116866	24.8344569626315	-0.204515952670527	0.138266994581764	-1.47913790481348	0.139103461338973	0.347758653347433	-0.520419997556347	-0.519219745385683
ATF6	0.0174713924167634	0.0301459030013728	0.562210638444086	218.932071863626	0.0221324517440231	0.0622703041825091	0.355425463783744	0.72227087523135	0.868911841876195	-0.0146134279442461	-0.0116024470127314
NOS1AP	1.66595186893064	0.269731690913907	6.56088829230017e-10	13.350448086932	2.49175317192357	0.424119997039181	5.87511362189643	4.22553424325304e-09	4.63771825839245e-07	5.1740368153175	5.51952935698828
UHMK1	-0.000669143003107907	0.0569940447101048	0.990632589622686	61.4352267313808	-0.0036139819906133	0.103558102483251	-0.0348981094086558	0.972160988169815	0.988797548374438	-0.0717114008109093	-0.0692659243660064
UAP1	-0.0280983634629069	0.0965555710494595	0.771045835973095	33.144574487291	-0.0212001068671423	0.158875695525151	-0.133438326089255	0.8938467365763	0.954396784085348	-0.158045836334337	-0.108653014787985
DDR2	0.191756516457381	0.0553535753397038	0.000531787356515649	243.399649689159	0.28351661799323	0.0847032829658099	3.34717390006796	0.000816399783872779	0.00949366526625491	0.533955126026518	0.573811443950318
HSD17B7	0.0828962400731355	0.119093057541637	0.486389538773371	37.2461680032243	0.109714370412841	0.196288813372626	0.558943571606212	0.57620023166318	0.779022424961142	0.191313579711607	0.184552019884237
CCDC190	0.434352353648148	0.124582046547617	0.000489428734157009	54.6811393895623	0.615717743905971	0.195032088027751	3.15700739366725	0.00159397304621584	0.0158247379560496	1.29753405073182	1.31783185074676
RGS5	-0.0897387939151927	0.075544567534472	0.234875928026703	42.5588284065604	-0.141134291983699	0.134274854583132	-1.05108504806699	0.293219530576266	0.54180890316703	-0.352061257819566	-0.377265834669454
RGS5-AS1	-0.465741924790163	0.192238648429815	0.0154044627328026	3.92823509782632	-0.697910366210105	0.327957059399604	-2.12805410405795	0.0333325979979462	0.138550227273062	-1.53554432860931	-1.62425968546473
ENSG00000232995	-0.0959601309686671	0.129012158963612	0.456993319511451	7.22161321644334	-0.114883660881057	0.237011862340205	-0.484716924067512	0.627877159684219	0.811144019840459	-0.371643134872904	-0.318473122338968
NUF2	-0.201688270101064	0.0933075725842467	0.0306534689247944	13.6115706211204	-0.28125756667226	0.200264951185696	-1.40442730995632	0.160191643250695	0.37906160910074	-0.70442616909424	-0.69109552308182
PBX1	-0.0532212212904177	0.0369637604242393	0.149917873764073	1267.92354383994	-0.0888599449195891	0.067545210560907	-1.31556248299	0.188320932682884	0.416705193036091	-0.237120914404906	-0.260188624708782
ENSG00000269887	0.291100015654904	0.179374509793099	0.10461897998378	3.36378068055099	0.401916723854176	0.336326632636711	1.19501902273768	0.232079597931965	0.473692238247351	0.846642281635279	0.838988434802967
ENSG00000271917	0.248606390665613	0.108811568052367	0.0223279436048802	9.65054706567255	0.349763376943754	0.204724865550861	1.70845576575484	0.0875518074134232	0.262053996160296	0.712892103347437	0.72218222507844
RXRG	-0.146595978901553	0.0672612840182094	0.029294533211211	58.7027175561248	-0.221532901760423	0.113349777327291	-1.95441849983313	0.0506517446241073	0.183025593077213	-0.531021246071616	-0.557332070711227
MGST3	-0.0260725405274115	0.0447233999438179	0.559911387659828	191.345556189203	-0.0397033311971299	0.0759965135943978	-0.522436218706443	0.601366643907556	0.794920146261724	-0.151669487437993	-0.150094103993261
ALDH9A1	-0.0387582487455824	0.0473351588293241	0.412897870424058	55.5300712884438	-0.058890975171965	0.0877381178694196	-0.671213112408136	0.502084776614619	0.725675065211617	-0.191598199952294	-0.193068066337302
TMCO1	-0.0246813660133288	0.0545541893059538	0.650966973796881	78.1682972593357	-0.0337827646639379	0.0952230309864611	-0.354775145403018	0.722758049830314	0.869050257692564	-0.147290716755686	-0.13683399745874
TMCO1-AS1	-0.086329238107923	0.0949365529845995	0.363172722352347	12.4812397860048	-0.122929822343838	0.161375021928645	-0.76176486840816	0.446200351668163	0.684196819348885	-0.341329561071651	-0.336493856941358
UCK2	-0.0363335471548103	0.0814816385562809	0.655661640499368	40.2047897293426	-0.080956551306494	0.133729293961612	-0.605376345811958	0.544928964247447	0.757127925628054	-0.18396636646804	-0.242487642766198
FAM78B	0.461832222481802	0.135595200553606	0.000659311380749464	24.277209570227	0.667146983317297	0.230261146891483	2.89734934583519	0.0037633043693354	0.0301232730055527	1.38402790379223	1.43301629969441
POGK	-0.00765868995674803	0.050581918016952	0.879651026713185	61.1178486362726	-0.0156812108842432	0.0970946911470924	-0.161504307794616	0.871696218768021	0.944957967532031	-0.0937112455272922	-0.096292517143728
TADA1	-0.160678860024299	0.0685273203137832	0.0190402692400139	29.9024563005242	-0.221751956516945	0.12549201876302	-1.7670602377965	0.077218140661372	0.241171881360326	-0.57534760941314	-0.557822680755399
ILDR2	0.00101566601718427	0.11020761272333	0.992646853128267	101.719278099917	-0.0054987607873661	0.174643534070139	-0.0314856247993569	0.974882256210394	0.98997311265641	-0.0664084051991714	-0.0734872041200361
MAEL	-0.13695160953426	0.156603995593859	0.381841100412926	15.638211526316	-0.175294475710933	0.262361739073943	-0.668140393983014	0.504043979312693	0.727205386282586	-0.500665254492307	-0.453773323086738
POU2F1	-0.0742206593062753	0.0230112013055834	0.00125790460294646	790.122311057442	-0.110790012421215	0.0431532764870793	-2.56736038234286	0.010247604772731	0.0616648669304267	-0.303217383681727	-0.309304706717243
ENSG00000272033	-0.115280074067907	0.157969384401149	0.465535597831261	4.58947042781083	-0.143714909143559	0.274412015191488	-0.523719448083469	0.600473686826638	0.793974446217927	-0.432453334866093	-0.383045561706167
CD247	0.357483111312951	0.227981523478596	0.116872858823986	8.26244865700293	0.499892709015352	0.360178518564727	1.38790261842203	0.165166700425941	0.385721717742721	1.05558540855844	1.05842216530468
CREG1	-0.0743129412200323	0.101885515245014	0.465771144356914	22.9835660755917	-0.111385673594352	0.173095928113618	-0.643491009916997	0.519905546338558	0.737305606341404	-0.30350784424895	-0.310638790300291
MPZL1	-0.0604794185669106	0.0623394401238114	0.331965247792591	108.039882012598	-0.0998865273893869	0.0988162375191161	-1.01083111335891	0.312097268931119	0.561277021684992	-0.25996634545542	-0.284884514441884
ADCY10	0.142661550381091	0.190219515236635	0.453264475883022	8.7514843327258	0.172016343329114	0.31605051571839	0.544268510171915	0.586256713085441	0.784377468800985	0.379426994632827	0.324087787880287
MPC2	-0.0590784172667737	0.132914920627485	0.656693446368245	18.6041449916453	-0.0585034971251425	0.241366631534228	-0.242384362549494	0.808482350054204	0.913479162672499	-0.2555566446186	-0.192200243950399
DCAF6	0.0139960611899585	0.0242469139639256	0.56378367460632	320.843478342349	0.0202228686840371	0.0500041476414064	0.404423825580648	0.685901082811666	0.849423395507456	-0.0255521551371274	-0.0158792800944938
GPR161	-0.00838539580011894	0.0652751648908368	0.897783155644195	80.1285526674951	-0.02420871750939	0.105621387762598	-0.229202797105859	0.818711298671356	0.918977752725399	-0.095998577712724	-0.115391305357551
TIPRL	-0.226635643666726	0.0705257390116955	0.00131120149602905	45.467936934261	-0.332481452120356	0.121083471731963	-2.74588634901677	0.00603476651880286	0.0420447632687644	-0.782948904282439	-0.805820047220842
SFT2D2	0.242214461531877	0.0698127895537807	0.000521456201315871	57.2511971200386	0.337854095086851	0.118312338026337	2.85561168617631	0.00429540124169323	0.0328817835746221	0.692773281725232	0.695509381308025
TBX19	0.0570705123864223	0.124203430933244	0.645880725104989	14.6559585635707	0.0852554197769982	0.212193134070842	0.401782179005543	0.687844338612102	0.850240808247807	0.110026194053602	0.129772077908142
ATP1B1	0.60714085505322	0.276544790940524	0.028131179943235	3.83831251081981	0.948085444723485	0.539418912091818	1.7576051255728	0.0788147206305194	0.244367441883298	1.84139193235152	2.06222533011504
NME7	0.159521417466606	0.0371188615484877	1.72670002271111e-05	224.710844210128	0.22393198306957	0.0660990722626348	3.38782339001385	0.000704496115908753	0.00851008474922863	0.432494018902123	0.440361612337275
BLZF1	0.0354741366082754	0.054198357373467	0.512774139948184	101.749843127542	0.0518925357502589	0.0935487235250817	0.554711318282668	0.57909213327391	0.780148804727699	0.0420508421878495	0.0550502765377357
CCDC181	0.166647237116003	0.11314463124941	0.140786321364495	15.929632315937	0.243103613752332	0.189677382790897	1.28166895902572	0.199958798379246	0.43224539668979	0.454922786718331	0.483299710215023
SLC19A2	0.0538896821146448	0.0846875065444099	0.524557653556045	40.5255437968768	0.0963554778637168	0.147694880613729	0.652395516102674	0.514146056182728	0.733744197240318	0.100014418968261	0.154632528668064
ENSG00000213062	0.183479318657754	0.127650009427237	0.150615058435108	11.7274923737311	0.320108411297746	0.225156244505585	1.42171678160943	0.155108486378651	0.372468566619338	0.507902355011977	0.655764931811128
F5	2.09987521160819	0.325265221976892	1.07587536896533e-10	8.35346087592413	3.10210091386235	0.473637346792912	6.54952768160548	5.77193417902689e-11	1.36904397831837e-08	6.53982578862832	6.88650598597136
C1orf112	-0.0608034541674736	0.0971253385351893	0.531294734152398	31.7646164935518	-0.091580905477785	0.166938652030013	-0.54859018186705	0.583286725180822	0.78261010323964	-0.260986258897915	-0.266282674437914
METTL18	0.264854727793993	0.200428606216011	0.186354113535335	3.84433790491054	0.337866021880838	0.35473154989588	0.952455517362376	0.340866015161662	0.589729396163102	0.764034315581614	0.695536093373162
SCYL3	-0.00201124522587493	0.0455093565034874	0.964749681937277	56.6780683324132	-0.0271955897773763	0.0861699135349909	-0.31560423658001	0.752302921603979	0.88453448130156	-0.0759357147314288	-0.122080909174427
KIFAP3	0.0320875957963378	0.0299683893813709	0.284297719781363	203.001078904722	0.0392037477802749	0.0582976106911443	0.672476064035849	0.501280673222853	0.725265769830719	0.0313915859467108	0.02663159745818
GORAB-AS1	-0.172510596326076	0.247738520911088	0.486215032243998	9.18286585778106	-0.214175710326472	0.378443083851169	-0.565939026146137	0.57143523073109	0.7764089221371	-0.612588415303815	-0.5408544005994
GORAB	0.0885404682555831	0.0837761806691907	0.290571269373049	26.37047748741	0.131657323457747	0.144040709051461	0.914028570983433	0.360701833109779	0.610371090138567	0.209078986308241	0.233696961238454
PRRX1	0.365377297139205	0.110098514622334	0.000904570754715064	306.720104321275	0.572831019687037	0.179797389530193	3.18598073745027	0.00144264202166872	0.0146391751376367	1.08043263592408	1.22177980422865
ENSG00000271811	0.485913102895977	0.124818051157979	9.90238318133018e-05	25.7172719348981	0.670300865469292	0.213083541630601	3.14571862444129	0.00165679315957078	0.0161614120091174	1.45982332132923	1.44007995029242
ENSG00000231424	-0.100128263681488	0.173205499162487	0.563203760849343	18.500177164208	-0.188203332821214	0.299961466646265	-0.627425032039721	0.530380663472247	0.745343648120822	-0.384762479094718	-0.482684884093884
FMO2	0.899104708484394	0.339256355104822	0.0080438859169742	4.61151986899157	1.32615162534102	0.544071345308869	2.43745905160318	0.0147908893137597	0.079490487971205	2.76035842343968	2.90896825648587
FMO4	-0.0889660734189864	0.086313783911669	0.30266817549636	24.7270229557536	-0.105721350906691	0.155681671421527	-0.67908668979046	0.497082935508998	0.721877889135155	-0.349629092896938	-0.297952585042194
PRRC2C	0.231000101673979	0.0415976723381527	2.80490407999663e-08	373.998789087906	0.327246640639343	0.0660380531496125	4.95542531967062	7.21722395914717e-07	3.38000357667913e-05	0.657475689892201	0.671752199415805
DNM3	-0.00400984051539383	0.107885862567999	0.970351505756342	1452.17202501543	-0.0185862712073823	0.164761518697368	-0.112807112694326	0.910183479227193	0.961226826645483	-0.0822263636550205	-0.102798889322484
DNM3-IT1	-0.126921656156604	0.240800814153073	0.598136987908273	3.3371031475394	-0.162958037927816	0.410830212644765	-0.396655437969753	0.691621565375372	0.851438880027897	-0.469095623687254	-0.426143791631674
PIGC	-0.0341986805284827	0.0820986426247605	0.677003213196531	86.4232196086422	-0.0513342707380312	0.140316241727397	-0.365846961877459	0.714479274933259	0.864118052227961	-0.17724679872196	-0.176143553238413
SUCO	-0.191284720666009	0.0320566467500092	2.41530309540993e-09	138.774000865202	-0.28173129465862	0.0661079345672979	-4.26168653585474	2.02889899766275e-05	0.000523687885695946	-0.671680631566773	-0.692156516743878
ENSG00000224228	-0.188849744689103	0.232110291042974	0.415862257834387	2.43340992249543	-0.473281519779451	0.499454241795252	-0.947597357624344	0.343334471885079	0.592551845208161	-0.664016459091023	-1.12116552754954
TNFSF18	0.530146274716569	0.267762492550721	0.0477133747284964	2.47753875443877	0.848216460229935	0.477472320887571	1.77647252651879	0.0756550662888981	0.237742690305355	1.59904878441298	1.83855190858438
TNFSF4	0.164899176851652	0.0922499578454683	0.0738525509930001	17.2614500669387	0.248331965468157	0.169799903750055	1.4624976809981	0.143604879366312	0.354429208693721	0.449420705592662	0.495009485008214
PRDX6-AS1	0.14456667799333	0.0485264061985329	0.00289064112983535	345.780990334743	0.206628578572832	0.0852419091122895	2.42402570196592	0.0153495191001459	0.0815813715691056	0.385423450756831	0.401607721852244
PRDX6	0.137957170970459	0.0735842083671704	0.0608174431913243	249.318835305969	0.197663805460016	0.119156931217407	1.65885277038034	0.0971454637043388	0.278539453087101	0.364619795080795	0.381529601647474
SLC9C2	0.436729505274388	0.0573001211429919	2.50181313974807e-14	90.7702930327943	0.656101760243611	0.100053340794781	6.55751976927327	5.47100597538793e-11	1.32265266080662e-08	1.30501621903135	1.40827866118742
ENSG00000238272	0.200684007847954	0.237819689495525	0.398753553530725	4.56275405048593	0.260720540355765	0.414160805011627	0.629515244322662	0.529011791789146	0.744787987338303	0.562054718976125	0.522755786295367
ANKRD45	0.370305305429307	0.0640612387797833	7.44836747192707e-09	46.8416248971641	0.546545685217026	0.111325700137981	4.90942957950963	9.13416922511269e-07	4.05484584211578e-05	1.0959437152347	1.16290936785844
KLHL20	0.0405465870683812	0.0450063701956808	0.367637377830795	123.772892212396	0.0579928231787124	0.0755961813575864	0.767139584794551	0.442998528617162	0.681527523882245	0.0580165583056524	0.0687128983052653
CENPL	-0.118265031381396	0.138880224995453	0.394457600978252	6.88546073284371	-0.207516733774688	0.272263474967352	-0.762190866033617	0.44594609677472	0.683982825042844	-0.441848592930364	-0.525940500385205
DARS2	-0.0814722863427008	0.0915858208287831	0.373695133384345	13.767860309919	-0.113295714126183	0.159497551630042	-0.710328860652202	0.477500226735108	0.708051395903913	-0.326042134670688	-0.314916647967348
GAS5	-0.311420216170855	0.0710544351388954	1.17142178610291e-05	40.5561692418128	-0.453042498174211	0.125350202608588	-3.61421432711088	0.000301259778835233	0.00448754158481459	-1.04981132638325	-1.07583682781524
ZBTB37	0.0346199592954902	0.0440233563547913	0.431633291793095	138.022538039288	0.0497223952885941	0.0789185889237514	0.630046684395665	0.528664040669861	0.744524874586214	0.0393622890718644	0.0501898812435988
RC3H1	-0.00314804799491962	0.0338705785488553	0.925948497072054	214.017240942649	-0.0129304670326089	0.056810531868064	-0.227606864562338	0.819951882868701	0.919782311415912	-0.079513841405163	-0.0901317627096104
RABGAP1L	-0.00211941857627948	0.0411210916640744	0.958894501910644	495.457901240644	-0.0129633214355163	0.073243533000221	-0.17698929727321	0.859516796401239	0.940099194759903	-0.0762761941540775	-0.0902053456818207
RABGAP1L-AS1	-0.091684775880814	0.153117760858439	0.549315580522756	5.45789833906521	-0.207091306477708	0.263952418313562	-0.784578174357525	0.432700930817096	0.673015097575887	-0.358186304456852	-0.524987684257049
ENSG00000289425	-0.268678667845896	0.214849499699201	0.211101036952173	2.51463612265472	-0.448792905528343	0.413166137454025	-1.08622867375786	0.277377834329396	0.525166650079511	-0.915280800681984	-1.06631914890789
ENSG00000287697	-0.301579452922541	0.171679499701871	0.0789788163478626	4.41582411337809	-0.477382503342214	0.308331938943272	-1.54827458024076	0.121556201871581	0.320317658651661	-1.01883717816026	-1.13035037137043
CACYBP	-0.0390475453238923	0.16341436370851	0.811145857587103	37.4369576469364	-0.0291156264819865	0.279586572739102	-0.104138142961378	0.917059721695478	0.96478673455643	-0.192508771101184	-0.126381154955061
MRPS14	-0.162683485013976	0.0786237766993481	0.038533089878	25.1533419646598	-0.235129262071705	0.141351476218927	-1.66343690466687	0.0962250109669607	0.277119357082892	-0.58165723702992	-0.587783411000808
LINC02803	-0.140845234036883	0.121238011204286	0.245347169030251	18.50249620974	-0.224845687941157	0.211472275606622	-1.06323955372482	0.28767332927592	0.535791194203038	-0.512920574473668	-0.564751613661443
COP1	0.0642336424264509	0.0250535845729703	0.0103518156887163	429.18618617899	0.0836467654461899	0.0464995071202328	1.79887423817001	0.0720385765613395	0.230425555995416	0.132572397635769	0.126169225430401
COP1-DT	-0.186595165516969	0.0818136797123837	0.0225642465744438	109.05119470523	-0.286233866817046	0.130853358778689	-2.18743996706383	0.0287104212067992	0.124853484607197	-0.656920091899167	-0.702240785903829
PAPPA2	-0.235048818108466	0.100598827741271	0.0194653750521214	52.0999873075682	-0.341985343980033	0.161898318833515	-2.11234648045794	0.0346567418664186	0.142399887916911	-0.809429666557558	-0.82710561471601
ASTN1	-0.0159366719189194	0.028675225758351	0.578371870807353	683.333173043156	-0.0332100199522819	0.0477056368364109	-0.696144568118094	0.486338297951154	0.713927864626911	-0.119766484721006	-0.135551239153253
BRINP2	-0.289959630168565	0.102042420566982	0.00448934454107114	264.718208923127	-0.425564129275279	0.158218922762164	-2.68971701896234	0.00715126317364322	0.0473570492373167	-0.982263377609965	-1.01429438978132
ENSG00000227579	0.217847302950691	0.344627328573623	0.527305668881039	7.34636338168999	0.354504953228804	0.492435208941538	0.71990171862567	0.471585509789388	0.703355004166564	0.616076793594998	0.73280178425894
SEC16B	-0.0118840608761643	0.0863990729619436	0.89059727795705	25.8770335886526	-0.00922791126450102	0.153688710948672	-0.0600428698213424	0.95212149108106	0.979778744632738	-0.107010749016265	-0.0818392650812378
RASAL2	0.220373567234136	0.12201248961347	0.0708940049681994	156.105795512175	0.317897558406817	0.191794901694969	1.65748701137219	0.0974210527229152	0.278918832747183	0.624028299224328	0.650813354170456
C1orf220	-0.323650256977072	0.177793434719729	0.0687023164385892	3.8749226426601	-0.445646368267705	0.33753508514149	-1.32029643105367	0.18673606670257	0.414994811591177	-1.0883058097019	-1.05927194843189
RALGPS2	0.170158179979173	0.1321889811737	0.198012663496355	60.0414847732401	0.239852923510047	0.213890875396293	1.12137987684445	0.262126198054095	0.509776897835392	0.465973602788406	0.476019241583892
ANGPTL1	-0.269144541668254	0.123441384358306	0.0292320558767468	15.9170422765865	-0.347212156925596	0.20748727324015	-1.67341423646609	0.0942457771612121	0.27406647487225	-0.916747154913138	-0.838811943173873
FAM20B	0.0231637237739408	0.0559642409751435	0.678945715459158	53.8049695013878	0.0313617144217842	0.101625704436366	0.308600216802646	0.757625655920769	0.8866886683516	0.00330338508565715	0.00906804214672667
TOR3A	-0.110100651888802	0.100666870445637	0.274080927495125	20.4126934099443	-0.154747470015243	0.178560229714052	-0.866640182212222	0.386139189863075	0.634171496066318	-0.416150921502726	-0.407754841077824
ABL2	0.147068734148314	0.0461012823903526	0.00142212542607046	190.355234006074	0.205619508594885	0.0749869267463293	2.74207141853497	0.00610530654320426	0.0424005955193805	0.393298760450923	0.39934773957971
SOAT1	-0.0712109764495863	0.0849468931156894	0.401862262670178	50.1053641879272	-0.101455345829361	0.141790813433652	-0.715528343286036	0.474282633540963	0.704878780310925	-0.293744301101141	-0.288398147728623
AXDND1	-0.18716901345211	0.11414229857479	0.101049542108779	19.7207637429465	-0.303638650195138	0.195649561261192	-1.55195160284454	0.120673804254008	0.319190974524882	-0.658726298445551	-0.741221731478871
LINC02818	-0.144271241990993	0.207126693983249	0.486093090085744	2.94052830199573	-0.311844461343584	0.368447924882595	-0.846373232914672	0.397344565870219	0.643930939671172	-0.523704054932047	-0.759600028457807
TOR1AIP2	-0.186050542043176	0.0503153975424608	0.000217573771649018	93.3554316556264	-0.262118185851398	0.0863408276553876	-3.03585444996649	0.00239855118871858	0.021508812414123	-0.655205870372105	-0.648229654204813
ENSG00000272906	0.294211845530955	0.184091945051297	0.110003188380209	3.31298557062291	0.298446874073378	0.347430705221832	0.859011220331899	0.390334325660718	0.637868330103633	0.856436875549735	0.607250268613557
TOR1AIP1	-0.0282141598090795	0.0455898286343574	0.536002255198031	93.4303226318818	-0.0442248697724708	0.0858412011046309	-0.515193976824318	0.606417477553367	0.798352246186603	-0.15841030940411	-0.160220851640271
CEP350	0.0368537668703794	0.047982814933314	0.44245047439348	692.851148080053	0.0536250193570522	0.082759629341095	0.647961086631212	0.5170101191304	0.735356259440519	0.0463932769312777	0.0589304655477909
QSOX1	-0.0749142654852839	0.119864949609641	0.531978329715721	26.5225530571075	-0.0979999014791795	0.194061211850571	-0.504994792852475	0.613562493294165	0.80172217089628	-0.305400533510139	-0.280659097765982
ACBD6	0.0658373849553079	0.0213221207925558	0.00201677849673458	309.083144845092	0.075403171064162	0.0507820976570061	1.48483766018199	0.137586833066586	0.345706242073207	0.13762023361626	0.107706306532311
XPR1	-0.00723126536918207	0.0504040318283604	0.885922153065572	266.037494280262	-0.0156155747571704	0.0910606372781989	-0.171485454351295	0.86384206677787	0.942210375238148	-0.0923659116141238	-0.096145513975599
KIAA1614	0.0522974285321712	0.0397606688367576	0.188407232456957	76.2677239518126	0.0792816677688395	0.0701114578334975	1.13079474052757	0.258141494148125	0.504495447925493	0.095002744850344	0.116392853539171
ENSG00000243155	-0.0490075804922311	0.134701251928181	0.715989261103394	10.5722921168512	-0.0761012296608289	0.23865102116434	-0.318880804655866	0.749816900721987	0.883348501683188	-0.223858331884812	-0.23161333168128
STX6	0.0405853816007975	0.037806391204363	0.283044221553228	82.6381656193357	0.0575477896554044	0.0730928520323792	0.787324451779656	0.431091959367064	0.672148744353267	0.0581386654600451	0.0677161707290419
MR1	-0.0155917378187639	0.0854967014673799	0.855295080920656	34.738044190014	-0.0393632022913449	0.141255148984625	-0.278667380087005	0.780500098123186	0.897510940871772	-0.11868079251647	-0.149332327987385
IER5	0.108932497062292	0.123573019444464	0.378034643425088	12.69638669067	0.109456663472406	0.231443708735538	0.472929958089629	0.636263150761064	0.816787296721831	0.273263613749075	0.183974841760203
CACNA1E	1.68719687769655	0.87253286357351	0.0531528326081363	3.58976099008532	1.59168872402887	1.4002481849077	1.13671900537674	0.255655771691094	0.501775288596124	5.24090622716182	3.50368333953219
LINC01344	-0.255727327583346	0.112965581146312	0.0235886818758507	22.7374184712792	-0.414523405757385	0.198928232237625	-2.08378368969884	0.0371798476012672	0.148636306946742	-0.874516001971142	-0.989566828787835
GLUL	-0.238027317152446	0.0657846141881719	0.00029656460221063	1369.34600557397	-0.296525401376887	0.102063701009798	-2.90529736275604	0.00366904339095991	0.0295602413469001	-0.818804596991544	-0.725290411966155
RNASEL	-0.186245534253663	0.0787157041207389	0.0179788664865384	19.5534310721408	-0.284452281907526	0.139707755101707	-2.03605219839403	0.0417451140243834	0.160917924993798	-0.655819615208512	-0.698250626251354
RGS16	0.469963052490283	0.291311137909555	0.106686209368728	14.0092637342011	0.704094455723328	0.447620165377534	1.57297304764962	0.115725059184254	0.310579254246369	1.40961997703937	1.51576639084508
NPL	0.127726032398152	0.063617510184931	0.0446732465664972	814.94671859974	0.18152070151695	0.106844876761535	1.69891816078446	0.0893346046760334	0.264952930645596	0.332416926803999	0.345374399795956
DHX9-AS1	-0.173378240981211	0.110739516283628	0.117432867818237	13.9803227547223	-0.243324764542666	0.201744514350954	-1.20610349840481	0.227777586116269	0.468761188958939	-0.615319357353217	-0.606138619959213
DHX9	0.0342267440536993	0.0324706644800929	0.291845360927219	169.222644184044	0.0376919705730258	0.0659606370836646	0.571431269307136	0.567707337857597	0.773905093616613	0.038124630276968	0.0232457176251944
LAMC1	0.0500633581280078	0.0521032380381993	0.336627962218916	143.757618645568	0.0613608545311388	0.0872059852691726	0.703631228312375	0.481662458459578	0.71083931757268	0.0879709297265517	0.076256172127864
SMG7	-0.0116145029890421	0.0342336595771829	0.734405255496531	183.958814726783	-0.0183307595629807	0.0610793577952847	-0.300113822814224	0.764090335835669	0.889830497858359	-0.106162306091696	-0.102226627933885
ARPC5	0.0980101322724642	0.0840982370184029	0.243847270102967	40.0687319257768	0.147949681883787	0.14918291632883	0.99173340704558	0.321327590093957	0.570645418910918	0.238885086656305	0.270186443658208
RGL1	-0.0940892120839134	0.0473190586982302	0.0467674786872286	769.880943343337	-0.138823697280014	0.0780115874286987	-1.77952663002655	0.0751534629655018	0.236803719941645	-0.365754351921086	-0.372090868429787
ENSG00000289581	-0.275923372171691	0.0732094395487985	0.000163929844389114	39.5278578454212	-0.394083518714803	0.126997838996966	-3.10307263357621	0.0019152262902137	0.0180523700378942	-0.938083762195908	-0.94378825705509
COLGALT2	0.174630821339031	0.125323254198673	0.163485846105639	152.660640152554	0.243226548113203	0.19604908350865	1.24064108722279	0.214738366534543	0.451695400035623	0.480051398680126	0.483575042434122
TSEN15	0.252070007708725	0.053165729272236	2.12443210503066e-06	133.194237454918	0.360670800109361	0.0943638916249349	3.82212723424875	0.000132305389872828	0.00233656804030098	0.723793959735397	0.746611237468084
ENSG00000286655	0.0741108300854889	0.192108560580543	0.699662733104572	3.26585784095367	-0.0219249235917124	0.361238805735756	-0.0606937107630413	0.95160314053268	0.979658370333344	0.163661192971816	-0.110276363994842
C1orf21-DT	-0.205317580798602	0.229250300874509	0.370464078757597	2.13846543103645	-0.180987973581288	0.425942789097605	-0.424911462792283	0.67090121813933	0.839528951909219	-0.715849552083572	-0.466524871083325
C1orf21	-0.127122715893641	0.0471350988416985	0.00699701486377257	837.343005155496	-0.204849570631383	0.0834355557141231	-2.45518315157225	0.0140812825267418	0.0769959223090025	-0.469728466276748	-0.519966939033111
ENSG00000285847	-0.201852630869791	0.0856400867815671	0.0184238572742224	73.6640434181699	-0.305111819273781	0.138484178955795	-2.20322510177263	0.0275788869192402	0.121613578256151	-0.704943500391025	-0.744521141901277
ENSG00000286378	-0.196310912404059	0.216372259106481	0.364257063830923	2.69895427528482	-0.330676004174278	0.393073344710641	-0.841257766836628	0.400203544817236	0.646185056117862	-0.687500746730929	-0.801776442276398
EDEM3	-0.156270613574394	0.0379267303291044	3.78331481134633e-05	155.894823425016	-0.222207314719532	0.0700997742579134	-3.16987204412356	0.00152506080107418	0.0152762249334922	-0.561472498763951	-0.55884253219087
NIBAN1	-0.372094862502031	0.423372459238807	0.379464710109764	8.02381535207049	-0.341396945031682	0.621548510204573	-0.549268382799786	0.582821281752509	0.782343401863524	-1.24078690840036	-0.825787796109262
RNF2	-0.317232099950278	0.0904677681987917	0.000453911882657088	23.7129725908179	-0.448514976519137	0.153931641703241	-2.9137282728642	0.00357140621284643	0.0289106140940374	-1.06810443486439	-1.06569668005285
TRMT1L	-0.0604893273519055	0.0540583185289177	0.263155378986781	81.0334963241265	-0.0936048886117844	0.0975708989566689	-0.959352528394294	0.33738118133752	0.5865442156261	-0.259997533704481	-0.270815725765088
SWT1	0.090392385602308	0.0306616610197944	0.0031977603202906	179.307781366378	0.133545853287109	0.0560330479963444	2.38334086869273	0.0171563001134012	0.0882732841612735	0.214907961251217	0.237926642062167
IVNS1ABP	0.0697795574578905	0.125473214621304	0.578121232805587	16.9479985076276	0.1000407100181	0.212163922774864	0.471525548310384	0.637265479655368	0.817488028502327	0.150028360133937	0.16288622714398
TPR	0.0192263668564147	0.037690085867977	0.609969248294824	192.883910492736	0.0251818851097475	0.0687936832631077	0.366049380048996	0.714328228797094	0.864052198321839	-0.0090895842087888	-0.00477272707415145
ODR4	-0.0527266839573237	0.0303693567772149	0.0825319303418368	140.354144873685	-0.0752649118215502	0.0616648759350881	-1.22054752693865	0.222257384243671	0.46170281051083	-0.235564340766202	-0.229740256936932
PDC-AS1	0.347488042026038	0.101392793402656	0.000609958017193124	83.3764573125369	0.503868623382606	0.163396648688849	3.08371455244537	0.00204433641474028	0.0189891892314141	1.02412557665516	1.06732689558452
LINC01036	-0.153706425741231	0.119750609237673	0.199297900956105	28.2077209576942	-0.187437060110998	0.210238796209082	-0.891543632720344	0.372637594496706	0.622280086394668	-0.553401627428886	-0.480968687220661
BRINP3	-0.119996704112679	0.0521045746249599	0.0212789848209069	665.777771132427	-0.18852768310941	0.0916654912949435	-2.05669200531312	0.0397158616791399	0.155542199089276	-0.447299093719686	-0.483411321226523
ENSG00000225811	-0.286363864299312	0.140899036617065	0.0421127026439068	16.4446655080198	-0.472358422142518	0.266304682198703	-1.77375184785549	0.0761042061387996	0.238734744489414	-0.970945578146746	-1.11909809482348
BRINP3-DT	-0.356358640150336	0.116658093360135	0.00225265388813021	14.4903372785019	-0.475515123231161	0.211696246802407	-2.24621423579133	0.0246902888297876	0.11320073479367	-1.19125659542643	-1.12616805890519
ENSG00000241505	-0.0867527392350907	0.103330655950805	0.401152671777377	13.0558005010603	-0.117239310470265	0.201317334967062	-0.582360731575584	0.560323725987672	0.76819702788269	-0.342662545755308	-0.32374899658779
ENSG00000285280	0.215016332854108	0.14071003342826	0.126492420702684	9.21294402605055	0.255534699134853	0.224693903682857	1.13725693019036	0.255430894006537	0.501554021927006	0.607166215708529	0.511141220919758
RGS2	0.359426306009079	0.539011170349667	0.504883705790321	6.7466319622811	0.802417162043895	0.929599838553155	0.863185565191997	0.388035448839843	0.635943035887211	1.06170168216703	1.73597666181559
UCHL5	0.027330630434568	0.0562161695474247	0.626846446898201	43.0602094000904	0.0176485154493896	0.104858619245294	0.168307723069524	0.866341198404273	0.943096266243912	0.0164188702650964	-0.021644978015046
RO60	-0.0487247404019045	0.0352651966990517	0.167074129287562	97.0171360322986	-0.0478252406292703	0.0813282113046485	-0.588052286679724	0.556497197675325	0.765976948958587	-0.222968082758792	-0.168284488938712
GLRX2	-0.0644671647685205	0.118843012270737	0.587504064771803	9.89472815208461	-0.0443521853053828	0.222032000775358	-0.199755824162736	0.841671552137324	0.930769391227552	-0.272517916792683	-0.160505996232507
CDC73	-0.0197909325888893	0.0260824336648759	0.44798179572311	224.417910006951	-0.0270532335098845	0.051540116758841	-0.524896628319025	0.599655053419857	0.793302440707036	-0.131897905655469	-0.121762078322309
ENSG00000227240	1.07481755900845	0.419081010067733	0.0103264697009197	3.87473634208217	1.52888625447025	0.683292667919354	2.23752767481868	0.025251872631649	0.114950636483512	3.31342079670108	3.36302662495771
ENSG00000290127	-0.32093861194019	0.091363761380558	0.000443484342829309	38.7345948582284	-0.473454054823758	0.157177880086749	-3.01221809686231	0.00259346193277664	0.0228219547355505	-1.07977081163506	-1.12155194885831
DENND1B	0.0148109957035029	0.0413033950436737	0.719901624540854	143.302899976729	0.0292096990606203	0.0702135880096317	0.416012055339108	0.677401181769879	0.843862345370318	-0.0229871201111216	0.00424824106975508
C1orf53	0.00117418405877666	0.169833965469368	0.994483695496923	4.52672174676206	-0.026215161558126	0.290847561493359	-0.0901336817937344	0.928180983939845	0.969728963646954	-0.0659094640914132	-0.119885074947444
NEK7	-0.0361007260802925	0.034256264506806	0.29195478259863	298.447365397422	-0.0605495579759438	0.0698869824703862	-0.866392507382915	0.386274951417749	0.634278006504225	-0.183233553952427	-0.196782742045072
LINC00862	0.446284530668745	0.0989743284172455	6.51051206615653e-06	42.7977255644083	0.6216449039505	0.164362262404078	3.7821632220066	0.000155471358979534	0.00264138899538829	1.33509099731544	1.33110672456111
ENSG00000230623	0.660143839162643	0.189873546832424	0.00050752099611407	15.7122848202144	0.921405543689604	0.319346111333235	2.88528812780226	0.0039105558238953	0.030887348207279	2.00822068786978	2.00247119542938
ZNF281	-0.0523116197238633	0.127538754081869	0.681686715827722	17.0597676394301	-0.0986075782216476	0.221985671854292	-0.444206949925905	0.656892967979685	0.829989066823686	-0.234257911502042	-0.282020092241512
KIF14	0.0935155604755591	0.208353508094451	0.653553411137439	3.96603713204435	0.20510395307408	0.394111795378436	0.520420742234152	0.602770356143042	0.796011048305825	0.224738263943132	0.398193066105136
DDX59	-0.00829126371676379	0.0603096259159907	0.890652758744562	39.0320551001261	-0.0164307968272141	0.116898373214835	-0.140556248777027	0.888220513427766	0.95216884162297	-0.0957022936716583	-0.0979713411895099
CAMSAP2	-0.0373103572785911	0.0308251010599032	0.226129735074205	415.194595464625	-0.0568175476949904	0.0543886079645239	-1.04465897954312	0.296180609968926	0.544906531503917	-0.187040910667128	-0.188424276071261
INAVA	-0.526918896376906	0.187819623375476	0.0050246099058848	4.53597570470069	-0.734927426478579	0.31637708240557	-2.32294773341535	0.020181960409516	0.0983261615521668	-1.72810099702485	-1.70716563036088
KIF21B	0.000736178744812856	0.0979764952382197	0.994004887335195	56.0962980511365	0.00324395106810665	0.157505423031248	0.0205958055645048	0.983568086432249	0.993131306374472	-0.0672881012128271	-0.0539064275247108
TMEM9	-0.0376354696344334	0.0647817444389603	0.561268792318139	45.1184509786181	-0.0693772259091988	0.127042581059181	-0.546094272729553	0.585001136478893	0.78392821410825	-0.188064213234712	-0.2165537920941
IGFN1	-1.25247737913006	0.22243963294619	1.79542675265893e-08	18.1273289134204	-1.83298779590535	0.342302508598542	-5.3548768994127	8.56146842790464e-08	5.77979887453638e-06	-4.01182182458304	-4.16645688201831
PHLDA3	0.215210786019283	0.157033658143405	0.17053850854396	19.0945668574846	0.305177582171539	0.266275445455406	1.14609734911756	0.251754874336942	0.496899238954975	0.607778263880868	0.622324823714667
CSRP1-AS1	0.433177191116945	0.0648783362651769	2.44279656525146e-11	44.5276180089694	0.614300547511263	0.119612431228017	5.13575839237164	2.81008487070353e-07	1.5142294679785e-05	1.29383518535837	1.31465780058301
NAV1	0.0314008416164683	0.0695138107127414	0.651470054865831	574.553850577121	0.0687525178138033	0.0973409637498521	0.706306113739374	0.479997792243967	0.710445975282914	0.0292300030264348	0.0928110477543692
IPO9-AS1	-0.0613263561888889	0.0593756184034367	0.301672140038423	59.7064438383871	-0.105565326722582	0.105633353007291	-0.999356015095872	0.317622259199835	0.567318512089163	-0.262632111390118	-0.29760314258738
IPO9	0.0255123052214167	0.0492567172954595	0.604496151175692	237.016070425421	0.0334207067708099	0.0828864857289021	0.403210565352227	0.686793327894332	0.849755219776587	0.0106956277432931	0.0136795025109978
SHISA4	-0.1889209365594	0.0839781590582345	0.0244715719809833	35.9418532978992	-0.270823855351597	0.142853859424958	-1.89581056081907	0.0579850988960684	0.199683045091562	-0.664240538005146	-0.667727468202814
ENSG00000223774	-0.801008614952493	0.124032138230693	1.06044521964477e-10	37.796005499996	-1.16062833777056	0.207790865957354	-5.5855599447223	2.32948416973624e-08	1.97509345007495e-06	-2.59080802038631	-2.66059456388072
LMOD1	-0.268704633427659	0.136974658684461	0.0497961925158023	68.3868859727091	-0.373955975892398	0.208597105321973	-1.79271891292639	0.0730178808095534	0.232229313365851	-0.915362528263265	-0.898709232842292
TIMM17A	-0.28947319311893	0.0741082814255551	9.38038063137751e-05	21.5449328771971	-0.421780125243711	0.149300595060161	-2.82503981363072	0.00472747414554125	0.0351368975752941	-0.980732299898169	-1.00581947504058
RNPEP	0.117866996052009	0.0617268896200265	0.0561986650058469	29.1042911628011	0.18828182195332	0.118464833887323	1.58934779018391	0.111981894862093	0.304271554673221	0.301385263363301	0.360517068453826
ELF3-AS1	-0.041692404099309	0.24068086380308	0.862473066491699	2.31977680795597	-0.0741554165952987	0.461502616884673	-0.160682548445505	0.872343435140748	0.945087146773329	-0.200833557062544	-0.227255355396317
GPR37L1	0.021454880735129	0.0616712677580708	0.727922023571516	343.667857797414	0.0484141193848981	0.0996188205105623	0.48599370216158	0.626971631162537	0.810529592720077	-0.00207525844415715	0.0472597768756639
ARL8A	0.277985145419601	0.0981337154373791	0.00461540782030167	38.9122578719051	0.413326974952348	0.163010131251268	2.53559071316392	0.0112257849907102	0.065352845259943	0.805362766587182	0.864543615088363
PTPN7	-0.212394924332067	0.101146690916858	0.0357402588685634	19.7036676377687	-0.382862155628451	0.196175716125281	-1.95162868876161	0.050982304607699	0.183626621588833	-0.738125739620967	-0.918656123305154
LGR6	2.08330651004673	0.310108970054904	1.84258320172727e-11	37.4750903273766	2.79285575146913	0.437519398216709	6.38338725746233	1.73213132513895e-10	3.2618767796564e-08	6.48767521808033	6.19389932820804
SYT2	-0.0614850739801213	0.191519106265588	0.748180948462152	7.14954068051222	-0.121283029870664	0.335909775760573	-0.361058351445868	0.718055826808202	0.866802884048497	-0.263131681216889	-0.332805587666429
ENSG00000226862	0.0522837920455345	0.279406243278741	0.851562911245035	2.86414056154477	-0.0147668341693115	0.466836891161826	-0.0316316778919528	0.974765780719096	0.98992732839831	0.0949598235293378	-0.0942446163922196
KDM5B	-0.116648747628027	0.0418587773452483	0.00532442444699327	230.98391891521	-0.17733993916506	0.0774429751554688	-2.28994222922151	0.0220246658031703	0.104478332219877	-0.436761283004901	-0.458354483210882
PCAT6	-6.57473887101128e-05	0.13072037545157	0.999598694358306	7.1076216376247	0.00933864282584166	0.252456620533076	0.0369910791252874	0.97049211870064	0.987606556705964	-0.0698121919054759	-0.0402563382047847
ENSG00000291234	-0.0292661803550063	0.139296110210531	0.833589246721965	8.024938210239	-0.0600011221730565	0.262463519427046	-0.228607473922616	0.819174015042025	0.919166002490354	-0.16172158105052	-0.195554427637513
RABIF	0.0700109514056098	0.111527699732556	0.530171027413354	10.6317437268009	0.153159984853663	0.223691782229591	0.684692049600927	0.493538267022979	0.719533827482771	0.150756680717789	0.281855795243123
KLHL12	-0.0583058993060413	0.0752040101218026	0.43816060058007	34.8456751199196	-0.081787868994355	0.129169259709208	-0.633183693848521	0.526613692803052	0.743149866514886	-0.253125117183495	-0.24434951882878
ADIPOR1	0.0321829599849997	0.0683523115886854	0.637755440586552	24.6555154326471	0.0539751147454572	0.128194116890527	0.421042057581708	0.673724370921099	0.841097627060604	0.0316917480825375	0.0597145631711297
CYB5R1	-0.140030064412408	0.0578885421680975	0.0155649543101133	33.1978476774576	-0.226892164313268	0.113894085837513	-1.99213297727297	0.0463564695464662	0.172774425038808	-0.510354799427745	-0.569335042386115
TMEM183A	-0.120565557600476	0.101396864812625	0.234421484206815	11.8594046078192	-0.187479222332295	0.192567043533634	-0.973578961861923	0.330265636397546	0.579487272965093	-0.4490895800675	-0.481063116620786
PPFIA4	0.260334288166999	0.291358253715442	0.371579021394211	36.5326367129327	0.372825957606168	0.464723496945021	0.802253296975589	0.422406452055641	0.664970010056018	0.749806072963992	0.773834761171085
ADORA1	0.273551470605593	0.0820568103332416	0.000857039837904241	82.1086598470068	0.387180560602904	0.132838848356375	2.91466363487426	0.0035607208641482	0.0288371644452745	0.79140761926818	0.805984313740145
CHI3L1	-0.216967351229372	0.153986743848556	0.158835112164672	368.339117902778	-0.312783777029432	0.232237421421835	-1.34682763490253	0.178035752226713	0.403274196927816	-0.752517613999227	-0.761703784237607
CHIT1	-0.0278173057173104	0.234788024779907	0.905688621660411	5.28076155522676	-0.107525888103546	0.4066653288123	-0.264408791419677	0.79146493794344	0.903614771793861	-0.157161197201004	-0.301994150210266
BTG2	0.156131677904369	0.157212113918032	0.320647810823432	52.2016559785523	0.268803873434877	0.251283348534725	1.06972417791436	0.284743480034209	0.532966845222459	0.421824694481979	0.540859772997002
PRELP	0.183904334168599	0.119789385967956	0.124727187649622	65.4762129091532	0.285199854854147	0.190945810950856	1.49361671478381	0.135275828111028	0.341723321788519	0.509240106271486	0.577581336573509
ATP2B4	0.124941463110915	0.0419955236835847	0.00292879851121029	875.739194112501	0.163000896091862	0.0680568583475907	2.39506935890808	0.0166172215505398	0.0860847020787028	0.323652397095917	0.303896174433817
ZBED6	-0.156137331993237	0.192105685618779	0.416351151019383	3.01565295999546	-0.240822755178571	0.347376349432031	-0.69326180545199	0.488145267758505	0.715285350167881	-0.561052990302462	-0.600534948328759
ZC3H11A	-0.464215001419805	0.194159894688969	0.0168075757281556	4.90171446237457	-0.702981246554059	0.331888276125248	-2.11812618017506	0.0341643828666507	0.140913829097156	-1.53073828363036	-1.63561677658223
SNRPE	-0.5168818030697	0.113495090962494	5.25798885582133e-06	19.932268672145	-0.737674055691356	0.209227277055847	-3.52570690624844	0.000422354111847956	0.00583018137419748	-1.69650889304058	-1.71331716936784
ENSG00000286383	0.370353969446574	0.254626210061664	0.145807573629185	2.88287552268523	0.51947436984796	0.437088848734294	1.18848689769193	0.234641638797379	0.476853222547439	1.09609688693957	1.10227859480472
ENSG00000286572	-0.0999566156736036	0.162092950504958	0.537457476403499	5.0374674923801	-0.139003706846567	0.281313067985097	-0.49412459876884	0.621218186368384	0.806443172057935	-0.384222210956542	-0.372494030190803
ETNK2	0.15711610770277	0.0989631028382027	0.112371592422313	29.6013504080449	0.233987612741827	0.173753965948136	1.34666055801955	0.178089580717806	0.403292284526732	0.424923221874763	0.462882889647191
REN	-0.0965053960017918	0.174838490092315	0.580969712214729	4.51754942138034	-0.160351183339751	0.294196978604291	-0.545047009321706	0.585721186523317	0.784311180135399	-0.373359375730513	-0.420305301452743
GOLT1A	-0.802657380595831	0.36639360672074	0.0284737252467077	3.87413569571524	-1.19347019900925	0.5718531902582	-2.08702201778463	0.0368861443135857	0.147987179244196	-2.59599756820217	-2.73414944691016
PLEKHA6	0.0572104571684834	0.0658475798056844	0.384939254181323	369.969445124317	0.0699773582442621	0.105607233979975	0.662618985528314	0.507574607656891	0.729534002649777	0.110466675174143	0.095554284318745
PPP1R15B-AS1	0.481344026177153	0.159709691894983	0.00257939492190834	6.03219877774991	0.67714679126721	0.272925510272195	2.48106815149627	0.0130989325885755	0.0729349218828559	1.4454419917555	1.45541255484959
PIK3C2B	-0.172358960659811	0.168348296053893	0.30591859527613	47.3450606004631	-0.24430254305739	0.259552443671701	-0.941245397659981	0.346579117119964	0.596010805082779	-0.612111136714314	-0.608328519726359
MDM4	0.0734428997000332	0.0392716890158626	0.0614667009680293	258.617915163196	0.0971484353786283	0.0705538699885814	1.37693985311296	0.168530844374325	0.390546218375217	0.161558858606106	0.156408490658548
ENSG00000240710	0.265143880662382	0.178410357374505	0.137240445437046	4.08999579531435	0.30108950940342	0.359066710212851	0.838533622972002	0.401731072244783	0.646861641233904	0.764944434398476	0.613168895794216
LRRN2	0.542849038001567	0.126995476148169	1.91520166649541e-05	90.0114934661142	0.783451338065952	0.206596465592348	3.79218170949663	0.000149329581339699	0.00255646527288728	1.63903117834959	1.69349950273756
NFASC	0.179878101569967	0.174179588247487	0.30173667876412	190.778429268369	0.258816243615122	0.276410618074687	0.936346966038723	0.349094574052028	0.598961460021947	0.496567397646815	0.518490792816668
CNTN2	0.528414819304106	0.284136091474479	0.0629245295220775	6.76697883262072	0.736205717602057	0.438434631039646	1.67916871862133	0.0931191665770629	0.272161720317539	1.59359896764228	1.58768497348117
TMEM81	0.19781161540552	0.185209942553967	0.285502497198909	3.5348831523294	0.348794289409865	0.331153847922539	1.05326962557733	0.29221743584004	0.54089704368115	0.553013762800109	0.72001179022755
RBBP5	-0.021949326253037	0.0695035143037621	0.752153046473669	50.393032883	-0.0177367414122309	0.118043832627427	-0.150255553529951	0.880562997955023	0.948716229310507	-0.138691525580054	-0.100896224176369
DSTYK	-0.0321073224104894	0.0458070520226204	0.483349624562955	127.582777136357	-0.0441886015748152	0.0755336355230686	-0.585018863037774	0.5585350333524	0.767449442908943	-0.170664175535168	-0.160139622899401
TMCC2	0.228198132576397	0.115590013309053	0.0483586831862376	32.2393495284755	0.320445796305758	0.190956274270688	1.67811085301923	0.0933254604131097	0.272453082048064	0.648656393669461	0.656520562395518
NUAK2	0.234680404665697	0.14295254201557	0.100659130093649	7.01152309125099	0.32885889812615	0.260971265394618	1.2601345118547	0.207620842235169	0.442506633167496	0.669059572919824	0.675363121768636
KLHDC8A	1.24914330809431	0.276466478447215	6.23542836771041e-06	5.58696601964148	1.84244880938598	0.437526360945007	4.21105783296462	2.54177659379337e-05	0.000628071592029881	3.86211721942972	4.06530281087833
MFSD4A	0.895666178203355	0.641294455414605	0.162517778462903	2.6876262234862	0.936595319399575	0.81437270380184	1.15008191584412	0.25011013397687	0.494769903247104	2.74953552851714	2.03649125804003
ELK4	0.0997335029663995	0.0849989500943269	0.240655550507797	29.3088072191965	0.123495642954742	0.15294340971339	0.807459721122782	0.419401671540328	0.662057346144575	0.244309456491262	0.215417502277247
SLC45A3	-0.438047516149395	0.242676778304581	0.0710644097625569	3.42912899306104	-0.65318383260994	0.432042679736675	-1.51185024823947	0.130571963095959	0.334325521652598	-1.44837520396503	-1.52408707577728
NUCKS1	0.0031108732717337	0.0259930263625132	0.904735794558555	348.985925433462	0.00967216976657979	0.0498663002830988	0.19396204875175	0.846205598233083	0.933429717146974	-0.0598136667197739	-0.0395093484122494
RAB29	0.130364168836468	0.0475909356714465	0.00615767796514337	51.6976762833688	0.184759678119311	0.0903163930796702	2.04569371981374	0.0407865140231415	0.158348684000434	0.340720553973047	0.352628633756396
SLC41A1	-0.00563335547158036	0.0365143140014824	0.877390540146496	102.839832160894	-0.00216026149701498	0.0671684968519472	-0.0321618258299962	0.974342998993702	0.989722703383905	-0.0873364340455238	-0.0660100723274451
ENSG00000286619	0.148684493289668	0.300060106805156	0.620236143774468	224.179918777544	0.221362721625456	0.440928969076672	0.502037146910535	0.615641391139766	0.802854574551977	0.398384419141625	0.434607318339733
PM20D1	-0.0712212236754722	0.170749966971525	0.676599214661862	4.68421512300296	-0.01655050289586	0.361142696905024	-0.0458281533523925	0.963447219248975	0.985199814367772	-0.293776554604803	-0.0982394431041113
RAB7B	0.152495928340215	0.273068087381237	0.576534500792774	3.84062129037238	0.20043937789069	0.471122593374072	0.425450574244782	0.670508244900822	0.839425647395081	0.410381044933653	0.387745963868673
SRGAP2	0.330099398538076	0.142925061711318	0.020910435227819	29.7228620402094	0.499962047359333	0.246050464039545	2.03194921542184	0.0421587974266157	0.162058634714687	0.969394210072889	1.0585774602115
IKBKE	0.439386084460218	0.138173580495537	0.0014729676073714	12.527243553647	0.591759398449488	0.242070294131142	2.44457669031005	0.0145022244719732	0.0784769497288569	1.31337789539646	1.26417309843602
RASSF5	0.112602380074902	0.266031898555841	0.672100861873731	5.91248352554124	0.146336783538277	0.432572455988122	0.33829427073437	0.7351414407733	0.875496087036061	0.284814699526196	0.266574085994307
EIF2D	0.0280069449709018	0.0417744877947977	0.502582569770842	63.6354454163904	0.0388272350372686	0.0759535291032729	0.511197247786548	0.609212945666321	0.799528538739017	0.0185475940403945	0.0257883337171377
DYRK3	0.236659197447951	0.0635912628336596	0.000197989672877171	46.3407288264093	0.344096763272808	0.113593021150628	3.02920689834039	0.00245196698341564	0.0218890665335857	0.675287892755748	0.70949088877718
MAPKAPK2	0.079924894397772	0.0463283851285187	0.0844946851757544	88.1189608456398	0.113326383519476	0.0802506897964396	1.41215463452009	0.157904434805454	0.376203267901128	0.18196116475678	0.192641731963236
PFKFB2	0.281324100159611	0.123167308327855	0.0223667751031554	117.440413569851	0.509152312007461	0.196251724235781	2.59438389135249	0.00947606142167432	0.058129014962995	0.815872243994297	1.07916060671132
YOD1	0.131310182912865	0.0755495877134578	0.0821991542151152	30.2167430917856	0.20764772477456	0.137199979990301	1.51346760246786	0.130160924475848	0.33355950993739	0.343698166530528	0.403890271526063
LINC02942	0.204023583645593	0.261627143581971	0.435493447036	2.29406792349709	0.155893915989167	0.494590811282335	0.315197760316205	0.752611505971308	0.88453448130156	0.572566151183958	0.287978894766046
CD55	-0.0715306154294606	0.232702468110895	0.758545872435556	2.53905784501982	-0.117627889234396	0.444123159090971	-0.264854211780255	0.79112177266562	0.903547530195859	-0.294750376025479	-0.324619284216608
CD46	-0.172547723598989	0.0549091948901076	0.00167557792763422	140.025417476643	-0.250438618876158	0.0875391697508422	-2.86087496133408	0.00422473639442668	0.0325497562860867	-0.61270527470032	-0.622071295625358
MIR29B2CHG	0.108427020149669	0.0501287109824296	0.0305432996537811	268.545646395776	0.149314582990267	0.0899241462000576	1.66045038290474	0.0968238816361623	0.278169401157507	0.271672607399279	0.273243369710733
LINC02767	0.283988386130734	0.172595488538324	0.0998876250419738	4.08289637580098	0.488836313442148	0.326642695233293	1.49654751376887	0.134511035897041	0.340271837132079	0.824258177736999	1.03365950410214
PLXNA2	-0.040344380386545	0.0527304093807982	0.444208113573834	541.287627336591	-0.0529968113411285	0.0881222277852928	-0.60140117508438	0.547572816203628	0.759209306508788	-0.196590605044121	-0.17986709310431
ENSG00000286198	0.674690892063969	0.361825893474837	0.062225734923968	1.92247713660904	0.855173566938114	0.650930323144174	1.31377128477805	0.188923183684113	0.417572986917319	2.05400804819983	1.85413352152722
LINC01717	0.0238913597231358	0.163512744597578	0.88383207748187	4.96506698078871	-0.0140394733226987	0.332585135116592	-0.0422131714268497	0.966328762640087	0.986251881971891	0.00559364481186318	-0.0926155691952909
HSD11B1-AS1	-0.383116751517766	0.180348985637528	0.0336444164237079	13.0319508703798	-0.597562956789121	0.298898533432022	-1.999216757365	0.0455849062196316	0.170931455097298	-1.27547869149241	-1.39951475068092
G0S2	1.1865901587738	0.381687776929962	0.00187850166166711	7.73622298663777	1.47532524368321	0.518792311007297	2.84376852235664	0.00445834245866252	0.033782188303885	3.66522898322503	3.2430677147502
HSD11B1	-0.719694385101017	0.19791693004085	0.000276533119589406	4.39505703976186	-0.874701189456223	0.385731692051321	-2.26764149143298	0.0233510666169349	0.108627600531588	-2.33486862376589	-2.020212528394
UTP25	-0.0246909370035914	0.0834186518607531	0.767239089302716	17.4700759961727	-0.0308797596267669	0.15122073834616	-0.204203206282989	0.838194705897233	0.92961309224232	-0.147320841783954	-0.130332228439283
SYT14	-0.113394034114445	0.114570612541854	0.322305843883892	96.4666430026587	-0.16398129589866	0.184418172949914	-0.889181870070884	0.373905344794094	0.623407886147842	-0.426516957819015	-0.42843555030538
HHAT	-0.101427093760509	0.0559299347711354	0.0697598163642286	93.2797590640612	-0.155919115897947	0.100723300126147	-1.54799451271625	0.121623617650423	0.320354316808902	-0.388850592421799	-0.410378939487714
ENSG00000284376	-0.176830399311466	0.327090669192475	0.588772392511754	2.53689108603219	-0.379713759908238	0.529230924903878	-0.71748218412823	0.473076625493076	0.704104894348679	-0.626185147039692	-0.911604760495731
RCOR3	-0.00709744961703587	0.0310239807338975	0.819045341333625	255.77323645202	-0.019598354254323	0.0587838703300221	-0.333396799909477	0.738834778427545	0.876793588788332	-0.091944721830673	-0.105065619870816
TRAF5	-0.0646294429703546	0.125030656569499	0.605219844859487	21.4531015611184	-0.108414997494037	0.204701177487451	-0.529625666177143	0.596371495438031	0.791064436374759	-0.27302869313697	-0.303985460530429
ENSG00000287033	-0.290339281010774	0.238909720196843	0.224263983244256	2.0785108724214	-0.421411064592673	0.409581854607365	-1.0288811866352	0.303535509990632	0.552824129083036	-0.983458341980391	-1.00499290151539
SLC30A1	-0.0254200136892702	0.126362390637096	0.840567557005565	69.946435089304	-0.0148756776598628	0.202025893841312	-0.0736325298555412	0.941302786305826	0.975547841907729	-0.149615636278884	-0.0944883897325255
ENSG00000226868	-0.775844512065267	0.345164771150185	0.0245920622534152	7.72922867492035	-1.39921505998232	0.559502582662609	-2.50081966257174	0.0123906254917726	0.0701260012805477	-2.51160312204054	-3.19494973690579
LPGAT1	-0.0177075075092205	0.100261976627921	0.859812859771391	76.9371463830522	-0.021448301660594	0.161413456312033	-0.132878027338264	0.894289844433276	0.954602203069484	-0.125340251985647	-0.109208888855784
INTS7	-0.0515308331737005	0.0723257045783719	0.476165750250399	35.7890417312257	-0.0709815113717144	0.12694720745888	-0.559141967693196	0.576064834865569	0.778972025377553	-0.231800358391067	-0.220146859755021
LINC02608	0.712479813301543	0.314826975070029	0.0236305266896246	60.6081188166359	1.01127351127299	0.491348990765345	2.05815729813098	0.0395750362242463	0.155186816467937	2.17295000606068	2.20374565413462
PPP2R5A	-0.126831715202989	0.0473792271100156	0.00742962212566042	285.289172472816	-0.197883794976491	0.0858423393467824	-2.30520039973618	0.021155352502231	0.101766403943241	-0.468812531374361	-0.504365910523151
ENSG00000234915	-0.16482205270582	0.0813491026969836	0.0427537374452022	24.2306286709396	-0.276839614309976	0.156642342593159	-1.767335764564	0.0771720136342447	0.241126397798428	-0.588388454009803	-0.681200774216167
PACC1	-0.0274229868893254	0.0899679309262054	0.760512034304418	21.5133937017435	-0.0530869033003436	0.166065353331488	-0.319674768007599	0.749214889085389	0.882949594814881	-0.15592006482977	-0.180068869230024
NENF	0.0735586806884211	0.132611906740676	0.579105777698236	31.1927578780886	0.122338758787624	0.221146651280886	0.553201950285188	0.580125131655806	0.78050978456211	0.161923283336713	0.212826465217184
ENSG00000260805	0.231521981684746	0.215270578488711	0.282154103157561	3.36481274522496	0.437636501965108	0.377980385544716	1.15782860355153	0.246933988125652	0.491286593368318	0.659118325569967	0.918988897678446
ATF3	0.308369037874774	0.326314977572841	0.344656710607288	19.8368465830972	0.568980625973954	0.520619361951828	1.09289178919666	0.274441313752294	0.522703620039236	0.900997136071596	1.21315619860762
NSL1	-0.0384332834039908	0.0333313959797776	0.248883493106681	114.8766261326	-0.0733551241227371	0.0702947377199498	-1.04353649365589	0.29669988811016	0.545446713472229	-0.190575360117231	-0.225462965532028
TATDN3	-0.133759002903537	0.0787420774604328	0.089376116267767	44.9421078669132	-0.201797967596469	0.139945728537232	-1.44197303987582	0.14930997936524	0.364136224403759	-0.490616412903251	-0.513132359754729
SPATA45	0.20551031085835	0.220150750264721	0.350562842153656	2.87229537424183	0.298720171455349	0.403661830882722	0.740025805269008	0.459284336394921	0.694673383336586	0.57724567734398	0.607862364158844
FLVCR1-DT	0.109561152178656	0.137661415875553	0.426105230489968	6.47541916120016	0.227852593813888	0.255050418938087	0.893362946677609	0.371662838729359	0.621582263662349	0.275242327824807	0.44914248083332
FLVCR1	-0.124941251641749	0.0657007251691552	0.0572140043886376	47.1357707696786	-0.164154938672554	0.112562434250084	-1.45834567070435	0.144745287659842	0.356237886399034	-0.462862230866314	-0.428824452561248
ANGEL2	-0.0756651565402121	0.038446300381281	0.0490595467560445	79.3227498883563	-0.100571790419553	0.0739215990192199	-1.3605196823922	0.17366552872791	0.397247961762219	-0.307763989499048	-0.286419276484203
RPS6KC1	0.00187302736895843	0.0302188726644361	0.950577134641066	319.695734168033	-0.00722245875455662	0.0513903460923217	-0.140541158091865	0.888232435712972	0.95216884162297	-0.0637098302085511	-0.0773477162095711
SMYD2	0.181109119454686	0.396714243696541	0.648014039163774	4.95042806116245	0.228066208921525	0.612883942337282	0.372119732900452	0.709803704924976	0.861679177362177	0.500442069708759	0.44962090786708
PTPN14	0.00565737278891011	0.0382060674569271	0.882283385896918	149.592288454818	-0.00977715127704146	0.0709239140785297	-0.137854084959494	0.890355738744161	0.953172411353781	-0.051798469981014	-0.0830693806518472
KCTD3	-0.0263482781707388	0.0496753026099859	0.595827681404114	177.709927201143	-0.0302803618585444	0.0882132878995071	-0.343263045506702	0.731400579109649	0.873423427025674	-0.152537381362434	-0.128989776121819
USH2A	-0.385295850253372	0.305372718314712	0.207048397593815	3.24179304881315	-0.571825219327257	0.525867068951581	-1.08739499597741	0.276862281721589	0.524905779053464	-1.28233748135718	-1.34187075009608
ESRRG	-0.281364031330438	0.0516197479481538	5.01704614767516e-08	956.390492654259	-0.402081284181994	0.0855465140659583	-4.70014808402339	2.59972902551824e-06	9.90057100407802e-05	-0.955208428135072	-0.961700600669255
GPATCH2	-0.205102651608333	0.0558730320736928	0.000241726027318832	134.714078376999	-0.29026654529193	0.101214544739687	-2.86783432201829	0.00413291894844274	0.0320771887148115	-0.715173054902525	-0.71127264896907
RRP15	-0.10764842760355	0.0950538191614977	0.257424384271232	27.5416307501089	-0.159878995360322	0.155805968267435	-1.02614166285271	0.304824814462782	0.553792225342571	-0.408432459370183	-0.41924775689574
TGFB2	0.152520888345609	0.0526480202744565	0.00376759481476087	396.584923047578	0.246287086522475	0.085313518836863	2.88684712435114	0.00389123248037567	0.0308027208291685	0.410459607427964	0.490429633989241
LINC02869	0.145892481541155	0.216610977508554	0.500614603379202	3.33677464406932	0.170359663548456	0.414810416918167	0.410692828820797	0.681297785949511	0.846201569424821	0.389596464025078	0.320377374313957
LYPLAL1-DT	-0.111801407428605	0.0587294040475374	0.0569531696297772	107.806032383956	-0.187767190290472	0.0962237762468558	-1.95135960792858	0.0510142828511468	0.183667844678409	-0.421504109345137	-0.481708069393896
LYPLAL1	0.0816465746225398	0.0223170710386752	0.000253714800945143	249.8612582229	0.111531764118138	0.043716867397904	2.55122955409851	0.0107343597980624	0.0635675924486383	0.187380213780613	0.188622379369653
ENSG00000277007	0.430570085326311	0.109254636026473	8.11501674934225e-05	10.0998816134165	0.626133988707778	0.189167804614245	3.30993950045888	0.000933161385670986	0.0104722463378654	1.28562922824361	1.34116078641318
ENSG00000287676	0.514955127860506	0.242537902359486	0.0337375609764742	3.14187203222821	0.828111329772744	0.421021562842813	1.96690954302005	0.0491936401635366	0.179816923859399	1.55123411572074	1.7935230806406
LYPLAL1-AS1	-0.0206758398693672	0.160473327148115	0.897482003370155	4.73335072480562	-0.00293146163475743	0.287902839000628	-0.0101821213188907	0.991875982980727	0.996835084294433	-0.134683182424913	-0.0677373050050229
SLC30A10	-0.250887727939384	0.0839296525211633	0.00279652143749713	145.834954331541	-0.351827760340047	0.135556583677999	-2.59543100596115	0.00944723679125654	0.0579797825713823	-0.859283191981763	-0.849149364880664
EPRS1	-0.0958830653046841	0.0417499793946121	0.0216415130026182	136.897004461751	-0.15383170722086	0.0775952994696056	-1.98248744798152	0.0474247108580444	0.175284677069533	-0.37140056798669	-0.405703835967792
BPNT1	-0.0939290660947614	0.0794010026655045	0.236820727863193	21.7500345912619	-0.135663237810095	0.139313508326541	-0.973798158123401	0.330156767820352	0.579353072712712	-0.365250286791162	-0.365012486819816
IARS2	-0.065220454619427	0.0534720268040936	0.22257419956791	71.0070068784424	-0.0941625522927548	0.0898032082752699	-1.04854329930087	0.294388363920831	0.542669534316709	-0.274888923076251	-0.272064707560774
RAB3GAP2	-0.0672856459728555	0.0332939206122691	0.0432840173768611	228.738851843673	-0.101122500411987	0.0630910791749483	-1.60280188157155	0.108978401306397	0.299435355455605	-0.281389185451823	-0.287652684322519
MARK1	0.0918504300334031	0.0492026215574579	0.0619324296652772	223.697069491004	0.122956909324925	0.0910534884931673	1.35038109313244	0.176893772348418	0.401500835741335	0.219497207347772	0.214210917521372
MTARC2	0.0156046437914242	0.0661021857736613	0.8133795171467	138.336410844433	0.0334462495009077	0.116100597924314	0.28807990741539	0.773285572525398	0.893846184080328	-0.0204890848579743	0.0137367097597265
MTARC1	-0.147603069623648	0.0822960601930392	0.0728831387561537	43.7367183614137	-0.18578106436143	0.137471688723933	-1.35141326978612	0.176563085386342	0.401106488579258	-0.534191099518249	-0.477259805657236
HLX-AS1	0.233199118060774	0.220216478426611	0.289620735070066	6.68795110685146	0.207401538715987	0.350408897052229	0.591884339869011	0.553928041050679	0.764316282029972	0.664397171264191	0.403338896358553
DUSP10	0.322396707595677	0.295740561001282	0.275654319437061	2.65690786033546	0.475580589714963	0.481310676645738	0.988094826878333	0.3231062090547	0.572597333332203	0.94514971958516	1.00397107684958
ENSG00000236230	0.262932243800422	0.239833175759026	0.272941794164828	5.19695773962294	0.422868104015072	0.425007526044144	0.994966154954983	0.319752725542701	0.568982919579778	0.757983229637299	0.88591258157528
TAF1A	-0.152952362873419	0.106509677648903	0.150990410842855	10.4912513017438	-0.18885638281903	0.201710504920549	-0.936274404218155	0.349131923147505	0.598961460021947	-0.551028188047436	-0.484147499621445
TAF1A-AS1	-0.18020018412396	0.156753101726853	0.250317021912413	5.24136859796844	-0.279162987279092	0.257748241966428	-1.08308396266561	0.278771156685063	0.526496463784017	-0.636791663183613	-0.686404359534765
MIA3	-0.0490771332414064	0.0429034005968578	0.252665755882526	113.486131528825	-0.0683582801179635	0.0738614680908962	-0.925493114134147	0.354709463859416	0.603667457043849	-0.224077251607593	-0.214271691273354
ENSG00000272750	-0.23805735952819	0.232076091271239	0.304998654248134	2.55934676170941	-0.398808153363706	0.423672902546341	-0.94131144797509	0.346545277817748	0.596010805082779	-0.818899156425174	-0.954369872586291
AIDA	0.0903090350066194	0.0699428090512452	0.196639886591529	42.8079461943113	0.130110407545577	0.122552049719229	1.06167467491295	0.288383400133234	0.536408715781198	0.214645612321547	0.230232382353931
BROX	-0.111033785520917	0.0961624115691808	0.248234391718183	38.7316632013771	-0.166193659115413	0.154765000714721	-1.07384523857405	0.282892050440393	0.530822880972051	-0.419087992409085	-0.433390510575267
CAPN8	-0.0701858533085633	0.264963925213119	0.791095483835288	3.27132962866188	-0.236655908003788	0.494165153283758	-0.478900437295498	0.632009459857448	0.813854147298784	-0.2905176899821	-0.591202591848863
CAPN2	0.187116090029292	0.0613499667999312	0.00228857620615468	437.606442455466	0.26976416104297	0.102959220200874	2.62010687839961	0.00879022130243844	0.0549657668999034	0.51934922073496	0.543010498931033
TP53BP2	-0.115880421368638	0.0350344459379079	0.000940944296569089	300.428961597606	-0.158729236609404	0.0605705341077868	-2.62056854785102	0.00877832802884678	0.0549657668999034	-0.434342949097112	-0.416672678406089
ENSG00000288999	-0.221756716891677	0.208390869750675	0.287266028810537	2.81611885592394	-0.349780707962105	0.353577181116192	-0.989262674864646	0.322534640851911	0.571924345806393	-0.767592310765633	-0.84456464609386
ENSG00000291068	-0.164816425303285	0.0572502476641298	0.00399093864824164	48.2323258733048	-0.257049498395109	0.104132576303943	-2.46848303882188	0.01356870822097	0.0749748267555862	-0.588370741562526	-0.63687747442881
ENSG00000290989	-0.0701524503272199	0.0867660233326758	0.418788743194315	36.0478893194471	-0.101153814744089	0.139550742681382	-0.724853288491917	0.468542040126587	0.700771482364614	-0.29041255292422	-0.287722818046614
FBXO28	0.166566483909252	0.042301559762884	8.23017545304422e-05	123.650302209092	0.208800098377687	0.071601134531764	2.91615628359992	0.00354372943214245	0.0287907899823018	0.454668613161637	0.406471206417913
DEGS1	-0.154786789871936	0.0733518487299603	0.0348414627477727	38.2089944976331	-0.213429234021127	0.128910319200075	-1.6556411879632	0.0977945039213399	0.279545661872493	-0.55680211150465	-0.539182541111145
CNIH4	-0.0339068305439266	0.0548500523392609	0.536461196147136	37.1683095216302	-0.0466499976489273	0.100265162125103	-0.46526626656945	0.641740788883817	0.820541023489769	-0.176328190637158	-0.165652334222448
WDR26	0.111107397392836	0.0324510601698637	0.000617418447152239	171.294534807289	0.148439037345696	0.065452437143566	2.26789167560107	0.0233358098469414	0.108605004724709	0.280109188986345	0.271282437685433
CNIH3	0.0270645524305991	0.0475258432127501	0.569037074312887	202.281188273994	0.0312154886504913	0.0826661240728242	0.377609196035274	0.705720932204578	0.859495824917757	0.0155813803950678	0.00874054488872507
DNAH14	-0.243547998607152	0.3586750482402	0.497124364124843	44.6877696663484	-0.331983483893379	0.569336845031436	-0.583105567100699	0.559822236275655	0.768038328755481	-0.836181135919991	-0.804704763454752
LBR	-0.158094257296454	0.0488849501216738	0.00122066582563262	58.8883491896442	-0.219848063773942	0.0958078289539826	-2.29467744102142	0.0217516165570715	0.103531135505978	-0.567212481479488	-0.553558592097501
ENAH	0.269600199125541	0.0472675259224755	1.17228345010391e-08	341.372448655072	0.394951187450859	0.0836264185865177	4.72280403880088	2.32614962273305e-06	9.10608681634447e-05	0.778970853399094	0.823387942137231
SRP9	-0.145333507902577	0.0410770255120152	0.000403058868242145	95.7093958113182	-0.215208643294519	0.0770311720182752	-2.79378643289319	0.00520948707138032	0.0376556459422198	-0.527047574226984	-0.543167828059853
EPHX1	-0.0136756447992855	0.0495472145406612	0.782538554620543	346.260875565169	-0.0202234038398524	0.0813595381448714	-0.248568321563502	0.803694715227994	0.910006231356254	-0.112649822387753	-0.106465523756198
ENSG00000242861	0.0835666479073423	0.0897255441582591	0.35166815219574	19.9046479443816	0.136556509572473	0.160622379451296	0.850171128325738	0.395229950988872	0.642495576846063	0.193423711934342	0.244669514194243
TMEM63A	0.0665278262663548	0.0399844026350683	0.0961435192149641	127.797257605477	0.0858678270708561	0.0698829319107338	1.22873818718054	0.219169983693856	0.457710940978818	0.139793421911518	0.131143667250741
LEFTY1	0.578129063299973	0.155117718159702	0.000193746064726462	9.01891273353072	0.79631909161099	0.283245503023248	2.81140947733115	0.00493249680552857	0.036194572539338	1.75007629805521	1.72231900538322
PYCR2	-0.112047656715372	0.125297195371992	0.371185414263247	15.2405204153239	-0.147596751307624	0.233377328002634	-0.632438260266474	0.527100539754466	0.743149866514886	-0.4222791876308	-0.391739601433131
SDE2	-0.0953461540687274	0.116540692795298	0.413279447266439	11.1171030191831	-0.102529381742268	0.202158991688425	-0.507172007962378	0.612034133876663	0.800874683675662	-0.369710620999299	-0.290803632161104
H3-3A-DT	0.553285391606699	0.0756214170113859	2.54489584075585e-13	19.6156801396306	0.822689328421299	0.139295670703239	5.90606530890676	3.50375119915225e-09	4.09686986619829e-07	1.67187996815544	1.78137959485298
H3-3A	0.00081476715735605	0.0757491248010245	0.99141801833161	60.4444370228511	0.0143292435727067	0.124248766351072	0.115327049060742	0.908185899349835	0.959910536415488	-0.0670407414219959	-0.0290790467743623
LINC01703	-0.0716522420866534	0.117457661057432	0.541844500269293	8.26595275269836	-0.114817131337938	0.211041002464951	-0.544051298074205	0.586406172955684	0.784476664486442	-0.295133200204122	-0.318324118215038
ACBD3	-0.10233208932071	0.0445316004563356	0.0215637427930233	89.5455811475639	-0.146881457426764	0.0774565647832076	-1.89630740580697	0.057919407568137	0.199610518473121	-0.391699097757766	-0.390137580239632
LIN9	0.205052757153631	0.121834912919927	0.0923677846894625	11.9779663130423	0.332723927399184	0.216033801755762	1.54014753568678	0.123524394936623	0.322983254226276	0.575805510975547	0.684019506192686
PARP1	0.000277575781173919	0.0522412507289706	0.995760584115566	84.4439654495829	0.00618212445753347	0.0941807654913929	0.0656410512834327	0.947663605374612	0.978625138544898	-0.0687315701605928	-0.0473258930535121
STUM	0.050860327149588	0.146158467752332	0.72785467161278	126.295618460399	0.0450765066006402	0.229749721212071	0.196198308153907	0.844454952221722	0.932434211532318	0.0904794177351202	0.0397846305628699
ITPKB	0.340678528072087	0.0424163959837729	9.60802130312034e-16	1391.56097904948	0.469692375513252	0.0741958037889267	6.33044392711803	2.44456845704658e-10	4.46258466291463e-08	1.00269239213339	0.990783428813691
ITPKB-IT1	0.407397652781068	0.148645959060011	0.00613038470755658	4.97686971119362	0.572342775307285	0.280328005507448	2.04168960668497	0.0411823303791554	0.159332156246343	1.21269318230566	1.22068629865717
ITPKB-AS1	0.165899199412591	0.0909656156892844	0.0681887823128003	28.0067309156886	0.196091412688745	0.180719142446714	1.08506165995428	0.277894346785073	0.525698410065027	0.452568311753613	0.378007963043421
PSEN2	0.083967582305518	0.0876683764535649	0.338170457556069	32.5305946657367	0.11418091840444	0.145355190742193	0.785530381277926	0.432142664629222	0.672614605030171	0.194685667045285	0.194555606851486
COQ8A	0.391911733744285	0.10033590490127	9.38377136063508e-05	20.708582348516	0.5874086398603	0.17017445937126	3.45180259147339	0.000556854976888915	0.00716950483482992	1.16395070781348	1.25442884134927
CDC42BPA	-0.0561391552787167	0.0261320819047508	0.0316911348176254	1011.567394212	-0.0844932589666278	0.0521525779975093	-1.62011663106401	0.105207225505627	0.292988366173049	-0.246305214197298	-0.250408695606652
ENSG00000287532	-0.014754574992261	0.136201148698393	0.913734481948224	5.97874874845367	-0.0378752338877771	0.25465986123344	-0.148728714860399	0.881767702049521	0.949313493759925	-0.116045793094111	-0.145999771982703
ZNF678	-0.0932531258631896	0.0457285499852907	0.0414225083702718	93.7293762446785	-0.157853768681091	0.087528205490715	-1.80346172752092	0.071315730896034	0.228849941834986	-0.363122741153259	-0.414711920439448
SNAP47	-0.106603258630617	0.0636272668929745	0.0938491955674313	32.4144263151656	-0.159684070248859	0.117286065866618	-1.36149225459107	0.173358179586127	0.397001770711189	-0.405142753290602	-0.418811189258207
ARF1	0.0965580546997208	0.0939816717613377	0.304225715263929	46.7311336649118	0.134904957245609	0.15872268526959	0.849941248262489	0.395357751251112	0.642586551274861	0.234314621456145	0.240970584424806
C1orf35	-0.0773939866705564	0.0642582008482748	0.228426537773446	39.0026126929831	-0.118663394034733	0.114134545404031	-1.03967991123695	0.298488636736412	0.547576057343562	-0.313205543101999	-0.3269384717289
MRPL55	0.0643395214062828	0.196536457423494	0.743390434545115	10.8260588821919	0.0843619571276084	0.316029306110579	0.266943462192997	0.789512692435614	0.902692767795579	0.132905655446394	0.127771017731028
GUK1	-0.178711010862523	0.0777504817964876	0.0215322303324442	59.0146001828583	-0.260993612935112	0.1286293373761	-2.02903644113467	0.0424545787644437	0.162839556292757	-0.632104437999393	-0.645710983636348
IBA57	-0.0718799078426844	0.0738985225869917	0.330710397892753	21.211840555361	-0.11128964538181	0.128166087012204	-0.868323657031155	0.385217174894228	0.633471390647829	-0.29584978617359	-0.310423718934825
OBSCN	0.0991297751090688	0.260812518422474	0.703885595683555	6.12791605686362	0.112485459823953	0.428924452453966	0.26225005168253	0.793128667612852	0.904396192465671	0.242409201839519	0.190758341627611
ENSG00000269934	0.0969296043577376	0.28199840096649	0.731053897696053	2.22060751380061	0.0491458246368533	0.494518768098112	0.0993811111069961	0.920835679664469	0.966372400375277	0.235484087064576	0.0488985541005121
ENSG00000287315	-0.509750261215802	0.208354806460333	0.0144231156437341	4.12851122347314	-0.621817082020709	0.394034153181106	-1.57807915126309	0.114547427206443	0.308529580355807	-1.67406211438457	-1.45383595164529
TRIM11	0.0341638916408429	0.204846580118503	0.867544773079983	6.09760683336736	0.0663472538609391	0.352395147097643	0.188275163285819	0.850660954005035	0.935965442761987	0.0379268000982653	0.087424053776712
ENSG00000231563	0.252073143526798	0.0828578101478676	0.00234826474256065	16.655103279698	0.347252531205197	0.136197560902704	2.5496237150184	0.0107839242023193	0.063797752638721	0.723803829833004	0.716558762898197
RNF187	0.208188236339456	0.264244320880465	0.430777038296273	11.9507438025604	0.346528099667677	0.409666919753628	0.84587767026949	0.397620990522505	0.643983298972263	0.585674541923779	0.714936276382653
RHOU	0.0260686392194403	0.0705113771898387	0.71159986976952	117.797870987525	0.0270776160892303	0.118115224782406	0.2292474669469	0.818676581474753	0.918977752725399	0.0124467085569917	-0.00052691806114445
LINC02815	0.172556906819231	0.23252946651403	0.4580351139878	2.5139884492045	0.291315452499731	0.447732132616164	0.65064674004417	0.515274551121061	0.734171847686825	0.473523679831785	0.591278248152509
LINC02814	0.390338316671178	0.185677370880364	0.0355322949892824	52.6138126930384	0.678012310690354	0.281790787697022	2.40608401797487	0.0161245558696673	0.0841751691007729	1.15899832227088	1.4573510314623
RAB4A-AS1	0.0687251715775928	0.0640570593482986	0.283327526338706	26.9452430558474	0.0858251446413873	0.120139871229617	0.714376865589892	0.474994173342819	0.705491553433211	0.146709643514455	0.131048072756745
RAB4A	-0.0929225981957035	0.0507573009345435	0.0671417807641684	176.877654987727	-0.133104498018917	0.0928171541524634	-1.43405062603274	0.151557816233163	0.367294680630085	-0.36208239370193	-0.359281757837222
ENSG00000237481	-0.210024921541151	0.172170073841952	0.222514570588387	3.96489239565833	-0.327386154811258	0.298477503398331	-1.0968537028211	0.272705349959379	0.520668490143578	-0.730666072531904	-0.794408270194958
CCSAP	-0.0555947622870238	0.210537388868406	0.791732736276639	23.0345468708863	-0.070564735743432	0.328647330761977	-0.214712639168028	0.829991367767401	0.925063859583456	-0.244591718120747	-0.219213420496964
NUP133	-0.0389550673972157	0.0472326047266806	0.409513819344616	87.1080590782987	-0.0616320542343737	0.0809258411596702	-0.761586822591945	0.446306642019355	0.684301150645034	-0.192217693576407	-0.199207174847158
ABCB10	-0.040539052846682	0.0422202997889584	0.336965043233344	85.4849749724656	-0.0544719675696855	0.0743173898750926	-0.732963949100448	0.463580417665838	0.697190363244549	-0.197203343455062	-0.183170954083841
TAF5L	-0.135158595902295	0.0597845163505526	0.0237739645222566	38.6068322411305	-0.200786908038848	0.107585869425814	-1.86629442240368	0.0620001847244922	0.209122040859948	-0.495021681061977	-0.510867921483216
URB2	-0.123419214905922	0.0849574280536417	0.146301969315306	19.450193875772	-0.162817046922736	0.151128506759778	-1.07734172998571	0.281327625873554	0.529247696792582	-0.458071566741313	-0.425828018514813
GALNT2	-0.25304666236215	0.037722367824296	1.97130155658146e-11	424.527813351336	-0.365649077136551	0.0651161597109643	-5.61533540613548	1.96181324017797e-08	1.70827422678533e-06	-0.866078513963109	-0.880104533130451
ENSG00000227006	-0.784445938275677	0.18631211975806	2.54934754289805e-05	4.04375130929046	-1.13631427535223	0.329749877119314	-3.44598847247204	0.00056897462984758	0.00725513622806358	-2.53867641337452	-2.60613912348551
PGBD5	0.144672366057665	0.177365354919393	0.414686427668603	32.6066292697149	0.207203470844051	0.281425184498337	0.736264848554362	0.461569533972249	0.696318117267473	0.385756107654219	0.402895289979297
COG2	0.156793415884883	0.0468284987312272	0.000813242733457892	59.614775704371	0.210307356861423	0.0855051436806894	2.45958719918413	0.0139096902672523	0.0763092176881765	0.423907538035476	0.409846965808059
AGT	-0.112140094861339	0.0661650454183451	0.0901031120898628	371.541322834175	-0.14461960790135	0.118497086717052	-1.22044863640128	0.222294849515491	0.461727024013948	-0.422570139944396	-0.385071787041651
ENSG00000244137	-0.25321676397876	0.139893350614291	0.0702849249779678	9.28275116315069	-0.356702833315466	0.25845517624455	-1.38013422094497	0.167545322488184	0.388882583162891	-0.866613914780391	-0.860067912397226
CAPN9	0.0890393768630543	0.132289187176154	0.500905193546671	9.92356837576455	0.117074822475304	0.23064860307188	0.507589557951145	0.61174121512186	0.800647475201557	0.210649318686696	0.201036992723127
C1orf198	0.0879752751042008	0.0385600871908914	0.0225182081259417	214.607181186288	0.121880692931273	0.0766892322077153	1.58928039077449	0.111997103830249	0.304271554673221	0.20730002099795	0.211800549534792
ENSG00000223393	0.0494922470374498	0.135158584213264	0.714231445879479	12.7256991918804	0.0472318022173152	0.232990892097085	0.202719521746946	0.839354263831649	0.930272349505059	0.0861733374946924	0.0446117783248748
TTC13	-0.0764469453295848	0.0446058947789581	0.0865598503355285	98.4087159168137	-0.115735758715894	0.0783680796226932	-1.47682269711226	0.139723170770348	0.348771804811153	-0.310224697193164	-0.320381539042747
ARV1	-0.196791601303238	0.0743371122448329	0.00811406819975521	33.2584695550374	-0.277363659468121	0.127748469223708	-2.17117012167411	0.0299183150049994	0.128338707895975	-0.689013731937118	-0.682374461664309
FAM89A	0.450727862554412	0.134662551113876	0.000816642888245658	49.9234273903125	0.641852409271135	0.2134941951905	3.00641621051294	0.0026434689558502	0.0231935554782541	1.34907654060693	1.37636483826465
C1orf131	-0.0856318832135752	0.0894987812992084	0.33867131878562	30.9929347295253	-0.115227851010904	0.153164927387871	-0.752312249129358	0.451863303287263	0.688571933203504	-0.339134612029944	-0.319243994140564
GNPAT	-0.0351759282511353	0.039699853507509	0.375592307598158	74.6900660143037	-0.0494100581682279	0.0719068575998075	-0.687139722378303	0.491994684697858	0.718219902835144	-0.180322720278878	-0.171833954903927
EXOC8	0.341892382243921	0.136988053528878	0.0125679647783312	7.90881524974115	0.486441162452722	0.246282368570626	1.9751359598981	0.0482527209687034	0.177366175905096	1.00651304080573	1.02829515981042
SPRTN	-0.063411516913843	0.105672021130251	0.54845386382462	15.1683109782177	-0.0863473279901614	0.183368075724612	-0.470896188711935	0.637714869869992	0.817887950532236	-0.269195228064483	-0.254561195648089
EGLN1	0.0923100839369523	0.074086235692624	0.212771163017803	149.147488613762	0.121980734710335	0.12735607595854	0.957792816654038	0.338167242147763	0.586961478803093	0.220943984165845	0.212024609958879
ENSG00000233461	0.27037848746896	0.189299104595339	0.153201612172116	3.53568420992911	0.321805325342753	0.381668620624798	0.843153741106491	0.399142465970159	0.645454100714648	0.781420543316532	0.659565456793082
TSNAX	-0.131567237679357	0.0429883982988924	0.00220946396548698	67.3598261186577	-0.198673467743044	0.0819226161422644	-2.42513578177281	0.0153026621099764	0.08146460475485	-0.483717754820465	-0.506134515766111
DISC1	-0.13778586163724	0.192294336271824	0.473660295517471	5.43206386165397	-0.148239243152101	0.342012907545553	-0.433431721088937	0.664701159754407	0.835605631930739	-0.503291092310066	-0.393178570196942
SIPA1L2	-0.226150208663128	0.18092110850963	0.211301923773739	62.5003294317835	-0.337025695127715	0.277972920398327	-1.21244074654742	0.225343711413745	0.465868652876981	-0.781420980545766	-0.815997645269699
MAP10	0.230059278775312	0.184683451872136	0.21287633788906	3.47282375708966	0.262634350772016	0.340451378564075	0.77142983494363	0.440452196615476	0.679166505555151	0.654514416749095	0.527042087253915
NTPCR	0.0420506726611575	0.0523623373800123	0.42193372019189	57.9496985242163	0.0625564074390443	0.0908503731260833	0.688565223086401	0.491096912377174	0.717729251076518	0.0627507205769272	0.0789338143497035
PCNX2	-0.408431347729331	0.1186677809281	0.000577846889690055	186.165038199021	-0.594784522331599	0.179034126898343	-3.3221851757309	0.000893153982981406	0.010138657839808	-1.35515727286631	-1.39329197846826
COA6-AS1	-0.142714266919517	0.114646505311854	0.213197909344123	24.6040063480561	-0.230283354351122	0.198096368028645	-1.16248145608516	0.245039952901348	0.489095699810902	-0.518803421167521	-0.576930183987625
COA6	-0.145311051102757	0.130730321614623	0.266339044659239	13.4858301661825	-0.177668693987563	0.2303092582997	-0.771435309632077	0.440448952671357	0.679166505555151	-0.526976890660202	-0.459090785040391
TARBP1	-0.23505736493772	0.0597752303005423	8.41180753651586e-05	152.436521372678	-0.333488973510599	0.0958224752642883	-3.48027926215433	0.000500891384953404	0.00660923070652389	-0.80945656800305	-0.80807656117023
LINC01354	0.105691778340846	0.0925300331275457	0.253353046132672	30.4851322886386	0.126239587030236	0.165476254030139	0.762886419988958	0.445531135735675	0.683756714275648	0.263063337663345	0.221563027466744
ENSG00000288760	0.204510009263599	0.324976094253171	0.52914752891828	5.18444261631643	0.303260958237244	0.555782897126094	0.54564643821424	0.585308996498451	0.784067936537773	0.574097192914298	0.618032221408302
IRF2BP2	0.223255683086665	0.0368267947880682	1.34174908438168e-09	100.00320748201	0.325674906075858	0.0715086990524519	4.55433968721728	5.25503819072015e-06	0.000174043909370581	0.63309986017539	0.668232034979013
TOMM20	0.087306375017575	0.137480012217453	0.525397260633959	25.6037743497139	0.131578494731248	0.22618706591463	0.581724221052098	0.560752454064882	0.768489459416327	0.205194634463723	0.233520411020582
RBM34	-0.364889090726256	0.21649455322609	0.0919032567319895	2.66077526378315	-0.565303145971072	0.401942075449437	-1.40642938497785	0.159596659662224	0.378405994945546	-1.21810648845609	-1.3272634676605
ARID4B	0.00282426344174747	0.0220464969507225	0.898065988710933	509.884919605512	0.00208342574787924	0.0493141659066494	0.0422480175741615	0.966300984218531	0.986251881971891	-0.0607157812338773	-0.0565056195608027
GGPS1	0.0270413961002002	0.0529399705291469	0.609495617938616	77.8293310726725	0.0359401912837274	0.091457252131364	0.392972568562469	0.694339742009187	0.852619462529384	0.0155084950312015	0.0193223126822993
TBCE	-0.0213470660197559	0.0522736431777116	0.683000954565593	55.5711535702273	-0.0343825617471149	0.096915194261975	-0.354769569508102	0.722762227400416	0.869050257692564	-0.136795890326594	-0.138177344109341
B3GALNT2	-0.196794299354824	0.0383299087894425	2.83312015185872e-07	150.079970335591	-0.28252112662378	0.0703667631221187	-4.01497971611222	5.94509074520979e-05	0.00122814865394692	-0.689022224149321	-0.69392547853895
GNG4	1.36370031251728	0.303122602040957	6.83250156264512e-06	3.45874257865618	1.87925139973891	0.486520898757674	3.86263242655672	0.000112171723125026	0.00206881662547084	4.22268941748424	4.14772841425435
LYST	0.140954547032206	0.0344296672467776	4.24021448057651e-05	315.681485585099	0.19867766073165	0.0571756129464876	3.47486717663349	0.000511106354320396	0.00671343074801167	0.374054141591724	0.383800301391679
NID1	-0.675116778084651	0.0995025372242221	1.1615066771527e-11	90.3344552711562	-0.945144590857517	0.16537776667432	-5.71506442409999	1.09662470176649e-08	1.08992310636681e-06	-2.19455903879669	-2.17798239754394
GPR137B	-0.138199760247049	0.0367014042101572	0.000166204836270026	147.709853567534	-0.214234063368324	0.0737953225942313	-2.90308458364367	0.00369506824695297	0.0296700049093306	-0.504593852732813	-0.540985092070772
ERO1B	-0.0990319179208519	0.053013550597492	0.0617552209433948	89.8012156040724	-0.147684746115611	0.0934396690937446	-1.58053584251722	0.113984205332272	0.307707474482322	-0.381311692276998	-0.391936680635241
EDARADD	-0.443552688469439	0.241141388103736	0.0658580690525974	9.88782751741071	-0.696690703137907	0.368416146063534	-1.89104280738489	0.0586186301200015	0.20103016654138	-1.46570292734699	-1.62152804446672
LGALS8	-0.178250306635927	0.072294968235865	0.0136784870425884	22.2297981158773	-0.21321947977084	0.138222182712886	-1.54258510165288	0.12293147511054	0.321997670531123	-0.630654355252612	-0.538712761118085
ENSG00000230325	0.182250333710611	0.102989742263914	0.0767943074475749	15.4073671252826	0.291194438845596	0.179819197731648	1.61937347357181	0.105366930712325	0.293296155351407	0.504034081692509	0.59100721767984
HEATR1	-0.119016828490909	0.0506446763371064	0.0187715796109664	49.113895731725	-0.144087719912227	0.0909678928591566	-1.58394039241202	0.113207284338833	0.306303435695966	-0.444214900757926	-0.383880534251793
ACTN2	0.631916847970127	0.295938414394776	0.0327366365875718	15.8317104873833	1.00849989837437	0.457969272571796	2.20211258434651	0.0276573567718426	0.121719584907322	1.9193752409238	2.1975336806157
MTR	-0.0887103574486007	0.0356312434772523	0.0127858528010235	224.331349076215	-0.130290235488915	0.0655197072065595	-1.98856559413733	0.0467491721804453	0.173767440329974	-0.348824217891834	-0.352978742618201
FMN2	0.131639885855545	0.0331398093196846	7.11944304714043e-05	3524.90342123964	0.17998181511129	0.0676608249919842	2.66005942334596	0.00781268662097442	0.0504945677923527	0.344735918131538	0.341927804344459
ENSG00000233735	-0.118909703491334	0.199261394489584	0.550672742064469	3.17481263327283	-0.311758158134072	0.404066035789001	-0.771552495188852	0.4403795194213	0.679166505555151	-0.443877721056361	-0.759406737875566
RGS7	-0.06483123009128	0.105835048693449	0.540161610178721	440.42133266054	-0.109263285398919	0.173109489885236	-0.631180217048504	0.527922695576727	0.743840042834342	-0.27366382519282	-0.305885344253992
ENSG00000287738	0.00543015516901285	0.162105364220921	0.973277708252056	8.74537646994059	4.32782967896687e-05	0.272370159663682	0.000158895147849926	0.999873220015278	0.999925806377934	-0.0525136454262498	-0.061074873600246
FH	-0.318438611054095	0.0970216859057397	0.00103022987969442	17.0599915297791	-0.435466991063663	0.179643488855388	-2.42406220140943	0.0153479764356367	0.0815813715691056	-1.07190197097204	-1.03647351766957
OPN3	-0.0345938178066396	0.18343083214819	0.850411619233267	7.11922340038825	-0.0396838578026981	0.311059668717682	-0.127576352042975	0.898484246519484	0.955740469387272	-0.178490507193877	-0.150050490044612
CHML	-0.32037403461975	0.17509876550505	0.0672983797428827	7.20140065383894	-0.476604225750733	0.305109610400908	-1.56207542962833	0.118270220347361	0.314906234439609	-1.07799378467431	-1.12860728754245
WDR64	-0.625380217391183	0.206126283914692	0.0024136131825802	4.05219057877568	-0.772124229073196	0.354745325486188	-2.17655927675714	0.0295134663985996	0.127177876367239	-2.03801146579364	-1.7904741384881
ENSG00000288723	-0.145683166365227	0.103167925880203	0.157921265767314	16.8955959771458	-0.182894431177223	0.1814322951087	-1.00805885229886	0.313426209846987	0.562521507537946	-0.528148136528532	-0.470794704161615
PLD5	-0.69805248393852	0.685429465266395	0.30848019795243	20.1180123288965	-0.927592355207512	0.848353115654886	-1.09340360527993	0.274216631306419	0.522553848963767	-2.2667499791527	-2.13867120775606
ENSG00000272865	-0.725352125087626	0.523639506818792	0.165987420953853	106.611264177118	-1.01644038751985	0.657739801181999	-1.54535332314275	0.122260824060976	0.321040091362228	-2.35267655924106	-2.33766134953377
LINC01347	-0.0822160998598938	0.220191550667568	0.708862335142908	8.12256685870671	-0.118368636150648	0.355100306340881	-0.333338592045651	0.73887871126735	0.876793588788332	-0.328383313860803	-0.326278311772427
CEP170	0.206572339692256	0.0336038372147235	7.88207971087163e-10	319.175745543278	0.295892742288061	0.05646883366823	5.23993011838199	1.60637416394066e-07	9.57934459763278e-06	0.580588450428592	0.601529860036669
SDCCAG8	0.24792810544687	0.0266593838703904	1.40652179283195e-20	745.699674053085	0.352515745826914	0.0463031439531696	7.61321404402784	2.67362466209023e-14	2.39155726023971e-11	0.710757176779989	0.728346619044522
AKT3	0.0892962263839338	0.0348345008787379	0.0103639982983254	1545.87900639276	0.120225513078054	0.0668730044120813	1.79781832945933	0.0722058017075264	0.23062873985241	0.211457761581823	0.208093495308743
AKT3-IT1	0.218742707245581	0.15950514214462	0.170255463403473	4.85170849224184	0.308394346320751	0.300680721944383	1.02565387074531	0.30505476514012	0.553916884195849	0.61889511008627	0.629529309142851
LINC02774	-1.15453647381324	0.170163047167791	1.16180116361242e-11	16.9101276669268	-1.78008026723767	0.331150059029325	-5.37544904100421	7.63920559451116e-08	5.31771938077061e-06	-3.70354938251442	-4.04796155514739
ENSG00000289055	-0.0561688680845415	0.202034707337991	0.781000126341951	3.34335188170742	-0.0998870299119892	0.376396384441463	-0.265377230071463	0.790718875280874	0.903420270648083	-0.246398736298025	-0.284885639925942
ZBTB18	0.0170260148342207	0.0629947044048146	0.786947218153941	69.0660718944025	0.0340739483792801	0.10192021070128	0.334319838477848	0.738138221901868	0.876583192741928	-0.0160152695401444	0.0151425471829115
ENSG00000240963	0.0303582049262965	0.232525986236695	0.896124706689957	10.0212423330688	0.0207710763648343	0.378570543438557	0.0548671224553569	0.956244324886754	0.98212507599484	0.0259482673958534	-0.0146514766048008
ADSS2	0.00665580028819959	0.0802711304536155	0.933917943032346	43.0691866987308	0.00434900736021575	0.136250917814647	0.0319191050597697	0.974536562767418	0.989841911181368	-0.0486558843326702	-0.0514314677251948
CATSPERE	-0.153051019280481	0.0435127509005559	0.000435824097172882	99.9186286593049	-0.216504977701708	0.0898888355680414	-2.40858585310991	0.0160144591832011	0.0838696354764249	-0.551338712556398	-0.546071187433879
DESI2	-0.00748533839807699	0.0465489567738685	0.87224642184387	65.203752738081	-0.0179258540112804	0.0849226487420542	-0.211084490142656	0.83282134263861	0.926346359763413	-0.0931656154031366	-0.101319773712779
COX20	-0.17153780951217	0.0606335415827191	0.00466804171244446	97.0112713454364	-0.240821145620304	0.104240087821862	-2.31025463094245	0.0208740611021378	0.100956191705122	-0.609526534613977	-0.600531343451763
HNRNPU	0.10593169301841	0.0402150988570684	0.00843538350766678	333.09966525479	0.151344291268759	0.0770614395634221	1.9639432137029	0.0495366776804231	0.180527839417961	0.263818477543886	0.277789243463847
ENSG00000272195	-0.00953395889033622	0.220176525283163	0.965461249532678	2.45708402598519	-0.0630195057727036	0.393929326185564	-0.159976680037824	0.872899444241992	0.945191899508794	-0.0996137204107196	-0.202314606392196
EFCAB2	0.302964068497461	0.0422893416102284	7.83127998777531e-13	345.968938183092	0.415495994305646	0.074135040159398	5.60458311497892	2.08756799034727e-08	1.7869182462829e-06	0.883984804973977	0.869401499471374
KIF26B	0.445612675015254	0.209174060434971	0.0331432351226019	25.7235649116337	0.602253646532639	0.333219114460112	1.80738025040497	0.0707030111385746	0.227561006086714	1.33297630803062	1.28767673559678
SMYD3	0.131483425836788	0.0590363921836882	0.0259366563767394	1477.82510596342	0.156217769224877	0.0997167918603919	1.56661447194961	0.117204833069218	0.313141347611754	0.344243454722996	0.288704218665877
TFB2M	-0.0970122815374114	0.135957334662885	0.475505824246911	9.97728028178074	-0.172159506923396	0.241907363895515	-0.711675346095522	0.476665837738891	0.707035224040192	-0.374954815770702	-0.446752032155864
CNST	0.0657358629611868	0.0473972691878665	0.165468459530238	77.9273423707917	0.0938749855255072	0.0851669597846844	1.1022465256813	0.270354510118703	0.518176716723937	0.137300689571306	0.149077048043309
ENSG00000225300	0.266057035846746	0.194180174242036	0.170638362624667	2.87202921821238	0.361646001344362	0.34085480687606	1.06099721655345	0.288691166130104	0.536702167938019	0.767818622438303	0.748795364982945
SCCPDH	-0.0804671821551873	0.0407891535688811	0.0485229919024216	69.3138527425995	-0.118998277388806	0.0807640121803889	-1.47340720422631	0.140641268873791	0.349846691876688	-0.322878533911476	-0.327688499437694
ENSG00000260855	-0.554362838560827	0.25402517054368	0.0290863221801602	2.31427707447532	-0.805611301525889	0.450680713719223	-1.78754332502409	0.0738497162325254	0.234208726006006	-1.81448176969242	-1.8654740807677
LINC01341	-0.212103424835936	0.127659611599399	0.09661781599009	8.27090019887635	-0.316408492768564	0.237430989515924	-1.33263350927215	0.182652102958766	0.4091718159194	-0.737208234710803	-0.769821946002834
AHCTF1	-0.0171477113066105	0.0397673952688488	0.66632276257399	249.066432710025	-0.0152870652233624	0.0755555213562562	-0.202328896008559	0.839659611347563	0.930353025905404	-0.123578273761318	-0.0954097615114591
ZNF695	-0.412130014618526	0.239698119579794	0.0855468247972808	2.5846439536141	-0.517362530223063	0.457220377983087	-1.13153865211625	0.25782844449889	0.504214131185521	-1.36679895690673	-1.21989237933892
ZNF670	-0.0494967336476345	0.0762835631157525	0.516434117696334	25.1819356068629	-0.0572428029404399	0.132710637484783	-0.431335453022774	0.666224475495651	0.836398261555494	-0.225397958634984	-0.189376706861019
ZNF669	-0.240897564355726	0.13972236895379	0.0846869139256053	7.82229550137849	-0.330295680216681	0.255756638558136	-1.29144518820223	0.196549349873395	0.427620186350624	-0.827838800951917	-0.800924642677983
ZNF124	0.290431094798006	0.0973471482068256	0.00285011468103555	25.7148324130638	0.453639588437891	0.164412705651274	2.75915165218483	0.00579516347709618	0.0408492807743304	0.84453682972589	0.954830506808351
ENSG00000259865	0.166813092575535	0.0881644461353688	0.058481973675436	19.8172807221499	0.244962764703455	0.158304808081108	1.54741203171762	0.121763921794258	0.320617224952944	0.45544482260696	0.487463592089745
ENSG00000290683	0.0186573220575535	0.112527460195225	0.868312463695611	16.2921191759666	0.000969386802970694	0.194796079739358	0.00497641843854229	0.996029408948242	0.998399569702352	-0.010880672714903	-0.0590006975250949
ENSG00000289566	-0.0318417861074154	0.140865130131074	0.821166819848537	18.4855899553546	-0.0214434024380681	0.231869978479449	-0.0924802882144947	0.926316451824233	0.968997418787141	-0.169828390687747	-0.109197916221279
ZNF496	0.005618402027024	0.0572601330437296	0.921836482640187	57.966400942534	0.0035996508995867	0.0940001572869585	0.0382940944300538	0.969453199296598	0.987390705119052	-0.0519211318238574	-0.0531097778065978
ZNF496-DT	-0.0178304220980367	0.0765658794918408	0.815857022469075	68.5994476453047	-0.0372346707446948	0.127829976421505	-0.291282778789834	0.770835057228999	0.892745463444474	-0.125727129974345	-0.144565122870706
ENSG00000286216	0.14792788488317	0.157068900535426	0.346293759500097	5.26869434061734	0.203591301650605	0.301578431235662	0.675085750716413	0.499621286142959	0.723918750230626	0.39600296758769	0.394805228317581
ENSG00000235749	0.130573712390286	0.354050741438015	0.712277227973711	3.31707006038173	0.310057447094867	0.587974408709088	0.527331534336002	0.597963379346683	0.79230059212913	0.341380099674063	0.633254103606148
SH3BP5L	-0.243221103174978	0.100969198509618	0.0160022443287794	11.2969032170683	-0.385550717183016	0.192275391699731	-2.0052005291718	0.0449416135421122	0.169121890254183	-0.835152221056981	-0.924677610005503
ZNF672	0.0622782157649301	0.110298007441316	0.57232143512131	11.9545674141991	0.0991615273031871	0.192260769397679	0.51576578838129	0.606017999681576	0.798164407554455	0.126417623486161	0.160917149286701
ZNF692	0.115586338119291	0.0475552133590348	0.015075038450339	66.6953960196375	0.169416881248024	0.0874402705372257	1.93751552010465	0.0526823580790274	0.187821320453129	0.294206812355849	0.318265854466573
PGBD2	-0.118838899654841	0.183590809430548	0.517435797079733	6.42369909331986	-0.0860285643708846	0.316530329590839	-0.271786164953257	0.785786443702154	0.900267811682934	-0.443654863492274	-0.253847270802005
FAM110C	1.1180002889486	0.23240961581572	1.50573196122668e-06	4.6442259449278	1.54142570660191	0.426049715607747	3.61794797680621	0.000296948063917822	0.00443069296371129	3.44933995704352	3.39111084126002
SH3YL1	0.163823757663542	0.0471261560486515	0.000508419404142762	166.327969224873	0.234991912103273	0.0802159198510502	2.92949220727781	0.00339516326072036	0.0278111129735748	0.446035785897526	0.465132187320084
ACP1	-0.180646211102257	0.0604773028848287	0.00281721991096697	42.5465150650191	-0.275515454845249	0.114899784532633	-2.39787616631255	0.0164904391399345	0.0856602660317735	-0.638195548775476	-0.678235095936471
ENSG00000228643	0.328005389523458	0.245173301172362	0.180944955252529	5.35723802405348	0.450094452646549	0.393452917562636	1.14396013488678	0.252640170109302	0.49782273854559	0.962803243095795	0.946890577747677
TMEM18	-0.0615701405360133	0.0874228366796731	0.481258524899898	14.6855643818361	-0.129354788566757	0.163501844734467	-0.791151859948944	0.428855379531832	0.670322867198822	-0.263399431191615	-0.35088365158668
PXDN	0.750473638978538	0.243465329583118	0.00205293072207781	26.5132454530679	1.04310588245969	0.371530318430128	2.80759289542573	0.00499132815604358	0.0364617642758757	2.29253690784691	2.27503961406492
ENSG00000290112	0.275182672819987	0.183937516398826	0.13463644503836	3.06538996283353	0.341308827640569	0.33268663781947	1.02591685039595	0.304930779283484	0.553792225342571	0.796541885574097	0.703246837082529
ENSG00000236760	0.28769883531854	0.349088963705278	0.409858945473183	4.15024201293126	0.226967777446746	0.517415665108604	0.43865656328574	0.660910405257335	0.832663218210223	0.835936946976434	0.447160785462442
EIPR1	-0.0560902297197335	0.04533305587135	0.215978677524428	95.6106046820635	-0.0782136127623041	0.0774510492641869	-1.0098457478028	0.312569198365664	0.561826882222619	-0.246151219280685	-0.236344369633518
TRAPPC12	0.068302166235123	0.0400435656988572	0.0880646185228753	255.397439290386	0.0920395635971566	0.0643359010282309	1.43060969266241	0.152542108001451	0.368631407827362	0.145378219330561	0.144966311314099
TRAPPC12-AS1	-0.380155998251328	0.237032196838499	0.108754646074823	2.22090285947725	-0.577950484661594	0.431562139514439	-1.33920571742429	0.180503711668128	0.40664383147671	-1.26615961651699	-1.35558931409333
ADI1	-0.0295292312291765	0.0475152085323335	0.534291056061718	78.3035872872779	-0.0336674239226394	0.0896241730172203	-0.375651152911286	0.707176256755031	0.86028717757021	-0.162549542923104	-0.136575672430415
ENSG00000235078	0.203178443417639	0.0854157425602329	0.0173738000254868	14.885353596247	0.333711720521461	0.167488250412254	1.99244854310715	0.0463218657033194	0.17268142892944	0.56990604261013	0.686231835361193
ENSG00000242282	-0.168813937157415	0.177667119870053	0.342025965667824	4.80475972250849	-0.211988058689092	0.309642229197958	-0.684622569854854	0.493582121031018	0.719539125264416	-0.600953050634353	-0.535954786076119
RNASEH1	-0.196718562306457	0.0692853777534708	0.00452196039601732	25.5581403398357	-0.274958229402928	0.119037959929981	-2.3098365392406	0.0208972055326096	0.10098782284485	-0.688783839127458	-0.676987095650098
RNASEH1-DT	-0.0947650725362989	0.0773376268214575	0.220446242905677	19.3658799963719	-0.125830635106513	0.133018767496143	-0.945961517123223	0.344168214720083	0.593176239050316	-0.367881646451196	-0.34299071599262
ENSG00000287126	-0.0923589232708998	0.125358500367602	0.461269309002979	7.79773447372234	-0.154424951286726	0.226644359830089	-0.681353603515637	0.49564777295287	0.721316087051724	-0.360308207063161	-0.407032506031755
RPS7	-0.446704260137961	0.13251926376866	0.000749331591846556	51.6103706616983	-0.628712136587256	0.204714392340018	-3.07116724623349	0.00213223680499787	0.0195725636740217	-1.47562260995015	-1.46927858835939
COLEC11	0.296039985021894	0.325260045120782	0.362736024428564	4.01141802954353	0.426039223991826	0.504531356285425	0.844425660931181	0.398431587981954	0.644829121494225	0.862191008855843	0.893014839186906
ENSG00000291325	0.260676921798326	0.338772694163102	0.441611725279554	6.43757729116339	0.417604957348229	0.511247790732101	0.816834742210276	0.414022874993677	0.657512171130223	0.75088452436203	0.874124877625347
NRIR	-0.116387755111353	0.191556621091179	0.543459893001475	11.5980160066654	-0.198714187566286	0.31389734409791	-0.633054695436683	0.526697925972708	0.743149866514886	-0.435939799884886	-0.506225714672708
CMPK2	-0.0846281774074954	0.214436641848736	0.693098603161833	2.74690579460228	-0.230080877952066	0.449476818344209	-0.511885971783022	0.608730816610643	0.799528538739017	-0.335975412725447	-0.576476703968923
RSAD2	-0.242941720146909	0.183950727514913	0.186605051103574	15.5782843475765	-0.373208600755878	0.292632750280613	-1.27534802717057	0.202186085624574	0.434957800844593	-0.83427285315593	-0.897035360270142
RNF144A	0.0367002067804524	0.115887709411312	0.751480617934885	96.3368978147963	0.0541379321653643	0.183337921986777	0.295290420981585	0.767772033400916	0.891326146571273	0.0459099411506562	0.0600792202223662
ENSG00000226506	0.556814722799573	0.228217282485113	0.0146935778643203	2.43375801725619	0.826025286337831	0.413547135571243	1.99741508352324	0.0457801106201025	0.171411925281213	1.6829886621396	1.78885103481061
LINC00298	0.308225661537663	0.0662568702386862	3.28762338084426e-06	131.634040406472	0.446397537218614	0.112084465689749	3.98268872025715	6.81399779134547e-05	0.00136356175041578	0.900545854010918	0.93861071261168
LINC00299	-0.0391440837014714	0.0803360506492771	0.626078150593736	2119.52727559597	-0.0588091447382156	0.12196992347975	-0.482161036593412	0.62969155331878	0.812419864497243	-0.1928126290379	-0.19288479329017
LINC01814	-0.062333439528601	0.116218313727527	0.5917181850276	41.482112826203	-0.0824493662006306	0.187895551165438	-0.43880424889909	0.66080338135003	0.832663218210223	-0.265801941600442	-0.245831053303281
ENSG00000285591	-0.251526672077985	0.2078577177666	0.226244126648715	3.89669365138409	-0.376857815060481	0.369758604767571	-1.01919958102766	0.308108225535701	0.55706246823156	-0.861294291116643	-0.905208390701446
ID2-AS1	-0.209358866162253	0.100601644475486	0.03742767953701	17.1106101584867	-0.33385273971402	0.179973031353069	-1.855015372048	0.0635940314660557	0.212812798901559	-0.728569639815239	-0.808891276887719
ID2	0.00411386182428687	0.131801036755091	0.975099938311397	256.705666165586	0.0873236576847904	0.205065482489948	0.425833039400334	0.670229510120643	0.839311629291496	-0.0566567249959633	0.13440424525941
KIDINS220	-0.189351167013061	0.0307364626353035	7.25277003464815e-10	418.026634813628	-0.272347257045372	0.0544012096638395	-5.00627207976225	5.54943013520794e-07	2.7274534373316e-05	-0.665594703480475	-0.67113938303243
MBOAT2	-0.0295445249672042	0.0394812060335289	0.454267944749135	406.918063347068	-0.0461078975838956	0.0758712626595019	-0.607712274287835	0.543378320834525	0.755560248696538	-0.162597680501115	-0.164438209767568
ITGB1BP1	-0.182964908061784	0.0521383684638805	0.00044942614415333	97.5144324113977	-0.263288495474064	0.0928926913754211	-2.83432949972347	0.00459219555897269	0.0344030060929738	-0.645493728956866	-0.650850759835147
CPSF3	-0.0156919854359858	0.0691647834514135	0.820518410509925	30.307328744421	-0.015157779469187	0.125340088438698	-0.120933211855842	0.903743935958366	0.957535031939305	-0.11899632541534	-0.0951202042766657
IAH1	-0.0416693153712873	0.0558755139357653	0.455816817804915	41.8245943466925	-0.071297885660706	0.103122871072915	-0.691387709815538	0.489321925505723	0.716305478053955	-0.200760884479536	-0.220855433293261
ADAM17	-0.108366192981152	0.0429034595047969	0.0115430313919904	131.744173197259	-0.158144914335516	0.0806462782918316	-1.96096977672353	0.0498825486360064	0.18141874265057	-0.410691651125355	-0.415363990198837
ENSG00000239300	0.221479571116477	0.08532464198761	0.00943907264558716	21.3561750347509	0.301728383794401	0.160902118063265	1.87522940919749	0.0607611699088879	0.206133970892347	0.627509485319595	0.614599762661278
ENSG00000271855	-0.0346493042592174	0.111441754854973	0.755862573233495	8.32432113866784	-0.0477133361820544	0.198798647656608	-0.240008353902243	0.81032378038828	0.914456414853147	-0.178665152753692	-0.168033860070098
YWHAQ	0.0138715395433341	0.0791065830116871	0.860802637434437	75.4480838102323	0.025390255298433	0.134216251918171	0.189174223952498	0.849956269195281	0.935678890893088	-0.025944091396764	-0.00430604692030179
TAF1B	0.197464878035149	0.0436755844967361	6.14978711740571e-06	90.0764854139557	0.287756269736988	0.0819909387052684	3.50961062625934	0.000448763334679523	0.00610137537089313	0.551922394739187	0.58330685853207
ENSG00000269973	0.442199175726497	0.14188445076578	0.00182940451836124	5.62340669365575	0.649075958807834	0.26100792655322	2.48680554410475	0.0128895831641636	0.0721735971226564	1.32223219903611	1.39254319482512
GRHL1	0.438272245306143	0.137905072806283	0.00148257948524138	17.5609693720389	0.620174080605486	0.24618991095715	2.5190881226381	0.0117659205594145	0.0675304198934632	1.309872047508	1.32781256780449
KLF11	0.210897763957539	0.238704636063626	0.376961164435422	2.59076164335011	0.309359505281147	0.441505584184066	0.70069216871371	0.483495144376981	0.712439513458874	0.594202875340517	0.631690945291326
CYS1	0.0810033012317455	0.0676651805159025	0.23126001404981	31.3346792272473	0.100323006188586	0.115051134034198	0.871986243601613	0.383215882229989	0.63166049435843	0.185355488172283	0.163518476992697
ENSG00000285872	-0.153345721327338	0.193042924437458	0.426985449828237	4.37356456061174	-0.218653236211628	0.331112246680512	-0.660359858035105	0.509022925933326	0.730676413780567	-0.55226629760754	-0.550882574409354
HPCAL1	0.165870207027146	0.0648022512466128	0.0104781700175073	148.061796864065	0.22894475059787	0.108006733185367	2.11972664893904	0.0340291042758712	0.140595998959662	0.452477057201353	0.451588550010452
ODC1	-0.46107348106759	0.156985715771469	0.00331360309315059	14.3982980204582	-0.671134823529096	0.260688961246581	-2.57446583207749	0.0100395002051105	0.0606779252261579	-1.52085023789857	-1.564291345192
ODC1-DT	-0.43282321406767	0.190175780512884	0.0228513170729242	3.41348915781872	-0.715385549051911	0.358831215216986	-1.99365472878193	0.0461897999750107	0.17233274693492	-1.43193152953066	-1.66339830250307
NOL10	-0.0622532942171963	0.0363727202813021	0.0869818359736392	138.271630865474	-0.10905254195758	0.0659035758446189	-1.65472875424383	0.0979795316151096	0.279829792559756	-0.265549681415719	-0.305413348800864
RN7SL832P	-0.310370212103752	0.202872526156089	0.126046932877494	6.18809298049799	-0.35263532058705	0.331726918848029	-1.06302895710613	0.28776881969981	0.535878441181389	-1.04650640167482	-0.850958032150642
ATP6V1C2	-0.201892443934018	0.251854212228333	0.422770345836375	3.02968821334635	-0.348960582445648	0.44635096798928	-0.781807607626895	0.434327649432883	0.674276060192939	-0.705068813410092	-0.842727836785336
PDIA6	-0.168348983547671	0.0679538670780832	0.0132343089318094	65.4693597748064	-0.240270108658828	0.123512971533568	-1.94530263239217	0.0517385654981024	0.185491570493197	-0.599489592804751	-0.599297203311176
LINC01954	0.282448301851813	0.220413444317759	0.200036457959513	16.2636936554545	0.407664501331199	0.341285944460421	1.19449543102551	0.232284226903018	0.474000777836773	0.819410708335746	0.851861551126341
C2orf50	0.216650630606171	0.263049741059755	0.410160687852712	3.43468433145037	0.389357645348353	0.458703798113728	0.848821498643485	0.395980625505066	0.642781361971294	0.612310225328063	0.810860261928125
SLC66A3	-0.365228500193739	0.0640187777885426	1.1632844169072e-08	36.6180029387955	-0.523191108064494	0.121149981121779	-4.31854056616472	1.57064355865142e-05	0.000431625395764576	-1.2191747916851	-1.23294646169554
ROCK2	0.0505728592019483	0.0416924749991656	0.225130856490534	298.380770362836	0.0607990703758193	0.0764536744449831	0.795240658048044	0.426473525236649	0.668677595660267	0.0895746022655401	0.0749979618354571
E2F6	-0.0808367313459125	0.0979705903852597	0.409307882527771	22.2503285740284	-0.0985381107226167	0.169887305339119	-0.580020446647974	0.561900829479657	0.76935602628127	-0.324041702978791	-0.281864508070187
GREB1	-0.0236143290262956	0.049298929704333	0.631936583889464	169.614026069325	-0.0348316170219263	0.0863091593699756	-0.403568025412181	0.686530402369491	0.849721867162036	-0.143932180333072	-0.139183079075835
NTSR2	-0.0789512550560167	0.0795927733563823	0.321226798414431	108.771258108233	-0.113535712184879	0.134871081440332	-0.841809163034756	0.399894782135676	0.646028323316529	-0.318107100082601	-0.315454164066278
LPIN1	-0.01484780574682	0.0741707881209689	0.8413366727034	961.042611952645	-0.0178668885159783	0.123880278511805	-0.144227061245069	0.885321172560291	0.950741087526479	-0.11633924017111	-0.101187710548691
MIR3681HG	0.503205289068543	0.363274062858718	0.165992955571414	8.40212974644754	0.589838775553844	0.525322314371412	1.1228130985824	0.261516881114622	0.508908266793564	1.51425108512086	1.25987153978177
ENSG00000286427	-0.327081920081439	0.172664252661741	0.0581821077068251	5.15140423147048	-0.449901703752062	0.299605828928051	-1.50164536304834	0.13318872131406	0.338239720739919	-1.09910708994449	-1.06880248939387
TRIB2	0.0521978531891054	0.0747842211733964	0.485190015426753	66.0997653070588	0.0840148955771379	0.124973614289709	0.672261069303618	0.501417509127026	0.725312930384876	0.0946893279580105	0.126993714899031
ENSG00000225649	-0.862806657269484	0.433265308786931	0.046436391404109	4.26846508805276	-1.27603886847412	0.666987066825331	-1.91313884772564	0.0557302796523072	0.194805530085927	-2.78531953075569	-2.91907589734016
LINC00276	0.289325176950339	0.25355916731822	0.253846672823993	8.19721451617552	0.611714181198491	0.414803994340272	1.47470658321745	0.140291445424335	0.349313007465742	0.841055914427784	1.30886519734946
ENSG00000287291	-0.319909086282763	0.139733008414268	0.022054320572934	11.1590449530583	-0.468682430215864	0.29235212532003	-1.6031435711398	0.108902960335809	0.299320012353298	-1.07653034344089	-1.11086509139481
NBAS	-0.0287124836123364	0.025621600064629	0.26244289777216	394.671825069609	-0.0534312082830632	0.0548988193519039	-0.973266983039593	0.330420627515825	0.579541723709584	-0.159978801090745	-0.180839998263982
DDX1	-0.119259726420926	0.0512922913068042	0.0200665929137642	72.8032122794326	-0.190520776867784	0.0945832149188437	-2.01431910546981	0.0439760413430887	0.166660178140089	-0.44497943053042	-0.487875190591249
CYRIA	-0.0950104807022939	0.0406882130701526	0.0195389234041117	230.316077214402	-0.141790463844404	0.0757431655418375	-1.87199020307759	0.0612079589083101	0.206917454932802	-0.368654077279665	-0.378735442135078
SMC6	-0.100390275764165	0.065076209973231	0.122914001844951	88.678093657262	-0.12777278860602	0.108172512370065	-1.18119461040991	0.237525421840577	0.480150259517279	-0.385587171334565	-0.347340496062732
GEN1	-0.146903994024053	0.0775466614004724	0.0581726228719491	25.7714363457034	-0.192329211912835	0.135060716394183	-1.42402037429974	0.154440574263127	0.371464610492122	-0.531990734496293	-0.491925485647255
RDH14	0.0453464687682262	0.0990556457605855	0.647104882613017	18.1194522855114	0.0763588813352865	0.178536453334266	0.427693504095341	0.668874279856014	0.838318681982912	0.0731243546698509	0.10984678074879
ENSG00000287284	-0.0383362549079084	0.180829734181694	0.832105518874308	3.92362328736097	-0.0696916098056768	0.321365782938329	-0.216860703614643	0.828316902787027	0.924370868371276	-0.190269959515299	-0.217257907812869
LINC01376	-0.189621896384322	0.0619479123589467	0.00220606983959913	194.351928020655	-0.304127128903799	0.112882057971327	-2.69420255414771	0.00705572716472769	0.0469296160925357	-0.666446833692548	-0.742315761869437
TTC32	0.29005329181575	0.0770385675624923	0.000166522393043944	22.8792661681272	0.455230070538495	0.146360975950073	3.11032409823357	0.0018688216720565	0.0177087554787191	0.843347681559615	0.958392659514013
WDR35	-0.134907967456572	0.0425002129889831	0.00150203946306303	125.807771375104	-0.194056722750981	0.071961602658627	-2.6966703850601	0.00700365574528477	0.0466823402694279	-0.494232819219576	-0.495794537303871
WDR35-DT	-0.0888985872729177	0.144971753225368	0.539735402615499	6.59899874188202	-0.0979138009285819	0.264778946851721	-0.369794510072641	0.711535606072706	0.862540452137194	-0.349416677880075	-0.280466261072533
LAPTM4A	-0.138016694367455	0.0503686037481545	0.00614142486642119	103.002250508734	-0.191730034599104	0.0914376816664449	-2.09683831769177	0.0360078903290826	0.145973523223949	-0.504017646442097	-0.490583527074777
PUM2	-0.00753767946335605	0.0299936981609329	0.801575393397062	320.107914513512	-0.0139508643396663	0.0589000895839301	-0.236856419713708	0.812768180031081	0.915182700198642	-0.0933303607458701	-0.0924171144446624
RHOB	0.221992806967775	0.0711500217043878	0.00180810148617027	236.25083731542	0.327982286682801	0.116380701523323	2.81818447895395	0.00482960523102426	0.0356399446931931	0.629124913201592	0.673399802707358
HS1BP3	0.307109813613647	0.0676814976131958	5.69050263050996e-06	30.4835478236891	0.419023143667559	0.130478402798733	3.21143679474614	0.00132073020079103	0.0136893761831701	0.897033683448467	0.877301144892118
LDAH	-0.0227781390685275	0.049527121497817	0.645579073905372	151.83493154163	-0.0399280208282201	0.0770196352809402	-0.518413527700786	0.604169778293	0.797211781506252	-0.141300243049252	-0.150597334288665
KLHL29	2.40717351381958	0.651487386412012	0.000219982952727764	8.36725533449182	1.89574606741588	0.797471874888395	2.37719489189657	0.0174448682884775	0.0892957635710622	7.50705799625199	4.1846710023364
ENSG00000283031	-0.0802011943953104	0.200102856788314	0.688567491501511	4.42341823765136	-0.176086867512123	0.361379121105039	-0.487263533581237	0.626071586560039	0.810157011469013	-0.322041328087899	-0.455548018066003
UBXN2A	0.0822685149626767	0.0433111115502307	0.0575016218923743	222.852974263103	0.110626879927889	0.0680434949352786	1.6258259519608	0.10398668591976	0.29072070809572	0.18933779286215	0.186595738726932
MFSD2B	-0.0776011227135408	0.137254866649594	0.571815492519062	9.6559614624921	-0.166118034239042	0.238081999823203	-0.697734538362411	0.485343224252392	0.713428024379282	-0.313857511078042	-0.433221135919698
WDCP	-0.422186537141813	0.162639140460423	0.0094357713212162	6.10726457309384	-0.607452588887893	0.291315887176177	-2.08520240614453	0.0370509315889758	0.148220296539977	-1.39845221503155	-1.42166424844971
SF3B6	-0.201486773831225	0.0904678985090937	0.0259363689766889	21.1320851324739	-0.262693441117278	0.165074045470506	-1.59136731863891	0.11152693479211	0.303638599441136	-0.703791952502408	-0.649518035319584
FAM228B	0.0650812311075162	0.0299976150820529	0.0300411920425094	249.853465505675	0.0838874768486659	0.0572398519737189	1.46554321781234	0.142772770226921	0.353137601331224	0.135240212801828	0.126708339182947
TP53I3	-0.215697431493706	0.162844555904883	0.185317035438674	5.84761245539559	-0.397915710618761	0.295631730556682	-1.34598444446229	0.17830753330958	0.403292284526732	-0.748520496994043	-0.952371096657064
PFN4	-0.0223028318271563	0.186640070230993	0.904882026878915	3.39952556701061	-0.0595766518035164	0.355637091152032	-0.167520917490712	0.866960190306026	0.943322811839023	-0.139804196800176	-0.194603754709628
FAM228A	-0.000307584548238699	0.106521535162443	0.997696084451227	16.2188046641334	-0.0384993931864015	0.200950396734193	-0.191586549775896	0.84806607906529	0.934518149336498	-0.0705733828655723	-0.147397681920522
ITSN2	0.0405478852385418	0.0251151512908187	0.10642356052993	300.091693846371	0.0564448789754968	0.0531782196642035	1.06142851964433	0.288495201664922	0.536502055560304	0.058020644341863	0.0652460163896476
ENSG00000242628	0.108038911427173	0.128258632357444	0.399590969990316	17.01363562492	0.165327462876555	0.218144918755952	0.757879045816852	0.448523395622084	0.686147525883548	0.270451021553357	0.30910691284065
NCOA1	0.0253597122224272	0.0292735353915563	0.386324757723083	2001.93855971249	0.0373049735247617	0.0498373470361519	0.748534497586735	0.454137824946439	0.690332712064898	0.0102153359153906	0.0223789725156245
PTRHD1	-0.0615470846324982	0.110596123336714	0.577866981090194	9.01312923811325	-0.102759189845549	0.227428130784382	-0.451831484043509	0.651390386603692	0.826257061680984	-0.263326861924896	-0.291318326137585
CENPO	0.0116841771118295	0.0821470308903795	0.886894442845834	20.2700479296945	0.0272952427425405	0.152730347973338	0.178715252762375	0.858161292029427	0.939593800867331	-0.0328288915348459	-3.95064947907555e-05
ADCY3	-0.111196101559244	0.0736537149120179	0.131116219813089	144.632646999706	-0.164029699293051	0.125113394227219	-1.3110482718993	0.189841455442294	0.418516776076728	-0.419598887845064	-0.428543957864463
DNAJC27	-0.0687547021597757	0.0443481552524431	0.121060022554268	68.7907264056472	-0.120645787029701	0.0866215882111658	-1.3927912143055	0.163682935948233	0.383735778287759	-0.286013091436896	-0.331378374930594
DNAJC27-AS1	0.0518066741218426	0.0490535833990492	0.290911497871789	141.986871253092	0.0526729038589157	0.0759159525303483	0.693831824580731	0.487787682089331	0.715054214403322	0.093458078094012	0.0567980424312395
ENSG00000286645	0.0704298865196211	0.171954801504347	0.682111344547741	4.0424893469593	0.141563274217049	0.309160957788829	0.457895056444171	0.64702783870764	0.823222248380604	0.152075293714542	0.255883007397665
EFR3B	-0.0559542931117984	0.0372792874654092	0.133368864981244	500.817245885213	-0.0854706233466733	0.0695088520457933	-1.22963652586816	0.218833245740727	0.457565073200282	-0.245723354029091	-0.252597667849391
POMC	0.461748227362275	0.261070606545063	0.0769486560041941	1.88766331995508	0.697217057589349	0.470958527341686	1.48042134734193	0.138760836501511	0.347096108083337	1.38376352620113	1.50036329868732
DNMT3A	0.225660721472068	0.032829996232611	6.25954456906496e-12	260.017526305608	0.31474852201704	0.0545958962700766	5.76505824650323	8.16296444441279e-09	8.39284102934166e-07	0.640669803029593	0.643760556473574
ARNILA	0.329884217355897	0.21284713595018	0.121174044768624	2.79769453824881	0.523525448604063	0.411797774779956	1.27131684692519	0.203615951316901	0.436982889762399	0.968716919738449	1.11135166840072
DTNB	0.0475217976671027	0.0372605681839371	0.202170841316035	260.728420167082	0.0557778855395069	0.0721102119525453	0.773508828072971	0.439221306172625	0.678544340328325	0.0799712788410119	0.0637521721824305
DTNB-AS1	-0.299933242714459	0.226570223931154	0.185570091561293	2.0175235138759	-0.423332978186805	0.421367473846468	-1.00466458486317	0.315058386770179	0.564373139012567	-1.01365567366669	-1.00929735090642
ASXL2	0.222291079972354	0.0375269548201976	3.15152396671556e-09	282.300624804035	0.321248607143973	0.0688796508927624	4.66391166302686	3.1025460620389e-06	0.000113780308458894	0.630063737967682	0.658318592564104
RAB10	0.132387501582346	0.034198053737077	0.000108300939124973	373.046958115211	0.180122748953858	0.0638414057993039	2.82140950216704	0.00478131257244294	0.0353753854098446	0.347089064910042	0.342243449436242
GAREM2	0.263423083089596	0.0698001463814179	0.000160675401935028	98.5564048321023	0.386489160536541	0.11552500166737	3.34550231515561	0.000821336735069844	0.00952645921681074	0.75952816355278	0.804435806770998
HADHA	-0.118957979441323	0.0297791676598851	6.47841318821178e-05	175.837496833429	-0.183371417864673	0.0595991030413237	-3.07674794598051	0.00209272176295914	0.019328235590779	-0.444029671305832	-0.471862996233949
HADHB	0.0626408897966236	0.0245574731488534	0.0107479908156665	216.715623164844	0.0552834554141538	0.0591709763676225	0.934300206078805	0.350149058060367	0.59941546710163	0.127559152748765	0.0626448125911982
ENSG00000286707	-0.517797196317926	0.227332444427795	0.0227439102367123	2.71091743116572	-0.754179102712325	0.372941999314172	-2.02224234357952	0.0431513217852414	0.164670893075505	-1.69939012546508	-1.75028300374
ADGRF3	-0.0770192481992955	0.0532572942295338	0.148128751903319	43.3913311249424	-0.117608264870374	0.102430624661961	-1.14817482816786	0.250896398491803	0.495916094245758	-0.312026040591797	-0.324575332146118
SELENOI	-0.144262209424982	0.0532465414119517	0.00674201714718851	79.8864173424226	-0.208315126885078	0.0921854733259578	-2.25973919066942	0.0238374424432786	0.110422538920315	-0.523675624613037	-0.527728636307813
DRC1	0.778120062162316	0.13650069862409	1.19467675782536e-08	29.0699485492919	1.14712551061535	0.215524681353277	5.32247862941991	1.0236281290372e-07	6.68346979141441e-06	2.37955499657865	2.50800910157811
SLC35F6	-0.169644239449392	0.0907560000702558	0.0615902070408172	22.7230837391414	-0.233208561175746	0.158197346699445	-1.47416227921201	0.140437903342645	0.349616635014875	-0.603566456283147	-0.583481677651715
CENPA	0.018034476030442	0.119289216062707	0.879831528951032	8.23751292222292	0.0385443476789846	0.221760020977433	0.173811075184318	0.862013940143587	0.941249352366258	-0.0128411024780273	0.0251547598037148
DPYSL5	0.556670657235176	0.631148621585298	0.377778886752937	4.1608277024539	0.156288771011997	0.756389991766741	0.206624588787783	0.836303055566854	0.928448899712411	1.68253521071181	0.288863239133949
ENSG00000230286	-0.33461007513653	0.224042613089372	0.135303514374546	2.66419942670894	-0.501128999431508	0.406384944352687	-1.23313869373221	0.217524023364649	0.455519697763498	-1.12280222259205	-1.18353465132072
MAPRE3	0.106637871107004	0.0395423030078302	0.00700083028559408	149.823473314846	0.139698690373445	0.0759171416899622	1.8401468662237	0.0657466782688137	0.216932510923843	0.266041197899615	0.251706957644632
MAPRE3-AS1	-0.252720553004417	0.239021580025326	0.290368897386388	2.2741944519226	-0.454264214421447	0.45754788120112	-0.992823337371703	0.320796054845288	0.570027952044319	-0.865052073297029	-1.07857306724478
TMEM214	0.0869463572550761	0.0995334330215298	0.382369239647907	16.1417887074436	0.104744778628383	0.175354171118711	0.597332689380244	0.550285283638069	0.761907261379542	0.204061465901776	0.173421781565733
AGBL5	-0.191702441867899	0.0631676487833806	0.00240679307274985	34.3228476358817	-0.297549049238498	0.120357065575015	-2.47221920721425	0.013427715234062	0.0743720822097119	-0.672995423732454	-0.72758304386594
ENSG00000272056	-0.195138552533713	0.238883251191884	0.413997959819648	2.16773804018965	-0.378274428997171	0.435039728567012	-0.869516975479866	0.384564427188809	0.63303805690171	-0.68381070283103	-0.908381136352301
OST4	-0.578285332702048	0.114086624119197	4.00275350076547e-07	30.7860531512845	-0.820422963397926	0.177469306671235	-4.62290059496189	3.78411086120737e-06	0.000133790006535573	-1.88977866086808	-1.89864729371539
EMILIN1	0.0932747857928456	0.0790233799577617	0.237863357436759	30.5839050274628	0.142361559037491	0.142332006296317	1.0002076324359	0.317210036352673	0.566978474407965	0.223980417166157	0.257670900786685
KHK	-0.411676314111839	0.154199367246304	0.00759039980333964	5.53193197098723	-0.586586577912148	0.285015390595347	-2.05808737797237	0.039581746424997	0.155186816467937	-1.36537091861454	-1.37493130035468
PREB	-0.0554332154478722	0.119259488009506	0.642066247825381	11.0918296669877	-0.0931525077272047	0.215628464819343	-0.432004688273644	0.66573800573095	0.836009068651982	-0.24408324376621	-0.269802542535058
SLC5A6	0.121619803655862	0.102077218279911	0.233477351141894	12.6210766391946	0.176752871901319	0.190689420897216	0.926914933558853	0.353970702973691	0.603213552695688	0.313197357206125	0.334696041857189
ATRAID	-0.0038343886449485	0.103525762277464	0.97045469563854	16.9393225586602	-0.00679045280900013	0.196310398940291	-0.0345903877005796	0.972406366418292	0.988885827736996	-0.0816741227257303	-0.0763801660892388
CAD	-0.0899186004891086	0.0622300844125776	0.148475361078102	39.312018072636	-0.129990304461217	0.110108043692363	-1.18057046608152	0.237773401941892	0.480240448569498	-0.352627205331096	-0.352306996534784
UCN	0.162279666569472	0.0871274290253713	0.0625248391077493	16.3235489239001	0.232707576211274	0.162213821978479	1.43457304299351	0.15140880085876	0.367032987447591	0.441175704904752	0.460016032114544
MPV17	0.0672018368266121	0.0529168586477501	0.204101955145405	51.0116359243766	0.0886183956943909	0.0956911954403042	0.926087246445514	0.354400641273232	0.603508227932288	0.141914893841131	0.137304029231999
GTF3C2	0.0472429214449941	0.0638060032145016	0.459048223934309	48.3000933251053	0.0586636219193793	0.108764344038817	0.53936446211125	0.589635397428204	0.786561573334619	0.0790935061295365	0.0702152651336084
GTF3C2-AS2	0.192629440761038	0.112297042362167	0.0862799195190218	12.4755453063659	0.276940938629596	0.195367552083613	1.41753804905674	0.156325678139897	0.374254441776117	0.53670268595522	0.559084101826923
EIF2B4	-0.0647290508364287	0.0615779311572612	0.293179199459544	36.6222325189614	-0.105953728295616	0.114456766902337	-0.925709603400061	0.354596915760573	0.603667457043849	-0.273342212396615	-0.298473033366875
SNX17	-0.0894350645392014	0.102898189389895	0.384759227952801	17.7058652522719	-0.102140659115978	0.189508485826311	-0.538976704238944	0.589902928920713	0.786790111640739	-0.351105258932666	-0.289933022328734
ZNF513	-0.404078992865959	0.105241560432017	0.000123265943447936	10.772700332968	-0.615474283963478	0.222429608313061	-2.76705196143322	0.00565657384391104	0.0400356275675446	-1.34145808295031	-1.43963018645469
PPM1G	0.0609192325354473	0.0570984250106011	0.286009695415729	48.6441038565032	0.0922353872249351	0.101121972247232	0.912120137445792	0.361705478741145	0.611338025947914	0.122140176003643	0.145404891330346
NRBP1	-0.00179204801228117	0.0489241344207919	0.970780724348921	65.7740706610569	0.00188426186342646	0.0868175975201562	0.0217036858568794	0.98268432357779	0.993131306374472	-0.0752457837969474	-0.0569516806447999
KRTCAP3	-0.106094783821095	0.129289389081372	0.411874539302494	6.60308692332978	-0.14398054765472	0.229384434069571	-0.627682293433442	0.53021208699629	0.745343648120822	-0.403542310954946	-0.38364050391954
IFT172	0.0769792617169856	0.038368843549082	0.0448246643762378	209.013222051479	0.110115715126644	0.0676582704828263	1.6275277854552	0.103625052334653	0.2903448999635	0.172689682356185	0.18545089900877
FNDC4	-0.210711856792437	0.0867552275224819	0.0151485203083384	16.9152496531142	-0.273267027842665	0.171752455091248	-1.59105165453085	0.111597951383957	0.303740658794916	-0.732828225380827	-0.673199364740444
GCKR	-0.198532898630093	0.166213992887832	0.232305293400249	5.65446518973798	-0.340869777521973	0.305695484357459	-1.11506317549455	0.264823350337286	0.512626026567198	-0.694494526479305	-0.824607115628585
C2orf16	-0.130486812887776	0.246689243952361	0.596838624523317	3.40548514965859	-0.0620874087937639	0.450255214433641	-0.137893814004711	0.890324339413628	0.953172411353781	-0.480317079812462	-0.200227018123074
ZNF512	-0.216389164412904	0.0434190241959112	6.23665979445283e-07	66.520747931401	-0.315119858006516	0.0781033628130211	-4.03465160342597	5.46833742916536e-05	0.00115092419538551	-0.750697750671356	-0.76693583128171
CCDC121	0.0384238127216764	0.135477532046869	0.776703446599471	8.89662679856064	0.0699457470670215	0.247760067348987	0.28231243160141	0.777703954076394	0.895886911682336	0.0513350514347236	0.0954834857599344
GPN1	-0.262208467565524	0.0920429040352033	0.00438894892338416	15.7165341779298	-0.386419266599643	0.16951067757978	-2.27961608151661	0.0226304683315639	0.106429831349022	-0.894915617874544	-0.926622872799258
SLC4A1AP	0.00399283458910592	0.0446635309604163	0.928765537287133	57.3607223969459	0.00143685540026023	0.0853345036138701	0.0168379183027987	0.986565919748117	0.994757808706593	-0.0570376624727547	-0.0579537228197434
MRPL33	-0.123828801547769	0.0684803870859975	0.070569549965985	84.1361859648402	-0.19136109127821	0.117396867236114	-1.6300357563489	0.103093940108156	0.289241319550461	-0.459360755093335	-0.489757216330218
RBKS	-0.267690587875065	0.0566763526668001	2.32226036195902e-06	46.1053962556268	-0.420937971658471	0.0963519084955904	-4.36875593053494	1.24956321033281e-05	0.000355400410697202	-0.912170784243175	-1.00393333015966
BABAM2	0.0057717783785079	0.020663836897243	0.780000913218053	531.221274753986	-0.0117090317195554	0.0447025951060539	-0.261931811604596	0.793374013469578	0.904451690944317	-0.051438374366444	-0.0873961524795227
ENSG00000223522	0.037183139420957	0.152568052453216	0.807451471439936	5.79365827150845	0.071111762639258	0.304073743329402	0.233863541983705	0.815090917678788	0.916874781015689	0.0474299886115353	0.0980949741406639
FOSL2-AS1	0.241075576424647	0.175729613451649	0.170108532636135	5.1796440562891	0.479301901895589	0.334894190505925	1.43120399064405	0.152371760187013	0.36846861175259	0.689188600818865	1.01230558262477
FOSL2	0.494539769710509	0.176235797425682	0.00501411553157904	25.8148358884553	0.712797124112753	0.279727968051907	2.54817967998282	0.0108286681315207	0.0639567094331151	1.48697605835189	1.53525748334973
ENSG00000270640	0.561145302057835	0.270783067146707	0.0382369382514618	4.14869403188557	0.912584620770148	0.457310225112882	1.99554825292806	0.045983116908971	0.171812439745508	1.69661931257312	1.98271525197548
PLB1	-0.234963763158587	0.313607467252344	0.453719281156009	4.12820244708117	-0.366386783159441	0.504294712050956	-0.726533065693578	0.467512044594324	0.699793821358999	-0.809161953113166	-0.881756750093109
PPP1CB-DT	-0.056255708351374	0.0705207100146371	0.425033591229374	35.4571614894174	-0.0995417561022163	0.126011132419677	-0.789944143749892	0.429560389519264	0.670368617267042	-0.246672069090281	-0.284112341040522
PPP1CB	0.125855088988399	0.0397731560290091	0.00155444493505749	175.747210759785	0.181191972255841	0.0719409244685066	2.51862168292209	0.0117815166841805	0.0675549145769197	0.326528066658883	0.344638155215496
SPDYA	-0.0416316451558422	0.0786717302986217	0.596679364545369	20.1088942618121	-0.0647477859411292	0.137754518436702	-0.470022955877711	0.638338616811827	0.818218661228314	-0.200642316152329	-0.206185381093628
TRMT61B	-0.0011698349479525	0.0526497291343944	0.982273100677168	56.176654539709	-0.0118591238405808	0.0938054816708286	-0.126422503561097	0.899397489798005	0.956044034015823	-0.0732873463064307	-0.0877323090793398
WDR43	-0.0508890048290261	0.0436834416886116	0.244039423166601	71.7221436828135	-0.053162409453072	0.0823278691219915	-0.64574013660304	0.518447662575501	0.736464084760656	-0.229780181116193	-0.180237977983988
TOGARAM2	0.0384540788542926	0.124265983175844	0.756979422394186	145.9851604964	0.0667295027074487	0.202074722757728	0.330221918886175	0.741232286049211	0.878365789795766	0.0514303151509756	0.088280164488246
CLIP4	-0.100253186588815	0.0566201970732977	0.0766229344435174	441.708194128716	-0.150821801733744	0.0947681936865354	-1.5914812329611	0.111501315654337	0.303638599441136	-0.385155678336519	-0.398962645374924
ALK	0.0982603737085607	0.0903840647954229	0.27697376178232	192.880630642716	0.133529559165005	0.137877145676434	0.968467678308112	0.332810853618695	0.581784851596488	0.239672730372306	0.237890148629695
ENSG00000288553	-0.0841427540750941	0.0994107550549437	0.397321274426549	11.773366875983	-0.122136339210138	0.178775189021072	-0.68318394671501	0.494490615273463	0.720511248350077	-0.334447525724277	-0.334716717739015
ENSG00000233862	0.107338063024771	0.0599001736247157	0.0731411176581109	56.1380832854624	0.126781693105644	0.112883052103187	1.12312424888859	0.261384728764797	0.508820198437638	0.268245076572255	0.222777165382874
YPEL5	0.106835694472242	0.068750255572663	0.120192059158366	36.5515082688781	0.151515843053307	0.121111224947922	1.25104706948888	0.210917305035586	0.447031532731524	0.266663853895112	0.278173462596684
EHD3	0.623424404367069	0.272433137026344	0.0221167122150433	5.19361798763514	0.928460205077396	0.446218064763138	2.0807319971912	0.0374584436043178	0.149337064960072	1.89264497617715	2.01827129851794
MEMO1	-0.143284941286833	0.0625458197652801	0.0219703793427273	34.105047062298	-0.194236547135193	0.120165330945862	-1.61641086997631	0.106005509749136	0.294418972175773	-0.520599638797626	-0.496197284317823
DPY30	-0.132734804592	0.0599029992847965	0.0267032137273551	46.0461971592174	-0.201023949907775	0.110152115332162	-1.82496676801522	0.0680060443690286	0.221454618706471	-0.487392712717521	-0.511398816696959
ENSG00000288937	-0.490152297986101	0.172328099237523	0.00445095359915112	4.15209504067628	-0.666898584984301	0.34431303409185	-1.93689613506295	0.0527580410060071	0.187941328872454	-1.61237683625846	-1.55480357504455
SPAST	0.0518496486155447	0.040258745838837	0.197777231263897	127.594812090918	0.0643223579615367	0.0712895559681969	0.902269022270691	0.366913977110215	0.617490997079029	0.0935933418234758	0.0828889581575915
SLC30A6-DT	-0.108800393507888	0.203285967354575	0.592505635361624	4.24267703033664	-0.254211239569764	0.377967306349623	-0.672574678548032	0.501217915484374	0.725233622453531	-0.412058312545232	-0.63052071546231
SLC30A6	0.0275106791826011	0.0462694210689644	0.552127043967854	86.0661434764217	0.0390165863548886	0.0827877815186881	0.471284356690742	0.637437685244841	0.817591066033137	0.0169855800281723	0.0262124179040171
ENSG00000289727	0.050963650267828	0.124607293870541	0.682543977652576	11.7695684097031	0.0290689440526904	0.220504673752983	0.131829151545579	0.895119428177442	0.954819221430116	0.0908046308815473	0.0039329965082838
ENSG00000272754	0.233424659577738	0.198529683803629	0.239687978920188	3.03422779027722	0.321542557961276	0.343234482534824	0.936801441354754	0.348860703765926	0.598840720626791	0.665107071116532	0.658976944958507
BIRC6	-0.102474061941288	0.024349043336894	2.57019537371542e-05	790.695370484574	-0.146501012794365	0.0473182924190012	-3.09607564654078	0.00196100326324712	0.0183677216646549	-0.392145961571315	-0.38928551036966
ENSG00000276334	-0.353412313400374	0.0910973759407521	0.000104671196020903	14.3892622490238	-0.505278386229331	0.164068467429596	-3.07968005153794	0.00207223073691145	0.0191785865925224	-1.18198292841871	-1.19282790234385
ENSG00000276517	-0.0508799569847672	0.0920412290299207	0.580403600823486	14.1271303459419	-0.0877827007753435	0.165289262092131	-0.531085320753712	0.595359655974747	0.790219475337251	-0.22975170270836	-0.257775954901543
BIRC6-AS2	-0.250474452173531	0.0938708356337918	0.00762388079191859	29.7402579675368	-0.392085719257555	0.176577122910264	-2.22047858066422	0.0263862980814435	0.117953741298607	-0.857982391982262	-0.939313848484691
TTC27	0.00372929772509662	0.0413125578696697	0.928072406849724	86.7551116319729	0.00290875350348278	0.0759385333070985	0.0383040516692582	0.969445260393771	0.987390705119052	-0.0578671540154401	-0.0546571589609857
LINC00486	-0.198128699915565	0.0767832651431642	0.00986964955762916	248.752549658938	-0.28515762566627	0.122487808187896	-2.32804905145205	0.019909499197102	0.0973970305267036	-0.693222296817904	-0.699830362469498
LTBP1	0.102705619496089	0.0763906305710759	0.178793454320369	382.06763856104	0.171797009650388	0.122072258442696	1.40733866844148	0.159326988247458	0.378081949827168	0.253664297737177	0.323596553142832
ENSG00000285577	0.786037080555479	0.255281762141279	0.00207629688265032	2.13402227069128	1.04895782050009	0.462178485884965	2.26959465344124	0.023232188325563	0.108207058373307	2.40447409025118	2.28814601552399
RASGRP3	0.0409479748442586	0.318966800071134	0.897850696500254	2.5497605175233	0.106000825057584	0.530374792027766	0.199860224601388	0.841589898946274	0.930769391227552	0.0592799404388476	0.176234909223388
FAM98A	0.125720893597631	0.125931461741885	0.318120375757437	33.381708228971	0.189824421606517	0.200325032823406	0.947582131554445	0.343342226239676	0.592551845208161	0.326105681949527	0.363971980348969
ENSG00000286415	0.327078406811172	0.118339018650682	0.00571132754691532	13.4129077420004	0.458826649159154	0.212359759735647	2.16061013503838	0.0307254678626577	0.130844708417745	0.959885532425798	0.966447803460518
LINC01320	0.66915734144293	0.23484023309758	0.00437996731475088	4.30110650703069	1.02826501677504	0.425751591511834	2.41517597884647	0.0157276089353396	0.0828280611872904	2.03659100311801	2.24180099425722
ENSG00000226994	0.266324070662366	0.0869549689910745	0.00219290111917287	315.553872492592	0.328133183268766	0.14011537466152	2.34187849878321	0.0191869599993727	0.0951411905481325	0.768659123906635	0.673737761041983
ENSG00000288535	-0.0195294895617834	0.237081430352417	0.934348828392643	2.17025236777486	-0.0830339158018913	0.455435629254934	-0.18231756689245	0.855333513334412	0.938302216561616	-0.131075004538034	-0.247140250648497
CRIM1-DT	-0.623492386439236	0.192446796026851	0.00119606467385014	5.89547391468443	-0.933380595348528	0.357908216842926	-2.60787696796064	0.00911056933828442	0.0564363176807161	-2.03206945151587	-2.15163494703455
CRIM1	-0.264446791166072	0.056230279465017	2.56460553408229e-06	345.033153523609	-0.377244709500029	0.0914603756874075	-4.1246792030395	3.71251841587423e-05	0.00086255785012974	-0.901960820083455	-0.906074906001504
FEZ2	-0.283285197799248	0.0460327440380315	7.55558835877219e-10	137.024894768523	-0.405826145836297	0.0775599433741353	-5.23241931571126	1.67305688725079e-07	9.93179200997064e-06	-0.961255367123891	-0.970087849459504
STRN	0.000944446439228843	0.0354332728777302	0.978735523047321	155.984207770198	0.00517669539944744	0.0641534800026309	0.0806923552585946	0.935686616611513	0.972600869861133	-0.066632571324126	-0.0495777208724178
HEATR5B	-0.103815864396295	0.0409207603013438	0.0111807769647169	133.259255339423	-0.148465220936495	0.0710816291473546	-2.08865810642468	0.0367385105471054	0.147697068244431	-0.396369331962273	-0.393684685528761
GPATCH11	-0.0158876474384053	0.0924093624233401	0.863495064459749	21.9232670718153	-0.00530373255534221	0.155192982591377	-0.0341750797412467	0.972737538415585	0.988962958223375	-0.119612178445397	-0.0730504055266282
EIF2AK2	-0.0197887810488524	0.0582848367614625	0.734219153852348	142.273026467336	-0.0288649002421268	0.0991670847519181	-0.291073397129066	0.770995185473278	0.892815319316263	-0.131891133607577	-0.12581961128641
[truncated: 15,621 more rows]
