# Supplementary material for: Integrative analysis reveals generalizable human neurodegenerative disease-associated glial states
Source: bioRxiv. 2025 Sep 25:2025.09.25.678630. Preprint. [Version 1] doi: 10.1101/2025.09.25.678630 (PMC12485690; doi:10.1101/2025.09.25.678630)
Supplement: Supplement 7 [file media-7.zip › astrocytes_diffexp/Mathys_2024_AD_HIP.csv]

gene	nebula_logFC	nebula_SE	nebula_pval	DESeq_basemean	DESeq_logFC	DESeq_lfcSE	DESeq_stat	DESeq_pval	DESeq_padj	nebula_zscore	DESeq_zscore
ENSG00000241860	0.0705235799540829	0.209399222929795	0.736275155597163	2.29921498477129	0.0669989438979771	0.39819824426085	0.168255246886743	0.866382479667556	0.955022095628979	0.210069592373425	0.0478118314175953
ENSG00000290385	0.360125253752923	0.223147928546006	0.106561940608837	1.89530189889753	0.567075872404237	0.393798847911381	1.44001404628753	0.149863425134152	0.428576594039595	1.17565164649024	1.23697883795963
ENSG00000291215	0.0407144856086945	0.107295980085928	0.704346627642614	9.88170931286494	0.0868885667879188	0.21565184298672	0.402911311049029	0.687013470007898	0.872577938793537	0.110680917674759	0.0951087210860132
LINC01409	-0.00837604472976165	0.126185424523887	0.947076199714544	14.7071764816158	0.0364849399381747	0.212090598386377	0.172025258147973	0.863417671865682	0.953625488329261	-0.0529953984877482	-0.0247494980060151
ENSG00000290784	-0.0505193418376596	0.214455810192285	0.81376640326428	2.18075275198235	0.0119976871471072	0.382790862559161	0.0313426685968841	0.974996262489771	0.991084061545314	-0.193508437845956	-0.0829794051264499
LINC00115	0.310586838065651	0.133975500635571	0.0204364947128978	6.18042041043475	0.511876736094875	0.268302840113221	1.90783197031708	0.0564129372348093	0.251184760999721	1.01048200313302	1.10571705012874
LINC01128	-0.0475571967766908	0.0956073812442331	0.618891627554292	11.521781050428	-0.0459008386671037	0.185762542633727	-0.247094155884847	0.804835356460689	0.929669695389784	-0.183632134042032	-0.220660255213538
ENSG00000272438	0.497432205055954	0.217663237778512	0.0222935180015272	2.9043858637714	0.784290106147224	0.384162585303525	2.04155775744679	0.041195419143191	0.209599084195536	1.63345676323756	1.75350736666026
LINC02593	0.147669899749568	0.203406065290629	0.467847521796946	2.78730842558819	0.431346364749619	0.396054671206506	1.08910813609546	0.276106202450774	0.580593506982369	0.467288761581057	0.914218392283428
SAMD11	0.557810295916684	0.147733616563387	0.000159504866646662	21.8365644572136	0.893902848335376	0.25013797274178	3.5736391341836	0.000352054038547206	0.0091141667812128	1.83476775786065	2.01416297598041
NOC2L	0.0411211277627217	0.082766308935701	0.619306019392168	17.3059636654295	0.075355430224387	0.156177359532062	0.482499066767211	0.629451461202529	0.84045102714149	0.11203673292688	0.0676832897143598
KLHL17	0.317376941709626	0.146335616008352	0.0300956614229943	5.88725252792314	0.500574980524309	0.267284837485131	1.87281472916381	0.0610939733223902	0.262395547748008	1.03312138272711	1.07884183538796
ENSG00000272512	0.0510148393165991	0.272930969448556	0.851727429957899	2.57419203588365	0.161428630205472	0.491267153201633	0.328596424884968	0.742460750675424	0.902694552873147	0.145024077922917	0.272362617494466
HES4	-0.485783121309182	0.201045975840469	0.0156800518597423	30.8118872707142	-0.590551306206558	0.317734439615517	-1.8586317143372	0.0630793585818425	0.266752130028375	-1.64475313802919	-1.51582171773141
ISG15	-0.0524637324032049	0.224354518171535	0.815106869832246	6.88191233014886	-0.0210568115289389	0.349847343017286	-0.0601885706700893	0.952005448496147	0.984933662276701	-0.199991372186967	-0.161581950060393
AGRN	0.12563948528219	0.0811398638117327	0.121518548093248	18.797292529001	0.209762891687886	0.152601239996257	1.37458182969569	0.169261125029825	0.455100169613954	0.393835550570848	0.387299951660527
C1orf159	-0.186922951718804	0.0734913701618589	0.0109758095317083	40.6390255938238	-0.243047669565363	0.128268421598432	-1.89483636374873	0.0581140839904994	0.255830466085052	-0.648301658100167	-0.689469139176271
ENSG00000285812	0.373179393799452	0.25815186408479	0.148294798129641	1.78827787946216	0.604082612676528	0.501686392411754	1.20410404151591	0.228549368050589	0.526520966712029	1.21917640653569	1.32497968751477
SDF4	-0.0118583463356533	0.0717787955498633	0.868781199862861	21.7550443071811	0.0560215075189063	0.1533582027215	0.365298409375871	0.714888665624692	0.889039116887815	-0.0646059941502814	0.0217078373833218
B3GALT6	-0.234463627098884	0.244923666591132	0.338419561527558	2.17774069929012	-0.24037432859892	0.431139173026772	-0.557533027934796	0.577163299721222	0.811883171380075	-0.806810489853275	-0.683112019514649
UBE2J2	-0.00779330902826674	0.0586701137082993	0.894325700530886	35.3374457833444	0.0345577948046977	0.121848389516392	0.283613061624001	0.776706926246363	0.918420221671096	-0.0510524569008585	-0.0293321877461602
LINC01786	-0.0304640866856557	0.177630576608758	0.863828670512655	2.64915632440915	-0.0911203602126857	0.347600833073495	-0.262140799281167	0.793212892987755	0.924954150211073	-0.126640749508768	-0.328190837026711
SCNN1D	-0.0022388776776361	0.102099067783888	0.982505004043878	11.2580173058363	0.0375893414457	0.184606646829631	0.203618570031176	0.83865158036731	0.945695437264034	-0.0325330223870989	-0.0221232664007154
ACAP3	0.065421923193594	0.0877446903612067	0.455912649749218	52.0296178400714	0.123844595155877	0.147936971519747	0.837144318175699	0.402511451719594	0.692622854054789	0.193059786630336	0.182988979348032
PUSL1	0.675545516801309	0.286115359125603	0.0182210668771486	2.2237197079707	1.01826311866931	0.505826701786486	2.01306715338079	0.0441075651821071	0.217790056128007	2.2273173413366	2.30988773746361
INTS11	-0.0499663431458291	0.0705759062955698	0.478957563130112	45.7757941827135	-0.0369333482849749	0.119400755707199	-0.309322567233535	0.757076165995511	0.908775180984667	-0.191664644590975	-0.199335848735191
CPTP	-0.142721582036284	0.161997390982856	0.378311536795954	4.50253848500734	-0.0502494921823688	0.287843899891484	-0.174572023938366	0.861415932646201	0.95260993569894	-0.500926648926462	-0.231001214750869
DVL1	0.052568318841267	0.0828265316544946	0.525637331376036	18.8470387208474	0.102218009598588	0.15752356722416	0.64890613766465	0.516399047320476	0.774621729965705	0.150203647263042	0.131561647785854
MXRA8	-0.18326622789602	0.0997990361584239	0.0663055126614375	12.3792321000626	-0.178763903144926	0.191916706822525	-0.931466082888959	0.351612521334328	0.649974809620739	-0.636109508607986	-0.536604390322973
AURKAIP1	0.199929385773272	0.114081620030912	0.0796858418741829	11.9798623200188	0.280176469181122	0.213567949112145	1.31188443933598	0.189559128563724	0.480834903354773	0.641530923927492	0.554741195985996
CCNL2	0.0782914067629398	0.0420187513728983	0.0624272073991432	123.632442357743	0.153431017244856	0.0830710670437946	1.84698502986567	0.0647493099591096	0.269370014864714	0.235968870052772	0.253344548630008
MRPL20-AS1	0.0454812158668109	0.23776773455896	0.848302922714908	1.64815434687232	-0.0343868798560013	0.536580161033683	-0.064085261351738	0.948902337458756	0.984112225729256	0.126574020548363	-0.193280427926274
MRPL20	-0.124749961369658	0.0620231631369036	0.0442890585327816	27.4814634370681	-0.166111949610981	0.116951511496793	-1.42034889062153	0.155506134292013	0.435625559447174	-0.441006158235021	-0.506518447834463
MRPL20-DT	0.553291670859328	0.216559031783489	0.0106211262813005	2.29765834869879	0.861314585545608	0.373214763456318	2.30782560038362	0.0210088384435771	0.13904279691089	1.81970188062509	1.93666912513256
ANKRD65	-0.240797302880146	0.168796499127602	0.153708522338072	5.20353266776598	-0.256173058213662	0.292612536025782	-0.875468500744926	0.381319042018287	0.674917872219902	-0.82792806003427	-0.720680895285918
VWA1	-0.1071384469216	0.101884638140488	0.292998598776687	15.5939784022216	-0.0582828475318112	0.19847214817922	-0.293657563877335	0.769019584345179	0.914338371149494	-0.38228632394057	-0.250104277877417
ATAD3C	0.357604225449155	0.1880342371565	0.0571968102296779	5.3622797199644	0.408803641023057	0.367306284280255	1.11297752997643	0.265718080076418	0.567616447975223	1.16724610222626	0.860612513337377
ATAD3B	0.055972609409698	0.0747744991625757	0.454127203531563	21.7963855692124	0.0769690781499746	0.142522325702133	0.540049271374067	0.589163053569974	0.818777040710009	0.161554140638157	0.071520493080281
ATAD3A	-0.181167674636979	0.096858059345127	0.0614220453035788	12.8864261078208	-0.264582647319615	0.184245983036237	-1.43602939374574	0.15099397739205	0.430056940758036	-0.629112569191309	-0.7406786303009
TMEM240	0.081771318879087	0.10950869114762	0.455238168404323	9.07422686939028	0.119071592751512	0.210359701939733	0.566038037007799	0.571367923565993	0.808422771042104	0.247571498743341	0.171638931669627
SSU72	-0.0250277945095342	0.0847726610348192	0.767814926123556	15.596017834029	-0.0852329079470462	0.171207559517304	-0.497833788340589	0.618601198616344	0.834313710242193	-0.108515211429715	-0.31419066307787
ENSG00000215014	-0.0298838111498668	0.168003624784054	0.858820367015878	4.24296593111012	-0.0029016290498039	0.320705790332852	-0.00904763536321677	0.992781129921146	0.997969347200797	-0.124706010539718	-0.118409504440024
FNDC10	-0.126963012654587	0.30677492063404	0.678973908362739	2.03922753830439	-0.00745452805810839	0.532415308414961	-0.0140013405705803	0.988828911521497	0.996888608590129	-0.448384853867326	-0.129236153253769
ENSG00000272106	-0.114283237615957	0.225679566380393	0.612578657413101	3.34443447766649	-0.0713078972811869	0.385871461517668	-0.184797022823938	0.853388243084811	0.951063189250556	-0.406108291487914	-0.281077431281618
MIB2	0.0463996307113839	0.0550562905739807	0.399358707749013	34.409410243617	0.0805938972285354	0.099346591540878	0.811239680984662	0.417228042012666	0.703209721882751	0.129636174438986	0.0801401973841452
MMP23B	0.214865601740495	0.251642445710952	0.393186566123982	1.67804144172304	0.340143632932084	0.42957608410031	0.791812313398382	0.428470121494154	0.712582966574009	0.69133085051349	0.697341201192305
CDK11B	0.229337284849795	0.0732935346917652	0.00175387528267838	28.0219588910151	0.379560489917956	0.140900449811329	2.69382028535894	0.00706382408614323	0.0688656253690951	0.739581944230962	0.791073231520511
SLC35E2B	0.0758838005189279	0.0634966159455324	0.23205414645909	65.0581802995474	0.146271666341116	0.113012504021182	1.29429630471422	0.19556309240326	0.488509348332242	0.227941494547297	0.236319840234814
CDK11A	0.118356342403005	0.0810934713217005	0.144426112760835	40.8376180419403	0.185635370844152	0.143566979332511	1.29302275291457	0.196003189850438	0.488937575693364	0.369552292917462	0.329925475651952
ENSG00000290854	-0.175251757467204	0.102101173440128	0.0860793566537282	20.4376602293071	-0.262820107534351	0.184939407197017	-1.42111468571091	0.155283421304295	0.435223959074942	-0.609387878453699	-0.736487366835469
NADK	0.0406960036326113	0.0620500048604762	0.511915374229306	27.7899222069084	0.0802617397989553	0.11286526998621	0.71112876271648	0.477004447759952	0.747391583908694	0.110619295570866	0.0793503375971435
GNB1	-0.124340055652936	0.0365581244943046	0.000671003738418259	141.466416571932	-0.167906498805672	0.0680171050499999	-2.46859225605445	0.0135645681685495	0.106504149319635	-0.43963946170059	-0.510785828655884
CFAP74	0.297009730275557	0.191114977748441	0.120163131763959	3.16202261955572	0.351247330350626	0.395497050058878	0.888116182657583	0.374478258680432	0.669341781078639	0.965213578206612	0.723745439956524
PRKCZ-AS1	0.358174427295834	0.281083400043029	0.202569908619395	1.71335525908903	0.556152715236613	0.482302570422331	1.15311994864472	0.248861154723877	0.550960279534303	1.16914725377402	1.21100391816117
FAAP20	-0.0337089143971848	0.0698910132420663	0.629587982313793	25.4465561603159	-0.0153740982902236	0.135103617390278	-0.113794867873982	0.90940040700996	0.969844717168449	-0.137459566146996	-0.148068638995823
ENSG00000234396	-0.915224220288009	0.31535503320977	0.00370548723323635	1.72432247901743	-0.732541415843628	0.44792433615566	-1.63541329799294	0.101962436596159	0.349215603037921	-3.07658401467732	-1.85346967549672
SKI	0.131006112004304	0.0857968425220203	0.126777435377073	90.502292585065	0.192017391524649	0.140364784627097	1.36798836000622	0.171315719632189	0.457514376646035	0.411728811980715	0.345101717537347
RER1	0.0431973289436196	0.0706044720564858	0.540655910638983	24.1787887512884	0.134612876324476	0.142494089456082	0.944690947100403	0.344816680162118	0.645985679291057	0.118959146650233	0.208595608954231
PEX10	-0.165609463830643	0.117563741091232	0.158930382512275	8.29175962805172	-0.319032663792067	0.225771221939065	-1.41307940423945	0.157632378237367	0.438243083589365	-0.577238804265493	-0.87015903502207
PANK4	0.210060644077697	0.144940069827737	0.147255745345903	5.17111105866735	0.45133722182582	0.281362416020395	1.60411340011064	0.10868905869516	0.35973002525586	0.675310290862954	0.961756013622058
HES5	-0.489627814116663	0.229083650904896	0.0325709991877094	16.460758079205	-0.579656902228622	0.356066312653418	-1.62794648533022	0.103536233481038	0.351317503871415	-1.65757200861719	-1.48991517210212
ENSG00000272449	-0.223488092068711	0.239455139515924	0.350655157118426	2.92720220435253	0.00327875890313613	0.444490368846672	0.00737644532466156	0.994114501535465	0.998528911220793	-0.770216158334226	-0.103712738757953
TNFRSF14	0.143941412990563	0.139399215183444	0.30179857269446	5.5031042647727	0.291224177876941	0.271325043579339	1.0733405734874	0.283118337144962	0.585859656633784	0.454857342051322	0.581012295351043
PRXL2B	0.148987889391275	0.193242588301309	0.440713514623312	4.91993448712384	0.272525158356875	0.334629871608471	0.814407742640918	0.415411404542921	0.702082943820363	0.471683166933937	0.536546622570721
MMEL1	0.128662375174571	0.21477947936425	0.549143491638504	2.50494726876426	0.205002674146827	0.444055009546619	0.461660536959453	0.644324774962027	0.849482659555769	0.403914388145805	0.375980305979815
TTC34	-0.0890928842544538	0.107890262987165	0.408932777679972	9.36395790151738	-0.110109136918029	0.212638399643978	-0.517823389859904	0.604581497428242	0.826884923555748	-0.32211929783443	-0.373345543163701
PRDM16-DT	-0.173588392221011	0.0879565856811244	0.0484307697821612	81.0783084861793	-0.203546657380001	0.150344482877347	-1.35386848578978	0.175778339302676	0.464355642866942	-0.603841931118183	-0.595536990464358
PRDM16	-0.0534357019900414	0.0630339880238424	0.396589244594598	465.351578665367	-0.0619860726822764	0.106127089580143	-0.584073990227224	0.559170533095796	0.800716499314504	-0.203232086848197	-0.258910429322723
ARHGEF16	-0.790668398287437	0.209829917670583	0.000164468797286445	3.16285769242613	-1.04626635154432	0.362042549708768	-2.88989885963942	0.00385365789575157	0.0462328369071371	-2.66129336776255	-2.59949757920176
MEGF6	-0.0361867119432279	0.200748575528826	0.856949341478559	9.80229607198942	0.0191915986065127	0.315024903306466	0.0609208935708887	0.951422209686038	0.984885579659123	-0.145720971589893	-0.0658725128307725
ENSG00000238260	0.0722804424076847	0.13643074102501	0.596253472711102	6.2063358188211	0.139056146745226	0.264124892744393	0.526478762756367	0.598555603875481	0.823583320871655	0.215927275564607	0.21916156447888
TPRG1L	-0.0732695162799245	0.131698900017913	0.577977667674	6.3086573710835	-0.0936643484151296	0.245985716236292	-0.380771492947812	0.703372813945605	0.882262577096399	-0.26936145306277	-0.334240359935946
WRAP73	0.0839767263961099	0.114831781083849	0.464594628173319	10.7613395800122	0.139130105853791	0.196932191372273	0.706487369506721	0.47988510462221	0.749217336577023	0.254924708731799	0.219337436883156
LRRC47	-0.122815283827187	0.0980826013799372	0.210510923030134	11.924341804221	-0.166970843115551	0.201996743711587	-0.826601657272032	0.408462877727671	0.696814549377817	-0.434555608792374	-0.508560869229145
CEP104	-0.113040267799131	0.0495321138909219	0.0224798256904695	44.8716679021797	-0.11958515698315	0.0997027477709146	-1.19941686319337	0.23036589376027	0.528192926685874	-0.401964015202513	-0.395879217029503
DFFB	0.288995702830496	0.159300798839813	0.0696544822768106	7.49451466589842	0.470283910747622	0.285009878873824	1.65006178945755	0.0989302989230792	0.342123721916786	0.93849342503676	1.00681063635045
C1orf174	0.43934870008597	0.157734334116295	0.00534664467594489	3.95268685814859	0.63070382318217	0.311281229402202	2.02615436977488	0.0427489679630792	0.213668182969078	1.43979631472034	1.3882840781054
AJAP1	3.53218312848978	0.483147430831988	2.65601995476542e-13	8.08904667394632	3.44859719019087	0.597195444117542	5.77465421774401	7.71112755379124e-09	3.22402243024012e-06	11.7518410665602	8.08914474370286
ENSG00000236948	0.107991606443598	0.36977864232111	0.77025303909023	2.26180138458663	0.189631282815604	0.622587401235823	0.304585801831502	0.760681635008608	0.911292239533235	0.33499447111076	0.339427627034324
NPHP4	0.217647834664331	0.0517778944329328	2.62831370238835e-05	46.6146476070322	0.33131978970067	0.107065694645288	3.09454667807781	0.00197113915199714	0.0300858791379251	0.700607296144446	0.676358383062624
KCNAB2	-0.991836484445261	0.374644514421649	0.00811116828242901	8.75084058988862	-1.31714756228175	0.503488572423667	-2.61604261630275	0.00889554542370821	0.0806761751252471	-3.33202255004602	-3.24364446968779
RPL22	-0.0321369477612011	0.0818988141018135	0.69476401107469	27.4481386948054	-0.0158223810932728	0.152374716360009	-0.103838625404821	0.91729741349798	0.972700111783994	-0.132218357581225	-0.149134641221877
RNF207	0.274412227129138	0.199077402952311	0.168073724260516	4.94259212520035	0.428720040253917	0.356537640463958	1.20245379897626	0.229187755998928	0.527358199010807	0.889869595487831	0.907973076291565
ICMT	-0.188705462716606	0.154671475627499	0.222449526552619	5.0714599999333	-0.249977527476185	0.276333148997858	-0.904623742691553	0.365664752652357	0.661121872795462	-0.654244857972482	-0.705948120544576
ACOT7	-0.273774943013265	0.102946987387238	0.00782851001131247	20.3699132304381	-0.417931598026719	0.187361255082185	-2.23061912049744	0.0257063691670186	0.157882232078303	-0.937881214247668	-1.10533755030634
TNFRSF25	-0.886154839720376	0.436559281702864	0.0423706284930558	1.64142236144084	-0.642917236855425	0.753235030982395	-0.853541338905747	0.393359173291787	0.68601380712141	-2.97966167361414	-1.64034623275054
NOL9	-0.18506365769716	0.0691457978524623	0.00744118467096233	23.6067289474104	-0.246275241843608	0.128631504525832	-1.91457950174369	0.0555461513378138	0.249098735052414	-0.642102450350169	-0.697144203242882
TAS1R1	-0.0476961337645895	0.230259157829506	0.835899669941833	2.18276939518701	0.0266176889474179	0.388670895675889	0.0684838747731043	0.945400456004191	0.98297378610259	-0.184095373982632	-0.0482135065507131
ZBTB48	-0.0985432380371415	0.0929764672009314	0.289202425449872	13.6753811661493	-0.206990107752602	0.183470705770991	-1.12819159267294	0.259239013770036	0.56094103587658	-0.353628411362401	-0.603725405762767
KLHL21	0.210575335014262	0.0613517333309578	0.000598564963746387	62.3299453892654	0.314499092387577	0.113745916675218	2.76492643938661	0.00569356335879964	0.0593265754595422	0.677026359438265	0.636359300658424
PHF13	0.237970654798007	0.0893894258599064	0.0077636573926811	12.433057671865	0.316093723691278	0.178558250426408	1.7702554932994	0.0766845886466027	0.297158054931215	0.768367092393936	0.640151283103255
THAP3	-0.0632222010212063	0.105890970721654	0.550474017979327	9.6058762116527	-0.104447376739346	0.195809485958371	-0.533413262529842	0.593747538767591	0.820979669958657	-0.235861966755895	-0.359882057808448
CAMTA1-DT	0.363198533319032	0.140395608988341	0.00968254132950773	5.6601032758851	0.594387292120964	0.254235367648484	2.33794100961904	0.0193903084962557	0.132306617417944	1.18589849195005	1.3019245240683
CAMTA1	-0.0454497500584682	0.0330277182149034	0.168787797972435	745.742146856437	-0.0556986535543674	0.0628239411257757	-0.886583244480902	0.375303318109676	0.669765871811939	-0.176605542294719	-0.243959146915946
CAMTA1-AS3	0.339923917037238	0.213414571409813	0.111208022326903	3.14154427466317	0.689091200538686	0.465242597826895	1.48114382422712	0.138568251895912	0.409799371301015	1.10829689696146	1.52712740158822
VAMP3	-0.0763302035983058	0.0888657550640582	0.390374538723219	12.8512994737078	-0.122795409883016	0.164607999101723	-0.745986893426311	0.455675332489894	0.732277539517444	-0.279566313791388	-0.403513096166016
PER3	-0.112727864629522	0.0524091875481224	0.0314826728790234	261.416083284905	-0.146753861758222	0.0931777351661006	-1.57498850445995	0.115259098012015	0.371333684290682	-0.400922409018868	-0.460485531552953
PARK7	0.0870814688870763	0.0783810229687908	0.266567512554872	32.3487395773161	0.139707802079838	0.145971637208751	0.957088683468314	0.338522494991995	0.640363104427793	0.26527645702319	0.220711180106765
ENSG00000284747	-0.0916035513861096	0.265458568984789	0.730036753663136	2.12668615593376	0.156074036245561	0.410909723522629	0.379825609643832	0.704074870754804	0.882878318850067	-0.330490296159086	0.259629563622982
ENSG00000284716	0.442559960684658	0.255214140924905	0.082905124736707	2.46111885123445	0.723493896411488	0.482790716597191	1.49856629702995	0.133986181555805	0.402664162337165	1.45050321280042	1.60893591651058
ERRFI1	0.0540851710775828	0.0931130160087157	0.561338109528354	47.8319683491157	0.124600767998633	0.160040790841938	0.778556312694641	0.436241122378697	0.718572748482387	0.155261094890747	0.184787134280984
ERRFI1-DT	-0.200784240110283	0.118212510503798	0.0894129684396303	15.4083341676144	-0.213100373419593	0.222005853036857	-0.959886284548608	0.337112449757244	0.638896703904926	-0.694517590287929	-0.618255422882525
SLC45A1	0.000851596393442003	0.155330961271555	0.995625648583281	6.3956296101225	0.0585385358333564	0.267906465403239	0.218503632397401	0.82703672845015	0.940205441275257	-0.0222288474747013	0.0276932505376875
RERE	-0.00395415537319717	0.027613405968695	0.886134642568556	563.887261759524	0.014966360086569	0.0568397816567916	0.263307839163396	0.792313318043795	0.924780256931956	-0.0382520548047467	-0.07591999544049
RERE-AS1	-0.139638876037411	0.187439746611924	0.456283766691456	2.75425871597952	0.0166468150128369	0.413099800118914	0.0402973204248585	0.967856090036751	0.989027572392437	-0.490648374109939	-0.0719239271550206
ENO1	0.250347835163037	0.0635981032988307	8.27116479991834e-05	187.838676941733	0.388097396058373	0.109685635501087	3.53827002310187	0.000402757955983155	0.00996408884003296	0.809634751811338	0.811373722387893
SLC2A5	0.0529131537184951	0.225639958155262	0.814594825728093	3.29572452493446	0.165122562135061	0.391829227087824	0.421414613101463	0.67345235024992	0.866008432409959	0.151353386367507	0.281146669956553
GPR157	-0.0963015686763512	0.168376175704537	0.567360617019467	4.02695836391717	-0.162101625841122	0.303984464811608	-0.533256283151124	0.593856185334407	0.820979669958657	-0.346154298116958	-0.496982025654554
MIR34AHG	0.0916040374497935	0.146088114658271	0.530628770694136	17.8009042908504	0.157465396695074	0.235866054483336	0.667605167008881	0.504385658593931	0.76696259610794	0.280355482587475	0.26293817445154
LNCTAM34A	0.0686071431747639	0.224180502840385	0.759577783338842	4.23482348332211	0.11114582494734	0.39818664264316	0.279129968322278	0.780145085367045	0.920173947928518	0.203679860789052	0.152791708298639
H6PD	0.148034807259261	0.0561109139184153	0.00833342947512416	45.6433634526742	0.24403794605525	0.10264566063235	2.37747942340524	0.0174314154963056	0.124188239151367	0.468505426312826	0.468804939148854
SPSB1	0.661574392167098	0.137877750463206	1.60043577047662e-06	34.1878703539632	1.00486944707744	0.23592007645268	4.2593638582471	2.05009518137472e-05	0.00122013493997547	2.1807351961243	2.27803801306002
LINC02606	0.617232128250192	0.279824390390032	0.0273991358348856	1.99775484231928	0.980107514474326	0.5203606204597	1.88351592326198	0.0596304839811048	0.259224005505261	2.03289042121179	2.2191549260962
SLC25A33	0.030094812655793	0.0797431551235407	0.705878734449693	111.148178254843	0.0488995287164977	0.140169172136219	0.348860794219263	0.727193819875269	0.894826682627769	0.075273091851784	0.00477199865464096
TMEM201	-0.0255686755545084	0.131700642500039	0.846064402161721	5.95007569087992	-0.0421452552649547	0.235374823379372	-0.179055918810084	0.85789379424562	0.951618727938818	-0.110318602354871	-0.211729597513547
PIK3CD	0.0522308557096373	0.107462694736297	0.626940867271462	9.8607459366923	0.0803190531771074	0.182102768591453	0.441064426413542	0.659166356102377	0.858625916306266	0.149078486833016	0.0794866269847293
CLSTN1	-0.0667997434086152	0.0381562795114765	0.0799996551948001	106.815892016149	-0.0576897593177298	0.0723527857890785	-0.797339849303189	0.425253682861043	0.710058166150968	-0.247790111651644	-0.248693932996558
CTNNBIP1	-0.303219113129352	0.0586635718369216	2.35626719162287e-07	46.5952078389292	-0.4601865231468	0.108789447234533	-4.23006582756792	2.33622937492314e-05	0.00131996959683157	-1.0360531684685	-1.2058184162539
LZIC	0.0128966209878496	0.0694709587164043	0.852726719656406	22.1744171869737	0.058814699883271	0.131403097875986	0.447589903388566	0.654449191219042	0.856176639699535	0.0179313471719437	0.0283499598514571
NMNAT1	0.00113514032127122	0.0976633641045739	0.990726404391927	16.0950346608477	-0.00271170587770521	0.17954342268787	-0.0151033428967176	0.987949734020909	0.996888608590129	-0.0212834629930638	-0.117957873186584
UBE4B	-0.0836456137025297	0.0525070837259308	0.111152375523806	159.004790636242	-0.0961565925181164	0.0939948863657126	-1.02299812506813	0.30630873230779	0.609483312208862	-0.303957155952231	-0.340166837024928
KIF1B	0.00174183490021738	0.0302923554366431	0.954146262842349	952.308862853825	0.0214714954852263	0.0582663099352747	0.368506183231407	0.712495835489367	0.887702160954601	-0.019260638366134	-0.0604509906770059
ENSG00000284735	-0.147790509738604	0.232869397368097	0.525656859713228	1.78718398830038	-0.0775846538577871	0.435730229995599	-0.178056624298412	0.858678506407439	0.951722403151833	-0.517827330330588	-0.296003358481027
ENSG00000284642	0.322341449155037	0.147622643856987	0.0289953185264069	8.08418392740081	0.470422412651855	0.284055805832541	1.65609152494909	0.0977032853848969	0.339706807645949	1.04967390893988	1.00713998946688
PGD	0.0190060132374908	0.0914679409814386	0.835393881966021	31.674946665838	0.0518519334841041	0.154864557738815	0.334821176912244	0.737759984775819	0.900375860073149	0.038301117278699	0.0117927231461348
CENPS	-0.228060787882743	0.145282416740815	0.116467334075635	4.9713127375993	-0.360097330869957	0.261275331304506	-1.37822935319629	0.168132487238121	0.453670170469561	-0.785462316821666	-0.967809505259767
DFFA	-7.13474443473019e-05	0.0750550335478982	0.999241529674522	26.1790385714962	-0.0135891843853572	0.14038417170056	-0.0967999755295992	0.922885243369044	0.9747589244729	-0.025306101811795	-0.143824170586681
PEX14	0.0215990773259292	0.0458385382881298	0.637498571650454	73.1620755237427	0.0662062669873903	0.0908260080451982	0.728935119051404	0.466041351155003	0.740504036324362	0.0469468413041411	0.0459268709741428
CASZ1	0.0141494782288095	0.150490356895978	0.925091290631334	6.99394369569634	0.115529452548918	0.265557553532182	0.435044874499936	0.663529855338156	0.861243963252153	0.0221085898389924	0.16321583509916
TARDBP	0.0417920684429792	0.0596650456282002	0.48364959285051	53.277781659243	0.0880240361392424	0.120231051680683	0.732123980525613	0.464092898228494	0.738837661111217	0.114273765164074	0.0978088310342306
SRM	-0.209311300919356	0.0923838030787187	0.0234715361078897	14.9729108945975	-0.288274933230869	0.170554596083806	-1.69022084335516	0.0909857121912915	0.326209871491175	-0.7229482853996	-0.797018131504008
EXOSC10	-0.167944048501788	0.0645698558613693	0.00929614621054613	69.8027775719195	-0.211734980777213	0.113126296588739	-1.87166898556715	0.061252412872421	0.262787441292881	-0.585022713221212	-0.61500856267215
ENSG00000226849	0.259010624543153	0.10112415614397	0.0104277335635736	12.6188709121076	0.397578282033924	0.178342010123892	2.229302460804	0.0257937870299799	0.158244788807551	0.838517989447058	0.8339189672337
UBIAD1	-0.0616876463278405	0.112729093650011	0.58422740424532	12.0572652358619	-0.0555421110929737	0.201988378469744	-0.274976766058317	0.783334088486547	0.921219511230437	-0.230745496075535	-0.243586893929254
DISP3	0.287155062762622	0.140896211161686	0.041543840090523	31.0542508924771	0.46187696885857	0.229753748875586	2.01031309007576	0.0443980623139163	0.218473084146903	0.932356412794001	0.986819196332934
ENSG00000284708	0.610342544035073	0.218160179639896	0.0051470952625978	5.07935355220276	0.873675853214368	0.385425651005232	2.26678180587028	0.0234035581112055	0.148708626843389	2.00991935619279	1.96606382589317
FBXO2	0.390009985200825	0.0816333777225264	1.77417554061621e-06	84.3063186854244	0.608307158049786	0.136253048132759	4.46453981313562	8.02410275901294e-06	0.00060997770246242	1.27529250836675	1.33502552184375
FBXO44	0.192803187247307	0.094533265434813	0.0413974171706204	23.865045517858	0.300546095991473	0.16981122258157	1.76988358850725	0.0767465352919884	0.297158054931215	0.617770945884253	0.603179519687107
MAD2L2	0.195021633229472	0.111205993973957	0.0794824164168224	14.8042504035805	0.326779347512279	0.201196540394965	1.62417975413884	0.104337450488425	0.352876270507326	0.625167628369918	0.665561356169833
FBXO6	-0.0286751385570256	0.140669590460373	0.838472704589946	5.67143269818241	-0.0584185743041086	0.24853771663173	-0.235049130956128	0.814170600234757	0.934001533857473	-0.120676087129258	-0.250427031818501
DRAXIN	0.0845290036205402	0.271506449363422	0.755547241214687	6.33804616694561	0.241930671419272	0.424516864929679	0.569896490353445	0.568747905439233	0.806940099889564	0.256766096489723	0.463793907189604
AGTRAP	-0.0177799925589892	0.0881712419798976	0.840188033952795	14.300875559338	-0.011273719461882	0.165240548230742	-0.0682261078324391	0.945605644343992	0.98297378610259	-0.0843497865430469	-0.138318068755455
MTHFR	-0.0188630109291179	0.097672152663236	0.846860461084045	21.5684698323877	0.00595185972268138	0.172070547109993	0.034589648389255	0.972406955950599	0.990410105439575	-0.0879607570486993	-0.0973561901580036
CLCN6	0.136967757389364	0.0487386241391314	0.00495029081708291	43.395119833067	0.221458781348315	0.0923766543547594	2.39734576766369	0.0165143317311514	0.120470508808808	0.431605968494734	0.415112404712265
ENSG00000285646	0.30978387920347	0.271193208729259	0.253329529915596	2.91136791754922	0.401185059334432	0.462090000755735	0.868196798628633	0.385286606505611	0.679213227421815	1.00780479945064	0.842495768764056
KIAA2013	0.0156535199615879	0.104316105722182	0.880718449195619	18.9945397171875	0.0450336215447965	0.185313687872925	0.243012926145409	0.807995383946994	0.930897077575065	0.0271233250329	-0.00442100545509325
PLOD1	0.292441229247465	0.0714828415554139	4.29389547340956e-05	29.8805346279752	0.432050604887131	0.144966867332606	2.98034035526097	0.00287928274428922	0.0382365734475386	0.949981405860802	0.915893052897572
MFN2	-0.225812558175222	0.068970780362753	0.00106024515752681	23.4319712146267	-0.355065279348259	0.141584949137625	-2.50778971572131	0.0121488942689814	0.099062948685736	-0.777966330245903	-0.955843447032094
MIIP	0.149514849421208	0.0880581296369089	0.0895245983968284	17.8839142586121	0.244396900484756	0.155731976974537	1.56934308054611	0.116568019167366	0.374051838120175	0.473440142787927	0.469658521348087
VPS13D	0.0125016001856364	0.0339441354189083	0.712650099200337	225.063714674592	0.029210140845736	0.0654830910734886	0.446071502839638	0.655545596872964	0.856560664598898	0.0166142795161649	-0.0420487385164515
DHRS3	0.167313275374413	0.0980393473626798	0.087897705451784	122.277213176753	0.256449449280918	0.163149767972175	1.57186524056016	0.115981807293717	0.372728621287496	0.532783172358532	0.498319098463583
CFAP107	0.269104923867509	0.30092792771082	0.37118792418512	2.07268559210311	0.646366338697682	0.508286768832608	1.27165682510722	0.20349507707182	0.498104050351943	0.872174128752565	1.42552904108766
PDPN	0.233660526277567	0.128438583388536	0.068874920295171	16.7544990546338	0.354008951311932	0.231850076875155	1.52688735791344	0.126789023723697	0.390860761798175	0.75399637866262	0.730312486633861
PRDM2	-0.0144473853943052	0.0564599517783084	0.798037850754698	64.3180246546781	0.0182218316590503	0.107273689201954	0.169863009230024	0.865117872655249	0.954431776653235	-0.0732382980304663	-0.0681785877408908
ENSG00000289380	-0.104629764045534	0.186840340583779	0.575482455638959	3.15867891519236	-0.225536989530657	0.350637339623553	-0.643220113901149	0.520081283679257	0.777773351359375	-0.373921941467139	-0.647829299838782
KAZN	0.0603380571621654	0.165815786913635	0.715943077596443	539.182493027535	0.2649581823021	0.264008684955687	1.00359646254279	0.315573160342502	0.617991280277285	0.176109298254045	0.518552594550852
ENSG00000231606	0.47048954872061	0.230681621346599	0.041393935650625	2.27795989235445	0.70455158445784	0.4673188973482	1.50764625281754	0.131645088214901	0.399280459794341	1.54362528848678	1.56389170207304
KAZN-AS1	-0.616597200359311	0.356206411172865	0.0834498104020061	1.76541148802363	-0.852598775345539	0.633877642470513	-1.3450526067185	0.178608246612906	0.468254842591022	-2.08090989603315	-2.13896225208625
TMEM51-AS1	-0.379347825952898	0.130354241177335	0.00361278112369213	18.7072475316881	-0.539667061115557	0.233860327687842	-2.30764690382161	0.0210187834895155	0.13904279691089	-1.28987946008202	-1.39482060377128
TMEM51	-0.398694284025746	0.123934539833929	0.00129550004383952	35.0306757967722	-0.553627672724263	0.201955894090677	-2.74132961168089	0.00611910886527923	0.0622481609871836	-1.35438389640252	-1.42801849347559
FHAD1	0.293746267502216	0.202884842694391	0.147659766786498	8.15087651601308	0.511967409609161	0.309100910102426	1.65631155676478	0.0976587413151023	0.339693175905526	0.954332629050204	1.1059326688574
CASP9	0.0125980792313933	0.115343437507999	0.913026147856176	28.0516671744211	0.0322156334994253	0.197264500241206	0.163311865338332	0.870272892133488	0.955643062904823	0.0169359573364591	-0.0349017727229134
ENSG00000237301	-0.126302966711521	0.201379252187798	0.530534978862426	2.73614555441316	-0.121221875747006	0.353554933877979	-0.342865744843043	0.731699463063899	0.896681396958904	-0.446184146567688	-0.399771282113928
DDI2	-0.075096368546385	0.0615666546648936	0.222556941532334	35.5533818744524	-0.0974362722654828	0.108365208495438	-0.899147185875478	0.368574267371414	0.664013362869712	-0.275452494391633	-0.343209874701258
PLEKHM2	0.030158131806294	0.0530903467316768	0.569998966630921	60.4322566125269	0.062827531499307	0.0935483614959402	0.671604830855681	0.501835302047171	0.765274155598114	0.0754842088477727	0.0378923456096897
SLC25A34	-0.115694171884609	0.144524413466379	0.423411630656711	5.69459405425365	-0.149644647849286	0.262115170242604	-0.570911816018816	0.56805942090014	0.80653924400492	-0.410812590297646	-0.46735972879443
UQCRHL	0.293045794890582	0.131498711660685	0.0258467273680078	8.73708563709316	0.430673241146244	0.223517192198927	1.92680141025998	0.0540043836751114	0.24502694318572	0.95199713224757	0.912617725796275
SPEN-AS1	0.200086209608071	0.10712620846771	0.0617953197259519	26.7608487996141	0.281041996652291	0.174307258681113	1.61233673674167	0.106888683248324	0.357138539012819	0.642053801708389	0.556799392741933
SPEN	-0.000804581870036902	0.031481786272954	0.979610636804579	178.978721543641	0.0351644939058492	0.0633505975267851	0.555077541154705	0.578841623780542	0.812943485215481	-0.0277508321671806	-0.0278894766094094
ZBTB17	-0.149979476646845	0.083710378389027	0.0731894750860836	15.4618326879545	-0.205799271268153	0.167149580579908	-1.2312281643433	0.218237540444235	0.514419256714502	-0.525125724486698	-0.600893634535642
FAM131C	0.126797815751256	0.177517402573958	0.475051669652729	7.60579578370761	0.260468685834984	0.30334826201926	0.858645716646455	0.390536007588042	0.683779482699784	0.39769762463622	0.507876714960428
EPHA2	-0.131500399358223	0.158865895802259	0.407815112414851	5.71522515607343	-0.0904202264342116	0.300781083524659	-0.300618062062399	0.763705756676935	0.912374725155221	-0.46351328567557	-0.326525941203555
ARHGEF19	0.0524019672915616	0.26737976072039	0.844623238854026	1.80772680952494	0.0244783447449122	0.47883222229895	0.0511209221204616	0.959229164347261	0.986966195677593	0.149649002433255	-0.0533007989176212
ENSG00000288398	0.263891881934121	0.239241502368368	0.270011727652966	1.67726908521583	0.361191031728279	0.407782211326616	0.88574494349137	0.375754983876504	0.669866392790944	0.854792945583941	0.747391245086011
FBXO42	0.154263111747225	0.0428353431033765	0.000316624531967738	161.057178146208	0.230571815689745	0.0770160966463139	2.99381331604762	0.00275514465020118	0.0372791578721396	0.489271670382707	0.436782910089675
SZRD1	0.0316148190318638	0.0684746237650901	0.644295578265511	22.4264260323784	0.05547784440912	0.126639133753185	0.43807820509294	0.661329593062475	0.860103904998588	0.0803410559268004	0.0204150238260896
SPATA21	0.411204990196231	0.189617512898999	0.0301128841629047	3.78780644264533	0.590836350619692	0.319772231432921	1.84767873048925	0.0646488326776036	0.269289733461443	1.34596031975065	1.29348049828993
NECAP2	0.0678357627103782	0.0917265995517859	0.459577351604641	15.686793708193	0.111052761576657	0.173637092362059	0.639568194018685	0.522453365830796	0.779299865336625	0.201107944945	0.152570406567596
LINC01772	0.613292457452789	0.167177154969823	0.00024396020552144	3.44869710762398	0.695950181529436	0.324010943299103	2.14792184005645	0.0317199650697966	0.177657299339343	2.01975487758319	1.5434378398983
CROCCP3	-0.053900797243615	0.0550362362019833	0.327397566206959	77.146205910196	-0.0561790968397952	0.103661163940728	-0.541949315482482	0.587853422431249	0.81845326646189	-0.204782794841057	-0.245101625744658
ENSG00000261135	0.119796319517553	0.228956978015067	0.600816759998395	2.35525095411822	0.284567249716465	0.414280411347382	0.686895257226753	0.492148735880144	0.758325274070941	0.374353425597076	0.56518233223516
NBPF1	0.120471112915852	0.0935270691915221	0.197715267242616	33.9337701632401	0.190835651166662	0.157737779287907	1.20982843823574	0.226344731454367	0.523628740120392	0.376603303462375	0.342291576609202
CROCCP2	-0.0816127219207694	0.0712068599963424	0.251739022058374	45.5172315153437	-0.096391144591257	0.120442136239803	-0.800310818128799	0.423530736784316	0.7093058323634	-0.297179143254028	-0.340724594383437
CROCC	0.280356293572443	0.0708296843955369	7.55245827040101e-05	42.5136383751094	0.402220989860444	0.131449658990663	3.05988614157617	0.0022142115056207	0.0325685780299038	0.909688140770549	0.844959178556393
ENSG00000290851	0.258669645516188	0.125101011403145	0.0386695324137092	8.21605611855189	0.467163298130767	0.265520949238986	1.75942161802943	0.0785059227376317	0.301129026725808	0.837381106414068	0.999389918951533
ENSG00000272426	0.618984580692855	0.253831179966087	0.0147455860904062	1.71510003508364	0.917857515212791	0.442132570898681	2.07597805641677	0.0378959805521125	0.199928195190388	2.03873340066399	2.07112641076317
ENSG00000226526	0.202994369233239	0.263822172079127	0.441634316277321	2.61008980768263	0.305638811256258	0.475063362962824	0.643364306921255	0.519987738077915	0.777729270049882	0.651750108734985	0.615289834363462
ATP13A2	0.0201956339399418	0.0897663017521675	0.82199473457774	27.9708994868765	0.0734846346691624	0.154724531450968	0.47493848570774	0.634830819142391	0.843897181864451	0.0422675183924245	0.0632345974763402
SDHB	0.0855771728338451	0.0476510951090255	0.0725085159474922	49.3265688969624	0.123207566873135	0.0832759819279413	1.47950902554048	0.139004320930154	0.410871025669122	0.260260873880919	0.181474146383564
PADI2	0.142157553040858	0.105486875688735	0.177776578429556	95.158620664504	0.226572640876105	0.166818886843356	1.3581953768152	0.174401697195274	0.462306860658386	0.44890964454012	0.427272999772516
RCC2	0.165482827182312	0.081371405382504	0.0419845797956533	23.3141019292471	0.236804156038649	0.147266347720071	1.60799910980867	0.107835373743627	0.359021925041017	0.526680141591829	0.451603216914457
ARHGEF10L	0.174503506149666	0.0463637287124985	0.000167355019293359	253.59980273065	0.261416188527093	0.0808192330641662	3.23457893147219	0.00121822242950724	0.0216462196264313	0.556756644992417	0.510129846180522
ALDH4A1	-0.100457034011033	0.0721286157242366	0.16369580368045	38.8455812406612	-0.0982389010955594	0.126898991727397	-0.774150367613598	0.438841874954442	0.720641981121349	-0.360009338044872	-0.34511850049225
IFFO2	0.269464334086301	0.102268493829135	0.00841691545685659	49.2244050008475	0.385626776462298	0.178950330165201	2.15493749637847	0.0311667256647747	0.176151510651467	0.873372464565958	0.80549866768752
UBR4	-0.0952292287173617	0.0292371534068944	0.0011254461556556	128.356602493966	-0.148421700848364	0.0682780899287174	-2.17378226314352	0.0297214911972107	0.170870477408783	-0.342578931280398	-0.46445159978198
EMC1-AS1	-0.113794394933382	0.0626765591584532	0.0694346091711625	31.936618936407	-0.131167568508599	0.121951400128062	-1.07557246879379	0.282118505721567	0.584870446223811	-0.404478405460704	-0.42342182269099
EMC1	0.045122943798068	0.0751564264434376	0.54824832837319	17.814858037382	0.0385757405219135	0.138428942189381	0.27866817380674	0.780499488944762	0.920487501889248	0.125379479524026	-0.0197776408182267
MRTO4	-0.344392052132842	0.118069561401381	0.00353577591635712	10.6196739085395	-0.484187821372793	0.232705717699378	-2.08068725667624	0.037462541246939	0.198475878390959	-1.17333086612653	-1.26289273889818
AKR7L	0.127491366612343	0.130055885132741	0.326947227901816	6.62370989979799	0.209287584196808	0.237505047618739	0.881192152735938	0.378213825902114	0.67232281206568	0.400010043125722	0.386169685587185
AKR7A3	0.23084814182158	0.219702113651831	0.293381484394596	1.91943712811265	0.286118951746373	0.395336318379019	0.723735559939281	0.469228097489121	0.742531462491012	0.74461940261011	0.568872230234379
AKR7A2	0.0113105713703498	0.0953446802174933	0.905569893014459	17.4512955123506	0.0421081052204416	0.173376985260011	0.242870212313894	0.808105941893972	0.930897077575065	0.0126431835107751	-0.0113777900850393
SLC66A1	0.246476043091701	0.118525449287425	0.0375695808752306	7.34077043925459	0.349781626506892	0.22698181567727	1.54101166854803	0.123313946121197	0.38461440412736	0.796725527592038	0.72026004290464
CAPZB	0.0278319833659823	0.0400676446466068	0.487290408017242	154.839608934812	0.0578827845940441	0.0710242576656693	0.814972046121401	0.415088311279226	0.701949672881043	0.0677284277443218	0.0261338949788967
MICOS10	0.071613281661359	0.0754698332979445	0.342671765426147	34.3945583195771	0.12796151213135	0.141279564959576	0.905732631382065	0.365077386451988	0.660488339574108	0.213702846280711	0.192778876775473
MICOS10-DT	-0.582762716507557	0.207175052467393	0.00490969086202419	2.43859859984204	-0.840104070323177	0.367803301072149	-2.28411237167874	0.0223649276794966	0.144856899220791	-1.96809987670899	-2.10925024154929
NBL1	-0.187798101721864	0.137568895069383	0.172215218913044	15.1642858968043	-0.195582784034421	0.236612341215019	-0.826595869979103	0.408466159030439	0.696814549377817	-0.651219559528464	-0.576599153329716
TMCO4	-0.11621908407299	0.0796571149660606	0.144567342077991	28.7890954225286	-0.190853569826167	0.135303622465782	-1.41055772453124	0.158375064420159	0.439612377985517	-0.412562738293819	-0.565353232586834
OTUD3	-0.0253763991479513	0.0711175313564545	0.721224019243282	19.6204926152817	-0.0451916346289831	0.144441686702267	-0.312871136170926	0.754378567438605	0.907536351512269	-0.109677519569796	-0.218973790601866
PLA2G5	-0.30761699146248	0.129469288096868	0.0175022090993869	16.4481983752536	-0.392319886215378	0.235011844424121	-1.66936218545379	0.0950456230364857	0.335417387563239	-1.05071645524773	-1.0444337154542
PLA2G2C	0.06472987466126	0.227093795815383	0.775616671117251	2.47952777318461	0.0342926454960539	0.414407965624483	0.0827509322712399	0.934049585616929	0.979130329062148	0.190752377164658	-0.0299627043560516
UBXN10	0.349024356065793	0.168484083198282	0.0383067878742118	4.14786659908259	0.51767326406403	0.294264089493283	1.75921317805191	0.0785413067793575	0.301129026725808	1.13863933419703	1.11950100899684
VWA5B1	-0.143104688578587	0.335102450151604	0.669344676474093	3.25493930455669	-0.168210993071835	0.524226950006534	-0.320874371433477	0.748305596429294	0.90542481626513	-0.502203992379662	-0.511509906321463
CAMK2N1	-0.111417721869442	0.225348344864254	0.621006480182561	28.2850433346332	-0.0831844141482232	0.336844167459625	-0.246952217625065	0.804945203691748	0.929669695389784	-0.3965541665261	-0.309319410076972
MUL1	-0.0594882567981433	0.129659836006308	0.646375999940704	8.89612712827427	-0.0131548461534632	0.231884351162026	-0.0567302023079231	0.954760114787752	0.985644267231927	-0.223412351097364	-0.142791328106643
FAM43B	0.755056765458509	0.153425548752671	8.59608849890616e-07	6.38163312282252	1.23363278177218	0.28923810918627	4.26511148632116	1.9980240854097e-05	0.00119766863098179	2.49242159227799	2.82202993593896
PINK1	-0.180950535560828	0.0826769318309146	0.0286225801793767	19.244285598829	-0.267406002039739	0.155009479743179	-1.72509450701195	0.0845104423086096	0.312827055593003	-0.628388589966918	-0.747392477890241
PINK1-AS	-0.0953919992895483	0.236306985314951	0.686449307630711	2.03012797052278	-0.17429134754974	0.408431415319883	-0.426733451473696	0.669573482800345	0.864026801364616	-0.343121636511966	-0.525968795586366
DDOST	-0.243383981452817	0.0999647056536698	0.0149041767953745	10.9608079251705	-0.320537849108051	0.192464221480681	-1.66544122664495	0.0958247601635864	0.33655895152762	-0.836552493646052	-0.873738317757322
HP1BP3	0.151982813515552	0.0455642640524366	0.000851245769467224	205.450375401888	0.236632599746721	0.0774985835003985	3.05337967558471	0.00226279445940092	0.0329069343817574	0.481668761802605	0.451195261517005
EIF4G3	-0.109766751753489	0.0335433301459162	0.00106643557248236	352.894053618179	-0.146597525296623	0.0633514292370384	-2.31403659021026	0.0206657151239912	0.137749469802164	-0.391049546697988	-0.460113768427211
ECE1	0.213017063135738	0.0581418242980309	0.000248550150981873	189.624684597332	0.335884553717882	0.0880443274202282	3.81494826026364	0.000136211469822581	0.0047303792098666	0.68516750318306	0.687213246489601
NBPF3	-0.17150760542335	0.0842995148612891	0.041900918933255	21.1893426654214	-0.21852542213957	0.148322025231244	-1.47331741053881	0.140665468207038	0.413515431586308	-0.596904228155667	-0.631156015929178
ALPL	0.69514703302336	0.181762228339909	0.000131045380895914	5.72707690451797	1.02468312721586	0.323775483974806	3.16479529159038	0.00155192096075442	0.0252473989763199	2.29267218562745	2.32515431328441
RAP1GAP	-0.488480911625903	0.306930975533206	0.111496901959306	4.00941491733604	-0.723190254125281	0.519067678296163	-1.39324848062039	0.163544663987617	0.446186127329348	-1.65374803740745	-1.83123291080231
USP48	-0.0519395293081103	0.0420791382349266	0.217080079905824	86.0379481463484	-0.0795933628587878	0.0787443289059706	-1.01078215999315	0.312120703488517	0.614757583929097	-0.198243588430415	-0.300780004500009
HSPG2	0.254771145125791	0.120120548908503	0.0339249825428733	8.3529290551967	0.320244251909937	0.225758706611813	1.41852448003518	0.156037696792622	0.43621515558872	0.824382832041007	0.650021106996337
LINC00339	0.168373291529527	0.128960396462505	0.19168176618582	5.62057221552282	0.179903953558814	0.25606776312753	0.702563850136872	0.482327597542342	0.751260599403906	0.536317449502122	0.316296347915932
CDC42	-0.00664207575346552	0.07799687268859	0.932135596213149	38.2072327053308	0.000154775333858692	0.141080638253292	0.0010970699861792	0.999124664971494	0.999901914725825	-0.0472140461083078	-0.111141472174352
ZBTB40	0.168389417679476	0.0763459712874978	0.0274113367075438	28.4202862697558	0.242610552404071	0.140000287177301	1.73292896247292	0.0831082957501294	0.309762232700059	0.536371216874348	0.465410642514533
EPHB2	-0.832301205474729	0.310919146666507	0.00743055668982488	12.4110413257779	-1.13138843032359	0.470157544158779	-2.40640279918916	0.0161104905802923	0.118954456717355	-2.80010434545903	-2.80191517106096
TEX46	0.139169587555436	0.164368159302472	0.397165523176506	4.25827822210473	0.226446084043095	0.300179467384168	0.754368998041062	0.450627681813058	0.729328244629925	0.438947250976579	0.426972051654958
KDM1A	-0.0732329795626679	0.0482790009626688	0.129299449770354	51.3350145312693	-0.12882410963548	0.0969795752032259	-1.32836331119746	0.184058113704899	0.474942935210416	-0.269239633330043	-0.417849152139232
LUZP1	-0.21576161859177	0.0440653073286139	9.76054913522956e-07	111.4851316091	-0.286643833749879	0.092255537362854	-3.1070637269443	0.00188955660633256	0.0291790809642712	-0.7444547598137	-0.79313942889524
LINC01355	-0.0205065624447548	0.0846011875972576	0.808477244242922	14.4116471532696	-0.0390537447937171	0.155590012084811	-0.251004188960595	0.801810870526467	0.928384365938061	-0.0934406419806412	-0.204378084089889
ENSG00000284726	0.252750972528507	0.349402843924396	0.46944655487916	1.78496258965455	0.735151649749416	0.586213305459897	1.25406851550849	0.209817102943276	0.504308886120057	0.817647227303064	1.63665768260221
HNRNPR	0.0484108250367702	0.0543950308564119	0.373473313608312	58.00125811648	0.0663283257119897	0.0990737286357519	0.669484500334576	0.503186464708869	0.766280316498919	0.136341844066033	0.0462171227331827
ZNF436	0.217762204305494	0.16436812899158	0.185222746738808	5.84821787281756	0.336775470203598	0.292681120750447	1.1506566236322	0.249873528135413	0.551789709014323	0.700988624303202	0.689331817513389
ZNF436-AS1	0.30077802500658	0.0916565260419917	0.00103228026847261	11.4107036092858	0.445627426986551	0.202890382135218	2.19639503014765	0.0280636810779713	0.164910881137148	0.97777772439807	0.948178303374027
TCEA3	0.105449181319619	0.103184665941217	0.306806345822089	33.7824084631474	0.184392618975191	0.170768314652722	1.07978239025299	0.280239094707749	0.5834965530247	0.326517586148572	0.326970251294172
ASAP3	-0.00855846412848989	0.0638106193129757	0.893305406344683	115.280466830813	0.00264294758326183	0.10536567610358	0.0250835725731373	0.979988303248066	0.993412800552834	-0.0536036163043936	-0.105224677823487
ID3	0.541859036554516	0.142077154578559	0.000136826012704735	124.603529659058	0.925570054016077	0.21954833709855	4.21579168509307	2.48903444467441e-05	0.00138294392201777	1.7815835010895	2.08946658236224
RPL11	-0.0122605157426546	0.105135111148313	0.907163757911944	45.566454082398	0.0252026183412511	0.168384665424296	0.149672883084368	0.881022703310748	0.96019704725767	-0.0659468964904556	-0.0515784993765317
ELOA-AS1	0.061085303409568	0.0615336482123916	0.320849434660456	48.2059113230998	0.103339012161445	0.106868867588498	0.966970217737828	0.333558922199636	0.635937005798758	0.178600746445741	0.134227356171924
ELOA	0.256422646330188	0.0739918434204176	0.000529142450961663	20.1540521659589	0.37411586404703	0.137107346899806	2.72863469760247	0.00635971112457424	0.0640335995468872	0.82988922260982	0.778126084632511
PITHD1	-0.170155899219848	0.117319443605859	0.146957036480105	8.2438849083674	-0.268495694733741	0.242581257964662	-1.10682786043122	0.268368360260432	0.57095967452487	-0.592397405955988	-0.749983732405518
LYPLA2	0.0803122809881409	0.115028854045598	0.485056828112471	8.05924343019321	0.119209505626292	0.204654956154025	0.582490196507015	0.560236543020519	0.801556672553269	0.242706814139507	0.171966884092779
GALE	-0.0531811429971186	0.113368302722041	0.638997703941318	10.4102678842452	-0.0489731538483078	0.202348803664793	-0.242023441509622	0.808761999400996	0.931137545656959	-0.202383343151187	-0.227966122848942
HMGCL	0.0499391098872262	0.0603292677437752	0.407797463288612	32.4221248054315	0.076772905330595	0.109572514060035	0.700658426880035	0.483516206454169	0.752216282487397	0.141437410006041	0.0710540003646835
FUCA1	0.0358167594977027	0.150095590534922	0.811395348635324	5.40602848044105	-0.0325784995858663	0.301065731888907	-0.108210587041795	0.913828647026991	0.971427426999968	0.0943510519777883	-0.188980157248021
PNRC2	0.156834849258318	0.0989923800064885	0.113122658914887	14.2599640016118	0.268108296223603	0.19512581656731	1.37402779878242	0.169433052427784	0.45541600270046	0.4978462879118	0.526043465112486
SRSF10	0.115427959308357	0.0450449279282225	0.0103919385291019	64.8820524200079	0.156267088728599	0.0898243240667824	1.7396967954072	0.0819122723471108	0.307566421808056	0.359788557346872	0.260088636278155
IFNLR1	-0.0645907307777695	0.108775828821453	0.552648080610397	13.5871870776797	0.0323949727215878	0.200454448954004	0.161607651467098	0.87161483152511	0.956300363604667	-0.240424881590358	-0.034475309765281
GRHL3	0.302058581628017	0.287412279145472	0.293277324665688	7.88567791058783	0.489046005054082	0.484204513063196	1.00999885763199	0.312495837353846	0.61509239822418	0.982047321588996	1.05142629896363
STPG1	0.0594503993319142	0.0927663187865486	0.521612411514122	16.6445784523798	0.0728611513967907	0.176795904470804	0.412120131486546	0.680251373764634	0.868817669248679	0.173149693567222	0.0617519741150705
NIPAL3	-0.0288055281927015	0.0842183995615903	0.732325554491044	26.177312243973	-0.0443707259191681	0.14134679301595	-0.313913920312017	0.753586417538231	0.907536351512269	-0.121110828719664	-0.217021695839144
RCAN3	-0.91589529020093	0.312178521484891	0.00334750253649887	2.31847236935195	-1.23537657516004	0.509477434596823	-2.42479154378577	0.0153171790686471	0.115649888372033	-3.07882147779856	-3.04919566704465
SRRM1	-0.175741515130511	0.0524745614005611	0.000810803193005347	106.576138036938	-0.213746681372069	0.0922330587749603	-2.31746278624012	0.0204785355644674	0.136883704548422	-0.611020815184874	-0.619792322606024
CLIC4	0.335967809225424	0.115090479667763	0.0035097324462763	152.537233943407	0.525473043553159	0.186565382106283	2.81656241699656	0.00485406100316228	0.0534747694369418	1.09510654948477	1.13804863616789
ENSG00000284602	0.0027365562114342	0.12588890019693	0.982657057136911	6.31978808464252	0.0273606309592796	0.240040061398624	0.113983602569752	0.909250791973772	0.969844717168449	-0.0159440655219257	-0.046446814112174
RSRP1	0.0234770485933179	0.0532955572239076	0.659570180373336	185.678957347862	0.0713651558272025	0.0875628952790613	0.815015944821869	0.415063183203935	0.701949672881043	0.0532083222208472	0.0581945443040188
RHD	-0.140174651076093	0.215298924528544	0.515001360302681	6.99192158437696	-0.159105823362954	0.371927088043825	-0.427787672577928	0.668805712731358	0.863968794269315	-0.49243474072726	-0.489858102789735
TMEM50A	-0.19512710436687	0.0834453986734428	0.0193675113716023	21.2924046992732	-0.277142571811166	0.146041468823421	-1.89769778436192	0.0577359046143077	0.25488371345536	-0.6756557215705	-0.770545730658091
RHCE	-0.330142524552403	0.118363176006988	0.00528329736881117	9.61775293081476	-0.515655102318426	0.212396559372823	-2.42779404638702	0.0151909670046802	0.115060567113348	-1.12582047735415	-1.33772093062842
MACO1	0.0333387938467007	0.0666099974518146	0.616717876395993	39.7606234595295	0.0752616959709349	0.125865426438101	0.597953688322407	0.549870834887681	0.794268426555672	0.0860890860438919	0.0674603926454608
LDLRAP1	0.144820675647499	0.11800964149009	0.219749837914165	11.658316697588	0.231665284997147	0.213641698279065	1.08436361844746	0.278203608057813	0.582446467213299	0.457788955778739	0.439383145271316
MAN1C1	0.406431938001414	0.108346390739745	0.00017597108300916	230.651755195142	0.7299498793052	0.139333189563651	5.23888013754065	1.61553918687418e-07	2.99963328005964e-05	1.33004613844699	1.62428803818301
ENSG00000233478	0.807509627948397	0.195533844040777	3.63127740103298e-05	17.5735078763197	1.203687140641	0.316965369381769	3.79753517864981	0.000146142041483353	0.00495781009665852	2.6673085051985	2.7508201552172
SELENON	0.00778016208427598	0.0778379759924471	0.920381405811392	24.532313692407	0.0530880578539299	0.150909430891218	0.351787542636735	0.724997601690132	0.893647991004837	0.000872188524440611	0.0147321875220863
MTFR1L	-0.00658450549707726	0.0694403215980752	0.924455808088314	20.4858674858453	0.00513855410746926	0.138634575794971	0.0370654584399547	0.970432813264402	0.990313668899958	-0.0470220969193055	-0.0992902050039485
PAQR7	0.114964086661898	0.112380677220498	0.306313509364781	18.0234081876801	0.164338017926096	0.198710367382156	0.82702286796161	0.408224100134777	0.696814549377817	0.358241925737531	0.279281048818498
STMN1	-0.118163705528374	0.380704311087126	0.756270600373615	3.58524532157433	-0.0870861247243501	0.597893892911282	-0.145654815606675	0.884193892776254	0.961622214552904	-0.419046442461475	-0.318597553541949
PAFAH2	-0.0567913289639065	0.0772988392396457	0.462523230804562	19.6565056516218	-0.0626212147367818	0.125378817165431	-0.499456097549207	0.617458107901662	0.833947580526945	-0.214420327384835	-0.260420776896528
PDIK1L	-0.142033950615166	0.121028013636758	0.240570268103173	9.46477619536567	-0.144380297725286	0.218871714060431	-0.659657180212071	0.509473851150934	0.769757040983668	-0.498633966873321	-0.454841271890119
ZNF593	-0.185973518212721	0.249777930672848	0.456540511520379	1.86686396260298	-0.218100158758038	0.443964901573309	-0.491255407770167	0.623245814650298	0.836865757062351	-0.645136082628778	-0.630144753154231
CNKSR1	-0.219370001504068	0.18672111878488	0.24005324269797	5.30149737291739	-0.23901773917492	0.33392465654774	-0.715783439432088	0.474125079662374	0.745230189532521	-0.756485732351923	-0.679886093077163
CEP85	-0.0747760951367914	0.138702961943836	0.589811247789942	6.44906493396965	-0.153855793251442	0.267824731133476	-0.574464473838173	0.565653534399087	0.804845772648105	-0.274384647467071	-0.47737369841897
SH3BGRL3	0.409106969770462	0.162645987802017	0.0118923840158036	15.3328172424162	0.655669253055336	0.286763298364428	2.28644759212558	0.0222280867867134	0.144296715144117	1.33896515689223	1.44765107509522
UBXN11	0.0689457920643719	0.100731336348056	0.49368961767236	9.49404830429998	0.176577263357486	0.218062736909256	0.809754412240391	0.418081338348969	0.704199043463406	0.204808974741201	0.308385584585533
DHDDS	-0.0577822909894483	0.0797233213417303	0.468583758300114	16.989731411805	-0.0968190825547163	0.155634849413176	-0.622091279168993	0.533881849029923	0.786317925422847	-0.217724366120602	-0.341742217229011
DHDDS-AS1	0.293351049302353	0.173707152568059	0.091263933043587	3.74641540182177	0.414773660646992	0.327739150376466	1.26556030968699	0.205670543535883	0.500184008564705	0.953014903236528	0.874809029834145
HMGN2	-0.501188453998588	0.0907061402566886	3.2872036469691e-08	31.9402858389476	-0.70496801190126	0.155674546750247	-4.52847319370878	5.94114165115486e-06	0.000477690639297663	-1.69611718087973	-1.78790099924472
ARID1A	0.0404213720271278	0.0347582790488534	0.244858761609003	278.23963405068	0.0674631989928488	0.0614220976848126	1.09835387483892	0.272049995212711	0.575529408606751	0.109703626312917	0.0489158152448226
PIGV	0.0571587942515158	0.0997515084856591	0.566636685230313	12.1213011552549	0.162819510568214	0.186929570776332	0.87102061964842	0.383742894588187	0.677260043171469	0.165509085998453	0.275670086691974
ZDHHC18	0.0883010474441382	0.0776829625477444	0.255670050500305	19.3985182951101	0.162441149750326	0.151405791827834	1.07288596948154	0.283322281936021	0.586040050691504	0.269342742804061	0.274770356719339
GPN2	0.01139738527809	0.0884061188843147	0.897420338521715	12.8399435714054	-0.00514152834742139	0.182009829942885	-0.0282486300274816	0.977463851528871	0.992065839000162	0.0129326360897678	-0.123735913620027
GPATCH3	-0.224752665815767	0.172445174172628	0.192462722954893	4.38832652637224	-0.225739637634678	0.313939793843336	-0.719053914354443	0.472107701230261	0.74429950936792	-0.774432465858446	-0.648311190574992
NUDC	0.181405457885896	0.0758191436569826	0.0167291229022527	38.1645892328227	0.304743571292764	0.140440293037352	2.16991551855929	0.0300132464863241	0.171896274622786	0.579768945465211	0.613160982247237
SLC9A1	0.0434942044634642	0.119265496359809	0.715347389873283	9.54910546799072	0.088424989725064	0.218871587547885	0.404003967420934	0.686209801708362	0.872306235304336	0.119948980964753	0.0987622858893424
WDTC1	0.0194312579878809	0.0596361056356439	0.744552653637005	44.3429953090519	0.0288787516670715	0.10308423352436	0.280147125120226	0.779364630970046	0.919670823655324	0.0397189568035814	-0.0428367714272478
TMEM222	0.0102158827577162	0.0728730605081485	0.888511949977548	18.9256032942879	0.0622156100840882	0.129848467914732	0.479140116808643	0.631838952047529	0.841780820046433	0.00899330239876465	0.0364372159764384
MAP3K6	0.248103072382758	0.118140131547372	0.0357222920330851	13.667583936435	0.431563038358422	0.219244802484606	1.9684071570578	0.0490212090691808	0.231787023034487	0.802150324570451	0.914733635223242
WASF2	-0.00591772100558921	0.0349085052330058	0.865386939377507	157.215446175346	-0.00350399058345219	0.0642027950061233	-0.054576916520815	0.956475529290561	0.986155682552114	-0.0447989221340952	-0.119841900979421
AHDC1	-0.0078928738705971	0.051150708161707	0.877368270949994	114.308103609931	0.000741602702339336	0.0843571707112031	0.0087912230351847	0.992985709220383	0.997981650822004	-0.0513844233004793	-0.109746015384898
IFI6	-1.08919275460416	0.309533918925641	0.000433478037886943	5.26400868831101	-1.43500721908113	0.443678786810463	-3.23433813321833	0.00121925011289753	0.0216462196264313	-3.65662518817331	-3.5239109792563
FAM76A	0.0629699120316872	0.0769248807205954	0.413020567770322	18.6959451902466	0.071739266312248	0.154840661453783	0.463310254804489	0.6431419963128	0.848818892725848	0.184884357450752	0.0590841671205451
STX12	-0.0631542962309036	0.0648979055970984	0.330487184359502	52.1798821214806	-0.0726201454906636	0.10713281663878	-0.677851546977594	0.497865824037375	0.762216287099308	-0.235635560443925	-0.284197915723411
PPP1R8	-0.232981819939312	0.08598399536133	0.00673653722752471	15.4150173462373	-0.260173533577958	0.164676170142563	-1.57991003405484	0.114127471005035	0.369081212391116	-0.801869888570912	-0.730193898271109
RPA2	-0.0591666763027419	0.0828774404176337	0.475285498545638	14.9938925887697	-0.142208191179885	0.166968147739782	-0.851708503118305	0.394375900001807	0.68682105088308	-0.222340146122715	-0.449676071715417
XKR8	0.173517942138327	0.142683344645201	0.223944890601805	5.74094159003189	0.271219199101579	0.247289383926945	1.09676846937232	0.272742616851294	0.576118363972775	0.553470604169345	0.533441093061642
EYA3	-0.0893783263138867	0.0448285392913065	0.0461759040257049	82.3278916784153	-0.1064996544294	0.0860871321184907	-1.23711467449994	0.216044512579873	0.51191958463953	-0.323071011015031	-0.364762308782162
DNAJC8	-0.0709822394981177	0.0871085084634653	0.415145877888784	18.2559953250429	-0.0804171441359856	0.155836055069216	-0.516036831786247	0.605828685014049	0.827631991109498	-0.261735276789891	-0.302738930136464
ATP5IF1	-0.0694045058578967	0.11936998283869	0.560955104534004	16.8085574137108	-0.0595220862640883	0.197450203846064	-0.301453658211935	0.763068582693301	0.912258028374589	-0.256474840034846	-0.253051148108072
SESN2	0.324788843999255	0.119040729922776	0.00636454363436825	24.275912045855	0.477544492618865	0.195520865911393	2.4424221445259	0.0145890760024523	0.111511749115637	1.05783394651811	1.02407606876176
RCC1	-0.10435835368396	0.166768166548871	0.531466448686423	8.00535999590364	-0.20133932046773	0.298170051027909	-0.675249978237703	0.499516958577683	0.763243031903429	-0.373017012393355	-0.590288013599468
SNHG3	0.0752203074523731	0.140006161684589	0.591085086187839	5.97318092867614	0.0613022244242556	0.259523212230057	0.236210949677649	0.813268983290625	0.933562302178339	0.225729293941919	0.034265213972335
TRNAU1AP	0.0186425228473764	0.047569995100346	0.695134560815768	51.092602282255	0.0306953035199386	0.0933390402019506	0.328858143961256	0.74226291247409	0.902610699354081	0.0370891774686336	-0.0385170689855558
SNHG12	0.105655410246356	0.118877706244627	0.374124570969756	10.6229212473656	0.1856294070756	0.21908016907663	0.847312688583286	0.396820856041758	0.688317638165494	0.327205189048394	0.329911294000306
TAF12	0.057099761446816	0.0727258009220189	0.432372891210774	22.0379525551809	0.0462063009831921	0.137364964667647	0.336376172010002	0.736587215662612	0.899699429940223	0.165312260420498	-0.00163241110510847
TAF12-DT	0.242780557181156	0.162041128182892	0.134064403652163	3.85622253953204	0.371480680869438	0.305776329278564	1.21487716771895	0.224412943237815	0.521116642975454	0.78440413859709	0.771859702977298
GMEB1	0.048519762667071	0.0987047201663197	0.62302705656568	15.0518446620518	0.0729424656506597	0.186184844799163	0.391774452584165	0.695224873042933	0.877107783401479	0.136705060961352	0.0619453368205875
EPB41	0.307206105217404	0.0516951125926165	2.80446042608252e-09	61.9438785949007	0.405286759648797	0.0933526143522569	4.34146126984176	1.41538230396912e-05	0.000942970605915966	0.999210055270253	0.852249481456094
SRSF4	-0.100908711085936	0.0540518355414995	0.0619172611522073	124.874713256992	-0.143187696593686	0.0970225745277936	-1.47581835764076	0.139992661208371	0.412418224146383	-0.361515307509968	-0.45200530438828
MECR	-0.186534069805659	0.0742044480217647	0.0119443036640545	23.3883753053012	-0.251258685189823	0.139163844206323	-1.8054882474884	0.0709983129515523	0.285289713071062	-0.647005058561988	-0.708994672777621
PTPRU	-0.270944029808954	0.27046131436405	0.31644754694659	4.75084988316727	-0.227593825652681	0.426368531422779	-0.533796021233574	0.593482666828535	0.820979669958657	-0.928442460144528	-0.652720390618516
SDC3	-0.0652388522220781	0.0705063271439127	0.354814689742557	51.9308568183697	-0.0381716519220898	0.121960266804929	-0.312984326142415	0.754292570273212	0.907536351512269	-0.242585830549332	-0.202280495339338
PUM1	-0.0855110255178737	0.0296880002556683	0.00397268134471782	177.911140225851	-0.114327105875621	0.0642704405641056	-1.77884428474684	0.0752652945520902	0.29382277919915	-0.310176761484224	-0.383375738985709
SNRNP40	-0.0367164209396931	0.0663898714539602	0.58023430376721	24.9609169590617	-0.0143610088516592	0.131347333528248	-0.109336127851965	0.912935892468281	0.971234169692696	-0.147487112973614	-0.145659544581858
ZCCHC17	-0.111725459489486	0.0729203453318238	0.125483554792733	39.2480101896853	-0.164265420756045	0.136356537038267	-1.20467580303793	0.228328480644728	0.526118146914085	-0.397580216960801	-0.502127461036739
ENSG00000229044	0.325326481070931	0.242599024613828	0.179918861259097	2.00245160885978	0.54342104760736	0.500120715976683	1.08657976014074	0.277222573901769	0.581642243875697	1.05962652147538	1.18072841809322
SERINC2	0.219640310166675	0.228522075241371	0.336484853652508	2.45607719197682	0.390124356939223	0.388877657039227	1.00320589233511	0.315761530590109	0.618215387214819	0.707250553978883	0.816193770795763
PEF1	-0.16648464953338	0.126583522845715	0.188437385834116	7.78403731606246	-0.181142475808683	0.262234231121851	-0.690765942469625	0.489712641535649	0.756370143385157	-0.580156824722684	-0.542260560350356
COL16A1	0.0330308209651048	0.0770050778449327	0.667964405266816	105.790099810614	0.0867264609055572	0.132403610405007	0.65501583106587	0.512457561426611	0.772033173344621	0.0850622512065001	0.0947232384614765
ADGRB2	0.0787111281471935	0.0860389904091837	0.360280403525915	23.0125922564475	0.132112656167452	0.15795664209315	0.836385570222129	0.402938027699904	0.692857862970717	0.237368293719936	0.202650165062818
SPOCD1	-0.555231775087589	0.29883708036804	0.0631725880180676	6.22035378357976	-0.88291291588023	0.495117961366941	-1.78323750049917	0.0745476504123751	0.292180666861158	-1.87630695776844	-2.21104831265139
ENSG00000269967	0.446794778290348	0.264209877515378	0.0908253273121769	3.20804834432414	0.676116650023689	0.451995323616916	1.49584877253448	0.134693068300181	0.403325770469181	1.46462282692031	1.49627433375477
PTP4A2	0.0403699943302272	0.124904350118879	0.746538273554485	20.6845280509869	0.0928715721337059	0.217295114655455	0.427398343865042	0.669089213478594	0.864026801364616	0.109532324187973	0.109336117215698
KHDRBS1	0.0460153340320808	0.0421031923592573	0.274429833132549	74.3716549219725	0.101512644105166	0.0861472594222717	1.1783618513919	0.238652379422251	0.539047992247049	0.128354862863248	0.129884311111204
ENSG00000203325	0.0336875658177366	0.180289170302094	0.851775919002027	4.00972961046477	0.00156259477709068	0.330864419543659	0.00472276462741405	0.996231793027485	0.999032438261127	0.0872519520998566	-0.107793722383013
TMEM39B	0.0638829373642635	0.114049392502858	0.575388071091811	11.2539571437348	0.0738443755588575	0.215438659070407	0.342762881450745	0.731776852449934	0.896681396958904	0.187928541776503	0.0640900498528521
KPNA6	-0.0501245897162428	0.0557432557107737	0.36854371198792	74.5159554575262	-0.0573619003449143	0.103258262613576	-0.555518743905074	0.578539893004598	0.812930698253142	-0.192192266018409	-0.247914294802819
CCDC28B	0.0172060627596319	0.132490877669898	0.896672429935102	6.04719939492076	0.0939751008760914	0.24771433677943	0.379368841133199	0.704413985433166	0.883104909474083	0.0322997711644954	0.111960273413296
ENSG00000224066	-0.349458059222405	0.228954918251548	0.126930637661684	2.25111383501167	-0.405365231119617	0.457061586158696	-0.886894115356417	0.375135910178094	0.669574336544909	-1.19022180970273	-1.07545513009018
DCDC2B	0.174863690946483	0.192954906329376	0.364808186480843	3.18378315806915	0.521300185081195	0.390302633274742	1.33563071483108	0.181670005698718	0.471851091055344	0.557957563382873	1.12812571164376
TMEM234	0.0105652099112872	0.0995696594744558	0.915496086323851	10.3141193776978	0.069594672702572	0.19580187380569	0.355434150602851	0.722264368414945	0.892504011923418	0.0101580195292951	0.0539843918306007
EIF3I	0.327975826226799	0.0991689670717766	0.000942192775420267	11.7469983814109	0.473320336128632	0.175762405673531	2.69295549474784	0.00708217220562415	0.0689280991035209	1.06845989631093	1.01403115918423
HDAC1	-0.0794482710404864	0.0656506316966797	0.226214566604419	41.1364895605192	-0.056264639919911	0.121727882181943	-0.462216535040129	0.643926046805022	0.849291735549463	-0.289962489774082	-0.245305044464284
MARCKSL1	0.0596481718966144	0.148601538561972	0.688128055317658	22.2528830953915	0.146752682174799	0.233580156483197	0.628275468191819	0.529823499267349	0.783843669822752	0.173809101493862	0.237463680565037
TSSK3	0.153780084622983	0.136106906097048	0.258540374429689	6.02551267452516	0.272418846791772	0.23364874966446	1.16593325315453	0.243641433052371	0.54481338766785	0.487661174432523	0.536293817055354
FAM229A	0.359779040669429	0.134236045968474	0.00735788551966721	6.88625345114647	0.615801655228001	0.255278414996638	2.41227467365821	0.0158533332265418	0.117993388909962	1.17449731220779	1.35284719740391
BSDC1	0.0521868910453447	0.0431977859967235	0.227011953461513	58.6678472904107	0.127299862692991	0.0873094860153281	1.45803014658273	0.144832233708668	0.420078785387403	0.14893190104054	0.19120549548723
ZBTB8B	-0.0271459641499631	0.19992798436602	0.891996220790762	3.38548553958049	0.00199272451716766	0.379459570718365	0.00525148044993351	0.995809944086575	0.998901742710945	-0.115577555253714	-0.106770887562459
ZBTB8A	0.0376158021164116	0.0881416827988915	0.669550362253491	19.3349953075381	0.0382708008120251	0.165296654652226	0.231527981570737	0.81690464975225	0.935043006122554	0.100349371132612	-0.0205027777347947
ZBTB8OS	0.0770707349435894	0.0373577345102924	0.039108232017323	105.774953168749	0.129258386543166	0.0708890275934677	1.82339059980387	0.0682442530143627	0.278982372870252	0.2318989391464	0.195862802816144
RBBP4	0.0799823103212945	0.0413419108284141	0.0530327177320203	73.3801784418434	0.130263423509754	0.0843780981486355	1.54380611044693	0.122635310602508	0.383284046816735	0.241606634882556	0.198252748708253
SYNC	0.251721197360734	0.0754167975994033	0.000844646161744614	26.4835216505873	0.376281789314694	0.134586689426329	2.79583212068432	0.00517662826694804	0.0557462531464514	0.814213778840099	0.783276585925652
KIAA1522	-0.284375865280177	0.106300658898072	0.00746839635119667	10.8087741833801	-0.343192712120376	0.206728804685482	-1.66011075545331	0.0968921736039259	0.338363898799761	-0.973226522041461	-0.927610860352834
YARS1	0.289041723428695	0.0578601370420325	5.86761196752154e-07	76.8827930801433	0.416988775228218	0.110517951766779	3.77304110836374	0.000161269703293118	0.00528838140759627	0.938646865668363	0.880076501748061
S100PBP	0.0935253354434581	0.0412852554056017	0.0234915336369014	73.2833210428721	0.143682689223958	0.0831730465322873	1.72751504501138	0.0840752055528387	0.311698899948055	0.286761422301007	0.230163335119463
FNDC5	-0.448865719029078	0.191831109110972	0.0192888750515532	6.62562099502787	-0.603395145116232	0.303709533060484	-1.98675075831771	0.0469500238804138	0.225759689297309	-1.52166413561189	-1.54636395753109
TMEM54	0.106961428468623	0.130440818533253	0.412216293911009	6.0724324794312	0.131248546820576	0.238731871236974	0.549773878705511	0.582474477036893	0.81517181204728	0.331559679618936	0.200595340561278
ENSG00000287691	0.239291033836944	0.239000069081745	0.316721703880413	1.90111525214836	0.524033786924859	0.40272041943549	1.30123470684556	0.193178128776609	0.485602138232378	0.772769464410319	1.13462612975186
RNF19B	-0.249550902934346	0.132254617221122	0.0591741171702722	10.8888671566905	-0.38967851955228	0.224616141305545	-1.73486427683841	0.0827648479031955	0.30917116737392	-0.857114076159033	-1.03815262966742
ENSG00000236065	0.509436114447334	0.153567889291731	0.000908806185764441	5.18290955094955	0.772373164513914	0.260117129750474	2.96932833779475	0.0029845151262546	0.0391782032743187	1.67347987268828	1.7251692590584
AK2	0.172424439025059	0.0757617476482912	0.0228533565870312	30.2866979454395	0.244603270742639	0.147222016796623	1.66145849693488	0.0966213977186992	0.338053609926261	0.549824675717198	0.470149263247617
AZIN2	-0.00678079759859015	0.111721139454525	0.951602947529729	22.0707518321735	0.00357748306435186	0.195829910166121	0.0182683179567264	0.985424801855312	0.996484308822157	-0.047676568725699	-0.103002382218139
TRIM62	0.124043136706558	0.124387364381648	0.31865161308077	8.17516345113219	0.0891463063918888	0.242638968085857	0.367403089022142	0.713318367765893	0.888209097052847	0.388513048402523	0.100477553946237
ENSG00000284721	-0.0612030857497871	0.173344310336293	0.724034189325263	4.57226394254813	-0.122013865939349	0.316384486702475	-0.385650596244594	0.699755456032561	0.879572359766145	-0.229129887325201	-0.401654609563271
ZNF362	-0.129561430077342	0.0587356083845276	0.0273951142469213	33.1506510616434	-0.17872098230081	0.106931268174484	-1.67136316020478	0.0946499679124462	0.334408010256657	-0.457048426835002	-0.536502325922864
ENSG00000225313	0.0332344099958985	0.200060825695739	0.868061312891235	3.52831556126277	0.0153920798257762	0.379741098864109	0.0405330891805428	0.967668127357873	0.989027572392437	0.0857410522367937	-0.0749076474615279
PHC2	0.249612623194832	0.0973206516071433	0.0103221181686745	38.0839673322523	0.384259985766055	0.167764388175199	2.29047409850037	0.0219938483952299	0.143345721185434	0.807183427987279	0.802248482949592
PHC2-AS1	0.231812086952876	0.201638988805636	0.250292503318026	2.69274576401921	0.273288234600748	0.420553425870601	0.649830004439995	0.515802035412439	0.774308365652055	0.747833362349097	0.538361193571627
ZSCAN20	-0.00592146656428252	0.154328035494681	0.969393197332177	4.38790143171753	-0.0295797290653424	0.289890186586799	-0.102037704047928	0.918726747752596	0.973343407097544	-0.0448114104744058	-0.181849176473024
CSMD2	0.28364287971157	0.457068573179054	0.534882820764143	8.04553740368515	0.376894161495519	0.735055751648239	0.512742279276636	0.608131610711995	0.828871258366817	0.92064618722664	0.784732787465156
SMIM12	-0.0951728056954643	0.0740762501397036	0.19886388336529	48.7753742755962	-0.122863997787664	0.120164503303972	-1.02246499098709	0.306560874120914	0.60962236133153	-0.342390807169551	-0.403676196018472
TMEM35B	0.0204501018521757	0.153485940435933	0.894005457313294	4.82972155930571	0.0976607920320952	0.289949430884548	0.336820085261632	0.7362525310431	0.899619151688814	0.0431159584106696	0.120724729578301
ZMYM6	-0.150657955305638	0.0589314606210572	0.0105732740738696	46.8615160175101	-0.241015440121307	0.112303221593917	-2.14611332338094	0.0318639385565938	0.178105784899891	-0.527387889647686	-0.684636562292925
ZMYM1	-0.00118830548562108	0.0603247176165714	0.984283900127639	30.5484653082796	-0.0197776064657951	0.117315969472279	-0.168584094345897	0.866123792355363	0.954848668645425	-0.0290302330493947	-0.158540041168023
SFPQ	-0.259460685737828	0.0513953621865029	4.45691672499816e-07	241.743189371392	-0.35940616162866	0.0907560938169429	-3.96013255433393	7.49081719534088e-05	0.0031126394620905	-0.890155005480057	-0.966165926820463
ZMYM4	-0.0301242509848037	0.028176052401592	0.285004889861283	152.767870402136	-0.0514199656444411	0.0542356987664191	-0.948083399199765	0.343086998727659	0.644093854742108	-0.125507678522726	-0.233784563359427
ZMYM4-AS1	0.564866455128638	0.231724177635122	0.0147823713250845	2.1584216130656	0.668468742037727	0.446537495586725	1.49700472780992	0.134392027872653	0.403079676137419	1.85829421272081	1.47808785218054
KIAA0319L	-0.127357447833689	0.0301763500897964	2.43826921016853e-05	194.15715599158	-0.193937200690264	0.0605107718585975	-3.20500292317307	0.00135061108913778	0.0231905747995279	-0.449699968954396	-0.572686008555707
NCDN	-0.446966528653381	0.218693819138922	0.0409732634916109	8.90223584682384	-0.592192080433608	0.355517621958569	-1.66571793873728	0.0957696073055304	0.33655895152762	-1.51533190651919	-1.51972342657813
TFAP2E-AS1	0.313580449084144	0.224391470217198	0.162272146433788	2.29160326448077	0.526627602330531	0.425065575807431	1.23893260782217	0.215370456676411	0.511214954307917	1.02046321987996	1.14079414016318
TFAP2E	-0.126760769542305	0.0812935791492218	0.118926289293019	18.7542269167464	-0.159549099131246	0.167701677067275	-0.951386425713808	0.341408248550355	0.642768383288995	-0.447710540362067	-0.490912198446632
PSMB2	-0.043986084073565	0.0739587782196951	0.552018723122056	21.0100243069478	-0.0545130831469451	0.139539018149972	-0.390665520437848	0.696044488164352	0.877612184865849	-0.171725426825409	-0.241139898252245
C1orf216	-0.0498687350409753	0.221597425553255	0.821946575595938	4.01214176993513	-0.065424325355065	0.389476196484626	-0.167980292365948	0.866598783176872	0.955022095628979	-0.191339202292431	-0.267086484656546
AGO4	0.0712288865074338	0.0477284397222538	0.135600007218616	88.008208567052	0.129677093866165	0.087413404067111	1.48349209426287	0.137943715356739	0.408746841791632	0.212421206373556	0.196858475492737
AGO1	0.0193436030536088	0.057615925492429	0.737071753175663	32.328233101038	0.0308743024943261	0.103504101704813	0.298290618302043	0.7654813640701	0.912969039803556	0.0394267000967132	-0.038091415126294
AGO3	0.0279092270355915	0.023310208698256	0.2311910792415	229.941485163539	0.0489513159481032	0.0513796134728738	0.95273811224655	0.340722777865506	0.642128435544593	0.0679859714946406	0.00489514704176877
ENSG00000271554	0.35098125302117	0.184652417459946	0.0573325159744989	4.59133876761959	0.478165372821871	0.351859381913114	1.35896723919087	0.174156970184543	0.46180452978695	1.14516396700416	1.02555250210699
ADPRS	0.285538726518318	0.0904426005785063	0.00159332236017345	14.7936020969576	0.421149602630167	0.154888892921053	2.7190432747481	0.00654710419043453	0.0652525449826145	0.926967268282346	0.889970816770938
TRAPPC3	0.264286849685282	0.0726034801064426	0.00027248958584751	19.9881766072311	0.414811863802619	0.141343923364215	2.93476970165693	0.00333795328913155	0.0422734802071098	0.856109836358336	0.874899875721301
MAP7D1	-0.011816967508105	0.132108098490495	0.928724901432574	17.8243273089323	0.0199331514598716	0.226162893458798	0.088136259467794	0.929768377614918	0.977663367903936	-0.0644680299846157	-0.0641091237669028
THRAP3	0.133567598580351	0.0413009539605888	0.00122066211585929	88.7314586919591	0.199355752290187	0.0869307999726965	2.29326950117567	0.021832493976576	0.142571897408925	0.420269251119924	0.362552105681722
SH3D21	-0.207870865620878	0.2001187266922	0.298926743269152	4.37330655303838	-0.210948863555144	0.341599848003226	-0.617532076750665	0.53688383048564	0.788207677256565	-0.718145625055542	-0.61313920095904
EVA1B	0.625618564692231	0.210392377735839	0.00294347674354295	2.62090122482923	0.864742297373725	0.359553696471252	2.40504354665386	0.0161705387605804	0.119082382312614	2.06085225036907	1.94482011467353
STK40	0.340125017018337	0.0833033531237148	4.44639364309175e-05	61.8111276048031	0.51496937837105	0.138509673091581	3.71793079051278	0.00020086127773021	0.00603088690980258	1.1089673990697	1.11307125494849
LSM10	-0.0361147998240036	0.167569640324506	0.829361032378582	6.08084257792666	-0.0119751647791009	0.296992765884104	-0.0403214022518448	0.967836891122767	0.989027572392437	-0.145481204150411	-0.139986083375969
OSCP1	0.0701456384871367	0.08421752132628	0.404895336722899	16.4346464513486	0.120036462578811	0.162411838083948	0.739086903977817	0.459854228573395	0.735028397081282	0.208809470174535	0.17393336138399
MRPS15	0.115682554548001	0.111282908649636	0.298555671231354	9.99713113578306	0.166530388097194	0.232761793470712	0.715454137098958	0.474328470572825	0.745271452636219	0.360637421896721	0.284494435249631
GRIK3	-1.58382988780328	0.910582764837233	0.0819717201421245	5.18555990437516	-1.38638413599568	1.11411266783525	-1.24438414176679	0.213358216564339	0.508870908987737	-5.30583091565338	-3.40828683651833
ENSG00000223944	0.0786401657103345	0.526296463008691	0.881220809604777	2.45381543931472	0.101614971104802	0.831624946140312	0.12218845956511	0.902749765902607	0.967980193944682	0.237131692685665	0.130127641456815
ZC3H12A-DT	0.100963335156356	0.109121379288379	0.354841699716488	25.2024568302686	0.128075798208142	0.179233908804748	0.714573481447996	0.474872635810141	0.74549610074991	0.311560999413567	0.193050645425615
MEAF6	0.0023489135018877	0.0553553276986722	0.966153221121127	39.6291137339055	0.0263891658612613	0.111745540899938	0.23615408408011	0.813313107478156	0.933562302178339	-0.0172365333410423	-0.0487569271702211
SNIP1	-0.19574506859024	0.110157147843671	0.0755744879752077	8.78294736309101	-0.297206485850851	0.20448569852515	-1.45343409340824	0.146103266205039	0.42241079436437	-0.677716121140518	-0.81825707912873
DNALI1	0.235006837222338	0.0822933025465015	0.00429390222126376	15.6259456623815	0.3958769403772	0.16789041555796	2.35794842166278	0.0183762460091721	0.128319139147138	0.758485212136816	0.829873230968532
GNL2	0.082611337466912	0.10369049983961	0.425619030375054	9.55423885801805	0.125059513341561	0.187985588843517	0.66526117300227	0.505883459919531	0.76784316132985	0.250372265958837	0.185878016093595
C1orf109	-0.043547790977899	0.156682569080484	0.781061172394817	4.38376611303264	-0.104906744035793	0.274190470931587	-0.38260536071645	0.702012394903738	0.881547927043859	-0.170264081861248	-0.360974418606717
MANEAL	-0.238090309239131	0.355560644247475	0.503100436704212	1.68970029449011	-0.200643828543227	0.560430376538843	-0.358017404021498	0.720330289144348	0.891789469015562	-0.818902475181513	-0.588634155957192
YRDC	-0.104517899371396	0.314465756136312	0.739612491280554	2.02469229418724	-0.109204026225007	0.540157660000427	-0.202170651851759	0.83978331580306	0.946206034729527	-0.373548965301566	-0.371193218767081
C1orf122	0.131857809173433	0.104447971012784	0.206795624789542	26.2415064023776	0.20743995477333	0.180942704725303	1.14644000203409	0.251613139106855	0.553244561980417	0.414568517605565	0.381776081672524
MTF1	-0.135945468724829	0.0744781940024742	0.0679549172153636	24.9035015028349	-0.183714706581738	0.138918875298883	-1.32246036534975	0.186014899052555	0.477207113323351	-0.478333915519999	-0.548377243192864
INPP5B	0.139539350329101	0.052366914516799	0.0077069136817195	80.4425524934995	0.212486226487595	0.0983043346279394	2.16151431462112	0.030655632410128	0.174258809685112	0.440180103997932	0.393775955065154
SF3A3	0.216633735105265	0.0842545775601555	0.0101352458121897	29.6832973791234	0.308484301952454	0.151467583491282	2.03663579257016	0.0416865531913164	0.210815214868937	0.697226112871307	0.62205632059878
FHL3	0.408502235537036	0.138840304127152	0.00325841680674566	6.16020837594404	0.585356445805706	0.258093168995127	2.26800441129365	0.0233289378099962	0.148692397280277	1.33694886839622	1.28044945919911
UTP11	0.0723335734786864	0.129430296419955	0.576256436888902	6.49320648975655	0.13757778883897	0.230307824986212	0.597364804462057	0.550263846568575	0.794493013037456	0.216104423741972	0.215646076469404
POU3F1	-0.276612257056222	0.364157784086784	0.447496996032741	5.78748740003363	-0.187025488979359	0.522436498341987	-0.357987027271077	0.72035302182081	0.891789469015562	-0.947341309853593	-0.556250178272776
ENSG00000287987	-0.146248674290475	0.320178367869573	0.647834572161597	1.74993989794866	0.192477338046209	0.507257038928941	0.379447347744289	0.704355696267699	0.88309803316448	-0.512686584354967	0.346195455714484
RRAGC	-0.0303256140951807	0.0843465191416793	0.719194116202363	16.0522066571948	-0.0315958944180307	0.155917389966057	-0.202645095745312	0.839412439892999	0.946106863780194	-0.126179057949477	-0.186643553458804
RRAGC-DT	0.352680492657691	0.0607605730368792	6.45853370509633e-09	237.814079771149	0.524487539809944	0.106406552035403	4.92909064129284	8.26132419612661e-07	0.000108789280201592	1.1508295257599	1.13570513965875
MYCBP	0.773871856560476	0.134791944052251	9.39900769177584e-09	11.9051450451364	1.17872987808446	0.267583280808762	4.40509539505527	1.05737335956907e-05	0.000762891482253942	2.55515435924138	2.69147257984616
GJA9	0.649098422086511	0.241586199673814	0.00721360029367888	2.25915663313508	1.04638976674713	0.449755519555553	2.3265745971971	0.0199879178710615	0.134908713938413	2.13913815471396	2.37677201064668
RHBDL2	0.472545825987089	0.102331541180461	3.87843731639359e-06	19.8151755481898	0.623734568861116	0.212280632871751	2.93825470756885	0.0033006573085847	0.0419773329496354	1.55048127243451	1.3717114133285
AKIRIN1	0.0579733064862982	0.0651488638720398	0.373541571530062	39.9064032072188	0.0931498569704079	0.112311973738653	0.829384916582135	0.406886633795212	0.696236223775932	0.16822481062272	0.109997869692893
NDUFS5	-0.0174918661885775	0.0786232902568823	0.823942650806515	29.3590552513957	0.0244139905247209	0.150246585706784	0.162492814128678	0.870917786572496	0.956159211675109	-0.0833891234055108	-0.0534538312032975
MACF1	-0.0736067113145484	0.0283867939162809	0.00951451612745438	2920.27133918771	-0.10652973929123	0.0449611427238046	-2.36937348202291	0.0178182501476783	0.125894556598974	-0.270485719611023	-0.364833849625271
ENSG00000287422	1.33595810306285	0.214221046043403	4.4788926277267e-10	4.10445163924299	1.87956186382787	0.356606768677619	5.27068476798049	1.35915726348827e-07	2.58301659938385e-05	4.42924709278535	4.3580287176484
ENSG00000226438	0.012210639611964	0.134199227977553	0.927501414080096	6.05604938504237	0.0343623037123358	0.251306286872765	0.136734755584261	0.891240456549429	0.964272101424216	0.0156441666549085	-0.0297970593366253
PPIEL	-0.0328001008652134	0.0714303691652211	0.646097835097527	30.5252437684833	0.0125515517995028	0.133266214406679	0.0941840499888454	0.924962954713492	0.975559120579292	-0.134429424692705	-0.0816623326258526
PABPC4	-0.0197764277630377	0.0738687704352402	0.788911930261848	22.1941129705581	-0.029322065753963	0.148092766311688	-0.197997960901408	0.843046659114845	0.947775768152506	-0.0910062467076223	-0.181236461326168
HEYL	-0.175324504945225	0.297007111430242	0.554986815191663	4.6910571953583	-0.301605360057204	0.487655956511068	-0.618479803292137	0.53625910710827	0.78778162034108	-0.609630431123848	-0.828717461869739
NT5C1A	-0.0445253262251954	0.233807329630339	0.848967511334282	3.09291982906219	0.103497426805323	0.404301549774649	0.255990675432758	0.79795803741114	0.926932709430013	-0.173523353396784	0.134604061148928
HPCAL4	-1.03553177419182	0.635110206838284	0.10300099189067	1.83623132039765	-1.19408260710974	0.953555706728143	-1.25224210676364	0.210481657178522	0.505198901962615	-3.47771020120933	-2.9509999263987
PPIE	-0.19874752987477	0.0660808823502434	0.00263284496557785	40.0269704758086	-0.260941916417693	0.119978924544737	-2.17489794485026	0.0296377649688437	0.170739425610293	-0.687726846204684	-0.732021088187939
TRIT1	0.105227787765748	0.0671677288241391	0.117198385290299	25.4392046218283	0.149298089307732	0.128313248981343	1.16354383115527	0.24460892545352	0.545700016913465	0.325779421759842	0.243516577645775
MFSD2A	0.55975631690049	0.243912448213128	0.0217384705239263	12.4154630618213	0.842249976727641	0.386477226570081	2.17930040588023	0.0293093591006992	0.169183974749186	1.84125612829805	1.89133409264731
CAP1	0.0339999644037667	0.0781820006502045	0.663647898673657	24.1433140068528	0.0940459029154675	0.163671777726534	0.574600607519527	0.565561441100268	0.80483743541192	0.08829354300106	0.112128638407605
PPT1	0.211568056922413	0.0849579913098843	0.0127647267980291	16.7611345607171	0.343342340954501	0.175323102920735	1.95834054516894	0.0501900661951267	0.235185953221434	0.680336265926945	0.704947626977998
RLF	0.159115018562991	0.059729029427124	0.00772295380209633	117.97776464824	0.230618836131359	0.107300726492865	2.14927562626236	0.0316125574413075	0.177471772624514	0.505448766626997	0.436894723202045
ZMPSTE24-DT	0.0288951721149708	0.137434651380584	0.833475188352536	6.14306338676216	0.134277476176483	0.272339667126726	0.49305148087003	0.621976212340353	0.836168020512866	0.0712732828644454	0.207798038086139
ZMPSTE24	-0.0200922819352052	0.0620609861119907	0.746126853503987	28.9438158684101	-0.0289275432372592	0.124841782916902	-0.231713634340789	0.81676044089476	0.93494193111047	-0.0920593591304969	-0.180298299348563
COL9A2	0.223262168223825	0.146325334226661	0.127061428748174	28.5272899017672	0.331440478082605	0.239276677997312	1.38517669526626	0.16599844487865	0.449944569230233	0.719326454979967	0.676645376190458
SMAP2	-0.4316699158423	0.129401119722835	0.000850220384220965	12.3813525140957	-0.58055415980405	0.233792508313319	-2.48320257989625	0.0130207016031848	0.103694387434125	-1.46433035454124	-1.49204882203525
ZFP69	-0.0306681118105367	0.247089618678374	0.901222351045277	1.70442272172558	0.14419550655846	0.472274511747104	0.305321381890867	0.760121392542795	0.910882069997543	-0.127321004552152	0.231382798405632
EXO5-DT	0.0723593774063483	0.0662061444637842	0.274419919628299	28.240768645392	0.0837094782763916	0.121392570527632	0.689576618342862	0.490460475426602	0.75708716510506	0.216190458498433	0.0875489498722575
EXO5	0.184960812208886	0.271703140805173	0.496032256920643	1.70166062088193	0.33000307336041	0.508090855710961	0.649496186855486	0.516017710330569	0.774397001755961	0.591623111517757	0.673227273548155
ZNF684	-0.157068486160559	0.0864125985414561	0.0691165356761161	14.2325747000069	-0.219043379792849	0.152717505683942	-1.43430433080915	0.151485434973328	0.430314570218183	-0.548761707932914	-0.632387702729657
NFYC-AS1	0.0205186220659263	0.241452865353653	0.932277430583532	1.69234420689128	0.0448666299443713	0.432986638015017	0.103621280670595	0.917469899040901	0.972700111783994	0.0433444166508237	-0.00481810616155548
NFYC	-0.0667731614841557	0.0376694043647477	0.0762933596471707	84.7979827416085	-0.112043398690866	0.0762299605465518	-1.46980790607183	0.141613787304025	0.414718636138081	-0.24770148291934	-0.377945156045549
KCNQ4	-0.278411175887227	0.270529255659012	0.303416153807104	4.36743472680437	-0.379018982295769	0.427132026349433	-0.887357910234755	0.374886236507868	0.669529902826384	-0.953339216278809	-1.01280458962024
CITED4	0.643016245568292	0.185178449651535	0.000515800194525216	2.46590551705718	0.7714158633538	0.43246966795818	1.78374559075065	0.0744650143053278	0.292180666861158	2.11885912656151	1.72289282739351
CTPS1	0.135499930439078	0.177140954078416	0.444314908065429	8.24566487363626	0.208392159549987	0.3149349636644	0.661699028666925	0.508164127353231	0.769152363391167	0.426711979647387	0.384040394299891
SLFNL1-AS1	0.0138916467362687	0.163053394244262	0.932104840377684	4.12418907782836	0.072438765092615	0.337840305510633	0.214417178504283	0.830221746658056	0.941649948532339	0.0212489350624234	0.0607475529384302
SLFNL1	-0.246652436420884	0.198276666310889	0.213506498653801	2.55159264364033	-0.471777454780538	0.378322513937932	-1.24702452907135	0.212388503659156	0.507705204942573	-0.847450087642858	-1.2333812824615
SCMH1	-0.142558375697771	0.0451826800402258	0.00160412653760676	236.862390623378	-0.183357032518418	0.0783389123177635	-2.34056137739918	0.0192547732380484	0.131669562375631	-0.500382490774614	-0.547526705663637
ENSG00000287400	2.08935685680839	1.01914334658982	0.0403536125275569	2.20749655077748	3.21241713534228	1.36388900920956	2.35533618472666	0.0185059546442458	0.12884828704012	6.94120880442923	7.52751609655018
HIVEP3	0.043366765608051	0.0552601497008305	0.432585695336762	174.570503303484	0.100773981483671	0.0923444791565073	1.09128322996849	0.275148274589768	0.5793041936917	0.119524077785949	0.128127794926641
FOXJ3	-0.0666614876311349	0.0295437915626528	0.0240479715161819	143.88261164704	-0.0459978961071545	0.0687343938925871	-0.669212216798428	0.503360114220839	0.766310358228619	-0.247329142984365	-0.220891054714312
RIMKLA	-0.229271000151508	0.229008154593384	0.316755379762155	3.51918167094982	-0.258553501011362	0.454364811032746	-0.569043849200567	0.56932638271261	0.807071957377974	-0.789497373777874	-0.726341512432246
ZMYND12	-0.0968728463101774	0.136300437998641	0.477251401743478	6.23475077163418	-0.128532068080579	0.239494915701509	-0.536679735785176	0.591488855904098	0.819897192386252	-0.348059036525079	-0.417154686624365
PPCS	-0.120030964787839	0.115976464678305	0.30068774137964	8.14188642166756	-0.177547521634568	0.219417484595807	-0.809176725189569	0.418413500639565	0.704403803573191	-0.4252722076916	-0.533711873837946
CCDC30	0.0228559236024509	0.0383414152076156	0.551097866213301	116.981330687627	0.0477427456188824	0.0801643207394624	0.595561032370603	0.551468515317558	0.795134015878165	0.0511373841054784	0.00202120529666976
PPIH	-0.27235557457283	0.109169391185703	0.0126028866137627	9.68245756311695	-0.479337064711094	0.197587134107886	-2.42595281760283	0.0152682551400568	0.115541311747651	-0.933148794450898	-1.25135779407262
ENSG00000285728	0.176175484974974	0.172241937465809	0.306384760426907	3.75996172406749	0.293253982139147	0.309105810462966	0.948717145432899	0.34276449144479	0.644093854742108	0.562331311490035	0.585839105229204
YBX1	0.0302689632897901	0.066753329553181	0.650228341626587	24.8306814543981	0.055802202756841	0.136619821431157	0.408448804663091	0.68294420902025	0.870811143005082	0.0758537401771023	0.0211863376448623
P3H1	-0.130276186863581	0.0942780210503255	0.167023941002602	12.1732748327003	-0.16255832959904	0.168125431846683	-0.96688720923126	0.333600421483474	0.635943628050793	-0.459431549545576	-0.498068052643046
C1orf50	-0.277073576021191	0.142829843363053	0.0523935777872543	7.94137160583519	-0.361512070829491	0.262637419580447	-1.37646825576871	0.168676708736864	0.454537093110669	-0.948879427047306	-0.971173711818428
TMEM269	-0.247718515019638	0.26810881585678	0.35551356336904	1.85869871284256	-0.207264605160971	0.418216000968573	-0.495592241045187	0.620182128115154	0.835100842576672	-0.85100457802177	-0.60437815185603
SVBP	-0.0629240678639495	0.131900857407763	0.633322394149205	6.02232057966361	-0.0793011083793165	0.255938448705909	-0.309844451977745	0.756679246122403	0.908645344449707	-0.23486793926079	-0.300085032657298
ERMAP	-0.105094161040676	0.0711990355553565	0.139927361176912	23.4766086192967	-0.175436341436219	0.139286267855945	-1.25953795831231	0.207836088757093	0.502481522312175	-0.375470321345656	-0.528691554575787
ZNF691-DT	-0.39350716102669	0.218658923201718	0.0719176333744164	2.1539487723447	-0.594779772327075	0.404705822746594	-1.46965953761307	0.141653986572888	0.414718636138081	-1.33708913144248	-1.52587687547248
ZNF691	0.151453517657892	0.141545944186601	0.284621352271182	5.40856872632131	0.21467659130643	0.249225564800681	0.861374680715915	0.38903171631692	0.682827494195854	0.479903997895094	0.398984572832483
SLC2A1	0.391503985758437	0.116639367015955	0.000789260535860928	30.0769412365785	0.614986097768832	0.199582982628383	3.0813553824572	0.00206060546982597	0.0309912549371072	1.28027376454648	1.35090782774476
SLC2A1-DT	-0.0285994856269466	0.0624680664358063	0.64707767741686	31.2026685658882	-0.048500817130045	0.123265366261606	-0.393466701969731	0.693974812819504	0.876535113047999	-0.12042384717958	-0.226842921178722
EBNA1BP2	0.0245750182472972	0.145391448135087	0.865775739747742	5.32544435531758	0.0962520015905716	0.279105376540036	0.344859001943177	0.730200373644637	0.895908240446533	0.0568691428920139	0.117374670783956
CFAP57	0.474597195259188	0.278121337181274	0.0879263084954769	2.63537198010486	0.780392389079402	0.537596918951095	1.45163106701211	0.146604215662464	0.423065996856981	1.55732089228036	1.74423871963082
CDC20-DT	0.154664018503666	0.188928612403291	0.412993350955495	3.31339492808997	0.0540688979338017	0.347576281819126	0.155559803018833	0.87638001167263	0.958688316762944	0.490608362827596	0.0170645939883506
ELOVL1	-0.225687663206354	0.120864743788691	0.0618632539076741	10.933003287338	-0.269691565244524	0.212763961295302	-1.26756224880684	0.204954320543071	0.499876922380389	-0.77754990882469	-0.75282747438691
MED8	-0.0695494294064551	0.12922664867737	0.590440865247155	6.2520273186808	-0.114931533886072	0.256519401117146	-0.448042266532446	0.654122693066446	0.85612364367219	-0.256958040203793	-0.384813049541117
HYI	0.341302012769489	0.108039324150769	0.00158282392615672	12.422916037472	0.589374431635838	0.200982278025025	2.93246965567011	0.00336277782492018	0.0423487171264797	1.11289170641288	1.29000410151428
PTPRF	0.0502247286254429	0.0624598477546629	0.421332151288271	124.007956873976	0.109670976233635	0.0996962542455755	1.10005112091262	0.271309848914808	0.574678722094384	0.142389712264257	0.149284565037266
KDM4A	-0.00730800074443016	0.056989217649924	0.897963163529688	33.4980688260454	-0.0128240785195496	0.105459493333091	-0.121601935627029	0.903214280459236	0.968122290987816	-0.0494343551701608	-0.142004773209466
KDM4A-AS1	0.339868723183944	0.13370520929438	0.0110243569395979	6.49565809631244	0.482972246410242	0.26255212104702	1.83952902183467	0.0658374132972122	0.272405962390543	1.10811287111127	1.03698309438203
ST3GAL3	-0.137675332165702	0.0396890245551054	0.000522688290101056	173.119908733988	-0.179330218078187	0.0697123222562682	-2.57243213644431	0.0100986752376261	0.0885168997243493	-0.48410157933447	-0.537951069194876
ST3GAL3-AS1	0.367336519284672	0.230072642726175	0.110352438507121	1.99587715421272	0.272690186402165	0.438176303097565	0.622329834987556	0.533725007021911	0.786296808158664	1.1996952526393	0.536939054005619
LINC02918	0.166838593626421	0.151413424765438	0.270516230493392	4.21989938269346	0.251397277261315	0.263916572049901	0.952563438167806	0.340811309392676	0.642222911355845	0.531200501335728	0.486305194332809
ENSG00000288573	0.379049078964727	0.155912482674538	0.0150503301290336	4.21946765508758	0.483969025902638	0.31935897848806	1.51543892141029	0.129661287079943	0.39558244631711	1.23874695177654	1.03935340426355
IPO13	0.0106821165485841	0.105779413718372	0.919562499238933	12.5680278064518	0.00769758096301682	0.190915727736782	0.0403192605149304	0.967838598593078	0.989027572392437	0.0105478064718231	-0.0932049206566742
DPH2	-0.0189965050112695	0.155259915016457	0.902619517328702	4.34543597130818	-0.000901571017914227	0.270408189287969	-0.00333411136803296	0.997339768944104	0.999396253392831	-0.0884058494004304	-0.113653430150021
ATP6V0B	0.0214488781858438	0.124882941412578	0.863632608655874	19.9649434207525	0.113272596225413	0.22966070357821	0.493217143640939	0.62185916574071	0.836145094697511	0.0464460514008654	0.157849102651745
B4GALT2	0.221461000231667	0.09403657810503	0.0185201303167246	16.0804276603882	0.352065355728845	0.178402089764581	1.97343739747348	0.0484457503844741	0.230499780776656	0.713321049462573	0.725690678248554
CCDC24	-0.223487174569281	0.0751233513067677	0.00293049523663589	29.7654834673933	-0.289560260027119	0.131370974101875	-2.20414183579526	0.0275143707585584	0.163544120973926	-0.770213099232487	-0.800074597682703
SLC6A9	0.935058961858339	0.11384263873812	2.14637084567689e-16	17.8204511018415	1.35969881349699	0.210610924540761	6.45597476228654	1.0752452852421e-10	1.12390013439931e-07	3.09258003841326	3.12181094367436
ENSG00000230615	0.740961023068265	0.185713088034739	6.61246114528347e-05	7.80758830133629	1.14340078417757	0.323068141991711	3.53919385900609	0.000401350995566159	0.00995874488108078	2.44542394992	2.60746111990821
DMAP1	-0.171471252374329	0.0883012180808085	0.0521504182657278	15.8081486923361	-0.213074897305117	0.187413097914739	-1.1369263924235	0.255569057932601	0.557399181646429	-0.596783020804592	-0.618194841493817
ERI3	-0.00153005113343206	0.0382713794216115	0.968109875653731	207.650614600807	-0.00215492399951407	0.0708655231266247	-0.0304086374366218	0.975741156364275	0.991402296692945	-0.0301696721288388	-0.116633863615971
RNF220	0.3976769682779	0.186145914738242	0.0326490833872801	104.741678343474	0.644705261609063	0.302038717666647	2.13451198107856	0.0328008939640741	0.18156576440918	1.30085555560791	1.42157905268286
TMEM53	-0.135513953798361	0.09590774382593	0.157667031597102	13.1727459849078	-0.180117660647943	0.176275268671739	-1.02179768044126	0.306876667437444	0.609887746431826	-0.476895170143925	-0.539823582542568
ARMH1	-0.256738278462767	0.0568591071704856	6.3214853584349e-06	174.619214201624	-0.338588362584626	0.0873003633044167	-3.87843016648129	0.000105132696248507	0.0039334210560627	-0.881078028906291	-0.916661863823729
KIF2C	-0.013247049089209	0.226245441880554	0.953309204103603	2.01444577751208	-0.0786786883416611	0.406819209712918	-0.193399639110411	0.846645998047553	0.949015259473678	-0.0692361692447368	-0.298604937634315
ENSG00000225721	-0.099527999872814	0.146615437272685	0.497241076738696	4.96341976989553	-0.231627350864858	0.290290662963856	-0.797915263618719	0.424919665118485	0.709925722221932	-0.356911777593099	-0.662311985089196
RPS8	0.0206272466482387	0.140460909720203	0.883247259656569	23.7439803931116	0.082911317666216	0.230955272722621	0.358992962961244	0.719600353619748	0.891451578810123	0.0437065897900221	0.0856509493658607
PLK3	0.168955251226175	0.134333347948131	0.208488962311097	7.69350611185467	0.326140518538215	0.283912984721088	1.14873407025963	0.250665652546816	0.552268628421646	0.538257803754677	0.66404224121876
BTBD19	0.183250274100174	0.149929319486367	0.221615210594784	5.26097254781964	0.430913134926566	0.276827087785636	1.5566147748527	0.119561973794665	0.379243320037218	0.585919881702162	0.913188185564308
PTCH2	0.260019784861459	0.0973521666443583	0.00756438209716052	48.7025898521166	0.396039821187489	0.15369057309609	2.57686475630407	0.00997009514192696	0.0876194803749798	0.841882704437484	0.830260556346994
EIF2B3	-0.00795012010122609	0.0620430730963517	0.898039192822215	65.2117919461248	-0.00813877550594575	0.10160761791096	-0.0801000522724371	0.936157681175401	0.979682188847845	-0.0515752921315744	-0.130863271888715
HECTD3	-0.27910450496776	0.131008730549764	0.0331363967169237	7.15392828896356	-0.410673950760866	0.234500158246626	-1.75127366152545	0.0798987823324972	0.303481089195704	-0.955650895313597	-1.08807909629317
UROD	0.0603243074046605	0.109794668203004	0.582711497818751	8.95091935696283	0.10802979032225	0.200926572599682	0.537658055500128	0.59081314188945	0.819413307653151	0.176063454185118	0.145381877218315
ZSWIM5	-0.0347676224348014	0.0452278099997172	0.442058232141392	212.269443407598	-0.0302994513217787	0.0856446162674196	-0.353781155690753	0.723502896931603	0.893226247668833	-0.140989481800667	-0.183560653072803
MUTYH	0.063241536377127	0.0654988792296055	0.334276333180309	24.4696541834421	0.145791508471831	0.126118055305848	1.15599236063602	0.247684281752568	0.549591605151911	0.185789999983744	0.235178040116596
TOE1	0.178622797730338	0.185487151610289	0.335551119647198	2.83858976440052	0.270525687261683	0.354271383304731	0.763611457234148	0.44509881956666	0.724601641042813	0.570491075369824	0.531791943997489
TESK2	-0.118035963350913	0.0747558603342262	0.114346919512094	195.616311344554	-0.140629848513994	0.120392022640787	-1.16809939254522	0.242766675339294	0.543886476792831	-0.418620527954518	-0.445922823132441
CCDC163	0.0838811492803522	0.136020800711003	0.537446582385236	6.15857459110592	0.036497369279122	0.278675617313898	0.130967214250437	0.895801243204861	0.966032930294106	0.25460603810207	-0.0247199414291665
MMACHC	0.254182321856065	0.174790536281549	0.14588781415748	4.1383888716438	0.43127017229277	0.310537655400504	1.38878543324015	0.164898006053956	0.448051056579424	0.822419593449063	0.914037209048076
PRDX1	0.051020659681722	0.0857382845154072	0.551793728477124	67.0762989811294	0.12883321778877	0.138986334745249	0.926948811369916	0.353953112322854	0.651424203333751	0.145043484026609	0.194851765061512
AKR1A1	0.0879377595385547	0.102956356819002	0.393034865486978	11.7218662756791	0.0948467795545435	0.193457588785407	0.490271692881236	0.623941655029378	0.837396696790892	0.268131478112432	0.114033097544211
NASP	-0.0702370879038185	0.0452012321739762	0.120214113330916	120.701298845489	-0.0924749653885556	0.0835508147842398	-1.10681105417537	0.268375627926334	0.57095967452487	-0.259250812533819	-0.331412044985349
GPBP1L1	-0.162145352270763	0.0342692507973553	2.22854253210299e-06	121.158365957231	-0.229203443949803	0.0683529505117064	-3.35323409207549	0.00079873120870098	0.01617311838514	-0.565688857361518	-0.656548011656304
TMEM69	0.063604702251646	0.0910999977654961	0.485061160616253	13.6717983258672	0.0847069259990875	0.169011853644339	0.501189260827473	0.616237931566543	0.833553138410218	0.187000857802704	0.0899208487841377
IPP	0.0760916590261031	0.0711478109685054	0.284850282842229	21.1477219272235	0.1171796072233	0.135572786359327	0.864329858300046	0.387406712312403	0.680995360175808	0.228634530750061	0.167139850350828
MAST2	-0.113545941738162	0.0503670703057179	0.0241729890027988	70.7508883032744	-0.158445200435824	0.0957587144612374	-1.65462956898781	0.0979996617201662	0.340296049101254	-0.40365001954896	-0.488287162512497
PIK3R3	0.0517196036563314	0.115047294794671	0.653034369199786	22.7184221979117	0.0923411270943948	0.203998259124238	0.452656446632505	0.650796145960025	0.853908264948647	0.147373884089092	0.108074735809007
POMGNT1	0.0444092335398631	0.0598772081174925	0.458286241836742	26.9060914506016	0.101763458884651	0.122640231838716	0.829772231827479	0.406667573439457	0.695979175010385	0.122999846118867	0.130480740667367
LURAP1	-0.115105810640534	0.186736976108864	0.5376265302385	9.49995984438107	-0.153948044231565	0.310594366027821	-0.495656267692167	0.620136946678805	0.835100842576672	-0.408850892179109	-0.47759306831114
LRRC41	0.036942767004921	0.0488902725819901	0.449873390503313	45.5538346741239	0.052806735818635	0.0932488410179729	0.56629911151879	0.571190464304921	0.808376857496445	0.0981053556995481	0.0140632126833845
UQCRH	-0.162355814192868	0.0759601851051181	0.0325670606621366	36.4789431109366	-0.188325621182972	0.137744808225045	-1.36720667449977	0.171560533862404	0.457904735264277	-0.566390573799804	-0.559341851238568
NSUN4	0.00780175382948092	0.0780674783382239	0.920395111999498	21.1198367437916	0.0100343867690252	0.150552837028752	0.066650266890081	0.946860127489166	0.983558308827877	0.000944179136281573	-0.0876480708865768
FAAH	0.512119558973446	0.259122056777346	0.0481135420643218	4.7744651412221	0.81896314968647	0.421019365932623	1.94519116210329	0.051751975139977	0.239382822401019	1.68242694072018	1.83595875972178
MKNK1	-0.192438452637288	0.0497485083886227	0.000109630223321747	74.6187339610782	-0.244523558341468	0.0961001055372532	-2.54446711556085	0.010944461640439	0.0933852941197462	-0.66669129182187	-0.692978755672902
MOB3C	0.171101848253979	0.135089262540457	0.205304209550982	6.26303577979217	0.27878153028126	0.258810205171097	1.0771659104283	0.281406151810574	0.584307984247139	0.545414929403431	0.551424075716495
ATPAF1	-0.111593051217791	0.0526367115266005	0.0340008822323748	58.7443172075565	-0.13947724208394	0.0960500859820616	-1.45213031990402	0.146465372821957	0.423054731446359	-0.397138744888876	-0.443181961756887
EFCAB14	-0.0808200024103155	0.0586328393769915	0.168077209813457	46.7803966473635	-0.0538819874793898	0.108602199900727	-0.496140847318407	0.619795041749004	0.835048117152206	-0.29453607934075	-0.239639172857714
CYP4A22-AS1	-0.656902625579517	0.174962072350046	0.000173658025754376	9.49958933322958	-0.889817846303769	0.325153242047937	-2.73661071530262	0.00620757025079105	0.0628422547664828	-2.21529515273996	-2.22746801724898
STIL	-0.376673836931431	0.126441762641612	0.00289162220994227	8.62080203968255	-0.505367241707691	0.215627414377652	-2.34370589271448	0.0190932206749748	0.131481524114778	-1.28096391833751	-1.3132567258055
CMPK1	0.078233473985767	0.0647588566089243	0.227018900261565	27.3710227219625	0.140081010801041	0.134454797198287	1.04184464756923	0.297483710472033	0.600496991422363	0.235775712156792	0.221598658557598
ENSG00000290466	-0.218294865070435	0.195886694351161	0.26511039717037	3.82189542343498	-0.0833007204285809	0.355320103574446	-0.234438523434484	0.814644554437881	0.934182359326599	-0.752901041585373	-0.309595982706843
SLC5A9	0.118668998162577	0.31594973791464	0.707218346541783	5.58325673008115	0.400109021204304	0.497027713755698	0.805003443733458	0.420817692538761	0.706530979823133	0.370594741279718	0.839936984366721
SPATA6	-0.197879240668187	0.0289875427774514	8.70995964135634e-12	246.085584040175	-0.251647128430359	0.0561945199820379	-4.47814357184287	7.52949575444428e-06	0.000577629756868469	-0.68483181985811	-0.709918378430149
AGBL4	-0.140879772212361	0.0780346564964359	0.0710201202298831	321.235761257135	-0.179822723113298	0.119792123236391	-1.50112309770522	0.13332372568252	0.402111088965638	-0.494785736514778	-0.53912223048012
BEND5	0.112372284951321	0.148158471852586	0.448175608455957	4.25927421413818	0.161680561004726	0.314286220852356	0.51443731947981	0.606946272935478	0.828277890475994	0.349600410698147	0.272961700910089
ENSG00000229846	0.0396551976216497	0.253825017799239	0.875851373094026	2.15344612921106	0.216253217334822	0.413236368860491	0.523316033221243	0.600754345346151	0.824746668610365	0.107149068369418	0.402733739306169
FAF1	-0.0895615128379871	0.018869108593079	2.07005271630255e-06	371.741279319743	-0.120324115184324	0.0452131561633528	-2.66126334444778	0.0077848044177431	0.0733019507616901	-0.323681786560307	-0.397636436093127
CDKN2C	0.329376361722538	0.207344942160454	0.112163599947939	2.57820988274055	0.482237187749536	0.372225995078424	1.29554946222371	0.195130750072189	0.488247758717903	1.07312952381377	1.03523514830143
LINC01562	-0.398847186285813	0.272791196329654	0.143714634241373	1.86988000926046	-0.385943672857093	0.435658392938217	-0.885886004064258	0.375678958779199	0.669866392790944	-1.35489369897519	-1.02927128319604
RNF11	-0.0398110788208361	0.0663437789437909	0.548457903608974	33.4189702335383	-0.0457807468069949	0.129641150465255	-0.353134376258597	0.72398770242393	0.893226247668833	-0.157805237432171	-0.220374680595604
TTC39A	0.600780772518284	0.371781431514999	0.106104793483494	1.88749068016891	0.896656784161294	0.597109828307203	1.50166140574725	0.13318457598964	0.401981384019263	1.9780387566746	2.0207117476506
EPS15	-0.0881797801942115	0.0233728591073744	0.000161462870304758	309.520078069404	-0.112179880753363	0.0507060550310716	-2.21235670344738	0.0269420279952712	0.161787603659934	-0.319074851017028	-0.37826970604267
EPS15-AS1	-0.465333664157157	0.172513518795609	0.00698885040122282	9.36152652155927	-0.682812689291833	0.288629621087855	-2.36570552501954	0.017995751759544	0.126533926345168	-1.57657111206431	-1.73521634781495
OSBPL9	-0.0246951571755578	0.0395541397184938	0.532405555198078	197.243814775801	-0.021732786656067	0.0754544195137435	-0.288025364135345	0.773327323216418	0.916722863160716	-0.107406141043471	-0.163189397380198
NRDC	-0.0444285942295876	0.0337968617147498	0.188651933561516	148.961121088716	-0.0612514938236351	0.0688149092567244	-0.890090454019596	0.373417318309063	0.668547932856717	-0.17320083219795	-0.257163624196142
TXNDC12	-0.0915361913747864	0.081645057140506	0.262224875783406	17.9841492727082	-0.0864914176187805	0.146435580765391	-0.590644822567754	0.554758425688786	0.797539749954376	-0.33026570623443	-0.317183358988699
BTF3L4	0.021442712793345	0.0704658912434588	0.760899971225276	28.4621655608228	0.0762543081624941	0.133830218537297	0.569783932178538	0.568824254819305	0.806940099889564	0.0464254949162451	0.0698207928183291
ZFYVE9	-0.0215262765114945	0.0322866243499808	0.504948264138792	122.904513879279	-0.00532174500693422	0.0596731332126772	-0.0891815917888429	0.928937594702594	0.977386117257387	-0.0968405449931434	-0.124164463095729
CC2D1B	0.183618818695783	0.0923533057342357	0.0467872093611545	12.5247342462957	0.279478611571722	0.197080938323378	1.41809052640668	0.156164336771662	0.43621515558872	0.587148673107245	0.553081712820392
PRPF38A	-0.0946670716295039	0.0677699163588797	0.162446860037237	23.6299580153427	-0.114726032774518	0.125205010254888	-0.916305446091674	0.359506712365134	0.656114891044798	-0.340704602349526	-0.384324374443874
TUT4	-0.087457157766938	0.030686070044278	0.00437109064515988	279.899797347133	-0.102938279625871	0.0526838910939611	-1.95388528615476	0.0507147850443382	0.236848384552223	-0.316665502899233	-0.356293472943369
GPX7	0.103625031375111	0.168825038523647	0.539346625355844	3.57424489180052	0.157862076615111	0.298546763757264	0.528768339768246	0.596966163048316	0.82291972558688	0.320435554828343	0.263881466665552
COA7	-0.22689931377995	0.266567129224937	0.394663735492682	3.86720558548127	-0.248264178928419	0.458765891926355	-0.541156575276248	0.588399665682532	0.818681343237273	-0.781589761337898	-0.701873832274978
ZYG11B	-0.0783553553697326	0.0627759640678947	0.211967172977528	58.1911927723521	-0.0930317340932125	0.110253001194203	-0.843802282799938	0.398779899668828	0.689523353543493	-0.28631851995685	-0.332736023229718
ECHDC2	-0.212302051833298	0.0525804527041139	5.39867545799689e-05	321.184477440427	-0.272274750583762	0.084403423307464	-3.22587331075331	0.00125588934733629	0.0220856923710328	-0.732919966063439	-0.758970206838857
SCP2	-0.0868371963208967	0.0392567828716847	0.026964565900174	102.292351821371	-0.118720154487021	0.0776882518753554	-1.52816097184808	0.126472576190327	0.39046102348293	-0.314598444243496	-0.39382226864749
PODN	-0.0450380526382132	0.226848804876317	0.842624347733205	3.17071539660411	-0.0314065255536383	0.386505246479828	-0.081257695308613	0.935237016941191	0.979563569016617	-0.175232871910913	-0.186193240331433
CPT2	-0.093296067544585	0.118953449393143	0.432859773542834	8.67198491686696	-0.132315302935433	0.227387550294721	-0.581893348004045	0.560638521408134	0.801651729824695	-0.3361334376765	-0.42615109859808
ENSG00000236723	-0.0155902902018105	0.128954754184302	0.903772327957172	5.96433054552448	0.0497925532025845	0.244920919012164	0.203300532283695	0.838900139512826	0.945862948808536	-0.0770489402730161	0.00689558243616173
CZIB	-0.196745095606956	0.0709586523641544	0.00555980638095554	21.9515500923688	-0.224244929890092	0.144653134259846	-1.55022517166667	0.121087480181404	0.381590701709398	-0.681050384124245	-0.644756823170773
MAGOH	-0.18983413498118	0.0749724777404198	0.011339750621362	19.5980996073638	-0.24798928539799	0.130832367134973	-1.89547350421438	0.0580296987321888	0.255675337064572	-0.658008046456018	-0.701220144216073
LRP8	-0.120586939766398	0.107020635909511	0.259842512305811	33.6440267917202	-0.127502619018079	0.185652559717659	-0.686780829803722	0.492220851896471	0.75835113101028	-0.427125924401151	-0.414706689545801
GLIS1	-0.269616617071497	0.689217271148671	0.69565496264622	1.76782332069509	0.126048566594959	0.863860892826944	0.14591303720495	0.883990039542538	0.961488646026887	-0.924016636561117	0.188229953224884
NDC1	0.129094216267517	0.115457377685601	0.263519395736728	16.9805608566828	0.206777664037759	0.194607790116649	1.06253538932751	0.28799270096987	0.591459015644678	0.405354221017314	0.38020117539994
YIPF1	-0.0596550195269312	0.0705080697935021	0.397511662712325	22.1452072334542	-0.0877893470673563	0.131171994421675	-0.669268981190772	0.503323909975323	0.766310358228619	-0.223968366869306	-0.32026979387318
DIO1	-0.206253443890712	0.383386534953811	0.590592376436373	4.91135298093467	-0.112320311098573	0.531344944579819	-0.211388688730998	0.83258398241108	0.942284260800088	-0.712752861346338	-0.378603644930311
IFT25	-0.127532277264983	0.0624623352850173	0.0411766473784985	29.5038973815968	-0.160692463512028	0.109894016634391	-1.46224943298451	0.143672869917434	0.418064615455549	-0.450282880507269	-0.493631082523413
LRRC42	0.0579001537463291	0.102655291693247	0.57273709937567	10.5785327284724	0.101450611248543	0.17590129306415	0.57674738759052	0.564110115535544	0.804209152861345	0.167980906739165	0.129736798954148
TMEM59	-0.11316954503028	0.0565014012801939	0.0451825351900138	50.228983956307	-0.122503799942161	0.105422282499806	-1.16202947837319	0.245223491067097	0.546514665420771	-0.402395047843888	-0.402819657015604
TCEANC2	0.104141575930168	0.0782625502724792	0.183297836476945	18.3115208118431	0.155197370048654	0.15161672264189	1.0236164411443	0.30601647648414	0.609313287701612	0.322157803688208	0.257544879332055
CYB5RL	-0.0243498129798069	0.115646506142795	0.833235455120305	8.43999987712843	-0.0318562694155503	0.21747271625224	-0.146483981827868	0.883539334168091	0.961479222012962	-0.106254703782987	-0.187262716908923
MRPL37	-0.0162862058462544	0.131858359933295	0.901700975267032	7.36220675762544	-0.0212334830805085	0.248747302819443	-0.0853616615731552	0.931973871508405	0.978442498196283	-0.0793692433591126	-0.162002069382331
SSBP3	0.14011611012194	0.0689894243114115	0.0422570688626627	129.756600580569	0.203875640644005	0.116221112858907	1.75420485683623	0.0793954113144975	0.30273799790781	0.442103120872095	0.373300256210619
ACOT11	0.0371242756381562	0.0656989840959131	0.572028733742158	429.170236597459	0.0749023815275202	0.109328831786223	0.685110965733002	0.493273901066076	0.759204189345578	0.0987105368665635	0.0666059543446197
FAM151A	0.496475762649339	0.18961391772082	0.00883559077126546	5.33638209674654	0.684589734228295	0.344931742888609	1.98471073869642	0.0471766633601547	0.226523835209655	1.63026781887992	1.51642305809177
MROH7	-0.0716563257727172	0.06267394997283	0.252906116435584	294.442934968516	-0.070809840698296	0.108616911139693	-0.65192279871803	0.51445097652608	0.773503383207963	-0.263982796982512	-0.279893068592593
TTC4	-0.083006187684778	0.0920123163434148	0.366992912888798	43.8359491714834	-0.108697710784884	0.15615894712226	-0.696070976322492	0.486384381645181	0.754694229708426	-0.301825199048883	-0.369989216778636
TTC22	0.032769412086881	0.334791884334072	0.922027623035122	11.8877376728208	0.722389910929286	0.68362430854724	1.05670600342522	0.290645784266624	0.594442961486489	0.0841906688075151	1.60631067420025
DHCR24	-1.21456016648054	0.372191474911927	0.00110135696083306	3.0988514668937	-1.71104840159114	0.606632000194496	-2.82057062773238	0.00479383194704668	0.0530843495183882	-4.07462181606222	-4.18032811825183
USP24	-0.177988069789886	0.0362614931850178	9.17945920810189e-07	157.409535711707	-0.244818355200658	0.0710563157059021	-3.44541301879409	0.000570187440741089	0.0129036735574479	-0.618511216860493	-0.6936797732136
ENSG00000234810	-0.03752321559784	0.166775340900426	0.821985040211383	25.8654096967974	0.139459579736472	0.26555569928595	0.525161313093501	0.59947105622303	0.82413102706732	-0.150177105862969	0.220120915281114
ENSG00000260971	0.325808742395583	0.0944865818905953	0.000564333545750409	107.993141813149	0.51107512705993	0.164326672165491	3.11011669819026	0.00187013442012843	0.0289325883831894	1.06123446411733	1.10381084937809
PLPP3	-0.00154189838279965	0.0414557609016328	0.970330460862961	632.455244488762	0.0464075211010906	0.0794967555868643	0.583766227420213	0.559377603049587	0.800823585823567	-0.0302091729066828	-0.0011539160744097
PRKAA2	-0.0852901292737155	0.0679848690103177	0.209643703501213	39.7950463445094	-0.0838717104856607	0.126072360131698	-0.665266442208635	0.505880090297986	0.76784316132985	-0.309440255212063	-0.310953778874267
FYB2	-0.0208071483173599	0.248027154050032	0.933143408367083	31.0875511226722	0.156618746854709	0.399435615299621	0.392100105388017	0.694984249650732	0.87702326217653	-0.0944428472528047	0.260924868100329
DAB1	0.610265869536758	0.329909079488076	0.0643423571431469	72.062969590188	0.94873245118596	0.530139305402498	1.78959085190949	0.0735197102236574	0.29026498220299	2.00966371015797	2.14454602501744
OMA1	-0.0656183533084864	0.111403226796203	0.555850117356943	13.8526286282574	-0.0374071473792883	0.209304412540177	-0.178721255444664	0.858156578462373	0.951618727938818	-0.243851152789176	-0.200462527889077
MYSM1	-0.185104352566607	0.0567577971119522	0.00110901611601246	61.743051471149	-0.243980900490672	0.104142414774708	-2.34276208227435	0.0191415849487008	0.131637739921628	-0.642238134081264	-0.691688332589528
JUN	0.415073902937375	0.131255239646637	0.0015650586117175	186.671400442213	0.738668608270558	0.213298181002203	3.46307973560697	0.00053403011663949	0.0122901715029158	1.35885994378524	1.64502089793632
LINC01135	0.181544707320275	0.0826073768909215	0.0279718078982167	56.881446397203	0.311725098873876	0.147850733769499	2.10837708360555	0.0349983850689179	0.189994656496823	0.580233227156401	0.629762832445608
LINC02777	0.288815242124323	0.207350205934477	0.163654203646746	3.08349453836596	0.447640100656002	0.370935881383138	1.20678565521041	0.227514701832581	0.525038757202715	0.937891737839762	0.952964377248293
LINC01358	0.132675730305186	0.200621404675216	0.508404615742985	12.2129703233016	0.246394794555318	0.308701981508497	0.798163955253186	0.424775351512558	0.709925722221932	0.41729560808175	0.474409449806984
FGGY-DT	0.120815522781022	0.292305190645375	0.679372325479491	2.54220641910782	0.241349798380334	0.503289188461616	0.479544969201619	0.631550984859205	0.841598300460983	0.377751625503152	0.462412609606135
FGGY	-0.123906320543983	0.0468564273213714	0.00818400941643596	181.800797289674	-0.18722098004803	0.0841765478945935	-2.22414656731314	0.0261385846745492	0.159366274187809	-0.438193313852229	-0.556715049806905
CYP2J2	-0.192565195433291	0.0841653247654312	0.0221410277335298	38.3879286797449	-0.237192785052852	0.164041024369267	-1.44593577103564	0.14819521765518	0.42533324524888	-0.667113874218249	-0.675546410306959
C1orf87	0.238709779798043	0.178200910166189	0.18039031840118	12.8146877771864	0.25216344784213	0.283206777451277	0.890386346370234	0.373258471201823	0.668547932856717	0.770831462942706	0.488127123568397
LINC01748	-0.182536791620462	0.0489670969193269	0.000193201636857902	370.355852441315	-0.239613318756717	0.0874836257468203	-2.73895048028946	0.00616356563210737	0.0625482230772838	-0.633677441941858	-0.68130236235109
ENSG00000231252	-0.147762266743707	0.0331203062356237	8.14336006334237e-06	297.781177756212	-0.20428583482885	0.0528570482446448	-3.86487406340454	0.000111146532461805	0.00405854718098521	-0.517733163302239	-0.597294730891969
NFIA	-0.124421893711307	0.0383607149908824	0.00118082537905532	2134.99291021964	-0.161099998265591	0.0659420051289949	-2.44305580260184	0.0145634852416412	0.111468982691628	-0.439912323937436	-0.494600187185777
NFIA-AS2	0.178343924792075	0.0628393857357599	0.00453841744362283	46.811835934079	0.261911044615072	0.107999712252185	2.42510872624824	0.0153038026374983	0.115649888372033	0.56956126477504	0.511306598194593
TM2D1	-0.0443032545522004	0.0416477487072539	0.287436942200003	65.1560926680407	-0.0385388936407275	0.0920569880307865	-0.418641696465661	0.675478011643726	0.866705520010808	-0.172782928041644	-0.203153784448144
PATJ-DT	0.158171035666398	0.10107863743963	0.117622424063096	9.44396463597867	0.210216189985595	0.187239617072177	1.12271213364296	0.261559773058662	0.563382697956652	0.502301364430085	0.388377880573119
PATJ	-0.00544255830601578	0.0581944525420611	0.925487552568885	118.514843371678	-0.0143682802662616	0.0947252071576205	-0.151683809382999	0.879436327640452	0.95949817705421	-0.0432146475355565	-0.145676835774159
USP1	-0.175510814482847	0.109929132549045	0.110359035281102	8.89877843800289	-0.266200606231387	0.196647139061382	-1.3536968170602	0.175833124034765	0.464408270113299	-0.61025161933619	-0.744526085054647
DOCK7	0.117658010187715	0.0374667727066899	0.00168757929776021	771.906820545941	0.191082679692212	0.0708873434639575	2.6955824602084	0.00702656835652165	0.0687960225338146	0.367223932566327	0.342879002574115
DOCK7-DT	0.103513112378565	0.0714555787339938	0.147439306563969	94.6273123733318	0.154383658689449	0.123374351651209	1.25134322185462	0.210809282693796	0.505603677580818	0.320062397542469	0.255609899639818
ATG4C	-0.159575558603304	0.0834348428466166	0.0558022307790551	79.7346346975757	-0.225695244742463	0.143790578302641	-1.56961080069819	0.116505684237266	0.374051838120175	-0.557120720943199	-0.648205625691396
LINC01739	-0.0608121290931394	0.174161992881157	0.726961747215442	5.82547219216463	-0.0542025185937993	0.30690563216907	-0.176609722704404	0.859814956527295	0.952007531652472	-0.22782637023345	-0.240401385637585
ALG6	-0.245594597314772	0.108636666196473	0.0237780195612697	16.8051814517993	-0.331291626824767	0.191007076509955	-1.73444687431515	0.0828388241992878	0.309240289265377	-0.843923069157065	-0.899310458616937
ITGB3BP	0.0588984513929382	0.0924647315364214	0.524135992309953	84.7540821501316	0.0947535525619669	0.154931221329562	0.611584622833456	0.540812614482361	0.790040653372921	0.171309403703939	0.113811406725515
EFCAB7	0.085264410349713	0.0585065612779678	0.145020389076565	35.1846129068805	0.178500466887532	0.117935314867493	1.51354551508246	0.1301411489428	0.396589026042162	0.259218069680524	0.312958901318275
DLEU2L	-0.0840533855143219	0.128963493989342	0.514555315753883	6.70298475984312	-0.0447062112487372	0.251734631742379	-0.177592613854135	0.859042925625271	0.952007531652472	-0.305316737678664	-0.217819469266313
PGM1	0.0164687267411487	0.0634713908046623	0.7952749966529	72.2694157948205	0.0189612881340764	0.107240562066742	0.176810786596547	0.859657016068714	0.952007531652472	0.0298413653895487	-0.0664201837979185
ROR1	-0.144935108176759	0.108267829637268	0.180677487016833	126.27807367752	-0.234593607033906	0.177064126830681	-1.32490759835412	0.185201800378514	0.476216929509573	-0.508306927809262	-0.669365647772098
CACHD1	-0.15264363274252	0.0428814979014915	0.000371332604565003	651.31784895659	-0.211818576435374	0.0737875245015683	-2.87065568151526	0.00409621436102594	0.0480779700903268	-0.534008481556452	-0.615207350484401
RAVER2	-0.0594542690966538	0.0299123250502861	0.0468539784312019	151.552692804011	-0.0771141894943615	0.0606697478468579	-1.2710484587642	0.203711409690631	0.498169582550499	-0.223299030223943	-0.294884609210969
JAK1	-0.0213521841975388	0.0443296584574313	0.630041711287261	381.028528828603	-0.0378275755012457	0.0834685607757992	-0.453195492406447	0.650407977988623	0.853532880091159	-0.0962600911169272	-0.201462292570778
LINC01359	-0.165978127050109	0.133029147568927	0.212147386529267	7.59122445561873	-0.223893597656576	0.237001254591187	-0.944693723426819	0.344815262349231	0.645985679291057	-0.578467991183024	-0.643921366310806
AK4	0.0890898105543376	0.0677954192803126	0.18881329824495	94.4277771410362	0.13717715436087	0.119291142674601	1.14993578974306	0.250170318692187	0.551824579595425	0.271972615394807	0.214693380442287
DNAJC6	-0.395173424438336	0.240693111887942	0.100628467518322	46.848835159389	-0.563416029259395	0.392986658831318	-1.43367724221201	0.151664389496071	0.430561067718944	-1.34264474176272	-1.45129489351791
ENSG00000229294	0.231681140505296	0.271710541113296	0.393838833916887	3.25343762321556	0.279642489140046	0.480506155492148	0.581974832046903	0.560583633547158	0.801651729824695	0.747396764251528	0.553471408457712
LEPROT	-0.13291501653296	0.0666722049618119	0.0462002003947539	43.8768182731081	-0.143225101524971	0.123086063953963	-1.16361752845181	0.244579044694423	0.545700016913465	-0.468229863930985	-0.452094252123378
LEPR	-0.488210715807682	0.112143777200501	1.34020457088068e-05	69.1289569136871	-0.704450440441102	0.184089295337507	-3.82667791274649	0.000129884283768053	0.00457302055102508	-1.65284715783121	-1.78667023079919
PDE4B	-0.064922828795396	0.0584441339770826	0.26663172289731	930.204930581201	-0.0678307249905645	0.0995669455380677	-0.681257465758359	0.495708591948355	0.76083184790817	-0.241532153802641	-0.272808826336332
SGIP1	-0.19350383270222	0.0370020082594344	1.69923627997502e-07	585.746270354536	-0.273929449633681	0.0708297237246065	-3.86743637034005	0.000109985513934535	0.00402639110079351	-0.670243453168242	-0.762905028470795
ENSG00000248458	0.117254044868733	0.177988559204072	0.51004159201165	3.76486608162421	0.485964979246589	0.370472717896336	1.31174295912006	0.189606876743568	0.480834903354773	0.365877042345085	1.04409971773638
DYNLT5	0.445972738894698	0.185427720317642	0.0161679147282795	7.31829045400756	0.741355125968879	0.320025921882043	2.31654711471195	0.020528415086398	0.137162290812993	1.46188200544022	1.65140935144662
DNAI4	0.133797990091607	0.0616375146532578	0.029952093740799	67.8544680263005	0.237569700190479	0.112369625192686	2.11418076533678	0.034499831059355	0.188062312463055	0.421037416254371	0.453423656521873
MIER1	-0.0686436452023488	0.0382775153617451	0.0729225588120842	80.4086635129325	-0.0667931878030856	0.0727804517181976	-0.917735274050037	0.358757475728342	0.655435877657941	-0.253937999052391	-0.270341595954207
SLC35D1	-0.0272185774762731	0.0571122149706954	0.633660753226238	54.5428637370055	0.00313975174598461	0.0997084318332152	0.0314893303230017	0.974879301095593	0.991057165614412	-0.115819660638863	-0.104043293349727
SERBP1	0.039852579477303	0.0666384459484607	0.549812009286833	34.114034036694	0.0751295460308019	0.119942998925708	0.626377084979649	0.531067636135127	0.784617853822181	0.10780717360454	0.0671461442973276
GADD45A	-0.0657664999170822	0.164862189382694	0.689953603105148	30.9853338014501	-0.0870820622156065	0.268434978087681	-0.324406539102972	0.745630269730987	0.903871861751999	-0.244345099197572	-0.318587893025564
GNG12	0.123604253804119	0.0507633850924903	0.0148955104526344	167.357572348202	0.219966743774186	0.0905972220754999	2.42796344893307	0.0151838734338391	0.115058948485512	0.387049736920599	0.41156438688834
DIRAS3	-0.0891094617853258	0.150701302337157	0.554320399938253	5.57852274149632	-0.032313126309872	0.294549527550473	-0.109703541467521	0.91264449168667	0.971180101741402	-0.322174570188701	-0.188349108050905
RPE65	0.0663173705602297	0.253502989140408	0.793626837127246	4.30366159766849	0.0593628874713461	0.462015264329997	0.128486853258913	0.897763701568299	0.966040679941565	0.196045362978317	0.0296535324739374
LRRC7	0.938486945171815	0.71843498682501	0.191452770631717	6.482844002724	0.694291456023923	1.29275985694473	0.537061428922144	0.591225182663546	0.819599631537229	3.10400952749696	1.53949344348322
LRRC7-AS1	-0.872043856329266	0.148934934161925	4.76435740654632e-09	17.6926091893157	-1.24669511445172	0.270552751926125	-4.60795577045963	4.06647133462115e-06	0.000357935087369496	-2.93261321512401	-3.07611079293961
LRRC40	-0.0509606722345898	0.0598200673916975	0.394269997485274	29.8340989588592	-0.0707500786536647	0.115901252106582	-0.610434118421807	0.54157427285959	0.790246427936182	-0.194979909697697	-0.279750956354119
SRSF11	-0.031532364539213	0.0429779368942831	0.463139368019836	204.740101180774	-0.0223867975382994	0.0755649177153988	-0.296259140023352	0.767032187535476	0.91385158639925	-0.130202572583458	-0.16474461442529
ANKRD13C	0.0529336472089362	0.0554531066244521	0.339797245047207	83.3033569361557	0.104036886683276	0.105396743063106	0.987097738124451	0.323594726520446	0.626220574673447	0.151421715208071	0.135886879554749
HHLA3	-0.0257292329821668	0.0764263063099544	0.736377632703387	18.6990290500931	-0.0331392492527267	0.14660115547728	-0.226050396020668	0.821162224231215	0.93696643501691	-0.110853928579919	-0.190313602093701
CTH	-0.181647200955425	0.119484098297288	0.128445000213886	23.1484273287965	-0.248233320734554	0.202902677856985	-1.22341076695656	0.221174588708799	0.518076568505354	-0.630711392849661	-0.701800452472924
ZRANB2	0.0236220196411351	0.0367270991450083	0.520109358180655	202.300056314432	0.0530681721748199	0.0668804932857474	0.793477583188355	0.427499624774365	0.711889248703224	0.0536916807605359	0.0146849000106009
ZRANB2-DT	-0.269989110010094	0.068485867219028	8.07173312375824e-05	120.095574189827	-0.372513358424505	0.108554775124244	-3.43157044909498	0.000600097242347315	0.0133992340200487	-0.92525859242441	-0.997334423284456
NEGR1	0.0579124667042794	0.183928468601947	0.752864860995637	76.2929294816656	0.131123402246678	0.282636878806884	0.463928850333327	0.642698722032019	0.848668905756688	0.168021960269947	0.200297750750902
ENSG00000286863	0.0603949519050854	0.127375875018456	0.635394732655658	69.9679611671624	0.116320783050331	0.200328214133429	0.580651025885226	0.561475674961851	0.802368554051269	0.176298995164345	0.165097593824485
LRRIQ3	-0.0888181563456433	0.230905372527166	0.700495445268285	3.48559122756914	-0.0411034197328549	0.411808315203718	-0.0998120198532693	0.920493565244004	0.974028315585059	-0.321203307484537	-0.209252145804833
FPGT	-0.141723034884177	0.0628535242618874	0.0241449777468688	47.9923757349803	-0.195748586480405	0.114740641402216	-1.7060091706671	0.0880063721560296	0.320517980822613	-0.497597320067218	-0.576993426264797
TNNI3K	-0.218104835441434	0.0749776908094726	0.00362668342571866	78.9484065489991	-0.286583355687855	0.134056926557734	-2.13777357908047	0.0325351243616488	0.180589916967877	-0.752267449945151	-0.792995613990216
ENSG00000272864	0.320757207378044	0.253187067640013	0.205198801174059	2.26716636303695	0.425597069068359	0.446609569974003	0.952951073334887	0.340614860942106	0.642069762668596	1.04439177293155	0.900546750291403
CRYZ	0.0253961367474244	0.125003382385559	0.839007165178024	18.0408049808541	0.0820785070134817	0.2085450154221	0.3935769303685	0.693893416219543	0.876535113047999	0.0596068939471991	0.0836705521620013
TYW3	-0.168723149232019	0.0877772104103141	0.0545837560223198	24.207045191536	-0.19824031663211	0.15967652495288	-1.24151196733903	0.214416680018294	0.510276207435249	-0.587620369766466	-0.582918681194002
SLC44A5	0.452242008701028	0.36668858956386	0.217458801838569	5.69295823926881	0.812909056592239	0.585402056492525	1.38863375619627	0.164944147197106	0.44810362536134	1.48278483496466	1.82156231919072
ACADM	-0.167784114897956	0.0596560492176881	0.00491542405816133	49.638734667186	-0.256291019212829	0.112214558853753	-2.28393732355931	0.0223752147190261	0.144856899220791	-0.584489466932664	-0.720961402784409
RABGGTB	-0.18355906526365	0.133670728758674	0.169684551896616	7.55456504844134	-0.284903529048112	0.250217518140202	-1.13862343118788	0.254860251187414	0.556797235905724	-0.637085879024803	-0.789001039750089
MSH4	-0.329672251005113	0.176954538133942	0.062457538468932	6.69002046926096	-0.42756764332438	0.307323405573263	-1.3912628702224	0.164145728649823	0.446874164066918	-1.12425250403469	-1.12825175907768
ST6GALNAC3	0.0729292817306151	0.101702938733188	0.473323895819361	258.509790160315	0.190109242743679	0.161126742764563	1.17987392708276	0.238050361147389	0.538029747693983	0.218090618055031	0.340564200518355
ST6GALNAC5	-0.831894914605861	0.808757911189919	0.303663883962589	7.97616378956457	-1.31174303253409	0.979293372627894	-1.33947912770418	0.180414744881943	0.470784239882293	-2.79874970145237	-3.23079267010371
PIGK	-0.172694676775184	0.0975406133468849	0.0766455551919549	23.5546476509157	-0.280475811068075	0.178795690540351	-1.56869447032213	0.116719147698007	0.374378792884822	-0.600862129293636	-0.778472067434048
ENSG00000289212	0.0602984434593063	0.203507652203603	0.767004265027434	2.20754145988918	-0.0211583256260054	0.390135540574831	-0.0542332687630315	0.956749315038377	0.986183457230276	0.175977219319293	-0.161823347349588
ENSG00000287870	-0.230792559732464	0.253817866374987	0.363200161458782	1.98103024587011	-0.344696896630769	0.497874896033876	-0.692336366779408	0.488726116979994	0.755542205617805	-0.794570516506534	-0.931187763204269
ZZZ3	0.0283911577955245	0.0322794199159456	0.379106593816804	115.786935609451	0.0434322789103753	0.0654070076528106	0.664030972658462	0.506670487841936	0.767955001650704	0.0695928119766519	-0.00822894723059344
USP33	-0.192089711326281	0.0473008971603798	4.88595732131451e-05	121.989732164545	-0.247347133842906	0.08665835553307	-2.85427910928352	0.00431346165484706	0.0493422248397142	-0.665528527991745	-0.699693128273173
MIGA1	-0.098776580032118	0.0409566437439171	0.0158768071396156	77.4063953626816	-0.148730456345496	0.0814070525974229	-1.82699719004695	0.0677001918865608	0.27736844907174	-0.354406413919726	-0.465185810519065
NEXN	0.165084786361927	0.133154766979067	0.215050750075235	12.8175313203753	0.255590823164424	0.223884976303572	1.14161667917306	0.253613387972088	0.555198696357641	0.52535300467329	0.496277312909229
FUBP1	0.0339914043383847	0.0390525835225053	0.384081348133658	88.9184956984145	0.0917853870358899	0.0918478672016676	0.999319742878291	0.317639824451997	0.620374903902975	0.0882650022629955	0.106753203652422
DNAJB4	0.473933726028465	0.133520633962208	0.000385938919454603	25.3644862215641	0.733680109237386	0.223891986534484	3.27693777965736	0.00104939491728318	0.0195653072426353	1.55510877114777	1.63315840613904
GIPC2	0.113725243268507	0.220410385015071	0.605875055203569	12.6130198491762	0.221003241924036	0.350371366491629	0.63076855890653	0.52819186407103	0.782755736873861	0.354111407661345	0.41402914647208
ENSG00000273338	1.15641110273753	0.286404530063608	5.39814091787386e-05	3.08028308139159	1.5845417072097	0.495747292368363	3.19626900963952	0.00139217247732057	0.0236132784084272	3.83060634906831	3.65648018277974
IFI44L	-1.17393144331815	0.302476409006825	0.000103998851675066	25.9144210954369	-1.68279512271132	0.478485662646846	-3.51691859146328	0.000436587661753393	0.0105972308492943	-3.93915862811625	-4.11314272105531
IFI44	-0.388663343615188	0.157240870077627	0.0134445796561426	19.5950768535073	-0.524590454307175	0.249874886701722	-2.09941247490543	0.0357805559518208	0.192162497668032	-1.32093900667071	-1.35896891303104
LINC01725	-0.434208132873692	0.28648835984703	0.12961489733387	23.8499181920522	-0.640261868616422	0.43707688384119	-1.46487241098081	0.142955731208231	0.416877358104004	-1.47279320899514	-1.63403185166227
TTLL7	0.109245808487688	0.245524144971315	0.656356358394035	13.5742603699326	0.134457735163137	0.387854039834852	0.346670967306126	0.728838523866378	0.895490907307601	0.339176197583968	0.208226688214433
PRKACB	-0.0736589949493667	0.0809568095966665	0.362898743601433	152.163354920863	-0.0758642956909334	0.129799628907969	-0.584472361972026	0.558902554617517	0.800675545950261	-0.270660042289626	-0.291912401560522
SAMD13	-0.380733025099547	0.194494780926137	0.0502829801678947	7.35477078646837	-0.654788329228116	0.359334767517571	-1.82222369895253	0.0684210500698531	0.279500156660533	-1.29449795354526	-1.66857531227114
RPF1	-0.0870989613135372	0.102071796074198	0.393486997755628	10.6369664930359	-0.153571093229803	0.179159967415656	-0.857173036170039	0.391349261883417	0.684320029144503	-0.31547121398952	-0.476696690836345
GNG5	-0.131616508022103	0.0674425213295762	0.0509933185767857	27.3606110536852	-0.0674147398869028	0.150649991821827	-0.447492489522561	0.654519509418476	0.856176639699535	-0.463900412036752	-0.27181962701061
SPATA1	-0.506027688217956	0.139236204714717	0.000278724351584524	18.6357259921584	-0.696740574874451	0.233313659777773	-2.98628282432363	0.00282391339140896	0.0378460486581777	-1.71225202449646	-1.76833641607168
CTBS	-0.235819549925207	0.123920090319429	0.0570409474219869	17.8764844839403	-0.32335625667174	0.217803264425487	-1.48462539128914	0.137643085462339	0.408746599656772	-0.811331371002513	-0.880440401166245
ENSG00000284882	-0.324187332002784	0.296738442783928	0.274612526993311	1.90710084682063	-0.504343476821077	0.500692851594702	-1.00729114708698	0.313794882826231	0.616427502132081	-1.10596483570922	-1.31082224551613
ENSG00000289881	0.0458375948368761	0.238188124258084	0.847395351978813	1.92202469390953	0.114731762276668	0.423376873872188	0.270992038906934	0.786397155279687	0.922408894999122	0.127762249654382	0.161318953041367
SSX2IP	-0.132515133835235	0.101076500968869	0.189844925084007	40.1078723815117	-0.208006457338122	0.186049315975694	-1.11801785589632	0.263559367313072	0.56506499618692	-0.466896585874922	-0.606142252702343
LPAR3	-0.509251998213272	0.186832360547651	0.00641621337430886	16.3444881369482	-0.69053356494166	0.327775826520178	-2.10672511232048	0.0351414141244928	0.190257368021372	-1.72300243152121	-1.75357634416954
MCOLN2	-1.00775214020726	0.252310073877497	6.49399380061314e-05	3.74954429954005	-1.34360097431787	0.458059472224256	-2.93324569360738	0.00335438327080913	0.0423233566225061	-3.38508809825817	-3.30654984086294
DNAI3	-0.204453976817762	0.152124833948769	0.178952213187649	7.2465793274954	-0.227128474284399	0.317733752836722	-0.714838987852564	0.474708540879119	0.745390813398459	-0.706753126987682	-0.651613799888039
SYDE2	0.0319088212393802	0.0995112811387487	0.748471613590199	12.5050523975133	0.0541852664984472	0.183767913598303	0.29485705876212	0.768103076407798	0.91398329033489	0.0813213101212072	0.0173413147282744
C1orf52	-0.00967132217430173	0.0469657717048445	0.836851232568434	49.2683570008842	-0.00417355077262505	0.093702858598527	-0.0445402716101412	0.964473751710319	0.98779731512306	-0.0573140774482122	-0.12143409378111
BCL10	-0.0915518897159456	0.143714557731878	0.524098934763082	5.32304509171065	-0.0392340041028454	0.272563650383966	-0.143944374268453	0.885544394939966	0.962240560130985	-0.330318047218182	-0.204806734985018
BCL10-AS1	0.094768868625884	0.0639297797974627	0.138236543457045	29.8883762791208	0.139832063912265	0.130971258985642	1.06765457547899	0.285676355755264	0.589178859742389	0.290907576944724	0.22100667078604
DDAH1	-0.09918660921448	0.0434155091899043	0.0223369189495359	459.323090252774	-0.135373625754135	0.0740607344962927	-1.82787311893203	0.0675685962309283	0.277366545025708	-0.35577352210995	-0.433423692841167
ENSG00000282057	-0.405130842240928	0.201313594908029	0.0441739358224788	2.41994272056534	-0.478350890350528	0.346016754013201	-1.38245008313175	0.166833547255106	0.45154948119346	-1.37584449440712	-1.24901270285678
CCN1	0.217313127196276	0.171721799975999	0.205693839621605	39.2919897830995	0.382496410107477	0.267838567431841	1.42808563298045	0.153267212240699	0.432906748440034	0.699491323573247	0.798054756210418
ZNHIT6	0.0840349162719213	0.0963933397515638	0.38332200785854	58.0521122516358	0.14034741406909	0.156338127293957	0.897717124404333	0.369336377576537	0.664668027653514	0.255118723839093	0.222232157043011
COL24A1	0.810714597554485	0.327504408505799	0.0133075436625154	20.0922822091692	1.4012016419988	0.532630152721839	2.63072158952775	0.00852038040351943	0.0784663226147902	2.67799442802151	3.22050334782097
ODF2L	0.00795188965689174	0.0652845464426672	0.903054600695341	59.6806805558763	0.0606096712091107	0.113013492447309	0.536304735802844	0.591747958125874	0.820093696959185	0.00144475794415328	0.032618344487304
CLCA4-AS1	-0.162685956073248	0.199439451944685	0.414662574057648	3.69897428875413	-0.0617016305703452	0.369350808972073	-0.167054272175726	0.867327345834331	0.955356815631519	-0.567491323912278	-0.258234035041167
SH3GLB1	-0.01273543595136	0.0440828232839759	0.772659495548371	72.3471801529726	-0.00410835084559436	0.0863332789141132	-0.0475871054275775	0.962045308765661	0.987370469344694	-0.0675303625825124	-0.121279050431509
SELENOF	-0.0496814373657567	0.0505790832910401	0.325975407254843	46.4014251427672	-0.0455015573810158	0.0981523447826444	-0.46358095144622	0.642948004390201	0.848805054106546	-0.190714719458487	-0.219710777033923
HS2ST1	-0.0462826946380759	0.0258734767297443	0.0736456644284677	259.678627732181	-0.0440292762125219	0.052083842686199	-0.845353836079163	0.397913311035244	0.689151902686853	-0.179382723543684	-0.216209739313276
LMO4	0.0924631159959365	0.0818141877205813	0.25840884414588	53.8253484733742	0.176804766240604	0.134680804183699	1.3127688634785	0.189260844938104	0.480653631260273	0.283219798999571	0.308926579194714
PKN2-AS1	-0.561225838338298	0.114230148552899	8.96407339932336e-07	51.4525987265291	-0.789487445591864	0.193367848705549	-4.08282685501691	4.44911716533709e-05	0.00214429497040627	-1.89629220105176	-1.98888552027972
PKN2	-0.15160260853913	0.0293669013439571	2.43851672126754e-07	217.459303004713	-0.221461560337573	0.0571833206300587	-3.87283490880661	0.000107576700613027	0.00396280339438826	-0.530537526863725	-0.63813805903631
GTF2B	-0.0043358452863336	0.0749776786002134	0.953885251322283	20.6377244575442	0.0158265938754366	0.128387375217323	0.123272197508881	0.901891556064737	0.967719370365599	-0.0395246749713619	-0.0738743868924419
KYAT3	-0.235157362590425	0.0845783181678955	0.00543002685924584	29.3401730816841	-0.243484749239244	0.150562418103515	-1.61716816391619	0.105841986367234	0.355799272362941	-0.809123523932633	-0.690508500718029
GBP3	0.365289357742653	0.176622964705276	0.0386224218688183	4.12716025087007	0.478404605820794	0.346935585134006	1.37894360313603	0.167912142946642	0.453368207723545	1.19286966209308	1.02612139055791
GBP1	0.255250694364933	0.151943227072434	0.092975150886922	15.7384539652209	0.420881237750144	0.28950177305649	1.45381229726706	0.145998353165066	0.422216230041944	0.825981732120923	0.889332653634736
GBP2	0.901914796031203	0.29881624302471	0.00254203500500242	28.2552123282672	1.39809453328984	0.510619929703695	2.73803361749145	0.00618077574835155	0.0626848354247613	2.98207165874283	3.21311474228486
ENSG00000286802	-0.522591449268476	0.182223787363624	0.00413264530301429	9.17132981445465	-0.697365791587661	0.297026420190757	-2.34782411322129	0.0188834360229974	0.130552535778673	-1.76747846780138	-1.76982316150004
GBP4	0.212644324463647	0.201913831234125	0.292275034534298	2.46844759878129	0.293264750699551	0.391817027250219	0.748473727029399	0.454174466570424	0.731191019631704	0.683924728001807	0.585864712522822
LRRC8B	0.185046759641826	0.347746148941622	0.594634762956563	4.72133647173272	0.411122829456553	0.567092235434329	0.724966423039948	0.468472629547067	0.742206920854979	0.591909675119947	0.866127469556824
LRRC8C-DT	-0.307065157510313	0.197775074181806	0.120519236545979	9.27571806142087	-0.451190774637881	0.307697125650139	-1.46634705697869	0.142553761777112	0.416140532721316	-1.04887654543618	-1.18442681285018
LRRC8C	0.238226908892199	0.206767229022152	0.249259348476789	9.90193447455315	0.358378156629697	0.353140687826334	1.01483111118008	0.310186340812537	0.612642741058575	0.76922148785167	0.74070231770288
LRRC8D	-0.1866890888352	0.109428767834814	0.088001936037429	48.9608500757199	-0.256777716533929	0.178167027355461	-1.44121906474665	0.149522803989473	0.428041659349528	-0.647521918810094	-0.722118753510731
ZNF326	-0.13601635699254	0.0482395159651555	0.00480828698514042	70.2377982032537	-0.180222646771609	0.0943616177544904	-1.90991476259459	0.0561441889830925	0.250595680719203	-0.478570269261507	-0.54007323620042
ENSG00000287406	0.6540071034341	0.206082031250699	0.00150598357579212	7.13909834401395	0.884905597585021	0.382348513889807	2.3143952845075	0.0206460493167565	0.137728172626021	2.15550454706397	1.99276780029441
ENSG00000287372	0.410730544782576	0.19602925047279	0.036148657835926	69.905715203518	0.692328575060847	0.275555673030609	2.51248166095257	0.0119885335999946	0.0984597653522972	1.34437843670739	1.53482577507862
LINC02609	-0.00631426151396354	0.127564195325138	0.960521875187745	7.3725384463644	-0.0362060707809642	0.255614297124443	-0.141643371236538	0.887361706991967	0.963147613193494	-0.0461210567529806	-0.197606405997345
ZNF644	0.104197988693498	0.0303676114200588	0.000600870669793232	191.535877606754	0.157780516545838	0.062418170568954	2.52779783687405	0.0114780423121556	0.0962199396634039	0.322345893595217	0.263687519418833
HFM1	-0.253690357142391	0.0729923670095133	0.000509761744293538	59.0399974824062	-0.343500398612158	0.123799307167062	-2.77465525835795	0.00552602504349807	0.0582962992452819	-0.870915732222331	-0.928342529029249
CDC7	0.23918767870816	0.176933434666152	0.176422916411977	15.7949750413011	0.2984636236691	0.291330328085154	1.02448524886108	0.305606134707682	0.608882177370893	0.772424860540303	0.598227466839557
TGFBR3	0.0509723024505869	0.0561747235527474	0.364201348099352	208.514502687454	0.0860393322122623	0.096782592549822	0.888995943851893	0.374005259714482	0.668826343398738	0.144882252656782	0.0930892683166122
BTBD8	-0.180560150804997	0.0424955128834474	2.14800985250569e-05	100.510452327159	-0.250228526411951	0.0783964474082127	-3.19183502166883	0.00141372055744501	0.0237142052183655	-0.627086979691375	-0.706544988018512
ENSG00000273487	-0.255851034171591	0.203312972056404	0.208243593676746	3.31611305927881	-0.217208587079031	0.361900992667588	-0.600187873147229	0.548381034647821	0.793555803707723	-0.878119803030246	-0.628024624101668
GLMN	-0.109477788299195	0.0560861339360289	0.050943169104084	38.5058900200329	-0.183103646008363	0.0980766973746566	-1.86694343212741	0.0619094878152007	0.264328382492064	-0.390086092578054	-0.546924160614097
RPAP2	-0.0624280090350004	0.0322272821912688	0.05273107016334	157.274281992373	-0.0669161030836352	0.0663995386191895	-1.00777963936479	0.313560262511249	0.616358936323239	-0.233213993353861	-0.270633884576012
EVI5	0.121802142660708	0.0435533981141184	0.00516408230107477	183.728916622284	0.204968169392213	0.0791088376877814	2.59096423842252	0.00957074365518378	0.0853659290076233	0.381041186773857	0.375898254772457
RPL5	0.0573190763506231	0.0639550358626665	0.370124471181308	42.5398723312734	0.089446983285168	0.118325328283866	0.755941137729888	0.44968448794835	0.72816841367624	0.166043494230505	0.101192554020696
DIPK1A	0.00984243922652602	0.063684530255517	0.877176151420353	151.763123253513	0.0638807235008072	0.103354314449044	0.618075054160433	0.536525865300505	0.788060650912141	0.00774817709540142	0.0403968026408889
ENSG00000287797	-0.239327995976924	0.192183245259096	0.213017288142044	3.94235545658088	-0.276716252770629	0.336406681151169	-0.822564676253508	0.410755593107609	0.698969936826583	-0.823029136767942	-0.769531957559656
MTF2	-0.179696690646021	0.0540443331481591	0.000884227429128862	68.7539026156188	-0.224174228594891	0.103057802189429	-2.17522811308202	0.0296130264525783	0.170657565262895	-0.624208054224491	-0.644588697742904
TMED5	0.00240507286951094	0.0569983207628991	0.966342846689576	38.1183255000446	0.0604806750486784	0.116008173787668	0.521348393600067	0.602124094634664	0.825488701859461	-0.0170492882991328	0.0323115957268386
CCDC18	-0.124180058823021	0.0653739221117675	0.0574941578812249	34.2713368122837	-0.126457005652766	0.125415560929826	-1.0083039514014	0.313308566636181	0.616016317976923	-0.43910600460535	-0.412220254270046
CCDC18-AS1	0.017816319807839	0.0451216441477729	0.692952960454594	298.844142295969	0.0493865487162243	0.0781547502310545	0.631907191440306	0.527447523900979	0.782652327520658	0.034334473679911	0.00593011670046015
DR1	-0.055371162836106	0.0852685960382435	0.516097017261232	16.0497600680602	-0.0180007818474008	0.160491922402123	-0.112160048792353	0.91069650567979	0.97052751933912	-0.209685247960462	-0.154314808824436
FNBP1L	0.00768480778340495	0.0700985200062727	0.912703869312421	110.901866230781	0.0414503289563103	0.116696863433879	0.35519659857693	0.722442312752956	0.892557037123226	0.000554260798070224	-0.0129419610883444
BCAR3	-0.108794853925212	0.0450789713007903	0.0158032475888512	283.234418315983	-0.14671104089448	0.0787856754498962	-1.86215374884716	0.0625814216386491	0.266274479088994	-0.387809071292204	-0.460383704902991
DNTTIP2	-0.10352769060603	0.122266108725691	0.397139667180656	10.2188414849449	-0.0392781359541632	0.27961096374066	-0.140474234016781	0.888285308892654	0.963278333648401	-0.370247438065467	-0.204911679121676
GCLM	0.10903754431771	0.0761184758986237	0.152008940207289	47.5326480950731	0.213611450950974	0.125670264492361	1.69977720516342	0.0891728407516101	0.32304991897121	0.338481808831277	0.39645170299618
ABCA4	-0.925331357566545	0.324157022048432	0.00430941092579526	1.90593406869915	-0.652988922127444	0.501915368868025	-1.30099407714917	0.193260482077606	0.485663155862641	-3.11028295794181	-1.66429637950404
ABCD3	0.0147760702633175	0.0395542746902874	0.708728398279306	85.9286113449626	0.0417130762461646	0.0836117963079963	0.498889846744931	0.617856987218237	0.833947580526945	0.0241977560231412	-0.0123171564026206
F3	-0.0314789079794569	0.0898276308373446	0.726010908762089	206.538636220621	0.012236072775312	0.152374118966668	0.0803028287106205	0.935996408496109	0.979682188847845	-0.130024339170307	-0.0824125316961124
ENSG00000288736	0.356312675408993	0.153016149834933	0.0198805194220187	6.34591836910334	0.564993613289724	0.276831792263472	2.04092748405139	0.0412580355083119	0.209726257094532	1.16293985107648	1.23202729211358
SLC44A3	-0.15145965237935	0.0866948229752793	0.0806297419422283	114.994301398936	-0.214813141758242	0.142463232240627	-1.50784969833769	0.131592999155969	0.399194869922804	-0.530060886309137	-0.622328331433326
CNN3	0.191706563110219	0.0629191618521117	0.00231237003428887	347.10225021877	0.29906859414794	0.106372169724583	2.81153044938617	0.0049306423585205	0.0540013508866384	0.614114611399051	0.599666067367516
CNN3-DT	0.0114002237008848	0.103660061119007	0.912427606724167	36.1848097905028	0.0353939398228596	0.176981767116533	0.199986362434468	0.841491246877069	0.946966848767406	0.012942099882144	-0.0273438615275268
ALG14	-0.0100624856191314	0.0825212461962342	0.902948025501908	51.3381629143209	0.0199476063331385	0.1391543840274	0.143348745154955	0.886014760249155	0.962439000416139	-0.0586182840075166	-0.0640747505387197
TLCD4	-0.108837134160305	0.0603434015034486	0.0712894210604585	77.5247759361562	-0.183372002722401	0.111390525069071	-1.64620826240558	0.0997208887654407	0.344004155056359	-0.38795004090648	-0.547562304331846
RWDD3-DT	-0.234705332126551	0.0971954987267513	0.0157449005560757	41.7370112050783	-0.329056288296148	0.157107225261022	-2.09446947936001	0.0362181791172487	0.193828104818197	-0.807616376207603	-0.893994894800334
RWDD3	-0.139609963511661	0.0590316520781039	0.0180299832256553	53.8559298786789	-0.188129232178403	0.105260329174803	-1.78727573486857	0.0738929338740086	0.291262054331415	-0.490551974749958	-0.558874844441478
PTBP2	0.0431663634125743	0.0420477174790425	0.304606875006806	193.416683506955	0.0895958289858851	0.0840315961960039	1.06621595973142	0.286326029217251	0.58979141675444	0.118855902215623	0.101546504355672
DPYD	0.00674296551166802	0.208665038006883	0.974221019893321	25.6890661242603	0.140351240743465	0.306443299569078	0.458000683783353	0.646951950010717	0.85101910884909	-0.00258600418544466	0.22224125675278
SNX7	0.0687700093637516	0.0837591458724055	0.411620762663112	46.6450012850976	0.117328625902032	0.143400399818661	0.818188973325051	0.413249290474524	0.700646911384423	0.204222884823568	0.167494212022014
PALMD	0.654502688012327	0.481625659503349	0.174164079508055	5.10854994604221	0.891052078530785	0.637803812164059	1.3970629549978	0.162394640507042	0.444426111575809	2.15715691173699	2.00738393619349
FRRS1	-0.155468232891424	0.251859857952524	0.537049585565962	2.03724285455666	-0.111875245023959	0.440758650091301	-0.253824275486788	0.799631318349455	0.927493239942649	-0.543426186841305	-0.377545291982011
AGL	-0.113572725844498	0.0716409790268609	0.112897295797446	107.210722688159	-0.129426609932735	0.124227001628822	-1.04185570154425	0.297478584742575	0.600496991422363	-0.403739322390598	-0.419281878654065
SLC35A3	-0.121473046302351	0.117527400026837	0.301336229551627	23.2031872015313	-0.150193631933884	0.193929893510054	-0.774473853491274	0.438650624379003	0.720628000207706	-0.430080356804557	-0.468665195460269
ENSG00000288826	0.0489254289303115	0.269573719813279	0.855981541883639	1.95632488051559	0.159003150053264	0.481467861608864	0.330246653477435	0.741213598004012	0.901959074570478	0.138057622424853	0.266594902953736
MFSD14A	-0.00594568596272776	0.0551343852625866	0.914122700879164	45.1685213193883	0.00661831858789861	0.110145073014853	0.0600872867641217	0.952086115360277	0.984949164498656	-0.0448921621364851	-0.0957713722058916
ENSG00000241073	0.239053798032698	0.249874788646719	0.338721551686053	2.4599963950186	0.312783347606547	0.477373108969614	0.655217777728776	0.512327549882131	0.771990050077338	0.771978479219631	0.632279314222454
SASS6	0.235929472700828	0.0912624237604028	0.00973291612567112	15.1001518773023	0.343719756788527	0.158745186807135	2.16522947058625	0.0303701165071411	0.17287604780988	0.761561438350691	0.70584510980911
TRMT13	-0.0464518233858296	0.0706522602949556	0.510878010420888	48.1624192410673	-0.034641272594814	0.125863503020083	-0.275228892916532	0.783140390489867	0.921219511230437	-0.179946628031956	-0.193885365755746
LRRC39	-0.144894762786161	0.0917984449357101	0.114473501871933	16.0547073537636	-0.203467327890574	0.174043134921353	-1.16906264635211	0.242378392206342	0.543644928905262	-0.508172409301076	-0.59534834746546
DBT	-0.0439704688954967	0.0555839926531865	0.428906925449818	49.8526123040964	-0.0598880676282137	0.105256947613673	-0.568970210384806	0.56937635639037	0.807071957377974	-0.171673363121782	-0.253921440133996
ENSG00000285530	0.379032832839951	0.139965749508662	0.00676818870322536	5.52067784200091	0.491100615924754	0.275017805117824	1.78570480451022	0.0741470670484965	0.291850627196062	1.23869278438749	1.05631209816654
RTCA-AS1	0.199106740086185	0.0539184497097229	0.000221852036163087	42.5576243458093	0.332105685962229	0.101928150631019	3.258233215321	0.00112108232250122	0.0204299068683922	0.638788080966925	0.678227219338678
RTCA	-0.223410408146613	0.0693391108406302	0.00127300461399949	23.7103997608217	-0.299788355010574	0.142904010357187	-2.09783024466043	0.0359201437631011	0.192664683865973	-0.769957146705989	-0.824396681747714
CDC14A	-0.124733787208013	0.0473476302997096	0.00842798882016424	353.900583419273	-0.152426862918674	0.0844858914103929	-1.8041694343764	0.0712047494170522	0.285707348668613	-0.440952230783499	-0.473975747604783
EXTL2	0.0169587132160036	0.0715961621139186	0.812760566762896	35.6240714038072	0.0368106187745983	0.118954362622745	0.309451607851832	0.756978018079571	0.908775180984667	0.0314750650179856	-0.0239750441071703
SLC30A7	-0.00327016548518976	0.0484049480376448	0.946137095322288	54.0951671511424	0.0143825083522878	0.0933787505744776	0.154023353962276	0.877591321506551	0.959156708119296	-0.0359715142526362	-0.0773083762666029
DPH5	-0.135730174809886	0.0666339391036213	0.0416547932896927	25.8058067243443	-0.196346784518445	0.128616547051239	-1.52660593850512	0.126859029454036	0.390932450449474	-0.477616088382115	-0.57841592214426
DPH5-DT	-0.233802668951734	0.0654060907302592	0.000350721575564387	48.3923272107949	-0.338398453775062	0.113987348252731	-2.96873696039292	0.00299026447002214	0.0392116900852554	-0.804606741107493	-0.916210266723938
S1PR1-DT	-0.554634304763821	0.213264759693636	0.00930380388008729	3.21292244080485	-0.771858273404921	0.393858741450298	-1.95973376282756	0.0500269167201855	0.234618663832973	-1.8743148884032	-1.94696391037866
S1PR1	-0.164931926908715	0.0830145837766519	0.0469464985684756	33.0692267603865	-0.1297941477581	0.152935857590777	-0.848683557948853	0.396057397664244	0.688014395029116	-0.574979779018042	-0.420155871895235
COL11A1	0.0656757325853913	0.143600992888215	0.647420405007609	107.458614185862	0.092157437813629	0.233753679968123	0.39425021170232	0.693396317840424	0.876535113047999	0.193906031027583	0.107637928550583
RNPC3-DT	-0.148871450108661	0.12650724159091	0.239282511985849	9.75866494944315	-0.200844774118963	0.221769268990017	-0.905647455274806	0.365122482399339	0.660498474380372	-0.521431372424703	-0.589111998135373
RNPC3	-0.046506723740169	0.0427419415100382	0.276559048295574	239.413948324924	-0.0306375854235609	0.0779093974922074	-0.393246340104546	0.694137546500577	0.876535113047999	-0.180129675305887	-0.184364725195921
AMY2B	0.0327811658088174	0.0859405559060994	0.702876783336709	42.0223014971492	0.0897451426048639	0.148149421958244	0.605774504001498	0.544664502337538	0.792403160752846	0.084229857748732	0.101901567385369
ENSG00000237480	-1.30110931370981	0.359289564003302	0.000293082163503287	3.89670043328424	-1.28863486589559	0.603335700287497	-2.13585051453368	0.0326916002055264	0.181163583341867	-4.36319163773304	-3.17584218592467
PRMT6	0.30190189408201	0.177894779112038	0.0896813005659328	4.45965140114298	0.468083878899495	0.349729298076431	1.3384176889784	0.180760315777716	0.470881762376333	0.981524898218498	1.0015790306954
NTNG1	0.355309468105843	0.158357705255842	0.0248507811834676	109.93559029542	0.642162939203452	0.248705159999661	2.58202499378914	0.00982224711961411	0.0867761546901354	1.15959498446789	1.41553349098543
ENSG00000289612	0.503488469812708	0.150771865068081	0.000839577618637165	9.7504142139133	0.750261951306296	0.293520624876078	2.55607915669657	0.0105859034717073	0.0910692642288233	1.65364939709701	1.67258949838106
VAV3	-0.336261657413109	0.114973986699258	0.00344815050181514	225.266965335187	-0.476822455745313	0.190326379741204	-2.50528831785521	0.0122351611798123	0.0995237527097183	-1.1462227243424	-1.24537813405232
VAV3-AS1	-0.795903886715481	0.242724995638838	0.00104162517596455	3.16144675341819	-1.0642279583728	0.404057018800607	-2.63385588878478	0.00844213109624277	0.0777989043747798	-2.67874939142548	-2.64220970809104
LINC02785	-0.631775888179606	0.206254793075884	0.0021906809003995	4.16440897017794	-0.912386186323879	0.367713457298326	-2.48124230488432	0.0130925339869399	0.103976214811586	-2.13151826570197	-2.28113481092511
SLC25A24	-0.0234331838556618	0.118185054513221	0.842829631324888	18.0865036864404	-0.0458879265376958	0.21195327074547	-0.216500204862616	0.828597865489049	0.940820032397101	-0.103198503793031	-0.220629550581109
EEIG2	-0.549665571261593	0.19545726816618	0.00492033962241101	8.09595610143637	-0.733568458099364	0.324877085995153	-2.25798768125589	0.0239464274563225	0.150499831935189	-1.85774827178629	-1.85591194926547
ENSG00000290126	-0.288919777492898	0.27903103643748	0.300463672300671	1.84709651329562	-0.439489380601341	0.507833730936281	-0.865419829027633	0.386808401419462	0.680659059905206	-0.98837671102529	-1.15660127056738
PRPF38B	-0.19500668982548	0.0764566826012303	0.0107552699824977	59.0013302247948	-0.222031221943205	0.129665226485633	-1.71234206703681	0.086833648559577	0.317793097588109	-0.67525423866919	-0.639492696188509
FNDC7	-0.338569493863023	0.204831753512898	0.0983481479948325	4.50788722201727	-0.440154570030114	0.357730670355335	-1.23040769636248	0.218544472730929	0.51485248090605	-1.15391745010362	-1.15818306984007
STXBP3	-0.107893649261173	0.0495948565603717	0.0295926095317697	71.2348892266544	-0.119284043991983	0.0949394613406645	-1.25642216953353	0.20896294796641	0.503991109756815	-0.384804299119212	-0.395163179928157
AKNAD1	-0.0183633090183644	0.17561100267847	0.916718527822859	3.50617679659451	0.0487826617650757	0.345017449307915	0.141391868332836	0.88756037786704	0.963147613193494	-0.086294664477126	0.00449409276683821
GPSM2	-0.142292715160658	0.06689114150669	0.0334011362947127	88.3363909679937	-0.179197607568624	0.113449090065768	-1.57954204361393	0.114211780832792	0.369168500704989	-0.499496732609758	-0.537635725627311
CLCC1	0.0349401227605408	0.046497768615421	0.452389973927522	49.0592719270418	0.0265240349949698	0.10281159828215	0.257986797580745	0.796417096425658	0.926300822075437	0.0914281935209308	-0.0484362126663824
WDR47	-0.156664994180175	0.0784203103189804	0.0457426373819231	38.227277848237	-0.193940935893985	0.143514282962101	-1.35137027403189	0.176576851088654	0.465459579343395	-0.547416395904401	-0.572694890751175
TAF13	-0.0165686937054781	0.116282280808333	0.886695480500812	7.54141367594889	-0.0433989330136032	0.212824238906034	-0.203919127053778	0.838416697895995	0.945558085886615	-0.0803111067254192	-0.214710803265193
TMEM167B-DT	-0.556343263405689	0.148182391000746	0.000173723053367669	7.64383793176053	-0.876181585431006	0.304904759660942	-2.87362383717897	0.00405791956702678	0.04785941243932	-1.88001285200324	-2.19504142326287
TMEM167B	0.0265042861817038	0.141291560692446	0.851201382250614	10.3631511509534	0.109943422147025	0.251429507374768	0.437273346692553	0.661913122526008	0.860313134832001	0.0633016557660245	0.149932432740818
CFAP276	0.294832865567904	0.246310896219465	0.231308575852404	1.77033122899837	0.464650722077808	0.48568853293416	0.956684563398569	0.338726491867561	0.640585320638551	0.957955534879799	0.993415093133172
ELAPOR1	-0.66299806705067	0.42583843986284	0.119488541761537	4.03207713303624	-0.501178832137932	0.610264418272174	-0.821248654078353	0.411504648025903	0.699637361638479	-2.23561840853907	-1.30329682126618
SARS1	-0.0440831978320448	0.110169834876505	0.689054472948773	21.993322544212	-0.0915510355129377	0.209194475011804	-0.437636010739633	0.661650162438916	0.860279475990227	-0.172049220887666	-0.329214969171983
CELSR2	0.227173502905797	0.231507371697273	0.326454790816879	10.1718729886355	0.389703852403284	0.372191952760978	1.04705072077029	0.295076185746453	0.598515470251755	0.732367521100253	0.815193824404046
PSRC1	0.112855285576294	0.114232268612504	0.323179212242706	21.839522972376	0.271544387019286	0.235644369390543	1.15234829383614	0.249177979222751	0.551515184976215	0.351210818295188	0.534214379571417
SORT1	0.0583619604965935	0.06603651324051	0.376813261069403	176.40615132102	0.111925943673044	0.113563592254579	0.98557945773797	0.324339522537733	0.62700892092487	0.169520650293393	0.154646805778469
PSMA5	-0.117953034111946	0.0867105737068978	0.173732671126961	15.9310836184683	-0.179845282872026	0.189963280824	-0.946737085672108	0.343772767820596	0.644896889403437	-0.418344027532896	-0.539175876867758
SYPL2	-0.0322852612976766	0.153070612749659	0.832951697553277	8.61962511270598	-0.0384453780017804	0.259603280914537	-0.148092804784069	0.88226952778452	0.960867125727293	-0.132712860556034	-0.202931407237574
ATXN7L2	0.0110512268817801	0.132840166728621	0.93369894720088	6.88247031354568	0.0667372133382132	0.259753748019624	0.256924929272518	0.797236725617771	0.926655825997302	0.0117784841438408	0.0471894444836395
CYB561D1	-0.166666404119011	0.12679639093908	0.188697763169162	10.0021397522379	-0.258411850242791	0.213792829601858	-1.20870213806528	0.226777299981316	0.524350002058279	-0.580762825937516	-0.726004671416726
AMIGO1	-0.131038835942978	0.18930741324473	0.488810927759815	3.93384738859933	-0.0713728160581057	0.362917177461876	-0.196664199135637	0.844090327858452	0.948311611118148	-0.461974353442372	-0.281231806065209
GNAI3	-0.00949941034324592	0.0638927233134792	0.881808116620297	34.0377827037931	-0.00962673108049415	0.129798426059985	-0.074166778232313	0.940877680151781	0.981183408546386	-0.0567408936790011	-0.134401582847668
AMPD2	0.162093227666964	0.0873276520120964	0.0634321701857712	15.5954457474767	0.2206245264354	0.155147355031039	1.42203214738183	0.155016918704913	0.434983716178015	0.515378630727853	0.413128573103702
GSTM4	0.158451268657713	0.0855984689703025	0.0641552643138074	13.3875264147883	0.212002239074286	0.159633862218503	1.32805305921936	0.184160579082158	0.475063116570011	0.503235709676906	0.392625048413235
GSTM2	0.0710363717174623	0.0795886477962816	0.372101408628706	47.6844232741326	0.110952797265928	0.141127374168817	0.786189057363211	0.431756735874073	0.714920757500792	0.211779328776958	0.152332694620944
GSTM5	0.0924573932562682	0.159643579340598	0.562488749843829	42.5331739183263	0.163563744362155	0.253464571729765	0.645312057799308	0.518724980328454	0.776786942246872	0.283200718396025	0.27743985094715
GSTM3	0.0414599211608432	0.123043834363939	0.736152747205598	33.5133147488138	0.0995534330271057	0.197318924338195	0.504530588543429	0.61388857263555	0.832185497994402	0.113166328695399	0.125225369576268
LINC01768	0.247840326603012	0.177500818115688	0.162631068641855	4.33749995410872	0.539410752249417	0.359922913853869	1.49868411119949	0.133955600569733	0.402664162337165	0.801274284710635	1.17119206347595
CSF1	0.295202472668814	0.0699125832007352	2.41659703878337e-05	54.1638845585656	0.465679244030569	0.121636939909837	3.82843603576144	0.000128960136408501	0.00456266702712731	0.959187868861267	0.995860885574309
AHCYL1	-0.0270626876044021	0.0584296473803647	0.643244629994167	763.24368694805	-0.00699033074514773	0.0966576089997962	-0.0723205427641239	0.942346816739646	0.981858336748729	-0.115299896851856	-0.128132306830086
STRIP1	-0.0461314863311657	0.0651848196583936	0.479129772108479	39.1656184142883	-0.033547810336019	0.118486330606508	-0.283136545492583	0.777072168037414	0.918554167908667	-0.178878568903724	-0.191285147335469
ENSG00000258634	0.0885502096335724	0.155844683658775	0.569902393664561	4.68570997320199	0.198051187115945	0.3174564113292	0.62386891569365	0.532713675839649	0.78597300144408	0.270173492625104	0.35944989125298
KCNC4	-0.0264018514494241	0.112499070852612	0.814453182549472	19.3948184625704	-0.00941274041237191	0.185957065080988	-0.0506178155063506	0.959630066301641	0.987059795137365	-0.113096554849069	-0.13389271985533
RBM15-AS1	0.103917462657581	0.127379811162272	0.414609985409889	11.0687616614133	0.154403832975267	0.205254403045926	0.752255886762722	0.451897190734758	0.729738226087871	0.321410571287024	0.255657873448862
RBM15	0.100499936592646	0.105856718835367	0.342419286476091	8.97797618057654	0.135573050790748	0.188673591052614	0.718558702542219	0.472412866336605	0.744640223997491	0.310015948478078	0.210878873249638
LAMTOR5-AS1	0.170297279203591	0.0586959310379422	0.00371561857648153	32.5665221705468	0.253705065130844	0.119748303978716	2.11865267984036	0.0341198301783784	0.186806592947584	0.542732357075165	0.491793040374294
SLC16A4	0.066507386220909	0.123350611687083	0.589767114704611	9.5866010609265	0.189225470872816	0.240008139897372	0.788412721975718	0.430455331739775	0.713825976005552	0.196678908045742	0.338462619161103
SLC16A4-AS1	0.218740587459835	0.128065259476572	0.0876289182640808	6.34360025633036	0.320514900212571	0.255957206904853	1.25222065082042	0.210489473144912	0.505198901962615	0.704250722907434	0.650664700038773
LAMTOR5	0.127085787026279	0.0922205873964721	0.168183812164195	12.9157954747265	0.128916820684866	0.172092563718967	0.749113255674377	0.453788946133252	0.730835788271201	0.398657770658914	0.195050570085343
KCNA2	0.266161909334044	0.0671616833159903	7.40130504773449e-05	56.1437161124183	0.40313993703414	0.131000918970006	3.07738251154133	0.00208827140654081	0.0312102332466385	0.862361609435107	0.847144405663306
LRIF1	-0.231083700231105	0.0942745799088608	0.0142389839452343	24.5842145319709	-0.302378860006218	0.166916855713079	-1.81155377456901	0.0700551729576509	0.283132603321352	-0.795541229268746	-0.830556820109435
DRAM2	-0.116557925444315	0.0989922383932449	0.239017900223814	26.5320305681508	-0.1466516168104	0.16546596817402	-0.886294737393775	0.375458724142022	0.669783805520565	-0.413692494013294	-0.460242396323942
CEPT1	-0.110771489954411	0.0710599952826435	0.119033165112361	37.6265633569889	-0.157063837551956	0.121667727963921	-1.29092439038996	0.196729896933577	0.489299273596597	-0.394399517584449	-0.485002325576579
CHI3L2	0.0278597697928035	0.333195739879562	0.933363475844204	12.3083752952039	0.168292947814344	0.500114058105024	0.336509132440749	0.736486966031313	0.899699429940223	0.0678210724957648	0.288685746112453
PIFO	0.274814931248356	0.143866648184007	0.0561066979028408	4.47528893647017	0.39468792728988	0.311829767829218	1.26571600279689	0.20561477691479	0.500184008564705	0.891212280650989	0.827045795721695
OVGP1	0.0145028434403209	0.160434126039902	0.9279713455919	5.15633174745571	0.103088594108465	0.296826577968287	0.347302437719976	0.728364119601836	0.895207091815392	0.0232867705528981	0.133631870018751
ENSG00000260948	0.55025081599106	0.254763708460042	0.0307844597219338	2.06204217959971	0.912245825181569	0.448741031767049	2.0329004049158	0.0420625861317366	0.21207557746975	1.80956314471429	2.05778199062364
WDR77	0.267179769262051	0.197670373009199	0.176489558429729	3.99270062447086	0.440052229781407	0.352196066361608	1.24945242667644	0.211499643328883	0.506460486115728	0.865755330428486	0.934920662012475
ATP5PB	-0.261566136704738	0.0751581580403358	0.000501021809794263	23.6401735590725	-0.382638934533568	0.147353393273164	-2.59674328520031	0.00941122322863287	0.0843479620984224	-0.897174943047419	-1.0214127207318
C1orf162	-0.0516127561995438	0.227597398207841	0.820600903984944	3.34118832103885	-0.006356698995053	0.392511265550563	-0.0161949466243642	0.987078866945682	0.996673728841369	-0.197154070385644	-0.12662555071206
RAP1A	0.0298931607923979	0.0656007396176755	0.648617740484051	66.4512903026269	0.0829075077922165	0.111351117135572	0.744559281711337	0.456538191080494	0.732853853812261	0.0746007496725438	0.0856418896068496
INKA2	0.396380053400872	0.259635433215386	0.126840765727784	6.58625217574186	0.598159609119124	0.435523703299951	1.37342607207572	0.169619929153897	0.455771801923164	1.29653141716441	1.31089497372657
DDX20	-0.0964734784677988	0.153649627219413	0.530082764630011	4.95623189763623	-0.099863470695348	0.26396087427269	-0.37832679169028	0.705187845020802	0.883652328663706	-0.346727475085762	-0.348981675251522
KCND3	-0.177122010650204	0.119372972288294	0.137870002797234	127.735340917222	-0.244806027700176	0.185846699236169	-1.3172471112284	0.187755807014966	0.479000691129958	-0.615623625942558	-0.693650458810133
LINC01750	0.127489092815996	0.361108544067473	0.724051534904141	2.79312187894613	0.370162313262541	0.544956154366246	0.679251551334474	0.496978488558264	0.761665867175244	0.40000246189555	0.768724666803367
LINC02884	-0.252572869699626	0.0995067697887567	0.0111408972199325	157.739896002507	-0.317208821267013	0.154724688374447	-2.05015000902339	0.0403497945759233	0.207187585043826	-0.867189835868622	-0.865821995594156
CTTNBP2NL	0.00648435096993594	0.100990850606596	0.948805155939876	37.1237445097739	0.033874093433873	0.160815991263405	0.210638837392668	0.833169104305579	0.942500006791566	-0.00344826978341076	-0.0309580078273641
WNT2B	0.185039807276492	0.15182296516327	0.222925169339428	8.9046760150827	0.258590709070488	0.288878763320019	0.89515306040002	0.370705273004305	0.666201911210401	0.591886494731821	0.503410946035512
ST7L	-0.0957882988808022	0.0380693772237388	0.0118644362934931	79.8932049331971	-0.103950846365846	0.0766779471844568	-1.3556811336613	0.175200644713334	0.46361638958636	-0.344442967871517	-0.358701324396739
CAPZA1	-0.0996943839229962	0.0322407404231092	0.0019868794310829	112.553698389269	-0.114971565448421	0.0643971288875448	-1.78535235086634	0.0742041823246771	0.291850627196062	-0.357466530785094	-0.384908243321219
MOV10	-0.263655707961411	0.0480178017205474	4.00137889506317e-08	46.9437363775641	-0.30607444753173	0.102204871832797	-2.99471485109296	0.0027470151525478	0.0372394863532491	-0.904141934915163	-0.83934480952589
RHOC	0.0941363936473822	0.0871710479005003	0.280184776883	16.5035874129659	0.191045899475987	0.164014800720513	1.16480889917695	0.24409635583734	0.545101809991143	0.288798796008107	0.342791540391529
SLC16A1	0.310138831220273	0.121004749458452	0.0103763012564599	15.6805183769626	0.428627482571383	0.209502523147135	2.04592993025843	0.0407632651011388	0.208476058957888	1.00898827084776	0.90775297707083
SLC16A1-AS1	0.0998963640524508	0.0509181027232233	0.0497738115034367	165.291865633276	0.164744444599244	0.0748997760254154	2.19953187234288	0.0278401254105874	0.16458050808295	0.30800353326816	0.280247518500934
ENSG00000287807	0.527959433942703	0.177810516311885	0.00298551884450913	2.72927297459769	0.531163960471872	0.407467942866844	1.30357239083579	0.192379419297249	0.484541175952891	1.73523982266641	1.15158145532218
LRIG2-DT	0.184818747508903	0.0810886442356041	0.0226540729993632	21.9915314785306	0.270084832679377	0.150004570397097	1.80051069087029	0.071780037030992	0.286435060679148	0.591149443244268	0.530743605843744
LRIG2	-0.0409939130462348	0.0485730633826583	0.398689566726438	45.9813247135914	-0.0580387917326089	0.0945280283080213	-0.613985002876485	0.539225237495683	0.789252833176772	-0.161749011257987	-0.249523920961065
MAGI3	-0.0695906220696896	0.0447365583647455	0.119811579318423	229.217823260297	-0.0770336559816364	0.0746185320536383	-1.03236627499268	0.301900564541888	0.605176200575157	-0.257095383665448	-0.294693103083022
RSBN1	0.0606066237828972	0.0631507329617527	0.337199324734656	42.8493396392027	0.108775743401423	0.113107928991666	0.961698656947718	0.336200997208197	0.63849937284918	0.177004745804164	0.147155729879004
AP4B1	-0.456770270343193	0.132974290451072	0.00059249491901023	8.81588549931335	-0.622236751134749	0.24783486497853	-2.51069094410366	0.0120495137116128	0.0987339869245532	-1.54801927643216	-1.59116869646278
HIPK1	0.0637339567051449	0.0580459395761987	0.27220813742588	34.1535395883893	0.102456247511593	0.121347598265466	0.844320357189557	0.398490413439314	0.689523353543493	0.187431814499453	0.132128169954154
TRIM33	-0.0594771164279926	0.0300633319024346	0.0478842724370493	120.407955335976	-0.0575404994768797	0.0640317523799296	-0.898624468927004	0.368852720818601	0.664138097008608	-0.223375207177052	-0.248338997849538
BCAS2	0.247589503582041	0.144394161589647	0.0864042647951057	27.0206241674042	0.466377867166975	0.226894923514165	2.05547951423364	0.0398327123479861	0.205575030540508	0.80043799739008	0.997522189138746
DENND2C	-0.102734570243523	0.129031919214935	0.425918697323938	8.53832130676301	-0.223391895460548	0.227403275195115	-0.982360061739986	0.325922494633452	0.628263090219031	-0.367603037642135	-0.642728334469868
NRAS	-0.291580519417375	0.150986261246599	0.0534617204769204	4.91758306321808	-0.406057515365153	0.280125841371148	-1.44955393396625	0.147182949930976	0.423955848199389	-0.997248084657942	-1.07710135997405
CSDE1	0.0205572959362294	0.0420302099641921	0.624765507460186	63.0612863214419	0.0335853972798305	0.0836390034141018	0.401551858689027	0.688013865487137	0.873147965275982	0.0434733620213324	-0.0316445180855527
SIKE1	0.135264942368268	0.0844479437954553	0.109209729066564	15.3354586588988	0.207284416043729	0.159674418795325	1.29816922214342	0.194229191759617	0.486926847996978	0.425928488788619	0.381406215528063
TSPAN2	0.823092231411104	0.270656791517265	0.00235721712335886	1.82200741165765	1.37783859099701	0.625128549413178	2.20408841076034	0.0275181270282604	0.163544120973926	2.71926359945828	3.1649467567451
VANGL1	-0.017130518413004	0.118025972061923	0.884598806484965	9.12625390357074	0.0354881473581186	0.242892625356316	0.146106318814985	0.88383745825645	0.961479222012962	-0.0821843274427944	-0.027119839009567
SLC22A15	0.00635116665050208	0.0824409404731883	0.938592528917845	109.467708871715	0.063202765465775	0.137253829283646	0.460480890009716	0.645171085177911	0.849727612893006	-0.00389232933268125	0.0387846400292512
ATP1A1	0.569954561504111	0.260543338374366	0.0287015629239545	10.4076613888985	0.85106545101208	0.409519991657104	2.07820245250612	0.0376907163161012	0.19926300406225	1.87525883913732	1.91229700968767
ATP1A1-AS1	-0.0128268128063926	0.0634040900678595	0.839680160897188	64.4061882005919	-0.00941958071111137	0.113008906055455	-0.0833525519350578	0.933571215232905	0.978997053144915	-0.067835028816736	-0.133908985867841
LINC01762	0.470211115107414	0.258029827386204	0.0684075030970964	3.09319936260236	0.883519794895153	0.453608277422107	1.94775941902178	0.0514437565954975	0.238785841049986	1.54269694267773	1.98947240564125
CD58	0.28849637118649	0.0775128648724766	0.000197716809676857	20.2566568436331	0.438964152886271	0.145766204310396	3.01142610499438	0.00260023682730224	0.0358536533139513	0.936828566998545	0.932333249815434
PTGFRN	-0.174444969234767	0.0687332331066615	0.0111487875014423	29.476246230095	-0.260363220430359	0.125559793048301	-2.07361938172518	0.0381146737271023	0.200737750050951	-0.606697906988772	-0.730644967563836
CD101	-1.24873315568202	0.331915767278752	0.00016842597413072	1.68242271446989	-1.47583688832959	0.509371322792525	-2.8973694087029	0.00376306368434733	0.0455379718212914	-4.18856047075175	-3.62100263214124
TTF2	-0.246441194528287	0.106824192785762	0.0210559777529374	24.8874994103905	-0.332180822246364	0.181661580827468	-1.82856947921119	0.0674641283876351	0.277080079360219	-0.846745770648092	-0.901424937005071
TRIM45	0.0238329638288149	0.144873746708392	0.869330850071764	4.6123935991187	0.0134059037374982	0.263615736207854	0.0508539586078729	0.959441893713531	0.987059795137365	0.0543950051556335	-0.0796307109318184
MAN1A2	-0.201677776851039	0.0771580459379507	0.00895343828672079	78.0910903344339	-0.273059550156245	0.135631146889055	-2.01325105935737	0.0440882241570983	0.21775884843571	-0.697496796278872	-0.760836435223222
GDAP2	-0.115891643753969	0.061961950125329	0.0614327436711603	43.4107436681487	-0.143365424179505	0.110305507632391	-1.29971229231174	0.19369959573578	0.486243592967737	-0.411470995654031	-0.452427934926023
WDR3	-0.169952035442908	0.125257100185013	0.174836643110222	7.53898702351663	-0.319509669452147	0.248450014424559	-1.2860118772469	0.198438916576445	0.491366958961278	-0.591717688874539	-0.871293339287206
SPAG17	0.375392216880414	0.205610690707864	0.0678890285533386	13.9858869384253	0.789281225744728	0.374252994399446	2.10895099720249	0.0349488116126786	0.189890813973501	1.22655434129651	1.76537609007605
WARS2	-0.131236607909006	0.0617939762679662	0.0336888189879994	35.5263863497776	-0.193032332008659	0.118336896794971	-1.63121002186751	0.102846011364724	0.350162193416865	-0.462633759372936	-0.570534259654529
WARS2-IT1	-0.104695181242951	0.248656234373664	0.673723053290904	1.87855246574705	-0.0280412886181873	0.444988254961536	-0.063015794923871	0.94975392678793	0.984424212680591	-0.374140053714308	-0.178190814095157
WARS2-AS1	-0.0484472314084005	0.0608308891702682	0.425785142856483	121.975428495696	-0.0564490770730407	0.100981625534977	-0.559003450122599	0.576159365568548	0.811084952000707	-0.186599663395879	-0.245743630139368
ENSG00000227712	-0.463380112522124	0.254506482787572	0.0686523769892557	1.94470974755714	-0.291573719653505	0.56745755823795	-0.513824717673846	0.607374544900531	0.82859384035537	-1.57005763313363	-0.804862540537523
PHGDH	0.121646613131196	0.0726905697351387	0.0942317622228572	63.987533361913	0.215768223911939	0.124482433098491	1.73332267486468	0.0830383327326152	0.309703355632428	0.38052262443058	0.401580440395527
NOTCH2	-0.015064790959128	0.0470838495668056	0.749001189787489	248.356847439502	0.000797267959875306	0.0848001505630242	0.00940172811701282	0.992498616801724	0.997928627871823	-0.0752968349362953	-0.109613645175638
SEC22B	0.0212576686353552	0.063056615910876	0.736026174857743	28.2476476196405	0.100788632789488	0.127191526785459	0.792416250804932	0.428118006896278	0.712266081078258	0.045808525698387	0.128162635265171
ENSG00000290569	0.717695258821048	0.184727867627122	0.000102267219277027	36.4766688959074	1.06930104248749	0.285513767368919	3.74518207069792	0.00018026299717374	0.00560356573370562	2.36785186914525	2.43125429454169
NBPF8	0.0475202456324914	0.102957800375334	0.644403549924585	17.5109884648821	0.073145627379812	0.180068397392885	0.406210242545883	0.684588128883711	0.871404328093711	0.133372498346246	0.0624284489409999
ENSG00000290999	0.403734980095997	0.0596022997551007	1.2542963764697e-11	66.9367595949069	0.612175528716817	0.115821431378306	5.28551168321584	1.25353871658972e-07	2.43769552281935e-05	1.32105401447195	1.34422438406691
NOTCH2NLR	0.109484003661438	0.205555850273667	0.59429380275858	3.97433829889611	0.18319080232014	0.378831201935715	0.483568410901979	0.628692197921738	0.840028297388964	0.339970381478465	0.324112369571117
NBPF26	0.245353351542001	0.181096806277051	0.175475306253397	56.2840289786805	0.389285563631102	0.285813946059013	1.36202438334036	0.173190190121346	0.460120149814055	0.792982279845994	0.814199147027964
LINC00623	0.175209089785773	0.127912849797898	0.170763822671968	18.8385640404261	0.273266508719774	0.216624709129529	1.26147432496436	0.207138004708413	0.501690947247429	0.559109182834363	0.538309530118728
SRGAP2C	0.557921317431968	0.174723056521386	0.00140717579408358	10.7268597744213	0.848577292844995	0.294475164800128	2.88165996416356	0.00395586380892166	0.0471209874219415	1.83513792278882	1.90638024882411
LINC02798	0.528699888658123	0.456152562565598	0.246439145834414	3.40299286884731	1.03643677205008	0.640519075713791	1.61812007065532	0.105636723891377	0.355395005101467	1.73770862671619	2.3531041062997
ENSG00000290735	0.104803396025137	0.199158423710027	0.5987275098689	2.87016794238792	0.109525476946634	0.382076016547918	0.286658864212949	0.774373537809259	0.917433475846783	0.324364426317054	0.148938572367511
H3-7	-0.0377440022997424	0.185453801030022	0.838726740954362	3.08418436665767	0.0255577388778567	0.349683838453303	0.0730881329571933	0.941735984930079	0.981584353096268	-0.150913246902308	-0.0507340340524898
LINC02802	-0.303876330413373	0.230260868330714	0.186933658866939	3.86677962703188	-0.378435503220921	0.451467795020392	-0.838233662278895	0.401899484777816	0.692496083188151	-1.03824444452979	-1.01141709496639
NBPF15	-0.108792771913904	0.0846254889059034	0.198589944938066	28.3545311533929	-0.158226037571795	0.146581746875181	-1.0794388861154	0.280392123829284	0.5834965530247	-0.387802129506513	-0.487766000203047
SRGAP2B	0.338900260370917	0.145120440844121	0.0195275761632781	8.95544520570574	0.458937467489113	0.26524745027263	1.73022386084165	0.0835902868188025	0.310675739081794	1.10488384864026	0.979829155711214
LINC01145	-0.337137883748773	0.203997683162093	0.0984010051332308	3.78655116985345	-0.492350459743446	0.361123264104927	-1.36338615836278	0.172760841091616	0.459486689951683	-1.1491442144497	-1.28230323293098
NBPF20	0.0622564963933537	0.0938814667134448	0.507241299968078	12.4884284176532	0.116726136784913	0.17382244927605	0.671525095124729	0.501886078194364	0.765274155598114	0.182505706359186	0.166061512093186
NBPF25P	-0.115615667365165	0.161323987551771	0.473579251372433	4.67802348291889	-0.132873528312666	0.295961867220958	-0.448954892602654	0.653464196460637	0.855931643296342	-0.410550842655971	-0.427478540763435
GPR89A	0.0463586325421194	0.0822767225401089	0.573130043553357	16.6421945502988	0.0674003682572847	0.144873681010805	0.4652354229355	0.641762874131217	0.848110810507347	0.129499479453857	0.048766405757061
PDZK1	0.655494457446977	0.226835987409657	0.00385574458356715	2.48855275543706	0.864990750252456	0.416606656024287	2.07627683750216	0.0378683542796436	0.199845489735803	2.16046364251433	1.94541092770493
RNF115	-0.0147051505999412	0.045705072985924	0.747649665216477	174.314304506958	-0.0144853444994408	0.0925997161079099	-0.156429685837918	0.875694339282451	0.958473562257697	-0.0740977317950332	-0.145955210791696
POLR3C	0.0934944684767655	0.069087488939407	0.175967344991035	25.7645957532789	0.159248815528185	0.129897394702253	1.2259585028107	0.220214291433323	0.516843775977024	0.286658506496991	0.267179087627673
NUDT17	-0.149970630950076	0.158872459351513	0.345185636703223	3.89212398706588	-0.201276617181789	0.292583725912451	-0.68792827268191	0.491497951361388	0.757726008348806	-0.525096231404201	-0.59013890718285
PIAS3	0.0506238615985761	0.0907946594696245	0.577141933695065	13.4479512525708	0.145742499072759	0.171297237124462	0.850816402642062	0.3948713485569	0.687111479894453	0.143720490608899	0.235061497326748
ANKRD35	0.0500926518911389	0.110868328619656	0.651397856854647	11.9653501074991	0.125643817693104	0.197001880115952	0.637779789812931	0.523617037282563	0.77999210221017	0.141949345595316	0.18726747322914
ITGA10	0.167764249899488	0.284656982766624	0.555622605887789	1.95137198829304	0.091219091613594	0.507207499150977	0.179845707656703	0.857273699084468	0.951431364071765	0.53428679940103	0.105406571176971
PEX11B	-0.224685216729715	0.104432869858612	0.0314383434157911	10.1375628481782	-0.374870463312819	0.214255502242283	-1.7496421766985	0.0801800771322691	0.304273113219893	-0.774207578943244	-1.00293954362567
RBM8A	-0.352315545447037	0.107064312875731	0.000999417126232838	10.0475741971559	-0.497405910830553	0.205921643283329	-2.41551059373672	0.0157131653937797	0.117210962553778	-1.19974916285024	-1.29432493457983
LIX1L-AS1	0.125902843797486	0.139585608070905	0.367069710697187	5.6398743142135	0.338937931279509	0.281125620199559	1.20564582850511	0.227954080663249	0.525690022754024	0.394713633396934	0.69447408106889
LIX1L	-0.00162262154380931	0.108764430059984	0.98809705844282	15.1058858490678	0.0134782753260065	0.202927141162755	0.0664192835358401	0.947044018059704	0.983645885900929	-0.0304783178829534	-0.0794586135996695
POLR3GL	0.0370523875794774	0.0949294007217755	0.69630348842307	12.3453057761745	0.0269737069212629	0.175581336325314	0.153625137419426	0.877905315427744	0.959211420782126	0.0984708496491003	-0.0473669071495029
TXNIP	-0.233838015973227	0.131992955784411	0.0764618663265832	112.03871401702	-0.228566035251379	0.217278028767214	-1.05195190028283	0.292821618284907	0.596565012636632	-0.804724594188839	-0.655032274075463
LINC01719	0.223198528456868	0.0993678181513984	0.0246921439700734	21.0150600916153	0.303812222866192	0.168221536400018	1.80602453982913	0.070914506497485	0.285089953524986	0.719114268993276	0.610946265356013
NBPF10	-0.0248395643140771	0.0854777813647964	0.771359756260605	34.8574267522502	-0.0162556431420673	0.152299412805352	-0.106734772266279	0.91499939588855	0.9715930476946	-0.107887619412058	-0.150164924572785
NOTCH2NLA	0.0271599265645943	0.0667730839768212	0.684191892034452	77.4059445947675	0.0654713253152292	0.119071470240945	0.549848970393545	0.582422967229729	0.815167939070214	0.0654876741662948	0.0441792030885689
ENSG00000276509	-0.194293870860322	0.2016101845794	0.335191041168096	3.0158180321012	-0.273868413891778	0.356805382042592	-0.767556846603526	0.442750508250517	0.722889729569622	-0.672877576989156	-0.762759887420783
ENSG00000290578	-0.215669711982557	0.171881070530802	0.20956543269691	3.63835868167409	-0.289151652959932	0.281439576604835	-1.02740224544157	0.304231094602023	0.607517710581999	-0.74414832728744	-0.799102943092697
ENSG00000287978	0.513992719872364	0.270076500188521	0.057022603700994	2.88524405489983	0.673877384855613	0.451179607779047	1.49359007640617	0.13528279477191	0.404445738249094	1.68867238303667	1.49094943251461
ENSG00000291242	-0.235904173026034	0.0754519587618943	0.00176871610622976	54.1045936754468	-0.346598743375275	0.123887232346094	-2.7976954268137	0.0051468620673257	0.0557126998148576	-0.811613519052455	-0.935710294181295
ENSG00000289321	-0.249263528797938	0.159338153147696	0.117731140483621	13.950355580108	-0.339094124126793	0.262594284651427	-1.29132332250457	0.196591586661602	0.489299273596597	-0.856155921099731	-0.917864548660477
ENSG00000290557	-0.0882825461578099	0.103252077280373	0.392540316792804	10.7366865023702	-0.175860726354897	0.192634418904657	-0.912924737722692	0.361282126037255	0.656774334662326	-0.319417490508447	-0.529700728394052
ENSG00000291243	-0.115789656838497	0.173926304777963	0.505577453379415	3.42997159430681	-0.211944542276903	0.313098931293982	-0.676925153979203	0.498453443571841	0.762587968000415	-0.411130953643767	-0.615506893243042
NBPF12	0.102855981850092	0.0657868860323036	0.117941518066611	49.6578564149717	0.155567282280989	0.123980382793958	1.25477336636011	0.209561043675318	0.50418984687955	0.317871410739174	0.258424518837367
ENSG00000237188	-0.118247390427066	0.0628059254946204	0.0597352615028318	52.2313227041089	-0.178186640249269	0.100138885594465	-1.77939507905925	0.0751750126794601	0.293538854086222	-0.419325462383278	-0.535231677545227
FMO5	-0.153352958198056	0.102805394086678	0.135782524112393	13.3451084676614	-0.24012199051621	0.192088609762979	-1.25005845381723	0.211278195041302	0.506002654141591	-0.53637349527136	-0.68251196759194
CHD1L	-0.187450309344835	0.281966483819974	0.506180711981904	1.68802668703174	-0.0773178245872736	0.522899014278917	-0.147863779574906	0.882450273641394	0.960983631236511	-0.650059959608296	-0.295368846975323
LINC00624	0.374977411591597	0.170893632122222	0.0282199396473264	3.96078448488401	0.595991886812545	0.290790587351066	2.04955701022405	0.0404076791753273	0.207357479757034	1.22517130874156	1.30574019913213
ENSG00000289419	-0.0880494763119024	0.175752147570069	0.616380531723933	5.30452964683506	-0.102924459730316	0.314260812006372	-0.327512867650291	0.743280012172954	0.902844796853672	-0.318640395343174	-0.356260609671958
ACP6	-0.0927835149820233	0.0454875317855934	0.0413745266668169	89.2859458974196	-0.105798221198891	0.0906690572264699	-1.16686137956229	0.24326635458543	0.544521788989357	-0.334424498809851	-0.363094322903458
GPR89B	-0.0638632867148105	0.0779509212202207	0.412629198085779	19.293503474372	-0.088425834467036	0.146633327345593	-0.603040496098336	0.54648174960482	0.793046062738843	-0.237999457305501	-0.321783340634954
ENSG00000290705	0.269114781439492	0.20641906274138	0.192325563121963	3.36666852162399	0.39652058683319	0.375108089727412	1.05708353856441	0.290473463266395	0.594235865402715	0.872206995601983	0.831403801738167
NBPF11	0.0550674161400289	0.0659009694751645	0.403375135047586	35.6009320670712	0.105938073254004	0.119402581091951	0.887234365331032	0.374952734124842	0.669529902826384	0.158536069764344	0.140407840659561
ENSG00000227733	-0.253228155651278	0.087021300406364	0.00361479636493415	25.0386856810563	-0.358942699679632	0.153641475265192	-2.33623570107018	0.0194789605800486	0.132586950240429	-0.86937467253386	-0.965063829068786
LINC01138	-0.105956340090385	0.0599687630035274	0.0772518687310037	354.056413581908	-0.141588446989664	0.0970411145392761	-1.45905627384728	0.144549619822466	0.41955012875927	-0.378344975372735	-0.448202339772395
ENSG00000272824	0.454719307592213	0.229673114930149	0.0477199011466931	2.27885473686873	0.727275616630195	0.437352823483698	1.66290367314229	0.0963317190247081	0.337729750053146	1.49104457780604	1.61792872672779
ENSG00000291232	0.200626431465752	0.0667233641734264	0.00263979300898286	26.6004119296032	0.339347558009593	0.137499046775412	2.46799934958004	0.0135870566514575	0.106542254002038	0.643854994789134	0.695448160384784
NBPF14	-0.0358037981092868	0.102849786174036	0.727752032268238	75.6640732985178	-0.0251736087273974	0.167088081867139	-0.150660708089368	0.880243369757161	0.959785507616297	-0.144444270659693	-0.171371562661907
NOTCH2NLB	0.238154781572866	0.213761576112744	0.265230249276995	5.17065814572531	0.364225081074169	0.358525110157827	1.01589838690471	0.309677777105934	0.612329303128334	0.768981002897818	0.754606117783958
PDE4DIP	0.317413503359141	0.048993109958299	9.24931968242074e-11	450.466831885255	0.493249693948912	0.0863056220014499	5.71515137149033	1.09606412651765e-08	4.07849830515889e-06	1.0332432855883	1.06142253725127
NBPF9	0.0615554373378413	0.0989208650649382	0.533764672314635	29.5666388655575	0.0874927607396878	0.167605996215016	0.522014502556618	0.601660233085235	0.825173506488229	0.180168254251264	0.0965454750573313
ENSG00000274265	0.353452942532817	0.084476055174294	2.86347598272524e-05	115.324778938683	0.537100852701787	0.143223958794059	3.75007685323154	0.000176780381975342	0.00552612169748714	1.15340500720427	1.1656991959312
ENSG00000289614	0.530658655430753	0.18599468224738	0.00432970260165624	5.06859441848898	0.822214041490472	0.347789859165874	2.36411160308825	0.0180733671514567	0.126892943845912	1.74423949381734	1.84368927687782
ENSG00000291233	0.66493621883912	0.115766969908923	9.26039642403723e-09	20.9695334215628	0.971434410253135	0.213518229517698	4.54965560761459	5.37337861030941e-06	0.000442681693984308	2.19194410752656	2.19853056053119
ENSG00000272755	0.707410861733851	0.210841185014123	0.000793123597547284	3.91617259695248	0.970058328450605	0.404610735934377	2.39751010612812	0.0165069256132286	0.120470508808808	2.33356191102951	2.19525828183847
NOTCH2NLC	0.038964660704434	0.07657526961532	0.610863459072658	81.588976714262	0.0882353110084038	0.136066441691659	0.648472245701511	0.516679556199676	0.774773278584449	0.104846698889911	0.0983112359431485
NBPF19	-0.0631584560476896	0.098237025931323	0.520276623279725	69.7946645971848	-0.0558032196288535	0.16165719970649	-0.345194768498846	0.729947951462628	0.89589814055847	-0.235649429992345	-0.244207801710228
LINC00869	-0.0612168895459051	0.0865136274019768	0.479194792878264	28.5073255666566	-0.045917696950244	0.150114879474167	-0.305883714599696	0.759693185912569	0.91082403469479	-0.229175911568208	-0.220700343673842
H2BC18	-0.106187434680128	0.222582496325106	0.63331226631006	6.70558289119562	0.0330713121791701	0.363694325351258	0.090931614473857	0.92754692952791	0.976660256212602	-0.379115484692422	-0.0328669960792609
ENSG00000290791	0.0387680786362032	0.140523437536863	0.782637652020695	9.68804921759524	0.0849406567632965	0.261178530261985	0.3252206706198	0.745014065405819	0.903499242409301	0.104191260284343	0.0904766530961693
ENSG00000290792	-0.0596615718453048	0.126649157264136	0.637585372501126	9.30370761823944	-0.0694474453339644	0.254025885066566	-0.273387278291604	0.78455553089744	0.921339475502472	-0.223990213431695	-0.276653335813942
H2BC21	-0.164741293414532	0.168243381609276	0.327488878890807	8.4897743773754	-0.117189751591007	0.297887339611143	-0.393402927912224	0.694021907481253	0.876535113047999	-0.57434417398689	-0.390183019310206
H2AC20	-0.646492018533808	0.319385906219827	0.0429524542628073	1.6502126059914	-0.635138971755276	0.517005138970953	-1.22849643819683	0.219260665643756	0.515763523710852	-2.18058438880018	-1.62184976611117
BOLA1	-0.152473844598842	0.152844836850525	0.31848657912299	4.26822820171513	-0.239422987101703	0.264322176590214	-0.905799846953015	0.365041802052024	0.660488339574108	-0.533442378528158	-0.680849759738291
SF3B4	-0.0948805563667982	0.135337954147227	0.483263126862656	6.61407444892893	-0.0686326086502312	0.261408254775897	-0.262549507891667	0.792897821798969	0.924904417643037	-0.341416397376313	-0.274715680135824
MTMR11	0.440338929681994	0.162330986214651	0.00667577639545448	6.89872262108808	0.715524959050001	0.31214317585978	2.29229729940157	0.0218884935640471	0.142826050083934	1.44309791140946	1.58998603730742
OTUD7B	0.048840683114527	0.0448868865522798	0.276558222639201	242.417520335998	0.0804100015884569	0.0841755911194323	0.955265065788103	0.339443669109641	0.641005283871514	0.137775065222024	0.0797028994098487
ENSG00000285184	0.0173658465018158	0.0760466162469578	0.819368006377041	48.2658260789809	0.0479423411291876	0.122624476987574	0.390968771545061	0.695820319031956	0.877532161016217	0.0328325177883963	0.00249583706226215
VPS45	-0.095015996593725	0.0368565910159533	0.00993763001427716	151.573584581891	-0.110299423482158	0.075005243627363	-1.47055616578144	0.141411185765003	0.414548681854211	-0.341867978511223	-0.373798038551812
PLEKHO1	-0.0210697688313239	0.0762618577560607	0.782331578218025	50.8380081809292	0.0215197055106968	0.130188736259312	0.165296216316544	0.868710836798752	0.955401897645056	-0.0953184694548459	-0.0603363487721187
LINC02988	0.0677265098838309	0.256697411810482	0.791904817543493	2.09164828059898	0.28568997870902	0.464943554545543	0.614461639302143	0.538910314708957	0.789236653605267	0.200743677130896	0.567852146016056
ANP32E	0.00637589723318097	0.0723643153634731	0.929790594914977	20.4879866856678	0.0236020368048851	0.127781301435101	0.184706498836783	0.853459248554183	0.951063189250556	-0.0038098732939804	-0.0553846312851006
APH1A	-0.0979745399519307	0.0843867255087311	0.24563442198895	16.1436309603748	-0.0306616910037455	0.166419997039978	-0.184242828681098	0.853822962107351	0.951233135251754	-0.351732273615381	-0.184422047497741
C1orf54	-0.219348347856094	0.0874205799044773	0.0121033840296517	45.991282574268	-0.246636947866685	0.164429238554235	-1.49995797605871	0.133625288560486	0.402295108170221	-0.756413535345546	-0.698004328643977
ENSG00000289041	0.710209640237658	0.289640300408717	0.014204881861638	2.0966858357663	1.12247134523442	0.486441236400861	2.30751684116974	0.0210260244790505	0.13904279691089	2.34289352248492	2.55769158078754
CIART	0.366370911673142	0.133964339179101	0.00624107763532695	8.5306542554724	0.514558821860881	0.238863874075004	2.15419273363752	0.0312250604755936	0.176421591687104	1.19647574990376	1.11209496464517
MRPS21	-0.00182427750915061	0.0597738894160718	0.975652631251661	36.6589204707544	0.0464943984197719	0.117549836860002	0.39552924667301	0.692452341800743	0.876055145190682	-0.0311506737387915	-0.000947324577974752
PRPF3	-0.127410259105834	0.0408945610503291	0.00183583808942359	68.6649709747293	-0.178630730679049	0.0872320238869704	-2.04776551912297	0.040582980466188	0.208065531979316	-0.449876050867079	-0.536287710441193
RPRD2	-0.103203083712265	0.0371566566627212	0.00547767087344966	177.127217765125	-0.111608644393914	0.0725013732150235	-1.53940042022248	0.123706571523003	0.385346211288417	-0.369165142555392	-0.376911324176058
TARS2	-0.0415889584801845	0.0855041581330396	0.626685779545828	13.5425232613198	-0.066799473991812	0.169616065934807	-0.39382751641868	0.693708387639471	0.876535113047999	-0.163732995621299	-0.270356544310758
ECM1	-0.494438988456538	0.181369629179806	0.00640798255190255	4.30236372576652	-0.695032692958843	0.331083730113056	-2.09926562299364	0.0357934920421543	0.192170260325197	-1.673613295744	-1.76427512727921
FALEC	0.0654933556068179	0.139105132932288	0.637769912879072	7.61238552573977	0.114941997314643	0.245194749250312	0.468778379904467	0.639228055228153	0.846567152014225	0.193297954647069	0.161818885264847
ADAMTSL4-AS2	-0.758568704729436	0.221588288729364	0.000618600930003989	2.9331607491519	-1.02359574934506	0.381602306039095	-2.68236258834399	0.00731041775754309	0.0702132833575647	-2.55426743923223	-2.54558760932108
ADAMTSL4	-0.389607129683372	0.153695731887324	0.011247145225445	5.98155651693961	-0.533610165076263	0.268437792708854	-1.98783546717288	0.0468298897673378	0.225571162577465	-1.32408575260767	-1.38041749792615
MCL1	-0.158697248316234	0.0864771006955886	0.0664855279179935	97.5731165294082	-0.202297054189676	0.144978656179928	-1.39535749275129	0.162908062822278	0.44503012784054	-0.554192282581584	-0.592565473882613
ENSA	0.119830705682875	0.0437878894312885	0.00620744173398916	207.85657343145	0.21879329747474	0.0731324421402696	2.99174061567765	0.00277391841959555	0.0374423015732978	0.374468075017808	0.408773968967204
GOLPH3L	0.150306708934641	0.0679624019109591	0.0269932359341496	26.6101753423994	0.219102403134071	0.127513312625081	1.71827081128607	0.0857472307943261	0.315431889507026	0.47608033932244	0.409509012378845
CTSS	0.0907106245465915	0.284582645143167	0.749916345571127	1.76875164889062	-0.0281945848806536	0.565022733590328	-0.049899912347768	0.960202147154509	0.987059795137365	0.277376689492352	-0.178555347724204
CTSK	0.186738350717337	0.178480549321562	0.295437668712006	4.68987912444679	0.237303256244355	0.320315767496987	0.740841632925818	0.458789468565124	0.734016856984072	0.597549732250803	0.452790061305292
ARNT	-0.00747179413182089	0.0646192557671148	0.907947385351221	59.2164524754556	-0.0174319539014807	0.120957112379829	-0.144116815940024	0.88540822614121	0.962217634283293	-0.0499804706444704	-0.152962154088478
SETDB1	-0.0691009181809504	0.0569963482363582	0.22536906434569	38.1642615022071	-0.111497909882392	0.112073686163638	-0.994862520356423	0.319803133679916	0.62245910591681	-0.255462626227981	-0.376648001034993
CERS2	0.15641557350869	0.0894692242620114	0.0804188082706014	13.0890465934888	0.275976467013214	0.176966336718618	1.55948567467961	0.118881472534234	0.378255554167192	0.496448350067532	0.544753724617541
MINDY1	-0.10222401459629	0.101769186668997	0.315152504680845	11.4184174002905	-0.170471389010981	0.194734210960603	-0.875405447096652	0.381353337020092	0.674917872219902	-0.365900756836469	-0.51688505586212
PRUNE1	0.0694175199721809	0.0882860130599757	0.431703509142995	14.9660047593775	0.0929156174186239	0.15044957463946	0.617586441445838	0.53684798441751	0.788207677256565	0.206381797150104	0.109440855500215
BNIPL	0.412288623748141	0.181430049261822	0.0230600403217091	3.9371210505809	0.559549148869068	0.320814133225255	1.7441536731681	0.0811322969972941	0.305736037625675	1.34957334137873	1.21908052914918
C1orf56	0.515144393749235	0.114197895990979	6.4528888338479e-06	9.71364746896514	0.742925707737811	0.222286307199813	3.34220185263141	0.000831165937410209	0.0166074302715034	1.6925122628727	1.65514414486384
CDC42SE1	-0.0278806815465014	0.0882748526851794	0.752124367456256	30.7229835226795	-0.0230596689719569	0.151189323180986	-0.15252180833135	0.878775391098549	0.959435671492061	-0.118027230090323	-0.166344681260887
MLLT11	-0.160330622190033	0.448034857459457	0.720453317863026	2.39152129639731	0.184019560063233	0.661081366541223	0.278361438359733	0.780734917863134	0.920609939106187	-0.55963823349587	0.326083129084949
GABPB2	0.0819876611100935	0.0492332646567812	0.0958549215095586	79.926989077846	0.145147358084135	0.085688277954309	1.69389981394574	0.0902843223309086	0.32458506413511	0.248292821148241	0.233646271013416
SEMA6C	-0.0637031440580854	0.128256416485335	0.619410619816745	6.1219524926075	-0.0402667252004478	0.269572405493145	-0.149372578127147	0.88125964844247	0.960320200301069	-0.237465513998461	-0.207262512858828
SCNM1	-0.614477973490164	0.11887294062941	2.35098528076236e-07	8.10091525830985	-0.812960177780375	0.228203331902144	-3.56243780931727	0.00036742696666712	0.00941018160879159	-2.07384402722581	-2.04470292972381
LYSMD1	-0.0474079229876802	0.175705085833182	0.787302340402272	3.67933732133835	-0.0549243097181498	0.333714282120309	-0.164584833975876	0.869270769149547	0.955401897645056	-0.183134429419238	-0.242117781939362
VPS72	0.0460358070303366	0.106852290851882	0.666587665996533	8.6687571898648	0.088513647982616	0.21085127651848	0.419791852551854	0.67463751732857	0.866295902933278	0.128423123379323	0.0989731124016818
PIP5K1A	-0.084482199503123	0.0375639279311336	0.0245109284435685	105.899609449609	-0.120913030729693	0.0748199925112937	-1.61605243025709	0.106082977891165	0.355863806037526	-0.306746477661548	-0.399036858500705
PSMD4	0.0778476207799877	0.0621897268563666	0.21065142004048	25.875755834918	0.115008970694651	0.116641274811809	0.986005776087477	0.32413027844635	0.626749309369495	0.23448921085265	0.161978145829136
ZNF687	0.175386786340053	0.138872410210809	0.206612646592475	5.31389289544773	0.287678490000819	0.235539936773196	1.22135759201561	0.221950656455462	0.519002066353628	0.559701653871014	0.572580762525933
PI4KB	0.116662183615984	0.0488445302742573	0.0169201145107454	48.4841319550848	0.186049512032307	0.0906536078620221	2.05231227327964	0.0401393239932875	0.206487251449935	0.363903674592458	0.330910290205337
RFX5	0.674353642439411	0.160123807413348	2.53735080377876e-05	4.32478311486773	0.973376295960537	0.314714234212859	3.0928893267096	0.00198218042270885	0.0301363503539844	2.22334342613261	2.20314830288658
SELENBP1	0.0435594535552382	0.0819361194605943	0.594984359271902	34.9062706793652	0.102661886837773	0.146075596642708	0.702799709173032	0.482180578498753	0.751116616506441	0.120166532718643	0.132617173721374
PSMB4	-0.0893840454754009	0.131559948940848	0.496873779400102	14.745778464312	-0.0573622162945838	0.234025500040266	-0.245110965620047	0.806370512532154	0.930185650011169	-0.323090079688393	-0.247915046121069
POGZ	-0.0266425423415442	0.0298568122607224	0.372208665725686	322.071145562017	-0.0161590890176979	0.0581385994885873	-0.277940802837364	0.78105780128457	0.920730998004029	-0.113899059900134	-0.149935321940669
CGN	-0.391935844390371	0.17514272801815	0.0252335611838975	4.47250659259961	-0.517513587387002	0.344322633728037	-1.50299032562512	0.132841538751987	0.401525735421694	-1.33185009008797	-1.34214034892132
SNX27	0.109537156399508	0.0579252400334132	0.0586231286158881	53.6000324895618	0.184459077429104	0.113090035816351	1.63108160765507	0.102873101005292	0.350183134787809	0.34014760189758	0.327128287380608
TDRKH	-0.388584504738151	0.202242435801992	0.0546838595409897	4.15986143599053	-0.451401914200705	0.386445411621752	-1.16808713630822	0.242771618587568	0.543886476792831	-1.320676144223	-1.18492889600493
THEM4	0.161913281046594	0.0811841049838093	0.0461087592606621	38.8866297056669	0.262916421444877	0.134730919154441	1.95141859860318	0.0510072708137147	0.237550987771809	0.514778657581813	0.513697352270607
S100A10	1.03112884705336	0.204581930095538	4.65104950155088e-07	20.65384756249	1.53802215105565	0.323505069145143	4.75424436198125	1.99190000655238e-06	0.000210797477375715	3.41289364664815	3.54585816007892
FLG-AS1	-0.196443495055142	0.109204230071476	0.0720402878426909	92.523759679114	-0.267724007837965	0.177524284682384	-1.50809793892121	0.131529462658597	0.399146930412335	-0.680044795736156	-0.748148685548669
S100A6	0.610299288603002	0.106813495241128	1.10551770282207e-08	41.7600752584895	0.930188108789216	0.186830004934107	4.9787940064407	6.39816946984505e-07	9.06804967912615e-05	2.00977513510317	2.10044816950929
S100A2	0.247826444040338	0.207765422898833	0.232940455707035	2.96261202555862	0.393447734886085	0.433412256498894	0.90779097495848	0.363988667531904	0.659731925414931	0.801227997846311	0.82409665769055
ENSG00000285867	-0.255879534117991	0.111669227457603	0.0219399447927946	19.1072783606149	-0.360326860326718	0.201883040474497	-1.78482976816588	0.0742889332679764	0.291850627196062	-0.878214826779335	-0.968355318996516
S100A16	-0.017247571186338	0.11264395019181	0.878306937736115	16.7730756631646	0.0623670119150311	0.19671297920459	0.317045739265465	0.75120889620374	0.907095300656051	-0.0825746016281376	0.0367972447076683
S100A13	-0.268447699232079	0.100153669192855	0.00735434362251141	46.5012109607629	-0.32058596339367	0.165817883335534	-1.93336181203666	0.0531916421366848	0.242711047774592	-0.920119262372379	-0.873852731995892
S100A1	-0.0852057817460372	0.102659550537894	0.406547844521295	41.7961768622526	-0.0514138670251111	0.163779024285635	-0.313922171959237	0.753580150215787	0.907536351512269	-0.309159025970647	-0.233770061036925
ENSG00000272030	0.228058705387503	0.245738861194924	0.353380039847726	2.11630184701127	0.555884869519659	0.495874186300174	1.12101997820705	0.262279358561427	0.564118108449083	0.735318939230485	1.2103669895782
CHTOP	0.0366928273467449	0.066650218826983	0.581957116185214	33.8582365603352	0.0717706078026165	0.129303448652493	0.555055635024108	0.57885660692284	0.812943485215481	0.0972720136632914	0.0591586961862898
SNAPIN	0.196555419481238	0.108653341766504	0.0704488239868081	11.0966705333511	0.309775232365066	0.210342079518283	1.47272116484966	0.14082623720927	0.41376985085872	0.630281536933113	0.625126111998686
ILF2	-0.385631373211052	0.116687290561405	0.000950348532364608	8.12688529854066	-0.569945952351503	0.224124103913014	-2.5429926652276	0.0109907536241982	0.093636965670449	-1.31082989309949	-1.46682284262684
INTS3	-0.191412400338306	0.0532430192604539	0.000324303920168687	96.092518754224	-0.259924213144147	0.0905685565528919	-2.86991670218738	0.00410579943743268	0.0480779700903268	-0.66327025604716	-0.729601022221356
SLC27A3	-0.204137095203425	0.0944904958446932	0.0307418582668054	15.7360612535062	-0.252466926118109	0.173988014202399	-1.45105930012177	0.146763348389535	0.423330499908	-0.705696588894964	-0.711867831217791
GATAD2B	-0.0331366543066899	0.0492384476769576	0.500957898552567	117.734206155637	-0.0301627830790862	0.090115113039213	-0.334713923800563	0.737840897052291	0.900375860073149	-0.135551552058469	-0.183235660345109
ENSG00000284738	-0.252384091491774	0.242189432131622	0.297368219891937	1.84133763765581	-0.326160339316162	0.432437925435501	-0.754236203930753	0.450707401959005	0.729328244629925	-0.866560416682888	-0.887108420373459
DENND4B	0.186418718876603	0.0675240293365612	0.0057664213422089	30.9426891637212	0.288564885867223	0.12326979935632	2.34092119378816	0.0192362269871779	0.131669562375631	0.596484024427751	0.574688583660998
CRTC2	0.343021363857311	0.109551466307602	0.001741270415999	10.0218864968827	0.490415005760511	0.215995919643422	2.27048273212807	0.0231783098369147	0.148405074162542	1.11862432022463	1.05468173903539
SLC39A1	0.361302662355433	0.112735720873555	0.00135126274065204	9.79455274047118	0.600652367232749	0.202782151988675	2.96205736719025	0.00305590841293829	0.0398029690794236	1.17957733035122	1.31682267311647
CREB3L4	0.0286116900157746	0.168585708369984	0.865233500076874	5.16790845876386	0.0512394766513169	0.285146483952535	0.179695277813232	0.857391800859215	0.951431364071765	0.070328104530161	0.0103363203069612
JTB	0.199119936258195	0.0799123726442694	0.0127123169296282	19.1329814872132	0.300710885006535	0.148178977410945	2.02937616563902	0.0424199908419827	0.212978663116577	0.638832079286095	0.603571382715736
RAB13	0.207705337964877	0.0987214704929467	0.03538254355707	10.6615292163914	0.396235938507501	0.20080659921822	1.97322169714604	0.0484703095216964	0.230542605779667	0.667457293037843	0.830726917086863
RPS27	0.0394531454511076	0.0952411551518378	0.678694895414503	57.3729603684904	0.126928823073227	0.16374299469312	0.775171013032413	0.438238614214905	0.720371429469784	0.106475391496935	0.190323175090523
NUP210L	0.670764987653125	0.175505297987794	0.000132423447754359	19.1021959687973	0.993260041274177	0.283960858651728	3.49787659464852	0.000468978079445117	0.0111408940350002	2.21137823057761	2.25043121586578
TPM3	-0.180833259582542	0.0778860037707017	0.0202454115589601	26.5889093502288	-0.268426849773361	0.132155345799258	-2.03114636150321	0.0422401496610993	0.212458424942022	-0.627997571577674	-0.74982002128272
UBAP2L	0.0113182302242202	0.0521022549550056	0.828028248007228	45.601818650084	0.026216169824106	0.0995175380733169	0.263432660530568	0.792217119871826	0.92476018096855	0.0126687194538356	-0.0491683062359624
HAX1	-0.066594263653326	0.10472584119786	0.524847196720754	12.5837350486224	-0.0220132935863506	0.185646728028303	-0.118576254050622	0.905611079122628	0.968560231779652	-0.247105006618966	-0.163856433925147
ATP8B2	0.280468439218492	0.0625541194527894	7.33898421655661e-06	63.4789527698249	0.399473127097314	0.119644219051328	3.33884186185323	0.000841284420852639	0.0167895473202142	0.910062053745055	0.838424848436063
IL6R-AS1	0.0812409903180151	0.291398860915536	0.78040098008283	2.12850433781897	0.374319166383138	0.437416754209149	0.855749494689357	0.392136356701431	0.684917851642269	0.245803291624096	0.778609531111785
IL6R	0.0379278530390236	0.0691745525350138	0.583491426780363	50.3034089940265	0.0623712269271074	0.133618569510768	0.466785620856996	0.640653264489018	0.847136212809844	0.101389802863867	0.0368072678721207
SHE	-0.235493819761748	0.123616742036187	0.056775942650374	7.94734784711823	-0.287959143727828	0.235230781931018	-1.2241558751961	0.220893431114427	0.517760580512638	-0.810245330317059	-0.796267194124931
TDRD10	-0.38715454859762	0.165330349652206	0.0191959921012025	12.1812554122418	-0.530123147915687	0.277344627896394	-1.9114238914111	0.0559501288489357	0.250323690441305	-1.31590842320344	-1.37212548219371
UBE2Q1	0.0868294461812389	0.0967248696894224	0.369348097073967	12.60466715194	0.158716491740834	0.208914553299598	0.759719652049435	0.447422179259451	0.726545152532776	0.26443616974586	0.265913238617988
ADAR	0.0117742937296495	0.0442526299465299	0.790185360253928	75.7686868848044	0.028948192582746	0.0873835844159217	0.331277239040237	0.740435082191442	0.901763739489777	0.0141893140367456	-0.0426716431417441
ENSG00000287064	-0.311339163269896	0.321686289365577	0.333126915418483	2.95008934903131	0.115461082841555	0.431199173668227	0.267767402843849	0.788878363491558	0.92365961877015	-1.06312681963698	0.163053254112898
KCNN3	-0.035767596099187	0.0701589886690949	0.610186156188659	753.83497406637	-0.0171271441093386	0.117336042302517	-0.145966608155926	0.883947748876822	0.961488646026887	-0.1443235668985	-0.152237326112173
PMVK	0.313865808424727	0.0942880820449161	0.000872222059564692	23.5629904881399	0.457813194043181	0.170235018143698	2.68930093840465	0.00716018372993238	0.0692579020817751	1.02141465726162	0.977155669269384
PBXIP1	0.107205036024063	0.0513945025352199	0.0369854907809859	124.717793903859	0.197281171600335	0.0917694786318799	2.14974711136477	0.0315752237330952	0.177321706417826	0.332371909329815	0.357618818884927
PYGO2	-0.226907125338964	0.116181292652594	0.0508144338973594	8.12216099506674	-0.29838790640481	0.215929977288328	-1.3818734672786	0.167010556038062	0.451804265460534	-0.781615806426311	-0.821066459573085
ENSG00000271380	0.132688227259703	0.190679351645079	0.486509632773745	2.54236050099836	0.164758049861718	0.340591818003103	0.483740480988939	0.628570060146716	0.840028297388964	0.417337275088899	0.280279871381715
SHC1	-0.0252222015092339	0.0853816387991886	0.767684169782649	22.9088773172832	-0.000584825643442336	0.162454100821906	-0.00359994386404233	0.997127666575172	0.999396253392831	-0.109163397980719	-0.112900219739131
CKS1B	0.355837869891316	0.18628299724116	0.0561074059833354	3.32328897004734	0.615336311100749	0.328963807842167	1.87052890449268	0.0614104069910667	0.263138008331693	1.16135676738414	1.35174062389237
FLAD1	-0.0207112912995686	0.0836036238721736	0.804341786306706	15.286471879591	-0.0170671105790791	0.152988046650482	-0.11155845801516	0.911173512041746	0.970788419149274	-0.0941232433812996	-0.152094568289523
ZBTB7B	0.154505760276076	0.0873904476398384	0.0770619580104301	14.0298419229947	0.232603480045303	0.160890535435159	1.4457250665254	0.14825433075624	0.42542989491547	0.490080702533119	0.441614143210574
ADAM15	-0.179236492897849	0.0777364503656919	0.0211277181209341	17.7761185133866	-0.192609617872973	0.163547501353128	-1.17769832176827	0.238916896208223	0.539047992247049	-0.622673675361445	-0.569529058905
EFNA4	0.157965545259144	0.221956965184437	0.476653991246567	2.05489942719107	0.289820264984602	0.410400092082885	0.706189571044417	0.480070255043901	0.749217336577023	0.501616223881915	0.577673835213289
EFNA1	-0.044126446354819	0.120719591795166	0.714716967127932	18.1749926971955	-0.0342927849862502	0.227462964568023	-0.150762059447243	0.880163416277842	0.959785507616297	-0.172193418940496	-0.193056673323303
SLC50A1	0.384304475366215	0.185518080549685	0.0383101966263068	4.02108270852401	0.563809135387285	0.33946454748337	1.66087781350689	0.0967379890104242	0.338305743092196	1.25626935206512	1.22921064139193
DPM3	0.127051097650367	0.188433274773885	0.500152514046486	4.31601463081189	0.303578600815404	0.346654572663675	0.875738053828981	0.381172452917456	0.674917872219902	0.398542110281648	0.610390719561034
KRTCAP2	0.0742286602470398	0.0839337598630543	0.376495476696654	15.6577573747465	0.0989610119525221	0.169065698829344	0.585340566642168	0.55831874302066	0.800080023271965	0.222422970698255	0.123816611131883
MUC1	0.123965659995664	0.108720652810961	0.254193901532636	12.1637385064689	0.23182271166919	0.191517503624109	1.2104518244149	0.226105566073416	0.523491331683333	0.388254727652266	0.439757500882767
THBS3-AS1	-0.0176110833516013	0.0775814221807218	0.820422734702096	73.3202209634808	-0.00349222943248248	0.132415600138582	-0.0263732477806816	0.97895963190419	0.993032139501769	-0.0837866140403146	-0.119813933337055
THBS3	0.2757170299647	0.104490960288503	0.00832322682314253	8.90191042894951	0.392178117455459	0.189529849590209	2.06921557898878	0.0385258614358245	0.201787192813257	0.894220033748953	0.821077547882903
MTX1	0.100082017706721	0.132736420730888	0.450854847153668	7.13387413557997	0.154872002468061	0.242116989184292	0.639657724928078	0.522395145175125	0.779282526795896	0.308622534652001	0.25677116558966
GBAP1	-0.0327759527152088	0.128760181251638	0.799070389968997	6.29446513216479	-0.0426914391684803	0.250680680706709	-0.170302071336835	0.86477258236621	0.954239685107713	-0.134348910585245	-0.213028405437993
GBA1	-0.217036656002943	0.173372857228697	0.210624853398059	3.60444115642165	-0.231855084602342	0.308369188727871	-0.751875002683712	0.452126232072729	0.729738226087871	-0.748705955003308	-0.662853528662706
ENTREP3	-0.0678580403752452	0.107100415640345	0.526346673091716	13.2671573318711	-0.066008138945588	0.200703753091926	-0.328883431070445	0.742243798391006	0.902610699354081	-0.25131865672357	-0.268474774778017
SCAMP3	-0.0404547544889717	0.0777164973671407	0.602685382641759	23.6889810670823	-0.0331774323967363	0.129994673839542	-0.255221474978956	0.798552045534614	0.927069304999044	-0.159951363404686	-0.19040440039387
CLK2	0.0967383083844436	0.0759502798090153	0.202767716592664	18.9794462067965	0.178853194907184	0.150988695427497	1.18454692519062	0.236196632451222	0.535346530707708	0.297474029626383	0.313797677313212
HCN3	-0.12395931080271	0.18967728753979	0.513416309826544	3.77745498851052	-0.271809132914638	0.37657913572185	-0.721784897598263	0.4704267360432	0.743260910116814	-0.438369992537125	-0.75786298285346
FDPS	-0.15255073320509	0.0947213067205498	0.107283981456543	34.3435963799468	-0.194628149600981	0.16907301111313	-1.1511485382534	0.249671132283539	0.551667685458212	-0.533698738435839	-0.574329063055913
RUSC1-AS1	0.0350941488531109	0.146213078707031	0.810314297581291	4.47430318629886	-0.0179279613465268	0.287535779556741	-0.0623503668801296	0.950283819498436	0.984555448383606	0.0919417431454911	-0.154141643992981
RUSC1	-0.00451019747175762	0.194641849552164	0.98151325150203	6.21470928021073	0.0159324000015638	0.344663681490894	0.0462259322846141	0.963130173589175	0.987611939051674	-0.0401059953039869	-0.0736227832948588
ASH1L	0.031341143866079	0.0236040457359953	0.184248499703915	382.108618793875	0.0555415544738198	0.0482408769435772	1.15133799368493	0.249593212340669	0.551667685458212	0.0794285756041803	0.0205665243305259
ASH1L-AS1	0.140634998986654	0.206110889897164	0.495032284283472	2.53561018210265	0.0251927193577897	0.408525192028279	0.0616674806092393	0.950827637375679	0.984621758976524	0.443833186065701	-0.0516020388438809
MSTO1	-0.171495228363632	0.0787575131013381	0.0294425781394321	45.6129490390411	-0.240555825326006	0.133402511905847	-1.80323310175588	0.0713516139143548	0.285885096095752	-0.596862960898505	-0.683543612950263
ENSG00000287839	0.288668033288174	0.199837161898491	0.148593804243589	2.5605820261941	0.286943922207653	0.411984146470707	0.696492631247537	0.486120370390195	0.754442935635265	0.93740091812685	0.570833983712702
YY1AP1	0.00771395633381229	0.0476866677373566	0.871492195331985	79.5722758692844	0.032434598127118	0.0903370952071318	0.359039639837317	0.719565435315178	0.891451578810123	0.000651447105067852	-0.0343810818131573
DAP3	-0.0503301878700095	0.0457044403586059	0.270805259952133	79.2698123538287	-0.0575925956922253	0.0773785684536538	-0.744296474374821	0.456697133725866	0.732853853812261	-0.192877765812083	-0.248462880990157
GON4L	-0.0851717933235096	0.0294449721619612	0.00382097820542167	136.034662662096	-0.106616220221037	0.0661023369581411	-1.61289638350533	0.106767021043838	0.35711433198743	-0.309045702693161	-0.365039498521588
SYT11	-0.0313074592966255	0.065925214969161	0.634862849815114	138.77239045072	0.0153463102652464	0.121679839433187	0.126120402005238	0.89963661795794	0.96667412867577	-0.129452699617357	-0.0750164860185247
RIT1	0.107349512851756	0.0718457908226192	0.135132327917097	20.1292023861703	0.16401931259705	0.131427131577121	1.24798670281261	0.212035926821913	0.507081957170488	0.332853620054159	0.278523177698063
KHDC4	-0.152123383097176	0.0499611358096898	0.00232808488037057	45.5390043302623	-0.180685031214827	0.102998167787368	-1.75425480954027	0.0793868553885821	0.30273799790781	-0.532273879284944	-0.541172771677601
ARHGEF2	-0.184789032265261	0.234813571393159	0.431304922847982	6.45654982983135	-0.23188854463647	0.375567348653734	-0.617435316109618	0.536947633848621	0.788207677256565	-0.641186801676017	-0.662933095558026
SSR2	0.266671806551562	0.108770157922867	0.014218310994027	9.24587070701137	0.374874017976696	0.199247928990418	1.88144499105295	0.0599114115554406	0.259709291563813	0.864061694922257	0.779928950527028
UBQLN4	-0.0119134617379602	0.0986318355691247	0.903859600926994	10.7213947356367	0.0436012792137095	0.182443525958828	0.238985072145278	0.811117158102507	0.932794526352348	-0.064789758431319	-0.00782706989259873
LAMTOR2	-0.0386404422347937	0.136211721917884	0.776656180290452	7.50367394450845	-0.0761871650002497	0.243769823530758	-0.312537310388776	0.754632212507719	0.907555668199273	-0.153902132645007	-0.2926801744934
MEX3A	0.615895171320814	0.224653321098583	0.0061152655796634	3.03578376394077	0.963979410847058	0.401778852281342	2.3992786214941	0.0164274096973144	0.120160249196669	2.02843277564227	2.18080280941502
LMNA	0.32263248944	0.0720187411393313	7.46987595356463e-06	71.0066790466424	0.49662437274712	0.124598076373051	3.98581091461001	6.72500521781504e-05	0.00288382018622407	1.05064428757236	1.06944741593642
SEMA4A	-0.0787599971271478	0.163791510720269	0.630619425993844	35.8664757247431	-0.0755638525491536	0.265368757983974	-0.284750371985073	0.775835396152813	0.918082296847742	-0.287667665540787	-0.291197957339683
SLC25A44	0.0933439234423385	0.154030596430602	0.54450879525818	9.96112275684573	0.17395403801013	0.268228584163524	0.64852908407435	0.516642805996036	0.774773278584449	0.286156563322173	0.302147638269716
PMF1	0.0819337404635044	0.0705894335245935	0.245760550642445	21.0222797889538	0.156894171251865	0.147820767901542	1.06138111362246	0.288516736412985	0.59208286709297	0.248113040389346	0.2615798185434
BGLAP	0.403635759505686	0.204844194266564	0.04878653105637	3.03317727390499	0.625088486873106	0.368503630263174	1.69628854518119	0.0898312487266501	0.32398497565221	1.32072319586808	1.37493098723332
PAQR6	-0.0340022731508683	0.0764696249543947	0.656572193676642	27.791704148205	-0.0249814780062716	0.142922195993257	-0.174790751238179	0.861244055904929	0.95250211259243	-0.138437674955067	-0.1709146819272
SMG5	-0.0509025353774298	0.0668806698059092	0.446600398228139	43.4139917617479	-0.048557500610847	0.123368713371738	-0.393596555267074	0.693878924861412	0.876535113047999	-0.194786071363753	-0.226977712690475
TMEM79	0.1042153537911	0.191410297604738	0.586124596146186	6.27412197690331	0.144122456419193	0.334451537791676	0.430921793246364	0.666525236678258	0.863235416447406	0.32240379183314	0.231209087501392
GLMP	-0.117667461286684	0.127145050621294	0.354727487852124	7.58555582906826	-0.132255833602965	0.219476070131492	-0.602597966711029	0.546776173339322	0.793046062738843	-0.41739187835641	-0.426009682419806
CCT3	0.0139559318118775	0.0817090750652717	0.864380819369884	51.2461528107052	0.0598939791712817	0.154693308861245	0.387178861271917	0.698623798369589	0.879124696890265	0.021463272619735	0.0309164516189942
MIR9-1HG	-0.32302540624187	0.0702851933263362	4.30835744313469e-06	451.970766355797	-0.432997056394177	0.121584868594673	-3.56127420623084	0.000369059408214127	0.0094231290732413	-1.10209077431918	-1.14116273040918
MEF2D	0.31018924102694	0.0713144599234407	1.36387246728219e-05	41.539837463862	0.445930905228803	0.125537369233138	3.55217659851273	0.000382058348010181	0.00965187887027532	1.00915634585931	0.948899964967111
NAXE	0.112185935856073	0.101847269043382	0.270674111753797	27.2959820528354	0.159398134067551	0.192067589977888	0.82990646202153	0.406591671049782	0.695979175010385	0.348979090593841	0.267534162357892
GPATCH4	-0.167777688632527	0.18327994260717	0.359972432422458	5.02128065050386	-0.299139534824091	0.321899216303933	-0.929295629417276	0.352735899619169	0.650874163244721	-0.584468040652586	-0.82285380801177
HAPLN2	-0.61421682597033	0.474583579909944	0.195588519806701	1.66599992289603	-0.666656570753167	0.727630151879591	-0.916202508968439	0.359560689812579	0.656114891044798	-2.07297331624088	-1.69679761256685
BCAN-AS1	-0.134234612923245	0.134849415307728	0.319521912310181	5.58494200130833	-0.132571900806882	0.249395069600805	-0.5315738639865	0.595021170547309	0.821747585235833	-0.472629626461438	-0.42676128016272
BCAN	-0.052940518820389	0.080787588166562	0.5122713356572	127.704943120894	-0.0268045930335992	0.139268479778229	-0.192467046931817	0.847376378066589	0.949324929447055	-0.201581060540769	-0.175249991388696
ENSG00000272405	0.158671172744922	0.184465670638878	0.389697320601578	9.98383675563574	0.230224820072367	0.310282693654519	0.741984083484555	0.458096979147238	0.733662666681105	0.503968907926249	0.435957765564746
NES	0.49728424253426	0.253835706779397	0.0501035172996039	4.37897244126609	0.763480919728898	0.412959674185201	1.84880260096897	0.0644863216620441	0.269252293274246	1.63296343060673	1.70402378421311
METTL25B	0.174399699469163	0.0801475169545285	0.0295564710241068	19.0942056738933	0.284074232200662	0.145206240481585	1.95635002503	0.0504239349525088	0.236017321059546	0.556410535570891	0.564009952287156
MRPL24	0.0767410939177465	0.113691030025618	0.499677728376156	7.42400266721879	0.0970542690612507	0.212055040713812	0.457684329193733	0.6471792481324	0.851184970766205	0.230799858969551	0.11928243727381
HDGF	0.0578490319154914	0.0692367695928075	0.403422339513744	22.6471016113919	0.109214825456528	0.12874095451794	0.848330089406852	0.396254164848149	0.688014395029116	0.167810457715915	0.148199853019528
PRCC	-0.101090061969084	0.0613365609836021	0.0993278847878274	28.3132826880854	-0.152497367596182	0.111565197188023	-1.36689013634938	0.171659744153746	0.457941866522133	-0.362119962710916	-0.47414340548204
ARHGEF11	-0.198458387792532	0.0521846515856227	0.000142952609922866	156.567224156691	-0.287276448536437	0.0844978562611392	-3.39980753652038	0.000674333000952255	0.0143518237505325	-0.686762796508297	-0.79464376670637
ETV3	0.0981869297908275	0.146668636502703	0.503210156624942	4.91463503717481	0.103656852268077	0.249508774891402	0.415443714607604	0.677817110913253	0.867866274734747	0.302303983869621	0.134983169821018
IFI16	0.17955673479302	0.143896689609893	0.212098083510219	64.1644579643453	0.233399667255604	0.231106122579834	1.00992420559944	0.312531604696156	0.61509239822418	0.573604983019497	0.443507451034931
AIM2	-0.594529270863851	0.177042268701355	0.000784743970523539	4.6487430318286	-0.853441904902487	0.322331700591145	-2.64771322006896	0.00810382380862279	0.0753772799640754	-2.00733160343277	-2.14096718731563
CADM3	0.0967380092827551	0.102198175966624	0.343856531004855	42.4571340602476	0.174386817294205	0.174529212946174	0.999184115658551	0.317705509185333	0.620379241442018	0.297473032369637	0.303176773621501
ACKR1	-0.872038005500157	0.279401271324127	0.00180179690966987	2.05573619711665	-1.11460373114414	0.484697446754411	-2.29958655364837	0.0214716546040056	0.140780624061755	-2.93259370744813	-2.76200169107188
DUSP23	-0.32212298475662	0.255813650904711	0.20795466359417	1.63692022365735	-0.497046775046431	0.469653214872936	-1.05832720676874	0.289906293399203	0.593656526363202	-1.09908194505388	-1.2934709211251
SNHG28	0.0642520531589825	0.134735913342973	0.633451851361758	6.02085083692698	0.050606964008242	0.242196925843042	0.208949654633678	0.834487540796903	0.942965444029986	0.189159237658183	0.00883222538978091
ENSG00000272668	-0.111238507465728	0.0999123598814911	0.265553492652207	11.6674726558541	-0.232689260369381	0.186846394380397	-1.24535055193868	0.213002921125378	0.508313477868267	-0.395956634716994	-0.664837172064897
CFAP45	0.788125045378618	0.336514677680366	0.0191795435671402	1.74875972821776	1.23355000541988	0.553489185216942	2.22867950877194	0.0258352366132245	0.158292167233321	2.60267695521331	2.82183309640996
TAGLN2	0.840908184916493	0.211562228257796	7.04515180259674e-05	3.60111113349717	1.21859865786474	0.399763725475781	3.04829723210733	0.00230142168589837	0.0332819594771794	2.77866506891847	2.78627926818392
KCNJ10	0.301052730086501	0.0559233116174272	7.31269260448222e-08	118.093284867688	0.494156615961781	0.109929373984642	4.49521904883054	6.9498365504249e-06	0.000539739988775465	0.978693638632496	1.06357916890879
PIGM	0.398045314854883	0.0848974706107219	2.75159108649203e-06	35.6844542934648	0.613841944665803	0.141858772500116	4.32713419020529	1.51061937304251e-05	0.000971676861337036	1.30208368678466	1.3481870681116
ENSG00000225279	0.218809250375008	0.142599639752357	0.124923755109319	9.14495600151599	0.314749356208069	0.254969536064221	1.23445867716836	0.217032035744293	0.513314066721476	0.704479656938802	0.636954420051653
IGSF8	-0.213241845236216	0.236924610395784	0.368098472600145	12.3191791918674	-0.199344897400118	0.377368160010143	-0.528250442206782	0.597325523172108	0.822945024688576	-0.736053399764052	-0.585545339075019
ATP1A2	0.0592515731572381	0.0497010671663574	0.233198917185154	1000.00097946621	0.131062515368453	0.0876699355722018	1.49495393732227	0.134926464085826	0.403741310676571	0.172486772722748	0.200152963693974
ATP1A4	0.124690581809664	0.145828835385995	0.39252484944565	12.1478911037172	0.246794405223074	0.256393815140198	0.962559900628355	0.335768429114792	0.638002546294948	0.390671742322984	0.475359711245715
CASQ1	0.362678202611373	0.184137870298412	0.0488840738967298	3.85461270604363	0.561710767079659	0.3532002404362	1.59034650255603	0.111756721960679	0.365614127165571	1.18416361940276	1.2242207883978
PEA15	0.0873220592743375	0.052557273779107	0.0966201369638972	40.8871944289272	0.152556516693717	0.110011216110626	1.38673602644577	0.165522270799065	0.449090599747497	0.266078626973678	0.251265014175733
DCAF8	-0.0900963540961631	0.0352524789733668	0.0105960675713494	86.3538125365007	-0.135346180983423	0.0772382077596514	-1.75232161528904	0.079718521295797	0.30323805934504	-0.325465039791968	-0.433358430050638
PEX19	-0.278093164325083	0.115974634526437	0.0164903023892778	7.64385389235851	-0.35612743402014	0.237469529618462	-1.49967633570641	0.133698263333881	0.402322097746996	-0.952278910744729	-0.95836921700796
COPA	-0.0808985930851528	0.0487624571001236	0.0971088634431343	83.2162656669901	-0.0763878624305125	0.0926502467034355	-0.824475542682825	0.409669406887554	0.697973834636049	-0.294798114239404	-0.293157426589551
NCSTN	-0.0369401998821775	0.0856590503602179	0.666288855926953	15.5459533405543	0.00400698067681046	0.160803902716355	0.0249184292739366	0.980120027363153	0.993486110529206	-0.148233230660428	-0.101981050576926
VANGL2	0.0945299518562924	0.0922444957418773	0.305468859979009	22.7857312382092	0.179254870179383	0.16582741386473	1.08097247615287	0.279709357141231	0.583201507147481	0.290110987124924	0.314752848315541
F11R	-0.262583822253487	0.444749448963491	0.554916862740027	1.63446332985956	-0.193659082603133	0.677689815912447	-0.285763601659542	0.775059187753952	0.917800032287552	-0.900568082630199	-0.57202465260368
USF1	-0.0332506799603028	0.125790250762528	0.791522319596986	6.08391517426943	-0.0285413319603688	0.242485992481993	-0.117703013144103	0.906302979235591	0.968932495348463	-0.135931733303257	-0.179379901234488
ENSG00000289121	-0.38327837738086	0.220730506311134	0.0824915903454793	2.05783065825198	-0.612437108668605	0.417179266995044	-1.46804301440963	0.142092539142208	0.415382068722897	-1.30298459815612	-1.56786545883601
KLHDC9	-0.142756319043277	0.145383146398758	0.326133500997238	5.1552646486572	-0.14830576618114	0.251076045460178	-0.590680667720896	0.554734403552086	0.797539749954376	-0.501042468113992	-0.464175910836303
PFDN2	-0.297746852344945	0.162988226600323	0.0677298828181541	9.67823694369521	-0.413623257038686	0.287491190747763	-1.43873367376181	0.1502259947561	0.429080516473919	-1.01780770483026	-1.09509245267465
NIT1	-0.111335245303096	0.0878003269351531	0.204779929822166	12.152133052644	-0.12110990853615	0.190000495200544	-0.637418909926101	0.523852014217039	0.780272629654948	-0.396279175393264	-0.399505027653115
DEDD	0.0621386848562074	0.104641890761242	0.552630993923178	8.72409131103138	0.0769348374321796	0.220725732355897	0.348554002340472	0.727424165251309	0.894978425635466	0.182112902324098	0.0714390697440682
UFC1	-0.103994456942407	0.0878956169798033	0.236746288958002	15.8948427586307	-0.113735489639797	0.165719822303886	-0.686311921281425	0.4925164330353	0.758458809375054	-0.371803717737333	-0.381968894422257
USP21	0.395105139571649	0.127060297229473	0.00187348646784252	6.47577093052106	0.497733945161162	0.260444051440895	1.91109738313266	0.0559920673947068	0.250371667893787	1.29228063401839	1.07208594379271
PPOX	0.0401854209634257	0.0819125707007807	0.62371704007131	15.7909572997306	0.0732049081985417	0.153190105400345	0.477869690129327	0.632742955532259	0.842485718564963	0.108916924669339	0.0625694168396084
B4GALT3	0.116231819928411	0.199022890228125	0.559212023026119	4.41832828498975	0.251750976962817	0.371943246139591	0.676853201599294	0.4984990990534	0.762587968000415	0.362468767645916	0.487146280956232
NDUFS2	-0.0190198975040133	0.115768979696531	0.869501413208633	35.289072111193	0.00883571613707001	0.200917340853844	0.0439768717798106	0.964922839673597	0.98779731512306	-0.0884838440159249	-0.090498471466923
TOMM40L	-0.0765024001354639	0.164374586226263	0.641634285293331	3.8404594703179	-0.207643387629268	0.306568004000267	-0.677315913336759	0.498205536379411	0.762569404892335	-0.280140446819971	-0.605278884499907
MPZ	-0.111166827505681	0.313657423105093	0.723023279598987	2.01072132318363	-0.0689088483917444	0.563100822264366	-0.122373908307654	0.902602901339112	0.967946836934614	-0.39571764133635	-0.275372569441805
SDHC	-0.220867753938877	0.0816492368450427	0.00682878500488283	23.2162783371604	-0.314790903083122	0.157503834556742	-1.99862374125067	0.0456490796445286	0.221683308900702	-0.761479497938947	-0.860072263173207
ENSG00000288670	0.365869067510485	0.145380364683581	0.0118482070433431	5.05540617223274	0.614379271707778	0.289313762588849	2.1235743028958	0.0337057562198484	0.185487024356941	1.19480251469393	1.3494648147014
ENSG00000283696	0.358185623031517	0.130531193249456	0.006068416637711	7.0799815454397	0.536352107917844	0.226254151143842	2.37057355724208	0.0177605095111067	0.125592710809196	1.16918458229259	1.1639187046855
ENSG00000288093	-0.0979492569325816	0.185438894967535	0.59735891037563	3.26922875971602	-0.147358795682187	0.355779627046192	-0.414185592653553	0.678738192271936	0.86803620829187	-0.351647975657303	-0.461924045154583
ENSG00000283360	0.53538281541815	0.255492358940998	0.0361270629579007	2.09878696652958	0.647349013988519	0.516719683552352	1.2528050209702	0.210276673933098	0.505123110436244	1.75999066004774	1.42786581162714
HSPA6	1.26497630873709	0.499265369312283	0.011287328398176	14.5929997687231	1.9781906892078	0.843276994804464	2.34583737181932	0.018984388836114	0.130925739750586	4.19258151737305	4.59256492268018
DUSP12	0.0948706466004804	0.110948944006156	0.39250474756475	12.3132229563358	0.237875235440382	0.214377770429405	1.10960774973968	0.267168090323585	0.569477331451903	0.291246922309982	0.454150209613624
ATF6	0.0866461785490715	0.0592416166924594	0.143579682574386	121.549279351727	0.150178906569409	0.10511085293698	1.4287668910788	0.153071244686086	0.432572405564397	0.263825123772264	0.2456111330365
NOS1AP	0.409811898738202	0.234886336413204	0.081032871419281	41.1268158995937	0.646161053118754	0.398321435093436	1.62221009513882	0.104758370887609	0.353506657531149	1.34131551195665	1.42504087852014
UHMK1	-0.0749330445901003	0.0625726105410228	0.231097138930188	28.2798225836024	-0.11160052417876	0.124103034703868	-0.899257012087242	0.368515779134055	0.664013362869712	-0.274907944081799	-0.376892014563082
UAP1	0.449673954933033	0.120869400966433	0.000198963307043287	24.8153912974901	0.71572776460662	0.211952431413917	3.37683205534402	0.000733258064139159	0.0151208481685121	1.47422249967199	1.5904683024609
DDR2	0.238295547523971	0.0641046392632727	0.000201371086353823	201.86077775998	0.372213405277845	0.111762566352436	3.33039422255297	0.000867231065542577	0.0170266349846883	0.769450340917984	0.773602098280292
HSD17B7	0.266088235953255	0.124118106523012	0.0320464359429627	23.599398771916	0.436696266642715	0.21411143600261	2.03957469435398	0.0413927046296403	0.210219129130308	0.862115969645038	0.926940288569486
CCDC190	0.115442357587936	0.105861941433066	0.275493325715568	38.2507570486465	0.203053776594512	0.176475994919577	1.15060281534067	0.249895674245066	0.551789709014323	0.359836563700528	0.371345889680574
RGS5	-0.375103352408803	0.088304655056111	2.15849014697093e-05	22.4659598446489	-0.478534379944429	0.151307025835251	-3.16267124611566	0.00156328761536283	0.0253829340575999	-1.27572765139393	-1.2494490352662
ENSG00000232995	-0.11765266411618	0.167881065694834	0.48342184015344	3.68076670111845	-0.192754628364688	0.310087771943435	-0.621613123138083	0.534196289780263	0.78644948038091	-0.41734254203144	-0.569873889235136
NUF2	0.143245436833908	0.145224976750922	0.323951998089657	4.96938756176113	0.0807200064477891	0.281652756476548	0.286594058079138	0.774423164635519	0.917433475846783	0.45253683720705	0.0804400810904486
PBX1	-0.155062912007299	0.0315946947725679	9.20670243465563e-07	641.599664290619	-0.202300884703137	0.0577046925758097	-3.5057960743377	0.000455243866570914	0.0108959154664829	-0.542074776931496	-0.592574582721607
ENSG00000269887	-0.333614249130931	0.274054375616426	0.223479189510942	1.67258501908016	-0.1528904315413	0.433011697751673	-0.35308614602135	0.724023858729891	0.893226247668833	-1.13739580737863	-0.475078099022875
ENSG00000271917	-0.051130557020737	0.148272412244525	0.730213146805763	4.87475972823977	-0.0256766717030791	0.285765883336548	-0.0898521244148645	0.928404726373868	0.977164180060983	-0.195546334948696	-0.172567830393515
LMX1A	-0.782391479578462	0.518197992616635	0.131086510266963	2.82026477848095	-0.781731765730732	0.770647878031549	-1.01438255786481	0.310400243821327	0.612778053306936	-2.63369668966351	-1.97044276061931
RXRG	-0.0118800887983932	0.110099557965013	0.914072520678014	24.8621618561064	0.0115563676364986	0.199003627053126	0.0580711407506832	0.95369196193228	0.985498470168956	-0.0646784872804436	-0.0840288488648896
MGST3	0.0030862151533038	0.0460877321341759	0.946610427308177	93.3442736994691	0.0168602100433228	0.0838086500597996	0.201175058079239	0.840561693558356	0.946572874760618	-0.0147782421518395	-0.0714164805700085
ALDH9A1	0.0627298453980246	0.0769805108749044	0.415141250022871	24.5251223998633	0.0932534747573208	0.142691601300417	0.653531629804818	0.513413605078402	0.772707805195391	0.184083933785322	0.110244269489532
TMCO1	-0.0481908892650984	0.0572982587098792	0.400318078544419	32.6306939559677	-0.0536293618266036	0.116926216694626	-0.458659856982002	0.646478445407123	0.850796297680747	-0.185744974367189	-0.239038437102524
TMCO1-AS1	-0.230800905456932	0.135682138780291	0.0889352547343654	6.21757220538635	-0.302684255694203	0.264132090757379	-1.14595789866456	0.251812572674011	0.553431985853766	-0.794598342594932	-0.83128304132739
UCK2	-0.170200306909519	0.110958086665757	0.125050491215718	20.4397525150193	-0.247381577571012	0.191160234387157	-1.2941058498076	0.195628861224852	0.488509348332242	-0.592545468871679	-0.69977503436144
FAM78B	-0.0980164991037813	0.125102740551802	0.433340583128802	13.4556194303339	-0.158884544677846	0.230449327908234	-0.689455448275876	0.490536700277592	0.75708716510506	-0.351872172682612	-0.489331909125157
POGK	0.055346770619563	0.085704597604574	0.518418399162073	27.1792746758582	0.10205458106167	0.158750718626756	0.642860592660455	0.520314561814612	0.777929906279511	0.159467485900988	0.131173019930915
TADA1	0.0389971970226157	0.0944445810384738	0.679671894281919	12.3183905461755	0.0820860339185101	0.160499488793788	0.511441092650303	0.609042226958691	0.829808710696068	0.104955180600432	0.0836884509023968
ILDR2	0.392813814090197	0.142551862000449	0.005858722747734	35.0882558751933	0.581472239707623	0.236122928015819	2.46258270890435	0.0137940353797447	0.10769908855782	1.28464095868086	1.27121294082533
MAEL	-0.0554752401063681	0.15148066642795	0.714200966505435	6.38192863146667	-0.116470619227501	0.303548614809776	-0.383696757438637	0.701203216198269	0.880928679965434	-0.210032259575031	-0.388472945457026
POU2F1	-0.0942561233050645	0.028738076806349	0.00103868157829063	366.557072901922	-0.149366512726497	0.0650076770539242	-2.29767497464332	0.0215802949108645	0.14125591079816	-0.339334429580691	-0.46669833233215
ENSG00000272033	-0.416982884296203	0.242330918145714	0.0853022245974171	2.10214650569299	-0.164210979350862	0.389249478719521	-0.421865637151401	0.673123093083357	0.865912840418283	-1.41536125190059	-0.501998001109388
CD247	0.0577286563582242	0.243027923951318	0.812238519317248	3.64680969395338	0.209314202831641	0.418260571285585	0.500439719164259	0.61676549175339	0.833756575826863	0.167409104794412	0.386232983852906
CREG1	0.115019454565371	0.122102436549896	0.346197003457207	10.5153517041947	0.163851600950345	0.217262019281181	0.754165875344678	0.45074962547805	0.729328244629925	0.358426531901114	0.278124364744484
MPZL1	-0.0525242607963604	0.0693112348192939	0.448568933786131	59.1341053922715	-0.0806617304216395	0.117779069740297	-0.684856236337227	0.493434644444054	0.759311832322631	-0.200193184315429	-0.3033205485327
ADCY10	-0.247995145915934	0.179581004910972	0.167289613757792	4.06291325067993	-0.321063153622034	0.326559415599747	-0.983169182344297	0.325524179502037	0.627960355943923	-0.851926913260975	-0.874987475158529
MPC2	0.0135355545618279	0.108916563238194	0.901097914110605	9.08647742035942	0.0444821339520689	0.214095658281022	0.207767566653228	0.835410458035742	0.94344010400363	0.0200616621826047	-0.00573242538351882
DCAF6	-0.0401055595297771	0.0374502556460478	0.284213426168836	154.885879152054	-0.054038919527773	0.0690091354073237	-0.783069070621018	0.433586552687602	0.716460972942145	-0.158787087033063	-0.240012352269857
GPR161	-0.180278223833954	0.0799545654166859	0.0241485010198979	41.6038017086152	-0.253001193345404	0.136195046389596	-1.85763873248132	0.0632203343312737	0.266752130028375	-0.626146986423244	-0.713138301665756
TIPRL	-0.0947280393745779	0.0761859538991492	0.213728088037832	19.3842204577771	-0.0795628046928108	0.153459601136162	-0.518460911560797	0.604136725643266	0.82667178854999	-0.34090787935325	-0.300707338154715
SFT2D2	-0.0040947053989673	0.0732055826797476	0.955394120290297	24.0732212761397	0.0232511359455856	0.140174929280623	0.165872285899556	0.868257457980667	0.955401897645056	-0.0387206728925121	-0.056219062350922
TBX19	-0.236402394550706	0.141364263257418	0.0944666615711705	6.61725139192833	-0.243215025135463	0.225661525849324	-1.07778685010691	0.281128889253633	0.584013276658961	-0.813274675760863	-0.689867105391026
ATP1B1	0.527540740787166	0.403830372398736	0.191436141829436	9.37251140480168	0.823063494276953	0.632364978877365	1.30156400460085	0.19306547142992	0.485462605247191	1.73384382729157	1.84570924854561
NME7	0.0391120549545035	0.036826220825735	0.288203530912246	115.346909297994	0.0932771583823785	0.0697736605196697	1.33685344423177	0.181270479995619	0.471418755815413	0.105338136804894	0.110300588395501
BLZF1	-0.0543685579088162	0.0663100559379281	0.412265008729075	49.3368187744725	-0.0467522328331419	0.119059469556626	-0.392679666785396	0.694556090347469	0.876793180477889	-0.206342389777148	-0.222684843420075
CCDC181	-0.110599317758766	0.122454258582904	0.366425688509183	8.30684586831593	-0.0331206117855447	0.242421549952977	-0.136624041022629	0.891327972703156	0.964272101424216	-0.393825465714677	-0.19026928279042
SLC19A2	0.457866774668344	0.139514243043197	0.00103123321765725	23.0030760622896	0.705383998038437	0.240806541142986	2.92925596908763	0.00339774492166085	0.0425328488546827	1.50153877725168	1.565871155052
ENSG00000213062	0.0745522627895637	0.145540351161426	0.608479814152249	4.99199916195831	0.198369640179547	0.289152865145573	0.686037262953208	0.492689610823215	0.758534504141106	0.223501917527633	0.360207162494226
F5	0.806284004734771	0.256182115977493	0.00164781326507563	20.4431899961692	1.33408826481372	0.361360148684941	3.69185221355682	0.00022262682159642	0.00650520436067733	2.66322206548749	3.06090987470374
C1orf112	-0.0346342065946629	0.0952265098687189	0.716079494869987	14.5508338087523	-0.0408717494365463	0.185732092829468	-0.220057550711352	0.825826334060689	0.939468036924764	-0.140544650321336	-0.208701241219834
METTL18	0.062598350698423	0.264184892289543	0.812696342019565	2.29643288951917	0.128636382614807	0.48296226874937	0.266348721087283	0.789970653770535	0.924008197905891	0.183645507720716	0.194383697287815
SCYL3	-0.0639808547862208	0.0843285508997078	0.448026479769032	27.7351131022174	-0.0726946338956612	0.152945777388133	-0.475296769463486	0.634575461380562	0.843813311292718	-0.238391449583728	-0.284375046777742
KIFAP3	-0.0422566997771962	0.0530573896090108	0.425779924186287	101.411184347519	-0.0269838567166273	0.0895503322949764	-0.301326148380368	0.763165803444831	0.912258028374589	-0.165959360561562	-0.175676274716673
GORAB-AS1	-0.132514848965528	0.361389881715172	0.71385688622711	4.7451822027479	-0.181229406701065	0.523941263732468	-0.345896418636734	0.729420560229276	0.895721378168325	-0.466895636070064	-0.542467279243345
GORAB	0.190086804291741	0.0835262834362544	0.0228596399374413	15.4115973009947	0.336500958540479	0.171477651774317	1.96236043040379	0.0497205362034055	0.233787965368508	0.608714055433319	0.688679037522784
PRRX1	0.13411365577918	0.144728493427873	0.354104706561018	269.0062714454	0.209440361251576	0.225284457011657	0.92967071066398	0.352541603802624	0.650834063582634	0.422089900237018	0.386532984556863
ENSG00000271811	0.136461530455055	0.170800109484386	0.424316746659379	21.1903441439136	0.217603233875703	0.266801090860915	0.815600990136659	0.4147283829827	0.701802840939257	0.429918120366417	0.405944035636968
ENSG00000231424	0.696055089625405	0.314560222375029	0.0269122640464734	7.87885342177811	1.09144561056145	0.481214687559378	2.26810535666946	0.0233227859670207	0.148692397280277	2.29569980334649	2.48391337202869
FMO4	-0.178503553515371	0.103166550204022	0.0835862590265399	12.0141287501879	-0.265715728200016	0.198361680118132	-1.33955171201299	0.180391131664087	0.470784239882293	-0.620229928731141	-0.743373060541348
PRRC2C	-0.00242230923162734	0.0588526824658032	0.967169251998571	191.501734067474	0.0330296787200764	0.0967136509719056	0.3415203374927	0.73271189710366	0.89733266953727	-0.0331446149043981	-0.0329659991187941
VAMP4	-0.0374834944514379	0.0996349334376361	0.706762004210339	17.2419247129506	-0.0256693040616894	0.182419010991828	-0.140716167257586	0.888094172558768	0.963278333648401	-0.150044668692866	-0.172550310376979
METTL13	0.0300264232814462	0.118074847507914	0.799263868103961	7.15534704592754	0.0303272757046718	0.235157823452049	0.128965625125612	0.897384848809777	0.966040679941565	0.0750450698528248	-0.0393922274071054
DNM3	-0.0657395000683866	0.111716027020997	0.556229060147325	442.160319636766	-0.0587680911227412	0.178905277534662	-0.328487185691631	0.742543331598657	0.902694552873147	-0.244255077033603	-0.251258171679703
PIGC	-0.0636266665513318	0.070394350614147	0.366069424624956	36.6628452572123	-0.0615408154495221	0.130984720618001	-0.469832016735735	0.638475038054841	0.84606205817732	-0.237210524767577	-0.257851621806453
SUCO	-0.0756984204043966	0.0444000375264178	0.0882097304580861	61.4824461685758	-0.11534574283992	0.100000619066858	-1.15345028777074	0.248725610881451	0.550878971842323	-0.277459839384216	-0.385798025239161
ENSG00000224228	0.119224155651709	0.332334185076168	0.719783770884926	2.32319973919983	0.62596787964721	0.574630722197512	1.08933938870058	0.276004249128153	0.580469701008454	0.372445732338171	1.37702215523796
TNFSF4	0.140316411945638	0.126137673032534	0.265963259291611	9.06309687242262	0.254600678768464	0.245319363033313	1.03783360441014	0.299347528980411	0.60244140489391	0.442770961785558	0.493922781075687
PRDX6-AS1	-0.0323487268719706	0.0369652450426074	0.381513007341316	199.653110841415	-0.0231062166055077	0.0750610568936336	-0.307832284299576	0.758209954337122	0.909699639596386	-0.132924465754266	-0.166455370050743
PRDX6	-0.0491681153714767	0.0567455090522119	0.386234073341135	137.105054184992	-0.0207832727496499	0.102501724640073	-0.202760224987715	0.839322447980347	0.946106863780194	-0.189003215173451	-0.160931483556545
SLC9C2	-0.101749808433407	0.0808304233860592	0.20810047301551	45.4535752097309	-0.090425301413318	0.144538952758139	-0.625611986857476	0.531569474528796	0.785055447899999	-0.364319671496646	-0.326538009342211
ENSG00000238272	0.328405997791713	0.293041699785592	0.262424061076773	1.73273219018208	0.723887754952882	0.495492318090012	1.46094647388939	0.144030131280293	0.418550810691855	1.06989416268731	1.60987249957605
ANKRD45	0.0999948934397427	0.0914423246547048	0.274161317359278	22.0372648253455	0.229585917200463	0.163670239225593	1.40273465895052	0.160695977980751	0.442456294986844	0.308332047281647	0.434438474886964
KLHL20	-0.0480172286789491	0.0716861490760335	0.502968875593518	59.6707493109315	-0.047756377364858	0.121044175501426	-0.394536764507892	0.693184789631621	0.876385124115454	-0.185165959946127	-0.225072667130485
CENPL	0.237995279555838	0.193726790881443	0.219255617122083	2.72531889861736	0.41751185562988	0.331349629718314	1.2600341699033	0.207657035977543	0.50243869642483	0.768449195594298	0.881320370281014
DARS2	-0.0699324477441681	0.134783732802764	0.603865823537787	6.04631174539374	-0.0864453223502256	0.250897426507305	-0.344544476018006	0.730436854086206	0.895969011726769	-0.258235089567639	-0.317073745908394
GAS5	-0.202010044582042	0.110874462370965	0.0684594003897376	19.2676329539773	-0.297056401690688	0.191057341871562	-1.55480233725006	0.119993152332853	0.37981030595279	-0.698604634344894	-0.817900183776641
ZBTB37	0.113726982546017	0.052914628097653	0.0316142611307845	66.5111420415927	0.195917886658165	0.0992936369408639	1.97311623074949	0.0484823214857146	0.230542605779667	0.354117206713293	0.354376970718514
RC3H1	-0.00871061517506809	0.0400848074889675	0.827970931299199	105.025250171223	-0.00734354393683804	0.0837717846906399	-0.0876613046260977	0.930145875614475	0.977794113300134	-0.0541109142014115	-0.128972236548676
RABGAP1L	-0.0553249910860931	0.0459969334421226	0.229054738476867	234.785085642552	-0.0588519297206464	0.076318318720618	-0.771137660095585	0.440625340292709	0.72118009307646	-0.209531303362578	-0.251457537194928
RABGAP1L-AS1	-0.174134907652993	0.224465222756297	0.437880796546886	3.30664546546739	0.0138225576295764	0.407678648402417	0.0339055226064532	0.972952489318627	0.990516244679088	-0.605664108063841	-0.0786399212485455
ENSG00000287697	0.0684190238781082	0.239881779822255	0.775475781877383	1.7695927925075	0.162157781753584	0.411843869273419	0.3937360583749	0.69377591662549	0.876535113047999	0.203052638527174	0.274096516649488
CACYBP	0.280144675494181	0.187798689048774	0.135770308329318	24.8486569363615	0.43400577954103	0.300739316952772	1.44312949812673	0.148983995134821	0.426791424226574	0.908982569507729	0.920542395944429
MRPS14	-0.0573200246740165	0.106863050808433	0.5916906392323	9.33815437212047	-0.0786103376595537	0.190344794906926	-0.412989163680532	0.679614553074771	0.868485809247533	-0.216183090296645	-0.298442401889506
KIAA0040	0.301167139971878	0.341639203748446	0.378027963368603	2.34128168134917	0.373246242505564	0.601627196924839	0.620394563964822	0.534998050458189	0.78689097903631	0.979075100972421	0.776058152307821
TNR	0.703251139414319	0.326762771897869	0.0313834604309268	37.8638962157562	1.22719631759765	0.516118171985449	2.3777428972841	0.0174189664318304	0.124175104265103	2.31969267757806	2.80672422915902
LINC02803	-0.117953892110089	0.119883330184227	0.325161879991337	9.19399139683076	-0.174276822961923	0.242183399587256	-0.719606807316009	0.471767119549893	0.744147284310564	-0.418346888247055	-0.525934256579202
COP1	-0.0745630844429968	0.0325165425214785	0.0218433091111037	205.69290447807	-0.107817842535457	0.0699047620644163	-1.54235332975032	0.122987756094712	0.384138936189205	-0.273674432983276	-0.367896918108813
COP1-DT	-0.486880468041363	0.099061953185067	8.88237864689199e-07	57.6988138656569	-0.682412173125157	0.155774694770272	-4.38076398821735	1.18263914433211e-05	0.000827550504176158	-1.64841188177138	-1.73426393312863
PAPPA2	-0.448652052955664	0.154626104010734	0.00371346957878721	31.9779738626238	-0.62846674229605	0.251558061544881	-2.49829696745347	0.0124791604298106	0.100579026037664	-1.52095173597913	-1.60598341699427
ASTN1	-0.198779460403496	0.0338485799685629	4.28990602637742e-09	298.445068554679	-0.268367454560487	0.0660939722956723	-4.06039227540965	4.89903368252336e-05	0.00228858769012628	-0.687833308108418	-0.74967878135848
BRINP2	-0.412863453955668	0.107747343949124	0.00012722266341011	109.568763693906	-0.586730870485069	0.183408082909619	-3.19904587179073	0.00137883227904265	0.0234583835551467	-1.40162635887381	-1.50673684328183
ENSG00000227579	-0.01042388476894	0.252715292041499	0.967098552402504	4.37537663586791	0.094529162129697	0.438295607793025	0.215674445394708	0.829241522044116	0.941112596000665	-0.0598232512608161	0.113277813425308
SEC16B	-0.187805457087829	0.100211923163434	0.0609189922600596	11.0998206904578	-0.281211311987686	0.180211518109533	-1.56045137923296	0.118653251241014	0.377774041205548	-0.651244083590375	-0.780221065192242
RASAL2	0.0133484091492457	0.125121881452956	0.91504027012211	83.9281532777339	0.0468247307229482	0.206521870550488	0.226730130799881	0.820633596192071	0.93655495173442	0.0194376870186173	-0.000161804883423657
RALGPS2	0.275380491505244	0.178673800841136	0.123256639054827	36.2730734865586	0.439735974892638	0.274382563777486	1.60263818822411	0.10901455748099	0.36052194172673	0.893097956335834	0.934168617960964
ANGPTL1	-0.0704927866348674	0.123933719795678	0.569495780367052	9.21576105629947	-0.0790945544731357	0.237376757839416	-0.333202606662286	0.738981350619167	0.900912968928047	-0.260103356314808	-0.299593854047966
FAM20B	-0.0756687029114062	0.064725038876221	0.242371684476154	26.6926255183669	-0.141058458038719	0.117304762579098	-1.20249557594564	0.229171579149436	0.527358199010807	-0.277360756124274	-0.446942042929312
TOR3A	0.161076008445351	0.104316544208415	0.122562175772773	9.99140656113559	0.246499651613288	0.189350341271834	1.30181783649077	0.192978664954534	0.485368063637116	0.511987045960378	0.474658796550722
ABL2	-0.0100553415283058	0.0433433252431021	0.816543567616914	93.6434832586694	0.00833119971656874	0.0877917829417545	0.0948972607390384	0.924396432315236	0.975369459560884	-0.0585944643734529	-0.0916981954440137
SOAT1	0.128371393487197	0.0802216388279136	0.109552212309099	26.372711537526	0.227034093220434	0.140456886757636	1.61639702019161	0.106008502214183	0.355863806037526	0.402944204887818	0.428370318748232
AXDND1	-0.396723355954179	0.155619803012657	0.010793583844783	11.7070739786016	-0.585424074705854	0.26521307022248	-2.2073726389682	0.0272880362844756	0.162554713500537	-1.34781248142795	-1.50362932454552
TOR1AIP2	0.0186409324070567	0.0503994184092295	0.711483797755726	45.4831607594624	0.0328353451594906	0.0891350995642646	0.368377275843137	0.712591939228008	0.887702160954601	0.0370838746656122	-0.0334281181355676
TOR1AIP1	0.0507520962907156	0.0506794135113526	0.316616952348352	45.7300824313542	0.102037770076995	0.0970930642092257	1.05092748805531	0.293291894506346	0.59686221023657	0.144148047244953	0.131133043944854
CEP350	-0.159914238315336	0.0413866804696513	0.000111588229275794	306.392176133257	-0.217947930241426	0.0719373892661482	-3.0296891847865	0.00244805529448456	0.0346080107734233	-0.55824993766264	-0.629782758590814
QSOX1	-0.317983999188993	0.16077644553599	0.0479510311870957	10.9507589481994	-0.437689327083689	0.248617687052718	-1.76049150916153	0.0783245058968672	0.300979679190332	-1.08528185151876	-1.15232080064129
ACBD6	0.0737386759092665	0.0440975200377506	0.0944902418939137	161.321292427729	0.133282541459567	0.0845317738922792	1.57671530269094	0.114861047679901	0.370550957059929	0.220789278195218	0.205432115021953
XPR1	0.0529574871542062	0.0524937733480719	0.313054400060678	178.103878437192	0.0888182131184193	0.0877937663209059	1.01166878743724	0.311696444095188	0.61428368265943	0.151501201707655	0.099697358593007
KIAA1614	-0.0486498594169455	0.0825496060085178	0.555632610864498	33.0754897434059	-0.0329897992528721	0.133734849986517	-0.246680646489664	0.805155385641464	0.929669695389784	-0.18727526021183	-0.189958214754625
ENSG00000243155	0.0429882363596472	0.142338019636454	0.762640524547051	5.8417210487871	0.111469844332934	0.259596346089605	0.429396815525508	0.667634470865139	0.863537430295605	0.118261995822048	0.153562216076271
STX6	-0.0886065221542999	0.0628810693192317	0.158801804809197	37.3089223285916	-0.0855793726575591	0.122774842478298	-0.697043229134555	0.485775740650761	0.754188032551368	-0.32049768249792	-0.315014545123186
MR1	-0.257236055141327	0.0876741194651747	0.00334621888880912	15.9447240568732	-0.317899274864386	0.157858823932947	-2.01382011435369	0.0440284231206573	0.217656325234961	-0.882737702420847	-0.867463872255006
IER5	0.466507825499746	0.150631380284044	0.0019547918846209	6.13438260520289	0.806900989322887	0.318724774593155	2.53165443556397	0.0113525812138317	0.0955033039336624	1.53034953480727	1.80727532660512
LINC01344	-0.323499469321249	0.139122559198776	0.0200567760497558	9.10581908376095	-0.403485542365639	0.219775763475136	-1.83589644274532	0.0663729739134533	0.273944130239041	-1.10367138259386	-1.07098529010881
GLUL	-0.012067596827478	0.0910140154653895	0.894517219827327	583.856228113086	0.0357544816367259	0.144004871885901	0.248286611199205	0.803912657453576	0.929459749965683	-0.065303671470549	-0.0264865045788484
RNASEL	-0.29582759888626	0.121833594049508	0.0151769728113556	7.70739440663438	-0.437548233846538	0.229241935421349	-1.90867448855865	0.0563040961538659	0.25083369847556	-1.01140858194986	-1.15198528541773
RGS16	0.677777717625572	0.203263194580448	0.000854580472417036	18.7547219770915	1.18330987560746	0.34170433172514	3.46296422299759	0.000534259428523066	0.0122901715029158	2.23475988484411	2.70236366806466
NPL	-0.0959975591687741	0.0614708165679317	0.118364104480621	408.888205640983	-0.0990302808797243	0.103372580633792	-0.957993698837309	0.338065935960913	0.640078649723798	-0.345140677853833	-0.347000376410389
DHX9-AS1	-0.0320524685847037	0.148871364040175	0.829531000255477	4.29265941040419	0.0603646550492431	0.277246186682509	0.217729433077362	0.827639929509259	0.940454999354179	-0.131936689399883	0.0320357038638813
DHX9	0.0861423480060942	0.0484331421684744	0.0753082050382936	86.5412643634034	0.162779326003184	0.0931923808234953	1.74670208620901	0.0806890283262729	0.304821167772439	0.262145265626995	0.275574529076372
LAMC1	0.100382525452706	0.0696072468963677	0.149266406394935	83.8493344526786	0.163477308491014	0.124389501538066	1.31423718617432	0.188766398109624	0.479922353600692	0.309624479436505	0.277234309198905
SMG7	-0.0690728368660271	0.0445044791139104	0.12065208788405	86.6460025537702	-0.0750661670079653	0.0833233175293375	-0.900902283223842	0.367640277153276	0.663116479196655	-0.255368998268618	-0.290014476976008
ARPC5	-0.0149751431048633	0.117175914151175	0.898306836209563	20.2099719491758	0.0015843610746391	0.208831147094419	0.00758680444312632	0.993946663940323	0.998484142704107	-0.0749979334895853	-0.107741962820787
RGL1	-0.100977540149651	0.0489577099995639	0.0391557610100816	345.392085861285	-0.133097886084081	0.0803087941266377	-1.65732641775446	0.0974534990484164	0.339280309310306	-0.361744795509305	-0.428012056397169
ENSG00000289581	-0.291477325342882	0.0979542944909231	0.00292371940350216	15.8570378555328	-0.403621036220945	0.169460670629549	-2.38179770398339	0.0172283588449258	0.123558527014187	-0.996904017770779	-1.07130749018071
COLGALT2	-0.330268472902687	0.123815733499267	0.00764362512733277	107.560784039939	-0.479074690074421	0.198766228659375	-2.41024188719408	0.0159419471506315	0.118389486743855	-1.12624041093114	-1.25073387554429
TSEN15	0.104168723415721	0.0706275024398281	0.140238592521073	64.4886815541975	0.180622694115508	0.125890675751918	1.43475831737884	0.151355979600295	0.430269828800838	0.322248318098986	0.318005490064996
C1orf21	-0.0356056909408481	0.0408980418075693	0.383974523064147	422.889956377354	-0.0420619229663389	0.0785658227589312	-0.535371762037042	0.592392812419124	0.820266384740638	-0.143783747106334	-0.211531435961905
ENSG00000285847	-0.326509826783915	0.0966419271930871	0.000728685117453586	27.2906411658795	-0.438480171378562	0.168760896276216	-2.59823324628999	0.00937048194908778	0.084072929247073	-1.11370843488123	-1.15420140318295
EDEM3	-0.130404812588046	0.0406580007199434	0.00133959618194952	73.7570264589856	-0.145273375355862	0.0807484151200061	-1.79908639866133	0.0720050148262517	0.286925687266038	-0.459860409951013	-0.456964982047542
NIBAN1	-0.379327382785588	0.496855416434868	0.445191332762063	8.35778184685681	-0.898628067264089	0.880973101732291	-1.02004030031914	0.307709348151613	0.610612902879556	-1.28981129902748	-2.24841844205192
RNF2	-0.0948375822007606	0.122595321252692	0.439177786437669	11.0081074817946	-0.108636038151999	0.226643200568301	-0.479326262070061	0.631706541968581	0.841671463343097	-0.341273114076281	-0.369842561222154
SWT1	0.0339047035194054	0.0389430853986861	0.383960627469606	88.3009992270883	0.0418010208201698	0.077969562014002	0.536119733655334	0.591875802576977	0.820093696959185	0.0879759267414853	-0.012108027007022
IVNS1ABP	-0.019296029906274	0.116104201036756	0.868002869129075	9.14948268603571	-0.00144189743863272	0.233446906679811	-0.00617655405736597	0.995071854213329	0.998624004294902	-0.0894045171898246	-0.114938309166936
TPR	-0.0274457212434407	0.0553718916936489	0.620133173572263	96.6065183135853	-0.00759830661937247	0.095994856463948	-0.079153268198553	0.936910714486176	0.979871024725782	-0.116576997232966	-0.129578054092534
ODR4	0.0102668514998724	0.0415077617242806	0.804639106845382	62.8041648364036	0.0431986760801846	0.0802949590593706	0.537999851874179	0.590577150855063	0.819413307653151	0.00916324099788019	-0.00878444731960439
PDC-AS1	0.012765969163108	0.123595816211658	0.917734370407802	39.8028231514255	0.0356019905365569	0.197404103571493	0.180350812837399	0.856877166732509	0.95138419258908	0.0174957313978592	-0.0268491235576002
LINC01036	-0.408406514675428	0.117473281865992	0.000507832500959018	14.4073582575095	-0.569397055978506	0.202073764951074	-2.81776833383774	0.00483586878167175	0.0533125046174544	-1.38676615268495	-1.46551758453639
BRINP3	-0.139588038678786	0.0561653850087156	0.0129440956765425	307.850664985403	-0.184691394717616	0.0964655322055069	-1.91458431312187	0.0555455372514634	0.249098735052414	-0.490478873566233	-0.550699776468569
ENSG00000225811	0.518135114640689	0.162341910306412	0.00141473024003943	4.49299459807369	0.644804315009218	0.322265307139047	2.00084930250034	0.0454086324265365	0.221145593681245	1.70248384343638	1.42181459851318
BRINP3-DT	-0.0106411445997172	0.143656548620676	0.940951894356647	5.41723340958974	0.0312628536630896	0.275658841999116	0.113411394448178	0.909704406532298	0.969861784004533	-0.060547633102009	-0.0371674528238796
ENSG00000241505	-0.265429582482847	0.175828560238603	0.131147281393471	4.96474146814168	-0.151139522399083	0.304989587895189	-0.495556335028142	0.620207466402788	0.835100842576672	-0.910056339281981	-0.470914492856128
ENSG00000285280	-0.0835114348454659	0.258524031990681	0.746671301313408	10.3265421728993	0.0191471598789855	0.400323951182586	0.0478291639119354	0.961852393707336	0.987370469344694	-0.303509780442541	-0.0659781867092814
RGS2	0.126779088420622	0.258391746812425	0.623676266836003	8.42385903439347	0.308502014979527	0.414166060184551	0.744875171186312	0.456347186165343	0.732853853812261	0.397635184477831	0.622098441612931
UCHL5	0.0138753075664306	0.0911552565784044	0.879016410175111	21.607171237618	0.0300568006231357	0.160556821793682	0.187203510180085	0.851501072767539	0.950821335300267	0.0211944574450537	-0.0400354085352877
RO60	0.010204043750397	0.0726923787295026	0.888365327846241	46.9806586691985	0.063128783803663	0.130271643190464	0.484593440733419	0.627964767439471	0.839751388522693	0.00895382910133509	0.0386087139933602
GLRX2	0.427307007852566	0.158771275489504	0.00711662661718155	4.72173446468409	0.619169039094349	0.339428128198785	1.82415359145408	0.0681288554251401	0.278646852073867	1.39964723074147	1.36085472897346
CDC73	0.05859928302944	0.0349007068885063	0.0931464811426295	114.044125065655	0.107424705110443	0.06843497309803	1.56973401533397	0.116477004216064	0.374032530435763	0.170311924652233	0.143943003859015
ENSG00000227240	0.447893727880471	0.342370541149136	0.190800940102366	3.15299024953869	0.684687798455812	0.612506058520837	1.11784657299438	0.263632526595587	0.56511027618362	1.46828691486802	1.51665625170107
KCNT2	1.99796892368511	0.539978609636434	0.000215523852890376	9.20226331989766	2.86113302066231	0.93126209981708	3.07231768717346	0.0021240353728139	0.0315757641328438	6.63650563393593	6.69217366164216
ZBTB41	0.122075770750666	0.0647282024645652	0.0592983254966719	36.1511627757326	0.180475687968961	0.115168034601004	1.5670640607371	0.117099718659244	0.375095900183335	0.381953510137528	0.317655914131239
ENSG00000290127	-0.118129479802372	0.125739719533735	0.347486282045156	14.8947763016486	-0.147999578759049	0.217229019131106	-0.681306665891288	0.495677466294996	0.76083184790817	-0.418932327973176	-0.463447806899861
CRB1	0.0701114428801343	0.0582353843298341	0.228615861236995	490.292960558335	0.137179910551212	0.103223949047727	1.32895429613708	0.183863048851576	0.474672063753281	0.208695456108186	0.214699934575126
DENND1B	-0.0111394274818711	0.0537944873560254	0.835952244016	70.3467449170202	-0.016409242563391	0.0947756039563738	-0.17313783166124	0.862543088609989	0.953048460999129	-0.0622089943868735	-0.150530179103939
C1orf53	-0.432932198259265	0.249165541214027	0.0822939497794272	1.99481435164535	-0.360849838351157	0.392935412805708	-0.918343897218508	0.35843885240206	0.655068447991701	-1.46853902237475	-0.969598944079696
NEK7	-0.073778968773385	0.0306234656657953	0.0159862247028191	144.9183149882	-0.123825964767557	0.0600811206522683	-2.06097961261784	0.0393049851298937	0.203659074795372	-0.271060055763016	-0.405963722854171
MIR181A1HG	-1.24650984522444	0.417977432009106	0.00286145731151947	3.84294809243824	-1.45341411561524	0.630951925122759	-2.30352592288621	0.0212492703488865	0.139942461496544	-4.18114756926397	-3.5676819928813
LINC00862	0.477666307804806	0.132383215790608	0.000308318103640093	27.1790065304237	0.69710315419706	0.229377961783494	3.03910257453174	0.00237284048327685	0.0338884579353732	1.56755384417335	1.54617957217513
ENSG00000230623	0.281164384354837	0.158763449208743	0.0765666556389689	8.3117803999839	0.494935157945489	0.287736015766603	1.72010151953642	0.0854139895857688	0.314696555405965	0.91238245516225	1.06543051694638
ZNF281	0.0485347511254527	0.112997807716454	0.667545275250975	9.61115948025045	0.0911304819378839	0.244241651367303	0.373116057100504	0.709062068395583	0.886009715469794	0.136755035073181	0.105195860190704
KIF14	0.214229791359371	0.315077375370634	0.49655032938944	1.86055733808259	0.264468076937334	0.504116824301948	0.524616644769879	0.599849713474864	0.824430948665049	0.68921094876782	0.517387139605251
DDX59	-0.00625124693263616	0.0715378104317531	0.930366432362639	21.4978764343416	-0.000227161167883733	0.12862068685161	-0.0017661324429546	0.998590830924019	0.999606934600664	-0.0459109552432785	-0.112049705009293
DDX59-AS1	-0.250530737411799	0.12505388990781	0.0451362802671782	15.9965948316314	-0.307907064853472	0.214542730079122	-1.43517827306438	0.151236303270602	0.430267382029335	-0.86038101372546	-0.843702715140817
CAMSAP2	-0.00971757221038626	0.0336498529325496	0.772745924490781	218.477530960492	0.00457335999342365	0.0661773811607932	0.0691076001075294	0.944903971483197	0.98297378610259	-0.0574682830653955	-0.100634218603461
INAVA	-0.290222120940043	0.232997212331019	0.212910031764253	2.02174519962986	-0.361856688487971	0.411485294665994	-0.879391543704356	0.379189015572163	0.673038455197949	-0.992718949260189	-0.971993201632843
KIF21B	-0.0994738743815481	0.121827414014304	0.414205819590741	26.8970137974214	-0.123981358178322	0.211555841200586	-0.586045544640716	0.557844909020071	0.799776961718959	-0.356731313846633	-0.40633324343507
TMEM9	0.098401759133953	0.0828936203239424	0.235194161700509	22.1853981260641	0.197507236344038	0.159650426558562	1.23712313585075	0.216041371753675	0.51191958463953	0.303020262044739	0.35815639364439
IGFN1	-0.945834570108025	0.357647381258209	0.00817873294510181	9.47223260586454	-1.14765496898575	0.537160373092997	-2.13652202670403	0.0326368875545016	0.181094660737055	-3.17864421366973	-2.8405964818454
PHLDA3	0.0227396709483	0.148606042035144	0.878382639181903	12.128983474835	0.0709492409401704	0.266995282229718	0.265732189526582	0.790445470731937	0.924046557564722	0.0507497776558362	0.0572055119512056
CSRP1	0.25790710979823	0.0637702798919652	5.24762898150532e-05	221.653515334714	0.42154411589991	0.113501788448301	3.71398655177949	0.000204019640465662	0.00608235675863601	0.834838680483907	0.890908956759565
CSRP1-AS1	0.416492960956478	0.0704811766503959	3.4360760858655e-09	29.6182638006925	0.606095765926672	0.132258455153206	4.58266176801007	4.59094298152894e-06	0.000393738104733795	1.36359132858362	1.32976690181665
NAV1	-0.0365593903978328	0.064103704443065	0.568463157100932	431.461295098279	-0.0202717056001308	0.0976879729617298	-0.207514855570526	0.835607792105703	0.943599238026724	-0.146963545995635	-0.159714993170444
IPO9	0.0244686152132018	0.0365403765743884	0.50309223920834	106.381235518	0.069807475583551	0.0828600785825139	0.842474165819613	0.399522594330718	0.690035719052661	0.0565143767786886	0.0544904303029476
SHISA4	0.0658552308787672	0.083233606002624	0.428821670973012	18.5766351759507	0.182583133251496	0.161318690208897	1.13181636309508	0.257711646891437	0.559600417153003	0.19450450937391	0.322667351882564
ENSG00000223774	-0.709735036427949	0.129858099796093	4.61692139947069e-08	18.7962597240243	-0.997203326502873	0.232300474904632	-4.29273046864094	1.76489201591569e-05	0.00109981618644689	-2.39144754551379	-2.48282726850635
LMOD1	-0.582243542140311	0.166423483528743	0.000467767291386286	34.174299458505	-0.813236835110028	0.255481986378773	-3.18314745644861	0.00145683401768434	0.0242513010658444	-1.96636885960058	-2.04536081204108
TIMM17A	-0.0280642134799943	0.0949706905470733	0.767608941054481	11.6836194059307	-0.0249271094375462	0.180907697914073	-0.137789103089389	0.89040709668474	0.964256365444627	-0.118639157290237	-0.170785395202627
RNPEP	-0.0223372557484407	0.082907503194134	0.787603562275673	15.3639051815558	0.00918370539495049	0.156154237591012	0.0588117590443099	0.953102042311112	0.985498470168956	-0.0995444899917507	-0.0896709640965298
GPR37L1	0.0732961024176362	0.0353148997391409	0.0379401454327142	140.788815643553	0.197023808082901	0.0853573704469782	2.30822255947173	0.0209867610466479	0.13904279691089	0.219313661650809	0.357006816638523
ARL8A	-0.00724155361601983	0.0798607059826175	0.927749004091708	21.0630150645753	0.0119494532963293	0.153798488296468	0.0776955185235309	0.938070259031653	0.980204041268947	-0.0492128089549785	-0.0830941036871591
PTPN7	0.158492934606421	0.129160544949797	0.219784920881639	8.83235057473955	0.17998036211754	0.285636012292797	0.630103888766824	0.528626615572634	0.782865300186274	0.503374631154164	0.316478045034665
LGR6	0.509694241243149	0.306542454941313	0.0963685160715208	8.200777763902	0.699914752030515	0.459541574055031	1.52307166869455	0.12774077599448	0.392420414719266	1.67434051205702	1.55286546226248
PPP1R12B	-0.0776239275903176	0.0398348291051834	0.0513378731132439	440.503490837492	-0.0596976228247135	0.065459324257063	-0.911980432157794	0.361779018478491	0.657079963622316	-0.283879813272522	-0.253468568457699
SYT2	0.367859659284394	0.170974358726059	0.0314329162386126	4.217329698474	0.571192878854875	0.319922276333058	1.78541139867431	0.0741946110934823	0.291850627196062	1.20143949185206	1.24676894815616
ENSG00000226862	0.281234324497493	0.227003783526519	0.215383615302368	2.1048663335215	0.460504398009644	0.437589527710471	1.05236613046722	0.292631601735304	0.596565012636632	0.912615647690887	0.983555266576047
KDM5B	-0.0593725709416619	0.0462392360548643	0.199131423405133	95.9710444544249	-0.0900290337010161	0.0839175215146312	-1.07282760591683	0.283348472248954	0.586040050691504	-0.223026634449154	-0.325595697345066
PCAT6	0.0663474850927486	0.212058560728321	0.754376839565786	3.01743755290083	0.134385991096334	0.381098731424343	0.352627757626143	0.724367525148887	0.893428059759625	0.196145770036698	0.20805608310891
ENSG00000291234	0.251626707798846	0.296331961034659	0.395804547041764	1.70232635723468	0.381640370801881	0.478046450499023	0.798333238126745	0.424677134508325	0.709925722221932	0.813898734303015	0.796019122009979
RABIF	0.0529429052853877	0.165099123840794	0.748457870981807	3.83801557927065	0.0724954785254334	0.285671018017858	0.253772605385197	0.799671238496364	0.927493239942649	0.151452583235731	0.0608824156751231
KLHL12	-0.00900887857223072	0.0836840043911115	0.914270531986596	16.5460252959246	-0.0362912386723066	0.159533086244335	-0.227484088264451	0.820047340658484	0.936333155265411	-0.0551053759388812	-0.19780893253002
ADIPOR1	-0.00977999043727511	0.096338356607643	0.919139985034985	11.7068527447002	0.0239052830721542	0.185459133646672	0.128897847208202	0.89743848013863	0.966040679941565	-0.0576763962262867	-0.0546635213211385
CYB5R1	-0.122530303577612	0.0840989866939613	0.145122682459667	14.204290737315	-0.119928485671618	0.168314855131517	-0.712524664432677	0.476139943831589	0.746494261838767	-0.433605435365689	-0.396695641714292
TMEM183A	0.138250563090061	0.159511274422266	0.386099047450132	5.90293412786049	0.187499618691518	0.292406396275802	0.641229539023713	0.521373560534489	0.778490037975658	0.435883064504795	0.334358597649255
PPFIA4	0.27738715112326	0.200271623871066	0.166035746343006	24.4666845438549	0.424720992292765	0.309600476617844	1.37183571851222	0.170114585163375	0.456587437373181	0.899788506464433	0.898463467625582
ADORA1	0.484089565562227	0.1044216837005	3.55369951194298e-06	28.1063387449225	0.733878399993466	0.172151680610437	4.26297551897948	2.01722625964149e-05	0.00120486042736586	1.58897009615206	1.63362993524065
CHI3L1	0.373706280038048	0.178264741355059	0.036050662316855	155.803707732488	0.573561807688158	0.31241452624271	1.83589993265091	0.0663724576704797	0.273944130239041	1.22093313635661	1.25240218546187
BTG2	0.489127350420347	0.150090960480532	0.00111855802563402	29.6839523922598	0.733326266803824	0.263596840148851	2.78199945943859	0.00540251300818133	0.0575854860094484	1.60576694192886	1.63231698010332
PRELP	-0.00194067875985313	0.158228815692842	0.990214179433768	18.8411995116839	0.0673242346991339	0.2697633000603	0.249567805124288	0.802921598638431	0.928786806509325	-0.0315387756350297	0.0485853625809361
ATP2B4	-0.0475585765288998	0.0580991667304255	0.413028433117248	436.030460687638	-0.0361016181043634	0.0914067476636241	-0.394955722932152	0.692875564982794	0.876237306623044	-0.183636734374464	-0.197358020859623
ZC3H11A	0.681094227244708	0.217884139284971	0.0017723361293197	2.0492299075318	0.940715263522573	0.375621464713107	2.50442360699774	0.0122651088729453	0.0995253181907507	2.24581770135648	2.12548140813333
SNRPE	-0.343385836134492	0.107094607613046	0.00134417104365453	10.2580463494258	-0.507183994607947	0.222452939448261	-2.27996085763528	0.0226100100818502	0.145692663041566	-1.16997596800793	-1.31757690633148
ENSG00000286383	-0.0281046170479843	0.295053529304121	0.924114187771855	3.45438128466013	-0.128152296872709	0.489861431561326	-0.261609280943493	0.793622688001009	0.925238468743734	-0.118773869771908	-0.416251602789278
ENSG00000286572	-0.366191073596733	0.24094762758829	0.128562429031196	2.44106358066596	-0.449703858160461	0.369423786687858	-1.21731159271678	0.223485685221193	0.520306403847368	-1.24601257285403	-1.1808909728311
SOX13	0.279062860741957	0.066011563907462	2.36318488338023e-05	54.7946947449131	0.42440000371397	0.115689491849167	3.66844038235809	0.000244034581847188	0.00689397693718306	0.905375612072283	0.897700167009975
ETNK2	-0.0541927218694378	0.136237708857366	0.690791895496395	8.34545466448988	0.0125087956405544	0.253528357617331	0.0493388422427872	0.960649265562782	0.987059795137365	-0.205756122018872	-0.0817640054098775
PLEKHA6	0.0171254654434488	0.0745694159929254	0.818357507606298	146.603351202469	0.0285877056287633	0.124270259540607	0.230044628010308	0.818057091378556	0.935849702183116	0.0320310457766359	-0.0435288696353668
PPP1R15B-AS1	0.250448415807233	0.29267452611723	0.392150840588772	2.17453768831928	0.561272200400594	0.491542164714869	1.14185972372517	0.253512332423029	0.555138195643059	0.809970105070017	1.22317789080508
PPP1R15B	0.33273672739259	0.0753591640927999	1.00848902447505e-05	26.0022804193331	0.47867778396799	0.162583027584817	2.94420513062638	0.00323785317992448	0.0413946080728231	1.08433356398284	1.02677099949012
PIK3C2B	-0.0584964728654645	0.16894733207223	0.729161694966774	17.5290315500915	-0.0792054861310058	0.274278663908996	-0.288777424398151	0.772751709156597	0.916154772040168	-0.220105571981089	-0.299857645996765
MDM4	-0.0268323819448114	0.0299532121640337	0.370354338062397	120.233676631723	-0.0103097787561024	0.0665323810295905	-0.154958812484361	0.876853787888184	0.958898165810135	-0.114532017961706	-0.13602584846247
ENSG00000240710	-0.230629544960478	0.2887074550469	0.424386243405408	1.7662166680057	-0.217048717173385	0.487197929030031	-0.44550418677992	0.655955434810925	0.856758022917034	-0.794026997070609	-0.627644458558537
LRRN2	0.206034068681789	0.111175019481519	0.0638478693723208	41.6282453452142	0.346501753014703	0.189607952564129	1.82746424044376	0.0676299981002399	0.27736844907174	0.661884992276672	0.712460608217274
CNTN2	0.192596624557235	0.608810577785007	0.751737613866667	2.19080958166774	0.0323751326514905	0.889359788243704	0.0364027394530896	0.970961229861111	0.990384559865756	0.617082230159764	-0.0345224888199868
TMEM81	0.419253673905951	0.273591439008881	0.125421816957776	1.80764134146534	0.658490819377838	0.462737305854608	1.42303378406394	0.15472636184334	0.434648332077768	1.37279602289913	1.45436066993198
RBBP5	-0.138907319759205	0.0729740359678914	0.0569731144877357	21.2145224684557	-0.193536452172121	0.136928404767451	-1.4134134732732	0.157534186353478	0.438150961678956	-0.488209238988422	-0.571733041345002
DSTYK	-0.0408303733960895	0.0456877209641635	0.371491126957962	61.3317905202371	-0.0340430026553289	0.0822329279132856	-0.413982616443223	0.67888683782073	0.868152888493187	-0.161203741787526	-0.192462698896936
TMCC2	0.0323174921749024	0.175480151446211	0.853883166013554	16.1222888836444	0.0590461350290327	0.272645652851058	0.216567307828263	0.828545565641623	0.940820032397101	0.0826838896816193	0.0289003052559457
NUAK2	-0.273121381198522	0.301790345656459	0.365463423948487	2.29500706464355	-0.0689237583579277	0.475469679186971	-0.144959313653362	0.884742995412866	0.961870112447041	-0.935702126152998	-0.275408024866447
KLHDC8A	0.703688360360679	0.266260554928526	0.00822099403443523	6.01829794943093	1.11798274953243	0.405597421391605	2.75638524943436	0.00584441156037383	0.0605588221410731	2.32115044781105	2.54701784318791
CDK18	-0.519581250916557	0.311634068940266	0.095458741320818	10.0502729761767	-0.669243015738119	0.469151002093496	-1.42649810562431	0.153724613337281	0.433685970555447	-1.75744194601676	-1.70294809635247
MFSD4A	-0.723676851417459	0.361199949388485	0.0451198618498303	2.56277083169924	-0.94540722069845	0.588202157982486	-1.60728281572642	0.107992342182785	0.359129833100994	-2.43793196730287	-2.35965777881611
ELK4	0.0671841272762324	0.0958448253127592	0.483323169532314	13.3435983283623	0.104247873090861	0.183416461123076	0.568367050877233	0.569785758700712	0.807345338347091	0.198935279736322	0.136388598511228
NUCKS1	-0.0943903926206564	0.0362996798932667	0.00931397893928867	165.541277497903	-0.101129155910781	0.071417724285907	-1.41602322003331	0.156768706114529	0.436777122770329	-0.339782106694754	-0.351991434376697
RAB29	0.248126859685031	0.0623357668623737	6.87735295649223e-05	28.7776826682394	0.334946195709617	0.117781870257565	2.8437839794627	0.00445812619440363	0.0504963730165447	0.802229635549181	0.684981861036395
SLC41A1	0.0212360803041785	0.0509868056090867	0.677043080202943	52.7933672418134	0.0347872558764505	0.100144544225491	0.347370454830985	0.728313026645357	0.895207091815392	0.0457365464695064	-0.0287865366267828
ENSG00000286619	-0.0160305684670681	0.262124251302349	0.951234674017956	131.959332471183	0.00253169044252484	0.423269513344527	0.0059812728361188	0.995227663205683	0.998631273741636	-0.0785169041358412	-0.105489243760175
RAB7B	0.198447651827941	0.196163766703218	0.311708899217288	3.77838493665021	0.388641115428592	0.374402072163686	1.03803142216232	0.29925542640927	0.602358903676671	0.636590566754071	0.812666669730643
SRGAP2	0.206559170554526	0.117677995438408	0.0792094808345168	19.112798467584	0.320113179801377	0.208652768440754	1.53419090575006	0.124982694289474	0.38707603320318	0.663635772713284	0.649709421697353
IKBKE	0.0800396610945104	0.162628681655237	0.62260480857692	6.10726181754112	0.0659987649493714	0.285240074105054	0.231379707625037	0.817019828442728	0.935046849440648	0.241797852276711	0.0454334377375018
RASSF5	0.136343856725263	0.303887913331794	0.653673369504871	3.24536530041518	0.190771921260677	0.514832349051026	0.37055154287084	0.710971579609466	0.8869485552145	0.429525775804875	0.342140028922819
DYRK3	0.560374664829636	0.101852202290461	3.75844948145627e-08	24.9342951879088	0.878467596216578	0.193498403227194	4.53992168186077	5.62751273334244e-06	0.000456866616273879	1.84331780720947	1.97745843811629
MAPKAPK2	0.21307892258863	0.066718962267916	0.00140472410500338	52.1530161881546	0.337734409094708	0.123386035628012	2.73721744422457	0.00619613224660299	0.0627644552950869	0.685373753294832	0.691612143650419
PFKFB2	0.412242032800155	0.11442273563285	0.000314809854896334	111.199560830931	0.611403493051888	0.198547622231674	3.07937957745209	0.00207432210461089	0.0311688794946204	1.34941799910232	1.34238850784813
YOD1	0.684446914636623	0.119581646369032	1.04241848916118e-08	31.6912257836565	1.03842654234976	0.217805255181507	4.76768359645129	1.86356146588072e-06	0.000202377934775254	2.25699614081862	2.3578357166902
CD55	0.00684319162932244	0.33863116426499	0.983877132655506	2.63115255785314	0.228040410327886	0.565370559179867	0.403346807903624	0.686693111823777	0.872464909377866	-0.0022518329795554	0.430763308774538
CD46	-0.152055236836768	0.0511014590777847	0.00292458252997269	62.6680822100064	-0.197870350865579	0.0954310081932703	-2.07343875551273	0.0381314652979292	0.200737750050951	-0.532046667869893	-0.582038914386077
MIR29B2CHG	0.11828156980281	0.0536547233610942	0.0274895506423619	157.17751909848	0.182443131333921	0.098726306905988	1.84796876386404	0.0646068617005296	0.269289733461443	0.369302988139829	0.322334431782191
LINC02767	-0.0198856309279822	0.255405996264125	0.937940290038653	2.10935776522267	0.0372271626561768	0.441413181518476	0.084336318476295	0.932789037279373	0.978667745260993	-0.0913703489413561	-0.0229845160253616
PLXNA2	-0.127220032036234	0.0573100226454501	0.0264285033505708	248.143503273481	-0.182860231209014	0.0968738526377479	-1.88761183983057	0.0590780794326882	0.258171361492626	-0.449241800925758	-0.546345327974979
LINC01717	-0.166222178849375	0.18892686541203	0.378955267846572	3.57621322329442	-0.226917466183594	0.301979834317891	-0.751432514347037	0.452392400971154	0.729738226087871	-0.579281702079633	-0.651112029345775
HSD11B1-AS1	-0.3125681445835	0.158357505190315	0.048402979792914	8.71589713502614	-0.407172042359766	0.271370809666866	-1.50042682505023	0.133503875218169	0.402164318145482	-1.06722445583395	-1.07975166966511
G0S2	-0.337514233776721	0.314377426475477	0.283003953443281	5.36869643658528	0.323852362165214	0.493587056354648	0.656120046090759	0.511746887342311	0.77172722668285	-1.15039903051581	0.658601078250676
HSD11B1	0.175450091776728	0.259120555288574	0.498343576935418	1.77282480441532	0.350941317146309	0.51285789877723	0.684285682219252	0.493794786288577	0.759340082659535	0.559912725142734	0.723017750304399
UTP25	0.0560907148890514	0.108277755204741	0.604439984225565	9.10239836608963	0.0650100981549277	0.188439302853737	0.344992245091181	0.730100200769635	0.89589814055847	0.161947924727388	0.0430824195932977
SYT14	-0.318919293287386	0.137286352345156	0.0201779406829931	52.7192493111862	-0.432788138296794	0.20850002680464	-2.07572221898228	0.0379196497368602	0.199989978618496	-1.08840028376014	-1.14066592982848
SERTAD4	0.0217597221259355	0.24493594209219	0.929210323549757	2.06103006628952	0.223220316404682	0.54565858781113	0.409084217477662	0.682477858056192	0.870481978197967	0.0474824588437035	0.419301278964386
HHAT	-0.405490434338262	0.0704519646245848	8.63555883379691e-09	49.1750106173663	-0.580225912028459	0.125450946920114	-4.62512182070609	3.74378299292055e-06	0.000334818324992531	-1.37704343663502	-1.4912682592809
KCNH1	0.581629278424925	1.04092884610312	0.576325605827839	5.77356248075624	0.536441080819723	1.8117155078539	0.296095649948471	0.767157035961049	0.91385158639925	1.91418436397204	1.16413027941202
RCOR3	-0.0735202862447876	0.0316454521776631	0.0201657440091102	121.475446912582	-0.122748862774444	0.0756191996117938	-1.62324996038836	0.104535981739786	0.353255154297066	-0.270197563485086	-0.403402408624544
TRAF5	-0.0934693468827375	0.0912507746076546	0.305687500003437	14.1402527038369	-0.239492840974836	0.19261101511016	-1.2434015823958	0.213719887475657	0.509278293116065	-0.33671118095082	-0.681015870023474
LINC00467	-0.197485005953804	0.08500205810903	0.0201632159156812	34.0752820428134	-0.277187115252616	0.150264468993432	-1.84466172947865	0.0650867612742949	0.270437514422685	-0.683517373155076	-0.770651653542971
SLC30A1	0.305604011710807	0.0958137476635001	0.00142487937624871	28.8342407062937	0.488677131722492	0.169494333729073	2.88314730629058	0.0039372327511383	0.0470187683851746	0.99386839850876	1.0505491299312
ENSG00000226868	0.171769731775131	0.361812774731524	0.634966914807789	5.26644857042976	0.379237929723375	0.556162507432471	0.681883306866782	0.495312741667411	0.760801826932934	0.547641768543569	0.790306193652626
LPGAT1	-0.40969962349586	0.139217651690394	0.00325183635256788	38.8132928359518	-0.560529167110571	0.224457015153415	-2.49726731297506	0.0125154572317259	0.100808361342216	-1.39107760107767	-1.44443002728609
INTS7	-0.152784536948982	0.118466632415922	0.197160348446148	15.4343457254049	-0.216302632757486	0.199825448392066	-1.08245788761145	0.279049118144996	0.582757848437918	-0.534478280543887	-0.625870293583294
LINC02608	0.483709762067194	0.319300391403745	0.129796461894594	33.9505041566735	0.686734675872336	0.504013076512431	1.36253344977528	0.173029595186536	0.459908924014562	1.58770376562958	1.52152366099635
PPP2R5A	-0.170862898904738	0.0494580484907509	0.00055089806131787	130.632384853737	-0.22086073328406	0.0915354089686219	-2.41284477529095	0.0158285590671847	0.117861452288334	-0.594754665149422	-0.636709311441797
ENSG00000234915	0.252344963357514	0.120750223191954	0.0366349157845391	8.4612951963476	0.412285963677559	0.240981015866184	1.7108649085723	0.0871060538887674	0.318381126211271	0.816293522525824	0.868893365683909
PACC1	-0.136354037621123	0.128058160712904	0.286974546037971	9.65928579472992	-0.136921455172027	0.233417486885438	-0.586594676341575	0.557475958955638	0.799524076058109	-0.479696154863981	-0.43710438189237
NENF	-0.0465615069231143	0.173348814755482	0.788237444455176	15.2818987604938	-0.00629745179337657	0.285597200743227	-0.0220501173575523	0.982407977370807	0.994840509448947	-0.180312331910131	-0.126484662753734
ENSG00000260805	0.769678390321967	0.261971423974283	0.00330311210799608	2.03155233563352	1.25923864965191	0.465581062758272	2.70466037040193	0.00683742566556494	0.0673830918272882	2.54117261772955	2.8829198741079
ATF3	0.975025632015241	0.241653641227939	5.46473621398865e-05	23.9070944803393	1.5870993263991	0.395775752709748	4.01009742393956	6.06936999389349e-05	0.00267820959836081	3.22583582716646	3.66256211974175
NSL1	0.000212741480738173	0.0729662726805884	0.997673679959308	50.9431875880766	0.0213931638278416	0.123660479736578	0.172999198073737	0.862652057963542	0.953048460999129	-0.0243589002150721	-0.0606372608630907
TATDN3	-0.430865222447264	0.0961653143481408	7.44809660293474e-06	18.8646555566014	-0.623106821594286	0.188131076554102	-3.31208874688544	0.000926021649236592	0.0178624983412143	-1.46164736762642	-1.59323769630034
FLVCR1-DT	-0.442602106428543	0.201304773006313	0.0279016284890648	3.28991927189688	-0.489482563950239	0.376096359571203	-1.30148179181609	0.19309359304618	0.485462605247191	-1.50078016818974	-1.27548346808866
FLVCR1	-0.258470809600997	0.071979294039902	0.000329531693539453	23.2657042791852	-0.308242747138947	0.141178994418126	-2.18334709359122	0.0290102589296872	0.168460961923642	-0.886854587285007	-0.844500956922857
ANGEL2	-0.180556746755804	0.0652725253027581	0.00567140407995977	33.5200283666166	-0.249459944214909	0.122536131621708	-2.03580724243065	0.0417697149039011	0.210999133213591	-0.627075630002788	-0.704717324036355
RPS6KC1	-0.129803368141335	0.0543033062589698	0.0168327791525253	151.124551177254	-0.173812088472164	0.0846595475802526	-2.05307131256991	0.0400656617424237	0.206350380619709	-0.457855090172734	-0.524829132766204
SMYD2	-0.315783935059263	0.193109928193531	0.101995646743339	6.56625977300076	-0.359652175915768	0.315788975274173	-1.13890035459127	0.254744717717611	0.556690272979136	-1.07794645730744	-0.96675094095867
PTPN14	-0.155211716820774	0.052106385903868	0.00289430082235224	71.7392201023577	-0.225149353688779	0.0930504282582491	-2.4196487636135	0.0155355047450088	0.116498640784159	-0.542570917908765	-0.646907514154543
KCNK2	1.1140654195629	0.559313532471966	0.0463881541470571	2.34001980790728	1.36780263925803	0.863889949061666	1.58330657827852	0.113351604294273	0.368237374677662	3.68941851957	3.14108158319493
KCTD3	-0.17701660405262	0.0849932545926614	0.0372773404744096	85.8301923848393	-0.230078340606073	0.135320770026904	-1.70024409822918	0.0890850206162218	0.322907807196734	-0.61527218212085	-0.658628488035964
USH2A	-0.771477698930196	0.375136501102376	0.0397319118794974	2.03177792577069	-1.2551647205279	0.628600533972993	-1.99676050638198	0.0458512057125812	0.222136606123177	-2.5973082579314	-3.096251246398
ESRRG	-0.264629758445987	0.0637729645351274	3.33114607701814e-05	462.055953669322	-0.400836276720926	0.103261085465108	-3.88177477425773	0.000103696896058919	0.00389713907795363	-0.907389587649256	-1.06468542079537
GPATCH2	-0.2874197973252	0.0620993023294372	3.68519308471306e-06	60.5219781903095	-0.425580868974888	0.105058955844351	-4.05087662974116	5.10261068917773e-05	0.00236387981068721	-0.983375517791628	-1.12352727296128
SPATA17	0.338150109243869	0.0683514247123139	7.52776318538275e-07	33.378904403866	0.535383842738534	0.12830819384311	4.17263953846298	3.01091086496082e-05	0.0016207241615674	1.10238271507755	1.16161620093221
RRP15	-0.00272590434705028	0.112107225069203	0.980601226237039	11.327284246139	-0.00970098406600617	0.207383475674524	-0.046777999232838	0.962690163903217	0.987451387754116	-0.0341568535124303	-0.134578154081961
TGFB2	0.274998914145481	0.0707322566493262	0.000101121310718014	240.258840088438	0.417033837180357	0.124137045509496	3.35946320833337	0.000780940490685828	0.0159380078359857	0.891825711441627	0.880183657634845
LINC02869	0.119870399421181	0.236409757510165	0.61212320320531	2.99107760069416	0.0994756088113059	0.383922880504243	0.259103100811952	0.795555692377507	0.925597176742386	0.37460042080458	0.125040306070107
LYPLAL1-DT	-0.169566620232552	0.0659276599275771	0.0101109884267265	52.8497316483916	-0.266573081377775	0.123344751688097	-2.16120327561128	0.0306796405054706	0.174282033904039	-0.59043264792287	-0.745411819087938
LYPLAL1	0.13477953940582	0.0375647552590517	0.000333319626708718	132.261140888764	0.20345593698923	0.085111999191976	2.39044951265122	0.0168277626111833	0.121988514048301	0.42431007138306	0.3723022142888
ENSG00000277007	0.644845214534698	0.153386970642002	2.62190648699403e-05	5.30384278689512	0.983959098937882	0.275280111232135	3.57439226006466	0.000351042323243842	0.00910206482779848	2.12495722533399	2.2283138712622
ENSG00000287676	0.484671137269137	0.339137876552376	0.152967699568167	1.67071766457322	0.955702884199582	0.55791724349405	1.71298323424157	0.0867156240541769	0.317685015702531	1.59090915677974	2.16112149268772
LYPLAL1-AS1	-0.248118924950831	0.238230202454434	0.297639329674743	1.96353928349604	0.0219633226858501	0.399259951729375	0.0550100820047617	0.95613043167841	0.98596160681895	-0.852339613965376	-0.0592814412605814
SLC30A10	-0.342443074145626	0.0780958617949092	1.16035456639988e-05	56.611762480221	-0.437098759251183	0.14493606611655	-3.01580394006065	0.00256298924815905	0.0355418177331775	-1.16683263652848	-1.15091644914754
EPRS1	-0.0239401253396115	0.0593220290811019	0.686534726860699	66.0911411371543	-0.0117217902587538	0.108585721834833	-0.10794964623971	0.914035635179714	0.971427426999968	-0.104888734353401	-0.139383566837574
BPNT1	-0.0677189880496151	0.105805942125723	0.522153028796459	9.37824330683807	-0.104890637504232	0.193011171576989	-0.543443349145168	0.586824585937974	0.817846017281416	-0.250855032227031	-0.360936117787722
IARS2	0.0170424789419752	0.0618926877061	0.783043290591949	30.4520854459417	0.0140932830081146	0.116180231487291	0.121305344529773	0.903449186959478	0.968228228924563	0.0317543544319148	-0.0779961449220654
RAB3GAP2	0.0146956947188555	0.0366587757221464	0.688509987709252	115.567207707894	0.0453668789642583	0.0769429208285403	0.589617322500063	0.555447235563794	0.798126301599786	0.0239297700605454	-0.00362852992719191
MARK1	0.113981744174639	0.0585978113604198	0.0517564935033693	123.139277085457	0.193781399536239	0.0952786130450859	2.0338394246413	0.0419677881003325	0.21166142587152	0.35496662603276	0.349296472398213
MTARC2	-0.164949121915423	0.0551555668455738	0.00278415340915429	63.8353856800828	-0.187528900037174	0.0940528958301731	-1.99386630663437	0.0461666669516512	0.223341434220253	-0.575037110143516	-0.557447273732609
MTARC1	-0.251723331320713	0.0878883193567185	0.00418159974912391	24.7850108207479	-0.318368631951571	0.159385455781507	-1.99747605821704	0.0457734927527495	0.221952998781381	-0.864357328023618	-0.868579988457436
HLX-AS1	-0.525096019241013	0.259427468761639	0.0429642733442913	3.99123047000083	-0.66742048018255	0.45631702516321	-1.46262454253999	0.14357014385947	0.417943827930252	-1.7758291371433	-1.69861416485636
ENSG00000236230	0.41381600776762	0.225999983734403	0.0670939141648372	4.95578745158065	0.759341558762812	0.37929718227864	2.00196994399232	0.04528796416676	0.220879531270019	1.3546659037925	1.69418051569093
TAF1A	-0.21605765210741	0.183253269058925	0.238393725957962	5.60274483315793	-0.335830127211228	0.310759106803763	-1.08067670378296	0.279840949359929	0.583257731442604	-0.745441786740614	-0.910102867966592
TAF1A-AS1	-0.748286769147639	0.235442753985754	0.00148186826218761	2.40529877450079	-0.731890586064969	0.429890366500535	-1.70250520387983	0.0886607037942096	0.321989491911914	-2.51998568820111	-1.8519220230146
MIA3	-0.0960007352406408	0.0510364831075088	0.0599689589692003	57.3187517125993	-0.119812358105424	0.0916764583402608	-1.30690430536415	0.191245213721747	0.482954101625688	-0.345151267426596	-0.396419494061007
AIDA	-0.0294053788057427	0.0771964063018047	0.703265267231813	23.0104562462453	-0.0225732914200901	0.138936953253523	-0.16247147279025	0.870934591201543	0.956159211675109	-0.123110834380909	-0.165188090935614
BROX	-0.0575257734324539	0.0850028261153312	0.498563759173253	16.9027459367252	-0.0754872673299585	0.164793635588763	-0.458071496877065	0.64690107590629	0.85101910884909	-0.216869092232332	-0.291015840127982
DISP1	-0.139052212187306	0.0591319629315156	0.018694998855326	98.8545044501042	-0.190281360902012	0.104491093622044	-1.82102947061001	0.0686023771721452	0.279967339147622	-0.488692335396385	-0.563992537992331
CAPN8	0.301014287517387	0.291929448626022	0.302484558910498	2.3849849980392	0.405209615601677	0.507917034899286	0.797787015909055	0.424994097348861	0.709979151339762	0.978565464460145	0.852066035369387
CAPN2	0.194402770706493	0.0529484910213957	0.000241088559463558	202.152150751444	0.310308612159393	0.097836343002687	3.17171107009663	0.00151543697677608	0.0249205191736512	0.623104233713678	0.626394472159322
TP53BP2	-0.0444178294279788	0.0558727622859161	0.426624086061137	133.130732433709	-0.0223474103088925	0.104579725673671	-0.213687788574097	0.830790534706287	0.941730731477034	-0.173164940488095	-0.164650952848401
ENSG00000291068	-0.137529455478465	0.0664714748375159	0.0385461233485544	22.8665983505665	-0.227102598492672	0.126933004039326	-1.78915326405032	0.0735901360460023	0.290401471267896	-0.483615201236365	-0.651552268079558
ENSG00000290989	0.103194849148056	0.101286855481788	0.308280107567362	16.5984690933015	0.206420286956057	0.180177431023061	1.14565007273102	0.251939969870098	0.553436119608775	0.319001252902544	0.379351344083539
FBXO28	-0.179257465649509	0.0705196382438137	0.0110235623263283	55.4534546985306	-0.245140051576456	0.111995846581619	-2.18883163133916	0.0286090797631601	0.16688463549323	-0.622743602141778	-0.694444756947934
DEGS1	-0.0638808710288944	0.0990053642544469	0.518780504721943	15.3988086440723	-0.0201846205217138	0.183717303985555	-0.109867824553428	0.912514200313891	0.971103244419314	-0.238058086449078	-0.159507907627975
NVL	-0.0417384799206771	0.0478116267489636	0.382675278684954	51.7646616444415	-0.081491381797312	0.0966426281299925	-0.84322398277186	0.399103187891136	0.689738732488515	-0.164231525956955	-0.305293433076342
CNIH4	0.0300724645446022	0.0813078386807279	0.71148728931589	15.947730899418	0.104812954160979	0.156324431345827	0.670483514692004	0.502549611944562	0.766007993999348	0.0751985793849665	0.137732343295881
WDR26	0.0521443948307584	0.0369468146852098	0.158145363410455	80.3960565107103	0.0954699160249365	0.0763692626146193	1.25010917686484	0.211259667946026	0.506002654141591	0.148790211313287	0.115514896221422
CNIH3	-0.172246438396525	0.0518194641045862	0.000887451629942421	97.6307387297333	-0.218415422561045	0.0947903409653556	-2.30419492467986	0.0212117039861188	0.139917545552863	-0.599367625036385	-0.630894440435372
DNAH14	-1.75660043341147	0.61254185228336	0.00413437169442496	11.9219699245423	-2.49237732990005	0.888959416623711	-2.8037020400393	0.00505195685926077	0.0549342825190359	-5.88187778765839	-6.03830342132597
LBR	-0.22331896404124	0.0827666486019036	0.00697206218638968	27.1756367069172	-0.300887565180929	0.140856327595808	-2.13613098052886	0.0326687391938982	0.181151191736987	-0.769652256247503	-0.827010568518588
ENAH	0.206187856090804	0.0427829949512584	1.43999203009329e-06	188.599118707126	0.324536261968947	0.0731856455534296	4.43442507768845	9.23183171649188e-06	0.000680146051218547	0.662397746088986	0.660227370199014
SRP9	0.114237876409418	0.0499904963521094	0.0223015790413897	43.811544463095	0.197339688403193	0.100310667082095	1.96728517657736	0.0491503430167256	0.232200660059808	0.35582061519014	0.357757969978129
EPHX1	-0.0773166817697795	0.0692097365390031	0.263936219958383	122.313626305742	-0.0590215414468565	0.113213381793256	-0.521330080525625	0.602136849676128	0.825488701859461	-0.28285540258241	-0.251860868477045
ENSG00000242861	0.133354861567137	0.115329977248797	0.247562691397955	9.64940816944061	0.309279164233232	0.225314575917591	1.37265493354656	0.169859645561624	0.456049560502904	0.419559949134504	0.623946477782936
TMEM63A	0.0702939248824181	0.0610817207267186	0.249807244647512	66.9186419062664	0.118737847158529	0.104212443093284	1.1393826268159	0.254543598929657	0.5564689083006	0.20930388265591	0.170845295280642
LEFTY1	0.0629616201534117	0.279385288762463	0.821701032291463	5.70939819282062	0.106512733138744	0.446432705451394	0.238586312871158	0.811426379417242	0.932794526352348	0.184856710894872	0.141774363560262
SDE2	-0.0253086547614868	0.144663642125741	0.861120276573471	5.28635777308694	0.00954556968916343	0.27386179655609	0.034855426383681	0.972195023589998	0.990384559865756	-0.109451648071958	-0.0888104623317133
H3-3A-DT	0.226685558196576	0.10571403141828	0.0320066143336512	9.29231366436101	0.346363387875454	0.197717295046541	1.75181128081852	0.0798062638131099	0.303461374663434	0.730740629071473	0.712131580323623
H3-3A	0.125355175879607	0.0835586925054183	0.133561284966936	25.7745605803489	0.226310153237347	0.148855783547455	1.52033161120138	0.128427653038146	0.393510816959761	0.392887613864027	0.42664881252883
LINC01703	-0.397337465222185	0.203873756516862	0.0513027391464536	3.79865338981526	-0.614081569994013	0.332949293492187	-1.84436964425763	0.065129288105911	0.270479814820774	-1.34986002791025	-1.57177593548517
ACBD3	-0.223015856531973	0.0604045740322239	0.000222466042715473	40.0677840349877	-0.337489762217391	0.108830430221935	-3.10106062733701	0.00192828805239119	0.029585953567147	-0.768641643402705	-0.91404942714525
LIN9	-0.0378754183776218	0.134612065822728	0.778428782427865	7.83165742013602	-0.0199917680616543	0.255795108535257	-0.0781553962315068	0.937704442088832	0.980181723255389	-0.151351410828497	-0.159049310621074
PARP1	-0.0273276808775749	0.0700648624329775	0.69651138109177	33.6716683824576	-0.0221269718443182	0.122298775080435	-0.180925539358554	0.856426022149641	0.951367691470026	-0.116183430243362	-0.164126757201488
STUM	0.0989200522020863	0.159716453537776	0.5356871867357	62.8632426817544	0.184280247997494	0.252112376448088	0.730944869084755	0.464812828045348	0.739350364868784	0.304748340749527	0.326703036688671
ITPKB	0.22824051859394	0.0441778648330275	2.3864585401504e-07	808.51941572138	0.359312137642915	0.0825201614081967	4.35423454718576	1.33532678468435e-05	0.000899453081120457	0.735925135897217	0.74292329480129
ITPKB-IT1	0.380056437708177	0.202529779343283	0.0605803509176937	2.93135528785197	0.590773535676852	0.350327898335748	1.68634453174684	0.0917294584699174	0.327865668615281	1.24210566000489	1.29333112635676
ITPKB-AS1	0.90509458932285	0.0949347137887652	1.51536432275422e-21	13.1819140446203	1.32853443038246	0.234550403507886	5.66417456765446	1.47733949462101e-08	4.94140514160834e-06	2.99267363938037	3.04770303333799
ENSG00000287259	0.644113719617451	0.304811071862333	0.0345873128417639	2.28160771735394	0.937729729870224	0.515558769718709	1.81886098141993	0.0689326419750827	0.280630356473049	2.12251829480052	2.1183819042092
PSEN2	0.156097176182783	0.0881214323788146	0.0764963378760949	18.2430377319942	0.27015369591373	0.162960403761727	1.65778735004079	0.0973603954905559	0.339219844621679	0.495386758330366	0.530907360421465
COQ8A	0.295162289424219	0.109242426344063	0.00689441575074436	12.8837685032764	0.443948309324809	0.227020567391321	1.95554224194834	0.0505191025617473	0.236330481466479	0.959053890975891	0.944185415061004
CDC42BPA	-0.14966893959756	0.017602660973217	1.85340529181176e-17	520.489088339276	-0.190629543425674	0.0475063789113152	-4.01271466683539	6.00244512549586e-05	0.00266272923816426	-0.524090340270872	-0.564820504942597
ENSG00000287532	0.200041017617735	0.227338529174474	0.378899553637021	1.9042375194541	0.374100173394373	0.40686626566458	0.919467168857839	0.357851270430384	0.654592590345091	0.641903123798673	0.778088772760301
ZNF678	-0.252133205173543	0.0597735474859101	2.46325617715393e-05	42.071976036118	-0.33082869102703	0.112577840458903	-2.9386661680351	0.0032962790687817	0.0419535549058639	-0.865723918318324	-0.898209612036272
SNAP47	0.0392009634736711	0.092648866370454	0.672212631536401	15.3370502587429	0.108268047057406	0.163830740606109	0.660853064918445	0.508706548180224	0.769577358739351	0.105634573180555	0.145948444145087
JMJD4	-0.145691174160421	0.136134850257609	0.284530426862372	5.18581694273663	-0.196294667221435	0.25797036257431	-0.760919453159629	0.446705178577622	0.726227025034718	-0.510827782526627	-0.578291988872116
ARF1	-0.0488850430741707	0.127979522408414	0.702479531538647	22.7892981459719	-0.00327012405966965	0.214923432954508	-0.0152152979073334	0.987860417109807	0.996861015853763	-0.188059403189526	-0.119285773835448
C1orf35	-0.118497649772584	0.107591186440208	0.270735880016404	18.2612047221197	-0.155647581811041	0.182362748251264	-0.85350535294953	0.393379120443334	0.68601380712141	-0.420159870312409	-0.48163451453808
MRPL55	0.239154109213762	0.187347227201681	0.201768694079578	4.87625271332769	0.348802526107014	0.338736773051913	1.02971556044657	0.303143548892579	0.606018275993438	0.772312934041633	0.717931773341985
GUK1	0.179885027908348	0.0886848069432021	0.0425231595811855	31.099645429149	0.313714857709554	0.160870142596497	1.95011238658767	0.0511627252196967	0.23807607584146	0.574699569029628	0.63449441557509
IBA57	0.136957999710453	0.0971647353495865	0.158674281326605	10.7092304762264	0.203221258686334	0.164921239494978	1.23223218130447	0.217862365192991	0.51418715713909	0.431573434706093	0.371744156759952
OBSCN	0.373994376968624	0.163264086641641	0.0219788799298013	4.37948602486647	0.519337182275473	0.291211984705622	1.78336472930692	0.0745269508136069	0.292180666861158	1.22189370133664	1.12345775350122
TRIM11	-0.132488189237903	0.26414429898623	0.615966475461847	2.39517979559565	-0.170629777768065	0.459916094028966	-0.371001971845148	0.710636063039827	0.886783876904795	-0.466806747928555	-0.517261699281153
ENSG00000231563	0.00628770181469844	0.109925999773652	0.954386351883748	8.68286812683071	-0.00700921176148164	0.199758280208671	-0.0350884666916421	0.972009197997195	0.990384559865756	-0.00410393206865864	-0.128177205285492
RNF187	-0.119509466934181	0.156700390010228	0.445664868800672	8.1407127137292	-0.168108056219223	0.298965975302846	-0.562298288455512	0.573912804257483	0.809583762923405	-0.42353344367775	-0.511265125764902
RHOU	-0.0126946520808499	0.0762507194515158	0.867774759841282	50.6009765730438	-0.0112906489173592	0.135699539743198	-0.0832032955950028	0.933689892322376	0.979039874933184	-0.0673943821064835	-0.138358326461309
LINC02815	-0.572851248732926	0.347994880444914	0.09973319020723	1.71260411751593	-0.0488212367975165	0.545022851617566	-0.0895764951003808	0.928623763494282	0.977178872502257	-1.93505332940281	-0.227604868941324
LINC02814	-0.001513256873254	0.131514218935262	0.990819413572839	42.9421410541741	0.0297815181208892	0.198372799376542	0.150129040949608	0.880662808270174	0.960077644690049	-0.0301136771615881	-0.0406900215567835
RAB4A-AS1	0.138930473197201	0.0924032148681982	0.13270391154431	13.4559423033952	0.213872355728341	0.174401747923567	1.22632002416668	0.220078268837288	0.516738411499169	0.438150002362079	0.3970721262459
RAB4A	-0.17956483828432	0.0534074307643483	0.000773326197486791	87.7089527767677	-0.244705586141971	0.0982854940132653	-2.489742648177	0.0127835623017379	0.102260240819129	-0.623768435652605	-0.693411611984187
CCSAP	-0.271985845574069	0.165464825970971	0.100224059347623	11.1645349295758	-0.350735491114357	0.287114778037409	-1.22158634087674	0.221864096570031	0.518872206829422	-0.931916054040915	-0.945547348532908
NUP133	0.0168750315323989	0.0511650995552162	0.741539542584522	41.0158019046888	0.0412616037593578	0.102515904652602	0.402489778529314	0.687323609355098	0.872669301765462	0.0311960558158386	-0.0133907435950468
ABCB10	-0.0824782658910544	0.0548205605434696	0.132449235284097	36.7989234751726	-0.12879844544106	0.108925526717132	-1.18244500919914	0.237029173021365	0.536919394502142	-0.30006501650812	-0.417788123502408
TAF5L	0.0695183566982489	0.097552623597533	0.476078355866465	18.8767753839875	0.139157943406419	0.177432007633027	0.784288839780427	0.432870646470094	0.715785292363127	0.206718004230021	0.219403633696567
URB2	-0.140060303130733	0.119263519241369	0.240244157019884	7.91729974153389	-0.190203019958884	0.217212261737936	-0.875655077835161	0.381217573465093	0.674917872219902	-0.492053484906063	-0.563806245725044
GALNT2	-0.0120494221136146	0.0630806959714176	0.84851305911547	204.028979478831	-0.0139855624107336	0.108034103052231	-0.129455070349148	0.896997574391314	0.966032930294106	-0.0652430738320237	-0.144766744904804
PGBD5	-0.364939794632101	0.267355267474584	0.172253221033796	16.4746466966555	-0.463991106674002	0.399383238923742	-1.16176910158865	0.245329268100642	0.546614265882646	-1.24184059243315	-1.21486559469041
COG2	0.0267364357522443	0.0742842738428046	0.718906558328574	30.6085914961719	0.024199041027479	0.129313266465589	0.187135022483703	0.851554769201591	0.950821335300267	0.0640756825741032	-0.0539649742607394
AGT	0.143913014427562	0.0539884523778364	0.00768451627544661	188.214891527541	0.265630202163912	0.0931930358480768	2.85032244895361	0.00436749271298949	0.0498579850730622	0.454762656332012	0.520150636375727
ENSG00000244137	0.0198221214310519	0.184688425232138	0.914529278350666	4.90395468414841	0.18568041182837	0.331307060558584	0.560448097650899	0.575173832419899	0.810574676666876	0.0410221631054842	0.330032581677687
CAPN9	-0.158541679361256	0.167480292334588	0.343827928983643	4.07520954845576	-0.16718955010643	0.342056679800507	-0.488777328377091	0.624999350533771	0.837940972462362	-0.553673588786987	-0.509080947486764
C1orf198	0.299301254519874	0.0510283789210695	4.48082947864335e-09	109.415026184193	0.472789233228796	0.0983575977493416	4.80683998031013	1.53334623173483e-06	0.000177880444912868	0.97285391625391	1.01276821340616
ENSG00000223393	0.34586731667601	0.116757886764098	0.00305388944210812	9.40590022534247	0.553010787003847	0.235632425608023	2.34692142041514	0.0189292464463937	0.130599305928007	1.12811321900257	1.2035325129066
TTC13	-0.0661506682589383	0.0504310538999882	0.189619670988929	47.8389906665099	-0.0827559152945682	0.0938312776633237	-0.881965133113768	0.377795662674157	0.671868849698278	-0.245625982874072	-0.308300453452379
ARV1	-0.240263929453332	0.105336494089647	0.0225532861056785	14.5547153847563	-0.308230981951751	0.187059678224861	-1.64776816081781	0.0994002549487005	0.343252088325845	-0.826149700806166	-0.844472979682473
FAM89A	0.582943932490994	0.140885625755129	3.50788585179124e-05	18.8306170694284	0.882285577246196	0.236936653355591	3.72371925048707	0.00019630922301045	0.00596922808295775	1.918567647939	1.98653747538679
C1orf131	-0.0242447832826012	0.0981804985057375	0.804953942018333	12.2742458688675	-0.02649722110731	0.181401258522507	-0.14606966524448	0.883866393161163	0.961479222012962	-0.105904516612309	-0.174519070739003
GNPAT	-0.136394538880708	0.055399303243265	0.0138154554485928	34.9727986203638	-0.169490463488626	0.105344250502804	-1.60891992377044	0.107633852316306	0.358507975729517	-0.47983119306632	-0.514552446216352
EXOC8	0.115145039019987	0.1806693618847	0.523913393566192	3.28984541301203	0.333923774406088	0.324086434496339	1.03035406256679	0.302843829167565	0.605744452563515	0.358845252187023	0.682550575744802
SPRTN	0.10436931570637	0.128498927303731	0.416665776070597	6.06438511601877	0.105507771957673	0.251943232771601	0.418775971066948	0.675379867517957	0.866705520010808	0.322917127479486	0.1393845978837
EGLN1	0.137904172713994	0.087665739793669	0.115703066340157	78.1751169947923	0.207140271327445	0.147262295096165	1.40660765331804	0.159543762408629	0.440597616904305	0.434728139098249	0.381063443984324
ENSG00000233461	0.895812912604197	0.263669889734263	0.000680098083025106	2.03241174374125	1.20375816198038	0.467834935839884	2.57304033915151	0.010080945716939	0.0884542162487341	2.96172692434906	2.75098904169994
TSNAX	0.034452853339862	0.0692122266104174	0.618635130046782	30.8736166603389	0.0597283766006934	0.127475347225647	0.468548451921192	0.639392430505568	0.846583723202844	0.0898035530209103	0.0305226539812381
DISC1	-0.131210962982514	0.220064750391974	0.551016254338269	3.73100349354836	-0.0996219220322229	0.429774022215847	-0.231800706609925	0.816692808207362	0.934928504651922	-0.462548254753867	-0.348407280224899
SIPA1L2	0.277454114301687	0.145877656819048	0.0571758050387112	40.446302525855	0.425283492057748	0.248809360096092	1.70927448988857	0.0874001163640447	0.319212112460535	0.900011773279598	0.89980107414885
NTPCR	-0.0565054285798848	0.06636561400158	0.394532592312867	25.6845295614938	-0.0900474350098651	0.120621073106695	-0.746531536245032	0.4553463885189	0.732277539517444	-0.213467086070808	-0.325639455071353
PCNX2	-0.810900395131366	0.0869644596665651	1.11504579209161e-20	102.307786816981	-1.14850044316662	0.141497255051966	-8.11676836236026	4.78761331196687e-16	8.00680450293339e-12	-2.7287503434602	-2.84260699251579
MAP3K21	0.201583289391995	0.552341264881492	0.715140155092452	1.96630024019662	0.424109148862881	0.774822608936677	0.547362898257325	0.584129439502804	0.816095115457367	0.647045324561059	0.897008523438973
COA6-AS1	0.27082016692386	0.125635628105484	0.0311149082211267	10.2719099995718	0.506956315279103	0.230157192151405	2.20265250258011	0.0276192503824338	0.16380256283963	0.877893045677098	1.09401644616388
COA6	-0.019359605519494	0.127893337300431	0.879681441426613	7.82594268255008	-0.00906066444311193	0.268526871180208	-0.0337421145350899	0.97308279553595	0.990516244679088	-0.0896164892768621	-0.133055494415454
TARBP1	-0.447779446452662	0.0657050452265004	9.42681244530944e-12	71.712457153353	-0.615391075735379	0.117683832133059	-5.2291896395725	1.70254655273111e-07	3.06165468256722e-05	-1.51804231501981	-1.57488989842516
LINC01354	0.33604539538628	0.121910762936974	0.00584259905387018	23.8119876868005	0.527679105431104	0.209442689947326	2.51944388970468	0.0117540372567187	0.097217863047163	1.09536523516012	1.14329458104177
ENSG00000288760	0.319850184484132	0.295536617025293	0.279132917988482	5.88315788372994	0.757716665467883	0.494204068239753	1.53320604617179	0.125225095019367	0.387611417565038	1.04136760177416	1.69031657119492
IRF2BP2	0.400022907285978	0.0856648508907214	3.01746996796785e-06	66.3973712971794	0.622785577691626	0.157042848402693	3.96570479984332	7.31793869596401e-05	0.0030672984148196	1.30867732188619	1.3694547425566
TOMM20	-0.357378982602215	0.160377213466591	0.025856179536398	13.6037249131221	-0.456556344407468	0.254411247163096	-1.79456038008722	0.0727237703902331	0.288685577024984	-1.21663153782085	-1.19718596684745
ARID4B	-0.0165903501720441	0.0228170657602652	0.467163043490158	255.26179444989	0.00192887639121013	0.0525386489480083	0.0367134753145047	0.970713464139979	0.990313668899958	-0.0803833131294686	-0.106922716372168
GGPS1	-0.11153172953683	0.0704974074443649	0.113633927590588	36.6411733867642	-0.14080028797856	0.125481356412788	-1.12208133545654	0.261827858949359	0.563625835122806	-0.396934287801705	-0.44632812275
TBCE	-0.243699188446195	0.0725135248213118	0.000777336327016377	26.8268205888498	-0.312514645457811	0.133726003559182	-2.33697738016604	0.0194403602683708	0.132485976009875	-0.837603448262944	-0.854659395048107
B3GALNT2	-0.00388225737810591	0.051563096302392	0.939982868972408	68.6766378788425	0.0142089861741313	0.0971803437695077	0.146212553104692	0.883753596113793	0.961479222012962	-0.0380123344575662	-0.0777210064788852
GNG4	0.222334599230016	0.314347231100655	0.479386385097645	5.72775364478013	0.328278063176365	0.515995913495783	0.636202835313825	0.524644225388102	0.780687785869794	0.716233779572988	0.669125254278953
LYST	0.128119361580002	0.0579263717817459	0.026983097709893	187.368927963867	0.214412828447846	0.106688214022852	2.00971429142043	0.0444614364976077	0.218473084146903	0.402103886931573	0.39835735315667
NID1	-0.593079147757891	0.0862785891529436	6.24255686958804e-12	36.3498968160009	-0.788874440256127	0.154988086996446	-5.08990371804651	3.58245366860507e-07	5.59934160315432e-05	-2.00249664226349	-1.98742781311801
GPR137B	-0.0536779786420236	0.0585674978396421	0.359396947882177	71.6916171713713	-0.0722404723005843	0.103698329722426	-0.696640654617619	0.486027706740233	0.754369129236535	-0.204039879096829	-0.283295064971509
ERO1B	-0.11501828090573	0.0740963300599799	0.120595145467838	36.404862093228	-0.177608284239687	0.138278278412431	-1.28442649329167	0.198992767986874	0.492009913041467	-0.408559052908916	-0.53385636537739
EDARADD	0.235721252208871	0.191176813337843	0.217575293141148	4.72710378861599	0.306125408858081	0.306470964977405	0.998872467023593	0.317856475430079	0.62050095658838	0.760867195228074	0.616446947960521
LGALS8	0.154536519239883	0.0882788798167178	0.0800235985003057	14.4548028562115	0.248982929443273	0.176614309810918	1.40975513088284	0.15861199960987	0.439977953470801	0.490183258236841	0.480563952128119
ENSG00000230325	-0.206737492944053	0.122544824901491	0.091596489961646	7.83464176859949	-0.244583530132784	0.224995729958497	-1.08705854185721	0.277010938391797	0.581271133458521	-0.714366764584835	-0.69312136668231
HEATR1	-0.117287920840838	0.0812088439914807	0.148661573959899	22.6572992006385	-0.218416410103567	0.158673630626012	-1.37651359738763	0.168662680526017	0.454537093110669	-0.416126424885395	-0.630896788780032
ACTN2	0.123271245027298	0.145451215403619	0.396711354323162	32.9567265996894	0.263201309201775	0.24673798802049	1.06672390138773	0.286096530788371	0.589681831514015	0.38593942807969	0.514374806281698
MTR	-0.136622546946896	0.0482336188174722	0.00461831053592614	120.573694888361	-0.179460503283564	0.091549267308807	-1.96026149153353	0.0499652345034278	0.234502980167443	-0.480591411382801	-0.53826088326316
FMN2	0.0477242462206724	0.0319818721299339	0.135639375094694	1895.52838964909	0.0852097751210914	0.066920298939839	1.27330236820512	0.202910766691573	0.497942723719715	0.134052671580029	0.0911166079785118
RGS7	-0.23178390660004	0.0964722409980838	0.0162791212364506	296.460821303328	-0.274419796662022	0.157140311143739	-1.74633609075017	0.0807525680398687	0.304971273513471	-0.797875838372184	-0.764071058084681
ENSG00000287738	-0.610271559316881	0.174287268066197	0.000462600250612231	4.3704607909101	-0.950694535750351	0.335520382384286	-2.83349264505034	0.00460423674926593	0.051713401876913	-2.05981911506067	-2.37223084558745
FH	-0.235547591319747	0.109494599624408	0.0314583933634794	9.15998212729113	-0.308900902042796	0.208235499302706	-1.48342094924821	0.137962604876828	0.408746841791632	-0.810424613988818	-0.846066028319349
OPN3	-0.0502540081541639	0.231845908156023	0.828398448192799	4.15755618887384	0.0802867429549378	0.383757593727691	0.209212128351806	0.834282644867124	0.942866803132706	-0.192623769467575	0.0794097943056196
CHML	-0.0776237756956855	0.157387307931342	0.621869682386006	5.3114226013386	-0.0505946373103569	0.280474562804477	-0.18038939718618	0.856846877609176	0.95138419258908	-0.283879306829555	-0.231821958870976
ENSG00000288723	-0.609216082168419	0.155904876405212	9.32120537214652e-05	8.82598965518577	-0.711284711245637	0.263968894303631	-2.69457775743637	0.00704778800445594	0.0688476673986689	-2.05629997175008	-1.80292190907357
PLD5	-2.19365933276953	0.580334441001624	0.000156833627438365	6.63034018748337	-3.2935575390435	0.83463876413335	-3.94608743396118	7.94386155823011e-05	0.00324032050487415	-7.33910772792912	-7.94348443788214
ENSG00000272865	-1.01573869329147	0.498475026435199	0.0415807207153793	50.9231212541981	-1.41591081461661	0.753654566919575	-1.87872651048064	0.0602818460413045	0.260235826844289	-3.41171664715848	-3.47850033773637
LINC01347	0.112006743846213	0.255747957249209	0.661417069941563	3.33776920569391	0.207062547854075	0.453117071581404	0.456973618609017	0.647690007731994	0.851494916301432	0.348381633449716	0.380878620040452
CEP170	0.0141929450760136	0.0360247373729308	0.693597464331116	171.657146325347	0.0350608255567407	0.0690374818559898	0.507852033622497	0.611557115535915	0.831045843846807	0.02225351582322	-0.0281359966413389
SDCCAG8	0.0197687415443767	0.0365299114943699	0.588393255776249	389.010129525146	0.0497362014760209	0.0598527186377484	0.830976480400891	0.405986916170164	0.69580544235197	0.0408441853336425	0.00676157982542085
AKT3	-0.00284601352686149	0.0334283327498075	0.932151867422278	830.75532669309	0.011765015946978	0.0648843151934012	0.181322957819773	0.856114086963868	0.951367691470026	-0.0345573182854376	-0.083532689828851
AKT3-IT1	-0.0809778917089766	0.201152652859209	0.687265064889768	2.49450963841215	0.0399225614590885	0.340590693475317	0.117215655694308	0.906689160990767	0.969097560453095	-0.295062509562387	-0.0165749435312462
LINC02774	-1.46248704431642	0.160885932118906	9.88471833944829e-20	9.51495394239688	-2.07114406719374	0.312266437110336	-6.63261824216453	3.29783964761708e-11	4.24254386667292e-08	-4.90125289464442	-5.03662414057082
ZBTB18	-0.0196941793927739	0.0633475475846073	0.755883522931356	38.1429426372978	0.0263031997632441	0.120813906600127	0.217716656165279	0.827649885224516	0.940454999354179	-0.0907320164199814	-0.0489613518129427
ENSG00000240963	-0.301860003020048	0.258263284940684	0.242481293760398	1.88120179214349	-0.116757786449006	0.477568161874652	-0.244484025046149	0.806855972817468	0.930329263924773	-1.03152166036671	-0.389155819962342
ADSS2	-0.078832537713104	0.087842895903717	0.369491407016847	20.8678382884157	-0.154454523812078	0.167745067415866	-0.920769392456481	0.357170838114993	0.654037566696063	-0.287909528397018	-0.478797460620206
CATSPERE	-0.118096170195449	0.0765964872533675	0.12312313463055	49.275204295814	-0.18295718738137	0.122283082749808	-1.49617742100681	0.134607426818361	0.403278517671991	-0.418821267984286	-0.546575886664401
DESI2	-0.10759059834527	0.0614400706785315	0.0799205839870964	31.3785799898373	-0.158429655158003	0.102050615188604	-1.55246153945474	0.12055182847807	0.38068519249759	-0.383793874966476	-0.488250196337018
COX20	-0.0653157400307336	0.0586812758038408	0.265682960144105	51.4313975187819	-0.076124637230723	0.112487845830365	-0.67673655468095	0.49857311899764	0.762587968000415	-0.242842187797701	-0.292531485449225
HNRNPU	0.239290424562767	0.0363213829711494	4.45364938908978e-11	179.071379788604	0.393099517289227	0.0832599053283047	4.72135436305367	2.3427935428097e-06	0.000237706095315403	0.772767432984866	0.823268607337342
EFCAB2	0.132010281872776	0.0487478637359685	0.00676855587871011	180.090615661031	0.227033384295133	0.0850829511474439	2.66837693372551	0.0076218695492386	0.0722577482381119	0.415076887948516	0.42836863294645
KIF26B	0.502070985510433	0.146792596063744	0.000625579569425938	13.5968314003126	0.743589250266502	0.237511167144743	3.1307548996774	0.00174357613041187	0.0273285540815447	1.64892325934264	1.65672202786059
SMYD3	0.0845154065051712	0.0500644698463426	0.0913859968262789	791.800346072864	0.174012158777994	0.0971770074421023	1.79067212870977	0.0733459248205156	0.289916626494518	0.256720761356069	0.30228584760432
TFB2M	-0.168353806075455	0.152486242053076	0.269567550263853	4.56823392328346	-0.236219218821521	0.305256687114947	-0.773837982237456	0.43902660817991	0.720641981121349	-0.586388915821081	-0.673231300820823
CNST	-0.187278806869811	0.0868385006239476	0.0310342435524364	36.446689180243	-0.26648892928225	0.149494044847909	-1.78260565197342	0.0746505191415196	0.292370889780828	-0.649488140702875	-0.745211708085359
SCCPDH	-0.146846166308125	0.0582445328742936	0.0116955070808252	32.1792692545792	-0.191559065809323	0.103731278901833	-1.84668566547422	0.0647927104081472	0.26947972065073	-0.514678726051363	-0.567030879561916
LINC01341	-0.263350999579758	0.214021536551151	0.218514300569441	3.40621093404734	-0.372174593513714	0.368544300749871	-1.00985035654182	0.312566989969813	0.61509239822418	-0.903125984485029	-0.99652885111761
AHCTF1	-0.0926286390170251	0.0586730218902221	0.114398864259617	123.768329083029	-0.123013553171753	0.103210267464577	-1.19187321371852	0.233310962673954	0.532395035004859	-0.333908115563668	-0.4040318339579
ZNF670	-0.454260384827087	0.122119755023214	0.000199384992690786	10.0978942990998	-0.61614934891096	0.213561889476388	-2.88510909142844	0.00391278050179199	0.0468078262603499	-1.5396508841489	-1.57669304788266
ZNF669	0.268795394199823	0.168303199626981	0.110245597799962	4.12749586495499	0.518563175847704	0.310524728318403	1.66995774750661	0.0949277235964324	0.335213523949902	0.871142103321172	1.12161719087118
ZNF124	0.21728886737873	0.134216165943306	0.105458653997301	9.92766309801982	0.291589244857964	0.233477325776125	1.24889748453587	0.211702571783535	0.506660172286387	0.699410437146895	0.581880413003075
ENSG00000290683	0.019305155823142	0.11931089136649	0.871459038973615	7.53695318885409	0.0030808859201876	0.233846343124922	0.0131748304421496	0.989488310296344	0.996888608590129	0.0392985103826061	-0.104183274408361
ENSG00000289566	-0.232182588806065	0.151773669290195	0.12606749856343	7.31934984216595	-0.361799820728934	0.263858564230622	-1.37118846903414	0.170316211822124	0.456688845039795	-0.799205113781349	-0.971857971913318
ZNF496	-0.10521537990224	0.0624126089374677	0.0918336987831073	27.8094026439827	-0.148929577240413	0.121417930808018	-1.22658635548563	0.219978100110794	0.516713822004728	-0.375874485989497	-0.465659313664383
ZNF496-DT	-0.164210946358706	0.0674201990480851	0.0148657068805335	38.0039801982126	-0.248756883819603	0.133851757136458	-1.85845064077868	0.0631050465918343	0.266752130028375	-0.572575905202935	-0.703045468811596
ENSG00000286216	-0.0169717061535893	0.315633217319777	0.957118138696503	3.91497646636181	0.117234325433381	0.528302341019547	0.221907639491311	0.824385783340372	0.938851061667306	-0.0816548199104202	0.167269968511408
SH3BP5L	-0.249903183160285	0.140496586825507	0.0752867360379534	5.30309992846251	-0.390050869255638	0.249773081684902	-1.56162091857321	0.118377318533086	0.377237476209476	-0.85828863934344	-1.03903806540118
ZNF672	0.173314007140663	0.127020442093062	0.172423591109999	6.23776802489345	0.241231445575309	0.222939286463953	1.08204995809168	0.279230329903804	0.582840447424252	0.552790649625685	0.462131170405795
ZNF692	0.235429460566592	0.0591173345962368	6.8219980570912e-05	36.4637424790733	0.403435753329666	0.120246770971725	3.35506517197482	0.000793462889454863	0.0161182352472564	0.759894311440386	0.847847847391138
PGBD2	0.273725093612551	0.227238801623378	0.228369258270872	3.16317884568068	0.476293978236467	0.390950496626745	1.21829741193858	0.223110973211516	0.520273155114864	0.887578573534484	1.02110238539429
FAM110C	0.612289608996791	0.212166607341678	0.00390307854620896	6.34898809167468	0.878055659064601	0.404985813311268	2.16811461094253	0.0301499674409002	0.172326744867264	2.01641120743305	1.97647886469073
SH3YL1	-0.0323128707559415	0.0506237480431443	0.523281852598164	83.1166009809147	-0.039789211441828	0.095934375243921	-0.414754475032132	0.678321649300734	0.86803620829187	-0.132804915263712	-0.206127000351549
ACP1	0.033739444418156	0.0866279710793294	0.696924669396912	18.8472609426187	0.02280105710633	0.16648253943965	0.136957648430125	0.891064271237822	0.964272101424216	0.0874249243237412	-0.0572893354938647
ENSG00000228643	-0.424902592470076	0.311023425121825	0.171893965591662	1.87348727120052	-0.219994102568343	0.559177773176931	-0.393424261694919	0.694006153180725	0.876535113047999	-1.441766928312	-0.634648491205468
TMEM18	0.263062901445235	0.122816487910181	0.0322000448997467	6.95419427649322	0.361063895881467	0.248086391222012	1.45539581636443	0.145559713964299	0.42138491541266	0.852028981298852	0.747088920092076
SNTG2	0.827047521502892	0.986798267923724	0.401967774623288	6.02739941341986	-0.145597365001785	1.4642991048385	-0.0994314375530834	0.920795722877289	0.974028315585059	2.73245122051502	-0.457735419105184
PXDN	0.232131335589854	0.287510334214538	0.419445098044074	21.7028434688541	0.388987293256946	0.474451600907725	0.819867174044164	0.412291831748715	0.700088191102194	0.74889779250457	0.813489869579322
ENSG00000290112	0.574957196674844	0.279736682705649	0.0398450711314171	1.70228070825984	0.633126689285796	0.480881719164628	1.31659546215573	0.18797426069636	0.479000691129958	1.8919384897788	1.39404557652187
LINC01250	-0.50367227165733	0.529043579136558	0.34107514078848	2.23233695028803	-0.0730979170917958	1.31458266247858	-0.0556054169723896	0.955656149063978	0.985792165713084	-1.70439865841927	-0.285334041371971
ENSG00000236760	-0.145289453126728	0.233553373070128	0.533887658279971	3.12923156347037	-0.224897464222417	0.409361133449704	-0.549386460622668	0.582740263678811	0.815270885876228	-0.509488375140586	-0.646308529027218
EIPR1	-0.137152794439241	0.0753681521955949	0.0687938519202967	45.8688104406836	-0.195955288023808	0.134551425943007	-1.4563598018412	0.145293181828197	0.420847697702815	-0.482359348204892	-0.57748495595074
TRAPPC12	-0.0565174344327998	0.0529564923654474	0.285862216607722	125.153919454182	-0.0528865127254057	0.0870708777573379	-0.607396113230852	0.543588067270472	0.791797555425731	-0.213507115660302	-0.237271965602583
ADI1	0.0442233919926853	0.0576253037321519	0.442825844340869	36.1171299412964	0.12108810313861	0.121330468991829	0.998002432074709	0.318278179308955	0.620744521371775	0.122380218267583	0.176434129136243
ENSG00000235078	0.0532730929734895	0.198445963111536	0.78835189357625	7.05582918539663	0.104400383931893	0.320845072873524	0.325391887732207	0.744884494408469	0.903495987608711	0.152553486079072	0.136751264433124
ENSG00000242282	-0.277234608729324	0.296829322829801	0.350310807445364	1.72348683292442	-0.45672307646009	0.515458241079037	-0.886052525814714	0.375589223516305	0.669796776933961	-0.949416337939635	-1.1975824503575
RNASEH1	-0.0709046679658331	0.129261409207512	0.583323218316714	12.1139253357505	-0.0784201316639047	0.232698840805262	-0.337002674325876	0.736114884091621	0.899582412973932	-0.261476639888723	-0.297990098090673
RNASEH1-DT	-0.0836647578794314	0.108573844603662	0.440956330793148	10.1270047418647	-0.143582729498586	0.204849279830458	-0.700918888352554	0.483353636039874	0.752173277112761	-0.304020985948151	-0.452944680052756
ENSG00000287126	0.454865726778035	0.201785906960839	0.0241836089609544	2.61882951354586	0.61920999734524	0.381597756719256	1.62267724702794	0.104658417757377	0.353402255543508	1.49153276468823	1.3609521263894
RPS7	-0.0144911569438361	0.112769360147577	0.897751234013525	29.3042905461863	0.0356703411888212	0.178413092686012	0.199931185832854	0.84153440004671	0.946966848767406	-0.0733842399449362	-0.0266865878837567
ENSG00000291325	0.103635061095343	0.408861824500882	0.799903426200899	7.51776234063336	0.251246275800858	0.561670939990711	0.447319342896773	0.654644502876843	0.856203540010348	0.32046899564979	0.48594611766984
SOX11	0.616700529817041	0.315074278212998	0.0503101023163896	3.76946900899656	0.928054381659215	0.488006517816525	1.90172538229937	0.0572070657438661	0.253237418607839	2.03111798011947	2.09537423436187
NRIR	-1.12777032290037	0.268777558922225	2.71760867554215e-05	5.40147056023517	-1.34691788756733	0.394530181313383	-3.41397933887711	0.000640214305798501	0.013822323501038	-3.78524947113986	-3.31443735491324
RSAD2	-0.508341895621893	0.203169935638287	0.0123475526958701	8.95128466923657	-0.74234743334676	0.314693184017198	-2.35895618669069	0.0183264193323829	0.128024660365401	-1.71996799211997	-1.87678807275838
RNF144A	-0.262312594067273	0.153923815810618	0.0883490349835578	57.0707056464547	-0.340137990857555	0.241711516762143	-1.40720638972395	0.159366197464799	0.440597616904305	-0.899663760960564	-0.920346830494909
LINC00298	0.18165832214735	0.0917261627532061	0.0476539127475961	65.0605818325267	0.280433086233624	0.155612126782635	1.80212874171011	0.0715251526458871	0.286100610583549	0.580612038634477	0.555351423162568
LINC00299	-0.25400549051734	0.0795695840772193	0.00141172248901206	1075.82695969713	-0.371074140266743	0.125305080892977	-2.96136547394816	0.00306278259870279	0.0398304635930835	-0.871966441382647	-0.99391200835014
LINC01814	-0.200805235657801	0.132457903744079	0.129521159113115	32.9158357159534	-0.313788183890518	0.22428155745785	-1.39908152701984	0.161788536600378	0.443711296507826	-0.694587593073597	-0.857687828873802
ENSG00000285591	-0.0278622597993906	0.298610920834805	0.925660281417848	1.75607340905469	0.0824239380625315	0.548288304516444	0.15032955724858	0.880504614644825	0.96000776943217	-0.117965808800238	0.0844919761932842
ID2-AS1	-0.0973275182506668	0.136509458960489	0.475862647231107	10.7902389171777	-0.171189438030121	0.26940237330184	-0.635441462270708	0.52514053362024	0.781105492568867	-0.34957499138987	-0.518592553556907
ID2	-0.0315672339090487	0.127179247319477	0.803971485856721	214.956371798976	0.0113071837297442	0.19940141417873	0.0567056345929881	0.954779685484158	0.985644267231927	-0.13031883309159	-0.0846214002576497
KIDINS220	-0.176987003615123	0.0384477806399512	4.15831128894798e-06	227.058893730235	-0.232594717555202	0.0704181319653475	-3.30305151618707	0.000956388162167683	0.0183004984257349	-0.615173489144159	-0.664612352264346
MBOAT2	-0.146993067379622	0.0346927757755157	2.26532635596511e-05	235.06356586955	-0.189395219302867	0.0704004194442786	-2.69025697286892	0.00713970170984059	0.0691309251638947	-0.515168519623713	-0.561885321496711
ASAP2	-0.197071393477181	0.0555950905667691	0.000392966961643172	263.152448726248	-0.279601677871193	0.0961147929749006	-2.90903896494069	0.00362541671409939	0.044507451006346	-0.682138317642217	-0.776393406536494
ITGB1BP1	-0.0330896832051969	0.0491466564412703	0.50076629631892	48.6423333890026	-0.0450543481976716	0.0976226717754765	-0.461515213405474	0.644429009092841	0.849486147085101	-0.135394942284538	-0.218647327841328
CPSF3	-0.0855154013529979	0.0877144608623	0.329595311648865	14.7456138570317	-0.137643437247655	0.165834045178343	-0.830007114037581	0.406534761469673	0.695979175010385	-0.310191351275133	-0.438821232270202
IAH1	-0.0607667520519872	0.0716060095630353	0.396089197013051	20.6203541952425	-0.0598055824622543	0.145809583608843	-0.410162219670636	0.681686953101423	0.869738526370781	-0.227675075332316	-0.253725293036826
ADAM17	0.117283749481763	0.0556000740317073	0.0349085907890751	72.4344362771582	0.193421174109629	0.102683643854495	1.88366098873265	0.0596108464796782	0.25921263560222	0.365976082661013	0.348439867808352
ENSG00000239300	-0.052500112001797	0.10544678640546	0.618566846732885	9.89253347102591	-0.080534094345506	0.185878875721868	-0.433261144025908	0.664825063034036	0.862035536841465	-0.200112668058899	-0.303017034009373
ENSG00000271855	-0.0625078646295154	0.175620120918021	0.72189556832527	3.47789241004211	0.0843072583577579	0.337840787083764	0.249547306248889	0.802937452913534	0.928786806509325	-0.233480245713431	0.0889704518640655
YWHAQ	0.103381316428025	0.0892685432081693	0.246825896985993	45.9902720806706	0.19197204354001	0.151634009469506	1.26602234031552	0.205505084111	0.500184008564705	0.319622967055148	0.34499388147439
TAF1B	-0.0961369376062987	0.0691603750435574	0.164511243767103	43.8943490419217	-0.11126403747868	0.123555197928576	-0.900520895470537	0.36784311047072	0.663267728249307	-0.345605389663814	-0.376091859908737
ENSG00000269973	0.020619863308072	0.230848765411346	0.928826045303303	2.52544625933864	0.17091556997343	0.416236229037404	0.410621560666866	0.68135005155731	0.8697039665935	0.0436819724572876	0.294922258065776
GRHL1	-0.0191032053467086	0.142594039837776	0.89342695239389	7.29598217121715	0.0954455502103743	0.287070166911348	0.332481606282166	0.739525626557955	0.901313699063929	-0.0887616067678404	0.115456955090542
KLF11	0.471991989411578	0.344893701249221	0.171151124253027	1.67922849790522	0.653470590282705	0.569479014582912	1.14748844742121	0.251179805035584	0.55281177882369	1.54863468553046	1.44242272505808
CYS1	0.170635600277164	0.134030432347228	0.202978702391978	13.9454576078679	0.231683542416167	0.220943562019823	1.04860961006585	0.294357831026396	0.597819545731557	0.543860378031971	0.439426560832174
ENSG00000285872	-0.390271864124736	0.236006373718239	0.0981987125359676	2.12645212421582	-0.497197776584989	0.433917802472251	-1.14583401223043	0.251863839053636	0.553431985853766	-1.3263020921713	-1.29382999797379
HPCAL1	0.138354323097019	0.0715702497008303	0.0532206562453018	72.7956352004084	0.21016825756028	0.111824297721376	1.87945072620926	0.0601829755326493	0.260150144923795	0.43622901830865	0.388263898792559
ODC1	-0.174923286586899	0.149750056413436	0.242765768621939	8.40946567297491	-0.22029430767889	0.284241719840173	-0.775024538279462	0.438325159988189	0.720371429469784	-0.608292699744399	-0.635362369395619
NOL10	-0.0578826364476506	0.0416076618524059	0.164178942472699	71.8970966396802	-0.103289780648048	0.0798628613745802	-1.29333934284659	0.195893719100962	0.488828194306846	-0.218058935228513	-0.357129331177397
RN7SL832P	-0.314723146438019	0.192440569051384	0.101958865249648	2.95286255510232	-0.388258360660662	0.323827440229168	-1.19896683365035	0.230540842206609	0.52844915639574	-1.07440960462821	-1.03477553706088
PDIA6	-0.0649296345648357	0.0884335516612931	0.462814994953498	28.882727878738	-0.0922829015013867	0.160053526953872	-0.576575244905306	0.564226426020263	0.804271606668966	-0.241554845414707	-0.330955323179663
LINC01954	0.14150364007594	0.241957791184904	0.55866351697192	8.66770105150877	0.227149582706758	0.389363996476958	0.583386200989439	0.559633344979429	0.801036294200272	0.446729385650048	0.42864494906791
C2orf50	-0.0242027526123859	0.244176663297802	0.921043116967476	1.86549639382459	-0.0743482268342651	0.420311507334582	-0.176888392387224	0.859596056379998	0.952007531652472	-0.105764379090485	-0.288307238112208
SLC66A3	-0.169490718728263	0.0829788496761653	0.0410942953498094	15.9629903085212	-0.240642311489202	0.164978193574766	-1.45863102434896	0.144666689853448	0.419744226424197	-0.590179579183797	-0.683749274291415
ROCK2	-0.0274867238788842	0.0385693509672907	0.476057935808239	159.133845581253	-0.00535437371990682	0.082473427148582	-0.0649224108301031	0.948235776971792	0.983885385413515	-0.116713707109109	-0.124242053135823
E2F6	0.0196443372954165	0.0979085966236241	0.840980426218996	12.058048853067	-3.50424999872221e-06	0.198346693439913	-1.76672972861218e-05	0.999985903536265	0.999985903536265	0.0404294000574519	-0.111517855982928
GREB1	-0.0646742667684833	0.0655677616722713	0.323950131939342	86.5946608411223	-0.085003872913785	0.103892428317737	-0.818191222307511	0.413248006488908	0.700646911384423	-0.240703405027216	-0.313646025064455
NTSR2	-0.11895116989921	0.109427091204551	0.277020971221566	46.7766131464869	-0.0993044627300651	0.185905436946339	-0.534166533056958	0.59322632136613	0.820944724743662	-0.421671984830626	-0.347652372116713
LPIN1	-0.0365526315766321	0.0715613284049484	0.609499867381181	435.18351021053	-0.00300142205320265	0.119410466416469	-0.0251353348100539	0.97994701597595	0.993412800552834	-0.146941010917116	-0.118646809023301
MIR3681HG	0.549778925409506	0.294561771593529	0.0619812300586007	2.64112018359982	0.915192741079934	0.519290429654924	1.76239092580253	0.0780032707277175	0.300305409680098	1.80798977992299	2.06478966275892
ENSG00000286427	-0.248057501139621	0.228907022359235	0.278515349868573	2.29443430602719	-0.261547337189233	0.410768125682445	-0.636727440218741	0.524302396555623	0.780535994387353	-0.852134816358299	-0.733460759497594
TRIB2	0.09803046272271	0.078863025637889	0.213850443041689	26.3200111233019	0.191089945429413	0.141028376506752	1.35497514870891	0.175425474902616	0.463917716994204	0.301782295610528	0.342896280265737
ENSG00000225649	-1.0849547283722	0.382161867928194	0.00452562014809511	2.3622020929695	-1.15462829506589	0.626432007822822	-1.84318215009291	0.0653024201615681	0.27105920992877	-3.64249487593865	-2.85717882913572
LINC00276	0.113880936427548	0.262174298366033	0.664018985979858	7.38942082837623	0.230567834284686	0.421369513778574	0.547186796256568	0.58425040642575	0.816095115457367	0.354630515573763	0.436773442435268
ENSG00000287291	-0.289482510440744	0.194104484169102	0.135863155341862	5.78609044985856	-0.362827053361471	0.323181991373321	-1.12267101214298	0.261577243695244	0.563382697956652	-0.990252959972931	-0.974300698392034
NBAS	0.0476417516095495	0.0305607972611293	0.119015985679639	197.569989143166	0.0829938331206081	0.0627091049205037	1.32347341308442	0.185677992159758	0.476751136191187	0.133777620282788	0.0858471684879586
DDX1	-0.0708019454627349	0.0604482223323509	0.241485240023803	29.7642500655886	-0.121780847542895	0.128733205017786	-0.945994062107519	0.34415161484911	0.645395516320061	-0.261134145302126	-0.40110049923907
CYRIA	-0.0849386693420182	0.0597896112615626	0.155425549543105	123.362026492135	-0.0993906854659001	0.104806714295678	-0.948323646379199	0.342964716465774	0.644093854742108	-0.308268427030491	-0.347857407035991
SMC6	-0.151500110534841	0.0537559698441927	0.00482796269401808	44.3916961163327	-0.175493571319508	0.107771997133621	-1.62837820572186	0.10344471595589	0.351199640610293	-0.530195780794972	-0.528827645415248
GEN1	-0.134193354880117	0.137364053437575	0.32860997132574	10.0964213459528	-0.152435495582368	0.24473205440423	-0.622866898058997	0.533371992280624	0.786190128582862	-0.472492065011914	-0.473996275804062
RDH14	0.0854738497659065	0.120173452628548	0.476926846675933	7.6070093428917	0.144712515271185	0.21578715389716	0.670626182595431	0.502458698643197	0.765939228521449	0.259916376907303	0.232612228655701
ENSG00000287284	0.169707827330479	0.248390420209571	0.494461415566235	1.68489875645101	0.26272215114391	0.432934029668249	0.606841073096586	0.543956387434654	0.792087646796444	0.540767022610841	0.513235383683191
LINC01376	-0.309083295079007	0.0931553443258001	0.00090685872099549	99.4065151830903	-0.431879819852456	0.161518722384463	-2.67386847466793	0.00749818525776329	0.0714870649714033	-1.05560536503694	-1.13850597750141
TTC32	0.149765944097073	0.115649984991219	0.195322575413905	12.0810782430674	0.25562712725689	0.21431071463658	1.19278743337856	0.232952632894996	0.532008716719365	0.474277335852868	0.496363642884684
WDR35	-0.204162996842916	0.0448930699507227	5.4219404886379e-06	61.6619095167153	-0.313626330525526	0.0861087349209847	-3.64221273037301	0.000270304548883468	0.00742294462319724	-0.705782949439559	-0.857302946727525
WDR35-DT	-0.507878413844723	0.200282770998346	0.0112188607168296	2.91718602219952	-0.796977188726121	0.351651999407168	-2.26638037056438	0.0234281043871441	0.148797740286728	-1.71842266373642	-2.00669589087478
LAPTM4A	-0.0384134549074142	0.0796568255246201	0.629637717343375	39.3362104929528	0.000731138302531643	0.142816598250339	0.00511942107212252	0.995915310808556	0.998901742710945	-0.153145317648206	-0.109770899394308
PUM2	0.078026627271932	0.0296947027756367	0.0085982530743714	159.609462061076	0.126211627408308	0.0660538815871874	1.91073748242509	0.0560383253809831	0.250383369936298	0.235086049447968	0.188617706644889
RHOB	0.14644608187351	0.0989456202496561	0.138855543739941	145.94993513154	0.274435966233655	0.168217511081342	1.63143518453885	0.102798525833554	0.350162193416865	0.463208341177652	0.541090462834849
HS1BP3	0.251143222654805	0.0827325882647013	0.00240055893279336	15.805247644757	0.351797419251607	0.155503646771866	2.26230976928609	0.0236782712635352	0.149375861415074	0.812286711235627	0.725053533840529
LDAH	-0.0938729630838909	0.0443295072023799	0.0342074311569118	69.1475664178304	-0.140057422387613	0.0906707284436516	-1.54468178200039	0.122423253605885	0.383004384487112	-0.338056907152856	-0.444561612037963
KLHL29	0.777889158919223	0.43424821495974	0.0732376571789654	9.1036278104129	1.29167907408387	0.658066168745492	1.96284072245541	0.0496646843604528	0.233678733062878	2.56854873991841	2.96006217005011
ENSG00000283031	-0.502422687099646	0.266935846467899	0.0598108807594817	2.91516213244623	-0.471525766955841	0.438040705326193	-1.07644280821965	0.281729265879777	0.584307984247139	-1.70023232744413	-1.23278277683163
ATAD2B	-0.0696965825496077	0.026597165741418	0.00878134229294789	168.841197113802	-0.0829814694909997	0.0591262433070172	-1.40346257177397	0.160478945483438	0.442032931308192	-0.257448674226626	-0.308836814146691
UBXN2A	0.0719141787617476	0.0451486476657286	0.111198043359371	109.677986526034	0.126831858119389	0.0819924146386367	1.54687306964153	0.121893856081101	0.382467701519763	0.214706089240118	0.190092595519017
MFSD2B	0.274336774719559	0.15138631901816	0.0699609237643619	5.22928227061611	0.386746241358367	0.243006194641974	1.59150774706863	0.111495353342832	0.365259214359554	0.889618024108171	0.808160719550949
WDCP	-0.0158565988114247	0.164486905372664	0.923202596956433	3.69083514145332	-0.0564625583122155	0.284272453092552	-0.198621279332446	0.842559006746256	0.947482304251236	-0.0779368592236463	-0.245775688096694
SF3B6	-0.251067015523745	0.104005807715998	0.0157797133062767	11.2019155662613	-0.393937046151494	0.235148018036688	-1.6752726620474	0.0938807466799351	0.332781180049859	-0.862169057676028	-1.04827927026929
FAM228B	-0.101671300928432	0.0456216973710668	0.0258423029802863	117.998817029606	-0.106440904479513	0.0805649897154671	-1.32118063758752	0.186441140783057	0.477527633295581	-0.364057913900695	-0.36462260327275
TP53I3	0.260331614989447	0.158287603981386	0.100036916315115	3.94228885288859	0.354149276073549	0.329663977086507	1.07427350480765	0.282700116370925	0.585495572283263	0.842922400001283	0.730646174447082
FAM228A	-0.212379320296252	0.120925171885071	0.0790393976181106	7.43579058002331	-0.202247817493724	0.224167376565029	-0.902217890010652	0.366941133235506	0.662576306718553	-0.733177592479059	-0.592448390588024
ITSN2	-0.0598065876710403	0.0373506124084012	0.109327963077518	158.492555794601	-0.0549863286269944	0.0757348479960638	-0.726037353766818	0.467815871607779	0.741587927655782	-0.224473721268705	-0.242265260929045
ENSG00000242628	-0.0801504273830739	0.146879579742401	0.585280406716944	7.06214746737881	-0.0746478681652019	0.282035700606404	-0.26467524502998	0.791259649185531	0.924343780829932	-0.292303600426839	-0.289019775652404
NCOA1	-0.00294097671291557	0.0333194793138437	0.929665272212302	951.501530888557	0.0149507705338029	0.0585183240051245	0.255488700129103	0.798345670081828	0.927069304999044	-0.0348739419673824	-0.0759570669003783
PTRHD1	0.231962145532842	0.156254488505026	0.137672323800395	4.32894840708137	0.373311547786803	0.278358996463816	1.34111543916034	0.179882975337746	0.470130157766598	0.748333683600631	0.776213446186375
CENPO	0.134602679374901	0.119012335010632	0.258056051688987	8.79413409124571	0.146429734608243	0.214082637543644	0.683986970117515	0.493983393692758	0.759387652920092	0.423720389459932	0.236695721538936
ADCY3	-0.0895136291677028	0.106492055110648	0.40059096346516	65.8441342649591	-0.0918566337370175	0.168855852116735	-0.543994374998115	0.586445343656456	0.817718186369065	-0.323522134124238	-0.329941672014322
DNAJC27	0.0722714784442279	0.0743510873107622	0.331035684042426	34.300957111892	0.142075781163453	0.13415008987888	1.0590807750612	0.289562994591421	0.593244091822482	0.215897388160525	0.226342158938018
DNAJC27-AS1	-0.241942252343826	0.0647618447577693	0.000187062483212504	66.5326759676205	-0.318894976387263	0.105351430051758	-3.02696390766213	0.00247023451282299	0.0348233315012572	-0.831745519514038	-0.86983161875934
EFR3B	-0.000420846194145288	0.0627582117155013	0.994649558121592	263.264214895534	0.0119149610309853	0.107943945423578	0.110381003623967	0.912107217974286	0.970855468011836	-0.0264713910738163	-0.0831761251954308
DNMT3A	0.0174482785213282	0.0673774339113945	0.795663604198294	120.727015234231	0.0419239563468096	0.106725335622501	0.392821030754112	0.694451670461987	0.876793180477889	0.0331073603943858	-0.0118156902406598
DTNB	-0.133720402284077	0.052001461631128	0.0101266642890464	118.644876107196	-0.167273581923823	0.0902276180486593	-1.85390665897456	0.0637525150745683	0.267594536971116	-0.470915159280694	-0.509280772471776
ASXL2	0.117693055248925	0.0359430180828125	0.00105873713829537	134.265492550837	0.189396636715682	0.0700554729269783	2.70352377626653	0.00686085393727123	0.0675741585670931	0.367340778859876	0.338869646083123
KIF3C	-0.0911283287097289	0.0958423219688972	0.341698236564079	25.3838493152174	-0.156630315985672	0.174028782740525	-0.900025349365375	0.368106760662963	0.663588661954841	-0.328905821587502	-0.483971425101349
RAB10	0.0411630702522401	0.0265951145926312	0.121678136966249	191.793931557678	0.101040104380314	0.0635174408739642	1.59074583279898	0.111666787710219	0.365512430178665	0.112176576439014	0.128760626697782
GAREM2	0.321346133648643	0.0683422708272884	2.57611166565809e-06	39.192860176674	0.521686027192781	0.122661786341795	4.25304443014641	2.10883715041289e-05	0.00123315358403864	1.04635535494621	1.1290432318945
HADHA	-0.176988354918367	0.0392795020402091	6.61013501908331e-06	90.5097001668563	-0.226870884614009	0.0727206729026861	-3.11975777393595	0.00180999813932204	0.028184738251417	-0.615177994622825	-0.651001259857109
HADHB	0.0215430226212716	0.0368704068553541	0.559024989064515	121.337201241591	0.055704810473431	0.0819038751754486	0.680124235319808	0.496425800187743	0.761263981585485	0.0467599452266557	0.0209547418972462
ENSG00000286707	-0.471256910097562	0.246629664546708	0.0560318791122345	2.33606139184222	-0.759220029491153	0.421788480032294	-1.80000181473194	0.0718603516795725	0.286580411854402	-1.59632023819038	-1.91691056893022
ADGRF3	-0.331984844387402	0.0997969752657037	0.000879117537424257	19.962771242514	-0.477149367876914	0.17412844469509	-2.7402149528897	0.00613990144654117	0.0624041508549257	-1.13196309023095	-1.24615552068781
SELENOI	-0.173032220516939	0.0618162564176227	0.00512392641857385	33.9129772936419	-0.227781191627255	0.121053629806842	-1.88165519688019	0.0598828466050806	0.259652768115989	-0.601987558491758	-0.653165940937697
DRC1	0.485869706033295	0.140611898510258	0.000549486371053809	17.9195535527111	0.74612384397407	0.223838047017433	3.3333200227393	0.000858161724603719	0.0170266349846883	1.59490539227837	1.66274921096026
CENPA	-0.280635516897496	0.191167498229159	0.142101907542412	3.17323854948592	-0.338913059953296	0.313381890713494	-1.08146982961164	0.279488174228999	0.583064818637096	-0.960755553807451	-0.917433983823517
DPYSL5	-1.05802053793438	0.498470784172439	0.0337930299584424	6.68299384776437	-1.14612250789657	0.791548013719278	-1.44795070928324	0.147630836240668	0.424295945229237	-3.55269162795402	-2.83695233819033
TMEM214	0.0468807518749348	0.124038502614988	0.705465343330186	6.37940277594968	0.0318107223581734	0.244957679674024	0.129862114960043	0.896675518291383	0.966032930294106	0.131240315586676	-0.0358646385187746
AGBL5	0.091570264726191	0.0977593282713069	0.348917623030547	14.2926251470193	0.142291240571678	0.180077698255302	0.790165811481813	0.429430939510954	0.712995552940978	0.280242878487501	0.226854514547535
OST4	-0.0622415982117467	0.135957750588774	0.647095395982803	15.9149879954049	-0.00766074086509254	0.240543644812803	-0.0318476128149397	0.974593576339874	0.990893248461222	-0.232592467437709	-0.129726520740077
EMILIN1	0.400944012822949	0.111161488519334	0.000309923840089766	12.8469692729993	0.607216749135237	0.197672589515003	3.07183080175691	0.00212750281590176	0.0315757641328438	1.3117484470105	1.33243256417883
KHK	-0.0461795570010602	0.265219015014033	0.861772275307916	2.46786624659388	0.0227394850385697	0.443904061449642	0.0512261252224415	0.959145334252545	0.986966195677593	-0.179038844828827	-0.0574357519096827
ABHD1	-0.265992887814751	0.112790884189728	0.0183596627412813	7.9765687633861	-0.413451927088056	0.220893689529712	-1.8717235787419	0.0612448557232009	0.262787441292881	-0.91193449665704	-1.09468503550959
PREB	0.0955949345824296	0.129251819847926	0.459541386321656	5.94711337627593	0.160544332343949	0.241370867491175	0.665135498797589	0.505963831216947	0.76784316132985	0.293661823675049	0.270259785348179
SLC5A6	0.232244485126584	0.127109647356181	0.0676818396393305	6.94212080666492	0.257426496542312	0.237351758502627	1.08457800425128	0.278108601360147	0.582355507510241	0.749275052624188	0.500642485728324
ATRAID	0.336813211656676	0.11861031141491	0.00451613365348326	7.44136469234708	0.516829875471761	0.232009316601421	2.22762552401999	0.0259054971491718	0.158581088697931	1.09792526736514	1.11749545778972
CAD	0.0248464019092577	0.0833176420280871	0.765540619374982	21.3114908838116	0.0442406783610304	0.152955950698053	0.289238033297343	0.772399228687585	0.916154772040168	0.0577739829446703	-0.00630659908768432
UCN	0.102440445534865	0.11384526612352	0.368215122638553	10.2383935419405	0.228977148720514	0.211008295042969	1.0851570961885	0.277852082779733	0.582242032007812	0.316485940815762	0.43299084283335
MPV17	-0.0635316448696656	0.0638818776917313	0.319970993187177	26.5630075970792	-0.0632260858054871	0.127462470315795	-0.496036877747945	0.619868392653215	0.835079668014529	-0.236893706051147	-0.261859141030352
GTF3C2	-0.174087520252055	0.0709200332359916	0.0141001571052549	21.4826151528115	-0.317891598547896	0.140173537087691	-2.26784316892158	0.0233387672124328	0.148692397280277	-0.605506110275578	-0.867445618218913
GTF3C2-AS2	0.492907569247339	0.141762520439828	0.000507067347124373	5.13859239142544	0.740310262920041	0.270925201867613	2.73252638668068	0.00628506368490417	0.0633582911792268	1.61837084511802	1.64892470039954
EIF2B4	0.154072946141232	0.0752451374054659	0.040597902464797	18.9605635125929	0.231277793720325	0.131659427186145	1.7566367913278	0.0789797377164615	0.302074577264637	0.488637625371682	0.438461703358177
SNX17	0.173722680828465	0.134658188343619	0.197015547901985	8.46135932309118	0.312499471186786	0.264691636865424	1.18061709424415	0.237754869690782	0.537762028767737	0.554153238362674	0.631604265138857
ZNF513	-0.136694773827293	0.166565597150087	0.411836366340823	4.99972668102057	-0.111814786474845	0.327499625776143	-0.341419585472365	0.732787732870034	0.897352423264147	-0.480832228290455	-0.377401523478064
PPM1G	-0.07355666246033	0.0701534438696237	0.294403204952657	22.8511268841119	-0.0671105031859158	0.146148436077236	-0.459194124735277	0.646094769282816	0.850586626276944	-0.270318848077345	-0.271096161826816
NRBP1	0.0293560920198616	0.0698819972235123	0.674426357997362	29.3798581571853	0.0696813127705413	0.130086730394186	0.535652733829151	0.59219857596715	0.820133238197633	0.0728100695228574	0.0541904191523997
KRTCAP3	0.202335376667971	0.17845480185553	0.256870640023551	3.82051965819465	0.367770779402089	0.320477329382009	1.14757190504326	0.251145333467269	0.55281177882369	0.649552913579058	0.763037675463109
IFT172	0.0966293067428685	0.0509165421768073	0.0577227101642144	109.412324778693	0.156241698181412	0.0912215245243136	1.71277227601878	0.0867544424272192	0.317688043606922	0.297110599306407	0.260028258365734
FNDC4	0.0938242624044844	0.128327359579825	0.46469841902734	11.5360049854154	0.147864347592293	0.234855681331588	0.629596638897257	0.528958523195239	0.783168630844386	0.287758096475132	0.240107185516857
GCKR	0.00984723114889485	0.176189128808687	0.955429343447993	4.56909484058264	0.0211100404943393	0.312027502368626	0.0676544225559966	0.946060731666405	0.983248535785087	0.00776415419312799	-0.0613105191315512
C2orf16	-0.128211376130885	0.222118369165206	0.563790206196865	2.48026113978248	-0.163244294561496	0.382823784239819	-0.426421505878099	0.669800733377071	0.864026801364616	-0.452547113545996	-0.499699255473045
CCDC121	0.260306346277563	0.172821933233532	0.132012943168298	4.4046450879734	0.570097230247392	0.298139680386425	1.91218166434094	0.0558528970744499	0.250022443970316	0.842838149746769	1.24416353066835
GPN1	0.406227475152561	0.167084148751048	0.0150457995999266	12.1384796900466	0.585388382942557	0.294853466084001	1.98535357483566	0.0471051472872604	0.226375426216133	1.3293644239562	1.28052540469321
SUPT7L	-0.151705864331009	0.0693431119180285	0.0286873225088158	26.3861780221119	-0.191193925046949	0.13756832478866	-1.38981066565048	0.16458637849276	0.447589757382723	-0.530881799527323	-0.566162586460182
SLC4A1AP	-0.0522153297719783	0.0598496975413758	0.382967843511125	30.251327425071	-0.0568398417467696	0.111762661446599	-0.508576308143201	0.611049239038772	0.830830208606946	-0.19916315486432	-0.246672856086081
MRPL33	-0.0858134619313111	0.0910280565852533	0.345826993525035	36.6982497698285	-0.0820243209217285	0.150202806022156	-0.546090469905265	0.585003750381177	0.816661328996228	-0.31118513677949	-0.306560745337966
RBKS	-0.0607635281021148	0.0750131067693036	0.41791786775951	24.6061576480606	-0.0696459258578326	0.141239921083504	-0.493103687141376	0.621939325733629	0.836168020512866	-0.227664326126004	-0.277125316177304
BABAM2	-0.0297866090750318	0.0365485226335757	0.415079152211985	263.611767654945	-0.0232577105548061	0.0766529843691784	-0.303415591006758	0.761573165454034	0.9116602892072	-0.124381922015462	-0.166815617836488
ENSG00000223522	0.361825834393615	0.259290159271941	0.162880901242115	2.19347295254828	0.612832220321565	0.479319008459126	1.27854770936718	0.201056373912031	0.49513573808052	1.18132167638576	1.34578597578475
FOSL2-AS1	1.00687351873276	0.317124914624715	0.0014983338346085	4.24203354864937	1.50629644311805	0.525700989503131	2.86531026799423	0.0041660083762414	0.0484171814345109	3.33202218815188	3.47041543719371
FOSL2	0.635970270367706	0.157375135783908	5.31987447190987e-05	24.7766274882112	0.955645331756102	0.265410867062403	3.60062623785262	0.000317451651313746	0.00845391945313869	2.09536662695613	2.1609846348104
ENSG00000270640	1.09905542746639	0.23980901635677	4.58254158728528e-06	5.97901574155349	1.64195936853628	0.408444799733482	4.02002760130058	5.81913233886226e-05	0.0025951778462702	3.63937261061264	3.7930175524327
PLB1	-0.0408596402334913	0.215470253610027	0.849599018791197	2.53512550828844	-0.121533735778684	0.491683063559107	-0.247179015886673	0.804769684420808	0.929669695389784	-0.161301322483815	-0.400512875335272
PPP1CB-DT	-0.177460403339315	0.0981977219365106	0.0707351004735886	17.6891144167767	-0.215695495047654	0.168591113404206	-1.2794001456679	0.20075618259382	0.494804485617618	-0.616751885677949	-0.624426539449074
PPP1CB	0.206507584986275	0.0462720898318156	8.08588119339231e-06	102.902301029252	0.310987332535382	0.0907672274578167	3.42620724732295	0.000612073169860642	0.0135580287321184	0.663463777509316	0.628008447593471
SPDYA	0.0486114666038121	0.14927496503721	0.744688801582545	8.34504993306405	0.0462076048798878	0.25021477549095	0.184671767641312	0.853486491425869	0.951063189250556	0.137010817742546	-0.00162931048030038
TRMT61B	-0.0768237598546005	0.0697670825389167	0.270833019695828	26.1300883473511	-0.116220243419438	0.142710151742715	-0.814379649942254	0.415427492963743	0.702082943820363	-0.281211915688379	-0.387877559760922
WDR43	-0.105062118851768	0.0579512932719228	0.0698413388511363	35.3218127409271	-0.146852535049459	0.116014248708314	-1.26581464505001	0.20557945062569	0.500184008564705	-0.37536348714757	-0.460720173496377
TOGARAM2	0.159198111105996	0.151237275429909	0.292506910011496	97.8078949221266	0.304577278691043	0.244661423352266	1.24489294028388	0.21317110627943	0.508497158952672	0.505725811532518	0.612765543737428
CLIP4	-0.0631743434396495	0.0630216108993398	0.31613909949538	194.695075505509	-0.0762410651567982	0.111434254512607	-0.684179792742034	0.493861640701253	0.759340082659535	-0.235702401304153	-0.292808347348738
ALK	0.0863650014686916	0.0644891864996493	0.18050010737533	109.922944747598	0.121110768352244	0.104981716523057	1.15363676993836	0.248649116833758	0.550855455017588	0.262887630769263	0.176488026292286
ENSG00000288553	-0.14401723732463	0.130039630965108	0.268083308355006	6.97870754509856	-0.0729953711081	0.233240898395758	-0.312961284278039	0.754310076303519	0.907536351512269	-0.505246587683508	-0.285090190289242
ENSG00000233862	-0.0731809542892406	0.0813085564527602	0.368098956798859	32.6316377120834	-0.0937091349105607	0.139311490463228	-0.67265905058489	0.501164224883614	0.764732709576054	-0.26906617207299	-0.334346860795453
YPEL5	0.139878592464882	0.0768536319006117	0.0687491327674322	17.8822653735499	0.213504583958996	0.152800390412938	1.39727773850582	0.162330067482835	0.444322102877731	0.441311195935397	0.396197576693396
LCLAT1	-0.206858191148642	0.0513179338430689	5.5560311117874e-05	52.5637937145155	-0.268802283654543	0.0989911201476153	-2.71541814309915	0.00661921375291162	0.0658926969069606	-0.714769193268296	-0.750712791093102
EHD3	-0.155585346544853	0.283310650548969	0.58288967049526	4.08142470358157	-0.208515205636155	0.448777119868718	-0.464629760307639	0.642196616435728	0.848415847481721	-0.543816664011413	-0.607352039949402
MEMO1	0.02848235440146	0.092747070310174	0.758769480785404	15.5169764830725	0.101362849943105	0.192466720117182	0.52665130824379	0.598435754688758	0.823583320871655	0.0698968772292197	0.129528105365365
DPY30	-0.0560457410983546	0.0702596731490949	0.425047909884474	22.1631941641661	-0.0824229814357931	0.138109226375223	-0.596795620387168	0.550643842344397	0.794630047404237	-0.211934408524973	-0.307508747341484
SPAST	-0.0320944877132912	0.0571529221599117	0.574419503648112	54.9658665103912	-0.0517551086806416	0.104523702945856	-0.495151886337694	0.620492910349576	0.835181468323498	-0.132076788439925	-0.234581522823868
SLC30A6-DT	0.0038425764179465	0.247313653467935	0.987603559273442	1.7200771111994	-0.0612553013171843	0.413517090194706	-0.148132453941244	0.882238237437032	0.960867125727293	-0.0122564029166306	-0.257172678294518
SLC30A6	-0.0890156614395819	0.0604466207703697	0.140850142276983	38.2828955661299	-0.166120857168294	0.11569309648803	-1.43587527874217	0.151037834122391	0.430056940758036	-0.321861823617411	-0.506539629722011
ENSG00000289727	-0.246091324570901	0.149626831606343	0.10003158992612	7.05699292465605	-0.350359006088039	0.278198170851376	-1.2593864474947	0.207890782163077	0.502495366511823	-0.845579243715787	-0.944652079132874
YIPF4	-0.0206042320105475	0.0486697099208129	0.672041263453319	63.2918564807239	0.00818686980629224	0.0967788616896672	0.0845935740858825	0.932584507893472	0.978637341407444	-0.0937662892005824	-0.0920414073731675
BIRC6	-0.0810733590583568	0.0287874279130747	0.00485838213573542	381.292149302103	-0.094277288362922	0.0568601172614838	-1.65805652368543	0.0973060580898614	0.339171845663785	-0.295380814212033	-0.335697911607213
ENSG00000276334	-0.117875460784994	0.113077742414777	0.29721306137226	9.42342138161623	-0.106738132766616	0.229066963098375	-0.465969126769173	0.641237599442984	0.847550589827272	-0.418085384647995	-0.365329402671575
ENSG00000276517	0.018507939325719	0.118156905662139	0.875529632652902	8.49285618508285	0.144570353437233	0.227767909339296	0.634726612087715	0.525606734099201	0.781524107188905	0.0366404527372202	0.232274172342985
BIRC6-AS2	0.442003418402355	0.145788477026134	0.00243089646221533	14.316780666226	0.671180844410831	0.299433995670859	2.24149847416992	0.0249938042535311	0.154985681251781	1.4486476046021	1.48453714523249
TTC27	-0.154364918780427	0.0654538938318213	0.0183550709030573	41.052707289046	-0.258705447051246	0.128771302654371	-2.0090302863956	0.044533921920108	0.218604435043113	-0.539747546826357	-0.726702835275002
LINC00486	0.222186130560117	0.107335517297991	0.0384509400416123	219.5306794042	0.348524642702903	0.17902112132635	1.94683532379151	0.0515544805657525	0.23896816324325	0.715738759356523	0.717270975458705
LTBP1	-0.0129845957294924	0.0665574106311718	0.84532354383044	279.551855495975	0.0212186872611129	0.12025897372381	0.176441612663719	0.859947015258843	0.952007531652472	-0.0683611043638583	-0.0610521605809967
RASGRP3	0.127219189684234	0.269464253305698	0.636841862316933	2.11301632998832	0.141000142942289	0.506159808420269	0.278568429568424	0.780576043517897	0.920487501889248	0.399102558186566	0.223784325511459
FAM98A	-0.136252624306219	0.130689842689159	0.297149918199964	15.7636038600693	-0.198084547189328	0.223127130778816	-0.887765403059331	0.374666956580046	0.669529902826384	-0.479358025337189	-0.582548266420944
ENSG00000286415	-0.0806530312260109	0.1710137968962	0.637200117717031	7.52217242034211	-0.097698742984557	0.297738145911851	-0.328136465971954	0.742808483188699	0.902694552873147	-0.293979368542072	-0.343834021710477
LINC01320	0.311758835093622	0.221360232271173	0.159019231743736	3.16939016084203	0.618727257435763	0.488530371357201	1.26650725054587	0.205331535251805	0.500184008564705	1.0143896438688	1.35980418626186
ENSG00000226994	-0.289175267930379	0.14521616566012	0.0464431359343894	136.579404456162	-0.406078271636689	0.228098203799715	-1.78027825240243	0.0750304344223797	0.293251437335087	-0.989228560319509	-1.07715071772659
CRIM1-DT	-0.309778656755762	0.24470792419758	0.205544649640988	2.46263916725087	-0.401244726632542	0.448360382645602	-0.894915657500672	0.37083217614072	0.66635836615208	-1.05792382109897	-1.06565670167443
CRIM1	-0.173431162822666	0.06303815709119	0.00593756966675498	187.175571927284	-0.23415430407403	0.108117175881019	-2.16574565665415	0.0303306280742267	0.172765227078383	-0.603317701118302	-0.668320999327064
FEZ2	-0.268486658297216	0.0616777742256088	1.3425429780862e-05	58.2303671749974	-0.364717639428681	0.113530430544645	-3.21250996476453	0.0013158058385116	0.0228151769374514	-0.920249158631773	-0.978796451837147
STRN	-0.104881892652027	0.0404614105944021	0.00953792228197649	70.6170045403265	-0.130737156226068	0.0837075978714821	-1.56183141734388	0.118327708447514	0.377222058533783	-0.374762581835565	-0.422398315993481
HEATR5B	-0.135121307761313	0.0631369685167975	0.032344278455328	64.1804218509824	-0.187790006572547	0.105793283352946	-1.77506549206953	0.0758870739930841	0.295353834177412	-0.475586020365816	-0.558068176756442
GPATCH11	0.114327067356656	0.131143276096894	0.383332642419805	9.29449785176837	0.142149280883649	0.250973486268396	0.566391625654162	0.571127586291369	0.808376857496445	0.356117993229821	0.226516938931385
EIF2AK2	-0.247448806641754	0.0741039463630316	0.00084016338617887	68.5843762366893	-0.336304203685818	0.125317975934424	-2.68360704981222	0.00728326541192806	0.0701239670403482	-0.850105323655891	-0.911230206721939
CEBPZOS	0.0850900344597309	0.0567419275760739	0.133718779174307	42.3209683898216	0.163539195695672	0.102827824411326	1.59041773597672	0.111740675102071	0.365614127165571	0.258636670312804	0.277381475000227
CEBPZ	-0.226061953982991	0.0677145205028316	0.000842453413354883	26.3158781542587	-0.311237970600691	0.137223703084008	-2.2681064831063	0.0233227173273194	0.148692397280277	-0.778797858990869	-0.851623502905065
ENSG00000272054	0.30024354469201	0.14684984339034	0.0408981026229233	4.57126549028145	0.522664733526782	0.261180431130497	2.00116345341982	0.0453747780290083	0.22110949526723	0.9759956746148	1.13137056438105
NDUFAF7	-0.113145188129626	0.0955506490537971	0.23635830052322	15.9014450008803	-0.177187950380121	0.179699119874476	-0.986025699535373	0.324120501839714	0.626749309369495	-0.40231383772567	-0.532856824848652
PRKD3	0.089460216917034	0.0582504716208335	0.124591050897831	43.3045687874409	0.173668690422549	0.102175165761499	1.69971527942448	0.0891844938944078	0.32304991897121	0.27320761425327	0.301469090795909
RMDN2	-0.164568919090132	0.0724242305252087	0.0230689468043213	38.1036205696558	-0.244508892431744	0.118487072958988	-2.0635912958739	0.0390564835650651	0.203166603776718	-0.5737694481849	-0.692943880606746
RMDN2-AS1	0.257994062113506	0.223005309318082	0.247314648350691	2.00217663724365	0.389611857981568	0.440936864700573	0.883600100540791	0.376912124755687	0.671011110753046	0.835128594537558	0.814975064599594
CYP1B1-AS1	0.0077184240558401	0.192123804927069	0.967954230287063	7.51508002992613	0.122316940825603	0.321003490078214	0.381045516968679	0.703169474084852	0.882101535095077	0.000666343262801514	0.179356266012528
ATL2	-0.150685390050612	0.0515702648444904	0.00347854855513886	73.5931068073202	-0.188892181626944	0.0986698473230106	-1.91438607387905	0.0555708436297975	0.249098735052414	-0.527479361831045	-0.560689113927122
HNRNPLL	0.0685969985995978	0.0578023745327739	0.235326037327999	40.0484545811342	0.127353916487055	0.114548126824649	1.11179396832921	0.266226745841258	0.568195009883768	0.203646037021397	0.191334033687683
GALM	0.0858371684512259	0.080389823687595	0.285628054266975	29.991601400712	0.146294484362676	0.133563136514124	1.09532082115492	0.273376108826555	0.576828418371854	0.261127744223894	0.236374100763238
SRSF7	0.110719329324722	0.0796619050035546	0.164569739305485	32.9549676742591	0.208849706259361	0.145744865070849	1.43298157473909	0.151863102948482	0.430857922924901	0.344089170834239	0.385128425800095
GEMIN6	-0.186138289369213	0.21999211227149	0.397489447367105	2.2232803583051	-0.478477449809296	0.472026889937509	-1.01366566187075	0.310742314361376	0.613053493615624	-0.645685458154332	-1.2493136572183
DHX57	-0.172646155102417	0.0629655632966117	0.00610823448728639	47.2686916994676	-0.240924439886398	0.127799429876912	-1.88517617111783	0.0594060568416846	0.258591070957921	-0.600700349646977	-0.684420166633031
MORN2	-0.0368967601152341	0.129982159037627	0.776517527284524	6.33874462172388	-0.0570531408939699	0.21634650567578	-0.26371186683029	0.792001950733368	0.924573546284018	-0.148088394966472	-0.247180074663694
ARHGEF33	0.137524971087348	0.101354881440873	0.174823859133591	11.7570359925818	0.274697798041032	0.193186531759351	1.42193037754422	0.155046463484425	0.434993634509903	0.433463815309029	0.541713090532402
SOS1	0.128878632835488	0.0223339190121997	7.90208486844855e-09	284.512142988129	0.177156640061249	0.0581953282825518	3.04417287932655	0.002333210195559	0.0335805570658595	0.404635428579406	0.309763323931622
CDKL4	0.310982307810743	0.248127883318845	0.210091223959867	2.23674248261413	0.548089962056327	0.454650948348895	1.20551813219958	0.228003342492358	0.525719877342669	1.01180056764198	1.19183094792931
MAP4K3	0.0187802656709094	0.0399180990611127	0.638019305702031	263.569125617473	0.0371065882889275	0.0738295583838099	0.502597998704332	0.615246936617577	0.833029462491212	0.0375484358587603	-0.0232712380299058
MAP4K3-DT	-0.0887342156681171	0.0556830498184371	0.111034882046707	75.5987800911548	-0.0900045422450321	0.0937288824491532	-0.960264753971205	0.336921984189892	0.638867772177646	-0.320923434751875	-0.325537457442886
ENSG00000289003	0.152819598764349	0.232613925031064	0.511202339367519	1.89409068539193	0.29551914733821	0.426110170372451	0.693527561381379	0.487978535567052	0.755391400911182	0.484458748506719	0.591225595918023
TMEM178A	-0.140509339847284	0.339047140645889	0.67856346933866	5.19133621194098	-0.137133651892835	0.529264922818027	-0.259102097986539	0.795556466103871	0.925597176742386	-0.493550650959884	-0.437608978935138
THUMPD2	0.00798818208542746	0.0591891870214003	0.892643374658642	39.5874063625811	0.0116310644345851	0.107195107608003	0.108503687286907	0.913596155752972	0.971402398226012	0.00156576317604551	-0.0838512222584309
SLC8A1-AS1	-0.139529500529215	0.336820927518046	0.678687915672183	2.28648697617724	-0.256417283562711	0.636586592634741	-0.402800320536812	0.6870951253272	0.872577938793537	-0.490283697254006	-0.721261655386404
SLC8A1	-0.938986169140124	0.427751511400847	0.0281515925052927	33.1663117953831	-1.33381067581632	0.700923933591697	-1.90293213270884	0.0570494014785264	0.252740182868047	-3.15581046071776	-3.28326882288634
PKDCC	0.147870325034216	0.150362689170115	0.325398646664333	10.2712158981591	0.231208833129756	0.267974266816557	0.862802372318945	0.3882461346133	0.682112444087912	0.467957014134671	0.438297717270473
EML4	-0.170547110739416	0.0555443128654313	0.00213722614345218	59.068677656774	-0.248570863222883	0.101242112805582	-2.45521212798297	0.0140801474582463	0.108966398006345	-0.593701772804785	-0.702603117758095
COX7A2L	-0.14983000884543	0.111843456091802	0.180362292613214	17.2192024405627	-0.158391714575436	0.20904621911197	-0.757687535552115	0.448638062624625	0.727671705880537	-0.524627372993001	-0.488159974840232
MTA3	-0.0613106811070486	0.0386886198669897	0.113029663533225	125.248480633575	-0.0897582285878358	0.0664707200718799	-1.35034235360732	0.176906192628848	0.465844617465729	-0.229488628850121	-0.324951731412146
HAAO	0.106259707666134	0.1934048328186	0.582720003272433	3.75329281983976	0.130160394351237	0.343384540671523	0.37905141010919	0.704649687606717	0.883201781873247	0.329220021132175	0.19800774865119
LINC02580	-0.217217103903612	0.0756274287556567	0.00407624849082013	27.0386699846719	-0.294151326715873	0.131403087205667	-2.23854197775034	0.0251857331568963	0.155829153280035	-0.749307599504542	-0.810992008024764
ZFP36L2	0.334906949161263	0.0895389827227852	0.000183765696606953	131.755128542639	0.537450635199364	0.15013928996557	3.5796801445019	0.000344015027761945	0.00896153788830339	1.0915694586025	1.16653096756847
THADA	-0.0790144977923155	0.0347692084194597	0.023053774546184	153.831411524607	-0.0993759704888423	0.0680527636316489	-1.46027824860629	0.144213617542687	0.418938429700172	-0.288516214762976	-0.347822415289278
PLEKHH2	-0.190932788367065	0.0974151875749763	0.0499969652796582	58.21401689336	-0.239906801691646	0.163990082496628	-1.46293481922347	0.143485215261356	0.417838540837702	-0.661671146807578	-0.68200025542175
DYNC2LI1	-0.120253542986487	0.045120498099424	0.00769507056188901	91.4965932817731	-0.144786613997846	0.0828434528025212	-1.747713417293	0.0805136643079774	0.304640389567107	-0.426014321890847	-0.45580747904347
LRPPRC	-0.193996280067247	0.0399103155908852	1.16909096901661e-06	89.4315853691591	-0.310395812311471	0.0762064938566182	-4.07308874353251	4.63937366663484e-05	0.00219177641810172	-0.671885357830012	-0.849620877319401
PPM1B	-0.163910939209632	0.0473450361817514	0.000536075168333006	153.383804054862	-0.203077101814073	0.0851621618812	-2.38459307899397	0.017098022082322	0.123077404361957	-0.571575629495091	-0.594420402285801
ENSG00000289272	0.352764612584232	0.203701363280109	0.0833139071425349	3.17459516431602	0.535911077747916	0.392556453473086	1.36518218718995	0.172195795505907	0.458567274528789	1.15110999613977	1.16286994898998
PREPL	-0.0677705147684774	0.0683641123424663	0.321530757275384	85.0863624336231	-0.0797615592897107	0.11866453330221	-0.672160055495077	0.501481807373042	0.765147499909383	-0.251026831216962	-0.301179970255016
CAMKMT	-0.00220913629307542	0.0451487278136536	0.960974921358674	216.143556231245	0.0212410404448765	0.0850639002192772	0.249706872011764	0.802814043431516	0.928786806509325	-0.0324338594685298	-0.0609990054220449
SRBD1	-0.0266083825812871	0.0586016649834898	0.649789196902202	70.8702824893006	-0.00147309154397182	0.0964782541821027	-0.0152686380621208	0.987817862767184	0.996861015853763	-0.113785165353033	-0.115012487755776
PRKCE	0.0701991498443046	0.0380161532322595	0.0648107759632785	284.190658795798	0.121010518986036	0.0718297928743335	1.68468422563524	0.0920495115212125	0.328377992892653	0.208987886291731	0.176249636492786
EPAS1	-0.0425840708903987	0.0887755765961127	0.631453330643835	55.4429431265142	-0.0518332613200018	0.157931176911285	-0.328201577001596	0.742759255553598	0.902694552873147	-0.167050872457188	-0.234767367310793
ATP6V1E2	0.308769996635972	0.0904762749691423	0.000643185013288393	18.0580117423701	0.434392658522055	0.165222152416621	2.62914295794125	0.00856003675190026	0.0786582717795494	1.00442433966491	0.921462381837667
RHOQ	0.327695337160642	0.0550394046679053	2.61936609705029e-09	153.673943588977	0.503101022480232	0.10230703012015	4.91756062011954	8.76293250733399e-07	0.000111871208589812	1.06752469726631	1.08484868269462
RHOQ-AS1	0.745602707361882	0.116764439885043	1.70806061750574e-10	20.3651697606867	1.12647663874134	0.227421607081887	4.95325247761414	7.29831787864312e-07	9.98856705061908e-05	2.46090012792684	2.56721604116244
PIGF	-0.0932099635600011	0.0586192354798582	0.111814122126023	35.4486107751091	-0.128045278636687	0.112255536776094	-1.14065891370764	0.254011890505185	0.555792347538051	-0.335846352104059	-0.415997116832977
CRIPT	0.338845762028807	0.0528987846625558	1.49829164958304e-10	43.536692827517	0.514329445921633	0.105716756552335	4.86516483001456	1.14361459119911e-06	0.000139689272772974	1.10470214174461	1.11154951596818
LINC01118	-0.198383821927936	0.139008219771875	0.153540309473282	13.1383189708437	-0.286041475572816	0.230266291127867	-1.24222036222391	0.214155268841349	0.509826721153412	-0.6865141810229	-0.791707040337697
SOCS5	0.129948943615266	0.108274249141196	0.230068166923289	8.61818811563186	0.180132902261901	0.202569895033469	0.889238266288976	0.373875041286264	0.668736490959516	0.408204029781618	0.316840780638945
LINC01119	-0.495979660732708	0.263489588679002	0.0597884926595246	1.69500118176362	-0.368548350996613	0.458723504283984	-0.803421554716006	0.421731120699653	0.707561535785402	-1.67875016350319	-0.987905761922239
MCFD2	0.186298618652429	0.0726397960494394	0.010326777631514	28.5184204757708	0.319459599111881	0.138949233434649	2.29911019453108	0.0214986827625885	0.140780624061755	0.596083589514385	0.648155227636885
TTC7A	-0.0113673253427418	0.0473846726464143	0.810411995817313	119.823333914107	-0.00296105615078927	0.0804484428730615	-0.036806879599416	0.970638988639934	0.990313668899958	-0.06296884525977	-0.118550820193177
STPG4	-0.0746258144804558	0.110310745666569	0.498719822405324	26.2141830686081	-0.122303131419501	0.184904428022853	-0.661439710921284	0.508330366227761	0.769280340674425	-0.273883585774522	-0.402342473660813
CALM2	-0.0296586369978744	0.0848280085567931	0.726614443629679	345.183607963885	0.0261478164112151	0.136223457912723	0.191947971457073	0.847782960244907	0.949543905160726	-0.123955240983166	-0.0493308484744879
EPCAM-DT	0.36171027788127	0.111047130137915	0.00112490119885305	39.1364313750804	0.5735224475326	0.169108106592912	3.39145449078452	0.000695227079185637	0.0145701474590233	1.18093639099326	1.25230858826573
EPCAM	-0.164040957232814	0.256418391010087	0.522342011572837	2.65552180833173	-0.228751261196648	0.449268765797854	-0.509163508819513	0.610637618882256	0.83049395698738	-0.572009132065188	-0.655472735473126
MSH2	-0.0954084868703517	0.0986083077109759	0.333269063682594	29.0997381457963	-0.122069626509879	0.162294930533907	-0.752146885354347	0.451962731085023	0.729738226087871	-0.343176608957155	-0.401787206423794
MSH6	0.18597450730161	0.0863578460685279	0.0312767807581459	13.7447291736111	0.290073301107676	0.167721623703385	1.72949256454056	0.083720976110648	0.310937065173102	0.595002946230178	0.578275547053749
FBXO11	0.000942259451491051	0.0246198856996876	0.969470582473519	224.142165593014	0.0227699864128619	0.0487578490542575	0.467001454217628	0.640498837643946	0.847136212809844	-0.0219265611630403	-0.0573632206132064
ENSG00000233230	0.188011881063478	0.199985080949175	0.347151120950964	4.77947250813556	0.284651847425803	0.366998460391232	0.775621366700982	0.437972580719723	0.720079968536831	0.601795902625018	0.565383502893192
ENSG00000230773	-0.852433571339395	0.121791057336377	2.57524682142333e-12	11.9760551688542	-1.27037048106594	0.20965006314228	-6.05948055548065	1.36561834224161e-09	9.13544046225945e-07	-2.86722913424509	-3.1324100605933
FOXN2	-0.21031438611744	0.0796834541668154	0.00830594494874858	69.4557297371892	-0.283091364672376	0.134661892172079	-2.10223813215564	0.0355324210452334	0.191506351775857	-0.726292744888783	-0.784691770589255
PPP1R21-DT	0.654603860185128	0.252814598574136	0.00961811911579928	1.84855535207217	0.992130299934483	0.441466457102358	2.24735148950274	0.0246175726540583	0.153277842541501	2.15749423725432	2.24774472694675
PPP1R21	-0.0946638421381939	0.0600494576795517	0.11492644930129	73.3694531280009	-0.126288431626627	0.10334336873353	-1.22202743315114	0.221697252992944	0.518699616543648	-0.340693834667102	-0.411819390605643
STON1	0.636770967135183	0.172989559247307	0.000232339972108061	19.0145499014092	0.965676948719808	0.261387004861197	3.69443365875288	0.000220377419473062	0.00647731452243846	2.09803628842363	2.18483950040306
GTF2A1L	0.869332928741269	0.305257179041745	0.00440128238748136	8.10075890025449	1.35692179857729	0.479454502596682	2.8301367308646	0.0046528115175286	0.0520514296652185	2.87343807961984	3.11520729065432
ENSG00000282890	0.809028292616191	0.312959144703159	0.00973529163510464	10.4098017046885	1.49172274295209	0.480822889154898	3.10243704407243	0.00191934367383514	0.0294757608826619	2.67237199578613	3.43575964242956
NRXN1	-0.400037075745636	0.0605491021484092	3.92660496117006e-11	3741.41036764258	-0.586393920050882	0.107189144571666	-5.47064651363855	4.48396842413076e-08	1.11925205858452e-05	-1.35886099617247	-1.50593558588255
ENSG00000231918	-0.509736005962265	0.136434586286051	0.000186881405776046	51.2830076818483	-0.586781838975539	0.265253591475206	-2.21215417183291	0.0269560141457511	0.161794413328836	-1.72461619704387	-1.50685804472862
ASB3	0.0233000351391369	0.0326850948544843	0.475929772362086	842.925353613997	0.0560133890053308	0.0572379959620729	0.978604999421125	0.327775188102691	0.630009452457121	0.0526181287580389	0.0216885318166461
CHAC2	0.264731350409424	0.143506930011316	0.06507701583314	5.69045057000364	0.445240874971605	0.278965078514504	1.59604520158051	0.110478701807957	0.363209319645425	0.857591878629171	0.94725909499571
ERLEC1	0.176366018457959	0.0511479882950099	0.000564437102284912	41.9742651578707	0.262059300829135	0.106703790830561	2.45595117839131	0.014051224541026	0.108843297463695	0.562966583066559	0.511659146749085
GPR75	-0.00627329129868578	0.170327102474638	0.970619879092588	3.50121497282742	0.156288525124613	0.288164771674548	0.542358193947193	0.587571773532553	0.818265495924591	-0.0459844549712762	0.260139611345041
PSME4	-0.0496137322541145	0.0320840463072035	0.122015795091598	159.390999396624	-0.0479104129015348	0.0675718017565317	-0.70902967889122	0.478306059481369	0.748217242425069	-0.190488978909698	-0.225438958730056
ACYP2	-0.173506131719702	0.0350967454425413	7.66721153389975e-07	365.356681221979	-0.238442297184226	0.0641845241329166	-3.71494998841851	0.00020324388769034	0.00608059173118649	-0.603567660383541	-0.678517710353417
ENSG00000272156	0.0386842356999744	0.189588582220365	0.838319844538866	3.17809729651136	0.131161967333073	0.335114158555859	0.391394884353148	0.69550537304674	0.877395478527093	0.103911713438066	0.200389457297899
ENSG00000289065	0.41671555242881	0.200052843818223	0.0372487273151866	3.46522590607943	0.774058728778075	0.385007049455156	2.01050533976842	0.0443777316343056	0.218473084146903	1.36433348703962	1.72917747718662
C2orf73	-0.240300063659961	0.122125070004046	0.0491076911536169	24.9319220014841	-0.334602192049478	0.203187645391073	-1.64676445462751	0.0996064701300536	0.343751260102149	-0.826270178498866	-0.907182877266586
SPTBN1	-0.16365316470386	0.0344536772465882	2.03469272167342e-06	577.363705902903	-0.220078164638884	0.0582706511233694	-3.77682693424756	0.000158839019853311	0.00525519474894679	-0.570716164722263	-0.634848388131502
SPTBN1-AS1	0.234194835818403	0.152506869668844	0.124628007119361	11.5851913341125	0.415908022638814	0.277704717218504	1.49766279379247	0.134220883124668	0.403070540238947	0.755777859056731	0.87750650651674
ENSG00000289627	0.103745923392867	0.114803037781928	0.366161807427073	7.9281901998385	0.205348147655257	0.214166754217193	0.958823643780899	0.337647595993987	0.639503782038895	0.320838629718417	0.376801830978151
SPTBN1-AS2	0.344958576216405	0.226410979772859	0.127609979772271	2.12428909409554	0.517557716084667	0.482703307820738	1.07220669031933	0.283627206073376	0.586398985581796	1.12508332118418	1.11922623958259
EML6	-0.0124445461836055	0.0537964651131143	0.817061186947009	194.685589798001	0.0229124808464016	0.0890543323001186	0.257286537943882	0.796957583908359	0.926542831649871	-0.0665604858004291	-0.0570243733892654
ENSG00000285519	0.481433327862359	0.113823671980357	2.34064005720352e-05	8.91496713113326	0.654578459709047	0.25945903872537	2.52285857114386	0.011640520669279	0.0967094225896782	1.58011374038306	1.44505720326386
RTN4	-0.0765978718029328	0.0635800024528193	0.228300654377039	261.472224462855	-0.0850808717433824	0.115442321810942	-0.736998965446296	0.461122978503318	0.736071460579316	-0.280458765866872	-0.313829125828518
CLHC1	-0.0479423839625676	0.0758318197730245	0.527243208943785	52.5547354176025	-0.0462833870519055	0.127901467860096	-0.361867520570853	0.717451032238496	0.890157116045087	-0.184916414720661	-0.221569943086904
RPS27A	-0.15446743183723	0.133794048663715	0.248288493029007	25.3040582317106	-0.181930188635432	0.20917068904259	-0.869769036322236	0.384426635965615	0.678252037123003	-0.540089343082791	-0.544133716360568
MTIF2	-0.0368243047032661	0.0909071144080509	0.685421530631189	18.4607757490194	-0.000382443085039461	0.159659505093039	-0.00239536684531622	0.998088775604362	0.9995289976763	-0.147846816095044	-0.112418960461941
ENSG00000240401	0.297744787041063	0.0865210392954884	0.000578927894650282	15.0231240990344	0.396428771763559	0.159112677102756	2.49149708861691	0.0127206009610821	0.102033252025486	0.96766438455804	0.831185468427261
CCDC88A	-0.0626314945821889	0.0539769471207616	0.245911281297337	349.821097970566	-0.0500536992235123	0.0901782058283683	-0.555053172368244	0.578858291317655	0.812943485215481	-0.233892449351922	-0.230535625331496
CFAP36	-0.02932014910252	0.0505561406643978	0.561946797946612	43.7616761876755	-0.0167661662748961	0.094483975215477	-0.177449839897821	0.859155061848163	0.952007531652472	-0.122826663813695	-0.151378932320453
PPP4R3B	-0.0231785068551268	0.0368048132069425	0.528846149424577	84.1765653730987	-0.0173211460862796	0.0829555530409171	-0.208800320790293	0.834604120900994	0.942965444029986	-0.102349366638238	-0.152698656633601
PNPT1	0.131096023576613	0.0504162583945626	0.00931496877874072	47.9356221588527	0.184332439631923	0.103384816802157	1.78297399302521	0.074590536922764	0.292280257613942	0.41202859270898	0.326827146732831
EFEMP1	0.0242075920001064	0.10580880274557	0.819035107153581	408.285350263933	0.0774492487548466	0.168707383640369	0.459074446438836	0.646180706223602	0.850588440053799	0.0556440802539252	0.0726623234833167
ENSG00000233251	0.676656143141201	0.180879746245938	0.000183349965155774	5.53166485899453	1.01987680717642	0.30269104901402	3.36936559735926	0.000753414243455491	0.0154792380928128	2.23102036158701	2.3137250373311
CCDC85A	0.322562178858761	0.219660790043546	0.141980432140892	177.209145462074	0.876692447282606	0.329982622964453	2.65678367971833	0.00788900463242357	0.0739964741854469	1.05040985993744	1.97323719049688
ENSG00000285755	0.29765925591128	0.379710723245349	0.433092577228474	6.09009952558341	0.673065237423412	0.528583798067675	1.27333686708505	0.202898529692406	0.497942723719715	0.967379208982556	1.48901817179097
VRK2	0.145835599075214	0.259285668392463	0.573808476025281	6.02557172687741	0.278675491182641	0.428480763121293	0.650380402500717	0.515446533007029	0.774057583027869	0.461172885972408	0.551171918117747
ENSG00000287875	0.0562177036369757	0.217182922069051	0.795751317923047	2.38543082283932	0.231770273055702	0.393722246759174	0.588664407367024	0.556086418686641	0.798693684826124	0.162371327169998	0.439632803530272
FANCL	0.071528518586567	0.0659202210718007	0.277887533880805	48.0384404862347	0.142127412364033	0.112930596904105	1.2585376882823	0.208197366063069	0.502945652179513	0.213420231533368	0.226464936288338
PAPOLG	-0.0177033969540291	0.101343831430136	0.861325993589564	19.5431570330543	-0.0229171574420138	0.178961201057991	-0.128056569281672	0.898104205688756	0.966040679941565	-0.0840944035523221	-0.166005793382243
REL-DT	-0.30912589622165	0.133337625453296	0.0204292432329386	14.3158282697904	-0.483575053996149	0.224077055289033	-2.15807483444655	0.0309220139865146	0.175064238967661	-1.05574740461247	-1.2614355975956
REL	0.138117440448586	0.079833448391813	0.0836177998737359	16.8181323720631	0.163647900947401	0.152530485238596	1.07288651636697	0.283322036532093	0.586040050691504	0.435439210600503	0.277639972626142
PUS10	0.0266072174911924	0.0653481421440326	0.683889714467462	30.6886227164384	0.0172049690349371	0.126902589299943	0.135576185874916	0.892156332518437	0.964272101424216	0.0636448465492309	-0.0705966546698993
PEX13	-0.0246142652810057	0.0773580237348711	0.750343605232606	23.8694119704135	-0.00186685063214436	0.143410413705993	-0.0130175388516179	0.989613800066004	0.996888608590129	-0.107136433480395	-0.115948834324652
SANBR	-0.201235011193516	0.0625412781609571	0.00129252144204644	51.558222169868	-0.284871204911269	0.101712495796625	-2.80074933448563	0.00509841045630544	0.0552917057537899	-0.696020539020149	-0.788924173982328
C2orf74-DT	0.26492130877096	0.163659400761782	0.10550414989244	3.92638854862625	0.420129031258291	0.314450049336276	1.33607557748862	0.181524571689393	0.471693122581325	0.858225232651342	0.887543930557888
C2orf74	-0.111944615675754	0.101943123301403	0.272157090756384	14.8926076083036	-0.167209162069125	0.186909906880867	-0.894597642572799	0.371002212491073	0.666520679095575	-0.398310921579088	-0.509127584109333
USP34	0.0580590556768769	0.0249933158616698	0.0201800489078647	407.701260623929	0.0997323791771255	0.0573312678661039	1.73958091089227	0.0819326335467854	0.307573818953185	0.168510713250601	0.125650897820866
USP34-DT	0.0775224428815319	0.137586024953864	0.573130491593227	9.60571424708609	0.131818428269522	0.230056818202092	0.572982054171187	0.5666568449238	0.805523579437208	0.233405011514208	0.201950500493873
XPO1	-0.140677672969466	0.0521015746356191	0.00693257906467893	308.280025564948	-0.175781680510291	0.0946106060813752	-1.85794899526486	0.0631762577209288	0.266752130028375	-0.494111902694929	-0.529512759893502
ENSG00000289410	-0.59396166656076	0.148657364324066	6.45557171058264e-05	15.1225870208988	-0.86503137995874	0.246776756527812	-3.50531951278503	0.000456059604552619	0.0108959154664829	-2.00543911254446	-2.16852658982837
FAM161A	-0.259737309509545	0.0747916487726273	0.000515036653991312	23.1931969758629	-0.372854475558774	0.152160660621983	-2.45039995248882	0.0142697612443013	0.109874533632456	-0.891077316964686	-0.998145588963806
CCT4	0.089657787984137	0.0843689620753636	0.287923978514222	51.2743516898566	0.157157666752854	0.14329795218245	1.09671955781167	0.272764004181801	0.576118363972775	0.273866350352081	0.262206402451369
COMMD1	-0.0779084970985831	0.0355103218700452	0.0282377359555952	172.765661421542	-0.0997848462572737	0.060014419018666	-1.66268120043348	0.0963762673135849	0.337729750053146	-0.284828617216663	-0.348794708842283
ENSG00000229839	0.0245349828349934	0.150544182958773	0.870537885237945	5.26179436129414	0.0597302618683803	0.340943819988945	0.175190921103415	0.860929617921852	0.952413003709488	0.0567356579050569	0.0305271370877441
B3GNT2	0.089890391519363	0.15021355559098	0.549561520052555	6.43442083742283	0.208872153028369	0.277947954170986	0.751479368327628	0.452364212823289	0.729738226087871	0.274641890756914	0.385181803501777
ENSG00000228541	0.584728800268138	0.320551639734546	0.0681319789472268	3.31197077698702	0.901556607295831	0.521864394460612	1.72756872640767	0.0840655737090748	0.311698899948055	1.92451870572114	2.03236337098561
TMEM17	0.193753832058224	0.214625771033288	0.36665756116957	2.45114706913651	0.423242545969435	0.423814310599409	0.998650907683684	0.317963829952061	0.62052939386504	0.620940560055403	0.894947769363118
ENSG00000226622	-0.0512453972736855	0.148734225938809	0.730437656210689	6.57278480921207	-0.239003460556801	0.315565842995281	-0.757380641352795	0.448821850595077	0.72789920765633	-0.195929232208518	-0.679852138978108
EHBP1	-0.0155815950429043	0.0402848084456033	0.698914732125051	433.296140366544	-0.00202206078954605	0.0733904345793879	-0.0275521026838823	0.978019383667632	0.992499767746206	-0.0770199491097833	-0.11631791913489
ENSG00000226605	-0.037239018128424	0.202079967714756	0.85379488333605	5.01925934302233	-0.047443097332863	0.354673700855154	-0.13376547857502	0.893588025917858	0.964712810370554	-0.14922954236068	-0.22432769719362
[truncated: 14,513 more rows]
