# Supplementary material for: Integrative analysis reveals generalizable human neurodegenerative disease-associated glial states
Source: bioRxiv. 2025 Sep 25:2025.09.25.678630. Preprint. [Version 1] doi: 10.1101/2025.09.25.678630 (PMC12485690; doi:10.1101/2025.09.25.678630)
Supplement: Supplement 7 [file media-7.zip › astrocytes_diffexp/Mathys_2024_AD_MTG.csv]

gene	nebula_logFC	nebula_SE	nebula_pval	DESeq_basemean	DESeq_logFC	DESeq_lfcSE	DESeq_stat	DESeq_pval	DESeq_padj	nebula_zscore	DESeq_zscore
ENSG00000291215	-0.113230884455917	0.113681962571983	0.31923454644972	10.0907495966125	-0.173020740100265	0.20954624077588	-0.825692407840998	0.408978600126955	0.702683319527465	-0.588889723040492	-0.576111995037798
LINC01409	-0.170598257646913	0.117660858536131	0.147082190827962	18.8415625345253	-0.242163290051726	0.200218704536627	-1.20949384130804	0.226473175737945	0.534972420329382	-0.822729142616178	-0.779104834345631
LINC00115	0.0172378794996905	0.113584772650999	0.879374465400789	8.25302072072478	0.0307973257734938	0.202806334470267	0.151855837510879	0.879300640797655	0.954495320699058	-0.0570762838132379	0.0222692900462873
LINC01128	0.203762219261265	0.162221670661786	0.209089596494559	10.8019359554151	0.274883133154371	0.276700128347959	0.993433341703032	0.320498819939302	0.632943436690037	0.703229460034748	0.738871022406068
SAMD11	0.602682710276363	0.192903972409179	0.00178251158513062	10.7527083448326	0.868453133190228	0.298648573867326	2.90794334606813	0.00363814241043284	0.050647243605336	2.32929896412807	2.48150937924736
NOC2L	0.0186392322827916	0.0615136951408165	0.761882643161562	28.6204368441474	0.00323449350283643	0.117270681236516	0.0275814335580859	0.977995989906412	0.992302872798669	-0.0513641254348138	-0.0586513237568509
KLHL17	0.392829982117619	0.114376502165454	0.000593573668442006	8.24578881651515	0.590100615898365	0.222640171529309	2.65046784614376	0.00803803779808044	0.0830852041601146	1.47390264006006	1.66430538759207
HES4	-0.343303536011763	0.138974521683207	0.0135013974428455	26.6306878863141	-0.550088832005166	0.233774914835479	-2.35307039847408	0.018619108693603	0.136456434564632	-1.52670598178637	-1.68313108302193
ISG15	-0.435507149590132	0.164004066815958	0.00791990224030797	4.91623736579172	-0.625679887315444	0.305234305642525	-2.04983475234992	0.040380559075794	0.213379693246436	-1.90254399358035	-1.90505583058303
AGRN	0.294213889538323	0.0650695555595912	6.13945153512181e-06	26.3882304594681	0.381838876477339	0.125335427910191	3.04653586654641	0.00231494858974843	0.037170708605847	1.07192624534544	1.05287809956262
C1orf159	-0.214486827661368	0.0694949570308948	0.0020261968989717	50.0340939265539	-0.329116804537107	0.113680418732917	-2.89510549138932	0.00379031131198084	0.0519126200557352	-1.00162660936995	-1.03438817008569
SDF4	0.0794854082535165	0.070325462553751	0.258370571910893	35.5819608509112	0.10383348549225	0.126067481600678	0.823634169366101	0.410147454766543	0.703454386664239	0.196655501070025	0.236693222109234
B3GALT6	-0.0108753740582618	0.205658861919752	0.957827002808049	5.64931813198689	-0.0389214351680125	0.369361407198635	-0.105374937417545	0.916078302371788	0.969380765557834	-0.171670809040821	-0.182415223997174
UBE2J2	-0.0523523388141665	0.0478020562679605	0.273433361713824	50.9704907138787	-0.0710327188991199	0.0945760983969093	-0.751064170579501	0.452614037384582	0.73258715910027	-0.340738152110389	-0.276689454018673
LINC01786	0.472100832368332	0.166560063218663	0.00459092459813016	4.97935720806342	0.666398891474057	0.32148518340695	2.07287590803368	0.0381838296844455	0.205773269809769	1.79702445270055	1.88830643476598
SCNN1D	0.026272351140763	0.0929245986124528	0.777385637589486	17.2603475938623	0.0111821749724499	0.170220659897357	0.0656922313612974	0.947622857529994	0.981225910835937	-0.0202502015436564	-0.0353180444872306
ACAP3	0.161121407748952	0.0993880427761392	0.104988747380755	56.184824835981	0.214502402721711	0.159932483642413	1.34120597539965	0.179853586855681	0.47858106854865	0.529418074579146	0.561601657613893
INTS11	-0.103237012275062	0.056295856650321	0.0666792818778806	55.5363780119992	-0.176090669434852	0.106315873569912	-1.65629706573456	0.0976616744345483	0.347684419188755	-0.548152956824891	-0.585124877445803
CPTP	0.129323587939871	0.139976265680795	0.355540183238252	9.2326543939336	0.246224101282652	0.258986147217843	0.950723055760756	0.341744981074665	0.651315967437957	0.399804614622172	0.654732120159363
DVL1	0.0524802253657158	0.0825274155878065	0.524833374303599	26.0274403669616	0.0664859925916566	0.148480032139507	0.447777331629269	0.654313904767817	0.855585366867411	0.0865776651720103	0.127046215595258
MXRA8	-0.0772823497384635	0.108020043861014	0.474334403736613	15.4565194122764	-0.0752451979925158	0.203711363783599	-0.369371627556567	0.711850742995285	0.886285223237587	-0.442357225118044	-0.289056702439416
AURKAIP1	-0.150825648136471	0.176636704129514	0.393174308083848	18.7688426273662	-0.226417025150939	0.292293498632404	-0.774622173296051	0.438562951104077	0.722332964110107	-0.742132537364187	-0.732876006757585
CCNL2	0.125413683772575	0.0416149042106592	0.00258106439171681	166.138679449047	0.158747253685339	0.0764382836918724	2.07680295812579	0.0378197490942336	0.204836455012581	0.383867163241349	0.397912351725262
MRPL20	-0.0504993818062761	0.0947602690496592	0.594090865019875	33.7689962269322	-0.101077192871016	0.166312385512685	-0.607755054197731	0.543349943034751	0.79395394985326	-0.333185176139515	-0.364895820161475
ANKRD65	-0.10613238781192	0.0993239067698077	0.285273273036381	12.6462211985198	-0.156480994337909	0.19441548146039	-0.804879288225768	0.420889341468725	0.710445521893325	-0.559955012546324	-0.527553618812342
VWA1	-0.0618106566712983	0.0677520870818842	0.361607492712443	31.9385755201449	-0.01448127756062	0.153358584097419	-0.094427564298722	0.924769520483012	0.97174041231687	-0.379291905487077	-0.110662345497055
ATAD3C	-0.339417400745184	0.128113569295172	0.00806472926341482	8.28686880921417	-0.529767101490855	0.268649640018777	-1.97196281913435	0.0486138511184666	0.237208197097871	-1.51086541659082	-1.62346932944697
ATAD3B	0.058004497883265	0.0864599286517527	0.502295055384128	32.5467253934204	0.0717819810927735	0.149247512793213	0.480959312147665	0.630545416816874	0.841557469133966	0.109095563538749	0.142594495829904
ATAD3A	0.208312937481832	0.074813860883701	0.00536241508914179	20.5582649014472	0.283285956266392	0.147756361015926	1.91725049479161	0.055206115876122	0.255532408445006	0.721778981272315	0.763540533769303
TMEM240	0.151911971859212	0.0912354179818695	0.0959018206513689	14.781634405729	0.182134159596348	0.186476951633712	0.976711373714997	0.328712062765782	0.640648475431794	0.491878807513413	0.46657303081265
SSU72	0.228964628563129	0.085668536541562	0.00752478765487118	24.3712275345275	0.308463866908896	0.174403059911863	1.76868380098825	0.0769466570820417	0.309459477392152	0.805958876343142	0.837459351816204
ENSG00000215014	0.146908448305849	0.154938564491797	0.343041768453292	6.17733387719546	0.134890084361355	0.294023176712405	0.458773644546041	0.646396722744242	0.850391044978107	0.471483572757651	0.327871045144538
MIB2	0.106951476184431	0.0611508846088111	0.080295036258735	48.1198662900417	0.132679612102341	0.110756814392249	1.19793633313118	0.230941803730347	0.539016796615428	0.308611984794813	0.321381408294533
CDK11B	0.0736299793978047	0.0608468628354539	0.226245626435923	39.3103470435013	0.0799392117173466	0.108617114240643	0.735972524000595	0.461747419093572	0.739235331043753	0.172787751706154	0.1665429820592
SLC35E2B	0.133000002745479	0.0591550493620905	0.0245552298538949	98.4197609372863	0.17871369573002	0.101448354944207	1.76162241199776	0.0781331146945712	0.311315524624877	0.414790322637781	0.456531028131764
CDK11A	0.223439365344388	0.0810945604721719	0.00586393966466736	61.6231155179599	0.306108170348693	0.132815473228415	2.30476286315111	0.0211798580332124	0.147464684746465	0.783436939705541	0.830543356764836
ENSG00000290854	0.166667726537294	0.0773689486484439	0.0312249596128835	36.9038207123567	0.215457151020683	0.139544178856299	1.54400672809547	0.122586702706627	0.392155333766049	0.552025837391112	0.564404664852834
NADK	-0.261632520546266	0.0619863600794684	2.43428277335424e-05	47.987142376177	-0.403641377125072	0.104940132274697	-3.84639668709849	0.000119867639410388	0.00493909653310409	-1.19380067707554	-1.25318187379569
GNB1	-0.0682658775070021	0.0447173167007661	0.126858159907816	184.854942786286	-0.124852330443125	0.0795483192557006	-1.56951563039062	0.116527840325044	0.382522349964051	-0.405604511581629	-0.43469629301191
SKI	0.121628916104874	0.0646915387607721	0.0600894921968293	119.318046243799	0.148540136682188	0.113098724558952	1.31336703629016	0.189059299544879	0.489089692890726	0.368439790060126	0.367945686291729
MORN1	0.0368897069680801	0.0830158199894312	0.656775386455553	30.288210591339	0.034804428039941	0.146599329415436	0.237411918449584	0.812337244429965	0.928314001839141	0.0230279927676366	0.0340335808778233
PEX10	0.0621798040878816	0.105476221419078	0.555515920104238	17.5117953194704	0.0914638966986327	0.181377831467721	0.504272743578976	0.614069728287322	0.834709500788827	0.126114839917114	0.200377842476149
PANK4	0.219130379821515	0.108237390081143	0.0429151390097934	9.15903594650731	0.305702294535861	0.203760925764207	1.50029890858281	0.133536992052222	0.411734101876682	0.765872763108608	0.829351762244372
HES5	0.0967784501462695	0.144822583679571	0.503970680777507	43.0049976963967	0.242276262616471	0.232882442355756	1.04033717684206	0.298183277786573	0.611868968214387	0.267144956207465	0.643141818954967
ENSG00000272449	0.554825546881739	0.149337630589051	0.000203008720752846	8.04643930258121	0.881003623280292	0.313162898081809	2.8132439336736	0.00490444305554327	0.0611259100484912	2.1342248185248	2.51835585974128
TNFRSF14	0.188507309666345	0.141591759171142	0.183075914805663	7.25928035415388	0.291529088099001	0.267525926490126	1.08972274920711	0.275835291917716	0.588398652596215	0.641047787649658	0.787741213910038
PRXL2B	0.0135291110305393	0.23047862412915	0.953191004756659	7.81630481121757	0.0542503757965114	0.389122740557635	0.139417130231884	0.889120536585695	0.959177857372602	-0.0721938710048206	0.0911241589792843
TTC34	0.0611067718815801	0.119822544425767	0.610067399072706	10.5799794297122	0.102485942287498	0.217097748208483	0.472072801920904	0.636874825076008	0.845615605931591	0.121740973477872	0.232737024060207
PRDM16-DT	0.00615895056650465	0.0607541891242307	0.91925285130907	182.360237637699	0.00745605358388837	0.103239929512193	0.0722206380720919	0.942426321252035	0.979009257410032	-0.102235930615109	-0.0462574148286592
PRDM16	0.174484247034316	0.0480394214678939	0.000281118137966009	832.957361817327	0.21815413776461	0.0880143079861064	2.47862129188185	0.0131891259387712	0.111194719280929	0.583887338353334	0.572322640066499
ARHGEF16	-0.177823021290428	0.174982024799018	0.309517048781201	8.06962177840784	-0.270481985040386	0.305222430493425	-0.886179906906325	0.375520589313929	0.679747108250809	-0.85217853942482	-0.862244555187228
MEGF6	-0.039996252635705	0.187319591909319	0.83092233460569	7.33707340441713	-0.0829837705899646	0.316313827146211	-0.262346326553744	0.793054448936674	0.919056821210573	-0.290372589605391	-0.31177606735796
ENSG00000238260	-0.188272873009313	0.134064456638448	0.160215865728572	7.81593501019912	-0.32981978582626	0.25763205300107	-1.28019701735207	0.200475854655279	0.503058750893109	-0.894773957772818	-1.0364520246581
TPRG1L	0.0145193052941167	0.131266413786917	0.911926056709457	7.21606251748488	-0.00791099282200616	0.279361833679918	-0.0283180873986898	0.977408454726484	0.992302872798669	-0.0681576664693397	-0.0913729100468376
WRAP73	0.122281778290069	0.0764154944007005	0.109549276520286	18.7812975273047	0.125349024282961	0.142788791307578	0.877863193147631	0.380017965675415	0.681798976151325	0.371100970204118	0.299859829522907
LRRC47	-0.195284766481657	0.095877856876363	0.0416693066219818	17.9350507742987	-0.303710727653707	0.18350597662651	-1.65504542814891	0.0979152832957162	0.34797357972044	-0.92335565863335	-0.959799487923186
CEP104	0.0108848819393402	0.0535858400629777	0.839033566144221	63.403917285187	-0.019615681504317	0.0890382018269529	-0.220306352799447	0.825632572884048	0.934952610788184	-0.0829722100068965	-0.125736236110232
DFFB	0.269576166736553	0.149122266770759	0.0706450126815386	11.273668371458	0.329497057258178	0.262061304790696	1.25732815655994	0.208634832340021	0.513322336925736	0.971498589708298	0.899209851786199
C1orf174	0.459215116881379	0.225669922866105	0.0418612076714036	6.1067249118173	0.64258812956146	0.372556919379486	1.72480524756251	0.0845625757519204	0.323684627956021	1.74450002875221	1.81840137384309
AJAP1	2.99719023803257	0.478381384433539	3.72171468168006e-10	20.984979404818	3.6778148032984	0.642642830926433	5.72295313400831	1.04688151473737e-08	4.62263618851219e-06	12.0897293152952	10.7294016316766
ENSG00000236948	0.193034816047201	0.226106811890253	0.393253020608639	8.8349357610135	0.338428588024855	0.380562480319697	0.889285217346052	0.373849814127448	0.67793863881171	0.659502693379783	0.925431574747902
NPHP4	0.0108007060578002	0.0579884763167716	0.852243950866404	57.4870163654902	-0.0120654420848526	0.10347121075549	-0.11660675463984	0.907171684816609	0.966103047748418	-0.0833153255826444	-0.103569791015468
KCNAB2	-0.199906397260689	0.388094058179675	0.60648467692478	5.2927360859571	-0.294727347276847	0.609860574508141	-0.48327004498454	0.628904006347411	0.840632916659884	-0.942194231828321	-0.933425541770472
RPL22	-0.196583164218343	0.166446250281878	0.237578516763279	28.8115795155942	-0.283571984474366	0.266700727986457	-1.06325913174398	0.287664453138118	0.601286793319765	-0.928648154284389	-0.900674959525904
ICMT	0.163457091837688	0.112453582322433	0.146070645844451	10.8401648239794	0.286400565989453	0.205148097189704	1.39606737724023	0.162694206514219	0.455131486447419	0.538938730332439	0.772684591537839
ACOT7	-0.011638741074263	0.19172238527681	0.951593178911805	22.999891673792	-0.0345645900281974	0.312001702967392	-0.110783337717262	0.911788158586595	0.967627831410299	-0.174782426150265	-0.169624137090827
NOL9	0.00282528383817245	0.0703189742582017	0.967951125196643	37.1195882308136	-0.0103064827669896	0.129206795533577	-0.0797673429205299	0.936422298106333	0.97664947388858	-0.115824537683043	-0.098405732900593
ZBTB48	0.131283901003737	0.0789783222250071	0.0964571140806051	24.4721714918626	0.16257818975961	0.143485492156379	1.13306361023888	0.257187541590195	0.56844360435937	0.407795192603054	0.409159443298672
KLHL21	0.0695169151880861	0.048860425910854	0.154804223480134	83.7171050074071	0.0739872853924906	0.0837503125723142	0.883426976211059	0.37700562093441	0.680343476858648	0.156022184555711	0.149068960275482
PHF13	0.118182864926604	0.0748327811204129	0.114268935548202	19.9530187404709	0.153682451551865	0.136612538788798	1.12495128861823	0.260609676447566	0.572762214393888	0.354393084371303	0.383042802275207
THAP3	0.207538758690343	0.110118727932424	0.0594728155133913	15.7875228212973	0.27354012243193	0.188871467454594	1.44828716649692	0.14753675530652	0.432419488172813	0.718623293480114	0.734928131090076
DNAJC11	0.0230555287947707	0.0505276111589012	0.648177397026223	58.7053482639964	0.00761218005555513	0.0913165481018429	0.0833603570632726	0.93356500923965	0.97544559910196	-0.0333625305282962	-0.0457990493822445
CAMTA1-DT	0.596155682464936	0.130626053940764	5.02276960474492e-06	11.1715081887862	0.872179462630528	0.236861262140559	3.68223767258723	0.000231195717272825	0.00792804793501913	2.30269366027536	2.49244936039954
CAMTA1	0.0802172143080905	0.0307512347362332	0.00909173886004431	1089.84356857126	0.081952077889116	0.0612169342523984	1.33871581270676	0.180663206514133	0.478584759663424	0.199638470195591	0.172452475123037
CAMTA1-AS3	0.132788539305603	0.187528579373824	0.478884642241933	6.07809835766467	0.156454334353999	0.325809412109997	0.480202009330467	0.631083758221187	0.841723003932921	0.413928360771805	0.391180661822311
VAMP3	-0.05380302587988	0.068207082552434	0.43021794668259	23.6862158413573	-0.0954746318628633	0.128778225007121	-0.741388009173006	0.458458212764455	0.736556514651705	-0.346651405629998	-0.348447485999101
PER3	0.101212705052944	0.0540326539648798	0.0610439973477224	438.349406178503	0.134638656434875	0.0864480645815067	1.55745136790115	0.119363358363978	0.386481268030022	0.2852197526632	0.327132887979185
PARK7	0.0550753405573375	0.0641379484794603	0.390505326024896	40.7372097379495	0.0842604587702514	0.120261703733332	0.700642483471632	0.483526158703556	0.754858537452353	0.0971558073525926	0.179229557969917
ERRFI1-DT	-0.247667010625354	0.131183513726045	0.0590335885154865	20.4578195929506	-0.382542120389393	0.216334684840515	-1.76828843082379	0.0770126970108757	0.309459477392152	-1.1368748226685	-1.19123741217159
SLC45A1	0.134641500569082	0.0947804337563577	0.155444076906648	11.7887028455666	0.221298398124331	0.173122937099407	1.2782731267854	0.201153139758948	0.504339485057361	0.421481354089198	0.581553747950007
RERE	-0.0297945287468368	0.0363798568596808	0.412795415938309	834.92751802287	-0.076281929662615	0.0729299695809835	-1.0459613530746	0.29557887586845	0.609900559790143	-0.248788583572868	-0.292100401369547
ENO1	0.129339426164569	0.0484159696742721	0.00755309048202342	241.84861616252	0.187870095753122	0.0950774654301447	1.97596869987193	0.0481583223288852	0.235949061895682	0.399869173988663	0.483412935724595
GPR157	0.0235779248989675	0.148104911078067	0.873513309002566	5.36541331332123	-0.026560987578743	0.262407431857415	-0.101220409005701	0.91937549587851	0.970474806272475	-0.0312331528873282	-0.14612668165931
MIR34AHG	0.140777710714971	0.181725107500606	0.438532335166302	29.7408544368305	0.132247769241443	0.290039561351768	0.455964588503323	0.648415442713614	0.851893092100731	0.44649361696782	0.320113578159109
LNCTAM34A	0.137874802381563	0.211708690736361	0.514886589693049	6.04089783403115	0.220392221574842	0.368002641526441	0.598887607601606	0.5492478358353	0.797573055527102	0.434660856253719	0.578893340562313
H6PD	0.0859803921198143	0.0432592426368247	0.0468602412792862	63.4425587557481	0.0965742289675369	0.0910781879341365	1.06034420708254	0.288988034577606	0.60334778348334	0.223130188213047	0.215381062024742
SPSB1	-0.234876863988204	0.134030031549274	0.0797016711727424	9.61480285577325	-0.465872294230538	0.262256274014295	-1.77640094972578	0.0756668546866574	0.306528858005295	-1.0847399540218	-1.43588312743527
SLC25A33	0.102658058325787	0.0769749074685372	0.182316573636905	172.261287351824	0.0967580145940771	0.124433426755829	0.777588603936318	0.436811581452476	0.720540234172716	0.291111264712709	0.215920630874626
TMEM201	-0.112267025815712	0.116765518207803	0.33631382360443	8.88483591670547	-0.154665743263284	0.228043405039286	-0.678229406531791	0.497626250173751	0.761586941015483	-0.584960867099534	-0.522224295986478
PIK3CD	0.0616197841367764	0.149361354583154	0.679932625133271	17.1373019142961	0.0142159989188084	0.252580507611617	0.0562830404184151	0.955116329202401	0.98408879478124	0.123832100913512	-0.0264111624404482
CLSTN1	0.0477637665376016	0.0543325804259665	0.379347106802546	182.456482385769	0.0686929081688568	0.0935869160374313	0.734001194583463	0.462948010023778	0.740149016626661	0.0673525563083547	0.133525410525775
CTNNBIP1	-0.0122353539403992	0.0527333088720711	0.81651995218966	82.4450112483691	-0.0469236744415512	0.0962468173961819	-0.48753481632955	0.625879376027329	0.839297293657223	-0.177214324258344	-0.205908677335193
LZIC	0.0657345308490461	0.0660794100090615	0.319842867957706	30.4309551768599	0.0691582508984254	0.131823813588699	0.524626385898719	0.599842940422928	0.827518376758835	0.140604526237828	0.134891591582053
NMNAT1	-0.0358649442762757	0.0859001051676268	0.676298674332383	24.1341773443473	-0.0929755206453132	0.1545917277315	-0.60142623418244	0.547556129764139	0.79680413116038	-0.273532656118446	-0.341110445607147
KIF1B	0.0936842993347728	0.0239284664006998	9.0336063162311e-05	1366.44102646196	0.0988430567413807	0.0470368062643661	2.10139813034589	0.0356060319417824	0.198937616187183	0.254532657794721	0.222042022490278
ENSG00000284642	0.541997228479485	0.139997854845093	0.000108181818685604	8.40705650948424	0.71394030913989	0.272508835134726	2.61987949413429	0.00879608434042538	0.0876182208750049	2.08193435510532	2.02788137615131
PGD	0.0708884523527953	0.071411913969058	0.320870883264139	52.3639894930837	0.0892181916826297	0.11846932944451	0.753091049818247	0.451395202369981	0.731446583656861	0.161612809272905	0.193784767187975
CENPS	-0.0817390278904701	0.15511877632018	0.598231942802705	7.77758464310964	-0.16416657205744	0.287937397448316	-0.570146752427002	0.568578167623834	0.80831904580666	-0.460523422632983	-0.550117398194269
DFFA	0.126615865270577	0.0705218452105906	0.0725878604513514	36.3157910196097	0.167496948397748	0.125097853152772	1.3389274410105	0.180594295334328	0.478584759663424	0.388767464720754	0.423600229508127
PEX14	0.0452769396296069	0.0340863741422009	0.184078933949213	111.393291473493	0.0509095989504971	0.0685322621335157	0.74285595375962	0.457568895054893	0.736127625017015	0.0572158160602938	0.0813161062253377
CASZ1	-0.234150100086293	0.119579996253223	0.0502177799860373	10.3369313927121	-0.342459187074033	0.218865748417917	-1.56469977394598	0.117653321526298	0.383892197985906	-1.08177753758998	-1.07355953585399
TARDBP	0.103381943611531	0.0551202272574576	0.0607141023072371	70.5359034374796	0.135527360701729	0.0924980394676829	1.46519171089112	0.142868620484044	0.426072943739879	0.294061947402923	0.329741999193051
SRM	-0.0519918060020808	0.116539983523872	0.65550443959749	23.885136189553	-0.0911011774536723	0.191011220038956	-0.476941498175303	0.633403780580473	0.843124399729439	-0.33926855748148	-0.335607636604939
EXOSC10	0.0130939702324983	0.0630286764865203	0.835427114904134	116.475655757023	-0.00546544889566067	0.104456007674513	-0.052322973252923	0.958271348377593	0.985041041217473	-0.0739675807981703	-0.0841931357167123
ENSG00000226849	-0.0877672960095576	0.0842817101486052	0.297710182233819	17.1771192849103	-0.142310715999015	0.157154059884387	-0.905549090514801	0.365174565323366	0.670094814844826	-0.4850956949823	-0.485951666963391
MTOR	0.0775174495132459	0.0412619931552911	0.0602902922773067	117.164393035087	0.0906198870208066	0.0676590860420834	1.33936020011328	0.180453439516861	0.478584759663424	0.188633757978501	0.197899948313647
UBIAD1	0.189776516490492	0.0733072112068619	0.00963155609168522	20.8703750866805	0.282477283329902	0.135129104395499	2.09042518703551	0.0365796223121804	0.201823531148422	0.646221296049492	0.761166383328443
DISP3	0.39116585081932	0.172911253191009	0.0236829015382065	34.3515494579871	0.499509209151723	0.285724289291796	1.74822102240527	0.0804257627282999	0.314971759095913	1.46711935061789	1.39834170986683
ENSG00000284708	0.506208696198448	0.134733019685625	0.000171877165335112	8.78074484446546	0.655473264218005	0.249410153838545	2.62809374089206	0.00858648503387622	0.0865385403200221	1.93605405502254	1.85623032389818
FBXO2	0.554147003564854	0.097021049454512	1.11908205875743e-08	127.910382574352	0.798016600747139	0.15504453894564	5.14701521365376	2.64663869551572e-07	5.93603250279954e-05	2.13145895760854	2.27471758864
FBXO44	0.530115265688141	0.132035293354475	5.94580839629141e-05	36.1688279134737	0.744424160363393	0.212415955399817	3.50455858629927	0.000457364922697369	0.0129982909382565	2.03350140222638	2.11737769234503
MAD2L2	0.118691487271477	0.0822173553595397	0.148842922101521	16.841589828676	0.160229062969954	0.149145290265808	1.07431527126597	0.282681402818008	0.595806715665043	0.356466317766744	0.402262736173157
FBXO6	0.169329869094557	0.107065018645196	0.113749799345782	9.5757647155629	0.222805395798567	0.201509179196548	1.10568360551579	0.268863488481501	0.581515550626604	0.562877194805467	0.585978081980764
AGTRAP	0.107814367198453	0.0862208520897299	0.211137315144447	23.8217912841265	0.149394983137996	0.151954161885829	0.983158218793927	0.325529574538646	0.637637527028016	0.312129279079912	0.370455395716076
MTHFR	0.162131657993119	0.0716568365341166	0.0236595835043055	24.8500427860127	0.212518452051821	0.133868481455381	1.58751671596912	0.112395664101241	0.375629093603642	0.533536030789825	0.555777056412312
KIAA2013	0.22161413449455	0.084277272027375	0.00854895030932568	25.0456830914296	0.296721573286067	0.156261320803627	1.8988804891708	0.0575801911920561	0.261694468171037	0.775996980391093	0.802985622916162
PLOD1	0.0186174846622997	0.0895209011799398	0.835253936911288	35.4227795147591	-0.00997808620487935	0.154559302687594	-0.0645583024209661	0.948525685262944	0.981574447019046	-0.0514527725293227	-0.0974416066048679
MFN2	0.0781568934123086	0.0665961613930316	0.240557457091125	37.4391758042792	0.100557992231886	0.12055997864475	0.834090992403019	0.404229710620197	0.698686949365552	0.1912402428477	0.227076832816074
MIIP	-0.146273021300486	0.0782608474338519	0.0616165971319966	25.6419286929788	-0.221335891654768	0.145919970142714	-1.51683070821831	0.12930943177069	0.403991278659759	-0.723575236277257	-0.717958510714787
VPS13D	0.0750456194156254	0.0328132611423142	0.0221928149720092	335.294767232322	0.0861359863747557	0.0599877384600882	1.43589321061111	0.151032730725458	0.436955873290485	0.178558147345382	0.184735844242347
DHRS3	0.220842735893762	0.0878393307779262	0.0119313962179707	133.32453658304	0.291606011414757	0.146750897124974	1.98708162694517	0.046913351933142	0.233328286805807	0.772852625141128	0.78796704998761
PDPN	0.0753603550196673	0.203226504632256	0.710771960995381	9.11429802046351	0.0326215179962576	0.359024790886908	0.0908614636768449	0.927602671016339	0.973140546696885	0.179841064566011	0.0276248628303698
PRDM2	0.148129509213521	0.0634399487247052	0.0195457027049338	88.3220179567392	0.196559123336937	0.100584302609614	1.95417294982715	0.0506807671818614	0.244089992970924	0.47646083000396	0.50892270331779
KAZN	0.0497938258357733	0.298644416694868	0.867580280201876	80.4053698978054	0.0854059152675712	0.438719490975413	0.194670893416854	0.845650599631458	0.941907849029835	0.0756274321059308	0.182592457759667
TMEM51-AS1	-0.37042843972335	0.167634657939349	0.0271234478012324	23.9702977626622	-0.575547583248539	0.256446680593854	-2.24431675978703	0.0248120279673834	0.162673979163696	-1.63727182064475	-1.75787440972527
TMEM51	0.0330226704512221	0.129360982141888	0.798510434494835	51.5716875960723	0.00102174002229694	0.201245758366048	0.00507707606159074	0.995949096799596	0.99850511153564	0.00726527740729665	-0.0651476579536419
CASP9	-0.116506986493822	0.0720119255496954	0.105687466323211	37.544351677441	-0.210632824077192	0.120753301735503	-1.74432351786588	0.0811026930120817	0.316481925506963	-0.602243686389375	-0.686535803880847
DNAJC16	-0.00953339914085531	0.0521021714422876	0.854817569476949	58.9861177942287	-0.0444530082509439	0.0949296855587495	-0.468272995842097	0.63958937708767	0.847070756232897	-0.166200685200102	-0.198655147556998
DDI2	0.175245184895165	0.0671567140923617	0.00906756741864218	49.0005656518559	0.223383769526691	0.110369220235945	2.02396799623251	0.0429734447720529	0.221935224645141	0.586989053802667	0.587676106212376
PLEKHM2	0.10657331688708	0.0438528087759856	0.0150883843580173	92.137536364426	0.139279277743621	0.0780996780133338	1.78335277796974	0.074528895046686	0.303923026554018	0.307070541537418	0.34075710195851
SLC25A34	-0.185277461962276	0.135497868682377	0.171505334764152	9.63734813716921	-0.312544944815192	0.240354161651546	-1.30035170877675	0.193480453051315	0.494471483412743	-0.882564139862945	-0.985735511774356
UQCRHL	0.366259417193748	0.149079514470552	0.0140178437439157	7.74536753119308	0.503445181184609	0.268110320933828	1.87775382697358	0.0604148494071738	0.269124155776597	1.36559638279236	1.40989717229847
SPEN-AS1	0.100665999085192	0.0906462800310699	0.266767925239364	44.9691880693309	0.13580840915809	0.170078656122145	0.798503540976693	0.424578339112082	0.713422092200773	0.282991283778069	0.330567118084094
SPEN	0.162516915212419	0.0252077049287882	1.14000999511425e-10	269.16142149786	0.203952302535678	0.0510096913831463	3.99830496922128	6.37977176796085e-05	0.0032195062529031	0.535106406415155	0.530628041609734
ZBTB17	0.177386079941176	0.0750028755215026	0.0180272934215748	21.9265238071297	0.219739490614152	0.139001995658027	1.5808369482317	0.113915323991397	0.377845898591183	0.595715715441241	0.57697701391385
FAM131C	0.241499102675046	0.0901420175897381	0.00738212651461999	13.17823488355	0.340199780514677	0.195532613450827	1.73986208495204	0.0818832376620267	0.317947278967968	0.857051579180671	0.930631547741698
EPHA2	-0.231101206014044	0.133941832667556	0.0844581435672036	7.76414311224178	-0.322684564860843	0.23864622743459	-1.35214609646108	0.176328583478386	0.473060638350676	-1.06934971354043	-1.01550401559746
FBXO42	0.0996074636456779	0.0529926208958657	0.060156093211272	223.538958306538	0.115839486819064	0.0933547807554664	1.2408522186185	0.214660346691826	0.520533842243952	0.278676508688889	0.271941159880901
SZRD1	0.0792164261684707	0.0619944038454422	0.201320085628058	40.5511169246094	0.0973699967348286	0.110005384123226	0.885138464002422	0.376081956369399	0.680029611579074	0.195559083173498	0.21771732469694
NECAP2	-0.0834585093204157	0.0801469528473754	0.297727726795056	23.8942877936983	-0.119016131084107	0.143759356270637	-0.827884418597781	0.407735959913771	0.701846912148889	-0.46753232886634	-0.417562029385746
CROCCP3	0.0403509130198658	0.0528383710470059	0.44506579323985	94.9971826478956	0.0277490459707344	0.0977717070744877	0.283814682192198	0.776552402246836	0.912869005303476	0.0371364723643367	0.0133199676304776
NBPF1	0.168217266712503	0.083801354899574	0.0447141648249754	49.7705737694261	0.211994283888644	0.141438256220158	1.49884684352061	0.133913369072615	0.412068661564089	0.55834203342773	0.554238172124812
CROCCP2	-0.048956016274014	0.0698428046815749	0.483336879148219	61.1771603082072	-0.0964204761580232	0.115393515896774	-0.835579671948611	0.403391408636095	0.697920975147303	-0.326894149024577	-0.35122435233036
CROCC	0.405990607086531	0.0696872002318543	5.68058822341732e-09	56.1441900161632	0.562843399478018	0.125434581944096	4.48714693152857	7.21832952325458e-06	0.000703413766645429	1.52754764300865	1.58428201910655
ENSG00000290851	0.331212923316806	0.122033644236639	0.00664537850907012	8.94770618111162	0.442525092160911	0.223543211052169	1.97959530990918	0.047749020426898	0.235500288727745	1.2227407606766	1.23104432625088
ENSG00000290122	0.419255382078502	0.14494947812341	0.0038228138255954	7.92161309711984	0.610712934256308	0.295668555750052	2.06553224000114	0.0388726682906648	0.208020412741602	1.58161717961786	1.72482026636257
ATP13A2	0.104833173785235	0.0834370333235778	0.208958451408446	38.4454563146619	0.145326938779932	0.149962967676984	0.969085508450078	0.332502527462635	0.643872522022342	0.299977414725436	0.358512187441964
SDHB	0.0897195218468413	0.0467204246658747	0.0548138280307443	75.0414919666287	0.0971947841667142	0.0805029638654456	1.20734417094466	0.227299626448234	0.536184260720124	0.23837153318757	0.217202925145449
PADI2	0.41759820890417	0.0833780980148315	5.48592763028221e-07	176.528926199684	0.570253851568738	0.132393107166926	4.307277499347	1.65276210838033e-05	0.00119150656078643	1.57486225270266	1.60603806818929
RCC2	0.396336936647	0.0611141387083312	8.86187318947836e-11	38.3206424741781	0.553585489056014	0.118804732756804	4.65962488370911	3.16786154226995e-06	0.000392648101686617	1.48819759843124	1.55710209120485
ARHGEF10L	0.234724535808673	0.0423216022974842	2.91926526263017e-08	322.592078302216	0.315031856358726	0.0816055923556575	3.86041994506625	0.000113192321659645	0.00477435076134563	0.829437262962372	0.85674204862014
ALDH4A1	0.000661698344650813	0.0737433408209306	0.992840684967844	72.1385309617327	-0.00306069040044383	0.122781849096858	-0.02492787348421	0.980112494313578	0.992703539168058	-0.12464368954351	-0.0771331016980597
IFFO2	0.0715965823893897	0.074768447626352	0.338275854555205	49.0942881420216	0.0763352722087184	0.141314693371981	0.540179300448128	0.589073386373638	0.820856037666573	0.164499270819437	0.155962320598728
UBR4	0.054950270314075	0.0323253471840363	0.0891473354596286	184.099742958673	0.0440274248878761	0.0622829531892139	0.706893662445998	0.479632562684221	0.752354363979578	0.0966459992253611	0.0611110074176871
EMC1-AS1	0.0911780449389208	0.0545506469431234	0.0946351204495977	44.5336698259206	0.121051640078853	0.107313046901032	1.12802351228077	0.259309989480505	0.571602119845914	0.244316727717466	0.287243311592908
EMC1	-0.0362799355415874	0.0623798321167228	0.560838031045194	31.7504416939384	-0.0652538430440762	0.122537394207232	-0.532521876005628	0.594364594625678	0.824361221187751	-0.275224232901758	-0.259723484168757
MRTO4	-0.277311755246917	0.0887696943002425	0.001784430393549	15.4680890860789	-0.450458342522477	0.169279159945179	-2.66103838575497	0.00779000756401349	0.0817777168495621	-1.25771197260557	-1.39062992482169
AKR7L	0.151070731574413	0.128448911025587	0.239548798380951	7.188796200411	0.232100852334696	0.229558300586204	1.01107584322588	0.311980131227327	0.625287837481152	0.488449765377106	0.613268240013062
AKR7A2	0.104442010273371	0.0770715388544139	0.175375911318612	19.2727833352379	0.171037867224694	0.16253117379123	1.05233884205125	0.292644116987273	0.606580808717936	0.298382964021392	0.433995871076813
SLC66A1	0.156760536477834	0.122804388864782	0.201776715052382	12.6271433815083	0.201986457160177	0.216274583710857	0.933935248860394	0.35033729487438	0.658280050076461	0.511642402622064	0.524856595015804
CAPZB	-0.000848859315341335	0.0379513716489087	0.982155183230604	204.496570738352	-0.0295151032353088	0.0706202848587293	-0.417940869175926	0.675990350539316	0.867472859242624	-0.130800986048479	-0.154799551334944
MICOS10	-0.195602561506093	0.0845280385857763	0.0206646851606305	43.7943749842385	-0.301102617338601	0.146316844819058	-2.05788074306112	0.0396015827128222	0.210364798395556	-0.92465104658515	-0.952142441452334
MICOS10-DT	-0.168010633246971	0.167943119331019	0.317116000251402	4.84120941603359	-0.271097355744264	0.286207788601205	-0.947204676257097	0.343534492976062	0.652701678869403	-0.812181534209085	-0.864051197356123
NBL1	0.072401894546629	0.0939713629444609	0.441022541526397	19.5599671550589	0.0984063638088414	0.169326971807759	0.581161776876068	0.561131426148606	0.804626248374244	0.167781863640955	0.220759953224044
TMCO4	0.0730049155785254	0.0574975084663382	0.204189473337934	40.9377801448833	0.0369392504036776	0.110514121122599	0.334249144167729	0.738191562657076	0.898214211446804	0.170239882550433	0.0403011202343695
OTUD3	0.152505053732576	0.104485729967385	0.144406139340688	33.0635002306908	0.20011371525171	0.177846651266164	1.12520372931972	0.260502713196978	0.572762214393888	0.494296312679051	0.519358487156644
PLA2G5	-0.119275311385027	0.123532325070658	0.334274774910956	35.7120263629052	-0.184967889532688	0.204629682266612	-0.903915245744717	0.366040344384331	0.670575660073979	-0.613527861518001	-0.611187151893092
VWA5B1	0.399873568991189	0.197912503637366	0.0433360764605043	5.89510632707762	0.527398560586252	0.346099003037476	1.52383727187202	0.127549366342028	0.400505010313967	1.50261352875219	1.4802209381875
CAMK2N1	0.372109979869777	0.252736045054914	0.140932727090078	48.2017424649887	0.547560052381427	0.41437262966826	1.32141944997621	0.186361544292341	0.486378717206123	1.38944429675905	1.53941225333364
MUL1	0.0661138624414092	0.0733985061326315	0.367720112430901	21.4490625899764	0.135428028208574	0.145603166775377	0.930117326483014	0.352310340716565	0.659871746669359	0.142150747974172	0.329450372910319
FAM43B	0.396057494406371	0.121399264030461	0.00110458581474536	13.8046879766285	0.596319394002619	0.242014607287642	2.46398099968352	0.0137403395032329	0.114408366046365	1.48705854311601	1.68256284881232
PINK1	0.04054557857772	0.169025805550184	0.810424807116319	29.4263896654024	0.0293554680229323	0.273580000504314	0.107301220735503	0.91455001612839	0.968710024579771	0.0379299631331828	0.0180361977048861
DDOST	-0.122847844798273	0.0737342429200498	0.0956955979942193	20.6836882228832	-0.176332556797024	0.150329588263345	-1.17297305762673	0.240806610166545	0.550493027285759	-0.628090130858571	-0.585835024851046
HP1BP3	0.191844967462081	0.0574056744642536	0.000832021027454081	326.841437947066	0.256732885701436	0.0907211210134755	2.8299130658152	0.00465606536396984	0.0590046668994564	0.654652663004482	0.685584438859504
EIF4G3	0.0592155065820543	0.0299293956673167	0.0478715858249693	580.03356056797	0.0561445016706848	0.0632724777453349	0.887344761440519	0.374893313454246	0.678872551468473	0.11403184622827	0.0966850471657165
ECE1	0.244218326444838	0.0387043800241201	2.79329625794749e-10	259.233869869979	0.310234136728139	0.0725675063201919	4.27511089273597	1.91042182009617e-05	0.00132976651812606	0.868135609573826	0.842656615978452
NBPF3	-0.0763006518818615	0.0816176796496847	0.349863308660926	32.3655617037356	-0.140382825780531	0.141918858539621	-0.989176683247763	0.322576704364226	0.635174029078388	-0.438355653419402	-0.48029165139268
RAP1GAP	-0.700342551314816	0.488616451173164	0.151767099067547	15.7116673466824	-1.27535979362086	0.978894103548362	-1.30285777490931	0.192623321934674	0.493610362520301	-2.98205928559506	-3.81242501084564
USP48	0.0204801050598465	0.0365378936850556	0.575126949959673	129.961580672925	0.00681326070798297	0.0698100821403251	0.0975970876855244	0.922252237157246	0.970951017846957	-0.0438604068966473	-0.048144564652588
HSPG2	-0.0421965061009478	0.0998752887889285	0.67266597099753	12.4120413178263	-0.148794724398898	0.183926042221488	-0.808992150332448	0.418519661441497	0.709074678197644	-0.299341206514498	-0.504987807171006
LINC00339	0.149770115069321	0.130803925958932	0.252210361284917	9.00724712080605	0.208073907668418	0.255239048070167	0.815211893484328	0.414951031102903	0.706659154446983	0.48314822563903	0.542728496814063
CDC42	0.0286666055755121	0.06938310192296	0.679486402160767	54.6278818467435	0.00966158903313018	0.122726893795296	0.0787243018571408	0.937251915378698	0.977060112739132	-0.0104908028437327	-0.0397822717604621
ZBTB40	0.133104807058002	0.0546890927286808	0.0149393666329637	43.7805853516601	0.17176548019292	0.0978797967166676	1.75486143162035	0.0792830126553375	0.313800831602218	0.415217523296383	0.436132040807912
EPHB2	-0.347887085213282	0.310395750271186	0.262379137844707	20.5925007232195	-0.510639590734131	0.512412978633625	-0.996539143282	0.318988258083571	0.631717461348404	-1.54538932782893	-1.56731363776183
KDM1A	0.06199593087407	0.0422315463213288	0.14210408864318	84.1746409822391	0.0641540523441494	0.0801745869786155	0.800179393019646	0.423606867340411	0.712821845363822	0.125365340625067	0.12019996574954
ENSG00000240553	-0.19535187929098	0.0947268603524946	0.0391825227188949	14.0788695025685	-0.270170875397318	0.182705702330806	-1.4787216378619	0.139214726788842	0.420272519092285	-0.92362922215047	-0.861331180863796
LUZP1	-0.026998157631224	0.0353219524756855	0.444661677600317	195.732962745906	-0.077928483306162	0.0621652496144275	-1.25356986080655	0.209998391727203	0.514498441634685	-0.237390087141525	-0.296934452173442
LINC01355	0.0808675159936037	0.0773332805272358	0.295698938461637	18.4670603557934	0.104617622369647	0.138324241098078	0.756321679693642	0.449456352905187	0.73023091486148	0.20228921329626	0.238995338118268
HNRNPR	-0.0638978255349746	0.0391573605458453	0.102717080120411	83.3378944978019	-0.0971494152911506	0.0740283219888961	-1.31232766974946	0.189409600026416	0.489547768131197	-0.38779956983513	-0.353364415495806
ZNF436	-0.235377363296022	0.154100071230109	0.126653651225144	8.7712067975056	-0.277392140505162	0.281957590685981	-0.98380802527887	0.325209912686765	0.63742766906145	-1.08678007650132	-0.88253180347122
ZNF436-AS1	0.00649713054144416	0.110386499261568	0.953065196968376	17.2939112885496	0.0498522344471358	0.191643077396882	0.260130629941276	0.794763011716165	0.919813363547335	-0.100857450049358	0.0782118321875517
TCEA3	0.0429511651808988	0.0677266211919453	0.525960501025975	47.6967077103716	0.0591436588192727	0.130860701932678	0.45195889939288	0.651298591750348	0.853696577127311	0.0477355537282681	0.105490152351303
ASAP3	-0.106112239657267	0.0468921120171881	0.0236417500387254	159.770622076444	-0.18521261020334	0.0836833635529247	-2.21325484946843	0.0268800805271087	0.170898469496876	-0.559872885153565	-0.611905617495066
ID3	0.403743054841685	0.217186344086259	0.0630312885021625	53.6560158891047	0.571783437187133	0.345085467340141	1.65693282187262	0.0975330576655583	0.347567565447864	1.51838622802367	1.61052871725937
RPL11	-0.432364749966628	0.161871698222251	0.00756180699701584	53.1296544346291	-0.614400795430573	0.254652739100835	-2.41270051757539	0.0158348246657272	0.124916126263636	-1.88973502459395	-1.87194199708787
ELOA-AS1	0.0146786767509245	0.042083752644226	0.727241892780425	68.9382344740679	-0.00465792275195539	0.0742580402646207	-0.0627261739652265	0.949984554619478	0.982311142098297	-0.0675080406126216	-0.0818223520987937
ELOA	0.0235024711104102	0.0661502793944148	0.722373044453902	27.5509007403583	0.0100053132701029	0.130067911666706	0.0769237634547493	0.938684193052003	0.977637476805838	-0.0315407156907056	-0.038773145558854
PITHD1	-0.0241683493607947	0.225698088333696	0.914723411444656	8.44863130609789	-0.0536507064392476	0.38972901288805	-0.137661566537411	0.890507895592359	0.959853842923413	-0.225855295034789	-0.225658300776702
LYPLA2	-0.156150963265047	0.108494097821609	0.150077529137161	12.4510929523452	-0.243646296273951	0.194263667276544	-1.25420414269801	0.209767814504304	0.51431879558317	-0.763839450709823	-0.783458732834651
GALE	0.129833640775235	0.0817985768484229	0.112459218382569	16.2406050304462	0.175099589932116	0.142519584026657	1.22860020345952	0.219221739176254	0.526713683822558	0.401883678946374	0.445920519870348
HMGCL	0.190062923279972	0.0629180796168438	0.00252107977671612	50.4313610491358	0.253436421433942	0.109367047565417	2.31730148226183	0.0204873146243127	0.144670542549494	0.64738874008064	0.675906481627593
FUCA1	0.437786313524557	0.124290796821232	0.000427860747877263	7.09915787165297	0.622603936927346	0.219098630439309	2.84166056026447	0.00448792469044118	0.0577018888771009	1.65715248849657	1.75973058419299
PNRC2	0.065127430162747	0.0749807731906408	0.385072298984545	21.4952755569313	0.0615471198390022	0.149548134720041	0.411553911750357	0.680666418370895	0.871082533574025	0.1381298779454	0.11254637716371
SRSF10	-0.0201203775559288	0.0559984264631871	0.719368765149347	96.9301180290869	-0.0500865614750957	0.0968608696637142	-0.517097994773208	0.605087753342504	0.829239696961148	-0.209355055880433	-0.215194470523322
STPG1	0.341411487561943	0.131318413071313	0.00932576646908651	17.7274781766856	0.470415332904445	0.218466562942132	2.15326009879622	0.0312982427899238	0.186353854069745	1.26431188745014	1.31292616545819
NIPAL3	0.334375010401439	0.118626332761854	0.0048214805383793	39.7989373714571	0.46480135290801	0.200281414835558	2.32074130937031	0.0203008097865435	0.143784682849053	1.2356299791886	1.2964443067461
SRRM1	-0.00633878135990926	0.0495545216952601	0.898216005247375	145.006815047735	-0.037460990266303	0.0763503137254405	-0.490646186484767	0.62367671370608	0.838332568937111	-0.153178865895678	-0.178127562384191
CLIC4	-0.105885347470251	0.0886202682832108	0.232157018233579	130.374434068878	-0.195677090711369	0.150670528533792	-1.29870846419367	0.194043998211564	0.495364353157977	-0.558948033023045	-0.642627866120516
SYF2	0.133851454972427	0.0805499852562505	0.0965690947786261	19.5795653373916	0.134006889404843	0.156863199882847	0.854291443148717	0.392943527170991	0.691146696173763	0.418260990431531	0.325278108493945
ENSG00000284602	0.0549687096535696	0.11574109937916	0.63483816507895	9.05362187421176	0.0571613126910318	0.213748050908087	0.26742378444242	0.789142888735081	0.917703456427753	0.0967211611894693	0.099670261859196
RSRP1	0.0996906153626051	0.0553917557990968	0.0719021103702271	358.561969141588	0.131873613180447	0.0961184301222223	1.37199091800354	0.170066265098222	0.464983809179155	0.279015449591033	0.319015108385876
RHD	-0.135670525140931	0.202118433569367	0.502065924281122	12.3652845826768	-0.197787690286552	0.353066510473751	-0.560199521674138	0.575343353248191	0.813285472328625	-0.6803576125637	-0.64882429076365
TMEM50A	0.0639184244600126	0.101119496807359	0.527316427101024	32.4712377864819	0.0823488768486717	0.167683794531074	0.491096215224373	0.623358398272847	0.838223655081397	0.133201759817176	0.173617421274012
RHCE	-0.377357867081998	0.123216668363754	0.0021945588461084	12.3410271785615	-0.570703995465288	0.213615090725572	-2.67164643437323	0.00754801314492112	0.0801302973236179	-1.6655173752415	-1.74365431461381
MACO1	0.13560376407756	0.0775870137032355	0.0805049580195798	53.9065315390769	0.183248988935477	0.142132020762392	1.28928715677533	0.197298274282153	0.499431884457098	0.425403707995004	0.469846013557029
LDLRAP1	0.169064061555288	0.114713624361603	0.140537509783522	13.6999691366102	0.218915974108708	0.212204178454309	1.03162895143389	0.30224597240451	0.616311868543292	0.561793716911254	0.574559284834228
MAN1C1	0.0237979726449354	0.1012330462976	0.814145812504219	95.8943881889987	-0.00942175505752349	0.16975664914081	-0.0555015376729562	0.955738904954416	0.984227878945113	-0.030336199892378	-0.0958082963020741
ENSG00000233478	0.0795989520818146	0.142615267100741	0.576750383041344	7.83264131691152	0.0647457002871272	0.328124327202602	0.197320634038663	0.843576633140422	0.941527474429239	0.197118325519338	0.121936961216152
SELENON	0.0264639875525213	0.0615122250477034	0.667033272411529	35.8873488579295	0.0359037219580929	0.112496256255202	0.319154815931331	0.749609118251025	0.902895341135609	-0.0194690581026638	0.0372609538028332
MTFR1L	-0.128073723481586	0.0643446909762347	0.0465433822637665	32.9407793554757	-0.178992155498983	0.116138450768858	-1.54119634207294	0.123269007507986	0.393180829816669	-0.649391723908861	-0.593643234011819
PAQR7	0.210164599225433	0.0927082515286509	0.0233935251757819	21.7569891520598	0.277433662962523	0.155927000951708	1.77925350496831	0.0751982099441872	0.305242949299444	0.72932667752002	0.74635902057593
PAFAH2	-0.0606458018538406	0.0663190722723006	0.360477855678422	26.1660656618044	-0.141962347206451	0.12286048396899	-1.15547605397909	0.247895533123839	0.559368234276564	-0.374543754068371	-0.484928904997299
PDIK1L	0.0473449845471925	0.0931637304561417	0.611319287494557	15.7361865688142	0.0164033312752362	0.184352038314601	0.0889783016515585	0.929099154483331	0.973471416454823	0.0656455278683391	-0.0199894611023738
CNKSR1	-0.431542861191255	0.227102701576809	0.0574055453301296	5.76053416522217	-0.63676307317185	0.397580103811612	-1.60159692868728	0.109244770427514	0.368847934561714	-1.8863848625855	-1.93759451142642
CEP85	0.123815786161173	0.209889904388239	0.555252162887015	9.13861607403606	0.161511819128117	0.344050524775714	0.469442153106455	0.638753623873004	0.846758206179642	0.377353853859942	0.406028728530512
SH3BGRL3	-0.06108363798314	0.153872512296629	0.691385429377709	9.98606231192942	-0.111453960223052	0.299137139412662	-0.372584829960883	0.709457465108986	0.885021098436477	-0.37632845050207	-0.395360555250148
UBXN11	0.113045682860423	0.112445914950433	0.314736128209433	12.0170984848238	0.153256730854889	0.202524542524503	0.756731648147515	0.449210650132893	0.73023091486148	0.333453034203572	0.381792945955299
DHDDS	-0.101214792952194	0.0746681803306291	0.175249462924902	28.0945914031962	-0.209238645605673	0.136214886578469	-1.53609235276306	0.12451573158064	0.394662917728677	-0.539910038134157	-0.682442691222516
DHDDS-AS1	0.0857167861044035	0.143533346012822	0.550380036312584	5.54797670062544	0.0722647186262616	0.254161333936694	0.284326169944722	0.776160432651164	0.912636008434796	0.222055684114086	0.144011745593357
HMGN2	-0.761640118027597	0.11813502177231	1.13935360167277e-10	39.9198783111302	-1.11064111298738	0.197426879827922	-5.62558205830642	1.84883490649759e-08	6.87474663916076e-06	-3.23191885949949	-3.3288340427326
ARID1A	0.110759667479759	0.0301036327616947	0.00023389416639644	396.158734519726	0.121464109304595	0.0479341559148871	2.53397826635915	0.011277572608876	0.100855760103429	0.324134836767968	0.288454263449892
PIGV	0.0627406852990783	0.0808605985125293	0.437801117751661	17.2634817966181	0.0702161778801623	0.156038760109167	0.449991898365752	0.652716282301661	0.854524327705223	0.128401089567075	0.137997516977542
ZDHHC18	-0.00114967687727397	0.102590694217875	0.991058738439325	28.8094341450578	-0.0253638511563012	0.172290914850858	-0.147215256116419	0.882962119156964	0.956016441793782	-0.132027170901781	-0.142612056850117
GPN2	0.0121055429419593	0.0789113002898064	0.878077354021876	17.8291059979912	-0.0377396340769209	0.148587712169115	-0.253988930349553	0.799504110048592	0.922258618551626	-0.0779965828433376	-0.178945621572239
GPATCH3	-0.0734753224597265	0.178751442045186	0.681037749855835	6.63100985620954	-0.152231504871615	0.311694949728511	-0.488399010007091	0.625267242967454	0.838953161612651	-0.426839117879548	-0.515077713122178
NUDC	-0.226618023470499	0.0825736294756093	0.00606150125366862	42.3251991457998	-0.342175447770056	0.145835908181135	-2.34630450098105	0.0189606101398226	0.137859235591264	-1.05107547950248	-1.07272651701136
SLC9A1	0.179138946095057	0.123831511092012	0.147999295715132	15.1876556985377	0.276092716027105	0.218932624760855	1.26108530571306	0.207278114185527	0.511146315746405	0.602860703632573	0.742422188249486
WDTC1	0.0215427076474955	0.0565999518296013	0.703490037776493	65.5557360523311	-0.00324795484083599	0.0992249573843308	-0.0327332450066529	0.973887312407363	0.990967526272196	-0.0395290534022453	-0.0776828838580073
TMEM222	0.115734251977387	0.0579757433303696	0.0459063903077376	31.1573231960542	0.168712191501569	0.111924309146813	1.50737755531076	0.131713908518889	0.408048586286457	0.344412110884786	0.427168012996977
MAP3K6	0.192612611146977	0.0909630716822075	0.0342190133833034	18.8901404672741	0.277643957607955	0.172173372808599	1.61258360151082	0.106835003519212	0.364087152841905	0.65778171256231	0.746976416191183
WASF2	-0.0366140294757933	0.0290164952745769	0.207008163119381	247.35596790952	-0.0728697979530916	0.0605747440734054	-1.20297326992891	0.228986664580173	0.537568015988822	-0.276586058052761	-0.282082860733647
AHDC1	0.154643949451292	0.0485467241041586	0.00144520977714971	157.978713044513	0.198053367904333	0.0774030600306406	2.55872788266939	0.0105055939714046	0.0966432570416326	0.503014824710833	0.513309596013663
IFI6	-0.165156865710126	0.227357172258121	0.467581149090676	8.90292651360719	-0.254413749066103	0.369597387966327	-0.688353752893086	0.491230039498566	0.758970108065288	-0.800549079953282	-0.815070465637773
FAM76A	0.0641870267419835	0.0910618631828737	0.480889424091882	25.9519904183251	0.0809062996424045	0.154779063139869	0.522721213070608	0.601168273943417	0.827783085585127	0.134296629570122	0.16938221671146
STX12	-0.0703817698473258	0.055390303186852	0.203852669583574	76.474716281511	-0.116498047871231	0.0928389680208589	-1.25483997027042	0.209536859414328	0.514049752255017	-0.414229257830663	-0.410169289873622
PPP1R8	0.0793430850733508	0.0703601796347107	0.259459183954832	23.602667337627	0.0949106007374645	0.120845245730603	0.785389612670788	0.432225169093292	0.717750809647223	0.196075366962589	0.210496882627075
RPA2	0.0404443790670599	0.104422391096677	0.698522875642422	24.9148111989249	0.0446509986726008	0.178272776954407	0.250464481652295	0.80222816900995	0.923461020620008	0.0375174562757514	0.0629417326826371
XKR8	0.429760334177459	0.108430621244805	7.38715195423952e-05	10.4791024572046	0.579464436061358	0.213295164491462	2.71672561092942	0.00659312423887222	0.0736449371504068	1.62443719672605	1.63307905379301
EYA3	-0.0516196174173014	0.0520470392161718	0.321301060552038	117.369801971517	-0.0989924624523716	0.0828076452991934	-1.19545075934354	0.231910963858442	0.54029710128933	-0.337751451889984	-0.358775343737491
DNAJC8	-0.0575347142003473	0.100762517593002	0.568004239935134	25.9287021754526	-0.145172389434456	0.179968907428124	-0.806652612993358	0.419866652500167	0.709400430446892	-0.361862418133399	-0.494353139229597
ATP5IF1	-0.128422056034119	0.181305521791291	0.478747488384985	16.6454299483654	-0.200070349819647	0.294537883198089	-0.679268648390101	0.496967657500037	0.761456625512418	-0.650811588151773	-0.655525859336421
SESN2	0.0185272156650204	0.120760855808074	0.878066517747145	29.9723672589723	-0.00747982103328285	0.19264032806447	-0.0388279085092692	0.969027593834358	0.98919983979328	-0.051820724707631	-0.0901070500852968
RCC1	0.220758081088519	0.111412369995407	0.0475407905013401	9.69572243800785	0.340630120996905	0.221246843121755	1.53959313584172	0.123659559700555	0.393804277342537	0.77250755738883	0.931894967103839
SNHG3	-0.28545825840759	0.107430165993551	0.00788039513388869	10.6952712730883	-0.374588803020039	0.210861373061939	-1.77646952393698	0.075655560771417	0.306528858005295	-1.29091854046289	-1.16788758668996
TRNAU1AP	0.129764263650049	0.0672876800638383	0.053793014760807	67.7400951924212	0.163199451336058	0.116973817787528	1.39517931809745	0.162961772110823	0.455294554229148	0.401600885682833	0.410983380244078
TAF12	-0.0499798268399776	0.095886785989701	0.602201056109295	38.4581024996934	-0.1446004457704	0.162739584213764	-0.888538866981876	0.374250958534636	0.678143888701514	-0.331067379472192	-0.492673992765191
TAF12-DT	0.00471545159523102	0.142124579632684	0.973532404622285	5.51603401426564	-0.00606009872875563	0.239218630464342	-0.0253328878147681	0.979789441660332	0.992703539168058	-0.10811988420798	-0.085938944312123
GMEB1	0.187025224467273	0.0817455117098838	0.022143581726631	21.0294101873926	0.207593939828363	0.148637923983246	1.39664181431761	0.16252130949593	0.454737842213365	0.635006549861779	0.541319378482477
YTHDF2	0.0882800986085261	0.0573397528268277	0.12365867175611	47.3697721305059	0.113381312172056	0.105882796092469	1.07081902212932	0.284250812108503	0.597599163084831	0.232504192993157	0.264724303524562
EPB41	0.17888542883392	0.0605191697301041	0.00311811350496734	104.657081699664	0.253726534482369	0.0995841953255428	2.54785946357182	0.010838612474586	0.0982988409922341	0.60182732305579	0.676758212890929
SRSF4	0.0121668933050854	0.0431759128512734	0.778098272879733	184.443248527782	-0.0169354830699877	0.0713240398249456	-0.237444248973464	0.812312165340858	0.928314001839141	-0.0777465080620435	-0.117867549021386
MECR	-0.0934962058263496	0.0623736138320602	0.133881290584042	41.2995423758145	-0.16124630265859	0.10989980648556	-1.46721188885601	0.142318423772389	0.425060098901682	-0.508447730675131	-0.541543896389192
SDC3	-0.0268082169886468	0.0976896666341377	0.783760154957426	77.1056453721402	-0.0498971676856355	0.151287731331996	-0.32981635223373	0.741538730823504	0.898962862495508	-0.236615855951503	-0.214638436892847
PUM1	-0.0190927508755345	0.0249816987714944	0.444706646524462	264.879012954903	-0.0449972196542819	0.0502203836308068	-0.895995139843559	0.370255358975284	0.674931355419782	-0.205166270284763	-0.200252875989416
SNRNP40	0.0690445444036055	0.0557488757917223	0.215533635236518	38.262860056819	0.0530550391033515	0.104938266995556	0.505583336016005	0.613149182273465	0.834100119911819	0.154096718843699	0.087614817923108
ZCCHC17	0.00853203646659404	0.049049782408613	0.861907532103995	60.749267590196	-0.0434589969662659	0.0932659061117198	-0.465968742256232	0.641237874677239	0.847902972972991	-0.0925628185548332	-0.195736869693042
PEF1	-0.259305209369546	0.17873631374495	0.146844029014304	11.6431950467963	-0.389197928211568	0.300811954806312	-1.29382467017365	0.195725989189704	0.49749022303383	-1.18431415077209	-1.21077793141277
COL16A1	0.153788770687511	0.0831716022723076	0.0644500385737286	176.824827593545	0.202014511198798	0.130020348128771	1.5537145847258	0.120252512571362	0.38801260169817	0.499528966902942	0.52493895774263
ADGRB2	0.364641831200593	0.112881723665349	0.00123660390852014	38.7898906146328	0.523845818297416	0.186038078440204	2.81579890896256	0.00486561112169672	0.061057802086656	1.35900282013273	1.46979058459126
PTP4A2	0.0152033865969371	0.104589039933669	0.884424200679703	21.6345625064595	0.00198457480146684	0.216032366346506	0.00918646976390411	0.992670360700119	0.997578339400733	-0.065369231756432	-0.0623209099418136
KHDRBS1	-0.0101449829247511	0.0568887799211352	0.858463725926267	90.9644990105217	-0.0277263203303048	0.0976849169896479	-0.283834200660099	0.776537443569133	0.912869005303476	-0.16869360738031	-0.149547935346714
ENSG00000203325	-0.0141695428057489	0.154739481735488	0.927039438964986	5.99603558931431	-0.0452784029853024	0.283445094605352	-0.159743117263485	0.873083434338599	0.952609176109754	-0.185098415449295	-0.201078390853562
TMEM39B	-0.000275449044906646	0.108660249512822	0.997977399225351	16.1885074213308	-0.0248034540511163	0.201246997972094	-0.123248815142851	0.901910071305555	0.96389508439901	-0.12846366576765	-0.140966809464806
KPNA6	0.0468314194897869	0.0440496220939613	0.287713276525225	113.651244060645	0.0465029376033955	0.0780839724183308	0.595550356406798	0.551475649232728	0.799124480173177	0.0635521471144695	0.0683787659139923
TXLNA	0.11650476497191	0.0558615715432048	0.0370150801287269	34.8242116208591	0.15887230119737	0.10153261918643	1.56474148377533	0.117643537313565	0.383892197985906	0.34755285624914	0.398279473700565
CCDC28B	0.00943784073476813	0.109846698885765	0.931531370477542	9.31891318406196	0.040410958649203	0.218532850953957	0.184919376985189	0.853292272458371	0.944455775573907	-0.0888706023605548	0.0504935692328856
TMEM234	0.0266975052250859	0.0881417020731828	0.761971400424495	14.0544398697626	-0.0106812024558123	0.1720839294172	-0.0620697266269232	0.950507305149416	0.982464773188089	-0.0185171993373797	-0.0995058574061554
EIF3I	0.268704208904813	0.109297149093249	0.0139528845252802	15.4367086540325	0.366338766331093	0.197973821652188	1.85044044345771	0.0642500944441995	0.280028943398069	0.967944337492674	1.00737194784592
HDAC1	-0.0771558306866159	0.0516257678495705	0.135039312664358	56.0508776547734	-0.142456621830703	0.0935083803187524	-1.52346368683849	0.127642739032459	0.400514335521364	-0.441841511394307	-0.486380026042808
MARCKSL1	-0.234496891021514	0.133245456899241	0.0784270397006254	44.7464515846634	-0.319132841865606	0.229458283198817	-1.39080985622598	0.164283093509574	0.457702650535465	-1.08319111793182	-1.00507665450441
TSSK3	0.270666982548507	0.113634632160811	0.0172233054526163	8.88815395320056	0.33118690763492	0.205271067422696	1.61341250763283	0.106654917569115	0.363928018568143	0.97594494522613	0.904171015732583
FAM229A	-0.0360734249678639	0.168070697382915	0.83005389475835	6.11187144970274	-0.0635466631488513	0.317567609014402	-0.200104359969437	0.841398963566522	0.940848750396142	-0.274382459782132	-0.254711443184092
BSDC1	0.188581687668067	0.0432995154483716	1.32894493579177e-05	83.6217454868418	0.22500740857596	0.0817473322424563	2.75247402457863	0.00591468383956855	0.0690127850149493	0.641350965358247	0.592442882977964
ZBTB8A	-0.0532552779395817	0.0827814856725231	0.520014188526683	36.0854400247903	-0.141816445257951	0.15007916845277	-0.944944236565254	0.344687345739826	0.653443721883736	-0.344418689483023	-0.484500557318377
ZBTB8OS	0.0428024596612849	0.0509746050156383	0.401086693896154	137.180269190204	0.0245479843949241	0.0821549399416787	0.298801075289576	0.765091830439482	0.908952558685806	0.0471294040919854	0.00392209933477391
RBBP4	0.0801303133553024	0.0475862897462136	0.0922019710138674	103.705545258824	0.0986206083280234	0.0840687916176106	1.17309415813423	0.240758048932156	0.550471073043909	0.199284246754109	0.221388945115222
SYNC	0.159570477500744	0.0681364406736468	0.0191845367117951	36.3418680585378	0.24336842046519	0.133073722521363	1.828824022159	0.0674259750849071	0.286707501640005	0.523096212362518	0.646348241379934
KIAA1522	-0.00836340670814396	0.0983211676852221	0.932212007051548	17.4607889037207	-0.0396326139284928	0.17402633996553	-0.227739168314078	0.819849020530291	0.932794283429846	-0.161431591965481	-0.184503145196879
YARS1	0.0867765708824418	0.0589633353902345	0.141100852931706	90.6466650341926	0.0894343022820344	0.110150649011014	0.811927147819999	0.416833435771368	0.707985561768698	0.226375551725011	0.194419237629237
S100PBP	0.131648752107325	0.0422386177369351	0.00182833950352872	114.352083839644	0.161032818834499	0.0769669410790008	2.09223358206754	0.0364176257979402	0.201401586115419	0.409282389341356	0.404622450779706
FNDC5	-0.0232744696844624	0.205074270506895	0.909639807120447	10.1218227618722	-0.0593236982216482	0.360003237564003	-0.164786568651626	0.86911197617559	0.950759993189285	-0.222211685556835	-0.242313409824429
TMEM54	0.178327259524456	0.118902374800321	0.133671713833562	7.80811085479258	0.271828601059429	0.245939208603971	1.10526744638407	0.269043719289297	0.581638273188153	0.599552127590322	0.7299033441364
RNF19B	-0.0707604912539684	0.0947747914626316	0.455294651366332	15.4693620035129	-0.149488172602112	0.177234089982858	-0.84345044802933	0.398976567778864	0.695305735411365	-0.415772992343578	-0.50702367393875
ENSG00000236065	-0.0581295138898994	0.131541298569149	0.658553791381329	7.12490054921944	-0.176345355962076	0.260107972656711	-0.677969822150801	0.497790827564441	0.761586941015483	-0.364286925417453	-0.585872601406387
AK2	-0.0411227442850064	0.0665598526462728	0.53668670717341	39.1064271317333	-0.0987605429081037	0.121389848815587	-0.813581562805461	0.415884703606645	0.707164960137022	-0.2949643660591	-0.358094460449054
AZIN2	0.242199843588728	0.115947886238431	0.0367195959609316	16.7875996559124	0.300439911640986	0.228318485884451	1.31588079903891	0.188214054288631	0.488117896596664	0.859907921373346	0.813902143361274
TRIM62	0.220461912763127	0.0855083842685298	0.0099302391144449	17.5731191581887	0.325562533424411	0.150782708305157	2.15915032356052	0.0308385065642389	0.184906121935253	0.771300323634623	0.88765864106427
ENSG00000284721	0.0462283442841521	0.133876372965312	0.729864171117702	7.09965083508031	0.0543425898720936	0.249547775639963	0.21776427272386	0.82761278274642	0.935728145461114	0.0610939073833839	0.0913948865853634
ZNF362	-0.0375416911909984	0.0496925442451368	0.449961416018824	51.3327214029525	-0.0860050421472232	0.0862541061256149	-0.997112439168647	0.318709935786749	0.631608890977106	-0.280367369013678	-0.320646097349022
ENSG00000225313	0.155809622863168	0.158620351476864	0.325961850205163	5.76912452133894	0.0591890551062488	0.329702060395485	0.179522854771518	0.857527173318848	0.946186081445832	0.507766312863172	0.105623429489531
PHC2	0.0611902241709464	0.0680480769763905	0.368535235871492	67.3738865320331	0.0767877383374237	0.112048580929061	0.685307548750116	0.493149869313195	0.758978630839164	0.122081139565705	0.157290697758972
ZSCAN20	0.159588447314193	0.131594998644566	0.225235261431392	9.48125689274299	0.206639572400642	0.232442237503918	0.88899321663585	0.374006725416455	0.678049144230756	0.523169460456567	0.538517489428167
SMIM12	-0.154548322801505	0.0468377344068848	0.000968040606577403	66.0113564742888	-0.249795716655839	0.0867977164100795	-2.8779065508552	0.00400323707410348	0.0536168150304097	-0.757306808635809	-0.801512569499532
TMEM35B	0.211340982884045	0.132906468132488	0.111801400370545	6.21795181590988	0.368475649845991	0.227423164017008	1.62022040032138	0.105184940693107	0.361357454897546	0.734121822506215	1.0136455384535
ZMYM6	-0.0699000527112278	0.0435860944904224	0.108774969498807	81.2617169506995	-0.123864927325903	0.0763666001624481	-1.621977763347	0.104808109462188	0.360446449384988	-0.412265694759197	-0.431797415801753
ZMYM1	-0.09780324653712	0.0569207189312144	0.0857535195552354	45.5474838402744	-0.177851449140098	0.104222285524263	-1.70646276125554	0.0879219539506757	0.330584675179097	-0.526003979878703	-0.590294279962985
SFPQ	-0.0360290494842389	0.0530405077536422	0.496964128467904	341.090952946835	-0.0811042936542728	0.0852901055808286	-0.950922655118665	0.341643640310263	0.651298520990827	-0.27420157757057	-0.306258186402492
ZMYM4	0.0151033254061436	0.0300931709710369	0.615748083117702	222.677021347595	-0.0128059193762011	0.054222587020175	-0.236173153660784	0.813298310596636	0.928788905579121	-0.0657770986235326	-0.105743728596875
ZMYM4-AS1	-0.054812899093714	0.166620376873845	0.742179299456146	5.03247157112714	-0.117177554609803	0.321778352246936	-0.364156114889543	0.715741435593739	0.888128332470746	-0.350767824999276	-0.412164226454473
KIAA0319L	0.0230644527365506	0.0269360087013766	0.391849342891789	319.637720865599	-0.00995525604222973	0.0569465163422027	-0.174817647885722	0.861222920870871	0.947937545466485	-0.03332615498502	-0.0973745804459923
NCDN	-0.0921410681864109	0.370936514558422	0.803824020127163	10.7416321522142	-0.288981740336352	0.522617159454575	-0.552951113656402	0.580296885732377	0.816164133492303	-0.50292395328143	-0.916557244792467
TFAP2E	-0.231970440920979	0.142840191906954	0.104378842784395	18.8413721606623	-0.368227219554067	0.25064310834467	-1.46912964009249	0.141797629717653	0.42418209818922	-1.07289286663959	-1.14921086893573
PSMB2	-0.032552359351555	0.0685817563698183	0.635036163450263	30.7015478814545	-0.092219854284493	0.134312746951954	-0.686605377205794	0.492331439040802	0.758978630839164	-0.260029982159279	-0.338891915045864
AGO4	0.10090145992601	0.0497287001311642	0.0424543428511034	120.968868579374	0.110379608603353	0.0852483731174153	1.29480017702301	0.195389170918401	0.497322431574689	0.283951063236096	0.255911722406289
AGO1	0.0507726162141654	0.0683910869459086	0.457853227155346	44.0841714583545	0.0541224870126562	0.11672280484555	0.463683914075506	0.642874223686454	0.848426057725228	0.0796171524162447	0.0907486954279888
AGO3	0.00776370263813828	0.0333876853496368	0.816124896595126	296.982731757954	-0.0158871663700565	0.0520899937294602	-0.304994591716976	0.760370271394753	0.907435129629042	-0.0956946812581906	-0.114789838066811
ENSG00000271554	-0.242730440889003	0.150500397110375	0.106783055905261	5.64833563972258	-0.406997592560057	0.264295820477793	-1.53993200431353	0.123576928585007	0.39371860223363	-1.11675250334947	-1.2630352520838
ADPRS	0.314287164039966	0.0919125046228289	0.000627555163693525	14.4692654913946	0.415862791344951	0.178055668563058	2.33557737701384	0.0195132787978772	0.140245488003054	1.15374841354582	1.15276754662804
TRAPPC3	0.0998677832966262	0.0867302004145124	0.249536278180972	17.2518674614955	0.115936183674368	0.161247812030797	0.718993840686813	0.472144714725488	0.747580100747552	0.279737616993068	0.272225048300176
MAP7D1	0.743754724514668	0.135452684620757	3.99931215142305e-08	27.1655504142569	1.09156931827431	0.227081340667035	4.80695294059788	1.53248045354193e-06	0.000235369008788559	2.90433310100635	3.13654723853293
THRAP3	-0.00218944517368079	0.0379340561374713	0.953973941868084	124.67687232448	-0.0259068135796392	0.0706551771398238	-0.366665467816614	0.713868567831736	0.88731200417509	-0.13626544784215	-0.144206118452245
EVA1B	0.151783154175327	0.147348239741457	0.302963917628291	5.3091357108963	0.250382791478209	0.282832577969056	0.885268568692262	0.376011797976094	0.680026456598261	0.491353724164547	0.666941451912247
STK40	-0.0486184567735999	0.0679132900571542	0.474059168594962	56.5000270712267	-0.125252183912201	0.119904302159294	-1.04460124996851	0.296207301657017	0.610384887328811	-0.325518197621219	-0.435870206774878
LSM10	-0.0860267291757992	0.112109617808574	0.442876555128952	8.99002242830838	-0.212458560609623	0.221635383525842	-0.95859495550651	0.337762834819163	0.648015738738349	-0.478000840965128	-0.691895910541742
OSCP1	0.151361319151146	0.110324275184591	0.170073557874662	19.3827930131359	0.185291540980682	0.1960456231707	0.945145002392358	0.34458485287647	0.653379491565287	0.489634251026346	0.475842660186078
MRPS15	-0.135686258159876	0.0958451223809876	0.15686849751111	14.2567874638797	-0.200352484342298	0.184773286322402	-1.08431520773362	0.278225064690538	0.590909388858755	-0.680421743093189	-0.656354166765925
ZC3H12A-DT	0.180857383130121	0.0953788172026887	0.0579335062522093	33.8973621667524	0.220995058718807	0.163442562635323	1.35212673587294	0.176334775809838	0.473060638350676	0.609865352730219	0.580663185955339
MEAF6	-0.207415347422794	0.07170851623457	0.00382215239994589	59.0944007452653	-0.317153622354491	0.12101404196771	-2.62080017490134	0.00877236639883309	0.0876147404363229	-0.972802022456691	-0.999265943322127
SNIP1	-0.246495409775879	0.0943752608100248	0.00900498912540931	13.2755955602462	-0.375821999174116	0.174858721395634	-2.14928941590385	0.0316114649959148	0.187126099871084	-1.1320991732466	-1.17150807781902
DNALI1	0.0469926732961994	0.0857452379287947	0.583657606082566	18.9482306998592	0.0528049188277383	0.150321713610373	0.351279383127618	0.725378760511702	0.893367200037509	0.0642094457565101	0.0868804998374891
GNL2	0.0219921280243735	0.0869968585074913	0.800428788652054	14.7134301900795	-0.0384305307031315	0.155767746274115	-0.246716869328665	0.80512735023185	0.924686149037487	-0.0376971375548046	-0.180973997267396
C1orf109	-0.209760871478762	0.185130664235731	0.257196494968364	7.86737136939325	-0.326054135489234	0.308280485715164	-1.05765415132533	0.290213144992072	0.603775714783767	-0.982362787632783	-1.02539660286226
C1orf122	0.194583901785676	0.0559524202018757	0.000505797308512207	63.5943263768934	0.279128330289807	0.0987794402775904	2.82577355677861	0.00471665944501725	0.0596666187656524	0.665817037053002	0.751334326414217
INPP5B	0.0510294595268103	0.0381507332654446	0.181035082798595	117.629846139278	0.0365878220336239	0.0776097005238851	0.471433619594547	0.637331112457068	0.845982960922346	0.0806640905591301	0.0392693757774381
SF3A3	-0.0350603038875826	0.0594460098988536	0.555335489047458	35.1215793765516	-0.0819396192000625	0.110212736888702	-0.743467783426966	0.457198519397308	0.736039088422463	-0.270252801542698	-0.308710585170042
FHL3	0.250105603871785	0.152404541712841	0.10078413472925	4.90442612840698	0.383882292253645	0.27298567756275	1.4062360182446	0.159654052032543	0.449922567853975	0.89213317926932	1.05887728198517
UTP11	-0.0928816416851779	0.12480598667386	0.456750513450592	10.2018337952144	-0.160509213335811	0.222786873706484	-0.720460818294342	0.471241315646586	0.747043168400367	-0.505942660038811	-0.539379905408829
POU3F1	0.124912091513564	0.12153665399709	0.30405661962773	22.2562522510625	0.159015687418753	0.205493867770436	0.773822056804122	0.439036027092162	0.722799591420495	0.381822585702119	0.398700435557144
MIR3659HG	0.0957141365051265	0.0605717815942028	0.114066336003998	58.3676214963409	0.104629641721353	0.108260101606276	0.966465393704075	0.333811355462742	0.644747964030479	0.262806628160567	0.239030625250883
RRAGC	-0.143207108164831	0.075188298478523	0.0568260747391943	25.0901356745444	-0.194998267142326	0.13628311712203	-1.43083216219455	0.152478323028978	0.43915994790042	-0.711078039556673	-0.640634935229685
RRAGC-DT	0.196396388833519	0.0662484009288385	0.00303130561400909	265.751398630471	0.238710361408267	0.106023855570816	2.25147784074714	0.0243552888394536	0.160588068736108	0.673205050407649	0.632672832615113
MYCBP	-0.00521825822231808	0.149106828399781	0.972082311953479	21.8281481896826	0.00533485863025766	0.245381895399395	0.021741044185735	0.982654522975683	0.993781807589823	-0.148611418136774	-0.0524849460184292
RHBDL2	-0.157148981721109	0.0859828306690703	0.0675977979587517	30.6221091115827	-0.256100831241462	0.161717110736073	-1.583634719145	0.113276868287557	0.376789583075137	-0.767907548018629	-0.820023502532742
AKIRIN1	-0.00670450337387246	0.046580821848546	0.885553615071206	65.8438845110413	-0.0680180942752232	0.0939522048346682	-0.72396485420345	0.469087312298183	0.745127006269033	-0.15466961261658	-0.267838938492681
NDUFS5	0.167388190085333	0.152716422691385	0.273047280579461	30.7247954826734	0.255984883165685	0.239689697335457	1.0679845066825	0.285527500629841	0.599302374316645	0.554962572481595	0.68338840821487
MACF1	-0.035299769097991	0.0319471342003482	0.269184196382813	4393.09199652151	-0.0972831755775624	0.0552411264971099	-1.76106429659163	0.0782275211288723	0.311440459741026	-0.271228903509648	-0.353757116955969
ENSG00000226438	-0.280651209791365	0.110536559427143	0.0111173027403971	14.138945535738	-0.462832233715797	0.220817648759222	-2.09599294402625	0.0360828168743456	0.200583305178441	-1.27132417182154	-1.4269579356975
PPIEL	0.0303832351705951	0.0571503614082728	0.594977573004068	46.4027820163267	0.0213979857949939	0.103819408042625	0.206107761529602	0.836706736110982	0.938855295683597	-0.00349352118671449	-0.00532585521802227
PABPC4	-0.0677422550983448	0.0766749472606456	0.37696661082038	32.5295803364448	-0.105436235293269	0.130594996247277	-0.807352795459554	0.419463254799755	0.709246545575363	-0.403470135309779	-0.377693357981205
HEYL	0.29305987594103	0.256733728095683	0.253664624951794	5.25760245661515	0.376014330060908	0.427101660664418	0.880386017408511	0.378650228655624	0.681355527672853	1.06722228463113	1.03577804734324
PPIE	-0.160688320310967	0.0769234604252231	0.0367133271576211	48.5602747973187	-0.249240499734373	0.127462061221308	-1.9554092986275	0.0505347794694658	0.243739822949601	-0.782334509468975	-0.79988253040784
TRIT1	0.0262559587117571	0.0566744670855692	0.643166062082505	34.5054620431675	-0.0292641380898331	0.11565195323751	-0.253036263293663	0.80024019075781	0.922413998481967	-0.0203170199435751	-0.15406275282978
MFSD2A	-0.175709763256669	0.278342661101626	0.527863079304045	6.07670787410282	-0.257018251553747	0.449279430879576	-0.572067701943465	0.567276109200334	0.807784081089806	-0.843564531068843	-0.822716920032675
CAP1	0.105001006369725	0.0793941843449064	0.185992498613044	32.7180624604477	0.115937956634735	0.147074707930897	0.788292958495684	0.430525365495108	0.716768159704963	0.300661529614441	0.27223025346341
PPT1	0.0257909120812505	0.0808664744031076	0.749778024823921	24.0035261336078	0.0303071817611679	0.151483126057489	0.200069687957628	0.841426079568272	0.940848750396142	-0.022212631126455	0.020830295898666
RLF	0.154194476600245	0.0568637219374295	0.00669493664901386	143.788919153528	0.201682739414186	0.100254227435097	2.01171306760856	0.0442501923061669	0.225528249205141	0.501182694969525	0.523964922266531
ZMPSTE24	0.0313584063236699	0.06059446291914	0.604798280273142	44.3241470703803	0.028576097593637	0.106834112992543	0.267481020745046	0.789098825242289	0.917703456427753	0.000481446529913489	0.0157480753196647
COL9A2	0.437278160573293	0.124956967818128	0.000466254027774019	35.9571442738354	0.610023001833351	0.203431250362495	2.99866908720439	0.00271161644944484	0.0414929308346173	1.65508116843136	1.72279472143308
SMAP2	-0.208916720667985	0.183696766140689	0.255416560757495	13.8200250876191	-0.261755503645416	0.308249619920106	-0.849167320022191	0.39578819495925	0.692217650568653	-0.978921881684915	-0.83662482845202
EXO5-DT	0.0996996396471386	0.0716076601143047	0.163830326780297	40.4418356807435	0.11365723612491	0.113615954593788	1.00036334273008	0.317134703200098	0.629989224830223	0.279052234148875	0.265534377591288
ZNF684	-0.0216715159625705	0.0666261517153855	0.744976420524441	27.7693830444027	-0.0346547348791442	0.122813919879308	-0.282172696003843	0.777811093419832	0.913188566923297	-0.215677766587146	-0.169888789743289
NFYC	0.0677161531143736	0.0350864352981595	0.0536091932918578	135.209588252059	0.0650365211212943	0.0613738323776906	1.05967834501622	0.28929095775652	0.60334778348334	0.148681964240779	0.122790770439256
CTPS1	0.407851152545515	0.156039424046983	0.00895493185303951	9.33184184397445	0.640489781252085	0.268579403571524	2.38473156442735	0.0170915876308069	0.129840931840484	1.53513155082982	1.81224091719988
SLFNL1-AS1	-0.279168693259414	0.154127944300159	0.070097690321211	5.22004848381081	-0.521588032196462	0.310451326121529	-1.68009600317275	0.0929386384206803	0.340780610578417	-1.26528117584561	-1.59945672794283
SCMH1	-0.00710337425004873	0.042382846430358	0.866897800636429	354.81967041239	-0.0395836251898077	0.0692205550041285	-0.571847844725413	0.567425060458431	0.807784081089806	-0.156295479881936	-0.184359321123761
HIVEP3	0.0158472653912607	0.0669680225903196	0.812936635898398	199.857084080832	-0.00792565967943179	0.106708799491918	-0.074273721728376	0.940792586286474	0.978704956468199	-0.0627446694805815	-0.091415969885311
FOXJ3	-0.0669970984530293	0.0253287916540952	0.0081667620162449	206.925078673623	-0.132382016974779	0.0571534152548857	-2.31625732923218	0.0205442226725336	0.144883369956245	-0.400432746847641	-0.456802397707665
ZMYND12	-0.102851079302901	0.116490004542865	0.37728077475461	9.27100133578859	-0.138556372382429	0.197094754111439	-0.702993709838101	0.482059669481202	0.753679591285807	-0.546579826713025	-0.47492944011461
PPCS	-0.0546104412567616	0.0870616886797124	0.530487867213523	14.5816313285324	-0.0898547654770417	0.161220354526689	-0.557341321701207	0.577294248299159	0.814169850131462	-0.349942571541638	-0.331948345672494
CCDC30	0.0989366790729382	0.0560482478234733	0.0775292233579385	134.558831662076	0.124204208143988	0.103965424320265	1.19466840977225	0.232216609566919	0.540530806165056	0.275942273767106	0.296498809735545
PPIH	0.0505270622658708	0.097160941984064	0.603039383120836	15.8839548263843	0.0649865186242212	0.176202587087782	0.36881705143095	0.712264094116783	0.886409340309154	0.0786162316916274	0.122643970113545
YBX1	0.0544281492577329	0.0573911278334552	0.342940014809692	34.0148196259766	0.0586152183126016	0.106690979699753	0.549392446086397	0.582736156944753	0.817297230539896	0.0945177427274246	0.103938725061888
P3H1	0.137190765036319	0.0944862242088522	0.146511118087313	17.8172172198353	0.162447196636056	0.17080995769055	0.951040553094421	0.341583790079968	0.651298520990827	0.431872600719561	0.40877486584096
C1orf50	-0.156286642221136	0.106596648308704	0.142607512779469	13.634770659487	-0.262539284863442	0.202389916838557	-1.29719547774144	0.194563936335829	0.49589176536666	-0.764392501800988	-0.838925900294973
SVBP	0.0937048969846688	0.160290986853462	0.55882180116789	7.54988856500492	0.178058726004919	0.298095968725208	0.597320140780092	0.550293660039025	0.798567260588623	0.254616617408495	0.454608128784659
ERMAP	0.00786074906178005	0.0656833291632524	0.904739439509737	39.0438302860906	0.00923900713876775	0.125145695459955	0.0738260081963757	0.941148831942604	0.978704956468199	-0.0952991031078588	-0.0410229129956629
ZNF691	-0.0112513974951843	0.115531634011434	0.922418255331462	8.52856031217587	-0.0512635584067482	0.213446902304359	-0.240170074399348	0.810198411969881	0.927272279372624	-0.173203546158556	-0.21864996860924
SLC2A1-DT	0.0633013291030839	0.0851131991144792	0.457039199724939	37.5251677522554	0.0761257092312888	0.146148121981672	0.520880516280842	0.602450008987759	0.827783085585127	0.130686371503916	0.155347073058218
EBNA1BP2	0.0539210166518486	0.285649175830313	0.850275769891082	6.5303703756759	0.036949931905315	0.450097386588258	0.0820931936205978	0.934572605560401	0.975662262479722	0.0924505817679525	0.0403324796266245
ELOVL1	0.266023635610027	0.0694099383786335	0.000126772962422817	23.1954132739953	0.413863603275823	0.137583302096965	3.00809471038967	0.00262891194631857	0.0406417131307237	0.957017853177351	1.14689821055716
MED8	-0.133433065466546	0.125701831699143	0.288460669218625	12.2002613157871	-0.22037435004212	0.227244174594881	-0.969768973990165	0.332161661170157	0.643554678778872	-0.671237336656342	-0.715135559258685
SZT2	0.0398435439666746	0.0418993452359323	0.341637493081942	64.9329096854819	0.0239862092793197	0.0799367110473083	0.300065000987146	0.76412757493657	0.908597987920293	0.0350683476043985	0.00227280630394014
HYI	0.219059120045966	0.0807019740134235	0.00663917654780893	15.9777321143156	0.268040508054779	0.160175970670104	1.67341272809785	0.0942460738951826	0.342411730678568	0.765582295833806	0.718782033812788
PTPRF	-0.0134006102078826	0.0528615156856375	0.799878704252249	183.686337918269	-0.0238834171550616	0.0894989806880006	-0.266856862183947	0.789579371479494	0.917798331606224	-0.181964112057379	-0.138265710041524
KDM4A	-0.0523463197742148	0.061688753880772	0.396128782384749	47.5557014883042	-0.107655528690686	0.113365765720468	-0.949629969916468	0.342300304651343	0.651810618136258	-0.34071361745366	-0.38420889245766
KDM4A-AS1	-0.183385489304254	0.12265419020519	0.134877263135237	8.18011922817584	-0.312265888128352	0.23039104785401	-1.35537335776268	0.17529863354504	0.471893635357482	-0.874852129296733	-0.984916240439567
ST3GAL3	-0.0828769721781985	0.0335715854992303	0.0135618405915767	216.062536504564	-0.153878462926329	0.0659229607763464	-2.33421650232587	0.0195843882348625	0.140399495564996	-0.465161882038576	-0.519912951220601
LINC02918	0.374173086205731	0.185351051184345	0.0435156499432896	5.91872650104375	0.538960950171353	0.324122359947022	1.66283174742849	0.0963461197413253	0.345451852058107	1.39785387804694	1.51416649403858
ENSG00000288573	0.336098975033841	0.155465578493867	0.0306269061541859	8.18746621774433	0.455027852355369	0.280718357614325	1.62094084698417	0.10503032551804	0.360914031996574	1.24265715973716	1.26775067845859
IPO13	-0.0874219760721285	0.0888217058905993	0.324996967806056	22.6977861739703	-0.155927378005533	0.165351653039948	-0.943004651836544	0.345678523533323	0.65400117744109	-0.483688110684035	-0.525928278825965
DPH2	-0.236221159682739	0.191443242301724	0.217241448489625	6.65647136446628	-0.35272593027401	0.328599731401477	-1.07342123735048	0.283082160054978	0.596151768187873	-1.0902195377549	-1.10370125544737
ATP6V0B	0.240528056471893	0.179740334035851	0.180832080518066	27.745458069507	0.338741076998272	0.285068648561425	1.18827895914791	0.23472352448575	0.543266732347854	0.853093425479429	0.926348998591988
B4GALT2	0.448291858851665	0.111203602214249	5.54760280532615e-05	21.1494142234121	0.662745435470332	0.2004049974132	3.30703048339592	0.000942906306488486	0.0205605958498184	1.69997492370618	1.87758039981351
CCDC24	0.0241084268949676	0.0783857831977793	0.75841623469943	48.5372089147481	0.0166274556560018	0.126937991259494	0.130988803990218	0.895784164212018	0.961762078113003	-0.0290707342174789	-0.0193314633218226
SLC6A9	1.10976693186482	0.146078512931602	3.02938839247934e-14	15.9288089484193	1.59586480003054	0.239673493115747	6.65849518561418	2.76645349884704e-11	4.88624849233858e-08	4.39626270077073	4.61708811768292
ENSG00000230615	0.636942562328845	0.129417392818372	8.58330071256033e-07	9.18154196158043	0.90526145032576	0.258047721264965	3.50811642857421	0.00045129149716608	0.0128563484978966	2.46894809695535	2.58957344125736
DMAP1	-0.0257451527757939	0.0904366612410562	0.775892330250159	26.1019554095821	-0.0698398165417741	0.164834828563052	-0.42369575138096	0.671787714064984	0.865548051056399	-0.23228262079225	-0.27318725983138
ERI3	0.19445895416066	0.0318817865324704	1.06484359468399e-09	310.706533777205	0.251473908411696	0.062951707934174	3.99471144888795	6.47730913457462e-05	0.00324554532168579	0.665307728739134	0.670144818355931
RNF220	0.202380202775237	0.0968452839623332	0.0366423319699659	337.900511224028	0.278237569636566	0.155183875852841	1.79295412044235	0.0729802604479501	0.299248717391043	0.697596119775978	0.748719177938031
TMEM53	-0.0378664024388163	0.0744011357201558	0.61078779529486	21.4823189564516	-0.083591865941259	0.138871603180164	-0.60193635003127	0.547216506720867	0.796473963737726	-0.281690948698365	-0.313561350110994
ARMH1	-0.143696281919053	0.0613306627782727	0.0191306044845494	196.015856434758	-0.237732399489461	0.0972517330514589	-2.44450553249956	0.0145050856061721	0.11806270715162	-0.713071997104254	-0.766096360453248
ENSG00000225721	0.0190811623372136	0.123015938492721	0.876733572632178	7.54086090038654	-0.00371351423337864	0.227514313112274	-0.0163221125852689	0.986977416598453	0.995320314818651	-0.0495627414482223	-0.0790497010064203
RPS8	-0.430919030863268	0.133946673653714	0.00129496194789431	27.2437868637631	-0.652564861798266	0.218353017286135	-2.98857725855525	0.00280279629794387	0.0426761979417531	-1.88384202135544	-1.98398634889365
PLK3	-0.18978734253018	0.13595666249272	0.162732565972305	7.70977354728053	-0.329854143442132	0.241682729042144	-1.3648229840396	0.172308693051299	0.467406763834681	-0.900947199705051	-1.03655289380456
BTBD19	0.144554581410632	0.152794947808666	0.344113334169345	4.96904255846442	0.138478293830308	0.304979655109305	0.454057480590557	0.649787455596522	0.852823402152969	0.461888800713558	0.338405525412411
PTCH2	0.356349217289501	0.0958940963828281	0.000202345189861492	99.051394010219	0.491074746215288	0.155956618756019	3.14879067097199	0.00163947586858612	0.0295859438354046	1.32520067937096	1.37357930841207
EIF2B3	0.0503252681123127	0.061900675829479	0.416217885305169	92.4471550355339	0.0367870688473455	0.102520939905224	0.358824927681638	0.719726063257565	0.889904123938976	0.0777936835232688	0.0398543365066675
HECTD3	0.0477255809223733	0.0938922210775839	0.611241738210968	12.497719721656	0.0377807382689929	0.170948793599867	0.221006170756752	0.825087628209325	0.934881590705325	0.0671969050800615	0.0427716107086631
UROD	-0.212532098547337	0.102543436091407	0.0382090006717304	14.6565429786426	-0.325361879637312	0.199072045692524	-1.63439260648303	0.102176439699354	0.356482245173303	-0.993658792542584	-1.02336423667085
ZSWIM5	0.102438329398561	0.0351226184657557	0.00353878944182464	342.82504227243	0.103230795125653	0.0641712204919401	1.60867744659179	0.107686889839285	0.365597249742697	0.29021561127856	0.234923807633994
MUTYH	0.134615513204272	0.0547903090507637	0.0140133126627492	37.237489854494	0.184300971535599	0.0943451514470681	1.95347581416519	0.0507632404217188	0.244306739495534	0.421375425057324	0.472934487080946
TOE1	-0.152509385851973	0.152342570581967	0.316780881612569	6.04796220154206	-0.234541219596099	0.276300697303597	-0.848862206592215	0.395957970840409	0.692217650568653	-0.748995745982782	-0.75672750339272
TESK2	-0.0207930732965722	0.059238438626155	0.725583518987445	227.824487600813	-0.0688861831940565	0.0951806246924966	-0.723741658731591	0.469224352567718	0.745127006269033	-0.212097081055952	-0.270387525933111
CCDC163	0.116835662228878	0.201502032663053	0.562033486437169	7.4866371164342	0.176651203475522	0.32608976895381	0.54172568505375	0.588007492813425	0.820274152886366	0.348901651186133	0.450475839841994
MMACHC	0.320983670437723	0.117810699507835	0.00643849941857849	7.64670142378039	0.437696551136426	0.21938582246562	1.99509952930079	0.0460320256985292	0.23077865433592	1.18104454167814	1.216868406315
PRDX1	-0.0276439000783257	0.08061391992033	0.731660748214464	79.3736841988477	-0.000127818705821991	0.146149788441442	-0.000874573320872132	0.999302191538943	0.9997178952734	-0.240022245991171	-0.0685226013182673
AKR1A1	0.0214744847390314	0.0924467867298428	0.816312605411644	20.6342490493006	0.0308360949750908	0.162245987684164	0.190057673630228	0.849263937032644	0.943333663965687	-0.0398071418770986	0.0223831109903426
NASP	0.176492424042083	0.0419021211328727	2.53101092759698e-05	186.907906069518	0.231141485734603	0.073377902519724	3.15001489273248	0.00163262139932318	0.0295312773723472	0.592073018118348	0.610451674089087
GPBP1L1	0.000400409091313624	0.0311994463335382	0.989760348352995	206.997803135485	-0.024483195732185	0.0552092047297716	-0.443462206203134	0.657431450063429	0.856630046908984	-0.125708750116152	-0.14002657591083
TMEM69	0.108932180713827	0.0800584769375695	0.173621897480103	17.4242453518431	0.148757831132889	0.152976696782987	0.972421514264471	0.330840893126046	0.642405087243512	0.316685681946026	0.368584806698488
IPP	0.00895221532748103	0.0707532856506382	0.899314617300447	31.3713557356079	-0.00681750659642387	0.133708151974565	-0.0509879651744851	0.959335110474346	0.985417644010069	-0.0908500962270972	-0.0881625876935141
MAST2	-0.120349388976804	0.0476946861870012	0.0116249554596762	106.99764087207	-0.214071302152274	0.0798160443465403	-2.68205852476017	0.00731706577559682	0.0789840637197732	-0.617905989130786	-0.696630693754718
PIK3R3	0.0307178896661556	0.169282707815808	0.856007225016161	30.6670220027355	0.0359873789900586	0.277919005107315	0.1294887299131	0.896970942101163	0.962061591915093	-0.00212941108985292	0.0375065591277553
POMGNT1	-0.027265821171398	0.0764947321588301	0.721510697944515	40.1010646235344	-0.0462300285251047	0.127324774078691	-0.363087457720781	0.716539553517896	0.888542591624188	-0.238481130419164	-0.203872230109099
LURAP1	0.22186563100811	0.16795134630238	0.186497587132884	11.3519654716679	0.305818646179897	0.275187029300977	1.11131199372561	0.266434078605211	0.579097605090238	0.777022124048279	0.82969335436959
LRRC41	-0.0398730361955362	0.05340629978653	0.455306260704469	60.8097345665069	-0.0858678547658811	0.0992349087518991	-0.865298873610722	0.386874768905348	0.686837603295962	-0.289870337902924	-0.320243334418303
UQCRH	0.133307827399343	0.0817589000684807	0.102996018016692	47.8754129414716	0.180844291515964	0.142353548016678	1.27038836780364	0.203946324670325	0.507453725481736	0.416045069620027	0.462786158848084
NSUN4	0.0460552938378638	0.0774240985680633	0.551947465014708	30.5775145388	0.0450263811183603	0.135489887210225	0.332322817927347	0.739645511833081	0.898418963246514	0.0603885235795506	0.064043802949709
FAAH	0.401818609944731	0.237528983602983	0.0907105545990024	11.3159226133676	0.555540740701528	0.384741380150299	1.44393291016554	0.148757848138402	0.434376605537431	1.51054185494752	1.5628424360918
MKNK1	0.0767297014499615	0.0366465050469828	0.0362796260829192	100.480432133689	0.0961309631502761	0.0731533871623976	1.31410132707689	0.188812107626857	0.488662452403927	0.185422759467605	0.214079695689872
MOB3C	0.115855614174654	0.117262618179033	0.323152032522795	7.9095568088572	0.159885740472657	0.207804391595604	0.769405012305037	0.441652913984203	0.724382550736714	0.344906804369756	0.401254789422951
EFCAB14	0.111500445521918	0.0511134768116247	0.0291516645916754	67.6585245156679	0.149644214191311	0.0914629877330031	1.63611771166004	0.1018149540161	0.355913301393655	0.327154377279893	0.371187103169616
CYP4A22-AS1	0.184227320177396	0.158655955240534	0.245570761491655	13.2588470336607	0.185916293102184	0.263680105945595	0.705082745759151	0.480758743478966	0.75312641081453	0.62360180394471	0.477676844882711
STIL	-0.17489069826746	0.144287366713492	0.225474153951874	10.6672458233259	-0.257113762685607	0.251849975184839	-1.02090048846304	0.307301587700229	0.620917385103218	-0.840225879305344	-0.822997327334047
CMPK1	0.140787027892942	0.0808052467742851	0.0814558629305645	36.8092307534015	0.185275001283617	0.138205123497348	1.34057983231839	0.180056908804978	0.478584759663424	0.446531595410403	0.475794101952821
ENSG00000290466	0.285129289388527	0.157751627959488	0.0706910483276132	7.06179494890074	0.490877475785922	0.295755642833662	1.65974001741025	0.0969667652294831	0.34648866767747	1.03489583053051	1.37300015007041
SPATA6	-0.174107373838536	0.0377670126271022	4.02594838117967e-06	326.590002006669	-0.291880455532313	0.0683070673676275	-4.2730637806688	1.92805277042103e-05	0.00133546008068868	-0.837032912299702	-0.925067466477753
AGBL4	-0.62131961682175	0.169536353919589	0.000247516041317355	329.702795390389	-0.925863664952599	0.270271046398192	-3.42568572287435	0.00061324951261442	0.0156978543718148	-2.65994802082607	-2.78635334390146
BEND5	0.619632337430406	0.156002073485478	7.12868733066915e-05	4.81527420031783	0.980716938207272	0.299174129905408	3.27808069005616	0.0010451551471463	0.0219435991518236	2.39838860088954	2.81110018184154
FAF1	-0.0379379779169218	0.0255614215021103	0.137758815216175	576.902127596814	-0.0852984853213347	0.0527161286166911	-1.61807187970035	0.105647107855474	0.362328551941226	-0.281982702831857	-0.318571745501713
CDKN2C	0.21353130991158	0.142327664209131	0.133541957314306	5.95505561254663	0.333766783878412	0.260248163880008	1.28249428892148	0.19966930709208	0.502104877951786	0.743049977523783	0.911745170924962
RNF11	-0.110924920918146	0.0825122155455968	0.178836707235306	41.6232188943402	-0.165623219893534	0.145378259795987	-1.13925713601165	0.254595920893123	0.565637993676463	-0.579490213437012	-0.554393912154599
EPS15	0.0857087418242872	0.0274460964770363	0.00179137842973745	521.175096277102	0.102649549663195	0.0538249154069647	1.90710099378833	0.056507510598328	0.258565778741701	0.222022894225188	0.233217352392729
EPS15-AS1	-0.23431302814118	0.128153662019787	0.0674932013925081	18.4044110935652	-0.385023639090195	0.216016144882585	-1.78238362368458	0.0746866941998824	0.304020956314206	-1.08244166076083	-1.19852280339921
OSBPL9	-0.13974796219772	0.0414602877435861	0.000749920961189984	229.82810896453	-0.230894909208765	0.0786692255574652	-2.93500930729392	0.00333537683301503	0.0480416663104	-0.696977957224445	-0.746022446968821
NRDC	-0.0366738944462098	0.0282062750927071	0.193531269661224	230.160150581653	-0.065973173003471	0.0544147859688037	-1.21241261596239	0.22535447401027	0.534108474833702	-0.276830078114277	-0.261835336146435
TXNDC12	-0.0661320977270403	0.0668904495197505	0.322828159356324	27.0015630089248	-0.146334298254194	0.12272341302028	-1.19239104139006	0.23310795137167	0.541208905603357	-0.39690685300857	-0.497764340732883
BTF3L4	0.038883220308333	0.0839633509307515	0.643294461406304	36.1228125097624	0.050124545446481	0.144348117970723	0.347247654844016	0.728405272169836	0.894382056361474	0.0311539008661148	0.0790112991289742
ZFYVE9	0.0488009990311324	0.0275522490759212	0.0765247013105507	170.719302246771	0.0336461014956476	0.0560963025334566	0.59979178619804	0.548645008090224	0.797455886462615	0.0715804968738879	0.0306328964333411
CC2D1B	0.0816463337251491	0.079470373525991	0.304241201787927	17.0553400876157	0.0522995177675975	0.151048417736151	0.34624340030462	0.729159800762265	0.894384898793593	0.205463810217292	0.0853967131351012
PRPF38A	-0.1579940195405	0.0603478098628036	0.00884319740620619	33.4512509225623	-0.239247941408241	0.11433934963935	-2.09243748685713	0.0363993983638632	0.201379600188484	-0.771352069568324	-0.770545779188876
TUT4	0.027632427208094	0.0283552923516542	0.32980492952753	446.857524168205	0.0167717820239939	0.0493927716744588	0.339559442716324	0.734188325144897	0.896868767554024	-0.0147062942585068	-0.0189077413265207
GPX7	0.345560367578478	0.117511969663361	0.00327535230206176	7.47894897301254	0.490945624331369	0.207571060948453	2.36519301914291	0.0180206761222184	0.134158142047917	1.28122344607643	1.37320022465176
ZYG11B	0.0140178043705221	0.041953763473799	0.738285179163042	85.4532247681678	0.008497888226359	0.0762992415311991	0.111375789009438	0.911318358169262	0.967608085432196	-0.0702018717094785	-0.0431987342866074
ECHDC2	-0.0107780018544455	0.0381083904289527	0.77731106298934	480.576247857369	-0.0429059318022548	0.064402818429141	-0.666212020665865	0.505275590625205	0.766977863744356	-0.171273902953673	-0.194113147859762
SCP2	0.0928146309038868	0.0374033672834176	0.0130848623101995	158.521901768895	0.111041798818413	0.0674752067011539	1.6456681534925	0.0998320990857492	0.351688092470778	0.250987737576314	0.257855820100275
PODN	0.55194120158431	0.248120049178822	0.0261153230130528	5.48800618731256	0.715578564790111	0.425255497287056	1.68270267957778	0.0924326627568893	0.339722441307352	2.12246772398325	2.0326910652094
CPT2	-0.110215649441053	0.0863219653882231	0.201673830876833	15.4551722521215	-0.158998156119715	0.150160217650292	-1.05885672388945	0.28966503569542	0.603504416746724	-0.576599099179908	-0.534943653131941
ENSG00000236723	0.00300353098891917	0.116458776924319	0.97942443304968	9.39486445809867	-0.0570730183414176	0.219581465744062	-0.259917284676204	0.794927578132024	0.919853138891614	-0.115097971205389	-0.235705729031896
CZIB	-0.141148929978653	0.0752882750838581	0.0608230366518009	28.9812752609143	-0.261926869970937	0.138536970578951	-1.89066405073198	0.0586692042024129	0.265004968023938	-0.702688546266877	-0.837127935974141
MAGOH	-0.291516971485576	0.0693265374966456	2.61100784759452e-05	24.6005952968175	-0.458535745378586	0.124717466314352	-3.67659606091451	0.000236366872420392	0.00799010504138789	-1.31561491177512	-1.41434404790719
LRP8	0.181120690530508	0.0854232614159388	0.0339829742281378	77.7274223105179	0.241416867183634	0.142682197329459	1.69199011300753	0.090647858770407	0.336535534531227	0.610938639622256	0.640618754371406
NDC1	0.131396964512172	0.0727727755098155	0.0709841913312658	25.6050995314753	0.177072738094533	0.132308757606645	1.33832968654253	0.180788988639071	0.478791254616707	0.408256059184826	0.451713406423493
YIPF1	0.00971223030211886	0.0629953067608813	0.877472643718387	37.2828979799766	-0.010240008678357	0.118044907240158	-0.0867467213771799	0.930872838073999	0.974502510760745	-0.0877521426229388	-0.0982105742898475
DIO1	0.16487386081849	0.361454298626964	0.648289114832783	5.4424895876994	-0.103205966813091	0.572502773723476	-0.180271557711161	0.856939383508907	0.946137236164319	0.5447137278217	-0.371145602199449
IFT25	0.102525051162917	0.0683024910452984	0.133344155758464	39.6195326066616	0.133146518965011	0.125703089798135	1.05921436918399	0.289502162459995	0.603371176904652	0.290569104316739	0.322752181426448
LRRC42	0.00466630190112814	0.101491401061139	0.963328332482444	16.8118456488902	0.0301979944679055	0.175408236885554	0.172158360428697	0.863313032616556	0.948570229461271	-0.108320226934203	0.0205097373035429
TMEM59	0.0055016470541836	0.0433966301608473	0.899117767016629	89.0260080473635	0.00629235318537905	0.0840861849400481	0.074832187830443	0.940348231423133	0.978577147592346	-0.104915214383157	-0.049673876156205
TCEANC2	0.225376448450334	0.0707428399850136	0.00144326786554389	28.3694108726477	0.308756068787286	0.132636959545258	2.32782830551792	0.0199212224211038	0.142021631084862	0.791332828325995	0.838317215591655
CYB5RL	-0.205262614832162	0.119527372015605	0.0859270322628701	10.0086583757952	-0.318861271869984	0.207747769535233	-1.53484811212814	0.124821141541671	0.395453526902199	-0.964027108921447	-1.0042793630461
MRPL37	-0.0665913254373616	0.155631505314409	0.668739813044809	10.0810992246376	-0.114972976887248	0.270561307414014	-0.424942420577958	0.670878649716293	0.865031741780473	-0.398778745257794	-0.405691895137646
SSBP3	0.279105506706543	0.0680630751374614	4.11921765144487e-05	153.472369047185	0.384078916561975	0.118914738253754	3.22986807356362	0.001238473513335	0.0243727447679994	1.01034184160521	1.059454543406
ACOT11	0.135538233551752	0.0481375015339788	0.00486790526619845	628.731123527126	0.164138730076198	0.0778470398031961	2.10847747700048	0.0349897089676231	0.197288343061658	0.425136594141482	0.41374097102568
FAM151A	-0.145843260032845	0.127525223862096	0.252771947444032	8.50393085786527	-0.269377859682297	0.248155042544262	-1.08552240937941	0.277690344009899	0.590306087085884	-0.721823454388158	-0.859002997831484
MROH7	0.115557492111427	0.059009777234413	0.0501975130008064	448.473916942321	0.130095644700482	0.0948167010525353	1.37207520675498	0.17004002681052	0.464983809179155	0.343691606839346	0.313795242034386
TTC4	-0.0612181915054876	0.0743455789113384	0.410264950424742	69.4972915159354	-0.113645446947021	0.125366207295116	-0.906507817369767	0.364667129080925	0.669709713271831	-0.376876914128998	-0.401794453229268
TTC22	-0.77522463583488	0.412839067107428	0.0604100433360488	31.786042347984	-1.19583839686866	0.858609209607635	-1.39276213612376	0.163691731827429	0.456476055007219	-3.28729172359585	-3.57896133147909
USP24	-0.0100165703881673	0.0306061231252489	0.743461099178849	295.48648314249	-0.0493520739026512	0.0688557390439095	-0.716745976267559	0.473530851475399	0.748423931838493	-0.168170175482513	-0.213038117917416
ENSG00000260971	0.496701259500594	0.093913382672493	1.2303430175678e-07	141.869088573537	0.681139144545285	0.14558842570986	4.67852537881488	2.88945411410599e-06	0.000371163514839251	1.89730008468338	1.93158175257166
PLPP3	0.150901741382073	0.0477727843120456	0.00158453503443479	1061.14445553249	0.206542365168084	0.0817323118176657	2.52705888986541	0.0115022213950329	0.102217854284161	0.48776093187659	0.538232102612782
PRKAA2	-0.418702274178699	0.135924642700144	0.00206722735419479	38.1161229630324	-0.630245713632836	0.221449438017529	-2.84600276828405	0.00442718100059846	0.0571288288022432	-1.83404439017045	-1.91846045694703
FYB2	0.967913732489867	0.475665912538199	0.0418649208060995	5.08716531594038	1.15480317771983	0.654072696271798	1.76555784135646	0.0774700581918696	0.310084631847015	3.81804431701528	3.32219299036375
DAB1	0.798557047638552	0.331060419845162	0.0158601147291622	106.418282490233	1.15626464353825	0.529576452610302	2.18337623933047	0.0290081142648229	0.17836582008788	3.12771692909314	3.32648364924515
OMA1	-0.242688931010732	0.0751061995024864	0.00123238468565132	21.6395885486133	-0.352654904789411	0.138330075727202	-2.54937259981607	0.0107916932690224	0.0980841701149762	-1.11658330184517	-1.10349273457575
MYSM1	-0.0505786291021095	0.0384868143069788	0.188785397096707	102.989136664384	-0.103562980180547	0.0778466642952117	-1.33034576520598	0.183404374970223	0.48241913569371	-0.333508201940242	-0.372193743426255
JUN	0.19471807431924	0.126350310428173	0.12329319922186	119.866951507076	0.22149582556317	0.201728584760534	1.09798929004584	0.272209165941028	0.585971285001024	0.666363947703194	0.582133367249488
LINC01135	0.0957365813051011	0.0760038767115464	0.207803731867228	76.3041211445915	0.114287967047591	0.131873922368213	0.866645694578499	0.386136168622183	0.686388736021065	0.262898117080254	0.267386115210511
LINC01358	-0.206358574144721	0.15429046298485	0.181069884540905	20.6175998471762	-0.370033933310526	0.24478574105922	-1.51166457535206	0.130619214854392	0.406799538437857	-0.968494430244914	-1.15451512739159
FGGY	-0.0336939493309806	0.0325272251886809	0.300263188516251	282.371738997477	-0.06339207446537	0.0648867440702948	-0.976964946749285	0.328586506481694	0.64063079577637	-0.264683302040138	-0.254257592468335
CYP2J2	0.205255193605029	0.0720090413469239	0.0043663092063781	91.600786446404	0.300508859347188	0.124834059016519	2.40726658825875	0.0160724326004783	0.125307018044262	0.709315083875758	0.81410456416663
C1orf87	0.535273073787355	0.118844692721544	6.66952477235159e-06	16.6624777094976	0.815745890544216	0.211149147065581	3.86336341813804	0.000111836435178227	0.00473128391936631	2.05452552770251	2.32676829948805
LINC01748	0.0497186310952448	0.0473855028720461	0.294068973620788	491.322963572094	0.0626847082165779	0.0851421317080469	0.736236067374075	0.461587046175915	0.739235331043753	0.0753209252275041	0.115886177256269
ENSG00000231252	0.0443131549376848	0.029300831821664	0.130444483643284	393.950161211731	0.0234838192796453	0.0510402801708067	0.460103651489697	0.645441823247855	0.84980366776856	0.0532872615454365	0.000797859653211108
NFIA-AS2	-0.0728968685133361	0.0706844184178294	0.302399973975267	47.3194168497957	-0.111546644137601	0.12689067599469	-0.879076758502484	0.379359658427579	0.681561510292929	-0.424481238695768	-0.395632662237607
TM2D1	0.0142674343519099	0.0341804405540005	0.676374761904404	114.831491571589	-0.00895625502634422	0.0767146650910962	-0.116747625968372	0.907060048236688	0.966103047748418	-0.0691843363630009	-0.094441653430307
PATJ-DT	0.359904819139754	0.0792358590981511	5.56711876437461e-06	23.1403630984032	0.522903222095999	0.142531413989707	3.6686875367262	0.000243798826097784	0.00818260668114416	1.33969393270744	1.46702325420815
PATJ	-0.0433114804853324	0.0463819043910225	0.35040642252468	160.702184157913	-0.091496287361386	0.0871073814778872	-1.05038500536964	0.293541136813239	0.607548888702368	-0.303886036587477	-0.336767623936355
USP1	-0.0692819322558536	0.0962451458975992	0.471618226160185	12.1942409788823	-0.115348190187759	0.197231561096652	-0.584836369729049	0.558657746806499	0.803227747979787	-0.409746127965868	-0.406793468817966
DOCK7	0.163299608552329	0.0311365029134209	1.56591588629977e-07	1051.22775336015	0.21847119316521	0.0593543440111144	3.68079534539713	0.0002325075707756	0.00792804793501913	0.538296800991897	0.573253470301005
DOCK7-DT	0.138108067561008	0.0558510864301978	0.0134062494487193	121.554609438748	0.174228693176376	0.101492941282872	1.71665823232752	0.0860416358857033	0.32664382457415	0.435611685813007	0.443363689014156
ATG4C	0.0208195343977894	0.0520376701493054	0.68909330139305	114.801049824632	0.0139053857935143	0.0939133753326266	0.148066084775077	0.882290614802121	0.95588535266941	-0.0424768337093708	-0.0273230790572639
LINC01739	0.333257386385413	0.116720353381124	0.00430127130330406	11.2153797637403	0.481521433454384	0.190269659096063	2.530731571928	0.0113824920644558	0.101408961456974	1.23107434875488	1.34553212063128
ALG6	-0.150291145534767	0.0858666892136677	0.0800692133885802	28.1872649455503	-0.241838323331716	0.148950272767261	-1.6236178614429	0.104457391001931	0.359932562574034	-0.73995381152767	-0.778150777585769
ITGB3BP	0.0876796881231161	0.0994486519724782	0.377961842390348	108.754139248061	0.125092207820582	0.163914763823012	0.763154000915075	0.445371558063999	0.726853790187607	0.230056815126509	0.299105852371124
EFCAB7	-0.0599948712931812	0.0618375238133923	0.331945958968653	46.1208786900305	-0.090881993380088	0.114911011010765	-0.790890207828509	0.429008063061416	0.716045098928661	-0.371890447562914	-0.334964142874101
DLEU2L	0.206539905902889	0.131555481719228	0.116419002548183	9.13888087244284	0.243875265257864	0.235568504125631	1.03526261357844	0.300546284604654	0.614785119093794	0.714551795291027	0.647836266678763
PGM1	0.0699304676329837	0.0404903695797236	0.0841516997855537	123.525823640675	0.0826669179993737	0.0745610372774745	1.10871469896179	0.267553278808465	0.580458748589531	0.157707896456045	0.174551145532708
ROR1	-0.101529848795168	0.0646162336227839	0.116118870720063	244.178403679036	-0.161743388930608	0.104386562688765	-1.54946560902533	0.121269832587076	0.389264592107085	-0.541194260704532	-0.543003272038612
CACHD1	-0.098971213101393	0.0296399603621085	0.000840459991273169	917.461685498181	-0.175440944027264	0.0560795077710553	-3.12843230977528	0.00175741485425132	0.0308092703356962	-0.530764815320202	-0.583217374680149
RAVER2	0.0935527612893403	0.0327083834354016	0.00423363993301014	217.198342182194	0.104374807831643	0.0593479192967582	1.75869363354992	0.0786295593301009	0.312379093610551	0.253996485777682	0.238282468654686
JAK1	0.102610061306141	0.0457889654374113	0.0250303337486765	654.179013909151	0.119074999045892	0.0813276671249551	1.4641388749408	0.143156007328263	0.426709540523899	0.290915620488628	0.281440170461218
LINC01359	0.172626511895851	0.107673346523296	0.10888107115222	12.6986532915622	0.221916585116561	0.20495478377618	1.08275874818762	0.27891552015469	0.591575547851361	0.5763148858888	0.583368658346919
AK4	0.158807702814172	0.0565132285482508	0.00495264378716156	157.010770333487	0.204234740223192	0.102044805742059	2.00142220603997	0.0453469095955427	0.22867659978052	0.519987009691144	0.531457239088801
DNAJC6	-0.0938853397572191	0.214818433685867	0.662078654552365	75.1453495346126	-0.166931124843344	0.344668964217571	-0.48432305247527	0.628156618178326	0.84051638398293	-0.510033908453026	-0.558233737840708
ENSG00000229294	-0.483953886666145	0.321522123731352	0.132273635611973	5.03420782475786	-0.639629056825703	0.527056990504267	-1.21358613650818	0.224905803649823	0.533868583660707	-2.10002134434685	-1.94600863788999
LEPROT	-0.0246695010875662	0.0632665873171981	0.6965887689173	77.7979848664242	-0.0481002956865184	0.114146417258577	-0.421391199493861	0.673469444391676	0.866598966328602	-0.227898076887767	-0.209363072457639
LEPR	-0.301616769072907	0.112015544501694	0.00708902216102096	108.964076872665	-0.465197160628092	0.176467051849436	-2.63617007114169	0.00838476950244134	0.0850923941238084	-1.35678344842382	-1.43390102976938
PDE4B	-0.0082296098198757	0.0367407192193519	0.822763895819796	1063.3900309695	-0.0512372535931945	0.0641453129117841	-0.798768472197783	0.424424674995385	0.713348478373355	-0.160886212511039	-0.218572741362133
SGIP1	-0.0442796976226528	0.0489017916164474	0.365210031524345	882.815359362091	-0.0921846883169738	0.0793007844703357	-1.16246880699469	0.245045088106249	0.556222826496593	-0.307832658522919	-0.338788672692224
ENSG00000248458	-0.0993986239161054	0.158510628895047	0.530607711326301	8.80989222845046	-0.151770033648787	0.291913446421227	-0.51991450037483	0.603123168377034	0.827953985151801	-0.532507016353183	-0.513722898267268
DNAI4	0.154879347250599	0.0461411357943241	0.000788947449483079	74.7102086334321	0.209544103837745	0.0921799322985643	2.27320739571652	0.0230136848331382	0.155590127603944	0.503974347200667	0.547044786782549
SLC35D1	0.00277712820114064	0.0596469365147961	0.962864355943553	78.6900971851338	-0.0128653242052024	0.0959627824252711	-0.134065768833048	0.893350567748203	0.960829425327739	-0.116020828459254	-0.105918132851795
SERBP1	0.000657396444495189	0.0465142562849391	0.988723693473461	52.4923375968959	-0.0170594067950666	0.0861920521012967	-0.197923200331948	0.843105151995647	0.94140216132483	-0.124661224838914	-0.118231371715646
GADD45A	-0.627219539240374	0.17678263140806	0.000388211882059494	22.4263244251493	-0.893234978883534	0.290935821872556	-3.07021312512976	0.00213906070028565	0.0354275366712886	-2.68399713371327	-2.69056009310737
GNG12	-0.0516035133264198	0.059374698336699	0.384783566307908	151.081913237947	-0.111691529037375	0.100170238983427	-1.11501709660345	0.264843095456773	0.57705982094128	-0.337685808806554	-0.396058024003965
GNG12-AS1	-0.211868139483437	0.0797344891529224	0.00787995581157352	103.192114534279	-0.322470686432498	0.141269312583389	-2.28266621062623	0.0224500375879231	0.153024134644165	-0.990952379585392	-1.01487609849769
DIRAS3	-0.106686522099577	0.15390984059779	0.488199456517634	9.12151701405216	-0.179360116914628	0.277398450987611	-0.646579374455983	0.517904210471547	0.776197124943037	-0.562213760559091	-0.594723517174211
WLS	0.0644133313771302	0.0401687702503108	0.108809436421553	567.974891178548	0.0730859947695975	0.0749587449818238	0.975016254438619	0.32955219721424	0.641304652004708	0.135219086736738	0.146422897283721
LRRC7	0.253771507031099	0.789222726069646	0.747796565978026	7.79838980713972	0.42395398645569	1.44185476995073	0.294033764905585	0.768732102516156	0.909941310399397	0.907076039981117	1.17652216184075
LRRC7-AS1	-0.303214453338173	0.207010513356438	0.142994670301426	26.0123549410183	-0.470937896544477	0.320221497061805	-1.47066296568335	0.141382286406186	0.423517427797205	-1.36329588816916	-1.45075502610306
LRRC40	-0.0436602692461179	0.0578841255380726	0.450687010009428	49.8287082286986	-0.100227886241406	0.104866080154219	-0.955770312898207	0.339188289971894	0.64970300880992	-0.3053077604148	-0.362402374890676
SRSF11	0.166077117962826	0.0483076017487274	0.000586225604515555	261.869340621098	0.215497931211227	0.0784338648141214	2.74751131697934	0.00600494365005021	0.0694920997339963	0.549618413823185	0.564524389778682
ANKRD13C	0.041935343676273	0.0457861739960654	0.359721788013879	124.093370627438	0.0394769771782947	0.0851428586183749	0.463655764193182	0.642894394908989	0.848426057725228	0.0435948880881775	0.0477515304915654
HHLA3	-0.0720985287969837	0.0745864054633483	0.333721846509296	25.4766643121227	-0.122472067645183	0.129546303162084	-0.945392223905838	0.344458670660342	0.653379491565287	-0.421227066759491	-0.427708174928439
CTH	-0.261438924976263	0.0900721989447338	0.00370139854264008	42.1295658182592	-0.409706851139601	0.151503828328731	-2.7042673156128	0.00684551944150327	0.0753327022651412	-1.19301154776381	-1.27098925568747
ZRANB2	0.0896768300401363	0.035558338796924	0.0116701840341616	299.097567902589	0.105257047853147	0.0640245767174555	1.64401005441478	0.100174125543208	0.352104575603366	0.238197513936814	0.24087260174989
ZRANB2-DT	-0.194145295890299	0.0423290700658883	4.5058467213348e-06	137.70682926979	-0.330332029438244	0.0810336768415887	-4.07647835213012	4.57229100878561e-05	0.00256582164249273	-0.918710977747933	-1.03795590013401
NEGR1	-0.631634307970602	0.200544492190227	0.0016349588696938	62.1737673352131	-0.92872803504537	0.301392996125046	-3.08145194807395	0.00205993721979653	0.034364714186216	-2.70199250111488	-2.79476273317577
ENSG00000286863	0.0781116707796854	0.145270952445427	0.590786652546156	80.3266947448718	0.13198078113951	0.229673526702239	0.574645162786294	0.56553130139888	0.806922880820578	0.191055907509056	0.319329738498714
FPGT	-0.105394942640247	0.054147572257272	0.05160203700417	74.1690247784554	-0.158008665592051	0.0945035383767283	-1.6719867669099	0.0945269315459868	0.342616661441752	-0.556949057395848	-0.53203864757719
TNNI3K	-0.0689136394512131	0.0601506633729909	0.251926017078432	123.38838469448	-0.116095930957161	0.104811283272195	-1.10766634404867	0.268005939584836	0.580933642108354	-0.408244902253749	-0.408988730953274
CRYZ	-0.21255780124	0.0950678771180722	0.0253613998189868	21.4895468853444	-0.327732652967998	0.173348302395206	-1.8906020332453	0.0586774886368631	0.265004968023938	-0.993763561201139	-1.030324495008
TYW3	0.0119399959740475	0.0834659091009246	0.88624882248643	35.0379005170174	-0.004972152398539	0.147095404504289	-0.0338022279845869	0.973034859287577	0.990496593484001	-0.0786713811604949	-0.0827448863154155
ACADM	-0.0497157833945959	0.0384882957299175	0.196456990733428	83.0616767683373	-0.0588101729228362	0.0781603135667508	-0.752430104730976	0.451792448140034	0.731922413691662	-0.329991092332371	-0.240805771495565
RABGGTB	-0.114205125211317	0.105296045924788	0.278094504717989	13.6807244312671	-0.202443512163035	0.194001789845334	-1.04351363110841	0.296710470978085	0.610798216043172	-0.592860898293907	-0.662493131480144
MSH4	-0.460445973876147	0.287006870276993	0.108647287168976	8.54896265478089	-0.724279461266127	0.465652332728945	-1.55540820985799	0.119848880072815	0.387261053110279	-2.00419899138766	-2.1945303652197
ST6GALNAC3	0.221158190494539	0.102511317375362	0.0309743028570287	159.458830251817	0.29975167193747	0.167340577224035	1.79126710873098	0.0732504416106118	0.300008330422593	0.77413847311786	0.811881568018896
ST6GALNAC5	-0.415931330304581	0.425934272329414	0.328809173651316	27.2607799828012	-0.85860988942955	0.587873955558774	-1.46053398234566	0.144143375118475	0.427834394109535	-1.82274953961064	-2.58890568168508
PIGK	0.131327251643312	0.089285771037476	0.141327823456942	35.2837881437317	0.188027496085335	0.147897694587498	1.27133486840186	0.203609542734296	0.507139580263634	0.407971897371507	0.483875041047096
ZZZ3	0.0783689843930922	0.036055440586034	0.0297375260357783	178.687221593888	0.0934522116544006	0.0661794841438814	1.41210244932138	0.157919797682886	0.447585309650007	0.19210476267988	0.206215256609601
USP33	0.0238688510476775	0.0266877676869591	0.37112170833105	174.076687545956	0.0117075462102004	0.0517681736600714	0.226153356057649	0.821082147241749	0.933095024574698	-0.0300472871596568	-0.0337756281413408
MIGA1	-0.106887812795178	0.0399719179601199	0.00749362146423997	119.065242371979	-0.179763361769554	0.069750525879832	-2.57723306745034	0.00995947718922931	0.0933824901684208	-0.563034256544997	-0.595907387570879
NEXN	-0.124942265042592	0.102328755840948	0.22209025950958	14.4271877398087	-0.282971187059148	0.190964593063329	-1.48179923052703	0.138393723915663	0.418916734988928	-0.636627353098963	-0.898911102490697
FUBP1	0.0444504676354253	0.0397461236400176	0.263413348127499	130.783480789133	0.0449353313523402	0.0689051001205612	0.652133605113673	0.514314986925796	0.773530256764546	0.0538469720525414	0.0637764935933761
DNAJB4	-0.255739252872061	0.0961505121866816	0.00781916018409166	27.3589276507048	-0.383975585439123	0.16658666349131	-2.30495993731907	0.0211688172524216	0.147464684746465	-1.16977869008735	-1.19544586471923
GIPC2	-0.185659360641239	0.252919420839671	0.462908964636468	17.217077372492	-0.301112202891581	0.402440300877842	-0.748215827875005	0.454329985479692	0.734125407401815	-0.884120825492043	-0.952170583292882
IFI44L	-0.433749890617273	0.312407275454759	0.165011740789634	18.7217991275375	-0.654826152428369	0.463153880296068	-1.41384144727402	0.157408460998596	0.447161550846434	-1.89538109949264	-1.99062518136117
IFI44	-0.280199292898307	0.170810164066322	0.100919227779539	19.9111567502951	-0.43561039658782	0.266752256490278	-1.63301485175514	0.102465873118953	0.357227433301458	-1.26948207973869	-1.34703843585749
LINC01725	-0.834944156429272	0.393883421416734	0.0340250402503043	10.2778378120842	-1.06608254087972	0.575424175860539	-1.85268986880054	0.0639268229676118	0.279136591017415	-3.53071890626705	-3.19801631798878
TTLL7	0.247181555992616	0.327507142102028	0.450407171317753	14.6004651530835	0.382815879625464	0.519953997469737	0.73624951724262	0.461578862419578	0.739235331043753	0.88021425007938	1.05574644392062
PRKACB-DT	0.116244789367861	0.119728293888582	0.331595628885123	7.70024891035215	0.097256323572931	0.27325330086439	0.355920031945734	0.721900453537986	0.891528062201953	0.346493150340133	0.217383596220005
PRKACB	0.0273938860482874	0.0457780876996165	0.549569009325856	213.18399358074	0.0208338603699422	0.0773449369950242	0.269362949656064	0.787650394683934	0.917190610546389	-0.0156786296340234	-0.00698204842809864
RPF1	-0.342060348758218	0.0955708219028789	0.000344740606685699	16.4170435271679	-0.454200599252634	0.17793175382655	-2.55266746651299	0.0106901504548702	0.0977295383300351	-1.52163853369484	-1.40161666626537
GNG5	-0.14891499703666	0.0655992720651467	0.0232032830329291	33.670785586408	-0.213425840976916	0.129835374276584	-1.64381889116183	0.100213617974611	0.35215578761036	-0.734344390211207	-0.694735710177443
CTBS	-0.133465104285508	0.0964833111576117	0.166573724092729	31.9699706358458	-0.209312991658009	0.167258037675642	-1.25143756656958	0.210774878621323	0.515089767367571	-0.671367932470883	-0.68266096081578
SSX2IP	0.198198791762018	0.0759373938933215	0.00905345769707658	90.5709189664146	0.276146159660803	0.125038598731523	2.20848731881369	0.0272103208436935	0.171643675679192	0.680551959132903	0.7425790912702
LPAR3	-0.106183853585773	0.120431598382519	0.377942145360689	26.212281321171	-0.193548615802175	0.19795501573344	-0.977740397660858	0.328202736178501	0.640185624268667	-0.560164796017598	-0.636378962001184
MCOLN2	-0.236170825561369	0.280246398933614	0.399381904613345	6.1465433541851	-0.370604088758897	0.474356291912791	-0.78127790244855	0.434639063891187	0.719689422220097	-1.09001436709654	-1.15618902390529
DNAI3	-0.282215941776181	0.148936889236491	0.0581097168687291	10.8002282695455	-0.466307445003836	0.264892742251507	-1.76036323623051	0.0783462385666643	0.311752281314268	-1.27770229232399	-1.43716066913804
SYDE2	-0.0170617227018895	0.113170745253648	0.880164335851831	17.5968799347743	-0.0705251693054295	0.19441204413786	-0.362761317685747	0.716783190279064	0.8886920809482	-0.196887445181759	-0.275199359522808
C1orf52	-0.0483250506416238	0.0593967365817353	0.415875433060881	82.4688306146596	-0.0940678282822416	0.106352889492794	-0.88448775327929	0.376432970580691	0.680029611579074	-0.324322223049178	-0.344317307789311
BCL10	-0.308306394054497	0.133634942413201	0.0210504061048249	7.19694527726343	-0.469950959362655	0.246991003039412	-1.90270476891689	0.0570790793282495	0.260330399933471	-1.38405152670354	-1.44785751681396
BCL10-AS1	-0.238702880927053	0.0563465085605346	2.27194242065984e-05	48.5626768805106	-0.362645252971354	0.110827732345395	-3.27215260383718	0.00106731949565384	0.0222436939138477	-1.10033546642723	-1.13282299712103
DDAH1	-0.0419681728157831	0.0404288388257911	0.299235070880802	731.473842618559	-0.0917180723135809	0.0627563681505263	-1.46149426769866	0.143879847536694	0.427464727858175	-0.298410480216555	-0.337418753482393
CCN1	-0.261322625985994	0.142249246215096	0.066198728769592	26.2797348826889	-0.410366242512923	0.22670003337129	-1.81017283681129	0.0702689885561852	0.29289109389348	-1.19253749279372	-1.27292513637425
ZNHIT6	0.215498391127463	0.0723466788294501	0.00289482676891966	75.7911374851721	0.290923624696253	0.119352236934666	2.43752134160256	0.0147883412587977	0.119747428072671	0.751068143672838	0.785963658189183
ODF2L	0.123134878224832	0.127432851355572	0.333907770873724	43.0339740914603	0.157340898702975	0.203812153228849	0.771989776911419	0.440120482407384	0.723092572561251	0.374578354342326	0.393783490537105
SH3GLB1	-0.154393243936382	0.0351825402970255	1.14214713888779e-05	108.797106643165	-0.22351975713793	0.0775663941420775	-2.88165718685481	0.00395589867339088	0.0531295224729311	-0.756674680131546	-0.724370033798686
SELENOF	-0.0627828886787242	0.0478484986039095	0.18948023619	75.6053794923451	-0.122396900749122	0.0858144319231729	-1.42629739550918	0.153782516096101	0.441835492565657	-0.383254892733372	-0.427487495453006
HS2ST1	0.00204265075274688	0.0330922643724935	0.950781091181647	452.520754597623	-0.0176297083185205	0.0571700120685551	-0.308373353103021	0.757798255785017	0.9062926213131	-0.119014686651993	-0.119905697085318
LMO4	-0.295408162667906	0.196066689843722	0.13189479001578	47.9567338557318	-0.419736941896372	0.306032035151559	-1.37154576542453	0.170204887203052	0.465272790903294	-1.33147608576516	-1.30043619686423
PKN2-AS1	-0.533177071012326	0.115742910993044	4.09378055804838e-06	78.230867390485	-0.838582970620709	0.185851966603866	-4.51210167933335	6.41884018829177e-06	0.000664435716543303	-2.30066362962033	-2.53010945397222
PKN2	-0.127108082771711	0.0288586479062465	1.06025292786256e-05	333.641435186734	-0.213309477704771	0.0532549951259986	-4.00543605722039	6.19031782658571e-05	0.00313509644765792	-0.645455603941089	-0.694394083913725
GTF2B	-0.096667195100612	0.0881945231833329	0.273049014972385	33.8585309433659	-0.1443668138187	0.15039071725528	-0.95994497834361	0.337082907441962	0.647144223118875	-0.521373236064851	-0.491988082088453
KYAT3	0.098530038256038	0.0731929513113015	0.178248213153626	60.835379851205	0.120909459920517	0.115809125671873	1.04404086654704	0.296466482652739	0.610577863718884	0.274284734868068	0.286825890568457
RBMXL1	-0.0648371171117549	0.0819620953835695	0.428907684273649	16.73473510274	-0.119912934726999	0.158438307575028	-0.756843067578303	0.449143887280063	0.73023091486148	-0.391628286140396	-0.420194919232879
GBP1	-0.257944662967242	0.162771566418066	0.11303372751877	10.4468861562461	-0.316624370356989	0.29301464369715	-1.08057524484763	0.279886099190977	0.592300521427065	-1.17876832631955	-0.997712133609327
GBP2	0.182400884094941	0.207942360601223	0.380394089716506	7.90668129585177	0.118384363641414	0.368647023239273	0.321132021089386	0.748110345048984	0.902253258410904	0.616156931891886	0.279412561676469
ENSG00000286802	-0.415026075533525	0.167387749987853	0.0131592851064177	14.5242527634461	-0.645901053452678	0.265364049852291	-2.43401867665271	0.0149322245901678	0.120223551828531	-1.81905956326247	-1.96442234123666
GBP4	-0.478701501158329	0.173729646673932	0.00586133738383026	4.89349282464364	-0.695116704998128	0.283763591347348	-2.44963316716433	0.0143001819982314	0.117200819666464	-2.07861170485636	-2.10891259872079
LRRC8B	-0.327182412769423	0.320583724226445	0.307451878924459	8.41595198874229	-0.472870724557422	0.5106899370279	-0.925944864528606	0.354474634146593	0.661988734985535	-1.46099347148289	-1.45642953834649
LRRC8C-DT	-0.127400439280923	0.0991900414014538	0.198999388318229	25.5084651145636	-0.208413048580831	0.179857501545983	-1.15876761763838	0.246550920368764	0.558116710158704	-0.646647300067659	-0.680018854029435
LRRC8C	0.243673591886685	0.181098183364954	0.178453154148612	36.0263764397842	0.343758671870199	0.27792412753071	1.2368795574692	0.216131800415167	0.523024891225606	0.865915176498094	0.941079954136208
LRRC8D	-0.0543642081585679	0.0657778147776178	0.408530481193864	78.6812641957175	-0.109130018786556	0.117362376032437	-0.929855226826645	0.352446047453152	0.659960595085215	-0.348938882483569	-0.38853778879287
ZNF326	0.0340328180493923	0.0508550991616929	0.50336056065752	100.54804957152	0.0265091417398335	0.0852218016509649	0.311060564624115	0.755754579830629	0.905868662234359	0.0113828152149886	0.00967978252771438
ENSG00000287372	1.53637283791051	0.525561514701854	0.00346345052942219	5.83902196089834	1.49835578008122	0.675690434304544	2.21751811778038	0.0265877063748363	0.169685768327207	6.1351827856273	4.33081529680009
LINC02609	-0.191272284933744	0.239805226758494	0.425093849276569	5.75198198583919	-0.326847910140638	0.398729815184437	-0.819722773902549	0.412374164168697	0.704576413507097	-0.907000083956811	-1.02772701402546
ZNF644	0.100597242681728	0.031789747040132	0.00155373372564486	309.321444999867	0.106692228114859	0.0595574595974903	1.79141670641968	0.0732264499726809	0.299997024677872	0.282711020684542	0.245086089919592
HFM1	-0.0456786889836625	0.0759323180250822	0.547459663013615	84.4904850679386	-0.0906355102380716	0.125489162072062	-0.722257673423817	0.470136070692178	0.746323186033083	-0.313535191333001	-0.334240502903135
CDC7	-0.0300339077206644	0.20019040052248	0.880743540021928	15.0264783852126	0.103927658093723	0.367269148290086	0.282974103808022	0.777196688188767	0.913170564120013	-0.249764334024473	0.236969699672924
TGFBR3	0.0419034812474189	0.0502726515110979	0.404549047510635	325.70429782381	0.0424941679614924	0.0876313868591453	0.484919496136648	0.627733452179329	0.840202189817791	0.0434650112704836	0.0566095799017287
BTBD8	0.00787480084046657	0.0462202732033979	0.864714861004354	160.4593102629	-0.0119393587829484	0.082412176948248	-0.144873721640018	0.884810574611641	0.957082861460804	-0.0952418256069155	-0.10319962810622
GLMN	-0.0598080195765235	0.050109638705682	0.232656695737579	68.7441883545444	-0.108814276735067	0.0890407563562206	-1.22207269106901	0.221680139228025	0.529648354293539	-0.371128807373733	-0.387610814367344
RPAP2	0.0469136593749994	0.027958306935546	0.0933497500418195	221.127431122917	0.030420246261186	0.0550376668116447	0.552716857807457	0.580457308050713	0.816186860658431	0.0638873712314957	0.0211622374296005
EVI5	0.0876055607583985	0.0428453426632179	0.0408851605842883	198.71971792655	0.0884805591963635	0.0692879154846312	1.27699842862194	0.201602802031233	0.504339485057361	0.229754659058067	0.191619181555713
RPL5	-0.0770200249067055	0.079881860391012	0.334958621697218	53.4745237057172	-0.127878428158667	0.133278389712942	-0.959483592457068	0.337315181427913	0.647502175462085	-0.441287943347126	-0.443580491927513
DIPK1A	0.146949526544075	0.05400767261858	0.00651042701277224	162.95228216244	0.221246407899905	0.10577092898139	2.0917506353644	0.0364608283466236	0.201482794109422	0.471651014821838	0.581401111935282
MTF2	-0.169360910168631	0.0471092420988343	0.000324307350097304	102.12339445303	-0.2732015548895	0.085121949583004	-3.20953122229768	0.00132951606430854	0.0256640191102182	-0.817685498467237	-0.870228831233676
TMED5	0.0570946398490514	0.0663879630375283	0.38978080873887	56.0681200931247	0.0857949473352241	0.113776572398135	0.75406514299802	0.45081010655345	0.730997373157861	0.105386823487005	0.183734601404211
CCDC18	-0.30012684652102	0.0658682837832461	5.20205119414996e-06	36.3835068366991	-0.437079829297208	0.130981241669836	-3.33696507778537	0.000846985898272531	0.0190268851233559	-1.35071026421882	-1.35135248441457
CCDC18-AS1	0.0510369432965332	0.0398919733151454	0.200763710208064	389.841997117407	0.0459535062669334	0.0642014394055982	0.715770653935312	0.474132975626202	0.748777182562449	0.0806945957098962	0.0667657124892713
DR1	0.101200532241508	0.0727507516848221	0.164207768273232	22.1985396005327	0.135344665942836	0.138925902587161	0.974221965971553	0.329946340355087	0.641461445957263	0.285170134160512	0.329205632977743
FNBP1L	-0.0485592932266092	0.0687257337224123	0.479835984864118	106.288667512705	-0.0760836956675735	0.11945211173145	-0.636938891784712	0.524164648494122	0.779923526523432	-0.325277036683934	-0.291518414134059
BCAR3	0.0807102366644133	0.0361231043486245	0.025462640244334	382.599533890351	0.0743868967857616	0.0636704763612666	1.16831066825525	0.242681473662474	0.553124211364372	0.201648115316635	0.150242163337805
DNTTIP2	-0.267704861805847	0.168120448937467	0.111308401780583	11.2498887391772	-0.417227929266518	0.288696596167474	-1.44521249923045	0.148398206590821	0.433774650212723	-1.21855259923307	-1.29307008731301
GCLM	-0.121042812347879	0.090220059905078	0.179712853653126	67.1662160091703	-0.212542997516026	0.145944719432876	-1.4563253699205	0.145302695461412	0.429434655274996	-0.620732503743412	-0.692143805468748
ABCA4	0.122223977557628	0.124200258483853	0.325072271982777	9.48220577676197	0.151210631167912	0.22628716764482	0.668224507565767	0.503990293819773	0.766383518992649	0.37086536433665	0.375785883947059
ARHGAP29	0.119635480395295	0.0816321110162357	0.142772457179648	168.726033397686	0.158231269463751	0.142203902300075	1.11270694337104	0.265834312511971	0.578174539277286	0.360314198397813	0.396397494343639
ABCD3	0.0440753404638342	0.0319756157488765	0.168078359298275	131.725201083837	0.035833620368819	0.0633909186896799	0.565280029214228	0.571883310129346	0.810463759821606	0.0523178882686301	0.0370551453584426
F3	-0.0961805687021875	0.0980603307526888	0.326676307459086	435.54218457023	-0.139206651144144	0.153870239092954	-0.904701597688742	0.36562349446972	0.670420448592933	-0.519389661983832	-0.476838567450452
ENSG00000288736	-0.107370422138543	0.12055332093436	0.373118716531816	10.8900500403775	-0.189787354854852	0.230439901108135	-0.823587208387984	0.410174146619014	0.703454386664239	-0.565001456408909	-0.625336426838527
SLC44A3	-0.284866538368586	0.0676499296547568	2.54364488906334e-05	136.068831189716	-0.454212837021787	0.112034711864599	-4.05421524688467	5.03028830543391e-05	0.00270258455345175	-1.28850658637165	-1.401652594641
CNN3	-0.166298777011127	0.0579612297093627	0.00411591944937708	356.901355154244	-0.273627063429726	0.10284669038956	-2.66053348331666	0.00780169697088823	0.0818396274674467	-0.80520370959693	-0.871478064691087
CNN3-DT	-0.0582965429840178	0.0737184456828331	0.429060740511539	40.0675087894712	-0.109796632030087	0.14759919218277	-0.743883692087739	0.456946842147132	0.735885443302824	-0.364967765139552	-0.390494871878749
ALG14	-0.0268467816018401	0.0853962510705892	0.753233260820358	72.9289771279236	-0.0843565884985469	0.145920842014251	-0.578098284892767	0.563197764932162	0.805765343834271	-0.236773052041609	-0.31580646839627
TLCD4	0.0584840380112614	0.0411302236324633	0.155048414600107	125.190227048476	0.0553973288126825	0.0719191290510368	0.770272520588649	0.441138253292725	0.724015150951975	0.111050252745462	0.094491452338709
RWDD3-DT	-0.272848845659128	0.0885425154980834	0.00205920756063298	61.5607465429336	-0.439526488007611	0.144334427970506	-3.04519506667825	0.00232529441083493	0.0372521655613351	-1.23952037467144	-1.3585355315945
RWDD3	0.13249897606731	0.0607553860948681	0.0291937916475354	98.8475476519368	0.170901193150961	0.101698172795871	1.68047456952835	0.0928650181278153	0.340649716029603	0.412748050504721	0.433594615145316
PTBP2	0.133027948766278	0.0349166553878899	0.000139039384349714	300.333230548395	0.164285132111969	0.0635678060569972	2.58440777340443	0.00975463890200365	0.092196018518603	0.414904235493114	0.414170786890763
DPYD	-0.275677060149359	0.236672313450292	0.244097992538732	12.3404220781877	-0.287010903460978	0.37940316563878	-0.756479991351029	0.449361464346155	0.73023091486148	-1.25104867025209	-0.91077114385425
SNX7	0.16985408148527	0.0902685996337986	0.0598832953238871	48.8133337031001	0.20855524431609	0.153103914272581	1.36218100828425	0.173140767866474	0.468595126761921	0.565013975947083	0.544141633773034
AGL	0.0192185764314793	0.0516562946036212	0.709857755296193	165.381129225956	0.00309983899182277	0.0874977352318898	0.0354276483112101	0.9717387383815	0.990096203680989	-0.0490026176311941	-0.0590466505351583
SLC35A3	0.112561270104473	0.0926643384772133	0.224472717097026	33.1516036373298	0.113544088414525	0.167145033246085	0.679314761613982	0.496938445201656	0.761456625512418	0.331478483315397	0.265202191766375
MFSD14A	0.0167377387751852	0.0411145417814003	0.683934385922925	74.7968821205788	0.0187238033596259	0.0772344718221078	0.242428062468686	0.808448492081085	0.926534231085136	-0.0591149446446326	-0.0131768801768004
TRMT13	0.0512734031709404	0.0420210290144313	0.222394987399015	68.6897385593582	0.02723505852588	0.0817791659918174	0.333031747090757	0.7391103189813	0.898334480969292	0.0816584474030917	0.0118109725055823
LRRC39	-0.156465930617234	0.114486560158467	0.171727167145206	22.2372799945915	-0.276974472578723	0.202068674245176	-1.37069475817246	0.170470129553514	0.465658765093715	-0.765123312576316	-0.881305588957359
DBT	0.100436263569065	0.0588658912056583	0.0879731252954808	88.4087289414409	0.129763713475566	0.10451205647061	1.24161477496195	0.214378727785077	0.520208041147714	0.282054841742138	0.312820738463894
ENSG00000285530	-0.376268362263882	0.14399002471095	0.00897104069972246	12.4601033310456	-0.549620574375657	0.242066517058182	-2.2705353101088	0.0231751234091856	0.156307634258612	-1.66107636356322	-1.68175634422783
RTCA-AS1	0.197760113489955	0.0564817337233158	0.000462975290749537	54.647536098701	0.262382831026271	0.104181545594577	2.5185154388795	0.0117850716789375	0.103752687117375	0.678763829978404	0.702171886736786
CDC14A	-0.0454638683545494	0.045973765337134	0.322707687516801	505.405729342643	-0.100962158331623	0.0753477281743099	-1.33994960137427	0.180261730584967	0.478584759663424	-0.312659544978104	-0.364558094870952
EXTL2	-0.0101452066662424	0.101271697317055	0.920202928718019	49.0725862449177	-0.0342948014012531	0.161038691062404	-0.212960010883121	0.831358153874424	0.936790186160035	-0.168694519389655	-0.168832075481372
SLC30A7	-0.0319505140813136	0.053254319657316	0.548532237267611	77.1684748698723	-0.0561510419225518	0.0869094076828145	-0.646087039592782	0.518222988312066	0.776427825771338	-0.257576755859392	-0.232998935441382
DPH5	-0.00438717948625588	0.0577585577053668	0.939453133159171	42.0638188984676	-0.0398129117884788	0.107069962554154	-0.371840157955994	0.710011862319689	0.885486571977855	-0.145223796245573	-0.185032474452821
DPH5-DT	-0.114266508896	0.0539425763636984	0.0341497480596269	81.4374335172871	-0.235783301135726	0.0951517080811444	-2.47797234427629	0.0132131386460637	0.111264391578594	-0.593111108899683	-0.760374080768848
S1PR1-DT	-0.136576661700358	0.14612497391586	0.349965333787714	6.51045413799598	-0.122631121485296	0.278673017220664	-0.440053804664524	0.659898138690759	0.858280624051954	-0.684051183235083	-0.428175134718466
S1PR1	-0.0067356957813051	0.0806832141281696	0.933467306837676	66.0076279147629	-0.0168366225105634	0.142732152055999	-0.117959564597315	0.906099696909824	0.96562461281973	-0.15479675831009	-0.117577308269965
COL11A1	0.0560419679468161	0.114121740876425	0.62337567064304	92.1087154202026	0.0478733580763935	0.183593978872459	0.260756689137668	0.794280146233149	0.919532232538899	0.101095949198535	0.072402128417324
RNPC3-DT	-0.216591287722895	0.152430159896765	0.155339588946601	14.7398537796812	-0.369984927189412	0.262782279138971	-1.40795234900047	0.159145180416718	0.449294984872774	-1.0102047556565	-1.1543712522861
RNPC3	0.0638921534548181	0.0407386452156903	0.116801195131774	403.668629937158	0.075706709777756	0.0719598683522172	1.05206848638465	0.292768129286505	0.606659871948718	0.133094674617617	0.154116949367369
AMY2B	0.199788583303924	0.0610054852283141	0.00105688835582118	75.7367610017379	0.279355366866964	0.105729911146261	2.64216023486977	0.00823790722819979	0.0842709173485624	0.687032226761121	0.752000873995354
NTNG1	-0.2735651693788	0.426547312681365	0.521296756684902	29.467003473769	-0.373808769448588	0.643801868250352	-0.58062703431489	0.56149184791581	0.804784828114099	-1.2424402350994	-1.16559751741228
VAV3	-0.0997811928227906	0.0973105890186341	0.305179747837021	613.081972669951	-0.175739780095208	0.157670034208686	-1.1146048199787	0.265019803952136	0.577355817120518	-0.534066433947381	-0.584094715506633
VAV3-AS1	-0.0487015866870696	0.160174433956663	0.761087182523691	9.06397253129554	-0.023037276657655	0.273845469586084	-0.0841250968748021	0.932956970946994	0.97544559910196	-0.325857049648667	-0.135781560091276
LINC02785	-0.064358435976589	0.151066100148008	0.670087214334075	12.0605036134239	-0.0917594889406353	0.26864375963898	-0.341565681867866	0.732677767369604	0.896108097717693	-0.389677098338292	-0.337540346896668
SLC25A24	0.247322042896203	0.137893785936575	0.0728819613945792	24.5475753197101	0.347026294527914	0.224859495799484	1.54330282247618	0.122757319134814	0.392434597143646	0.880786899203185	0.950673236442716
EEIG2	-0.179994287162397	0.283623342884248	0.525673425843657	8.45380040143269	-0.320669317319245	0.463520621978383	-0.691812407289616	0.489055143887968	0.757668065130084	-0.861028997847508	-1.00958753116546
PRPF38B	0.105606537144408	0.0605545857020769	0.0811609913120917	82.1435794627125	0.140830167029991	0.102800734828154	1.3699334665789	0.170707671622725	0.465776200006825	0.303129778673282	0.345310295612972
FNDC7	-0.0354904751767775	0.200475930280156	0.85948395830481	5.08946815146978	-0.0303705240795193	0.351016023255485	-0.0865217598839193	0.931051659045463	0.974572927054774	-0.272006254751172	-0.157310947083167
STXBP3	-0.0335338945049968	0.0368146488861742	0.36235621245349	113.176791003064	-0.0751621394893339	0.0767425834116753	-0.979405906706797	0.327379459749203	0.639649841129432	-0.26403089065146	-0.288812854311144
AKNAD1	0.143759140095419	0.147717725311456	0.330453070459051	5.37402040522932	0.0838387417948311	0.33130434544517	0.253056571540521	0.800224497684016	0.922413998481967	0.458646443165888	0.177991456015549
GPSM2	0.0710671041312965	0.0479970587870655	0.13869842529491	158.11331707505	0.0866154769304751	0.090985992101963	0.951964966578701	0.341114749467544	0.650992897079469	0.162341025083865	0.186143561333995
CLCC1	0.0165253288417425	0.0378602910252885	0.662487184620955	80.1753975308814	0.00674352123776958	0.0765348818905129	0.088110428489542	0.929788907882498	0.973828275767526	-0.0599807645834852	-0.0483493099661522
WDR47	-0.0550493597016506	0.0547172243944308	0.314381883170721	68.5930017229275	-0.0840153889017986	0.0960144112686209	-0.875028944006619	0.3815581571811	0.682662651032912	-0.351731679682465	-0.314804754184641
TAF13	0.00389318448602292	0.111732604374353	0.97220432326196	13.0042500943006	-0.0717514005971546	0.2017162995787	-0.355704525350768	0.722061855670607	0.891613564679339	-0.111471588371133	-0.278799402791824
TMEM167B-DT	-0.208823316914335	0.117563975530612	0.0756912924416396	8.61268871999698	-0.350228982772616	0.22056152123156	-1.58789702218694	0.112309626977887	0.375605924070423	-0.97854115169285	-1.09637056742289
TMEM167B	0.0395881685663324	0.0962989704195846	0.681001784876568	15.9955097575817	0.057610203862331	0.185377783519199	0.31077188845752	0.755974041968121	0.905868662234359	0.0340273929281038	0.100988143445371
SARS1	0.0391346291770763	0.153247380203719	0.798438116949312	26.4736630277515	0.0159456407944035	0.247250271343976	0.0644919041250305	0.948578553265817	0.981574447019046	0.0321786872677405	-0.0213331762284956
CELSR2	0.403756584356047	0.190465031453491	0.0340190127453832	14.3233382697576	0.649524245303151	0.322900364264426	2.01153147282067	0.0442693494240436	0.225528249205141	1.51844137668413	1.83876483786288
PSRC1	0.265522285042408	0.254331922105796	0.29648582919835	13.2878697465073	0.369412866672148	0.405521481668249	0.910957577764916	0.362317726213824	0.668156013803341	0.954974260814394	1.01639707574453
SORT1	0.113119721223823	0.0574813150527277	0.0490750576592746	255.065901313793	0.144696722262177	0.099280810509277	1.45744904297146	0.144992467728997	0.428966408921843	0.333754827487119	0.356661960043528
PSMA5	0.094873219455561	0.0683286973676437	0.164990085766447	25.0046088714464	0.120524187549782	0.13364973483046	0.901791445397717	0.367167664944345	0.671838057524099	0.259378903587454	0.285694784867303
SYPL2	0.265182848868046	0.0917732110555246	0.00385799440465123	22.8473376374946	0.378398706501595	0.162208742222245	2.33278861125219	0.0196592427023369	0.140864654860051	0.953590659760683	1.04277824250545
ATXN7L2	0.384606716720477	0.143892408640863	0.00752038078821359	10.3061883623844	0.541828324223179	0.238942322698635	2.26761135534184	0.0233529049649383	0.157131689121228	1.44038317593744	1.52258470251579
CYB561D1	0.106377098748937	0.087501458160672	0.224092360354594	23.3786084437822	0.146327074055936	0.162869511716888	0.898431342449732	0.368955633177889	0.673558539638705	0.306270722180502	0.361448444486439
AMIGO1	0.382853201604605	0.224368317933456	0.0879410080315408	6.0844981457338	0.62207448603895	0.37392745859595	1.66362344283236	0.0961877040709465	0.345082895725999	1.43323554246384	1.75817619056439
GNAI3	-0.0711021863311781	0.0497193303190187	0.152696562216379	52.000622639742	-0.121506035892347	0.106966618996761	-1.13592480562581	0.255988035720991	0.567034165972346	-0.417165801079312	-0.424872041049844
GSTM4	0.0872052400130606	0.0698543802312161	0.211889682680372	25.1066832900539	0.12307392145374	0.133323401567308	0.923123172728285	0.35594301988114	0.663166318414114	0.22812288187311	0.293180446373963
GSTM2	0.195513352916314	0.086258485983509	0.0234147652489181	72.1253368620157	0.257278627505609	0.139807533587723	1.84023436293708	0.0657338370639516	0.283323350747783	0.669605641983348	0.687186660334352
GSTM5	0.135397726339134	0.177574810211389	0.445771945732446	61.9930208011577	0.14927357477025	0.269123325544876	0.554666060506001	0.579123094739682	0.815203160855918	0.424563862234525	0.370098957758528
GSTM3	0.171566229573054	0.0752926962802756	0.0226874626270353	61.5934944989357	0.248003383219717	0.129172533602098	1.91993898628377	0.0548656066921353	0.254598036965475	0.571992990198653	0.659955842636874
LINC01768	0.0971189652054469	0.298216170806983	0.744676823104504	5.89468397188397	0.0957598855329316	0.477606156124699	0.200499688508893	0.841089801583854	0.940848750396142	0.268532954983872	0.21299026379589
CSF1	0.232052358579828	0.0712397901183184	0.00112460856924352	80.5436653352514	0.339096802528613	0.126720250881933	2.67594800490535	0.00745182048280367	0.0795739174904659	0.818545002476326	0.92739335890946
AHCYL1	-0.0669155259551827	0.0556651293218547	0.229321487678225	1173.95833431321	-0.112071675213033	0.0955328563961554	-1.17312178700378	0.240746970737689	0.550471073043909	-0.400100243117928	-0.397174079914589
STRIP1	-0.0576706279199035	0.0518502870988688	0.266029464183867	63.9050176923729	-0.0954113670900057	0.0951328676764606	-1.00292747838205	0.315895853450204	0.629325615323395	-0.362416426161404	-0.348261749489823
ENSG00000258634	-0.243353133978958	0.151007499109497	0.107064226580411	5.56895946065182	-0.404110485803294	0.28383607907418	-1.42374601256269	0.154520008893202	0.442990018700234	-1.11929070899895	-1.25455911114958
RBM15-AS1	0.284302353255903	0.0808694194702773	0.000438805990826713	19.7432619606005	0.393834779809979	0.146004612285946	2.6974132778673	0.00698804837533525	0.0766016035179377	1.03152509461351	1.08809639103819
RBM15	0.24492800499082	0.0838948343898912	0.00350633136881352	15.6026552952755	0.342986460135779	0.145465459415893	2.35785499535778	0.0183808712634995	0.135554128890004	0.871028383114728	0.938812848676157
LAMTOR5-AS1	0.129399749953507	0.0523267829522426	0.0134015558656896	47.1439188556555	0.168781755169991	0.1068695205904	1.57932546377636	0.114261424081487	0.378344874597123	0.400115064274504	0.427372242181112
SLC16A4	-0.101899645158232	0.117306136363539	0.385030809228156	11.3889049559479	-0.199716073462282	0.227537194894846	-0.877729346863834	0.380090614521524	0.681798976151325	-0.542701615183049	-0.654485753587767
SLC16A4-AS1	0.184813782520855	0.101765933408375	0.0693600511794311	11.5995808260832	0.25886891744219	0.202061697550009	1.28113799191517	0.200145201436191	0.502612203852261	0.625992326751824	0.691855528777531
LAMTOR5	-0.0647059323329084	0.127373668292725	0.611452743957883	19.0570901592564	-0.0840058996444042	0.217140503979019	-0.386873467202237	0.698849884716559	0.879318688427869	-0.391093554099581	-0.314776895054442
KCNA2	0.28784903769741	0.0435371542563576	3.80259637449999e-11	103.626466721801	0.425049255525153	0.0932866995448385	4.55637574915867	5.20438013990801e-06	0.000561357949441987	1.04598199903649	1.17973771837392
LRIF1	-0.267944012629973	0.0690273601747077	0.000103725648853938	39.7394602129555	-0.412847880423209	0.125488975281684	-3.28991355213869	0.00100218167294038	0.0213265467449511	-1.2195274197067	-1.28021087758421
DRAM2	0.0393693301167907	0.0563236486685701	0.484562020293155	37.9726328692592	0.0244197203775588	0.103251666646755	0.236506791324771	0.813039438030642	0.928718452657475	0.0331353692363214	0.0035455341504656
CEPT1	-0.195666849096152	0.0599057799512395	0.00108984589312541	61.9039492249479	-0.295152365034393	0.100478286956461	-2.9374740948986	0.00330897815770308	0.0477587960861538	-0.924913094015756	-0.9346733343587
PIFO	-0.100863914578572	0.153069796564387	0.50993386707341	5.4871785918666	-0.0980998437762331	0.29998015658042	-0.327021109977766	0.74365191881369	0.900334299789001	-0.538479796680428	-0.356154740366401
WDR77	-0.00509141709839808	0.127369847591628	0.968114262753923	6.80434932927407	-0.00680200701463372	0.247703125825058	-0.0274603196547374	0.978092588231285	0.992302872798669	-0.148094391591092	-0.0881170830929769
ATP5PB	-0.088011102074829	0.087400529271356	0.313941542095901	38.7909310910087	-0.129782029355489	0.172012155268616	-0.754493362127927	0.450553029695343	0.730997373157861	-0.486089491030836	-0.449169198333684
C1orf162	0.197224759379254	0.151522237052491	0.19304544998503	6.22029194428329	0.177777955672676	0.303868458885475	0.585049058150778	0.558514730601889	0.803227747979787	0.676581633242695	0.453783826427059
RAP1A	-0.112187298426532	0.0602536668224765	0.0626148562617194	100.123505336669	-0.176000826748599	0.106239609478341	-1.65664037747127	0.0975922038630741	0.347592056062967	-0.584635884354586	-0.584861111906546
INKA2	1.03057135650354	0.325392441831664	0.001539332710528	12.2683134166243	1.4297299566507	0.47644937981386	3.00080138043052	0.00269270140254386	0.0413114775439139	4.07344772170958	4.12933949416078
DDX20	0.0827788726075139	0.120372607952692	0.491648888064468	8.08899233883868	0.0623828581868399	0.232319036761069	0.268522369309744	0.788297258692525	0.917505960170357	0.21008023624777	0.114999987860236
KCND3	-0.0844002600950234	0.098285452846267	0.390491779309702	258.419408628312	-0.134135075726063	0.153819265728756	-0.872030399381807	0.383191793761714	0.684599828784046	-0.471371069290902	-0.461949132585775
LINC02884	0.193312709038282	0.106666756141895	0.0699390627993512	226.68983435521	0.264773919444203	0.174352824799442	1.51860986335479	0.128860726941967	0.402921458661206	0.660635433683614	0.709191787323802
CTTNBP2NL	-0.125806960684089	0.0850949837066463	0.139292771042962	48.0285885037764	-0.215919802719176	0.136942356448593	-1.57672036847293	0.114859881541712	0.379375906073958	-0.64015200336043	-0.702057632431424
WNT2B	0.116136684763424	0.155610436022227	0.455468294951142	11.5807125249622	0.195790610357434	0.256225982662889	0.764132537702204	0.444788263980296	0.726420036779788	0.346052497116029	0.506666456883957
ST7L	0.00656428461083616	0.0396282285805227	0.868435007164546	129.288188131487	-0.0148406235173926	0.071150537913824	-0.208580622895181	0.834775638552839	0.937871163637063	-0.100583718348998	-0.111717334879285
CAPZA1	-0.0763033675059446	0.0407485207087926	0.0611314838351783	180.926563544099	-0.129795365080166	0.0699953023126703	-1.8543439458318	0.0636899687326996	0.278618965384844	-0.438366722776844	-0.44920835015291
MOV10	-0.09101701061924	0.0440478686423752	0.0387982341457233	73.3249258652948	-0.166503670352607	0.0843602491839929	-1.97372188872339	0.0484133748557751	0.236706223775814	-0.498342098571057	-0.556978791345236
RHOC	0.0225473973953347	0.0681829475847973	0.740878895246989	27.7467568017431	0.068573579879723	0.131270680746107	0.522383059872693	0.601403648315041	0.827783085585127	-0.0354337627445019	0.133175079387597
SLC16A1	0.151885174797484	0.106776571401346	0.154893372317208	15.688907676618	0.189636581630802	0.199752447207499	0.949357989260632	0.34243856938177	0.651810618136258	0.491769578015662	0.488599090764571
SLC16A1-AS1	0.0346691803770202	0.0615717576674935	0.573387541892462	146.068552625224	0.00999280335063826	0.0997791535090793	0.100149209521295	0.92022586813096	0.970719784747328	0.0139767390615089	-0.038809872929676
LRIG2-DT	-0.0405905847788552	0.0800156747658657	0.611956324229407	27.8070880160747	-0.0955846937560895	0.138826783859459	-0.688517669996982	0.491126846849725	0.758970108065288	-0.292795191088759	-0.34877061229718
LRIG2	0.044534508667415	0.0503256842491815	0.376196520378321	72.0569264139119	0.0323601039056836	0.0948007404973839	0.341348640695233	0.732841134372325	0.896230329641765	0.0541895379580011	0.0268573876863672
MAGI3	-0.0731456568189824	0.0330580102182158	0.0269220970373181	308.536719054956	-0.138332182713145	0.0651012850149449	-2.12487637811433	0.0335969295056193	0.193707346111836	-0.425495343225112	-0.474271250656117
RSBN1	0.0835464698801246	0.0418037346088034	0.0456580594818876	68.5751538835794	0.128662101230456	0.0839529243586445	1.53255055989253	0.125386631030479	0.396142096376477	0.213209096621027	0.309586559255748
AP4B1	-0.195334165593103	0.14636096280475	0.182005453016555	12.4594340889667	-0.322943907639039	0.241215806868263	-1.33881735128333	0.180630140716034	0.478584759663424	-0.923557018028168	-1.01626540965853
HIPK1-AS1	-0.228532909344988	0.11883905810453	0.054474342835087	8.42655262750938	-0.335558722935165	0.234079359326736	-1.4335254671762	0.151707726272869	0.437922404951101	-1.05888088833571	-1.05330073994505
HIPK1	-0.04514813685852	0.0610005905740846	0.459223406942337	51.9531299160566	-0.0867445350256061	0.116929684418051	-0.741852126406794	0.458176934158002	0.736329892017279	-0.311372568328024	-0.322817144831885
TRIM33	0.0584801983657052	0.0313310466737829	0.0619678762152159	188.42425489451	0.0555238529359287	0.0550076735198881	1.00938377108157	0.312790618546941	0.62602428329579	0.111034601680436	0.0948629094376548
BCAS2	-0.0351534621686747	0.0911087824340177	0.699614766245423	24.0586531149536	-0.0916840297337738	0.160481686774406	-0.571305247200304	0.567792745462417	0.807784081089806	-0.270632530945798	-0.33731880923768
DENND2C	-0.0471520667817713	0.113098056225648	0.676741935332616	12.7261964873423	-0.108279168902548	0.182597804588242	-0.592992720513357	0.553186023973296	0.799971192175076	-0.319540936235742	-0.38603981274338
NRAS	0.124544528359947	0.108371727890553	0.250459299085036	10.6043826141323	0.138981461863647	0.212936604026015	0.652689388465438	0.513956544939821	0.773450564461133	0.380324334174847	0.33988275626097
CSDE1	-0.00652254524559676	0.0409048106767537	0.873309087089813	90.6456395674867	-0.0258846058040745	0.0751638484842215	-0.344375738151676	0.730563732427854	0.894916821777684	-0.153927919547221	-0.14414091953465
SIKE1	-0.133931480995387	0.0752716694544008	0.0751892858498004	24.0188077766923	-0.199280387232318	0.141499100884273	-1.40835090814678	0.159027188153202	0.449141348911602	-0.673268965289287	-0.653206639859247
VANGL1	-0.0431601182860088	0.124370137180731	0.728569085477696	8.8081844141171	-0.0678148402249389	0.225273468706279	-0.301033408924682	0.763389018794319	0.908597987920293	-0.303269057861299	-0.267242213078345
SLC22A15	0.150601020962764	0.062070963608487	0.0152548458418604	118.948022501131	0.204149217699579	0.106823129723023	1.91109564219761	0.0559922910802716	0.257124170609112	0.486535142993563	0.531206156941772
ATP1A1-AS1	0.151827461805775	0.043760242651547	0.000521370409322379	92.5087161493487	0.201332445831657	0.069864126422173	2.88177146329793	0.00395446435409517	0.0531295224729311	0.491534329794724	0.52293650938678
CD58	0.165127932702675	0.0976048483185711	0.0906840152837447	25.4768882318462	0.223219650683214	0.162801502310669	1.37111542286171	0.170338977898698	0.465459245350726	0.545749369138772	0.587194276282111
PTGFRN	0.0022898333569175	0.0772562711045526	0.976354602859094	46.3771971878293	-0.0265131131171513	0.125201871351278	-0.211762914012393	0.832292002659879	0.936790186160035	-0.118007127241943	-0.14598612894762
TTF2	-0.32882421429762	0.0890755451580585	0.000222917294788995	36.8195671738836	-0.49125922165701	0.143966807429564	-3.41230892334234	0.000644150684358024	0.0161094675574847	-1.46768574088721	-1.5104155894752
TRIM45	-0.15721604394845	0.133699162449118	0.239637233753658	6.71429495162705	-0.253047991547971	0.237054127582672	-1.06746924902087	0.285759992532108	0.599523191459344	-0.768180905354767	-0.811060792916616
MAN1A2	-0.00135328941400959	0.0542239055263687	0.98008891767338	122.062582124439	-0.0172959226934766	0.090906402231582	-0.190260776676825	0.849104787876858	0.943333663965687	-0.132857131117147	-0.118925749255864
GDAP2	-0.0954144444560193	0.0496708943382451	0.0547401944191893	59.6619729317026	-0.168111106999902	0.0875439514779419	-1.92030521997011	0.0548193574150229	0.254540817716313	-0.516266805923291	-0.561698000128697
WDR3	-0.428872667817171	0.169696476930668	0.0114945659224742	10.6706325471263	-0.64378176425918	0.301793618000229	-2.1331854812738	0.0329095136575366	0.19144151007863	-1.87550068863749	-1.95820040509163
WARS2	-0.138039488780226	0.0579179428672361	0.0171552632055596	46.317705568791	-0.202587240220445	0.0971855579789777	-2.08454058847166	0.0371110222373097	0.20301151537483	-0.690013921569943	-0.662915096919405
WARS2-AS1	0.0588056981373146	0.0614760648586944	0.338788125361828	147.718546488188	0.0742753757172671	0.10029159696554	0.740594206938274	0.458939521574095	0.7368271150826	0.112361395525637	0.149914753105579
PHGDH	0.152632886170711	0.0924925426613133	0.0988982959989127	74.746929997858	0.195717600407256	0.147410136205172	1.32770788661946	0.184274627144321	0.483708058991131	0.494817379994386	0.506452109899432
NOTCH2	0.127896090957222	0.041307475536483	0.00196019937572309	457.846999712366	0.166312722052335	0.0724282113410537	2.29624229251214	0.0216620316115311	0.149447509257824	0.393985887926122	0.420123506876299
SEC22B	-0.161784280750952	0.0612463761427912	0.0082531937519634	41.1261498576565	-0.26503047249841	0.106625291538644	-2.48562483322594	0.0129324221230057	0.109684948738337	-0.786801835388026	-0.846239678158615
ENSG00000290569	0.314016385628369	0.169380528466983	0.0637519271015745	54.8824017482063	0.446608632156849	0.2583954155108	1.72839224439794	0.0839179250066469	0.322101211556224	1.15264467350894	1.24303302754674
NBPF8	0.117845535707872	0.092791658633592	0.204084134012553	21.7202834300877	0.146808979073204	0.16447332563531	0.892600538756825	0.372071130559061	0.676275414818566	0.353018071636248	0.362863250098911
ENSG00000290999	0.543458289703368	0.0812060715126965	2.19636321013531e-11	91.2985724604499	0.746946220527539	0.138302348161253	5.4008209582721	6.63366086709035e-08	1.91360395649916e-05	2.08788989550316	2.12478210762888
NOTCH2NLR	0.154847736410903	0.20441194784292	0.448733707633846	7.09409409309666	0.21346670608245	0.340552448687592	0.626824757552323	0.530774113022152	0.784530822777709	0.503845495904263	0.558560997389288
NBPF26	0.194509939365664	0.164799104419568	0.237886813460338	105.844219394313	0.256320341702847	0.250012029214773	1.02523203586599	0.30525371562593	0.619006171325257	0.665515553327951	0.684373267479916
LINC00623	0.0613240111706833	0.095802011715874	0.522099829798914	22.6758045022626	0.0633521401534873	0.178585631250067	0.354743770313623	0.722781556771744	0.891921458176482	0.122626478712769	0.117845663911203
SRGAP2C	0.437601814086963	0.229477515415057	0.0565272509904381	10.5413691987546	0.608308506451439	0.376651637032182	1.61504277863915	0.106301431200014	0.363538147569793	1.65640043660716	1.71776120320445
NBPF15	0.0451485238352907	0.155944939148715	0.772186690600067	20.7210932863064	0.0285816440047049	0.25435873474498	0.11236745627533	0.910532058002966	0.967371791258319	0.0566923708834114	0.0157643588054696
SRGAP2B	0.416815572274032	0.238148103838234	0.0800774633654574	6.45707757300772	0.591915196488495	0.387027251164374	1.52938893762058	0.12616805321528	0.397492662638106	1.57167208928484	1.6696327419694
NBPF20	0.0590446462555023	0.100103639517902	0.555301167808282	16.6505894997964	0.0702708839753113	0.172385646435305	0.407637674182366	0.683539700994721	0.872437144723683	0.1133353897345	0.138158126408197
NBPF25P	-0.435580750396765	0.136291104454742	0.00139367025949325	6.55499161889656	-0.624301208255046	0.260916180832573	-2.39272706760817	0.0167236763331248	0.128426927492964	-1.90284400330619	-1.90100822202418
GPR89A	0.107294232940188	0.0938782040921847	0.253076425948626	22.9919167654308	0.124632830477809	0.162867464249853	0.76524081130539	0.444128161865706	0.726250541275595	0.31000912111749	0.297757184854689
RNF115	0.093865701462239	0.0271503218910153	0.000545699596579744	234.279266871702	0.0899777582032471	0.0525672949877835	1.71166802903132	0.0869578636345793	0.328270000843336	0.255272084507799	0.196014748071983
POLR3C	0.010126085029424	0.065385012040434	0.876924911479946	33.3524832876301	-0.0322893280985524	0.118951956351502	-0.271448482975242	0.78604611723957	0.916278954332872	-0.0860651985667854	-0.162944286845328
NUDT17	0.0190530268819356	0.139090987304387	0.891044652044728	5.64215232968506	0.00145866649439648	0.266933531884689	0.00546453075451982	0.995639956978224	0.99850511153564	-0.0496774264715332	-0.0638649030479795
PIAS3	0.0493522882844336	0.0896814102679029	0.582108973368123	20.0455858509258	0.0573134978717407	0.154980425426249	0.369811204957715	0.711523165862806	0.88624692003095	0.0738276480303659	0.10011705622756
ANKRD35	0.137622532070781	0.0860267475544449	0.109650849125004	20.1446753051823	0.173036069966309	0.157097129386754	1.10145914595495	0.270696875813074	0.583807435787049	0.433632558464086	0.439862314364164
PEX11B	-0.0488014708927581	0.0991457741626901	0.622564269809433	15.603528173641	-0.0849529920546189	0.179225100857825	-0.474001641779016	0.635498736468005	0.844685580519873	-0.326264195093609	-0.317557425676633
RBM8A	0.096410370419434	0.12725271217203	0.448672994890024	12.9878948187423	0.112145156448995	0.241833855448071	0.463728108875457	0.642842555767479	0.848426057725228	0.265644599037645	0.261095123515624
LIX1L-AS1	-0.368005606863373	0.131507715717873	0.00513632227436945	7.32880781017574	-0.535104158710843	0.246425848735911	-2.17146115740602	0.0298963302577314	0.18192728102573	-1.62739593129873	-1.63913818168621
LIX1L	-0.0744608131876592	0.0898115090330784	0.407059850232435	19.5673940210567	-0.142852070655266	0.165437999129276	-0.863477988171498	0.387874716727258	0.687678635040546	-0.430856149983315	-0.487541008386609
POLR3GL	0.111894287392112	0.0869250320188251	0.198007004812332	23.6683087478286	0.165641581848204	0.147282507976237	1.12465209972476	0.260736487011126	0.572762214393888	0.328759745439668	0.418153133268356
TXNIP	-0.0867447055171988	0.136622970006796	0.525480356495803	158.129696510937	-0.13807381506944	0.21265138354037	-0.649296575318206	0.516146698924424	0.775289981482099	-0.480927437767512	-0.473512719453295
HJV	-0.317845471812376	0.441127515587414	0.471198926627857	10.5312530470998	-0.656173793220982	0.593085446743244	-1.10637311507839	0.268565057153053	0.581093693563213	-1.42293447152242	-1.99458166591448
LINC01719	0.448410612758554	0.0952501433444987	2.50507920868534e-06	29.1723783643484	0.605730045283977	0.170067105848484	3.56171196223938	0.000368444477733282	0.0110299162507866	1.70045898534462	1.71019120247703
NBPF10	0.162325014680369	0.0971522572431788	0.0947550400179221	50.8003786265001	0.199800506934916	0.155869588674536	1.28184406357875	0.199897353407096	0.502543925516682	0.534324186373783	0.518438951421188
NOTCH2NLA	0.0435928001407647	0.054659792160518	0.425143540661684	125.87304520935	0.0402515460496351	0.091780429167401	0.438563497847881	0.660977850911237	0.858973331497819	0.0503509697434826	0.0500255561753625
ENSG00000290578	-0.245270624236314	0.160139073790928	0.125618676476169	6.23537032845641	-0.292602053401168	0.344586099717781	-0.849140617224001	0.395803051582518	0.692217650568653	-1.12710673375102	-0.927185976719856
ENSG00000289321	-0.321609075792527	0.142853726286647	0.0243654432260056	22.7024761933855	-0.500749603528211	0.231916391788288	-2.15918158982629	0.0308360817629492	0.184906121935253	-1.43827557782167	-1.53827802098088
ENSG00000290557	-0.103267913246453	0.0983081164839059	0.293510555834211	13.9860894272535	-0.197268457998979	0.184981381611011	-1.06642331396252	0.286232327318263	0.600029109664936	-0.548278914574259	-0.647299897515371
NBPF12	-0.0077888628306049	0.0626440611187723	0.901049865792266	74.9839474239904	-0.0313173039915647	0.100915300803868	-0.310332563467565	0.756308070606443	0.905871975308118	-0.159089650904363	-0.160090560254515
PRKAB2	0.00976252730427166	0.0561205572941632	0.861899766807493	36.822016699758	-0.0099027062373858	0.101005277548281	-0.0980414734532287	0.921899360929877	0.970951017846957	-0.0875471232689822	-0.0972203015815618
ENSG00000237188	0.0373932872699278	0.056567849440312	0.508590333953216	86.0795259457895	0.0358733004354286	0.0890905776070693	0.402660992879027	0.68719763334984	0.874020827478821	0.0250806739162362	0.0371716404745565
FMO5	-0.026497840393059	0.105254449666134	0.801234066840488	35.2469331456304	-0.0544227089059472	0.174490337432711	-0.311895258537936	0.755120126035357	0.905298437203427	-0.235350706809664	-0.227924791856045
LINC00624	-0.0341299822396563	0.18692640012112	0.855123547818714	6.39657076520626	-0.0720094334246367	0.335831148423788	-0.214421544167688	0.830218342522691	0.936231857928621	-0.266460648232043	-0.279556951021127
BCL9	0.086708040518246	0.0478180754641829	0.0697870969074065	117.693823453678	0.10206887024549	0.0861426599829617	1.18488180264782	0.236064183241019	0.545297843582735	0.226096210006967	0.231512558979551
ENSG00000289419	0.159655884752565	0.125247883165055	0.202408639129469	7.6934585368291	0.239140110511004	0.246322247681648	0.970842515289459	0.331626707516902	0.642968479251046	0.523444347218317	0.633934515769926
ACP6	0.0383024224606505	0.0545412154478691	0.482513506896883	152.911135866324	0.0266949766875328	0.0888528202663258	0.300440398037088	0.763841252932479	0.908597987920293	0.0287864675318271	0.0102253678973973
GPR89B	-0.173656155185514	0.0667445194871389	0.00927348452442631	32.8982387276792	-0.267482644457347	0.120781611084993	-2.21459742136674	0.0267877091781535	0.170576985438175	-0.835193666365033	-0.853438911463796
ENSG00000290705	-0.231399005558574	0.166390485717478	0.16431686054309	5.57800525408111	-0.141811949783622	0.334550360563853	-0.423888198908562	0.671647351003845	0.865515464631493	-1.07056359642837	-0.484487359235593
NBPF11	0.0751616494407417	0.0695592517889935	0.279901173417294	48.649380596356	0.0821659782555977	0.11991253865554	0.685215901329778	0.493207691101115	0.758978630839164	0.179031105966587	0.173080456630106
LINC01138	0.0799410821466175	0.0552166178820093	0.147680781178827	514.22761609725	0.082268487052459	0.0937646562634245	0.877393362604904	0.380273017059348	0.681798976151325	0.198512907340377	0.173381408095499
ENSG00000291232	-0.0867008986315273	0.0643414166347065	0.177815053021648	30.0825108351682	-0.15330202979006	0.115545078507989	-1.32677247503415	0.184583958192562	0.484038389018121	-0.480748873260388	-0.518220624294784
NBPF14	0.327038559848929	0.0895440604986163	0.000259938321825455	108.215637147356	0.44563267047675	0.140511438471632	3.17150457873021	0.00151651477380502	0.0280775207734699	1.20572532705762	1.24016774079296
NOTCH2NLB	0.225171398704908	0.144617054625205	0.119466143668718	8.32002429764322	0.279669677303422	0.266942727443552	1.04767670571794	0.294787583450858	0.608971161010972	0.79049700979732	0.752923645399729
PDE4DIP	0.396713598477484	0.0607239146959862	6.4434915722576e-11	675.079467594932	0.557492576408753	0.102076135297305	5.46153686936728	4.72030187005639e-08	1.55111314939295e-05	1.48973293775248	1.56857275226252
NBPF9	0.0476811297107732	0.0652821836734818	0.465154865956114	45.0194201109953	0.0208837913322438	0.112508463919038	0.185619735660705	0.852742975709982	0.944315512859232	0.0670157141880646	-0.00683545811845449
ENSG00000274265	0.259530272920499	0.0717045178487244	0.000295240096937042	159.297534457258	0.352874470445202	0.122700385117319	2.87590352799467	0.00402872822350428	0.0538073451316313	0.93054977423362	0.967842661565963
ENSG00000289614	0.296415840328658	0.15796795307138	0.0605962286939735	8.86850307940572	0.424623429072519	0.262896675318213	1.61517230508355	0.106273386279555	0.363538147569793	1.08090178084768	1.17848755157022
ENSG00000291233	0.307476004258267	0.0861263380381203	0.000356902478387543	30.31627769907	0.416784916861736	0.151862073817725	2.74449641298847	0.00606038167759554	0.0697907034265892	1.12598493822184	1.15547477794916
NOTCH2NLC	0.065072520856568	0.0834641550702707	0.435599086988952	144.441519218561	0.0705483278270991	0.130974860083694	0.538640222879553	0.590135127770518	0.82153786752684	0.137906058035719	0.138972662685243
NBPF19	0.184649969444699	0.0900366938005203	0.0402834868703789	103.608612926146	0.239540800079359	0.13921809588931	1.72061540239577	0.0853206366432172	0.325256894418488	0.625324596079901	0.635110884203234
LINC00869	-0.161721471715733	0.0716472374861136	0.0239961668844493	39.3257985047729	-0.240080470163461	0.129158388644461	-1.8588066379826	0.0630545512380684	0.276953935030745	-0.786545814804848	-0.772989966971164
H2BC18	-0.180470978097464	0.222023380696171	0.416305941794003	6.00259200161109	-0.364188948312212	0.375201095095012	-0.970650014280979	0.331722591205954	0.642968479251046	-0.862972073246865	-1.13735507035939
ENSG00000290791	0.274146207479584	0.132787968981491	0.0389664498404461	12.3327227723852	0.396253397446623	0.235494425726232	1.68264448818537	0.0924439339580162	0.339722441307352	0.990126872917812	1.09519711355432
ENSG00000290792	0.0385470319402616	0.131075258249552	0.768694324798882	10.2522769170471	-0.0508263871190978	0.255335807105367	-0.199057028840941	0.842218134524227	0.941071377887301	0.0297835384373492	-0.217366494959421
H2BC21	-0.083897652288804	0.187066208432695	0.653798334634761	6.07180634173071	-0.170542305002178	0.324412778595232	-0.5256953987468	0.599099861276969	0.82727187724935	-0.469322352204114	-0.568835656835718
BOLA1	0.011552726923667	0.114898316061656	0.9199097538561	7.97437007192768	0.0206246996890219	0.2078538713634	0.0992269210755417	0.920958100406254	0.970951017846957	-0.0802499573602295	-0.00759611488242204
SF3B4	-0.0376923723653334	0.115703322898721	0.744600334340231	8.11158907630955	-0.0540097468430176	0.223996702947868	-0.241118490282366	0.809463282320069	0.92695649397703	-0.280981571763213	-0.226712393098126
MTMR11	-0.181926514912888	0.234236397503967	0.437348119266455	5.59511210489817	-0.309016708232772	0.401703341001817	-0.769265964933496	0.441735437622535	0.724433813092667	-0.868905095192224	-0.975377103498728
OTUD7B	0.0299705248251876	0.0489737410687459	0.54055673491986	349.191295316744	0.0133773182894303	0.0914916191948771	0.146213592098929	0.883752775930404	0.956368174098768	-0.00517580054264163	-0.0288734112633435
ENSG00000285184	0.100673191066189	0.0691584787667322	0.145478794979566	74.2571365272593	0.0958091671125911	0.120110950490009	0.797672208251823	0.425060735720506	0.713852180269458	0.283020599547093	0.21313494760908
VPS45	0.142574910916013	0.0376644602360639	0.000153463778835216	241.950564094484	0.177907925679485	0.0619993614528001	2.86951222578197	0.00411105439299908	0.054608685946203	0.453819318468457	0.454165400157355
PLEKHO1	0.0113596124869871	0.063856620999639	0.858807419043013	99.4765336905442	-0.000311215044162745	0.114879043250294	-0.00270906716627752	0.997838479777765	0.999111232940747	-0.0810371254886111	-0.0690610272725398
LINC02988	-0.264656076202563	0.22932274859532	0.248468661882077	5.46026980763914	-0.353636994922039	0.401439875259578	-0.880921444820026	0.378360339544163	0.681355527672853	-1.20612521732195	-1.10637601360752
ANP32E	-0.097685385327016	0.0600765689171179	0.103946524215693	32.9383880505033	-0.147679353213421	0.107183308561186	-1.37782043860978	0.168258734028622	0.462817969987236	-0.525523557028079	-0.501713233641665
APH1A	0.105776854745166	0.0728696036754251	0.146615386090691	27.9992081384707	0.166990876518207	0.134295084203175	1.24346231665164	0.213697518946416	0.519357747284633	0.303824022922053	0.422114473373967
C1orf54	-0.208657755055368	0.0603874569800317	0.000549647915434412	87.6674756366775	-0.333209915006205	0.106323556907592	-3.13392370136568	0.0017248569934731	0.0305984220852084	-0.977866292677155	-1.04640496894986
CIART	0.246499278986547	0.105154860653815	0.019070250833637	12.3307104165923	0.322297812526187	0.192995139900053	1.66997890565066	0.0949235372162838	0.343143825996653	0.877433169994753	0.878073877917071
MRPS21	0.0149278450912249	0.0710704957417583	0.83363427761471	57.7895693924475	0.00919422437621061	0.121980310031242	0.0753746598435085	0.939916620358965	0.978271423642118	-0.0664923869957392	-0.0411543889121558
PRPF3	-0.162385594344538	0.0518864149820383	0.00175023008959385	92.8353751452474	-0.264714536614243	0.0887602970437262	-2.98235298248085	0.00286041993500205	0.0431052189841297	-0.789252894481127	-0.845312134667504
RPRD2	-0.0113470905827132	0.0283304482113393	0.688768890889594	244.619241854874	-0.0516129504933185	0.0575234223535451	-0.897251039343587	0.369584975781445	0.674184831886369	-0.173593607874833	-0.219675734823162
TARS2	0.136472338398734	0.0953116257531558	0.152185591786275	21.331575769104	0.180187013563539	0.168026998992481	1.07236940874961	0.28355414256049	0.596756037292184	0.42894416843138	0.460856482868954
ECM1	-0.271523728345881	0.184892757574529	0.141955664231151	5.49429742357965	-0.456694926821348	0.333459810984031	-1.3695651223266	0.170822693236501	0.465776200006825	-1.23411896536571	-1.40893966253456
FALEC	0.366045171968159	0.0922970621020128	7.31053879462833e-05	13.0229224684785	0.544972282449612	0.177081370597761	3.07752464649437	0.00208727577161726	0.034657117101001	1.3647230818826	1.5318149233783
ADAMTSL4	-0.386762540834103	0.159047705194606	0.0150265223011847	6.50426095907078	-0.689182437527889	0.29107677227965	-2.36769987563887	0.0178990489606364	0.133534087546881	-1.70385246588909	-2.0914904208601
MCL1	-0.183822853466801	0.0897217706071452	0.0404807055831938	133.896128671221	-0.289345986634729	0.152361411561364	-1.89907656846691	0.0575544094111907	0.261661455913811	-0.876634901911625	-0.917626620891074
ENSA	0.131117571672575	0.0475640843170087	0.00583966763593434	265.811228955712	0.144081206510707	0.0780266562281989	1.84656389848775	0.0648103704820086	0.280882910446031	0.407117205236826	0.354854892035227
ENSG00000288880	0.1567257436856	0.0778912575888485	0.0442083896181417	25.726604588928	0.201018507650502	0.158582214409667	1.26759806198196	0.20494152438765	0.508128397893927	0.5115005811321	0.522014830871822
GOLPH3L	-0.139990971138335	0.0702163087342401	0.0461837337191352	36.547915055722	-0.240910370832768	0.121957231412107	-1.97536765998488	0.048226440064397	0.236119056864147	-0.69796850405384	-0.775426439061422
CTSK	0.114178069101684	0.149289514179709	0.444384868671833	7.55300955761553	0.13646855959778	0.26536350713945	0.514270259196059	0.607063051959338	0.829967353550935	0.338068838042284	0.332505227283381
ARNT	-0.0448044935133943	0.0459170034169718	0.329177816644525	87.5749724745258	-0.0901759342617135	0.0852657797049637	-1.05758646169354	0.290244017352833	0.603775714783767	-0.309971818112432	-0.332891252226321
SETDB1	0.168164006277787	0.0557926316144756	0.00257751434349371	59.7801899914451	0.223421512302337	0.096765504639641	2.30889626561003	0.0209493382719636	0.146905285252033	0.55812493460574	0.587786913713647
CERS2	0.110906414215476	0.0747782388859553	0.138037868519132	24.5253482948072	0.177075487434213	0.141093466413587	1.25502258846737	0.209470560069973	0.514035952377339	0.324733002059423	0.451721478099594
MINDY1	0.236126921986596	0.088194417298341	0.00742080792649819	21.4380879004965	0.330118201619054	0.162879318752981	2.02676560871244	0.0426863891610971	0.221505207068051	0.835153633638343	0.901033444603108
PRUNE1	0.113073743386185	0.0813029933612577	0.164295260225959	16.6189554226147	0.122926765518926	0.157848351063805	0.778764964540159	0.436118179542176	0.720174263048631	0.333567413801106	0.292748417166914
C1orf56	-0.274575691818634	0.112303855262654	0.01448780159973	16.5520272134016	-0.448778924305385	0.210096633229323	-2.13605957129041	0.0326745585195367	0.191010214163191	-1.2465593008271	-1.38569938823442
CDC42SE1	-0.15361594746438	0.071224322280695	0.0310219853185304	50.527726505594	-0.257425116670475	0.118628122655605	-2.17001762236278	0.0300055109782449	0.182189329979012	-0.753506284129764	-0.823911419010771
GABPB2	0.0706002778483908	0.0578856403060574	0.222597212288269	94.5515721133251	0.0637827396214128	0.0968641942608724	0.658475921965908	0.510232363981798	0.770419245892585	0.160438159727386	0.119109843619067
SEMA6C	0.115827707443246	0.191633563677302	0.545562538340063	8.15655326635129	0.150500131830722	0.341872198030841	0.440223372060061	0.659775333643112	0.858199895459557	0.344793051664833	0.373699957438941
SCNM1	0.0353071472313529	0.0831115418770806	0.670970510738643	15.3851339491953	0.0425691668158173	0.15396096382425	0.276493247109124	0.782169245602303	0.913764917695106	0.0165772032387511	0.0568297660301682
LYSMD1	-0.0248954425798085	0.179603367036658	0.889755613285568	6.2611635984856	-0.0871297626685525	0.309455518052819	-0.281558277638084	0.778282235935893	0.913214123428702	-0.228819053820563	-0.323948119218517
VPS72	-0.079564559008865	0.103259990773421	0.440987643281864	14.8096399789387	-0.12686273737384	0.186205636272726	-0.681304497077794	0.495678838337133	0.761079553511537	-0.451659908184326	-0.440598566088568
PIP5K1A	-0.0251917466486779	0.0315034860759356	0.423913903833519	164.769602683178	-0.0816922838858532	0.059913841028343	-1.36349602168233	0.172726237416681	0.468000332636185	-0.230026840888862	-0.307984443340912
PSMD4	0.00155519073962599	0.0606737472950337	0.979550845721713	42.0082742597506	-0.0252348719523077	0.117379948223298	-0.214984521072562	0.829779386801802	0.936231857928621	-0.12100165869192	-0.142233391978071
ZNF687	-0.036674534895964	0.112482224827494	0.744388506705104	8.42341659195044	-0.11926170024607	0.227941480779022	-0.523211921930473	0.600826785914767	0.827783085585127	-0.276832688699188	-0.41828298603933
PI4KB	0.0383753698469949	0.0490780120226568	0.434258109298864	66.5195997777118	0.0259220809222386	0.0895907600339731	0.289338776815922	0.772322141073262	0.911155796306226	0.0290838138025992	0.00795625421853805
RFX5	0.121237685357082	0.147390492118118	0.410757627426346	7.26921510006425	0.0968600531502521	0.271481998620459	0.356782599371038	0.721254563796552	0.891386768429494	0.366845065290713	0.216220201779248
SELENBP1	0.142206367617165	0.070942816697432	0.0450142770454649	68.0199990895552	0.205037269258438	0.130504796980975	1.57110906266784	0.116157317887465	0.381964836339277	0.452317071698259	0.533813351896412
PSMB4	0.17766697699788	0.144759364283816	0.219699969175546	13.5322391505012	0.298301956176888	0.258561508553108	1.15369823546499	0.248623907589343	0.560170041054122	0.596860700840545	0.807625405661034
POGZ	-0.0112608519847396	0.0280699037649498	0.688293689428367	492.722853291701	-0.0457269980693069	0.0499936975110009	-0.914655253479598	0.360372642117782	0.666333648548263	-0.173242084307107	-0.202395403168924
CGN	0.499084894179021	0.12698717749566	8.48755408030451e-05	7.74702270040184	0.69831858361831	0.218949441513288	3.18940563991313	0.00142565673524728	0.0269652127023046	1.90701619540416	1.98201817873178
SNX27	0.239836905149401	0.0531767319806396	6.4771078889998e-06	76.901825756297	0.327630340360925	0.095479903696468	3.43140627165342	0.000600460588350969	0.0155393921490828	0.850276172133135	0.893729432515816
MRPL9	-0.0337764428360867	0.102731173493738	0.742318393220581	10.134657790886	-0.0513277973743208	0.178066381986827	-0.288250914078313	0.773154678043823	0.91183336956508	-0.265019559956089	-0.218838565217709
TDRKH	-0.415678652062558	0.174435110403276	0.0171722521011494	6.87947324395524	-0.572906684414034	0.309007179992749	-1.85402385934035	0.0637357466092884	0.278732930853991	-1.82171957902212	-1.75012110075536
THEM4	0.121893344447761	0.0732192961599489	0.0959584965451351	55.9787063082423	0.135998786553938	0.118812300754958	1.14465241132251	0.25235317201386	0.563735259567946	0.369517646109315	0.331126039445114
FLG-AS1	-0.239331624392646	0.115015038709675	0.0374455832440866	99.4069561387056	-0.345009165879299	0.192314431683342	-1.79398479281773	0.0728155961144476	0.299007373756799	-1.10289833446315	-1.08104591635658
S100A6	0.0743618020614431	0.135727477376246	0.583777177410053	31.4218639229674	0.134167378378476	0.217595875413387	0.616589713033789	0.537505381420197	0.789742231409731	0.175770788533163	0.325749281634916
ENSG00000285867	-0.254676066639672	0.087959459005486	0.00378699677996109	25.1279450536474	-0.38713284838541	0.152834888808227	-2.53301357696654	0.0113086572623979	0.101069783123139	-1.16544495755519	-1.20471514637514
S100A16	-0.101580671350318	0.0734389769010533	0.166604056890982	21.5540638581625	-0.109100214085459	0.137954842801279	-0.790840044974828	0.429037338521038	0.716045098928661	-0.541401422304176	-0.388450286366295
S100A13	-0.299961278596855	0.0986785375040346	0.00236749155923505	61.4303337847185	-0.43620618639726	0.167911874373833	-2.59782810491477	0.00938154447189305	0.0905472837348694	-1.35003538048032	-1.34878759126374
S100A1	-0.191836423113338	0.111155698407851	0.0843770553030518	61.6422989489329	-0.26280038685479	0.197670930632826	-1.32948423935405	0.183688262113978	0.482527448163323	-0.909299609578066	-0.839692459159375
CHTOP	0.0431600564362803	0.0471675694050162	0.360172370743273	52.0884713642949	0.00891507832320428	0.0972813635760164	0.0916422015018115	0.926982320556769	0.972980254751682	0.0485870309215886	-0.0419739226134889
SNAPIN	0.0511560590891935	0.085527903972738	0.549759014591341	14.7711236336663	0.0594033920884546	0.154209068476243	0.38521335142885	0.700079352200359	0.879881120513568	0.0811801324578528	0.106252692839193
ILF2	0.0769975972585055	0.149240628651617	0.605903863175621	11.0458216152176	0.105368477730834	0.262090964236615	0.402030180772304	0.687661814875769	0.874309246989524	0.186514749511635	0.241199744258681
INTS3	-0.0797092519279877	0.0544588490494774	0.143286804959067	147.028997838452	-0.138695638512783	0.0901432119782823	-1.53861433899424	0.123898475851018	0.394009728265876	-0.452249701761098	-0.475338305961181
SLC27A3	-0.177051814493177	0.151726246207865	0.243244213469612	21.8229050407279	-0.252654877463534	0.244554669047079	-1.03312228078907	0.3015466776596	0.615641461541706	-0.849034965999529	-0.80990666504271
GATAD2B	0.00312241380542015	0.0446995994829433	0.944310436430259	162.08220350503	-0.0303508743702055	0.0796448312102452	-0.381077766240546	0.703145544869186	0.88142712464528	-0.114613384108895	-0.157253258289682
DENND4B	0.13012124213714	0.0688323340550172	0.0587033227034016	43.0028128491333	0.170094303982388	0.12489123169258	1.36193951870917	0.173216973155764	0.468595126761921	0.403055992263091	0.431225701597141
CRTC2	0.0919022241701989	0.0906065093896831	0.310439404532923	13.2266885769961	0.160751581770787	0.165943897214396	0.96871041640717	0.332689693937324	0.643872522022342	0.24726860858095	0.403796778163904
SLC39A1	0.0694474418804187	0.078110478682058	0.373953361673391	17.8136781749326	0.139593099687094	0.152786935478624	0.913645523747177	0.360903137448439	0.666532497976426	0.155738999235601	0.34167843921592
CREB3L4	-0.0137940640289746	0.123609497226908	0.911145420732652	7.7384413932521	-0.0538389798905082	0.239744709043604	-0.224567958580959	0.822315393571242	0.933376099016957	-0.183567898461328	-0.22621104525119
JTB	0.237295553150775	0.0688218927322039	0.000564824922010134	34.7597204966542	0.336451742896879	0.116588150100365	2.88581423246911	0.00390402517633986	0.0526848321710132	0.839917178104984	0.919627834421845
RAB13	0.0274472782614129	0.0918386331260687	0.765043674889726	15.8680037719863	0.0527910478920524	0.178616519005104	0.295555238597745	0.767569761533939	0.909574029727823	-0.015460993660252	0.0868397767137292
RPS27	-0.931574516929179	0.165156289969073	1.69494688690771e-08	62.8273551216797	-1.31947120707168	0.263129449822211	-5.01453261109012	5.31625358125167e-07	0.000112151309003255	-3.92460111065974	-3.94192994042302
NUP210L	0.163326965052133	0.174860335073219	0.35028202789965	24.6159728212456	0.200837771040131	0.27024398717342	0.743172024438973	0.45737753828155	0.736075696573839	0.538408310856822	0.52148421350622
TPM3	-0.23597185642758	0.0876676713931958	0.00710966756651249	40.5594497567581	-0.379369603033313	0.148687567768645	-2.55145476334379	0.010727424907989	0.0977295383300351	-1.08920333420152	-1.18192334570578
C1orf43	0.0611745451285013	0.0543842147279123	0.260649008506851	62.8188210466392	0.0619051323173159	0.09286229825222	0.66663364446546	0.505006173078702	0.766977863744356	0.122017229053843	0.113597451640014
UBAP2L	-0.0306654687711378	0.0411665940419166	0.456325230585731	68.4274018311017	-0.0798449289438616	0.0730733907212016	-1.09266763394757	0.274539755382602	0.587156418578707	-0.252338687027836	-0.302560868058435
HAX1	-0.133503610145868	0.12529437318316	0.286640861745935	19.2994706464979	-0.216926633333601	0.218813239899538	-0.991378005431468	0.32150103599572	0.633850933252341	-0.671524889074194	-0.70501354605144
ATP8B2	0.285860994464339	0.0563555634034944	3.92718398512634e-07	94.2672676832818	0.377966606750999	0.10190605509175	3.70897103622254	0.000208103228884623	0.00746319447751198	1.03787838804903	1.04150965817787
IL6R	-0.0783347554584702	0.07615763641565	0.303673785104621	94.9706999412616	-0.130713298181695	0.133546031203005	-0.978788339902035	0.327684572171616	0.639831798003963	-0.446647014401321	-0.451903273130218
SHE	-0.0268212908693894	0.119758270061219	0.822786942014808	14.3287885115879	-0.0626562401215256	0.213379329868561	-0.293637814684867	0.769034676978534	0.909941310399397	-0.236669147369855	-0.252097285930291
TDRD10	0.0989541091306691	0.122397849459993	0.418824207688933	21.1105997844224	0.14364117098836	0.212202217757861	0.676907020605533	0.498464949415406	0.762098002081766	0.276013321722699	0.35356300939364
UBE2Q1	-0.23960492636998	0.1540876205031	0.119948114997969	13.7370825679012	-0.382855143503364	0.27167493842442	-1.40923982802291	0.158764264528779	0.448856836563562	-1.10401236099416	-1.19215640417751
ADAR	-0.0476466220243225	0.0459956797524247	0.300251867504293	110.266681176987	-0.0875499462058407	0.0824177666744009	-1.0622703057669	0.28811299077113	0.601957202365233	-0.32155682966843	-0.325181719213375
KCNN3	0.234905680525036	0.0675681108996786	0.000507860049271927	876.692632042579	0.301218937513123	0.116846057138839	2.5779127245621	0.00993990996051595	0.0932609081952791	0.830175640422892	0.816189254174951
PMVK	-0.114043775339543	0.0626632333437536	0.0687670477756795	32.1671346621133	-0.176570015959143	0.126718382562332	-1.39340490612946	0.16349738296852	0.456377414610103	-0.592203208072698	-0.586532171681358
PBXIP1	0.196813735622486	0.0431561362225847	5.10309690728716e-06	224.332499343498	0.276501208699608	0.0839056733055566	3.29538156130018	0.000982881253761621	0.0211709026153227	0.674906228716248	0.743621465503305
PYGO2	0.0852623439860373	0.0894113936768809	0.340288200422719	14.9684325969019	0.188492208416829	0.170183777608099	1.10758035264026	0.26804309246498	0.580933642108354	0.220203298772409	0.485239371342952
SHC1	-0.195453804514068	0.0691401808018355	0.00469979728310164	31.2050743679477	-0.340367241540176	0.133698890792245	-2.54577460982136	0.0109035564589851	0.0986346048434441	-0.924044687138344	-1.06741787686263
FLAD1	0.0143929237011696	0.0721643013642758	0.841913420289563	21.4085711592737	0.0166886887811494	0.145537709295823	0.114669173109133	0.908707349007961	0.966295009992065	-0.0686728198866215	-0.0191516914455737
ZBTB7B	0.0984162912439032	0.0690212485450434	0.153901839958405	23.5364891269153	0.123133432344679	0.129102652426706	0.953763768831813	0.340203232972284	0.650199751157452	0.273821082205996	0.29335516201187
ADAM15	-0.268435384598694	0.10269715156168	0.00895272228526501	25.8973885505927	-0.404990938354797	0.178197960237357	-2.27270243618589	0.0230441177542979	0.155721369616561	-1.22153033756001	-1.2571439964833
EFNA1	-0.0280070428246394	0.173770136669245	0.871957197683595	18.4381549735338	-0.0319163752681851	0.304181404705499	-0.104925464786665	0.916434952518745	0.969380765557834	-0.241502479167238	-0.161849349588642
SLC50A1	0.231754305281428	0.111997152207717	0.0385191174543534	8.82748741844499	0.3336160641514	0.207978595272235	1.60408845782764	0.108694555699223	0.367781147516766	0.817330085243348	0.911302678923331
DPM3	0.377035058884947	0.170472105576576	0.0269866286934341	8.89533720603589	0.611518512108796	0.281222302865367	2.17450218520384	0.0296674414709797	0.180845965480994	1.40951977789425	1.72718533007045
KRTCAP2	-0.100825282692824	0.0942953008793106	0.28495688011492	23.3253519228663	-0.154750762365711	0.172762772942974	-0.895741366786183	0.370390911482979	0.674931355419782	-0.538322326375652	-0.522473900159439
MUC1	0.0771375889051004	0.0880580249415858	0.381037694898378	16.3108842312644	0.114895931145707	0.169092637300047	0.6794851211755	0.496830531939343	0.761411650358233	0.187085379881552	0.269171012622605
THBS3-AS1	0.0271383212851849	0.0637590485766767	0.670371104774471	102.601428418954	-0.0113276607470334	0.10933131428504	-0.103608566503653	0.9174799891687	0.969517453128902	-0.0167203561859595	-0.101403768375901
THBS3	-0.0850981842903702	0.0929728423203459	0.360033359142217	13.598608430255	-0.21557823261787	0.178828813524908	-1.20550054752694	0.228010126784174	0.537100303281675	-0.474215930048329	-0.701054830470322
MTX1	-0.0632546812874363	0.125454968990439	0.614119239040101	10.6427649646333	-0.0785738755629213	0.231819613080016	-0.338944037214833	0.734651889010047	0.897202350191181	-0.385178001700102	-0.298829233415367
GBAP1	-0.0928673204770037	0.116849428376712	0.426752780525157	8.33991607122629	-0.164290692933324	0.218410797178441	-0.752209575056395	0.45192503637395	0.732053280289341	-0.50588428429628	-0.55048179969567
GBA1	0.0590307793179801	0.138046114400124	0.668930440549778	5.85314101077597	0.0767501545422867	0.242563144591621	0.316413091821939	0.75168898120623	0.903945983356939	0.113278865678383	0.1571803570022
ENTREP3	0.30445209053134	0.0841065452961405	0.000294787221009995	23.3095934349055	0.409727564589682	0.151179986511628	2.71019712359987	0.00672432310015772	0.0745213218864538	1.11365893841708	1.13475538046229
SCAMP3	-0.0396764903114421	0.0564655985685663	0.482263545388757	37.8166808502415	-0.0725532742010742	0.109781111393284	-0.660890323301217	0.508682652208212	0.769278050755074	-0.289069182596344	-0.281153591344892
CLK2	0.0545107282245852	0.0684431215920449	0.425777283455517	27.5242803780822	0.0506018804829766	0.126868713782975	0.398852317282395	0.690002025204864	0.875061074017041	0.0948543490003598	0.0804126879181838
FDPS	-0.139531490973182	0.0710559620869991	0.0495666918793848	49.8819711068855	-0.231218792926832	0.130860231199313	-1.76691414043632	0.0772426085119871	0.30956547087514	-0.696095582754688	-0.746973324186716
RUSC1-AS1	-0.172779565249707	0.124284489529917	0.164469941698001	7.7742680381611	-0.293152446175606	0.227620252535829	-1.28790141874332	0.197780281569433	0.499680597719111	-0.831620532885264	-0.928801852791771
RUSC1	0.554785082414687	0.354895261184788	0.11799707300095	5.1354419544685	0.707129805753912	0.548608519835109	1.28895155687055	0.197414928479855	0.499431884457098	2.13405987829898	2.00788669240872
ASH1L	0.0307153778351703	0.0227147687834688	0.176304761788816	559.320336394765	0.0152200681840431	0.0422885024148444	0.359910314031373	0.718914203716313	0.889748418893886	-0.00213964975108156	-0.0234633557547706
MSTO1	-0.355367109385677	0.0566345625756612	3.50220848579782e-10	69.6617731564635	-0.555573630581585	0.0970772774902737	-5.72300382689707	1.04656906810111e-08	4.62263618851219e-06	-1.57587921107775	-1.69923368318407
YY1AP1	-0.0635730084719439	0.0462749378105867	0.169500433158324	118.460025511627	-0.118581811928856	0.0782773549640747	-1.51489293402005	0.129799520077548	0.404764591040557	-0.386475558829179	-0.416286929197047
DAP3	-0.117348678505245	0.0553941089306623	0.0341384591737593	116.556164022732	-0.188015725146698	0.0862716021326137	-2.17934662738368	0.029305927838145	0.179649787571796	-0.605674569842196	-0.620135170232967
GON4L	-0.00983060092727017	0.041525580688913	0.812861584969215	195.682790725635	-0.0388067206888359	0.0685450851693248	-0.56614884339224	0.571292602327296	0.810463759821606	-0.167412131521703	-0.182078438358604
RIT1	-0.139548042147141	0.0639905096362356	0.0292010588346109	29.4357334898947	-0.209746484835885	0.128480983823075	-1.63250995279362	0.102572103534544	0.357256044232955	-0.696163048226722	-0.683933636050631
KHDC4	-0.103540089419173	0.0463950126969805	0.0256343131806313	59.0063663624819	-0.190414856515131	0.0949826686986628	-2.00473264358608	0.0449916367452091	0.227942569813483	-0.549388352129283	-0.627178683795782
ARHGEF2	1.01310136607598	0.246379634241376	3.92326938436972e-05	11.4940518677056	1.46759543556854	0.394703907102908	3.71821866760977	0.000200632567057304	0.00724257273545384	4.00223699347957	4.24050723504798
SSR2	0.0400040455119418	0.100133531504153	0.689519676188614	17.8787375222603	0.0434147197591274	0.173791276012425	0.249809545998291	0.802734637120052	0.92366778684905	0.035722579898796	0.059312191003909
UBQLN4	0.22021658241553	0.136171633196163	0.10583540601066	13.6851861568474	0.296673045186008	0.232814731818266	1.27428811256493	0.202561327847083	0.505508930144698	0.770300314345449	0.802843151213512
LAMTOR2	-0.192564445436829	0.120771805595696	0.110835577647629	10.4535156260475	-0.313019076992339	0.240193230238073	-1.30319691642468	0.192507542611984	0.49358221322942	-0.91226715555575	-0.987127497417262
LMNA	0.148805133071661	0.0465600686396918	0.00139355890516435	82.1440841083585	0.171584084237072	0.0893341546826768	1.92069970154813	0.0547695772677172	0.254486723706953	0.479214790697142	0.435599487696371
SEMA4A	0.207103745185631	0.0885709384540806	0.0193726744355657	60.0534090314686	0.301265173645415	0.156797040490364	1.92137028035252	0.0546850425588269	0.25430883203634	0.716850102556576	0.816324996981359
SLC25A44	0.0709191297523391	0.0856042006074505	0.407413519401764	16.9743336937477	0.104287224485134	0.165769271209126	0.629110713490259	0.529276577057024	0.783357363503241	0.161737855704429	0.238025336220367
PMF1	0.0484948966777131	0.0651367928281657	0.456568893807096	32.8555744050128	0.0479001004514257	0.116758498550659	0.410249369819046	0.681623028344096	0.871357121713698	0.0703327702886733	0.0724806402836268
PAQR6	0.0571410560012527	0.07570393844123	0.450371187561864	56.4826876469197	0.0917698212736767	0.135758391397804	0.675978997163934	0.499053979964633	0.762679808915523	0.105576023819632	0.201275994166328
SMG5	0.00674320683552431	0.0450517158266068	0.881019434660439	69.6146920694727	-0.00484596010408024	0.0844932080263618	-0.0573532502466743	0.954263802562028	0.983784293754666	-0.099854400152207	-0.0823744034192982
TMEM79	-0.0290518029884352	0.111727066294923	0.794844678831748	11.5819580967342	-0.0992393724852621	0.210790347037958	-0.47079657052508	0.637786013816294	0.846284371052177	-0.245761103829804	-0.359500237000254
GLMP	-0.123868621424933	0.110327833847889	0.261551210312123	12.0462270362262	-0.184643687941151	0.20982637028913	-0.879983234169863	0.378868392139109	0.681355527672853	-0.63225099444038	-0.610235341443226
CCT3	0.0349480776597751	0.0849309114669692	0.680714507608831	70.1859473729815	0.0469016991221493	0.13761699717607	0.340813272230772	0.733244158228166	0.896335319297862	0.015113573033382	0.0695494738638055
MIR9-1HG	-0.0994232736952201	0.0622952343460603	0.1104885077732	717.82955271319	-0.16712633054149	0.103979362526845	-1.60730289626792	0.107987939276922	0.366091550379778	-0.532607493152454	-0.558806834420796
MEF2D	0.216111033519232	0.0702126591016412	0.00208430088033519	48.8435566719702	0.287454177407846	0.122428943900252	2.34792662788995	0.0188782396796872	0.137859235591264	0.753565380923385	0.775777847043989
NAXE	0.319550473032389	0.113158505654721	0.00474403477111388	30.3299815066295	0.467150220142773	0.188964749354375	2.47215537151166	0.0134301133089534	0.11242150536464	1.17520257906492	1.30334025185481
GPATCH4	-0.171742181775271	0.144520803234422	0.234693134233102	10.650288267363	-0.391191883839123	0.291271394767616	-1.34304944071568	0.17925596525926	0.477542758128459	-0.827391976895227	-1.21663190576829
BCAN-AS1	0.0409067858416288	0.127349341775608	0.748045876763704	7.32783269646181	0.0136253975431867	0.214845031517632	0.063419653910258	0.949432337195903	0.982090949885128	0.0394023069453658	-0.0281450853319344
BCAN	0.283961672607313	0.0713861199462855	6.95477891149097e-05	203.13445369652	0.410452210165444	0.107979907219795	3.80119061715772	0.0001440024642558	0.0056678407240514	1.03013642086577	1.13688283834487
ENSG00000272405	0.0385831335521168	0.112914589486434	0.732575216854685	10.4270229617955	0.0533710870506181	0.210182717138565	0.253927096277058	0.799551880909938	0.922258618551626	0.0299306949043862	0.0885426904157788
ISG20L2	-0.0143316108357851	0.0938147854586455	0.878583640552977	17.8724017060598	-0.0181890778534343	0.173330908119978	-0.104938455874494	0.916424644038719	0.969380765557834	-0.185759033008849	-0.121547927668282
METTL25B	0.0471734488855147	0.0642914565643534	0.463104981457895	27.8559481665344	0.0685770828834001	0.119582456243416	0.573471101344566	0.566325760552912	0.807241298962236	0.0649463185907987	0.133185363715598
MRPL24	-0.180977615413516	0.100554625306984	0.0718931652599746	10.9071395884718	-0.277183869124709	0.185851295433903	-1.49142823286528	0.135849100294928	0.415512002235221	-0.86503721531859	-0.881920347878471
HDGF	0.10562798728322	0.0626723526421367	0.0919114109160763	28.8190294976452	0.116400503106094	0.129063034591324	0.90188878228902	0.367115950924625	0.671838057524099	0.303217213180576	0.273588225097359
PRCC	0.101089922994439	0.0601566433747746	0.0928707913690446	47.0455432034705	0.12167236164316	0.108461007337389	1.12180740922565	0.261944335258891	0.574174337278451	0.284719271576162	0.289065663138327
ARHGEF11	-0.0417469787504164	0.0341991750414221	0.222199120779839	238.915759768916	-0.0745357878130539	0.0653456369809722	-1.14063908864731	0.254020143823884	0.565336363886393	-0.297508854623786	-0.28697397354579
ETV3	-0.0216373181990855	0.170014362269756	0.898728610894003	7.23155202763567	-0.0560845542531999	0.332701872585875	-0.168573004465804	0.866132515957772	0.94969514163981	-0.215538370538149	-0.232803736959547
IFI16	0.384850988271558	0.202706515400901	0.0576220231310062	20.7531516795078	0.468248430697741	0.304263796941971	1.53895545708662	0.123815170906777	0.394009728265876	1.44137886938733	1.3065644441773
CADM3	0.29840022019969	0.16175785694414	0.0650762408595711	63.146934213037	0.427748433045703	0.251153769834937	1.70313363532958	0.088543062673154	0.331948388318298	1.08899045933249	1.18766212540081
SNHG28	-0.146256172675252	0.122571356900075	0.232778182599892	9.02648640261521	-0.157469653747628	0.243417169089434	-0.646912682193638	0.51768845738577	0.776029299574123	-0.72350655834194	-0.530456184321253
ENSG00000272668	-0.0791189428991801	0.103334602145026	0.443879950021845	14.8546036553658	-0.132127043424468	0.185102978893892	-0.713802901574091	0.475349065217182	0.749211633186702	-0.449843499193533	-0.456053831087509
KCNJ10	0.537094414698756	0.0591008745293827	1.01102752578104e-19	265.388504258547	0.783638994890574	0.101552373128494	7.71659953134765	1.1947428678856e-14	8.44085836161179e-11	2.06194963094937	2.23250695224719
PIGM	0.35431444045099	0.0835344032492586	2.21992171759279e-05	58.4100757858917	0.499033702991478	0.145775858182985	3.42329456476303	0.00061866995765745	0.0157003581699697	1.3169065740561	1.39694569040205
ENSG00000225279	0.260193921139788	0.129682709185801	0.0448147939428663	15.7029645402053	0.393644721963152	0.218134825884185	1.80459365150684	0.0711382922449086	0.29479242606808	0.933254920133961	1.08753840782833
IGSF8	0.143789700154645	0.201001569725686	0.474382881363821	15.2204366127623	0.229028434773991	0.330816288265304	0.692313053794733	0.488740754123629	0.757668065130084	0.458771011297808	0.604248052521791
ATP1A2	0.331432244391062	0.0482643093504544	6.55543429599839e-12	2069.88799611963	0.483799909592634	0.0825661607900408	5.85954227450274	4.6414472177418e-09	2.42902404395154e-06	1.2236347516309	1.35222140734291
ATP1A4	0.0798463683909903	0.127926072103558	0.532522352911369	15.9101692306128	0.127925466469247	0.221173265072862	0.578394800235479	0.562997603725317	0.805689821830542	0.198126837551754	0.307423902804465
PEA15	0.122924449520131	0.135144662935096	0.363045740383891	37.4421014609007	0.184522115957132	0.221087988932058	0.834609409803065	0.403937662312971	0.698314911011917	0.373720610237407	0.473583736118703
DCAF8	0.00394652011383662	0.0325882705733955	0.903609871478941	131.989351909347	-0.00368375966517948	0.0648312062168234	-0.0568207793768236	0.95468796112879	0.98408879478124	-0.111254183048962	-0.0789623457630085
PEX19	-0.0946568693848276	0.0905434852040234	0.29582430977867	13.5760603678169	-0.167955334738999	0.17521111670801	-0.958588346987696	0.337766165308418	0.648015738738349	-0.513178797791165	-0.56124067459546
COPA	-0.258405466447511	0.0521454365045255	7.21533766450535e-07	112.972300539096	-0.405556758134558	0.0998282207692555	-4.06254619194274	4.85403385000647e-05	0.00264816595755179	-1.18064664168194	-1.25880516408141
NCSTN	0.0417980689911056	0.0580886761692544	0.471798267804667	32.5098211284846	0.101654962042903	0.118997754546398	0.854259497840075	0.392961223207584	0.691146696173763	0.043035332526951	0.230297382488158
VANGL2	0.109519603566096	0.0902825197354623	0.225100571584565	21.5595092025263	0.134211745855588	0.163951009477656	0.818608841038448	0.41300962119936	0.704726982509577	0.319080119954592	0.325879538331525
USF1	-0.0328909558690851	0.115723935924565	0.776242459547813	10.644226853725	-0.0625857120220359	0.206499307116089	-0.303079525525244	0.761829257037577	0.907837407161081	-0.261410160625286	-0.251890225311664
KLHDC9	0.0441236860102738	0.159738610677591	0.782375793871971	7.25719638326798	0.144129680908508	0.31211693382549	0.461781035530401	0.644238351991923	0.849327105210475	0.0525149531487124	0.354997206075574
PFDN2	-0.166665032206222	0.213214935527069	0.434404915250197	10.6734607063616	-0.290307840477902	0.345034794826379	-0.841387143647307	0.400131085441523	0.696115764256184	-0.806696629657127	-0.920450489012252
NIT1	-0.0651315843055005	0.104382354958515	0.532646492680432	19.1975198125212	-0.0852985089582499	0.184377607184871	-0.462629438903191	0.64363000344768	0.84892111908109	-0.392828585785289	-0.318571814896385
DEDD	-0.0760851932807496	0.0915091635678451	0.405720084914223	19.1473003039746	-0.154585156033987	0.16615678240057	-0.93035718314112	0.352186179673306	0.659823749507268	-0.437477406579358	-0.521987703172089
UFC1	-0.000706084117072456	0.114635160117725	0.995085538740053	16.9146942273752	0.0262404570613922	0.198396848368744	0.132262469273812	0.894776691710464	0.961459669495731	-0.13021900943641	0.00889096195639309
USP21	0.239707426005541	0.141990739304438	0.0913746543354533	8.86326944827821	0.325377789615445	0.256639908546453	1.26783784898579	0.20485586273315	0.508005149248756	0.849748392558033	0.887116259125032
PPOX	-0.00859666628342782	0.0795942009707534	0.913990783118108	22.7843622018726	-0.0266804733736662	0.147673720884884	-0.180671775680823	0.856625213913612	0.946137236164319	-0.16238239868123	-0.146477475212418
B4GALT3	0.0493122974539232	0.129106336337883	0.702497692059772	6.20170645277209	0.0608428052824974	0.265174528663988	0.229444379854422	0.818523545900362	0.931894102294104	0.0736646384297038	0.110478608305154
NDUFS2	-0.0162703850257889	0.0620041560482852	0.793006924946901	75.5615043169143	-0.0279789021064534	0.107551939045013	-0.260143167616379	0.794753340914931	0.919813363547335	-0.193661814782897	-0.150289480053032
TOMM40L	0.210171547907629	0.139557515414278	0.132070981944596	8.12850123747076	0.366836593844572	0.264834100436439	1.38515619114017	0.16600471309442	0.459881010662706	0.729355001560689	1.00883349967642
SDHC	-0.0921493846425094	0.0622646874018413	0.138883330830284	40.5147144976862	-0.153458837287772	0.111052999549811	-1.3818522499155	0.167017072007678	0.461325914985602	-0.502957852607107	-0.518680989138253
ENSG00000288670	0.477795824561234	0.13648744379302	0.000464111506982375	6.87541522843084	0.77884911742443	0.266296183776321	2.9247475738467	0.00344735737699471	0.0491039916702977	1.82023823424224	2.21844454310156
ENSG00000283696	0.517540498201213	0.114323837437057	5.98356389647237e-06	9.91056454344253	0.72827183104846	0.19982339326898	3.64457743978023	0.000267831484419331	0.00869990545941414	1.98224445656404	2.06995671652948
ENSG00000288093	0.14518561682713	0.136813905082345	0.288603334237463	6.13421850232881	0.211854902857145	0.256368475616899	0.826368773880483	0.40859493128844	0.702194889212559	0.464461011141156	0.553828968944579
HSPA6	-0.945388889766192	0.41963108459074	0.0242651513987319	5.50340078081315	-1.54954177233487	1.13371937283327	-1.36677718443007	0.171695156260329	0.46663830697412	-3.98091090395034	-4.61738488555767
ATF6-DT	0.130241079565791	0.304257181975597	0.668605642642295	4.95566036808356	-0.135581502098647	0.463048365621316	-0.292802031417872	0.769673475427684	0.910136430380694	0.403544470525219	-0.466195637761336
DUSP12	0.0535109271181614	0.0810849606762762	0.509294564333049	17.4284289082101	0.071731431502688	0.148974037676844	0.481502902259308	0.630159117523585	0.841423750435625	0.0907789852977391	0.142446089315761
ATF6	0.0308165756157514	0.0288773934727964	0.285903087665496	159.448972313945	0.0237919645393502	0.0584588044668475	0.406986847513154	0.684017648233533	0.872505996285329	-0.00172714994575426	0.0017025309624215
UHMK1	-0.0159123914033757	0.0627535344748801	0.799828050761955	42.247555643271	-0.0375476388067884	0.113488412882267	-0.330849977131501	0.740757808389234	0.898858208895729	-0.192202570333998	-0.178381950358996
UAP1	-0.200493585358934	0.0884092495052189	0.0233420275309815	23.0379552442142	-0.349464308628789	0.166812070783041	-2.09495815853344	0.0361747121238984	0.200746644310414	-0.944587712938538	-1.09412559127276
DDR2	0.0817233300902046	0.0544608449756107	0.133461968581274	218.909543245658	0.108410276513509	0.0938445453602912	1.15521127090868	0.248003920328917	0.559388439869379	0.205777660831544	0.250130039307559
HSD17B7	0.00658642205728509	0.0894970350451462	0.941333647682304	32.9382333928475	-0.0209918226469478	0.164604553015656	-0.127528809272677	0.898521872829872	0.962370356172257	-0.100493482255892	-0.1297763936981
CCDC190	0.220991117112316	0.185406298530431	0.233289142836347	31.0224822410793	0.263814043820242	0.277994104235819	0.948991506656026	0.342624931816657	0.65202562782079	0.773457452869722	0.70637372697707
RGS5	-0.132987408269187	0.0736803007603603	0.0710864373263602	30.9471539977082	-0.202216539429709	0.134063846100997	-1.50835997407809	0.131462421278661	0.407539274389532	-0.669420760185023	-0.661826771335548
ENSG00000232995	-0.311311769873232	0.157721593857039	0.0484038484752375	5.20816172958045	-0.504696904105876	0.27885584479029	-1.8098846179302	0.070313682001497	0.29299095449164	-1.39630196276099	-1.54986674243279
NUF2	0.018436544382026	0.109985069981804	0.866876177613523	10.4551472978445	0.0795872589569172	0.210131130720221	0.378750443516548	0.704873190633954	0.882572909089013	-0.0521903166726842	0.165509698065596
PBX1	0.0354336312897229	0.0310294724974292	0.253481164722496	859.112736778371	0.0274983958632608	0.0596024226134986	0.461363727470921	0.644537670667601	0.849330048355872	0.0170927743229691	0.0125840940327495
ENSG00000271917	0.050814886354412	0.12748637377002	0.690194795666957	6.90402334326999	0.0522939814323014	0.235384491301988	0.222164090518651	0.82418614720191	0.93420603669758	0.079789452880966	0.0853804592303507
RXRG	-0.00363319170105288	0.0772502630938334	0.962488163689716	41.7733118946093	-0.0702489907470681	0.135889022856091	-0.516958539185781	0.605185101685757	0.829239696961148	-0.142150410516859	-0.274388537969986
ALDH9A1	0.00937616902457569	0.056863406551219	0.869031090637471	36.304173269217	0.0103359204106491	0.106992522044409	0.0966041384308985	0.923040769877027	0.970951017846957	-0.0891219870085432	-0.0378025293145584
TMCO1	0.0351597720572743	0.0484569703349759	0.468091685143566	62.6896681541629	0.0677443289091782	0.0919472690172818	0.736773692500268	0.46125998394919	0.739041112734104	0.0159764763229193	0.130740514721876
TMCO1-AS1	-0.334622099809713	0.120049156741111	0.00531368383580483	8.75844507378319	-0.450476291290473	0.21184281525583	-2.12646480715647	0.0334645765757064	0.193466601274679	-1.49131893354535	-1.39068261988977
UCK2	0.0841851349717028	0.0944732916788701	0.372875611491653	29.9840306128546	0.0901068669064752	0.158635725502515	0.56801118802868	0.570027371056388	0.809719978565666	0.215812406935074	0.196393793135638
FAM78B	0.729043250239978	0.14606482559548	5.99957691275788e-07	16.8701198635514	1.08073966916251	0.260438903213367	4.14968599478819	3.32931670303068e-05	0.00200184021335419	2.8443665657766	3.10475290604944
POGK	0.148843754827009	0.0640347996748565	0.02010300657185	50.8541990418392	0.206745984858814	0.112869525342636	1.8317254744467	0.0669923313438016	0.286026280429701	0.479372219708635	0.538829901496238
TADA1	-0.0696905875877565	0.0832523704162318	0.402536169268486	20.8563379775804	-0.12368042738448	0.154097576526821	-0.802611112855188	0.422199543181454	0.711510989775791	-0.411411878379444	-0.431255749823454
ILDR2	0.128922602983598	0.0963510661163989	0.180879938752034	111.513246198489	0.145036118031729	0.156129885332012	0.928945267098022	0.352917451972438	0.660318272824489	0.39817012999759	0.357658378471238
MAEL	-0.104858133672865	0.185483138084061	0.571853172282228	12.3379423281573	-0.217739901828802	0.296521598195347	-0.734313800930467	0.462757508584193	0.740149016626661	-0.554760930410533	-0.707401188408805
POU2F1	0.119966285962011	0.0332399794223256	0.000307265567013942	651.557505417312	0.145149508409474	0.053086717607772	2.734196329144	0.00625327464114509	0.0711423274391144	0.361662619589345	0.357991276733521
CD247	0.704716194986797	0.339920929205265	0.0381558257329856	5.29791397627534	1.05255749888985	0.552486240278924	1.90512889218464	0.0567633185676446	0.259400288279695	2.74520524525648	3.02201400264595
CREG1	0.150888670037306	0.132326649840821	0.254172066459283	16.2876051604645	0.194740765014113	0.228039565930561	0.853977967461191	0.393117197250427	0.691146696173763	0.487707650795316	0.503584258046561
MPZL1	-0.0793981855464432	0.047987716168883	0.0980153486981426	84.0313791101008	-0.140753873363313	0.0821745988270641	-1.71286352927051	0.0867376492163224	0.327964405519571	-0.450981740931382	-0.481380995109395
ADCY10	-0.671204546194964	0.193646729076109	0.000528009849979348	5.6846857792704	-0.833663655257727	0.404106943139127	-2.0629778067701	0.0391147368003244	0.20872025339448	-2.86328769425629	-2.51566703329662
GPR161	-0.0869347697846501	0.0890448101209881	0.328914030357908	42.4251173488939	-0.156385759541985	0.149420880893615	-1.0466124855289	0.29527834106233	0.60962874951486	-0.481702172874084	-0.527274022794561
TIPRL	-0.24777307747031	0.113456062354684	0.0289719403003054	27.6052245468418	-0.376004842657547	0.185571251851508	-2.02620200546161	0.0427440882236388	0.22157520549967	-1.13730716962952	-1.17204488066874
SFT2D2	0.130911945289282	0.0629188760503228	0.0374662655448197	32.5575893825039	0.153242637342245	0.122263837343232	1.25337663754202	0.210068669627481	0.514520766482287	0.406279036231621	0.381751569376775
TBX19	-0.236319810714508	0.138693316139872	0.0883994081542544	9.95561355438225	-0.326075684656192	0.263258298449739	-1.23861502781249	0.215488100092212	0.522003575227663	-1.09062165656784	-1.02545986819726
NME7	0.0775491272249153	0.0395949548389902	0.0501642417640457	145.60854396792	0.0828048212321517	0.0717602200801042	1.15390980043984	0.248537150776235	0.560170041054122	0.18876288185673	0.174956010102947
BLZF1	-0.0571234590605403	0.0525303683844447	0.276843786836664	71.360925106229	-0.115751650514451	0.0869741573298127	-1.33087406728774	0.183230451473878	0.482254818066551	-0.360186070449327	-0.407977971809551
CCDC181	-0.403689630057399	0.28463201064998	0.156107247318162	6.53491614721123	-0.651992335254546	0.472346109966373	-1.38032752148835	0.167485824873815	0.461680590219859	-1.7728502341136	-1.98230549117622
SLC19A2	0.155901570423853	0.0659007641070936	0.017995922367855	29.0415185853952	0.214818209405689	0.124894409795317	1.71999859527534	0.0854326969253271	0.325381134111825	0.508141107158711	0.562528821791352
C1orf112	0.127638659784417	0.133566338738786	0.339264271652059	19.7396857053581	0.110160682965193	0.224096443274639	0.491577114547003	0.623018325129947	0.83808840476496	0.392936553562688	0.255268987405649
SCYL3	0.0640459915001023	0.0655245905030315	0.328354119175106	39.6515186293699	0.0873082266029959	0.119177048151375	0.73259262548691	0.463806930270165	0.740314982312255	0.133721745323785	0.188177377313493
KIFAP3	0.0895001943146989	0.0662072062342705	0.17643305536167	127.112327518992	0.109310831415965	0.106303393126844	1.02829108460849	0.303812923547419	0.617907193267444	0.237477515909798	0.252773942327197
GORAB-AS1	-0.676578452648128	0.325217131240372	0.0374897799670899	6.01110865247848	-1.00287630073976	0.495341942657494	-2.02461413899126	0.0429070012691488	0.221673099792714	-2.88519267431661	-3.01245165256943
GORAB	-0.129764777837519	0.130960235582895	0.321748282800352	12.4833751875898	-0.241284866947732	0.233608257526683	-1.03286103625927	0.301668935178254	0.615802088134749	-0.656284756430077	-0.77652590718546
PRRX1	0.174346149374901	0.234335485609647	0.456875060133084	49.455080369845	0.246483362147327	0.365934505610317	0.673572342504935	0.500583241693039	0.763931440233571	0.583324428205525	0.655493273733806
ENSG00000231424	-0.228340987429649	0.210075414408672	0.277059926225465	15.5564081683954	-0.30284142111318	0.347810087558602	-0.870709136813505	0.383912988390029	0.685022165166196	-1.05809858113232	-0.957247325716058
FMO4	-0.0207156525733528	0.11527925760242	0.857388297878851	16.4685679799775	-0.0590971155098521	0.205997905251385	-0.286882118717345	0.774202582463912	0.912177555215828	-0.211781500683804	-0.241648194728402
PRRC2C	0.222172830427556	0.0538426141664379	3.68585266133086e-05	240.415839456198	0.30146651238786	0.0842583886270928	3.57788129229575	0.000346390695620147	0.0105484925196394	0.778274322465974	0.816916099320228
VAMP4	-0.0702354405930107	0.0880454981323937	0.425034406943061	25.0644321976831	-0.095004122128434	0.155532858236071	-0.610829912122074	0.541312188605959	0.791806005865536	-0.413632794266224	-0.347066135340486
METTL13	-0.16921229716231	0.115358545247556	0.142420131245565	10.2227869188258	-0.237548899962916	0.207549211975528	-1.14454252898308	0.252398710923384	0.563735259567946	-0.817079725931275	-0.765557631552866
DNM3	0.139789720818748	0.0546970663388164	0.0105972055915645	1295.92122434082	0.183990277103278	0.0961639503656623	1.91329782526255	0.0557099359913278	0.256927304961829	0.442466397818178	0.47202233175809
PIGC	-0.0764228542425417	0.0700884636811171	0.275547074683633	64.0246572657228	-0.116700086942309	0.121314690013162	-0.961961712383283	0.336068837013012	0.646815804252832	-0.438853771556991	-0.410762448279234
SUCO	-0.070519364750961	0.0491664476109542	0.151487082571617	98.673689656874	-0.126296653470989	0.0844497662793932	-1.49552401427791	0.134777737410392	0.413688363064149	-0.414790118658219	-0.43893662306207
TNFSF4	0.258628243959062	0.10847518800893	0.0171155680469303	9.4826339057821	0.311077495210751	0.195244780698114	1.5932691982775	0.11109981346117	0.37323831769052	0.926872946848119	0.845132598323041
PRDX6	0.0288388726297975	0.0698671551588521	0.679777157280321	174.548630426358	0.018765648537636	0.116478798089256	0.161107848342118	0.872008458913205	0.952192350768922	-0.00978861228234855	-0.0130540285969618
SLC9C2	0.368858243402254	0.0695523117272453	1.13714632097195e-07	58.5683173728695	0.487370856270716	0.119612016508803	4.07459777450409	4.60939446546903e-05	0.00256582164249273	1.37618965172507	1.36270520647542
ANKRD45	0.318100057438695	0.0927135537499597	0.000601364079231596	29.1301792019156	0.42862711651989	0.155009774263074	2.76516186516373	0.00568945563205084	0.0672736469296053	1.16929043211261	1.19024181697139
KLHL20	0.0994688327668782	0.0569485751041906	0.0806992751788204	90.9807113086253	0.125477108962948	0.0924998609100856	1.35651132583775	0.174936534262201	0.471457796895843	0.27811142504586	0.300235868197797
CENPL	-0.0365180923556219	0.149703775191412	0.807280634260696	5.24560151719791	-0.0238614262758936	0.294319214225989	-0.0810732875141884	0.935383669215951	0.976286840450686	-0.276195001616867	-0.138201147901361
DARS2	0.160201325085133	0.108334614973498	0.139203409150638	10.8573738735683	0.189663454465383	0.192531597162954	0.985103002624844	0.324573478638591	0.636884926102215	0.525667657153673	0.48867798564183
GAS5	-0.383742315130834	0.0738368779829002	2.02352555608835e-07	30.4597301096965	-0.594117111868465	0.154604230720724	-3.84282570469675	0.000121625846103601	0.00499585234140663	-1.69154149911205	-1.81239194403393
ZBTB37	0.128943505111862	0.0529772363118842	0.0149354000676557	95.6679442389083	0.16089860181563	0.10256859634346	1.56869263645616	0.11671957521348	0.38264357486443	0.398255330718299	0.404228408417038
RC3H1	-0.0180070449590749	0.0504973718381543	0.72139599012608	154.972100698193	-0.0407012135280397	0.0902334456068318	-0.451065713542453	0.651942188019235	0.854079350224637	-0.200740743592273	-0.187640403902951
RABGAP1L	0.00117690782241699	0.0372562785619369	0.974799403924406	354.982917458607	-0.0257592327344183	0.068327456949574	-0.376996801643426	0.706175981777079	0.883423339752999	-0.122543605845419	-0.143772841767774
CACYBP	0.00813828075961081	0.227687673839914	0.971487142499732	20.9617398274472	-0.00572951350629848	0.36369679139258	-0.0157535442761549	0.98743101012936	0.995320314818651	-0.0941678354983321	-0.0849683924162659
MRPS14	0.026940884544258	0.0786694001944635	0.732007020220289	17.8389724684859	0.0396427940563104	0.141582432508429	0.279997972587102	0.779479060345536	0.913268809992286	-0.0175251427803807	0.0482383456133276
LINC02803	0.0116502383141292	0.158511761888009	0.941410132531138	10.3709386030045	-0.0269033562594673	0.295356554093062	-0.0910877239277058	0.927422886977542	0.973140546696885	-0.0798524839240346	-0.147131828137695
COP1	0.0604353986080214	0.0231471124200697	0.00902974194558618	310.075496464407	0.0516577962902235	0.0531014935271066	0.97281249281348	0.330646502547645	0.642115871495084	0.119004338908865	0.0835127087871501
COP1-DT	-0.251717966630547	0.102417621358331	0.0139806442282469	74.9169916494644	-0.416713472845008	0.168432954337371	-2.47406141205794	0.013358673145823	0.112155705021081	-1.15338722594392	-1.29155971533836
PAPPA2	-0.465846877865992	0.138069115377784	0.000740810880276109	41.179861935543	-0.762144211249154	0.231649228722311	-3.29007877752433	0.00100159337291171	0.0213265467449511	-2.02621401811661	-2.30569596605641
ASTN1	0.0647763477651233	0.0398795810353098	0.104312095257221	507.643566729868	0.0598112620715694	0.0668420741674435	0.894814573254243	0.370886218661153	0.675410446861485	0.13669880485425	0.107450141964211
BRINP2	0.000169937819645467	0.101397510072232	0.998662780782094	261.781126146413	-0.0209895229236334	0.16289972696512	-0.12884934379373	0.897476860221217	0.962095349865699	-0.126648191220006	-0.129769642032656
ENSG00000227579	1.34856985929156	0.542023742716342	0.0128453878718745	7.08386135374682	0.516717568860832	0.59573413646747	0.867362699617679	0.385743312528151	0.685870651285676	5.36966508676684	1.44886304296251
SEC16B	0.176014544376546	0.0931791497825877	0.0588930791808156	13.8525830938931	0.268051353887856	0.177572181067641	1.50953461446615	0.131162216427347	0.407144577794028	0.590125097246248	0.718813875659125
RASAL2	0.0994089058710777	0.0972871599824941	0.306871259141231	89.2877162134682	0.150122317944757	0.159015356887178	0.944074339004058	0.345131661377515	0.653757188585898	0.277867152565677	0.372590748804087
RALGPS2	0.0472033909912272	0.130258386745973	0.717066036354628	38.2746420126814	0.0435058647516516	0.208799032890175	0.208362386307292	0.834946023147127	0.937970051444499	0.0650683678364103	0.0595797799319159
ANGPTL1	-0.0752004975498396	0.186321591386959	0.68650253071976	11.5858077967354	-0.150128336630426	0.303300372574568	-0.494982367994013	0.62061256672053	0.83808840476496	-0.433871232464878	-0.508903105834471
FAM20B	0.0784890234119848	0.0672664633932508	0.243276051255077	42.1976181147159	0.088774362324659	0.114337884625787	0.776421241438968	0.437500306759004	0.721171177613711	0.192594062658996	0.192481746376537
TOR3A	0.19893108338824	0.080186315150448	0.0131065557105127	23.0504906734303	0.262446402839057	0.153054897957938	1.71472070701836	0.0863964452336327	0.327287338110249	0.683536907533203	0.702358524672275
ABL2	0.177005633389957	0.039897568690055	9.14325913145494e-06	156.290995769602	0.215639264522421	0.0715309060381973	3.01463068854839	0.00257292337146206	0.0400831391827551	0.594164948938119	0.564939324578574
SOAT1	-0.00768096312934266	0.0698210226259086	0.91240198452736	43.1364471962134	0.000966036065658776	0.119484091172534	0.00808506016306248	0.993549125603146	0.997856929758508	-0.158649832901339	-0.0653111969658218
AXDND1	-0.236742923756148	0.111414832511465	0.0335967961754402	13.5364701055945	-0.397538588120059	0.198396211886868	-2.00376098081322	0.0450956704495351	0.228198289947835	-1.09234633912813	-1.23526494031994
TOR1AIP2	-0.073021218801563	0.0555507416778888	0.188679397373174	73.0605934011002	-0.117652611125456	0.100709245285493	-1.16824042114437	0.242709800054612	0.553124211364372	-0.424988112160695	-0.413558925825725
TOR1AIP1	-0.0345694034423605	0.042274072839749	0.413502920797243	69.0366419420177	-0.0683642126700599	0.0796832577412989	-0.857949519232915	0.390920338719235	0.689616772461473	-0.268251805701421	-0.268855093606339
CEP350	0.183490238076545	0.0629235391441978	0.00354456638797071	601.260598252989	0.247992529232668	0.105306645690225	2.35495611513611	0.0185248933234572	0.136251555221582	0.62059732873423	0.659923976851616
QSOX1	0.143239358746322	0.135585981007261	0.290764191408136	24.1298795386822	0.212481087519069	0.229140926961008	0.927294352593876	0.353773725699128	0.661394911898477	0.456527723722791	0.555667359379182
ACBD6	-0.0166139139914159	0.0307359462257487	0.588826800361397	195.779175913275	-0.0552710735084531	0.0633806065063852	-0.872050246204016	0.38318096695254	0.684599828784046	-0.195062098767702	-0.230415471467251
XPR1	-0.0853995000576618	0.0559610102211007	0.12699652100319	194.931582861246	-0.158869237493445	0.0943632049639413	-1.68359306526472	0.0922603398551274	0.339436287111102	-0.475444145673574	-0.534565166107603
KIAA1614	0.241976744374618	0.0707585720880608	0.00062678326988727	51.4703612852951	0.324561720889471	0.114881191037193	2.82519460286927	0.00472519082793807	0.0596666187656524	0.858998530061989	0.884720395682449
ENSG00000243155	-0.0972721998832434	0.129665285899265	0.453146786953844	7.48672897314357	-0.155900278562322	0.240476864812676	-0.648296370146724	0.516793281308583	0.775519229491322	-0.523839341088346	-0.525848718657517
STX6	0.0929349574977405	0.0516145011626746	0.0717724074862531	64.3176773021024	0.117080082362203	0.0933920251604968	1.25364111294297	0.209972480662328	0.514498441634685	0.251478209761132	0.275583374579539
MR1	0.0854509837676312	0.0662295092484271	0.19697246877589	29.5291589725296	0.0943874972332787	0.113466221895888	0.831855469021299	0.4054905299331	0.699924406053592	0.220972227426157	0.208961124029206
LINC01344	-0.445793446300333	0.139132999452559	0.00135494194363855	16.5770557292885	-0.605683771000655	0.254774536708159	-2.37733243999363	0.017438363809357	0.131168062939606	-1.94447273318445	-1.84635003467706
GLUL	0.0711704161140196	0.0592258736776957	0.229488395166599	1425.05147373046	0.143573643043453	0.103747528883204	1.38387530372008	0.166396639936973	0.460294542347186	0.162762142745898	0.353364756808523
RNASEL	0.0943827539355265	0.0954225439621185	0.322612599074379	13.1334528130248	0.1591651103113	0.173705827491209	0.916291137782093	0.359514214951618	0.666007039058963	0.257379680577104	0.399139120234479
RGS16	0.177229251708134	0.135927530600817	0.192284377317597	14.8445966550675	0.228788351253989	0.262553032047546	0.871398625526282	0.383536536017907	0.684767287043238	0.5950764562082	0.603543200944427
NPL	0.0890083436989187	0.0652167459066326	0.172313369262658	521.097050286924	0.0837529331640171	0.109529619669853	0.764660129529048	0.44447395368654	0.726390722666644	0.23547264700759	0.177739533897862
DHX9-AS1	-0.00473990508112028	0.104683378483588	0.963885334055714	10.819913425463	-0.0454917915011677	0.187869980083072	-0.242145080768371	0.808667747968887	0.926571138404182	-0.146661567295295	-0.201704869638935
DHX9	0.0348530986711362	0.0315557017230269	0.26937869255008	127.23435193289	0.0293539609185439	0.0674164870064913	0.435412199922513	0.663263256548403	0.860123881702362	0.0147264221087393	0.0180317730575573
LAMC1	0.0646236752015127	0.0563614052556199	0.251549265888171	114.695355831448	0.0678037244316103	0.103121023030657	0.65751601796515	0.510849174921054	0.770938677948787	0.136076484854675	0.130914891654013
SMG7	-0.0788879528272565	0.041029154581737	0.054514069958221	133.010527397398	-0.116921999660157	0.0745705096191859	-1.56793885756246	0.116895402224776	0.38264357486443	-0.448901943369344	-0.411413952927329
ARPC5	0.0735220299010523	0.0871207191918117	0.398719803853019	31.4764114985397	0.0734607257474995	0.157986560001243	0.464980854997548	0.64194516682482	0.848282540656009	0.172347730728027	0.147523054932438
RGL1	-0.0870566680759959	0.0589276135873348	0.139582031902354	592.447797516238	-0.155362034856933	0.0987785987495004	-1.57283092515745	0.115757972839538	0.381197411448846	-0.482199051572028	-0.524268510550161
ENSG00000289581	0.143897971173104	0.0967456923902737	0.136913485085175	33.2925324568693	0.18084050594268	0.162472019684189	1.11305630528996	0.265684248147957	0.578174539277286	0.459212342854495	0.46277504493531
COLGALT2	0.0668610722339911	0.123004594795154	0.586740404460883	116.287730258592	0.0601891713487915	0.200763534604264	0.299801313358193	0.76432871346649	0.908597987920293	0.145196505422694	0.10855963065443
TSEN15	0.343030498508	0.0773194805749435	9.14189338834379e-06	94.9102409359553	0.471860994140409	0.135242392881412	3.4890021101162	0.000484827321683487	0.0135059722717617	1.27091125846635	1.31717042429984
C1orf21	0.0518842246389773	0.0364222379185999	0.15429585456994	681.323144839426	0.0356271065167112	0.0714922440158923	0.498335267092631	0.618247754361211	0.837456669537	0.0841482622508897	0.0364488496226736
ENSG00000285847	-0.0183367701198752	0.0737313973557131	0.803595245230557	55.4619064722952	-0.0634496760908943	0.128217074515059	-0.494861361724814	0.620697986456679	0.83808840476496	-0.20208476086084	-0.254426702770488
EDEM3	-0.0736586542528906	0.0335007834626054	0.0278982379944484	113.577909256222	-0.113665677860657	0.0633757661842166	-1.79351958491926	0.0728898818990399	0.299138551040788	-0.427586410246597	-0.401853848357211
RNF2	-0.234288650016409	0.119833883209003	0.0505698650441158	17.6524973597248	-0.331462688565441	0.216247393384583	-1.5327939143107	0.125326640576499	0.396078155076252	-1.08234229127205	-1.04127535691829
TRMT1L	-0.0279698422037092	0.0545237277405122	0.607961970810679	55.8392698279065	-0.0487141863064018	0.101720354608862	-0.478903032669507	0.632007613405661	0.842478073341697	-0.241350842947514	-0.211165369307293
SWT1	0.0856068471111913	0.0417791882764584	0.0404590949945447	133.425326953058	0.0977591401447354	0.0752480695074218	1.29915811508086	0.193889672360488	0.495238805215779	0.221607553601366	0.218859795226742
IVNS1ABP	0.144143538895365	0.167159494061138	0.388516176027889	12.3973347543395	0.188838350401785	0.29592324101753	0.638132881190626	0.523387183958269	0.779289874534282	0.460213319724201	0.486255595713893
TPR	0.00284930081302201	0.0465997793886694	0.95124446106166	126.726299684234	-0.017163467094925	0.0796196608009499	-0.21556820165102	0.829324344422272	0.936231857928621	-0.115726640304335	-0.118536878176463
ODR4	0.00501575482153752	0.034929457085849	0.885818945510655	97.836953991761	-0.0203957710673917	0.0687162780188454	-0.296811347404441	0.766610541692729	0.909528394662844	-0.106895795876405	-0.128026469771473
PDC-AS1	0.513615402516958	0.142008473749062	0.000298274440946333	56.7578862357992	0.732825501967599	0.224586963114743	3.26299216928809	0.00110242565964765	0.0227173087054305	1.96624508191027	2.08332565634727
LINC01036	-0.0545406755374769	0.156810507611401	0.727980901566266	20.8022839871229	-0.0879911506641922	0.253128675173104	-0.34761431356609	0.728129855255748	0.894338912966249	-0.349658194300771	-0.326477033687298
BRINP3	0.0997303714175331	0.0444942127008921	0.0249986594087825	596.273420923653	0.119686199313711	0.0803972355154559	1.48868550698739	0.136570203192964	0.41651995923086	0.27917750220547	0.283234568814149
ENSG00000225811	0.100331555545727	0.10961431568887	0.360026630567815	10.1948887417245	0.10839461281183	0.21336212006892	0.50803119493196	0.611431466464361	0.832707776628478	0.281628033575052	0.250084052874022
BRINP3-DT	0.13083281942845	0.0953446005878969	0.169998056757308	13.1206213898479	0.254271506008557	0.203736885570961	1.24803864207493	0.21201690635062	0.517051930744607	0.405956505421139	0.678358172937536
ENSG00000241505	0.42042933769359	0.11574229285698	0.000280731270384839	10.6799222445214	0.580540734289374	0.221013538713693	2.62672023473377	0.00862121828107446	0.0866414042045392	1.58640242747513	1.63623891459363
ENSG00000285280	0.432625715626852	0.285574424360852	0.129789730406345	5.62228176945468	0.742348670449542	0.4566031863691	1.62580703028528	0.103990712337709	0.359542652625136	1.63611699131518	2.11128434474846
UCHL5	0.00236069877197023	0.0978102866598117	0.980744538089246	29.1635962550445	-0.0446851555485159	0.1664568750823	-0.268448843139838	0.788353847305612	0.917505960170357	-0.117718267449309	-0.199336699497227
RO60	-0.0152105126131505	0.0416509432507438	0.714969499147356	68.6358050528133	-0.00115859148935938	0.0830791258865704	-0.0139456388953975	0.988873350689358	0.996063618850914	-0.189341589958056	-0.071548805792334
GLRX2	0.419109774760473	0.237892517590111	0.0781096759002996	6.95680169662282	0.619843444346302	0.381000060273649	1.62688542332803	0.103761434395041	0.35909424995105	1.58102365879165	1.75162616473916
CDC73	0.0759915292660474	0.0298257268264374	0.0108388531865538	168.95148137275	0.085877302238258	0.0609739850077679	1.40842528542816	0.15900517630926	0.449141348911602	0.182413840888421	0.183976383861027
ZBTB41	-0.0491983286004192	0.0646815345390391	0.446881670653964	53.3696663864611	-0.0970769413078502	0.118388920759221	-0.819983328552214	0.412225611174123	0.704576413507097	-0.327881856332945	-0.353151642034942
ENSG00000290127	-0.351686898368173	0.0927424254529188	0.000149389461316845	24.3306147300921	-0.514259367707119	0.176588085395521	-2.91219742575091	0.00358895719001582	0.0503094891814718	-1.56087802904029	-1.57794079579872
CRB1	0.153759213590082	0.04778227307669	0.00129126828538714	885.306848700372	0.187608158013118	0.0794633944087939	2.36093813269517	0.018228771391682	0.134713671424931	0.499408487018249	0.482643923219232
DENND1B	-0.0121111352835688	0.0459686385599897	0.792192063918336	93.0364735249293	-0.0258052719462762	0.0842499806239092	-0.306294099478438	0.759380731406033	0.906853894340699	-0.17670798734595	-0.143908006443376
NEK7	-0.0544561604574582	0.0313401417228719	0.0822839630765285	211.507538431947	-0.136215067317673	0.0632083108949598	-2.15501830991871	0.0311604014347273	0.185795548137217	-0.349313696092858	-0.468055696477526
MIR181A1HG	0.572321121864777	0.417192116555144	0.170113036555289	6.49141281979893	0.639343515999627	0.577313411469029	1.10744615194848	0.268101081400465	0.580933642108354	2.20553983386558	1.80887564301836
LINC00862	1.03732059696987	0.188098718473551	3.49242420981532e-08	33.5904457761266	1.49951550304635	0.299234535133565	5.01117126195688	5.40997397452734e-07	0.000112416076853046	4.10095880310367	4.3342200809405
ZNF281	0.190848790000188	0.120157056181203	0.11221223941929	14.8100096069009	0.263395114561527	0.207431951805766	1.26979046510714	0.204159278018573	0.507453725481736	0.650592069909032	0.705143809368369
DDX59	-0.0570632076943431	0.0708136658980755	0.420345508778849	31.0231171159004	-0.124027685730935	0.131426921917824	-0.943700757204706	0.34532258696985	0.653988494020102	-0.35994047537121	-0.432275251675349
DDX59-AS1	-0.138701947376592	0.118456705417374	0.241635612011597	22.2155137830228	-0.261850006681282	0.210271998090661	-1.24529185559164	0.213024488326434	0.518216093650091	-0.692714218359744	-0.836902276124792
CAMSAP2	-0.0380943363557919	0.0208222730625715	0.067324827095105	350.314475475984	-0.0624586238425072	0.0518722723821086	-1.20408497592733	0.228556736239362	0.537355521308184	-0.282620047101907	-0.251517112222501
KIF21B	0.123413889619755	0.065031021408702	0.0577264513752345	51.7120236495774	0.164234677795056	0.114708023008407	1.43176277899079	0.152211722858122	0.438749825374392	0.3757156534553	0.414022660085307
TMEM9	0.161018311777244	0.0548003467858126	0.00330047567960941	36.2734155080805	0.248703987623199	0.11806741877093	2.1064573970718	0.0351646400518041	0.197408170016683	0.528997837415686	0.662012719005972
IGFN1	-0.180267446943807	0.220861699097244	0.414385425059896	7.42762407863504	-0.266661607456239	0.373302289548422	-0.714331561638197	0.475022180271673	0.748800990984504	-0.862142444763123	-0.851028461861506
PHLDA3	-0.181011408728823	0.139467678446361	0.194330795833042	12.6559572469213	-0.333458332230551	0.262425423331323	-1.27067845789295	0.203843062344778	0.507453725481736	-0.865174962766263	-1.04713428711557
CSRP1	0.419427721923029	0.0656462279313598	1.66741849629043e-10	334.168452915177	0.605671289776805	0.11725635808767	5.1653598973623	2.39976723483653e-07	5.55880508659675e-05	1.58231966688496	1.71001870454003
CSRP1-AS1	0.289379298573241	0.0990791217135707	0.00349258307747542	36.8268810326803	0.376539942257681	0.167106276720647	2.25329622349941	0.024240477721593	0.159980359741294	1.052219609286	1.03732117111105
NAV1	-0.0320376346860047	0.0512148312030917	0.531607619042456	416.019224661946	-0.0993072999874041	0.0823044675621907	-1.20658456252531	0.227592174879474	0.536758716759974	-0.257931874640344	-0.35969966262943
IPO9-AS1	-0.342995940940375	0.0899621240036188	0.000137473303250417	39.3583286788513	-0.481552695806817	0.153630333258905	-3.13448969088209	0.00172153302791981	0.0305978134396313	-1.52545217062235	-1.48191858953047
IPO9	0.0861581171050516	0.034754834115009	0.0131741918193707	156.020117276386	0.106611501206086	0.0632292815132771	1.68610964183896	0.0917746832281216	0.3386648721123	0.223854626253004	0.244849087025833
SHISA4	0.0765778373317823	0.0942854881864586	0.416681967555065	35.0255246277503	0.136175177806533	0.166895818656335	0.815929235992056	0.414540609722393	0.70639879587282	0.184803734832623	0.331643899449097
ENSG00000223774	-0.560072815404815	0.125531164228431	8.13409762054066e-06	34.473345401858	-0.807901577323322	0.204531101403205	-3.95001822109517	7.81452439885473e-05	0.00370860345404344	-2.41029537512237	-2.44003318192658
LMOD1	-0.369164966118785	0.176753978797243	0.0367454751708072	46.5627633342359	-0.550669847644071	0.270037435106142	-2.03923521724913	0.0414265576723228	0.217048794373827	-1.63212168184796	-1.68483686353344
TIMM17A	-0.141718548673179	0.115365255589848	0.219284265763547	19.2097642594314	-0.223827529475833	0.19708311055375	-1.13570122192074	0.256081629031324	0.567094068423816	-0.705010411422946	-0.725273610261735
RNPEP	-0.0364568492165513	0.0798456448526567	0.647964631656811	22.5323016402756	-0.0775895370227328	0.154872296833855	-0.50099041990686	0.616377865197161	0.836478989169794	-0.275945363899526	-0.295939353374014
GPR37L1	0.243561645674031	0.0736671957740328	0.00094556068024792	334.570411272303	0.363082641566744	0.130762982855915	2.77664698094885	0.00549227960159968	0.0658184772709697	0.865458864208814	0.997812421743404
ARL8A	0.118073589530031	0.113213973065253	0.296983411795032	26.3658798587863	0.147255599975693	0.188418384157223	0.781535202280568	0.434487780837068	0.719689422220097	0.353947658794235	0.364174466493939
PTPN7	-0.322197560034461	0.124038036276798	0.00938858096558147	12.1393980640517	-0.57968184346742	0.243692168328378	-2.37874629883998	0.0173716273494058	0.130912583705122	-1.44067434223964	-1.77001201848944
LGR6	1.22158621759718	0.354601298846624	0.00057115029718056	13.633173115975	1.73479069443837	0.510829364131352	3.39602774673755	0.000683714283159317	0.0167455309397688	4.85205761377763	5.02495507918528
PPP1R12B	-0.0578980725062757	0.0368752138591561	0.116389961094628	369.720506853099	-0.12086400759474	0.0689222887813021	-1.75362730593951	0.079494389001141	0.314197403240873	-0.363343529968054	-0.422987135920677
PCAT6	0.167660877842	0.142046596848045	0.237871738800341	5.59732762218496	0.215869891865256	0.277235814173938	0.77865081215596	0.436185438480313	0.720179977299232	0.556074095342023	0.56561641414465
ENSG00000291234	0.494873545694491	0.176002802386343	0.00492748148129393	5.21979309111205	0.691973172921362	0.342150437451515	2.02242375627364	0.0431325928871593	0.222236934299629	1.88985000440611	1.96338894196149
RABIF	0.0508345260964232	0.126388373877685	0.68753030873213	7.44511321845208	0.0539181567982751	0.243805926152593	0.221151953314412	0.824974118673312	0.934869219412454	0.0798695078951155	0.0901488105466427
KLHL12	0.111919376096562	0.0873108466601987	0.199895401917535	26.431736644149	0.150749318512306	0.160900157602899	0.93691218677582	0.348803729917355	0.656533462599204	0.328862011375169	0.374431534623294
ADIPOR1	-0.0289538578282753	0.130447947397551	0.824347221545089	14.9635651251496	-0.0839644101285404	0.225915571194565	-0.371662783953161	0.710143937271978	0.885486571977855	-0.24536186227266	-0.314655087648834
CYB5R1	0.07657978582034	0.0647487794053156	0.236919465010847	27.9205827439927	0.141831569544483	0.127032009609199	1.11650260419254	0.264207056094583	0.576474012139663	0.184811677211855	0.348250273092098
TMEM183A	-0.252235225627161	0.216869078231019	0.244798658101302	8.94610234430981	-0.400638580552953	0.365399623766111	-1.09643949937233	0.272886486124192	0.586535754325347	-1.15549566383833	-1.24436608377252
PPFIA4	1.58497160650124	0.55306920477135	0.0041599048946415	20.3437633849332	2.37493880460447	0.726652026727581	3.2683302560922	0.00108184048508342	0.0224469986112022	6.33327984336625	6.90434024145344
ADORA1	0.666183547443089	0.0924480283917097	5.76054295653885e-13	56.3768532045042	0.972060763687869	0.159168786146161	6.10710672125908	1.01453405296654e-09	7.54492956232481e-07	2.58813945271381	2.78568686624252
CHI3L1	-0.191316697038773	0.160288610177634	0.232643723018982	418.827365072092	-0.286388522395085	0.250184756973283	-1.14470811835138	0.252330087349334	0.563735259567946	-0.907181115443602	-0.908943920244684
BTG2	-0.0160172253293405	0.0893796294447524	0.857777187321829	27.9044607355491	0.00534991041671908	0.164342734565838	0.0325533734780093	0.974030752678493	0.990967526272196	-0.192629891702153	-0.0524407560822378
PRELP	0.586251595899557	0.169286426181541	0.000534039450727792	32.174237047295	0.857275696358816	0.269481899695989	3.18119954373907	0.00146666569616831	0.0274853929533928	2.26232287588952	2.44869399074657
SNRPE	-0.444933936789013	0.107618069905114	3.55915010615079e-05	14.3498462526795	-0.677647689023952	0.19234213403399	-3.52313699973922	0.000426470851644136	0.0123484285527288	-1.94096922249419	-2.05762601535062
SOX13	0.279377899255401	0.0496942230130863	1.88825751084098e-08	105.943827271622	0.365985436052518	0.0953056030397307	3.84012507533212	0.000122971643052666	0.00502193444027217	1.01145216114711	1.00633461965205
ETNK2	0.25993585454689	0.181691539703773	0.152532359603673	13.9687031232257	0.409330553034251	0.300595877198073	1.36173042973749	0.173282974246195	0.468595126761921	0.932202995687391	1.13358981015961
PLEKHA6	0.245127413101032	0.0490116206181809	5.6911307356757e-07	337.053032774317	0.328439280588917	0.0890376827182538	3.68876716646157	0.000225343318234333	0.00784261351391902	0.871841205354216	0.896104367687079
PPP1R15B	0.11995442293791	0.0582380870786338	0.0394248724750539	45.8490323887976	0.142492172191716	0.111584986219212	1.2769833740158	0.201608117067131	0.504339485057361	0.361614263833872	0.350189709909373
PIK3C2B	0.205938675044264	0.088885963447637	0.0205099237561498	65.6253101460074	0.275178268460747	0.142179978842031	1.93542206646749	0.0529385236238481	0.249923601338113	0.712101073440058	0.73973749831509
MDM4	0.014748384257622	0.0409625840536097	0.718813286871811	175.797125550439	-0.00323874239294915	0.0689720448511006	-0.0469573201713979	0.962547243549151	0.986145877708403	-0.0672239006564145	-0.0776558374017392
LRRN2	0.554058725811967	0.120010129814266	3.89765728979731e-06	75.5257161875148	0.7586487248444	0.193568857373938	3.9192705641633	8.88173651017725e-05	0.00404835280286466	2.1310991220897	2.15913902070136
NFASC	-0.213539915531014	0.251752909728095	0.396319746326709	46.9931813689877	-0.311969841292724	0.396950631167383	-0.78591597241012	0.431916716432553	0.717575920422337	-0.99776683035908	-0.984047088408374
RBBP5	0.087210849280478	0.0650468130877288	0.180004957101608	36.9985008543359	0.0887251693060098	0.111591396919831	0.79508969109645	0.426561330879577	0.714491733055128	0.228145746225515	0.192337322566065
DSTYK	0.0719697889340262	0.0363027335475629	0.047424478781914	93.8538572138257	0.0826946707502552	0.0703865760870736	1.17486423331568	0.240049036954024	0.550006955109513	0.166020525792871	0.174632623720943
TMCC2	0.0107442587185136	0.125128634933961	0.931573172555924	34.1475231863025	-0.00699228908441821	0.204535239644606	-0.0341862316565487	0.972728645670834	0.990433488012086	-0.0835454147835467	-0.0886757245900296
NUAK2	0.629603811719001	0.139116787879711	6.01898555916862e-06	8.03688953777801	0.935575717114616	0.249846818145229	3.74459728588895	0.000180683355998949	0.00663131381887052	2.43903406938949	2.67857188131092
CDK18	0.357603766668901	0.110397532402261	0.00119849959367051	55.0068076785749	0.523365723446307	0.183432620633645	2.85317694114823	0.00432845133146839	0.0562658852931447	1.33031444146935	1.46838109337301
ELK4	0.0327041190807996	0.0755319444062733	0.665026435349391	20.2583939956994	0.0432914424632352	0.146251454560517	0.296006918996637	0.767224797464883	0.909528394662844	0.00596680645732604	0.0589502661351715
NUCKS1	-0.0247901510435297	0.0243058470002726	0.307763835945328	225.567736160305	-0.0487526439866334	0.0514778657241163	-0.947060320020102	0.34360804277956	0.652753649431996	-0.228389867152948	-0.211278275668267
RAB29	0.161953633804809	0.0546831638195461	0.00305972840114952	42.4343324312111	0.225914949123141	0.109583547472678	2.06157725619776	0.039248001224885	0.209115481639376	0.532810373145955	0.595107294871777
SLC41A1	0.169043211426318	0.0488510263952686	0.000539409626610618	73.1683753274588	0.22327592970005	0.0857357816462429	2.60423274171939	0.00920802039224418	0.0895387955902204	0.561708728148733	0.587359503590462
ENSG00000286619	0.310834630591626	0.275601623246171	0.259387350146991	165.633607490148	0.414016296851687	0.436027569126807	0.949518622597191	0.342356905121618	0.651810618136258	1.13967528499351	1.14734649750247
SRGAP2	-0.114756869047182	0.26408463111214	0.663892138901119	16.7705224738617	-0.179677367090308	0.41162495266813	-0.436507471001575	0.662468579908062	0.859724562279658	-0.59510990240821	-0.595654919241065
IKBKE	-0.0574120272361671	0.217949277196477	0.792227482976337	8.44913079587149	-0.109765689851146	0.352259000971014	-0.311605067716006	0.755340682398046	0.90548603056625	-0.361362324667416	-0.390404029976592
EIF2D	0.120362549837774	0.0599962483613248	0.0448383334231364	44.5905717508258	0.172768931689364	0.11020184263068	1.56774993561919	0.116939502876239	0.38266678453943	0.363277860266284	0.439078033810975
DYRK3	0.0847126477538137	0.118159912460789	0.473415923185813	23.9403842606039	0.0974143729290738	0.190648701386892	0.510962688024749	0.609377183844799	0.831370049988125	0.21796264104771	0.217847606985832
MAPKAPK2	0.0267306306716704	0.0442994880835985	0.546237824523327	62.5294982381201	-0.000652338093550963	0.0804454331814166	-0.00810907552800221	0.993529964742366	0.997856929758508	-0.0183821742391111	-0.0700625167518441
PFKFB2	0.43546952231827	0.124341481501603	0.000461422157200033	96.5560107637642	0.596037491848591	0.185234466206508	3.21774615737064	0.0012920210794307	0.0251117714612873	1.64770884342758	1.68173522358454
YOD1	0.362187805044372	0.115026982900753	0.00163987024641789	23.2744484920995	0.503652851727732	0.184139697561472	2.73516714971032	0.00623486069256651	0.0710472432144878	1.34899978147026	1.410506863917
CD46	-0.0935847609762575	0.0502695236601156	0.062651031400787	101.375906255507	-0.161725157323911	0.0857119372992391	-1.88684519822826	0.0591811498469882	0.266315174311447	-0.508808696912612	-0.542949746595724
MIR29B2CHG	-0.0932641101832972	0.0497194145987868	0.0606815536997304	242.704969599893	-0.164264779113574	0.0895546349265815	-1.83424095523633	0.0666182344756293	0.285420149527181	-0.50750166835018	-0.55040572035159
PLXNA2	0.131551991497186	0.03997982557411	0.00100023947040585	418.282205208269	0.150948855013834	0.0752755405597321	2.00528423829856	0.0449326688691772	0.227725470273125	0.408887976216716	0.375017345835337
HSD11B1-AS1	-0.586746214201432	0.139004114527735	2.43144506787053e-05	10.5954959688985	-0.821811070451557	0.24095233411527	-3.41067901860792	0.000648013286609979	0.0161774341692562	-2.51902080119244	-2.48086950493484
G0S2	0.53427450719206	0.257506076023604	0.038004750302162	12.6159828503341	0.8589481216704	0.398911516029898	2.15322969419119	0.0313006310639339	0.186353854069745	2.05045519608258	2.45360399714302
UTP25	0.176877720144936	0.133833386317082	0.186292628740597	10.6878067664804	0.271193607847332	0.227199769509905	1.19363504827635	0.232620757849159	0.540802396145089	0.593643552239823	0.728039093032626
SYT14	-0.445079298224102	0.234907107480752	0.0581317053677121	23.6926046223302	-0.768777127038791	0.332307826873148	-2.31344875103486	0.0206979793652883	0.145661790298393	-1.94156174105865	-2.32516927749739
HHAT	-0.0622037210238262	0.103386505398525	0.547399217694149	55.5867319150419	-0.129066583284696	0.16715584737537	-0.772133223642848	0.44003552645426	0.723092572561251	-0.380894104349225	-0.447068748908781
RCOR3	0.116159210927198	0.0340265123675326	0.000640670191351092	164.331507101218	0.138072450984442	0.0676955962664707	2.0396075756678	0.041389426912534	0.217048794373827	0.346144317688756	0.33721402767834
TRAF5	-0.130985149053587	0.180557906706289	0.468177993283309	11.7209584029434	-0.250051441400886	0.312222348126393	-0.800876179752708	0.423203331358898	0.712482196127872	-0.66125920237311	-0.802263341522183
SLC30A1	0.293992819789125	0.123984677910093	0.017730297895842	58.9381097326366	0.442476602821176	0.205632281738415	2.15178569765641	0.0314142368220016	0.186505532056673	1.07102512648705	1.23090196834311
LPGAT1	-0.0697686451672563	0.100314771095793	0.486743748129561	59.9655095624198	-0.118733404267415	0.161324489519564	-0.735991197746921	0.461736054614782	0.739235331043753	-0.411730054688876	-0.416731983063919
INTS7	0.14645252190822	0.0969397968269752	0.130850254932495	26.8688583441745	0.217219401761943	0.175722978303327	1.23614682530014	0.21640399207992	0.523349199715565	0.469625137234802	0.569578386125652
LINC02608	0.675953284671943	0.268531699449392	0.011828504469852	36.8825744252071	0.896865799321667	0.428958695259706	2.09079757382858	0.0365462136980363	0.201787486046253	2.62796260576975	2.56492498619814
PPP2R5A	-0.0362548694430666	0.0449209069381688	0.419619061841653	185.141432308819	-0.083004156225349	0.0743255779606492	-1.11676435626635	0.264095092781479	0.576474012139663	-0.275122059111969	-0.31183591672728
ENSG00000234915	-0.275256252545269	0.0935846000334826	0.00326884414747454	15.9424129829729	-0.413874040777122	0.172244889766794	-2.40282333680538	0.0162690448757799	0.126308573678445	-1.24933338505739	-1.28322354061113
PACC1	0.0347960729145557	0.082950922645515	0.674866954928704	17.943835456092	0.0410001074732331	0.161190802504087	0.254357611205476	0.799219295575417	0.922100812156499	0.0144939751780553	0.0522232276364116
NENF	-0.0703017537329656	0.100809824431344	0.485571230897953	22.2728020787064	-0.135409365616874	0.188961308263353	-0.716598370647156	0.473621950139026	0.748423931838493	-0.413903098191518	-0.465690269168364
ATF3	0.647204072534113	0.269437986558701	0.0163033877173661	8.85544264964343	0.947095666822264	0.428806503053541	2.20867841340552	0.027197016932514	0.171636377515151	2.5107758024419	2.71239283962791
NSL1	-0.0751436982490515	0.0575455645650701	0.191616442111357	79.955438965489	-0.11153165761805	0.10409906970121	-1.07139917713168	0.283989982693557	0.597406350373673	-0.433639708607504	-0.395588663915921
TATDN3	-0.188268935504147	0.0788071235258284	0.0168950507815511	36.232268257705	-0.297801321539769	0.142729846878577	-2.08646844407473	0.0369362107461391	0.202604292640895	-0.894757907814952	-0.942450299521348
FLVCR1-DT	-0.0481187036333726	0.167558366995527	0.773977735412232	6.51023011456997	-0.116050303729863	0.287903045658571	-0.403088141927782	0.686883383711974	0.873810636477124	-0.323481116650947	-0.408854775806617
FLVCR1	-0.0880179533128324	0.0781671886199773	0.260156319720549	31.3669210698915	-0.132902639109195	0.135469979260198	-0.981048641440538	0.32656875531534	0.63885041016278	-0.486117417871983	-0.458330871351546
ANGEL2	-0.0524797115123134	0.0449913887536349	0.243436989063968	57.1321328147386	-0.0834926490340656	0.084959076945996	-0.982739596937211	0.32573561702498	0.637880635656654	-0.341257345445341	-0.31327006317245
RPS6KC1	-0.0680549896570437	0.0329920487361534	0.0391345395234802	201.208739985758	-0.124107165439808	0.0646670457185806	-1.91917172124888	0.0549626051057856	0.25488073847875	-0.404744895920552	-0.432508592964944
PTPN14	-0.0515266307304587	0.0514822267061667	0.316893282696102	101.52143558615	-0.124472768884494	0.0837461458005031	-1.4863104169714	0.137197032619201	0.417140266794249	-0.337372421934975	-0.433581953454969
ESRRG	0.0197892558959695	0.0429301553882719	0.644824437739772	731.25220020679	0.00478609555749331	0.0703733343229243	0.0680100723312499	0.945777616290164	0.980400390153328	-0.0466764285917229	-0.0540960375145619
GPATCH2	-0.0313008314772278	0.0624798112870398	0.616388627174106	104.661172854766	-0.0680395810380299	0.107148518197849	-0.635002538368242	0.525426759475499	0.780681399725425	-0.254928536242606	-0.267902020617837
SPATA17	0.105923863198811	0.0844292247411234	0.209628486703213	33.945787782809	0.111169202651839	0.136114613314152	0.81673231069805	0.414081422317679	0.705962048714974	0.304423255021431	0.258229859905054
RRP15	0.0256999090768234	0.125652226311251	0.837937738829073	20.6363265660682	-0.00210399387602162	0.216109636667559	-0.00973577073408433	0.992232101557627	0.997578339400733	-0.0225835752459291	-0.0743243747421586
TGFB2	0.17865169926275	0.0462784044445186	0.000113216111493858	401.393830906445	0.243872888849966	0.0809138762359999	3.01398104002169	0.00257843919162335	0.0401248301515836	0.600874600554829	0.647829289878125
LYPLAL1-DT	0.0478888701492859	0.06903502050458	0.487876940471772	86.7222592626581	0.0367797238595225	0.12009163520098	0.306263827601062	0.759403778147413	0.906853894340699	0.0678625004510937	0.0398327726515029
LYPLAL1	0.0812309031346456	0.0354915467157896	0.0220944953871698	204.03580502541	0.0930192146339474	0.0678640565071452	1.37066982761565	0.170477904588095	0.465658765093715	0.203770442667868	0.204944038023429
ENSG00000277007	0.395716254653835	0.11989135528143	0.00096470159048648	8.13328910383654	0.569182033607346	0.244377006448254	2.3291145180955	0.0198529997734421	0.141749816472328	1.48566759036307	1.60289136082376
SLC30A10	-0.0480486627792235	0.0754705659509775	0.524350026265063	107.78418133435	-0.112664507540197	0.12629205140566	-0.892094999536508	0.372342014914542	0.676506708337724	-0.323195617912382	-0.398914552567231
EPRS1	-0.0243482687808917	0.0473313623165236	0.606957354599645	110.791974717794	-0.0548343051718678	0.0808681842437452	-0.678070191443788	0.49772718965227	0.761586941015483	-0.226588677974004	-0.229133180825303
BPNT1	-0.00353272711812802	0.0831225389667945	0.966099927503931	16.9177021828254	-0.0164907279966198	0.142547152836786	-0.115686126789929	0.907901301640467	0.966230729244543	-0.141740899353069	-0.116561810439241
IARS2	-0.00632791108303186	0.0568204458674494	0.911325488080976	50.392851582583	-0.0165131378446677	0.1076449849128	-0.153403689526683	0.878079935504228	0.954495320699058	-0.153134556751051	-0.116627602613335
RAB3GAP2	-0.0193827686259972	0.0349363317317379	0.579029670025802	175.388771737899	-0.0602702440688424	0.0717939487631079	-0.839489192434737	0.401194851440899	0.696765394648464	-0.206348433222729	-0.245092335814169
MARK1	0.00982099043361788	0.0743377489856136	0.894894834774976	164.640579990837	-0.00625580524745968	0.117294070642749	-0.0533343690194999	0.957465496642944	0.984831517205155	-0.0873088173561878	-0.0865135112312007
MTARC2	0.17153622705647	0.0598895772091923	0.00418052935778661	129.460530923984	0.245003491393426	0.104306888995768	2.34887162058266	0.0188303980206994	0.137719215337724	0.57187069470779	0.651148580540486
MTARC1	0.00463768745385446	0.0563151209758898	0.934366457270509	44.3354244876509	0.0298816648833105	0.114433192508502	0.261127599678654	0.793994108383138	0.919343660788188	-0.108436864412438	0.0195810379631355
TAF1A	-0.260887652176672	0.148628824698465	0.0792086090132092	6.13367798924693	-0.354746464295487	0.281749072883791	-1.25908653634436	0.20799907690952	0.512437925799355	-1.19076446367552	-1.10963326024363
MIA3	-0.0438758852191657	0.0497079654618511	0.377412906575471	82.7668740991126	-0.0810877669999246	0.087906239689879	-0.922434713235272	0.356301869940171	0.663405203535539	-0.306186648730305	-0.306209666460824
AIDA	-0.0471714389385881	0.108141919461227	0.662692072920111	25.3124845980492	-0.105974139132874	0.190943536916754	-0.555002493638083	0.578892954808592	0.815152656345604	-0.319619900525965	-0.379272568290236
BROX	-0.0455336264405569	0.0765956339160217	0.552199373537286	29.9968008029828	-0.0878644094444217	0.141516179846841	-0.620878895540532	0.534679308007485	0.78763747103271	-0.312943891104402	-0.326104939223373
DISP1	-0.109292962893323	0.0800012742337556	0.17189493874754	120.934676221711	-0.165685275256452	0.121195558678744	-1.36709032131811	0.171596996619099	0.466551002930128	-0.572838067869427	-0.554576098005742
CAPN2	0.298834114646034	0.0531436725152231	1.8752131465674e-08	355.763133495645	0.407725435348449	0.0946466524420542	4.30786958469633	1.64834522214827e-05	0.00119150656078643	1.09075908877892	1.12887740952219
TP53BP2	0.0014988528934739	0.0415995618508556	0.971258041550195	236.141427880721	-0.0146209855878698	0.0746316543147798	-0.195908635847756	0.844681677819824	0.941715985561944	-0.121231301579707	-0.111072508690999
ENSG00000291068	-0.141629714616248	0.0619481210865334	0.0222388606052864	31.8749108089029	-0.26412025190094	0.12103532866187	-2.18217486432247	0.0290966296462832	0.178832264855146	-0.70464830831179	-0.843567398012647
ENSG00000290989	0.124329443889713	0.0779304426964193	0.110625065402533	24.7337660437032	0.18562267311525	0.146567893353189	1.26646203932227	0.205347711796508	0.508689194895628	0.379447612357519	0.476814817739263
FBXO28	0.0586015020787125	0.0498476742358611	0.23975013391703	90.5787852722204	0.0458592006013418	0.0871608925454754	0.526144228931744	0.59878800032399	0.82727187724935	0.11152905677336	0.0664888442679706
DEGS1	-0.0051726693646199	0.069286922851664	0.940488590791128	29.3434635057863	-0.00103703293554266	0.131739304589183	-0.00787185676117351	0.993719231891289	0.997871527371711	-0.148425590000844	-0.0711919269095226
NVL	0.038451849853323	0.0509665459538373	0.450577417790209	75.9898890909541	0.0238292194012741	0.084088165779478	0.283383745862247	0.776882686856404	0.913029390774432	0.0293955596486114	0.00181190601736625
CNIH4	-0.0495345687997535	0.0653194433906101	0.448245431974943	28.4518920321367	-0.081689342365844	0.115035419073457	-0.710123395244732	0.477627619602592	0.751127241511922	-0.329252430034979	-0.307975807450293
WDR26	0.0548668788438078	0.0306603898459418	0.0735337438379572	129.139273882537	0.0570396705626987	0.0637811562749733	0.894302861440599	0.371159869394751	0.675488015784111	0.0963060810467837	0.0993131376133138
CNIH3	0.0214282567568308	0.0496430382830838	0.665998165898779	152.750003690758	-0.00793617535810587	0.0859964452915188	-0.0922849233035514	0.926471666710655	0.972805577069299	-0.0399955751959808	-0.0914468424445788
LBR	-0.144909933039065	0.0622164707771241	0.0198524484327193	44.8619415293705	-0.228074804642414	0.111714271992797	-2.04159057364774	0.0411921611271433	0.216454160180935	-0.71801905076359	-0.737743015078178
ENAH	0.0865942398581662	0.0477309428977118	0.0696444792392792	249.12533341473	0.097233868615342	0.0789100743172182	1.2322110890995	0.217870242035349	0.524715616151266	0.225632338666513	0.217317671610619
SRP9	-0.0242127033419408	0.0552212327122502	0.66104758882202	62.9370926304677	-0.0493740722564122	0.105416344046587	-0.468372079329482	0.639518531091788	0.847070756232897	-0.226036089598496	-0.213102702001937
EPHX1	0.0888859382160734	0.0448762701110543	0.0476261519877776	258.658313588208	0.125023017260123	0.0726749234607012	1.72030476685303	0.0853770574237915	0.325256894418488	0.234973700908626	0.298902718579695
ENSG00000242861	0.114477626965086	0.0923365508396347	0.215054301590747	12.9675437471707	0.144196730303924	0.168375327389269	0.856400593482167	0.391776236528931	0.690507449439166	0.339289888144652	0.355194053706431
TMEM63A	0.167349083962428	0.0509485638992265	0.00102102844893801	106.3212530803	0.203603879811539	0.0778157335920457	2.6164873144928	0.00888396653688347	0.0881271660020697	0.554803169103452	0.529605121308097
PYCR2	-0.147701649163157	0.101064479440486	0.14388936713754	13.4103168307529	-0.145944506080831	0.205144388155822	-0.711423341349098	0.476821939066777	0.750538440645312	-0.729398572637534	-0.496619965524468
SDE2	-0.0206400157726414	0.161524905603476	0.898321297817962	7.28145927126234	-0.0639934870613882	0.290943222515884	-0.219951805400432	0.825908689218996	0.934958505318004	-0.211473191890965	-0.256023255588179
H3-3A-DT	0.298685738975498	0.0966364757787603	0.00199606077816353	12.9259592513481	0.420757171770481	0.16625463108421	2.53079970781303	0.0113802813288646	0.101408961456974	1.09015428366501	1.16713676182084
H3-3A	0.093268355091586	0.0698814595648517	0.181985934639287	40.9432362580427	0.125266111064716	0.135800165734565	0.92242973627559	0.356304464942053	0.663405203535539	0.252837196507365	0.299616407930856
LINC01703	0.346535672972565	0.143035977272285	0.0154049283676438	5.51985996237033	0.422389685372704	0.279647912316959	1.51043389479682	0.130932745285795	0.406826842095579	1.28519896098284	1.17192959303051
ACBD3	-0.0358294054087002	0.0631221155855401	0.570292699217418	62.9897418872532	-0.0771045842850707	0.0981694918950383	-0.785423075913544	0.432205555464134	0.717750809647223	-0.273387793495252	-0.294515600081472
LIN9	0.0736434509573774	0.184958498169042	0.690510753259941	7.97653265720178	0.0840092685971331	0.305407043594239	0.275073120804466	0.783260061779039	0.914536457361147	0.172842664132783	0.178492098815123
PARP1	0.175101972163118	0.0595321541442716	0.00326836989750414	61.9169327464269	0.260224901631014	0.119037608558739	2.18607299643966	0.0288102652433296	0.177380848753049	0.586405293726601	0.695836508373151
STUM	0.688045519737963	0.201047958073678	0.000620947912536644	31.3094673719268	1.0291654982506	0.308266196756059	3.33856098748644	0.000842135417198166	0.0189635264300294	2.67725266511753	2.95333836615026
ITPKB	0.246405875760473	0.0453579822303475	5.55793133908873e-08	978.433596386579	0.324233857554854	0.0863199283851601	3.7561877496946	0.000172521286813363	0.00648293567187309	0.877052442153179	0.883757834867933
ITPKB-AS1	0.155850362585358	0.0733787270582329	0.0336770427140964	22.8154677422536	0.190879307783439	0.159661801257685	1.19552270035693	0.231882872530583	0.54029710128933	0.50793237507695	0.492247560634181
PSEN2	0.05348180413647	0.0798538705668353	0.503019772417281	23.0282204982552	0.0723746912227542	0.13967524485738	0.518164054744667	0.604343811743835	0.828824425889584	0.0906602749445154	0.144334609728738
COQ8A	0.289721453743154	0.125151606733202	0.0206149068543571	13.473580458673	0.402953910542121	0.22572912420267	1.78512149004012	0.0742416129139907	0.303101413023603	1.05361429343985	1.11486888121445
CDC42BPA	-0.0685686754655362	0.0329090545942726	0.0371983117414542	832.989543012249	-0.13051649404506	0.0657705213919622	-1.98442237164644	0.047208774101624	0.234138286435924	-0.406838768876915	-0.45132548375868
ZNF678	0.0652468114950567	0.0451957716194525	0.148837852478587	73.2310992632852	0.0518731197636502	0.0869692601080287	0.596453502067468	0.550872307761624	0.798832687671567	0.138616497079285	0.0841448683368225
SNAP47	0.0589937584032684	0.0808932534904539	0.46583095941177	23.4839970657813	0.069125718618617	0.14358276604416	0.481434649318268	0.630207615548876	0.841423750435625	0.113127961972552	0.134796081366533
JMJD4	0.0218600044181641	0.10140839015155	0.829327572172348	10.6073212873874	0.0150163806780973	0.188851964889767	0.0795140293449547	0.936623773140879	0.97671541804285	-0.0382356964197085	-0.0240613537341985
ARF1	0.283564975555668	0.100632805078186	0.00483511396671674	33.7353184861068	0.433659469418284	0.166776611516566	2.60024151752962	0.00931581705671301	0.090212699728732	1.02851941448838	1.20501610001361
C1orf35	-0.0645901690192206	0.0644692140947203	0.316403405278971	28.0072067463111	-0.0823986954653777	0.115560345134027	-0.713036079719316	0.475823431353281	0.749708417152304	-0.390621682640681	-0.310058368765246
MRPL55	0.367216005172446	0.172416883585663	0.0331869184205918	9.49118069549839	0.5080400400475	0.308735777784028	1.6455496142818	0.0998565199570249	0.351688092470778	1.36949560224882	1.4233870341484
IBA57	0.157705925821227	0.0843054110619532	0.0613935952170838	15.8612192528425	0.196923695150266	0.152802321878885	1.28874805519221	0.197485690045098	0.499458170813894	0.51549597448766	0.509993035082692
OBSCN	0.360317589641268	0.150508013146603	0.0166653242784162	5.16870924527959	0.510313674597904	0.274930223917312	1.85615705442187	0.0634311753800722	0.277917056781525	1.34137645727015	1.43006210663645
ENSG00000231563	0.37844729805813	0.0978039232322844	0.000109081571954825	11.4437991096045	0.562443715943957	0.181762939873074	3.0943806055113	0.00197224297640294	0.0332384391730429	1.41527631109754	1.58310860424898
RNF187	0.220318419370004	0.296318876160878	0.457168125438359	9.13430830481951	0.29960308851341	0.472218359694469	0.634458788741837	0.525781453681849	0.78102853120063	0.770715419535055	0.811445347903419
RHOU	0.129118547065741	0.0753036797207848	0.0864116262869602	88.5849820986216	0.181663440489357	0.131746769246599	1.37888345595272	0.167930689834416	0.462259637602915	0.398968832254446	0.465191065465528
LINC02814	0.209116026520432	0.193052305605776	0.278715593172141	28.3250887895265	0.267825434185826	0.294088275305979	0.910697422082441	0.362454822775889	0.668156013803341	0.725052512274488	0.71815060706688
RAB4A-AS1	0.0642560827399633	0.0804141796637623	0.424253254589701	18.4430448116151	0.0857418857021143	0.147352286468169	0.581883646037868	0.560645056850911	0.80418464880715	0.134578113863155	0.183578819883703
RAB4A	-0.0451258778526236	0.0514208974192487	0.380172460740652	126.466304196256	-0.0883553869071045	0.0912252061057454	-0.968541378845291	0.332774063907305	0.643939165831482	-0.311281836737406	-0.32754638026447
CCSAP	0.126820650321191	0.316814091330736	0.688935638711663	8.46706910354832	0.0917831967526181	0.486864664323068	0.188518911883311	0.850469891757349	0.943927387521117	0.389602204307206	0.201315262698503
NUP133	0.05620797402582	0.0434398880382913	0.195691193811209	62.210718302986	0.0525075075982641	0.0908661977680399	0.577855229865603	0.56336186361092	0.805765343834271	0.101772618932585	0.0860073421371237
ABCB10	0.00133041645573271	0.048625978726002	0.978172442931929	67.3634387889372	-0.0317516639259077	0.0857089617858815	-0.370459089275049	0.711040453585749	0.885978977880655	-0.121917877879892	-0.161365780164914
TAF5L	-0.0167774098741537	0.0978027233033836	0.863796522454183	29.7215954607836	-0.0560116557501988	0.162521886394118	-0.344640694203917	0.730364508459515	0.894916821777684	-0.195728536503924	-0.23258971716832
URB2	0.156295083320708	0.0861611276034726	0.0696798738417371	15.4329223779169	0.210715015218122	0.161496523837914	1.30476502038896	0.191972873518548	0.492894197366495	0.509745134365777	0.550482418542551
GALNT2	-0.18538557520124	0.0457301598992576	5.03703785725759e-05	336.341295121821	-0.294903402080888	0.0771427425642651	-3.82282755678817	0.000131930047544767	0.00527001451408287	-0.883004828282889	-0.933942414008642
PGBD5	-0.011564194579167	0.149926475826871	0.938518188183993	24.451364033587	-0.04249200068347	0.251389476979832	-0.169028557575141	0.865774178883126	0.949541608128768	-0.174478561633292	-0.192897904089624
COG2	0.185968717623222	0.0581119805568087	0.00137342443741172	44.7851040822896	0.238186191491447	0.106576908932549	2.23487614603453	0.0254254809954282	0.164950434557117	0.630700043681548	0.631133943179162
AGT	0.00178387672833992	0.0836392150643907	0.982983821694736	298.251831881064	0.0193657392602152	0.144221269623085	0.134277969614514	0.893182773165523	0.960829425327739	-0.12006949471279	-0.0112922463123315
ENSG00000244137	-0.261853981753709	0.20148705023625	0.193735697835892	6.06337870377296	-0.262138840394	0.358100071472229	-0.732026774851759	0.464152225586608	0.740344987488064	-1.194703391586	-0.837750251437734
CAPN9	-0.0558931766342771	0.160191862712875	0.727153907019786	5.52845786154823	-0.0897539491804664	0.293190040733024	-0.306128915416317	0.759506492783637	0.906853894340699	-0.355171224684754	-0.331652363150809
C1orf198	0.0658522069678188	0.0580633915481769	0.256734439824502	142.513000117017	0.0708663159285425	0.0998488837534799	0.709735685213133	0.477868058594914	0.751195673477516	0.1410841946239	0.139906231198747
ENSG00000223393	0.00975499312565418	0.118897112721923	0.934610397435222	8.70044087509615	-0.0415101919756754	0.222919188201243	-0.186211838965615	0.852278640180647	0.944295208610444	-0.0875778338951952	-0.190015451281732
ARV1	0.00532661376821541	0.080841075187056	0.947465448176095	24.1294745276087	-0.0160153270390042	0.145982462149712	-0.109707199092037	0.912641590833441	0.968067388219843	-0.105628680587387	-0.115166099834645
FAM89A	0.435685308563917	0.186986580619186	0.0198042925241822	27.3932403910362	0.610639929877523	0.289266264731584	2.11099600723973	0.0347726550543688	0.196584912164145	1.6485884258039	1.72460593573488
C1orf131	-0.00556173408953005	0.0706236628096918	0.937230115916127	23.4792782453643	-0.0177981615700794	0.126807502002105	-0.140355746222207	0.888378921064672	0.958740865702575	-0.150011485683177	-0.120400252230428
GNPAT	0.052234182579922	0.0480249205735035	0.276750773138045	53.2806119443724	0.0527326418422251	0.0899613448677969	0.586170003568962	0.557761277268341	0.802827943252488	0.0855747518604794	0.086668304734528
EXOC8	0.124149139068702	0.184563139208009	0.50116052513598	5.02230901758041	0.133122824433104	0.348957693818447	0.381487001981291	0.702841914252348	0.881124678234911	0.378712658456955	0.322682617600539
SPRTN	0.226303573146025	0.102583222538564	0.0273805979375228	10.907727748389	0.298384864579687	0.190079601475263	1.56978898452982	0.116464211115372	0.382522349964051	0.795111950301703	0.807868813115611
EGLN1	0.0996448283749592	0.074452823459179	0.180778465754439	106.431387016603	0.126285780005162	0.130035536313562	0.971163603314118	0.331466815213928	0.642968479251046	0.278828813842877	0.302610013077332
TSNAX	-0.0769008796995094	0.0582392403627851	0.186691266283778	49.5424185769785	-0.144534483911773	0.106051427115553	-1.36287165428043	0.172922963545692	0.468285308831289	-0.440802286700391	-0.492480337989977
DISC1	-0.136503312590888	0.243742843049987	0.575458952182783	5.26258987311652	-0.173870569750685	0.42243961475771	-0.411586801229351	0.680642307413826	0.871082533574025	-0.68375219947078	-0.578606975824416
SIPA1L2	-0.474552182098281	0.209501483804872	0.0235035066564823	62.4993696769437	-0.702190823293784	0.337257133282992	-2.08206366595833	0.0373366547827913	0.203214656279679	-2.06169835661213	-2.12968121890392
NTPCR	0.110277193354669	0.0639467915502702	0.0846149356475154	45.5007946699763	0.151068316585544	0.108999010075161	1.38596044570839	0.165758981811885	0.459790815273249	0.32216818807733	0.375368068272483
PCNX2	-0.653369624612413	0.208077707536003	0.00168932250821705	107.036464259311	-0.94971011220772	0.336114987585281	-2.82555121695296	0.00471993416268519	0.0596666187656524	-2.7905894429845	-2.85636317199024
COA6-AS1	0.0990975259950855	0.12510624703815	0.428298326258032	19.7961891193517	0.152428152936528	0.217446727330705	0.700990788905767	0.483308763601425	0.754741477878783	0.27659791387791	0.379360357276491
COA6	0.0890770581158135	0.218298801715232	0.683236186613742	8.74980864363778	0.129843681820287	0.347572589738518	0.373572846805812	0.708722138732977	0.884416128260794	0.235752738956539	0.313055514319875
TARBP1	0.00717864862532972	0.0612903903655999	0.906760848272857	102.968593560278	-0.0207897509964328	0.102119194325462	-0.203583186625761	0.838679233110248	0.939893534843773	-0.0980794634639245	-0.129183139643824
LINC01354	-0.0339875551299901	0.170213133132195	0.841733628608064	15.9133929892985	-0.0539745165438233	0.283743838654106	-0.190222691001302	0.849134630895452	0.943333663965687	-0.265880090489835	-0.2266089618757
IRF2BP2	0.0961494181701569	0.0884658037255373	0.277101310776717	70.9983944091501	0.130261886429524	0.159803525714449	0.81513775022891	0.414993465223005	0.706659154446983	0.264580912152336	0.314283304459235
TOMM20	0.626048686193407	0.23738940015826	0.00835879652881506	16.1165315289369	0.934226476784651	0.35729618377328	2.61471160122286	0.00893028249716722	0.0882103597912615	2.4245427576354	2.67461070074005
ARID4B	0.0205213322006331	0.0227048540989752	0.366085459905923	360.777924946039	0.0119627338974486	0.0497042841365278	0.24067812473849	0.809804594590056	0.927197060332022	-0.0436923578796525	-0.0330264328451406
GGPS1	-0.060990532615035	0.0484101195453114	0.207715701348389	52.4791767516745	-0.109130677170756	0.0882789010605024	-1.23620339469295	0.216382969180926	0.523349199715565	-0.375948936781534	-0.388539721716638
TBCE	-0.0311149081747421	0.0626574497758249	0.619479949084555	40.2674967459757	-0.0516133792387027	0.115581318270645	-0.446554685575092	0.655196619925499	0.855981177774592	-0.254170680431532	-0.219676993559539
B3GALNT2	0.0692947825175579	0.0427768986939404	0.105251327372629	111.599005653422	0.0570188745409307	0.0796832028748258	0.715569561510994	0.474257174166904	0.748777182562449	0.155116733044585	0.0992520834070695
LYST	-0.0396958538627248	0.0511925688950674	0.43809022742704	208.018695442644	-0.0876302445886088	0.0823543602636023	-1.06406320573822	0.287300067625592	0.60105808038765	-0.289148111808908	-0.325417464014823
NID1	-0.467265325329889	0.112468738155997	3.2582280204379e-05	51.0166928444587	-0.713678016298659	0.177661092729372	-4.01707546280711	5.89248591267732e-05	0.00300580599083504	-2.03199585739574	-2.16340600813101
GPR137B	-0.0271168771292255	0.0530307034053335	0.609110924558147	93.0909961594073	-0.0696786139899625	0.0917576360754054	-0.759376733863342	0.447627227200541	0.728767452511079	-0.237874008523328	-0.272713991724854
ERO1B	-0.0823380690118172	0.0550198155776004	0.134519077458568	60.4937876997101	-0.136924883004146	0.101192884429505	-1.35310781757124	0.176021188547936	0.472668071870456	-0.462965218732857	-0.470139615882922
EDARADD	-0.461829089830877	0.193211164480482	0.0168354591932067	17.5734273794759	-0.592015598858404	0.325037857995626	-1.82137429316425	0.0685499801133072	0.289036912969774	-2.00983681327264	-1.8062221962729
LGALS8	0.297073039116683	0.168545678984627	0.0779735595997055	15.0130941476131	0.446270793223083	0.266789900050621	1.67274245816055	0.0943780069835104	0.342616661441752	1.08358063774123	1.24204117977078
ENSG00000230325	0.00955120416697961	0.143275617429903	0.94684987000446	9.45088756464424	0.0301526781337284	0.255291191363132	0.118110922561517	0.905979769080179	0.96562461281973	-0.0884085132371574	0.020376694895531
HEATR1	0.0524272274158569	0.0772195932906566	0.49717787576231	35.9714325051179	0.0408661378999447	0.131913674090594	0.309794554519642	0.756717192902207	0.906051289837445	0.0863616362840841	0.051829911739301
ACTN2	-0.562091381695783	0.327149762891154	0.0857698069614337	18.4858551627005	-0.756321212885001	0.542842766569981	-1.39326018409329	0.163541126150852	0.456377414610103	-2.41852340341789	-2.28860045870162
MTR	-0.167382232303815	0.0305834318472424	4.42552824413481e-08	149.907962010838	-0.24116798430338	0.0673164252601077	-3.58260236445293	0.000340188241419208	0.0104044585524966	-0.809620062354356	-0.776182756117711
FMN2	0.0625081694589711	0.0295305569913998	0.0342829027624568	2543.22669861674	0.0499978237488018	0.0665698266832974	0.751058343394281	0.452617544157492	0.73258715910027	0.127453314445635	0.0786392619791746
RGS7	-0.092840803506239	0.120456645047419	0.440860816841126	279.860001292848	-0.152150156882586	0.183595722409227	-0.828723866144608	0.407260677703202	0.701590169223098	-0.505776196498153	-0.514838886823807
ENSG00000287738	-0.235238239782	0.193976593837847	0.225238970903119	5.34381304728757	-0.273861499358621	0.393823991815264	-0.695390593387426	0.486810553957874	0.75718180708684	-1.0862129847912	-0.872166335732229
FH	-0.0875053953375381	0.116217638645304	0.451483454348015	14.637392783696	-0.103701432202678	0.204093430567286	-0.508107644202149	0.611377854687275	0.832707776628478	-0.484028142160462	-0.372600219165148
CHML	0.174432041708991	0.257083136881146	0.497451929623834	5.58038191554222	0.283950974508439	0.436467232716296	0.650566533348465	0.515326339778054	0.774551769073918	0.583674540341263	0.765492934154296
ENSG00000288723	-0.349985806303173	0.124933003639965	0.00508833139309605	13.1252006147078	-0.456744063855191	0.209406269619198	-2.18113843814597	0.0291731785383896	0.179148776885241	-1.55394408106606	-1.40908392198149
PLD5	-0.192190534799363	0.857600448708175	0.82267742906585	25.6551650324601	-0.154246212098864	1.04899325798824	-0.147042138664149	0.883098759945145	0.956016441793782	-0.910743030577131	-0.52099261126696
ENSG00000272865	-0.68464111176059	0.611735168430362	0.263063811985069	119.968482046802	-1.00621925465759	0.826633040106116	-1.21725022572098	0.22350902582285	0.531949222650643	-2.91805747920872	-3.02226609690121
LINC01347	0.100891317413751	0.160231175881167	0.52891642458534	5.51971668993285	0.101282750784958	0.297542226806634	0.340397905440089	0.73355689583442	0.896484945350316	0.283909720586998	0.229204622384205
CEP170	0.0663056133887658	0.0246503910727746	0.00714862368394628	210.557610484589	0.0599843524710957	0.0554557098658605	1.08166233226821	0.279402596420085	0.591903785875264	0.142932358282242	0.107958311126057
SDCCAG8	0.120858085167678	0.0374091306903839	0.00123482780881901	452.562781180656	0.1377680572706	0.0680117541932926	2.02565069677599	0.0428005924126313	0.221600803536758	0.365297748705977	0.336320370382165
AKT3	0.081889125105859	0.0397948117079537	0.0396108767616363	1168.89703596875	0.0893914835012549	0.0751996432034156	1.1887221759743	0.234549011186611	0.543129716169586	0.206453470234566	0.194293527688076
LINC02774	-0.731642362386493	0.177696853834227	3.83233032910883e-05	12.9164652944506	-1.13732950451297	0.302827965963258	-3.75569508877842	0.00017286104604589	0.00648293567187309	-3.10964277507193	-3.40718742102343
ZBTB18	0.0953304004161899	0.0456484589996205	0.0367654033058463	56.1158353912506	0.123746319234868	0.0929839405824232	1.33083539436766	0.183243178924226	0.482254818066551	0.261242452927923	0.295154512051773
ENSG00000240963	0.386750710778231	0.233098659208152	0.0970811880344866	5.02882128329189	0.564287461170472	0.409653615324116	1.37747462749477	0.168365554010448	0.462931558312441	1.44912246968843	1.58852158191256
ADSS2	0.163282756316114	0.165332558082229	0.323347632224652	24.0623704772428	0.212787058299652	0.277721586430913	0.766188401248334	0.443564208782752	0.726180531714401	0.538228108337589	0.556565646722352
CATSPERE	-0.173232558439137	0.0623358942332471	0.00545235405423581	71.8610243506799	-0.299632570855591	0.103081979069837	-2.90674057249708	0.00365215948138455	0.0506925476148955	-0.833467012139865	-0.947826590941903
DESI2	0.0140157946196351	0.0835017751286081	0.866701082035582	47.8204784241889	-0.00320880818760352	0.135515336115475	-0.0236785612579616	0.981109006849019	0.993127750324281	-0.07021006380465	-0.0775679547688337
COX20	-0.0720688483002405	0.0488917629663733	0.140468431669328	75.8295105126541	-0.133610416676636	0.092711865350761	-1.44113610670157	0.149546234691854	0.435177143530813	-0.42110608387767	-0.460408807125017
HNRNPU	0.120874498569794	0.044852668277949	0.00704048460547506	239.42208368948	0.150058547492698	0.0828741936653466	1.81067882359915	0.0701905827183857	0.292718897050969	0.365364652595953	0.372403527691524
EFCAB2	0.228962082025068	0.0681339502412698	0.000778100373645633	255.761069635184	0.305671196558031	0.111149293750402	2.75009571580769	0.00595778590383724	0.0692298641621877	0.805948496209818	0.829260462938504
KIF26B	0.696535672400786	0.19342375956648	0.000316890221562219	24.2617833982588	1.00445395678512	0.308717164211949	3.25363819452394	0.00113937291757796	0.0231978952815224	2.71186000828756	2.88078874266555
SMYD3	0.0286165655369704	0.0580878403246366	0.622264888355874	913.565675567159	0.0110975019763954	0.0933710178409689	0.11885381816547	0.905391170091649	0.965231419450355	-0.010694774769189	-0.0355666325403741
TFB2M	0.22877904221958	0.124235915983533	0.0655499670087478	7.952111809812	0.308862990629294	0.226555177566028	1.3633013994539	0.172787541166717	0.468076678812444	0.805202394035468	0.838631123139298
CNST	-0.0421990844167388	0.0721285764795621	0.558511666650616	54.6635180236001	-0.0782841485516296	0.125152401190275	-0.62551055998207	0.531636019853712	0.785005001239278	-0.299351716179391	-0.297978635502974
SCCPDH	-0.120688697375871	0.0540101197057431	0.0254464388127949	47.9912741706995	-0.191370821887918	0.101242332510921	-1.89022533501266	0.058727829701429	0.265119563476419	-0.619289069350106	-0.62998526419292
AHCTF1	0.0213289906272193	0.0314376267760686	0.497483739576182	168.877352650778	0.00832100065632088	0.0652680546289855	0.127489637980194	0.898552873954748	0.962370356172257	-0.040400201255023	-0.0437180514090669
ZNF670	-0.0806167090563541	0.143432614451456	0.574080014753786	15.8922196178946	-0.117413409405764	0.244072752045913	-0.481059063011168	0.630474521850124	0.841545909100912	-0.455948655301825	-0.412856663090527
ZNF669	-0.16292952029044	0.136526860658562	0.232717443550552	6.29493371951679	-0.308271531479101	0.254561935245306	-1.21098832463714	0.225899879385238	0.534387349409603	-0.791470031512284	-0.97318936895437
ZNF124	0.0906474424650106	0.107264672091115	0.39806506352468	18.1060561589689	0.127265733575634	0.19275771252198	0.660236791101792	0.509101885830189	0.769534622034721	0.242153899482129	0.305487019461961
ENSG00000259865	0.0413808606348551	0.0872635301186011	0.635353251547961	14.02803721642	0.0209969020305616	0.163096200657491	0.12873936943912	0.897563882298855	0.962113310338554	0.041334718494251	-0.0065033809557849
ENSG00000290683	0.375402450081197	0.0907764738983622	3.54244771096122e-05	13.7392032174406	0.512659895737514	0.16374518774187	3.13083946348199	0.00174307416823791	0.0306338781059722	1.40286497963824	1.43695028318053
ENSG00000289566	0.232643739278434	0.142403840317773	0.102323945315953	18.6286481673309	0.303394837591322	0.236084004327326	1.28511390873678	0.19875248189605	0.500782586727761	0.820955573356918	0.82257739194589
ZNF496	0.0157524952185389	0.0698274928206184	0.821519081486791	38.1800173410999	-0.024254904011238	0.123931966339006	-0.195711443364746	0.844836027114736	0.941715985561944	-0.0631309692351227	-0.139356343403379
ZNF496-DT	-0.314401748627968	0.120859893160564	0.00928512450956448	40.994813855571	-0.524147882710663	0.208069552579106	-2.51909938870747	0.0117655440877629	0.103710004965745	-1.40889725514265	-1.60697209039975
SH3BP5L	0.0433608115810975	0.141685345952513	0.759577262497732	8.74613579674397	0.0456351800221791	0.284726590182453	0.160277197830157	0.872662720151759	0.952326555123908	0.0494053439090877	0.0658311512343821
ZNF672	0.0419965174053606	0.0984558054584167	0.669705690078043	13.1858590779786	0.0369839326380272	0.178179637759071	0.207565427246158	0.835568301459395	0.938281765714437	0.0438442428783213	0.0404323010141299
ZNF692	0.0539204924907436	0.0663988443968721	0.416751613773946	48.3040313824692	0.0591572826873939	0.120285759310092	0.491806204048552	0.6228563502817	0.83808840476496	0.0924484451958602	0.105530150119308
SH3YL1	0.0709678511114039	0.0422054649062783	0.0926687708093932	106.601906543683	0.0752155938688407	0.0798809913573817	0.941595648610964	0.346399698408137	0.654449490373978	0.161936452462323	0.15267510186753
ACP1	-0.131244099759757	0.0629875464308643	0.0371918728391585	29.6966558650303	-0.194274214774539	0.116243885728283	-1.67126394267867	0.0946695551621191	0.342731441055788	-0.66231473061959	-0.638509218922607
TMEM18	0.311647057466112	0.133882286121227	0.0199243642015034	9.36544284517167	0.390100338880838	0.254730803647454	1.53142192971972	0.125665147649695	0.396615710585256	1.14298687864352	1.07713259569125
PXDN	1.42564321476953	0.381237260592683	0.000184374183874023	6.57316377844934	1.51780225616672	0.552246935185173	2.74841227621805	0.0059884657207442	0.0693582136345209	5.68382952741004	4.38790742600129
EIPR1	-0.138701508056079	0.0603076438043885	0.0214539255010001	67.3329468392837	-0.216903319020072	0.102959178287285	-2.10669240594413	0.0351442508993809	0.197408170016683	-0.692712427612703	-0.704945098493413
TRAPPC12	0.0785903826627202	0.040622802320039	0.0530348373930284	176.041954651868	0.0778422532701838	0.064936641947253	1.19874158773738	0.230628441741714	0.538805869670729	0.193007220644837	0.160386605856717
ADI1	0.108158894243328	0.0482674565584623	0.0250374519648749	54.4560972377874	0.14919722411049	0.0938118962767583	1.59038704078998	0.111747589629532	0.374701813351991	0.313533631409827	0.369874802918728
ENSG00000235078	0.35026954863189	0.094316392614359	0.000204193026033966	12.4195755875802	0.491946419851492	0.201676149144899	2.43928903808076	0.0147161923681399	0.119368426040079	1.30041888946096	1.37613842008046
RNASEH1	0.0653795727574448	0.0784668795448444	0.404724981123907	17.5566575562229	0.0725194155926881	0.150647271636773	0.481385522650156	0.630242524135637	0.841423750435625	0.139157655141998	0.144759500201978
RNASEH1-DT	0.168123029177205	0.0911854686360574	0.0652198681576914	14.7076940246247	0.1870644284742	0.178894060213939	1.04567154577682	0.295712704329232	0.609900559790143	0.557957904796234	0.481047609473241
ENSG00000287126	0.29984029815268	0.155870582720659	0.0543985885911696	5.74344679908024	0.447725272123976	0.282180299991337	1.58666381791259	0.112588805192448	0.375629093603642	1.09486046825811	1.24631132604124
RPS7	-0.35434479311057	0.130559804815835	0.00664677396723563	33.6825887590018	-0.516659941851536	0.209220321663144	-2.46945391224179	0.0135319448395317	0.112939386049961	-1.57171207162031	-1.58498854514968
NRIR	-0.029858433727503	0.304579769831486	0.921907223033882	5.72547948766183	-0.00525741752506437	0.459754176908604	-0.0114352795235388	0.990876165867438	0.99722793616146	-0.249049071420852	-0.083582384759276
RSAD2	-0.40408040994895	0.188564291033437	0.0321185774710441	7.87271860964693	-0.707434167367428	0.338310694962955	-2.09107834277865	0.0365210417556958	0.201736638001557	-1.77444312111433	-2.14507494247535
RNF144A	-0.220822418598728	0.171758262042719	0.198562374191348	52.2375765581794	-0.336522889814573	0.274007804720618	-1.22815074613548	0.219390384259339	0.527029263785185	-1.0274515831321	-1.05613139881654
LINC00298	0.376708708065465	0.067928687190548	2.92864534193437e-08	95.9171840295013	0.50100513579489	0.112870488808965	4.43876110648239	9.04781739038312e-06	0.000809149745101984	1.40818951502947	1.40273354090149
LINC00299	0.0600703079804894	0.0835525579010709	0.472170278576031	2014.67354218862	0.0507451521104862	0.134763324487246	0.376550165288395	0.706507928423153	0.883627383939694	0.117516165829188	0.0808333133432056
LINC01814	-0.0186530115170589	0.129742971063713	0.885682917565512	38.7669196737378	-0.0895849448961218	0.219000237914919	-0.409063230930942	0.682493258858276	0.871937590205013	-0.203373815956967	-0.331156190250643
ID2-AS1	-0.126360925231063	0.165878772585057	0.446199258173646	11.2158392293651	-0.248332687989952	0.276299102655546	-0.898782101002845	0.368768735791549	0.673391346179191	-0.642410059480564	-0.797217322316927
ID2	0.0406891363012919	0.132941030539225	0.759552064449255	178.041892120854	0.0281159501432582	0.209439227644401	0.134243954484951	0.893209669797061	0.960829425327739	0.0385151294548809	0.0143971468751943
MBOAT2	-0.165231897137933	0.0466040997749263	0.000391962753030129	336.986163047823	-0.272318617683077	0.0820392889775318	-3.31936833043076	0.000902213408327777	0.0198387146680983	-0.80085492114057	-0.867636651301228
ASAP2	-0.0884203582964449	0.0291841973024108	0.00244769113851026	485.781790510603	-0.157419217831681	0.055116439418872	-2.85612095939892	0.00428851719161067	0.0558358191819463	-0.487757690775695	-0.530308111538454
ITGB1BP1	-0.160931280938389	0.0724367364740427	0.0263049089949624	68.9952822119316	-0.262788899470946	0.132194084582959	-1.98790210847923	0.0468225175236897	0.233216027201534	-0.783324859365368	-0.83965873380987
CPSF3	-0.0828415738616634	0.0876210090031776	0.3444274916826	20.2315128512331	-0.142736538331077	0.153132663192651	-0.932110337240752	0.351279506307291	0.658911379811765	-0.465017592325937	-0.487201821669668
IAH1	-0.0464867680702027	0.0758285611445484	0.539842680773391	31.8045108614625	-0.0737017031202339	0.133191306277474	-0.553352205786563	0.580022259390936	0.815981135523091	-0.316829062640977	-0.284525217748707
ADAM17	-0.0604859429416305	0.0492962896374083	0.219827199458	94.3353075671508	-0.115647750668242	0.0875287176430223	-1.32125494103433	0.186416372652581	0.486378717206123	-0.373892141258408	-0.407672936418169
ENSG00000239300	-0.0342642579364626	0.0917235707216103	0.708731691203098	14.9835261826422	-0.089236359847354	0.170869247673336	-0.522249386957882	0.601496703937932	0.827783085585127	-0.267007979393604	-0.330132793386638
ENSG00000271855	0.348509370841694	0.14233661024709	0.0143457519959498	5.24784479364507	0.491065979398117	0.255350843071256	1.92310302755133	0.0544671122098158	0.253916296774892	1.29324409776466	1.37355357026515
YWHAQ	-0.107778880801409	0.0760244625334129	0.156282211025963	51.1888102030821	-0.169154527285599	0.134869266300265	-1.25421107362594	0.209765295952665	0.51431879558317	-0.566666405165187	-0.564761335897104
TAF1B	-0.012329752267054	0.0571107701363666	0.829072016656879	56.2039979374978	-0.0452462616238182	0.103772603813785	-0.436013552334203	0.662826896841892	0.859952626239641	-0.177599108303456	-0.200984028319471
GRHL1	0.147091186416545	0.15685179903728	0.348361720767456	6.71438609632089	0.154425792805626	0.309927567500318	0.498264139750873	0.618297879826413	0.837456669537	0.472228445171407	0.385225148048996
CYS1	0.202219797506841	0.110990091595495	0.0684606584005819	15.5347547617927	0.24092997286342	0.184529173201815	1.30564706210395	0.191672608158884	0.492723608131757	0.6969422799229	0.63918930086452
HPCAL1	0.0829881627209181	0.0634463048663375	0.190871192537479	85.0362748274611	0.0645630640183517	0.110343714665175	0.585108668982742	0.558474650206935	0.803227747979787	0.210933339255963	0.121400766719633
ODC1	-0.725577000036584	0.15292888248881	2.0898203339936e-06	10.7143549191966	-1.0760204111847	0.261925387800795	-4.1081180416274	3.98896228371041e-05	0.00231000151921426	-3.08491930016754	-3.22719251283981
NOL10	-0.091611913130791	0.0438665441616713	0.036759667070198	102.002954759608	-0.166958712407552	0.0755672799876579	-2.20940481693691	0.0271464962911497	0.171575197033939	-0.500767024975515	-0.558314731064015
PDIA6	0.0165082400068442	0.0852763691857267	0.846500714998909	52.2632243855757	0.0235594727350044	0.144787660260298	0.162717407634389	0.870740940348982	0.951463154392805	-0.0600504216552939	0.00101996759857275
LINC01954	0.41888466480829	0.242630264700598	0.0842697143441217	14.5562981962348	0.581607005916921	0.368577436718878	1.57797778153339	0.114570714229392	0.378863606847955	1.58010607136117	1.63936933870008
SLC66A3	-0.152227785186603	0.0673769891691192	0.0238620051004944	29.831489902948	-0.233214953159037	0.123410544892355	-1.88974899480801	0.0587915380264113	0.265231478343567	-0.747847892551827	-0.752833770952609
ROCK2	0.0467539035220088	0.0581916654901381	0.421716572973984	229.445581943767	0.0532162914576407	0.107905604060994	0.493174491915729	0.621889299777206	0.83808840476496	0.0632361785088872	0.0880882322427308
E2F6	0.105776114804885	0.103616591681069	0.30732954841935	17.4591716784952	0.127668818798167	0.175853265121016	0.725996294184868	0.467841042359214	0.74384988506084	0.303821006796399	0.306670421200288
GREB1	0.0941990970783994	0.0646775700383972	0.145270610504667	126.941712208888	0.105127479449485	0.114755966327019	0.916095980141926	0.359616556012691	0.666007039058963	0.256631063192642	0.240492207070167
NTSR2	-0.0389377551911262	0.0972675637876491	0.688923836809698	58.694668217662	-0.0550065753351714	0.168733693815655	-0.325996391658842	0.744427085177336	0.900416849564845	-0.286057969390194	-0.22963894188852
LPIN1	0.0664196046854004	0.0587884068030796	0.258557191194465	666.854954875193	0.0773200086627888	0.0963632307042348	0.802380826148358	0.422332700841505	0.711571278192421	0.143397006690544	0.158853368859488
MIR3681HG	-0.430017133739357	0.242966506535913	0.0767501691099397	8.3126995893326	-0.565911055122428	0.388585394592582	-1.45633640120665	0.145299647435147	0.429434655274996	-1.88016573136269	-1.72958291329128
TRIB2	0.208107490295391	0.0742666531277903	0.00507607472860916	69.6819828495344	0.288386854953958	0.123390441948469	2.33718957805822	0.0194293288396588	0.139855535661935	0.72094154270474	0.778516057644799
ENSG00000225649	-0.059081347574136	0.232101264545881	0.799070778958086	17.3971992799344	0.0190007488821842	0.368464517634563	0.0515673775161949	0.958873413710826	0.985190232556921	-0.3681667655404	-0.0123638069245533
LINC00276	-0.441394364189617	0.365373585287993	0.227022972861847	5.16109224802625	-0.785057266241382	0.595320433879962	-1.31871379103321	0.187264814458532	0.487302362486015	-1.92654130718015	-2.37296548523605
ENSG00000287291	0.0935880266470545	0.19223156832536	0.626364311218122	7.26150029878324	-0.045016156141478	0.367180733000242	-0.122599450612918	0.902424289509803	0.964105187567936	0.254140233526975	-0.200308470862691
NBAS	-0.0527843787711269	0.0269220484573601	0.0499213203420269	287.478198253973	-0.107479425581037	0.05748182918808	-1.8697982840693	0.0615118347526383	0.272464647352595	-0.342499222334622	-0.383691878400995
DDX1	-0.090666371806751	0.0739197703412089	0.219991377439593	47.6865485843421	-0.148801413696554	0.132151607532081	-1.12599019017178	0.260169671618416	0.572348973994741	-0.49691283361029	-0.505007446011708
CYRIA	-0.0843413097991311	0.0616302441451538	0.171153994377898	173.838329906918	-0.152353276434574	0.104336273864367	-1.46021389102534	0.144231298780919	0.427879120674866	-0.47113077760229	-0.515435217369988
SMC6	0.0303270146077578	0.100030452820998	0.761754351206777	64.59222119359	0.0379032582231754	0.160221828918352	0.236567379607747	0.812992429209171	0.928718452657475	-0.00372268600725349	0.0431313121282494
GEN1	-0.173994092247683	0.173194481574726	0.315081386756775	15.2216160238234	-0.234767009501666	0.279450685463984	-0.840101748585345	0.400851339786565	0.696596904585433	-0.836571156775957	-0.757390390920738
RDH14	0.223530460048052	0.0926518898033226	0.0158398902266875	13.2242964062639	0.343811392271386	0.181766534901758	1.89149995326263	0.0585576372178006	0.264858967313548	0.783808257607098	0.941234733847599
LINC01376	-0.212708847155324	0.0783860541728399	0.00665553222755036	135.917874682755	-0.369251396494166	0.141227149498048	-2.61459215035187	0.00893340586421056	0.0882103597912615	-0.994379250698562	-1.15221770893758
TTC32	0.0774933991925696	0.0792836710652658	0.328361556314341	17.67327356003	0.0921056796169987	0.140992131215015	0.653268227263946	0.51358337198323	0.773000963583621	0.188535724676386	0.202262027206244
WDR35	-0.127376969030727	0.0615083936774388	0.0383693023482454	91.1290446176454	-0.205124402669049	0.0989852315958735	-2.0722727962744	0.0382400078963407	0.205997450085892	-0.646551631234005	-0.670363850394493
LAPTM4A	0.140444789251759	0.0560200363785081	0.012174498272815	79.0311783457206	0.217248877842403	0.105768788499283	2.0539979792231	0.0399758872941011	0.211954704489924	0.4451365710131	0.569664923768078
PUM2	0.0196978863536024	0.0302350353584698	0.51472888203782	234.478899578282	0.00378882167694572	0.0624370129608626	0.0606823020076356	0.951612226654812	0.98289190280442	-0.0470488667837747	-0.0570238939028786
RHOB	0.0974051006380316	0.0768257391929412	0.204844143413248	150.560363861633	0.141512208525224	0.132942139798899	1.06446465160926	0.287118259386406	0.600968237901089	0.269699292916984	0.347312673884244
HS1BP3	0.0446901620803443	0.117119609596245	0.702775065845904	17.3362966143297	0.0364552690516862	0.203830533511715	0.178850873927536	0.858054797629244	0.946398742526049	0.054824008419341	0.038880218794059
LDAH	-0.0597385241671874	0.0645445976098446	0.354685753183757	105.136132959898	-0.101785161226409	0.103790577459395	-0.98067824380522	0.326751435905563	0.638979663507478	-0.370845531963367	-0.366974316061645
ATAD2B	0.0862894497102305	0.0268041080073591	0.00128520942867035	253.754276211247	0.087012345657999	0.0519375648603833	1.6753258627335	0.0938703137605643	0.342028760556156	0.224389960859735	0.18730871231395
UBXN2A	0.095638100253314	0.0536624660956218	0.0747140310739389	152.454257601068	0.109449046579148	0.0859886105714746	1.27283190008255	0.203077698749945	0.506350429387106	0.262496691135363	0.253179722681403
MFSD2B	-0.565587690043603	0.164577991006622	0.000589078514809541	5.78501681063099	-0.871954458754788	0.297507280853981	-2.93086762869091	0.00338016780032736	0.0484891076331225	-2.43277496609603	-2.62808346755748
WDCP	0.103455367455395	0.141959443428278	0.466144158889636	5.5443229899669	0.227055252895903	0.25830247032789	0.879028576876088	0.379385781517756	0.681561510292929	0.294361235797654	0.598455066984157
SF3B6	-0.107676253808252	0.103249832408427	0.297008052153407	15.7862288694433	-0.147387438543653	0.209582945068889	-0.703241566221945	0.481905219403783	0.753679591285807	-0.566248079640107	-0.500856213070492
FAM228B	0.0770947540077179	0.0407264587335941	0.0583592813287795	158.137990692186	0.0927606722879251	0.0710056417640068	1.30638453485461	0.191421822363561	0.492675416943291	0.186910777368236	0.204184993919079
TP53I3	-0.12540060751781	0.140941690390878	0.373608757500864	8.31980263681787	-0.196362144850293	0.25639904130997	-0.765845862164921	0.44376802185997	0.726180531714401	-0.638495636975497	-0.644639089091572
FAM228A	0.140985126636259	0.128737909187432	0.273458393817673	11.7319983154171	0.125733104306426	0.248414785394986	0.506141790660759	0.612757114946553	0.833881812010544	0.447339080442036	0.300987434659533
ITSN2	-0.0743941053316514	0.0251899912898769	0.00314375879193916	205.238754013912	-0.12443071514734	0.0558882288361078	-2.22642079984738	0.0259860085437723	0.167205054974273	-0.430584237126541	-0.433458489574706
ENSG00000242628	0.16375079226977	0.117996407574618	0.165209886612441	10.6260239069332	0.234276655111574	0.226262835744353	1.0354181867334	0.30047365592748	0.614785119093794	0.540135904523045	0.619656092120952
NCOA1	0.0412515579297317	0.0264220312901403	0.118463333544491	1562.82278427033	0.0333529714328524	0.0487181598301423	0.68461065748663	0.493589640051695	0.75899433980598	0.0408076581142168	0.0297723076385246
PTRHD1	0.0637672066660591	0.14195980162224	0.653293160780732	7.53288835704612	0.114245612349327	0.257350302268054	0.443930360067458	0.657092933691941	0.856445268247129	0.132585369712475	0.267261767750594
CENPO	0.199055973265724	0.0991816960221463	0.0447514780390849	14.2786361124952	0.248021652822297	0.193639331948744	1.28084336134742	0.200248690128297	0.502612203852261	0.684045980458059	0.660009479630353
ADCY3	0.00497915458631788	0.0897355653751763	0.955750510725562	96.6761861152686	-0.01135802293495	0.145060970545094	-0.0782982692882177	0.93759079414608	0.977060112739132	-0.107044984819249	-0.101492907505671
DNAJC27	0.0267216557950695	0.0499718243279983	0.592833498800905	51.2292660244584	-0.00525296601032337	0.0943610229382189	-0.0556688116211145	0.955605645679376	0.984227878945113	-0.0184187574016023	-0.0835693157356844
DNAJC27-AS1	-0.0130265853769609	0.0562395724586614	0.816827984397308	90.6767557272991	-0.0558074954319327	0.0968988149902309	-0.575935788663247	0.564658584174536	0.806573574038232	-0.180439521606314	-0.231990331078164
EFR3B	0.0965461496684886	0.0421003832780754	0.0218343735922531	377.064988226396	0.108682934229896	0.0777481252083047	1.39788495142115	0.162147618360897	0.454322000285439	0.266198058940431	0.25093052416164
DNMT3A	0.117949551386559	0.0411454059258922	0.00414839175723575	168.083941026824	0.134620641835067	0.0721610236966709	1.86555892556272	0.0621031007914264	0.274395501620655	0.353442057685773	0.32707999963812
DTNB	0.0569035801326274	0.0559451080154345	0.309090464696017	190.882765519765	0.0630842545141051	0.0878943315760167	0.717728360668466	0.472924792846575	0.748060821999563	0.104608030756787	0.117059189206608
ASXL2	0.172726111282596	0.0367411129735598	2.58678725512725e-06	182.340783852094	0.232937711406024	0.0677237781784736	3.43952622950479	0.000582733313830668	0.0152200031874812	0.576720870362048	0.615725140996735
KIF3C	0.148262548850495	0.136359870098225	0.276909231371471	28.1379350164051	0.177171547663575	0.238791779321795	0.741949945541546	0.458117663149955	0.736329892017279	0.477003122770043	0.452003497474298
RAB10	0.0498900247789529	0.0421317243229819	0.236356100826722	264.582600117241	0.0405593669144987	0.0750277093495989	0.54059183288548	0.588788948402918	0.820712616340514	0.076019555778075	0.0509292751067691
GAREM2	0.533020496954144	0.0654888991345206	3.98237110328973e-16	84.4590772316555	0.758539816534203	0.115284888003511	6.5796986029175	4.71402856971477e-11	7.40102485445219e-08	2.04534363161893	2.15881928116143
HADHA	-0.0512641467161668	0.0350919111384243	0.144055606933876	133.186067298958	-0.100861371885576	0.0660269034001943	-1.5275799210853	0.126616870169416	0.398454509678602	-0.336302491308283	-0.364262199986235
HADHB	-0.0168725783504406	0.0376476139405155	0.654029607030109	153.705372421627	-0.0491609437031849	0.0651489691052475	-0.754592810574882	0.450493338746309	0.730991143372227	-0.196116459813271	-0.212476986430446
ADGRF3	-0.323604347015357	0.0801294313571888	5.37894051551154e-05	30.2173704994415	-0.476645147911565	0.149371374921587	-3.19100730084182	0.00141777697548237	0.0269652127023046	-1.44640865135615	-1.46751071649142
SELENOI	-0.117744946237878	0.0519711961088467	0.0234770591671351	57.4711550434993	-0.17472975680112	0.0934305454355976	-1.87015666007818	0.06146206618927	0.272329568910124	-0.607289826240409	-0.581129428626442
DRC1	0.173559952060147	0.247530053460094	0.483198682880883	7.15107556540595	0.117575582790623	0.443634984999551	0.265027752017218	0.790988082988738	0.918514222389365	0.580119750816135	0.277038094414341
SLC35F6	-0.0378940347563694	0.0991736093347944	0.702388697856891	20.2253158720798	-0.0514808555185136	0.174536308737508	-0.294957856568044	0.768026073742813	0.909809559187286	-0.281803582844548	-0.219287922484554
CENPA	-0.00886050925685646	0.148739209766438	0.952497499161097	5.25873654597444	-0.0117404717733704	0.262738314273144	-0.0446850388221834	0.964358359076522	0.986978143198371	-0.163457868662403	-0.102615723711545
DPYSL5	0.126441250847466	0.401996552130323	0.753116125949925	25.0848160083888	0.179517917893465	0.606453186755306	0.296012819808791	0.767220291113949	0.909528394662844	0.388055705874591	0.458892111726551
MAPRE3	0.214809920558585	0.0481671516153837	8.20834021071627e-06	86.7098666484047	0.276290795937189	0.0915853481642693	3.0167576088877	0.00255494022635742	0.0398469154508062	0.748261817545871	0.743003723113125
TMEM214	0.260879213866067	0.10486851044221	0.0128579651613522	11.0201784609586	0.388410656439058	0.200330771714449	1.93884670395368	0.0525200072221118	0.248414526813318	0.936048292820193	1.07217192477839
AGBL5	0.0862337607643866	0.0723827537313286	0.23351313839173	21.6480552540392	0.0812310350958282	0.131658159240773	0.616984435786279	0.537244991780929	0.789688102971448	0.22416296300279	0.170335594505028
OST4	-0.503604073426837	0.153272767633688	0.00101739329307681	18.1127227611012	-0.723475760784929	0.259687005094648	-2.78595288401606	0.00533706285419714	0.064744763981355	-2.18011893311697	-2.1921708132109
EMILIN1	0.340062589205217	0.0759476129809044	7.54889311815645e-06	19.0581646641522	0.503441362131213	0.144636253107236	3.48074117875518	0.00050002842120395	0.0137727126542141	1.25881354246312	1.40988596009277
ABHD1	0.0276529552923999	0.0968069497464286	0.77514580740656	13.6687169571493	-0.0272444899049614	0.197157923652661	-0.138186127142213	0.890093318846094	0.959853842923413	-0.0146226182062128	-0.148133348725682
PREB	-0.0755619661639528	0.105573038363178	0.474157056666651	10.1881373015314	-0.101084933454465	0.18932958508902	-0.533909866262776	0.593403895640588	0.823578279758244	-0.435344641586081	-0.364918545429973
SLC5A6	0.18901029940457	0.0989784479120937	0.0561833613516444	11.5789480174074	0.290059488797979	0.181497213826096	1.59814843811268	0.110009945773709	0.370722760262941	0.643098061557922	0.783426676263268
ATRAID	0.325435824621457	0.104001823155316	0.00175321281275434	12.1192513503874	0.455739642540164	0.197641512913346	2.30589027488359	0.0211167641792529	0.147420888267215	1.1991922987093	1.26984039471442
CAD	-0.00383422854425487	0.0594690893379574	0.948592561617316	33.4040422676834	-0.0133862574930589	0.115403704961355	-0.11599504103912	0.907656471944418	0.966115702340839	-0.142969871756111	-0.107447519998584
UCN	-0.0861342746538465	0.135341150669481	0.524500496060383	8.85892939071834	-0.0855232744682428	0.269110218346756	-0.31780017493815	0.750636517995813	0.903526194674234	-0.478439215092541	-0.319231694942521
MPV17	0.0401398773710661	0.0628477932188721	0.523028550261009	33.0655872886413	0.0173931173020885	0.120184654417863	0.144719951031479	0.884931986344648	0.957101385295136	0.036276254249402	-0.0170835880034064
GTF3C2	0.0394851787811598	0.0584430709716209	0.499283339984222	33.6749928912634	0.00627275073592684	0.108814005112712	0.0576465385078823	0.954030178914454	0.983686983950762	0.0336075885994865	-0.0497314262013578
GTF3C2-AS2	0.238065647844394	0.149424463331136	0.111111439798851	8.79528781625567	0.325250544423752	0.250987927742145	1.29588122962592	0.195016406963992	0.496590706505895	0.84305621840189	0.886742685070154
EIF2B4	0.0088400198187823	0.068989268508424	0.898041221842878	27.8866996826612	0.0088948181142533	0.132016798598299	0.067376411249893	0.946282047603596	0.980563606089675	-0.0913074246905386	-0.0420334037483735
SNX17	-0.165773844199749	0.132943235753535	0.212415069272366	13.8833104329865	-0.258596720896139	0.251568482007272	-1.02793767658328	0.303979145228564	0.617929121288966	-0.80306399189502	-0.827351084867461
ZNF513	-0.0198139283888761	0.110467525934666	0.857651675981129	9.2233082519732	-0.0329070948793927	0.216333010989582	-0.152113145972796	0.879097695878523	0.954495320699058	-0.208105915622355	-0.164757963560475
PPM1G	-0.0554933094061042	0.0677641374677828	0.412832883867278	35.4367921778277	-0.0921813445640337	0.117186305970332	-0.786622155214719	0.431503085854025	0.717310423896162	-0.353541296114868	-0.338778855902074
NRBP1	0.0314500830292898	0.0614933972410411	0.609044130968328	45.7351690069212	0.0351383715882561	0.107820200258449	0.325897851274883	0.744501641461896	0.900416849564845	0.000855136772961328	0.0350139923478745
IFT172	0.133929164221475	0.0418420190046926	0.00137032643559682	156.866464161443	0.159626360590435	0.0670975596806977	2.37901886968858	0.0173587873395983	0.130885627058978	0.418577746885282	0.400493286429666
FNDC4	-0.121325521693041	0.126479874358355	0.337434003131789	13.0906652856589	-0.195719077460043	0.242426573384823	-0.807333431840257	0.419474407740503	0.709246545575363	-0.621884876346583	-0.642751133331988
GCKR	-0.421245285162499	0.180471342578381	0.0195884197839667	4.96531505289101	-0.604170354627937	0.366794952691966	-1.64716103696039	0.0995249500652212	0.351337053320022	-1.84441014651154	-1.84190685624687
ZNF512	-0.132264406008579	0.0584995908833484	0.0237626117352109	45.7056131058153	-0.220435531869075	0.105735412821404	-2.0847843308789	0.0370888816638193	0.20301151537483	-0.666473676859285	-0.715315180530628
CCDC121	-0.254370427512067	0.158632357522684	0.108819522297888	5.00919344768249	-0.374076752703975	0.30239835180239	-1.23703304093544	0.216074816385106	0.522976559698792	-1.16419911915919	-1.16638427870379
GPN1	-0.234527021350653	0.117997516400629	0.0468604886637578	10.2659086284278	-0.372636603592419	0.230898413003929	-1.61385519607741	0.106558838855042	0.363928018568143	-1.08331393440895	-1.16215620268712
SUPT7L	-0.0222055148238914	0.0583752656017993	0.703654060703878	40.9048598965516	-0.0601920390592888	0.107171440392962	-0.561642531243252	0.57435959657898	0.812301181029025	-0.217854439089992	-0.244862736863182
SLC4A1AP	-0.0717660015673646	0.0530139742747294	0.175826180567725	40.8261914072327	-0.13006381709556	0.0992992766216706	-1.30981636040615	0.190257967148203	0.491134048035708	-0.41987162776966	-0.449996487658121
MRPL33	-0.228194187983969	0.077554031845814	0.00325689738775737	52.3342135699886	-0.325788367160579	0.126911636735327	-2.56704881869901	0.0102568171005829	0.0952852239521608	-1.05750020098587	-1.02461634428531
RBKS	-0.128320551061969	0.0682038149469554	0.0599137530271516	31.8677190259923	-0.20069775765442	0.12983949210193	-1.54573739010673	0.12216800329798	0.391261988481175	-0.650397836180026	-0.657367840835135
BABAM2	-0.07252935405449	0.0213165051278065	0.00066772981640873	359.313834113352	-0.1163481419125	0.0630761771722274	-1.84456552582151	0.065100765740644	0.281478467279327	-0.422983185656872	-0.40972918698165
FOSL2	0.134892544671333	0.210149283510884	0.520945160445147	16.6614733285844	0.181964811994404	0.35024027357561	0.519542798824138	0.603382275339187	0.828068332414793	0.422504653638977	0.466075849980115
PPP1CB-DT	-0.0585811972194189	0.0907854857795444	0.518751896239497	26.9078575457316	-0.126509204248879	0.159433145008229	-0.793493750890692	0.427490208735808	0.71505520018181	-0.366128065454582	-0.43956064236612
PPP1CB	-0.00222482794567413	0.0326139970283239	0.945612921046297	135.787266504661	-0.0230074436812637	0.0700827348551397	-0.328289752516364	0.742692591535205	0.899866774000382	-0.136409674192525	-0.135693974652398
SPDYA	-0.0230333211026238	0.0923253292478941	0.80298952667151	16.4955368152798	-0.000700868981767238	0.169212312309122	-0.0041419502647471	0.996695211281504	0.99850511153564	-0.221228721874309	-0.0702049966401339
WDR43	-0.23046530800481	0.0559548508447665	3.80895748641631e-05	44.6654942768704	-0.362101865880291	0.105892973482667	-3.41950796139994	0.000627344967217945	0.0158292578335528	-1.06675768233667	-1.13122768875396
TOGARAM2	0.0439385922140144	0.140709888594985	0.754840115307439	92.0557905681807	0.0142854358102018	0.222103493293355	0.0643188254195242	0.948716363973044	0.981574447019046	0.0517604785497054	-0.0262073054559064
CLIP4	0.00132728878123679	0.0584044693156719	0.981868988997976	378.132877555988	-0.0192166871912672	0.10056231311892	-0.191092334645707	0.8484532530462	0.943191137318719	-0.12193062682669	-0.124564844708981
ALK	0.277527718237021	0.0947560044024125	0.00340200141303624	201.872144960365	0.369621112479216	0.153506213063894	2.40785766974376	0.0160464355029291	0.125268582130601	1.00391050059369	1.01700845625741
ENSG00000288553	-0.036308082937914	0.131459439765017	0.782400383219204	7.55528169778319	-0.13430927416091	0.243204612134415	-0.552248055586545	0.580778414017805	0.816409727832428	-0.275338966598866	-0.462460554784079
ENSG00000233862	-0.011284919868795	0.0684628115396489	0.869075552600477	38.0151461521869	-0.0462886427462565	0.12234667802817	-0.378340004749445	0.70517803066454	0.882643774762153	-0.173340189200618	-0.204044313250142
LCLAT1	-0.104411305914446	0.0744650136841862	0.160869709199653	79.5700526059884	-0.184577884476873	0.116086888852974	-1.58999768449858	0.111835326973401	0.374907039177735	-0.552939582528156	-0.610042151691625
MEMO1	-0.042944842204233	0.0665119665813757	0.518492501616141	25.1778105933153	-0.0802816420160748	0.130460202940379	-0.615372659298745	0.538308643023957	0.79018295511412	-0.302391555001906	-0.303842996451929
DPY30	0.0206167908182796	0.0769186172692947	0.788673286242461	28.4939745622716	-0.0151366539625607	0.15642958142635	-0.096763373171124	0.922914311370958	0.970951017846957	-0.0433032519035146	-0.112586438790385
SPAST	0.0178028670951344	0.0490096778373686	0.716416591372311	87.2596205657957	-0.00128787793924354	0.0838134708264343	-0.015366001748222	0.987740186897994	0.99541893166455	-0.0547732958248182	-0.0719283726952678
SLC30A6	-0.0386156821157883	0.0459577902678885	0.40077251258074	59.5219068801336	-0.0515483413001094	0.0856969245874746	-0.601519150754257	0.547494260348746	0.796796158072694	-0.284745143356706	-0.219486051284094
ENSG00000289727	-0.107896638845539	0.180888612885371	0.550853876029614	9.40960463997201	-0.150579539276567	0.308643507052427	-0.487875286004282	0.625638180819687	0.839133127193372	-0.567146407493304	-0.51022777358693
YIPF4	0.149522915262573	0.0374214687052141	6.4518273712857e-05	98.5143563214289	0.212218789773419	0.0730063196700045	2.90685506039297	0.00365082313276582	0.0506925476148955	0.482140596108272	0.554897289947685
BIRC6	-0.0688602871037722	0.0285938142206282	0.0160303766693617	582.298822934497	-0.126887415486358	0.0507836869114944	-2.49858612486126	0.0124689839944446	0.107496488005798	-0.408027428779462	-0.440671017569347
ENSG00000276334	-0.0833050217450547	0.109952316203726	0.448662448583759	9.6409667525739	-0.109555226308311	0.221400245125061	-0.49482883926541	0.620720945312115	0.83808840476496	-0.46690668673671	-0.389786138502229
ENSG00000276517	-0.102178432800308	0.113532364637466	0.368123510189056	10.1548001599539	-0.170358180937527	0.228557841004379	-0.74536135005871	0.456053302310361	0.73519974839212	-0.543838002240389	-0.568295094378961
BIRC6-AS2	-0.0671321037491905	0.0784728163933845	0.392284211148594	20.6413241282562	-0.134358517307383	0.156818886093801	-0.856775103140425	0.391569187655852	0.690228620456236	-0.400983051983434	-0.462605125762818
TTC27	-0.135405333139586	0.0486277533490736	0.00536057185129715	61.3687165546561	-0.219949440075394	0.0783622576288986	-2.80682878123563	0.00500318268174962	0.061913395332135	-0.679276643709432	-0.713888083129204
LINC00486	-0.11013583237965	0.0778792168338056	0.157306791486603	160.570199108577	-0.178854012170008	0.126650242352589	-1.41218847155528	0.157894474075892	0.447585309650007	-0.576273750915339	-0.593237664552785
LTBP1	-0.0220615547458824	0.119124715337596	0.8530744243426	247.667248984878	-0.0566041345441061	0.186201412355806	-0.303994120280588	0.761132370653006	0.907741056395765	-0.217267632701426	-0.234329151896854
FAM98A	0.108609677998271	0.151630237542202	0.473818589937725	23.0276118048798	0.139011598770241	0.252213809157702	0.551165692451521	0.581520095879726	0.816949587868416	0.315371104624071	0.339971233996341
ENSG00000286415	0.031412531499382	0.119756798418749	0.793088081031536	10.9804438041271	-0.0275399687271055	0.215930792056727	-0.127540720176076	0.898512446278497	0.962370356172257	0.000702070187036841	-0.14900083314887
ENSG00000226994	0.193786068719012	0.11214171074169	0.083979923220667	199.1641863122	0.234236672072794	0.179434331677889	1.30541725143928	0.191750807194526	0.492804457195097	0.662564930309231	0.619538707520993
CRIM1-DT	0.226915283632705	0.157234290590878	0.14897353312729	4.97463862802572	0.415822890282301	0.318024285709595	1.30751929637855	0.191036405763534	0.492132071729942	0.79760538894456	1.15265040269852
CRIM1	-0.285541736198082	0.0453854850342189	3.14459370827352e-10	267.502010669156	-0.424446590097833	0.0785901487982529	-5.40076073894988	6.63588831498728e-08	1.91360395649916e-05	-1.29125881049776	-1.31426306412942
FEZ2	-0.202727458847701	0.0517027583659837	8.81755858589474e-05	103.829991888677	-0.301684686388091	0.089634867517159	-3.3657068364645	0.000763478036587481	0.0178978997698282	-0.953693370927786	-0.953851314629738
STRN	0.015723156952464	0.0335899875690306	0.639719811383492	108.608248790089	0.00524896221138841	0.0656541723721506	0.0799486463957763	0.936278099395828	0.97664947388858	-0.0632505571250452	-0.0527371258695467
HEATR5B	-0.0161959409358481	0.0368043354488332	0.659897093894	105.851413513997	-0.0480480925334855	0.0724530044893962	-0.663162181776983	0.507226689473216	0.768426409591138	-0.193358367687199	-0.209209811314358
GPATCH11	0.0643344653766435	0.115928955512006	0.578930680848318	15.564228859282	0.121819831211035	0.206612279949927	0.589605957789913	0.555454856510925	0.801611390307361	0.134897615162353	0.289498613128099
EIF2AK2	-0.0567276481610067	0.0641241956728268	0.376343929122529	94.6493275909075	-0.0998455173165978	0.103133056668851	-0.968123320897886	0.332982784176396	0.64408579608658	-0.358572676182511	-0.36127979329997
CEBPZOS	0.00869784286746125	0.057021208856591	0.878763427621087	58.9583702716642	0.00472268894884448	0.0999407024631893	0.0472549104863854	0.962310064127208	0.98612792426188	-0.0918869627436976	-0.0542821904338502
CEBPZ	-0.18790488620429	0.0567422821534956	0.000927807649377461	39.2101450375583	-0.282604274725541	0.109849778231584	-2.5726431065683	0.0100925221729335	0.0941718861269187	-0.893273979368513	-0.897833899286184
ENSG00000272054	0.293295675920126	0.134955623837099	0.0297596300857441	5.85366881317425	0.326926382581317	0.246563635505493	1.32593105999216	0.184862533718948	0.484204518684993	1.06818344647593	0.891662711104245
NDUFAF7	-0.00702491259385824	0.0667870044112454	0.916229945185966	25.2714785044322	-0.0134435339638701	0.122506588789657	-0.109737232068004	0.912617771796274	0.968067388219843	-0.155975656485431	-0.107615675692056
PRKD3	0.143716070424472	0.0688985663742466	0.0369869579711659	56.6774560077749	0.180177835769042	0.112567506017653	1.60062030459114	0.109461042267135	0.369401606695635	0.458470883674572	0.460829538150183
RMDN2	-0.140492952023167	0.0820117984772156	0.086697418531341	51.2897119427346	-0.219471914961876	0.134867713596622	-1.62731249095167	0.103670746351737	0.35909424995105	-0.700014665699701	-0.712486136300487
CYP1B1-AS1	0.00493959201743693	0.266547399725308	0.985214642361785	6.44140733518617	-0.0256887042538658	0.46981809270856	-0.0546779799512769	0.956395012566757	0.984616360647041	-0.107206248750808	-0.1435657800304
ATL2	-0.101034634172711	0.0408568845237111	0.0134024902138943	174.15879955026	-0.175906657589411	0.0729646548269245	-2.4108475261984	0.0159155004890134	0.124936678838755	-0.539175679524337	-0.584584644448922
HNRNPLL	-0.0348622185695834	0.0654392636385124	0.594212459180052	64.8987597066555	-0.0556313180605034	0.10948780320688	-0.50810516268544	0.611379594874204	0.832707776628478	-0.269445371235	-0.231473098999317
GALM	0.158592652517443	0.0574095429558377	0.00573642649846471	44.9930429164846	0.219064356090534	0.116273675684926	1.88404086135667	0.0595594485699245	0.267121651744129	0.519110427170986	0.574994913543528
SRSF7	-0.0849272871264977	0.0820983072417809	0.300921894552224	46.7348057545095	-0.135113917045209	0.141393793004105	-0.955585914873124	0.339281480391237	0.64970300880992	-0.473519323399215	-0.464822873556345
GEMIN6	0.12186807328429	0.14732147333694	0.408109284590253	5.03940646664577	0.154754431238875	0.263420796915498	0.58747992964473	0.556881426058319	0.802234419187785	0.36941463643902	0.386189984444497
DHX57	-0.0416281087654843	0.0698997623162513	0.551482528399258	60.9007479325541	-0.0944824868555426	0.114526036842147	-0.824986958954748	0.409378994567473	0.703029313713952	-0.297024319831006	-0.345534687263987
MORN2	0.067233688141144	0.133569467812534	0.614710342754493	8.22797638488947	0.0130191952725782	0.258974157689762	0.0502721792348662	0.959905493482442	0.985517293722995	0.146715352854722	-0.0299248102653085
ARHGEF33	0.173177463595346	0.15616154976555	0.267445914943334	12.7227940969065	0.241133718944807	0.2737893453554	0.880727183272219	0.378465500106421	0.681355527672853	0.578560661117084	0.639787470813235
SOS1	-0.0145790007368825	0.0313891579146353	0.642318383601071	349.251260975244	-0.052815738463623	0.0512757061107719	-1.03003434705558	0.302993882408501	0.616903117220859	-0.186767437397331	-0.223206951785059
MAP4K3	-0.0341057383460428	0.0337250899822948	0.31187918170488	373.518352698918	-0.0684240776760769	0.0591642570342722	-1.15651038491772	0.24747245427684	0.558842123445512	-0.266361825892872	-0.269030848876503
MAP4K3-DT	0.0245951173472183	0.0796113447053552	0.757367278282007	104.686821758651	0.00275818129276449	0.129231883601444	0.0213428854853716	0.982972133950126	0.993803395300177	-0.0270868990418919	-0.0600497096709858
THUMPD2	-0.185554409848869	0.0622351929951211	0.00286837308172721	56.1143818548471	-0.29373418356427	0.107802825700129	-2.72473547568539	0.00643530227713317	0.0725704877700652	-0.883693027756034	-0.930509752259454
PKDCC	0.66057719691218	0.192497014188971	0.000599980804454826	14.7995016262386	1.00367980862281	0.324612177195179	3.09193517413651	0.00198856270524345	0.0334106908740666	2.56528699004795	2.87851595212453
COX7A2L	0.104896631343389	0.101181626955667	0.299868141962626	27.4396385662129	0.142155590005655	0.173609785595108	0.818822450119193	0.412887720275949	0.704726982509577	0.300236078801217	0.34920155176859
LINC01819	0.194782889392227	0.118428939672139	0.100026793398089	16.6200114114381	0.241662271983587	0.208341779658854	1.1599318791425	0.246076542113571	0.557668250210867	0.666628145246223	0.641339228481155
LINC02580	-0.0525759495755038	0.0940828860449209	0.576280572811782	35.8012555089322	-0.125997353267813	0.16518783535361	-0.762752008936347	0.445611306966407	0.726909231982836	-0.341649628577473	-0.438057919599573
ZFP36L2	-0.00430309207793475	0.07016181992942	0.951095631212944	136.10252932698	0.00446590908433298	0.117161131240659	0.0381176678395124	0.969593864647793	0.989285973316284	-0.144881041302098	-0.0550360601394203
THADA	-0.00763587437758349	0.0291314649313691	0.793230653675564	208.749912582788	-0.039699938404797	0.0571157271626657	-0.695078927941011	0.48700583959341	0.757224248591884	-0.158466043284449	-0.184700800426683
PLEKHH2	-0.231382086999649	0.138499479719344	0.0947937824447275	60.1365026680897	-0.418254807488555	0.213918261022369	-1.95520852445981	0.0505584628347486	0.243739822949601	-1.07049463343113	-1.29608485790017
LRPPRC	-0.258379675435868	0.0543651541204607	2.00747152482066e-06	131.732158500947	-0.397063101336526	0.0929858355412743	-4.27014608219849	1.95344976885307e-05	0.00133647720122045	-1.18054151301982	-1.23386897774247
PPM1B	0.175560495964609	0.0346741648349153	4.12385231882731e-07	269.876789109493	0.230415764990375	0.0622722810443394	3.70013368911785	0.000215485918041598	0.007648395318806	0.588274316720651	0.608321059662532
ENSG00000289272	0.423215652847181	0.121381232793057	0.000489084229541394	8.39484489683443	0.625075737623934	0.241272944647212	2.59074111495559	0.00957695063940093	0.0916197105854673	1.59775993405124	1.76698744472179
PREPL	-0.177771778698193	0.0704081976273154	0.0115740006665244	103.423507334572	-0.284256547697578	0.125555673684944	-2.26398807281988	0.0235748483671563	0.158023058552144	-0.851969665680753	-0.902684741237208
CAMKMT	0.0647977376475565	0.0443710497159147	0.144190965111415	371.003330009153	0.0548439229948868	0.0716105971200044	0.765863226960388	0.443757688402145	0.726180531714401	0.136785993746032	0.0928667303936452
SRBD1	0.149466912128273	0.0606998327809023	0.0138012910508007	86.6678475235874	0.175356968231127	0.112784653479721	1.55479458260389	0.11999499977432	0.387618671119884	0.481912317564379	0.446676146495764
PRKCE	0.00981888269956143	0.0727576798592402	0.89264886609373	270.070516079908	-0.0117000199239779	0.116100786093264	-0.100774683080778	0.919729324484503	0.970605168814095	-0.0873174088478487	-0.102496962749313
EPAS1	-0.212471402016799	0.0717989419730021	0.00308383470767077	73.457998642885	-0.318078757492825	0.1286184265627	-2.47304189604408	0.0133968436575755	0.112342671146315	-0.993411382896967	-1.00198201047044
ATP6V1E2	0.224066432689569	0.0963990897207286	0.0201060716949154	25.1336958473559	0.330344372019848	0.175267960546253	1.88479612012528	0.0594573689992034	0.26687821599706	0.785992975582305	0.901697449211802
RHOQ	0.336131727173318	0.0500099189130594	1.80108867455506e-11	241.908299533067	0.462381091120178	0.0854588321050774	5.41057114555052	6.28240575785743e-08	1.91360395649916e-05	1.24279066317054	1.28933875723244
RHOQ-AS1	0.140675218717366	0.0826343039026755	0.0886836297972088	29.1536290169833	0.193590955483205	0.15677805027025	1.23480905107251	0.216901578030418	0.523475723905269	0.446075841708155	0.500208578360088
PIGF	-0.0332394177094308	0.0513724177264182	0.517613506855253	57.859727241289	-0.0314111290625588	0.102803790102185	-0.305544465153831	0.759951509691686	0.907011980061113	-0.262830551867873	-0.160366017517412
CRIPT	0.25034042021973	0.078305076755811	0.00138870522307973	54.9022851567394	0.331358220054116	0.132082686110297	2.50871805996897	0.0121170154223459	0.105622102355181	0.893090331661982	0.904673964993287
LINC01118	0.183745454023365	0.0919813187042273	0.0457558301495515	21.6218111935069	0.313630037470497	0.184037831107538	1.70416069121807	0.0883510707066313	0.331580512373094	0.621637633450154	0.852626504768824
SOCS5	0.124606152880248	0.0885921212646993	0.159571235391274	15.0296033355051	0.18483521060297	0.192539749266691	0.959984685276341	0.337062922717424	0.647144223118875	0.380575526468604	0.474502938132156
MCFD2	0.0269595348851197	0.0498134795250334	0.588363099765674	47.3519369504204	0.0232301051441549	0.0994803555738012	0.233514496507013	0.815361914091378	0.93004407385161	-0.0174491207378953	5.29904985169553e-05
TTC7A	0.0707342110276737	0.0378644545432803	0.0617495193059988	152.066504414096	0.0795653701958867	0.0704143050756298	1.12996031289989	0.258492947852189	0.570525672157361	0.160984094727776	0.165445435729977
STPG4	0.109323225740324	0.106059104715853	0.30264567187607	45.0319322830045	0.123500231613511	0.172853370415661	0.714479742665879	0.474930578041768	0.748800990984504	0.31827964968305	0.294432033274047
CALM2	0.00234450038833827	0.0629692536023145	0.970299655028092	525.397483384648	-0.0145173355637613	0.104804876963763	-0.138517748260711	0.889831243741503	0.959648563125282	-0.117784294886437	-0.110768206742302
EPCAM-DT	0.218529519190979	0.116450057868503	0.0605737140677485	31.6134328769675	0.324392374849421	0.199575974205511	1.62540794873125	0.104075663335641	0.359598494808813	0.76342355037191	0.884223219435413
MSH2	0.0396952112207964	0.105791241509174	0.707495299577881	39.2420488720208	0.0410052095926032	0.189950379604021	0.215873270051287	0.82908653325585	0.936226925087118	0.0344637174588849	0.0522382067440398
MSH6	-0.0160298659327953	0.0953420524842599	0.866480953831094	24.0187882408325	-0.0233202717752402	0.176677198953397	-0.131993669321142	0.894989299087326	0.961522445606152	-0.192681417006704	-0.136612394106933
FBXO11	0.0194190364473853	0.0309326066135276	0.530144581842468	340.973938848349	0.00366643830100708	0.0583804785266013	0.0628024708522464	0.949923798299749	0.982311142098297	-0.048185507640616	-0.0573831943478767
ENSG00000233230	0.109613877416858	0.13249034204849	0.40804729547595	6.34579148391762	0.128227295434886	0.242216286394458	0.529391715741456	0.596533743790042	0.825920883121218	0.319464396614255	0.308310030359255
ENSG00000230773	-0.380590586120357	0.11560914518461	0.00099461457674792	15.4165604474276	-0.590259681573655	0.195358732831043	-3.02141436433325	0.00251596796637206	0.0393694655203069	-1.67869450191704	-1.80106706914104
FOXN2	0.0790328151472458	0.0651461121588599	0.225067728488999	147.143967363727	0.0940133789558661	0.105501625897194	0.891108342230455	0.372871049940218	0.676977812987249	0.194810652624169	0.207862765183282
PPP1R21	-0.00014199889481923	0.0439624732198308	0.997422835420221	108.833131394298	-0.031427893330875	0.0844278917798873	-0.372245387967414	0.709710155556052	0.88525816543141	-0.127919699678514	-0.160415235060399
STON1	0.10928437329968	0.23909361580873	0.647615158192106	6.00729933002467	0.101478478148743	0.40545517329376	0.250282854512305	0.80236861472769	0.923541686872713	0.318121280358048	0.229779250501521
NRXN1	-0.0385147932361256	0.0394023412616243	0.328334177832835	7383.2985714137	-0.0653987615163274	0.0689969237885891	-0.947850395717834	0.343205620663405	0.652367308427141	-0.284333902685403	-0.260148944499206
ENSG00000231918	-0.0310129365948766	0.122073934384231	0.799456591505247	69.1750469695999	-0.106775705439444	0.195489451209321	-0.546196762939979	0.584930691041697	0.81830757701531	-0.25375502648535	-0.38162585466134
ASB3	0.232985867267889	0.042519386139495	4.26478943129196e-08	1174.93731489431	0.30425388506668	0.0677504900931878	4.49079976614475	7.0956233744924e-06	0.000696258043622067	0.822350146718479	0.825099434975044
CHAC2	0.0661396431260617	0.0996769067380284	0.50698458750058	11.6928267238232	0.074647214820199	0.186306158851883	0.400669603625638	0.688663392816348	0.874576013201852	0.142255834541677	0.151006420614556
ERLEC1	-0.0319243228876513	0.0419383700238322	0.446525719100721	65.1642044161929	-0.0567433551596015	0.0817937450180358	-0.693737096242377	0.487847097486673	0.757668065130084	-0.257469995985559	-0.234737884118177
GPR75	0.20502572083383	0.146601366591349	0.161955379361352	5.67017994092341	0.283971464781	0.282358647378959	1.00571194619684	0.314554154917261	0.628041572556294	0.708379712833981	0.765553090723707
PSME4	-0.0469537554224394	0.0349063149495738	0.178581184765661	224.804507775354	-0.114742533557966	0.0641525075530812	-1.78859000114728	0.0736808693342567	0.301334496003776	-0.318732584544145	-0.405015345809579
ACYP2	-0.0607717127207171	0.0322240687262643	0.0593070031359405	512.022682715375	-0.123384539753873	0.0658544071058497	-1.87359578768287	0.0609861590748202	0.270985669096607	-0.375056988724081	-0.430387065195896
ENSG00000289065	-0.177953940192447	0.155889109360017	0.253644512462566	5.1922477399096	-0.247931042898161	0.288422913012841	-0.859609385080731	0.390004399867211	0.689099045025226	-0.852712187705313	-0.796038148600683
C2orf73	-0.363660989847833	0.103562860937625	0.000445585403547561	26.6694382678006	-0.555658487487096	0.170083588945375	-3.26697296860048	0.00108704059288303	0.0224888485760427	-1.60968651452258	-1.69948281116961
SPTBN1	-0.0372749004387415	0.0314198907611555	0.23548520121081	821.575692705255	-0.0840969700330259	0.054939261142319	-1.53072626541472	0.125837059518	0.39689233281012	-0.279279883371827	-0.315044264955844
SPTBN1-AS1	-0.132757602714957	0.116802447797616	0.255705752951863	17.2291292188951	-0.213337014029175	0.201273337205911	-1.05993678542191	0.289173359085035	0.60334778348334	-0.668484032661566	-0.694474926704144
ENSG00000289627	0.112462167632714	0.108220420726812	0.298713851242032	10.900591169658	0.125559645070013	0.195275746960789	0.642986377080538	0.52023293948815	0.777337852439488	0.331074524354311	0.300478182644263
EML6	0.207617910439115	0.0780129343276779	0.00778333801703919	274.389185967292	0.27707115379707	0.128502251553162	2.15615796959359	0.0310713322257423	0.185614995407647	0.718945929814352	0.745294744456203
ENSG00000285519	0.273260938435986	0.11029244726064	0.0132268090554001	14.471200373921	0.420102193012601	0.204735261731546	2.05192886393674	0.0401765762472414	0.212540255474924	0.986518361880813	1.16521383595476
RTN4	-0.195933686247964	0.0554957599825593	0.000414608195459323	384.965042979565	-0.292797863553902	0.100817026230236	-2.90425015002169	0.00368133898603445	0.0509973724241832	-0.926000768790288	-0.927760847893928
CLHC1	-0.0193464775234122	0.0687071242405723	0.778266409362984	77.056413258423	-0.0592667672916535	0.113693300873674	-0.52128636283949	0.602167299501328	0.827783085585127	-0.206200504358425	-0.242146268590382
RPS27A	-0.468047844451383	0.165736921194109	0.00474223326220354	34.4541289636674	-0.661856264550244	0.26286984185021	-2.51780980234084	0.0118087068890339	0.103831380424424	-2.03518554182783	-2.01126460558365
MTIF2	0.0184740496126938	0.0745644563607091	0.80432052155002	31.8885171921416	0.00580509572141545	0.129924840938515	0.0446804143032403	0.964362045227166	0.986978143198371	-0.0520374388105374	-0.05110439580226
ENSG00000240401	0.0221957248527002	0.0787011940094987	0.777924140008584	23.6148883175442	0.026687426009905	0.151927617363625	0.175658820121104	0.860561988952403	0.947684584513869	-0.0368672413696532	0.0102032001657843
CCDC88A	0.0485685126110606	0.0563009935725887	0.388325432329654	516.49081923302	0.0473106332401921	0.0904942380882741	0.522802713627382	0.601111551017635	0.827783085585127	0.0706328416736431	0.0707500471398797
CFAP36	0.0222816131795642	0.0640196725199874	0.727807722823642	56.2634885724703	-0.00402614604037922	0.121399254251757	-0.0331645038941494	0.973543404330834	0.990792876922694	-0.036517145568067	-0.0799675441898947
PPP4R3B	0.0115896436008583	0.0306331916738967	0.705180898710088	127.258518403201	-0.0177081798294462	0.0616525779326127	-0.287225294111814	0.773939820012283	0.912074199897711	-0.0800994785447131	-0.120136078446994
PNPT1	0.152049271339714	0.0440891533636949	0.000563339074821223	74.697415265751	0.188236177674987	0.0883359556038173	2.13091233788444	0.0330963647569627	0.1920540591441	0.492438464144749	0.48448770095658
EFEMP1	-0.0399328240497388	0.102804531994349	0.697694538405616	511.823063303364	-0.0745106692132332	0.157398990303782	-0.473387212137934	0.635936951554415	0.845068316941014	-0.290114043625302	-0.286900228856006
FANCL	0.109051954575911	0.148952774837623	0.464092668158332	37.1848413199585	0.132547223132313	0.227854360251611	0.58171905504001	0.560755934334091	0.804251050765399	0.31717390109974	0.32099273282714
PAPOLG	0.110007445669244	0.0764619684769865	0.150229565044802	27.2851849204287	0.146944192688877	0.144889994191226	1.01417764221137	0.310497994978275	0.624097261319504	0.321068649460118	0.363260218330162
REL-DT	-0.258531104319413	0.103364739827354	0.0123789431663298	21.1546236340927	-0.415716288264307	0.174265209613434	-2.38553804965705	0.0170541580870028	0.129813115801723	-1.18115876356251	-1.28863212112189
REL	-0.0623528800219378	0.0700696955948187	0.373536000775794	25.2177399488623	-0.101079694588821	0.119908118475861	-0.84297623775299	0.399241733533098	0.695339047802623	-0.381502102442963	-0.364903164854443
PUS10	-0.0634266242029105	0.0679704876494282	0.350742802397592	46.4738684257185	-0.12326912336668	0.117776169476747	-1.04663892461724	0.29526614223901	0.60962874951486	-0.385878871015153	-0.430048218853734
PEX13	0.0357355680139767	0.0741630777749294	0.629911654876323	34.9280908929214	0.0457601666138463	0.130993026877387	0.349332843928243	0.726839443824244	0.893832997202924	0.0183235210771048	0.0661980943560307
SANBR	-0.0501310508776693	0.0963069910596366	0.602691526540918	57.6367180488425	-0.107544859950354	0.153988575629998	-0.698395056323927	0.484930167200003	0.755561531918159	-0.331683795027459	-0.383883984541501
C2orf74-DT	-0.189206973579064	0.139798724040499	0.175920156716546	6.44177904209366	-0.235053012670965	0.250093711204319	-0.939859749127934	0.347289506064805	0.654882740788877	-0.898581514627979	-0.758230056154776
C2orf74	-0.0291674539683371	0.0891606676744872	0.74356680753694	25.1581790735086	-0.0790485789976424	0.159519679650068	-0.495541234605336	0.620218122658304	0.83808840476496	-0.246232517396599	-0.300222896190472
USP34	0.0744218001387904	0.0265154805618227	0.00500471388525305	617.758373115022	0.0841379362471955	0.0503733708463537	1.67028600297226	0.0948627911606217	0.343079405963549	0.176015351161747	0.178869849008478
USP34-DT	-0.0104365693956083	0.120317149247839	0.93087646395981	13.6646788335754	-0.0860508178145751	0.211809912759718	-0.406264356060583	0.684548372189297	0.872505996285329	-0.169882164696232	-0.320780488294879
XPO1	-0.252799666702412	0.0469650783687935	7.33703561893644e-08	462.878974501406	-0.39731783881796	0.087143452963536	-4.55935386200741	5.13112484377103e-06	0.000561357949441987	-1.15779642411511	-1.23461685129748
ENSG00000289410	-0.286131971469655	0.0929855607682207	0.00208979148608875	26.0559593008187	-0.460862657165898	0.175265786299919	-2.62950725806381	0.00855087065590783	0.0862411151805694	-1.29366471241797	-1.4211755348983
FAM161A	-0.0143838619422469	0.0809538554267958	0.85897447820053	30.2495493235412	-0.0271656608978141	0.155926630785281	-0.174220790643663	0.86169194682832	0.947999513296746	-0.185972017632819	-0.147901917805187
CCT4	-0.36355587614412	0.0975807337277286	0.000194779197551734	63.1761777036222	-0.564907994200289	0.162946536578126	-3.46683032400286	0.000526634211917405	0.0142281862607896	-1.60925805273152	-1.72663806695965
COMMD1	0.0888464911685219	0.0433507712066193	0.0404153083864005	256.378540664316	0.102430042106021	0.0748125277330163	1.36915627916709	0.17095042927028	0.465776200006825	0.234812907862155	0.232572908959395
ENSG00000229839	-0.112856494854414	0.120362080109193	0.348428618935217	8.28001268972516	-0.227094032922592	0.244995240254317	-0.926932428102921	0.35396161907059	0.661483623524328	-0.587363645720913	-0.734863606721685
B3GNT2	-0.105117581969005	0.157091046326439	0.503399357772191	6.43879414971466	-0.245267781472355	0.302342138918987	-0.811225925533571	0.417235939893742	0.708376370472745	-0.555818486920529	-0.78821918619587
TMEM17	0.0623991566251977	0.159493669927109	0.695625158474165	4.92416982908904	0.047587720780794	0.312060423564611	0.152495213065495	0.878796365704152	0.954495320699058	0.127008959120335	0.0715635373372054
ENSG00000226622	0.398988122877257	0.181390393060829	0.0278345769273096	7.15992034588473	0.448040829677154	0.311194129658853	1.43974704846881	0.149938977132872	0.43584401293715	1.49900429594563	1.24723775880558
EHBP1	0.0129666579689475	0.0437921973265455	0.767157404976281	644.940365169079	-0.012223002129702	0.0767005720237221	-0.159359986597253	0.873385262057876	0.952609176109754	-0.074486527791167	-0.104032365231893
ENSG00000226605	-0.308411888995687	0.130776929239336	0.0183586011638035	7.78947007707982	-0.500786653117551	0.251938636103936	-1.98773265133878	0.0468412657606479	0.233216027201534	-1.38448154248505	-1.53838679338428
EHBP1-AS1	-0.242075395397517	0.0600976851631876	5.62457037615745e-05	42.0608669637386	-0.365398848656143	0.112792309672394	-3.23957235841207	0.00119709088670002	0.0239927577717323	-1.11408242366821	-1.14090716825376
OTX1	-0.0205319687270467	0.0939275867264532	0.826966643635683	16.4407537174142	-0.000706573798092287	0.171112888910106	-0.00412928448927939	0.996705317021779	0.99850511153564	-0.211032773286741	-0.07022174518158
ENSG00000286480	-0.104234856505588	0.122965749683957	0.396619606128686	9.48099440118772	-0.165184833099564	0.240643103063101	-0.686430780674607	0.492441499834855	0.758978630839164	-0.552220343960019	-0.553106869948528
WDPCP	-0.0399866610805352	0.0314082674033228	0.202973568725403	295.282478544327	-0.0857161926730814	0.0604739726231012	-1.41740634780685	0.156364157847634	0.445358909572075	-0.290333492753488	-0.319798075762751
MDH1	0.0506244445562516	0.103501611205988	0.62475854520378	39.6216453095792	0.0424397182640654	0.169409601918909	0.250515424057131	0.802188778232397	0.923461020620008	0.0790131788933721	0.0564497232188624
UGP2	-0.193895650465383	0.054242520760718	0.000350755435919591	250.931957788676	-0.294655244850471	0.0924667726543771	-3.18660678200412	0.00143952338364385	0.0270484912378824	-0.917693379450941	-0.933213859148682
VPS54	0.0284232314095176	0.0282545671771749	0.314430265886872	179.210437529637	0.00881913580318489	0.0526051762403782	0.167647680959875	0.866860458035545	0.950030114949371	-0.0114828383954808	-0.0422555964100549
PELI1	-0.261663188695197	0.150462316209606	0.082023983921087	6.52283489985369	-0.456337687846439	0.321746702925753	-1.41831348603359	0.156099261092068	0.44499656463436	-1.19392568579995	-1.40789085895588
AFTPH	-0.136802436998335	0.0533470970244681	0.0103359150503394	87.8051246610664	-0.23057004821196	0.0907140227305988	-2.54172443544593	0.0110307101835866	0.0992623107035684	-0.684971482731067	-0.745068700597477
SERTAD2	-0.0337894668298291	0.0636448246710206	0.595483402079394	50.2493773974645	-0.0743996774753707	0.11387825224876	-0.653326478113214	0.513545825917302	0.773000963583621	-0.265072648026326	-0.286574372664352
SLC1A4	-0.0175470490972207	0.0522677891471383	0.737086251232701	244.732823030947	-0.0364056463083348	0.0918663004168079	-0.396289456995201	0.691891504047194	0.876147623308538	-0.198865720223413	-0.175029220384587
CEP68	-0.0356736316050461	0.0575195317587005	0.53512591542074	62.7269452080948	-0.0837324938073531	0.0986201258151043	-0.849040630553818	0.395858684111421	0.692217650568653	-0.272752832300318	-0.31397421382291
RAB1A	0.094808093289918	0.0465667946697376	0.0417544539697439	189.192647787141	0.11239019302909	0.0830244333944448	1.35370021129961	0.175832040705973	0.472312054968097	0.259113437976497	0.261814516583464
ACTR2	0.00685559754172874	0.0465578162403346	0.882935389753204	92.6131140093933	-0.0169797373644793	0.0867362890188625	-0.195762783450267	0.844795840901612	0.941715985561944	-0.0993962760296845	-0.117997473429681
SPRED2	-0.0666982674012825	0.0527529807274092	0.206104184358946	313.431919319588	-0.12640704174052	0.0855373234806648	-1.47779982581631	0.139461365027287	0.420369838830184	-0.399214659356358	-0.439260707555251
LINC02934	-0.279799319176925	0.0681644193600357	4.04715911306803e-05	560.487802144086	-0.448513037108765	0.114102072611186	-3.93080534686795	8.46617960888221e-05	0.00392220058601658	-1.26785171708391	-1.38491878067778
ENSG00000234255	-0.175299195201369	0.14445833818851	0.224941354627686	6.28535217162465	-0.286674972123249	0.277462269075803	-1.03320344448322	0.301508701297058	0.615641461541706	-0.841890984061067	-0.909784896512984
LINC03050	-0.39380418548367	0.16719184048344	0.0185026202229506	6.0865701744828	-0.352447521206436	0.350945391865964	-1.00428023668436	0.315243556912904	0.628691283430998	-1.7325554377374	-1.10288388543201
MEIS1	-0.0847375084710186	0.0559519211286126	0.129906665827496	140.171900083454	-0.153546215863582	0.0926250584004326	-1.65771788450354	0.0973744222590644	0.347389634313407	-0.47274575249686	-0.518937520394487
ETAA1	0.0249623926265876	0.0719537775240387	0.728649456576065	22.9932146501204	0.0230219048923878	0.132196090139949	0.174149665606719	0.861747841989379	0.947999513296746	-0.025589820940263	-0.000558256270375207
C1D	0.0348276861618909	0.0525495904800585	0.507485255935584	56.3112943116035	0.0346960435327729	0.090915485423009	0.381629635164352	0.702736099340567	0.881070193760623	0.0146228362884142	0.0337153791501971
DNAAF10	0.0607183335826081	0.0682252284926107	0.37348256963216	42.5965033455249	0.0773777542360005	0.111715009489949	0.692635256348091	0.488538478991107	0.757668065130084	0.120157631216929	0.159022901771884
PNO1	-0.244482738187746	0.123570975038933	0.0478745502697922	9.26017026311727	-0.350712562933944	0.24344372937833	-1.44063091634991	0.14968898133093	0.435386024332245	-1.12389517278804	-1.09779029102363
PPP3R1	-0.0265120174716723	0.0267004394442088	0.320737677732241	262.665463625995	-0.0766813933184397	0.0604235531487901	-1.2690646167334	0.204418018785707	0.507453725481736	-0.235408495054965	-0.293273170695426
ENSG00000289156	-0.0778846187787625	0.0832347744469742	0.349416283708576	69.9481902221237	-0.131586520672152	0.134708904485211	-0.976821251535001	0.328657653119809	0.64063079577637	-0.444812178778604	-0.454466932017688
ENSG00000273064	0.194431562960163	0.091717370258841	0.0340145624127355	26.8266236157776	0.269785765151075	0.165393013778985	1.63117993309917	0.102852358236625	0.357610846070624	0.665196077428128	0.723905864124918
CNRIP1	-0.184366309849187	0.122961487832217	0.133774416480146	22.6193393161981	-0.277673567505371	0.209826188333905	-1.32335038686162	0.185718882614095	0.485875106954342	-0.878850124919983	-0.883358033713963
APLF	0.147172027127658	0.0649312575107151	0.0234157655328185	68.1725236137176	0.155534662350178	0.112063958300967	1.38790976785295	0.165164523095388	0.458976458524713	0.472557966010747	0.388480633671504
ANTXR1	-0.0187456406098752	0.0560632524827222	0.738103458012127	257.343672393399	-0.0756222941097019	0.0927938591341287	-0.8149493384082	0.415101309764558	0.706672470719664	-0.20375138829635	-0.290163803805699
GFPT1	-0.112397791240733	0.0885555984039372	0.204357558151255	41.4853185544731	-0.182359743245935	0.156658642015874	-1.16405798556237	0.244400513639509	0.555384248588977	-0.585493889781007	-0.603529999814526
NFU1	-0.119037620787274	0.0594132510567216	0.0451179225969449	37.1214365168683	-0.171154835096762	0.110404634343978	-1.55025045926523	0.121081412939592	0.388957069125545	-0.612558993181773	-0.570633959373712
AAK1	-0.0898791533377542	0.0395198843508604	0.0229493533843139	237.620052521168	-0.167306819767157	0.0684133527642366	-2.44552873097337	0.0144639923824095	0.11790524994709	-0.493703993818087	-0.559336725499566
ANXA4	-0.0436369043336549	0.0325519804868106	0.180073118393238	149.790238144868	-0.0907605268974034	0.0641736681513646	-1.41429545032908	0.157275172253033	0.447161550846434	-0.305212520956117	-0.334607534299234
GMCL1	-0.262441646206393	0.125866782570511	0.0370625187320603	37.5687617905163	-0.414966744082605	0.204563726570822	-2.02854509466975	0.0425046457689728	0.220837016454721	-1.1970988144	-1.28643156442073
SNRNP27	0.440129519689198	0.152116106737939	0.0038112133801584	11.7654076438604	0.625672728195276	0.268401636315282	2.33110623610476	0.0197477585521156	0.141212463735523	1.66670380554331	1.76874012539674
MXD1	0.00469447043664096	0.0710637973166719	0.947330101602155	57.8482880332535	-0.00674361004193964	0.12240626863589	-0.0550920317814703	0.956065144222522	0.984492092104958	-0.108205407070085	-0.087945637762967
PCBP1-AS1	0.202069971825686	0.0473865451657347	2.00538827514639e-05	273.224927641872	0.266323397819693	0.0878836730858108	3.0304081346219	0.00244223469669885	0.0385142592236103	0.696331564312789	0.713740838741599
PCBP1	0.239624927536649	0.179781210783777	0.182574569265539	22.7108643398536	0.345410759631036	0.284020691982452	1.21614646179503	0.223929134154561	0.532411015582021	0.849412114408824	0.945930252333099
LINC01816	0.0772064602580254	0.111676796498992	0.489352891680893	10.1589929240014	0.0905753541550031	0.202600126718277	0.447064647106324	0.65482838375734	0.855916095515245	0.187366111529135	0.197769206059011
C2orf42	0.0346561729582406	0.0821709302839168	0.673202324483383	27.8577709905015	-0.0179258341793939	0.142230294746626	-0.126033867899435	0.899705115615469	0.962805670410792	0.0139237185537112	-0.12077508112356
TIA1	-0.0318411218749776	0.0595856843910726	0.593081859128901	89.6724304362232	-0.0628479995162154	0.0940285159459342	-0.668392975088031	0.503882778500224	0.766383518992649	-0.257130854145354	-0.252660264646282
PCYOX1	-0.012539115502439	0.0775881920685809	0.871612090974117	59.7665039735662	0.00684605468968573	0.137838172098039	0.0496673351473088	0.960387487095062	0.98556322487666	-0.178452509369597	-0.0480482861169724
SNRPG	-0.162335035747183	0.0853705163827176	0.057231955952907	21.8572303696616	-0.263548763182416	0.161700971183416	-1.62985269200068	0.10313263421395	0.358093148323578	-0.789046808819499	-0.841889587204582
FAM136A	0.0222385277562938	0.0918587487527942	0.808706687564816	13.7787574942784	0.00254884287402062	0.174410951872028	0.0146140070142545	0.988340124465056	0.995786349585683	-0.0366927692686007	-0.0606642979386569
TEX261	-0.055026225419431	0.0764874853816267	0.471885409392112	27.3097032967184	-0.088217297050168	0.143330056886288	-0.615483583601419	0.538235407487676	0.79018295511412	-0.351637380312882	-0.327140967791849
NAGK	-0.0181012152294818	0.0690389409896489	0.793176131872157	33.4557493859682	-0.0418840974563599	0.126838861234457	-0.330215022814962	0.741237496354174	0.898928670572344	-0.201124598040339	-0.191113185386277
MCEE	0.010151373804223	0.0678565878995488	0.881079879653464	30.8853231696279	-0.00465754185000958	0.121575219450633	-0.0383099604595065	0.969440549319106	0.989285973316284	-0.085962117109646	-0.0818212338240478
MPHOSPH10	-0.193633913659197	0.0874921040372812	0.0268867044104638	27.1375115577577	-0.29659202350182	0.150949887217183	-1.96483766215135	0.0494330296210387	0.24003437671199	-0.916626494574823	-0.938899969912951
PAIP2B	0.0196563993525457	0.12765240627684	0.877622529007079	15.1740233608645	-0.00250680185725992	0.228233770930866	-0.0109834835004293	0.99123662428929	0.997381749410296	-0.0472179750365571	-0.075506962538889
ZNF638	-0.0732449875845996	0.0293320710402499	0.01252151697825	578.656946880792	-0.131066684163481	0.0510096435846141	-2.56944912673364	0.0101860346601362	0.0948146704530461	-0.425900232751788	-0.452940764860921
ENSG00000281195	0.106655758211355	0.152159440877465	0.483335867590641	5.97560441083579	0.0608920934937602	0.29937256458068	0.203399044194479	0.838823146818281	0.939934263643324	0.3074065867552	0.110623311587802
ENSG00000289463	0.0447834309709805	0.0896676677969127	0.617470930640448	13.0218609417832	-0.00364471154235069	0.177501481759194	-0.0205334147423922	0.98361785658085	0.994028092675002	0.0552041886862365	-0.0788477059452953
EXOC6B	-0.0364041905064868	0.023653852220626	0.123794884432453	552.89509948342	-0.0857731407788985	0.0524291669216758	-1.63598137859096	0.101843484710971	0.355913301393655	-0.275730717812175	-0.319965267422607
SFXN5	0.00216808210711324	0.0430684037019909	0.959851103424783	1613.04392726605	-0.0291764675936198	0.0727063511332135	-0.401291869814265	0.688205248692553	0.874471355090051	-0.118503406572915	-0.153805364536141
RAB11FIP5	-0.0833226087697693	0.122513942511052	0.496436614969386	14.0264703202408	-0.089983586709772	0.234920263774626	-0.383038845878783	0.701690961677613	0.880462950759672	-0.466978374517108	-0.332326546763044
SMYD5	-0.103158331479301	0.1008507310684	0.306363950629954	12.8458525251143	-0.170045393264153	0.196666264619415	-0.864639360457788	0.38723676186814	0.687221231499223	-0.547832240177269	-0.56737679359365
PRADC1	0.112592542639959	0.0951129436106497	0.236501234210177	14.1868925799059	0.176260668050761	0.176979862272124	0.995936293473561	0.319281099711329	0.632031652972973	0.331605955624831	0.449329282551612
CCT7	-0.0365042276976733	0.123464549861628	0.767485424131797	18.5109043005718	-0.0771794856475899	0.213035570755267	-0.362284501944761	0.717139438357633	0.88881780658253	-0.276138486852691	-0.294735499987629
ALMS1	-0.011838820657538	0.0349684975004855	0.73494367327389	143.378844840296	-0.0564680646960071	0.0640436592031849	-0.881712028927899	0.377932554389054	0.681146300193538	-0.175597985431081	-0.233929669887162
ALMS1P1	-0.397721601751518	0.122384247880278	0.00115495245385796	11.6422021392399	-0.587790084931967	0.236641805888795	-2.48388099779879	0.0129959229552622	0.110025399255755	-1.74852350975039	-1.79381667940862
TPRKB	0.0701798465024044	0.0931362231813387	0.451138531982415	12.5575573676979	0.110074263362884	0.178104160808563	0.618033081670667	0.536553531948104	0.78916429753583	0.158724408226344	0.255015271561255
DUSP11	-0.0300267878568226	0.074569511892469	0.687192165637094	23.2921234711458	-0.0581514646973725	0.140360175189785	-0.414301739213023	0.678653140293819	0.869389743640223	-0.249735312217553	-0.238871896435183
STAMBP	0.0740139301785143	0.05479772607485	0.176799496692201	65.7994076106652	0.0747770487903849	0.0934230458933258	0.800413303541487	0.423471375667902	0.712787130409328	0.174352802059912	0.151387594960384
DGUOK	-0.10256967573355	0.0762672385184628	0.178666564789739	38.5557235915885	-0.191676042775531	0.138793681266627	-1.38101418613802	0.167274598863822	0.46147756407799	-0.54543277667982	-0.630881349955396
DGUOK-AS1	-0.521453367915728	0.173008020160619	0.00257792464977592	4.95997605313485	-0.72925800571424	0.342093652072814	-2.13174959925599	0.0330274369834523	0.191874450582314	-2.25287577086203	-2.20914667419084
TET3	0.0055526183421238	0.078603536376129	0.943683621095956	104.620111479033	-0.0188114469422773	0.12931897928201	-0.145465476504068	0.88434337154519	0.956797231235339	-0.104707446522717	-0.12337511611491
ENSG00000217702	0.00648731361143992	0.164110657043951	0.968467741713961	8.19380826204648	-0.0147225538507106	0.285717802992422	-0.0515283041396655	0.95890454836202	0.985190232556921	-0.100897465568398	-0.111370698880283
BOLA3	-0.065223155915788	0.124316902156082	0.599824881732454	16.7186592510628	-0.106330640551777	0.21304634639811	-0.499096287495499	0.617711552828605	0.837243572323088	-0.39320184764143	-0.380319206507819
BOLA3-DT	-0.0489941976557397	0.14541108604575	0.736165312413334	7.0511035107284	-0.121464195122844	0.273088063725914	-0.444780315425106	0.656478521135956	0.856234539235793	-0.327049782996375	-0.424749202412765
MOB1A	-0.00948564359618856	0.0660756410689581	0.885850025482484	33.35496574416	-0.00846845025645081	0.1170744592984	-0.0723338831304478	0.942336200471715	0.978987612136264	-0.166006025270159	-0.0930095269707234
MTHFD2	-0.346438331388757	0.288292535464152	0.229483556890191	8.81404301799896	-0.510381708322264	0.45200267974795	-1.1291563771411	0.258831872224296	0.570894306864202	-1.53948395453761	-1.56655653113169
SLC4A5	-0.156865136653114	0.0803181805648857	0.050814092546052	54.1409484864262	-0.268795876871702	0.143598424863601	-1.87185811492725	0.0612262356284411	0.271710649946568	-0.766750546011087	-0.857294377839394
DCTN1	0.391261665686492	0.284470400128014	0.169006295509406	8.8256497420097	0.541439505659424	0.454686407451143	1.19079765039513	0.233733031517375	0.541595233739014	1.46750990872923	1.52144318568878
RTKN	0.088444947537762	0.0860307004078745	0.303920371019396	14.9232715566789	0.097500859932476	0.163158738383843	0.597582825769944	0.550118326505622	0.798403055346654	0.233176145982914	0.218101520710393
INO80B	0.36995431042936	0.14857963039149	0.0127764794049471	6.46886489749129	0.549337285889345	0.293990562042908	1.86855415382066	0.0616848692374415	0.273032280140779	1.38065741211182	1.54462996191017
WBP1	0.0830957826267399	0.0722115171964628	0.249844336700399	31.2534583396951	0.107641827632227	0.132255938962398	0.813890313559614	0.415707790287901	0.707071679716109	0.211372016763967	0.247873981057121
MOGS	0.0686880048873359	0.0773368840907288	0.374451368162894	23.8238601247144	0.0799845269651898	0.138274106425513	0.578449060585878	0.562960979260766	0.805689821830542	0.152643401585077	0.166676021277887
ENSG00000286883	0.206073041166161	0.137162936747011	0.132994880732182	9.97494124199594	0.311961409058294	0.241214445513274	1.29329488702253	0.195909088370723	0.497518946563321	0.712648773190061	0.847727645536982
CCDC142	0.0749783285422426	0.0635846405234602	0.238322800848959	31.4672503565082	0.101281859389627	0.115648536459986	0.875772945251845	0.381153480696855	0.682662651032912	0.178283858008093	0.229202005372405
TTC31	0.168527822147948	0.0975968020888214	0.0842078881502013	14.160922270069	0.262174513564842	0.177623247792998	1.47601463672357	0.139939963001261	0.420800441858699	0.559607911552018	0.701560295856749
AUP1	0.149482698962282	0.0631220412365845	0.0178771048041093	41.0321764566746	0.194532103246304	0.115737633240942	1.68080249957529	0.0928012829897966	0.340541124351598	0.481976667453454	0.502971656331232
HTRA2	0.141471650030622	0.106306354155529	0.183257447472564	9.36373967712988	0.230097042489721	0.22327967206354	1.03053287548828	0.302759927800778	0.616866603909861	0.449322234660534	0.607385335055838
LOXL3	0.264566445133661	0.0694733122289973	0.000139996885453455	36.544901468537	0.354709413574396	0.129231917987725	2.744750825474	0.00605568579459299	0.0697907034265892	0.951078090621545	0.973229797505048
SEMA4F	0.0847622679923835	0.187868814133595	0.651861294381909	8.63449492058614	0.111795654706261	0.331887498889832	0.336848043629901	0.736231453743563	0.897340016878621	0.218164901795256	0.26006903536657
HK2	0.655295287118932	0.309996071164923	0.0345252995241413	7.93167910132534	0.896321559627746	0.462823342080356	1.93663862241444	0.0527895333212209	0.249303511306434	2.54375700442019	2.56332717470854
MRPL19	0.0700809155936406	0.0698182504163939	0.315493283058845	51.300695346538	0.107463070661262	0.127200752720653	0.84483046179186	0.398205504208739	0.694475904032273	0.158321148585949	0.247349175635455
GCFC2	0.00808281868184557	0.0499390116729576	0.871420987245542	91.6991072592024	-0.0168250605465099	0.0864870971017488	-0.194538389081505	0.8457543397102	0.941949146378587	-0.0943939086014165	-0.117543363963415
ENSG00000286045	0.179136032952872	0.132440499039851	0.176190659316202	6.63075047942089	0.282083595428705	0.228748585193871	1.23315995676927	0.21751609180071	0.524597592982205	0.602848829156893	0.760010570808929
LRRTM4	0.255799127065863	0.39232001744941	0.514390524274607	80.7122229558827	0.390714156768902	0.610126463169346	0.640382249180455	0.521924120218834	0.778265920069878	0.915340972915571	1.07893467901047
CTNNA2	0.181020905039857	0.0487072598860007	0.000201995510359361	11883.1814592468	0.229167715164466	0.0854423851790971	2.68213152856284	0.00731546913257482	0.0789840637197732	0.610531896557027	0.60465696023408
CTNNA2-AS1	-0.00138806654922674	0.136592465916616	0.991891955387449	7.73577223242094	-0.0429218568041078	0.236956342334719	-0.181138248426697	0.856259063240846	0.946137236164319	-0.132998888786382	-0.194159901434
ENSG00000224731	-0.0112032274944663	0.0825595389805978	0.892059423925915	38.1315725000165	-0.0379119795678639	0.147028939005905	-0.257853860771866	0.796519694697882	0.920867637833178	-0.173007196833455	-0.179451603786852
ENSG00000237031	-0.131084290971492	0.111614428633661	0.240219400218194	23.605346768688	-0.217780287946368	0.202635781562812	-1.07473757234164	0.282492237062867	0.595648188306757	-0.661663322123568	-0.707519756391604
SUCLG1	-0.0349990329396271	0.0531733427033375	0.510405531468051	55.3684124807908	-0.0789571999970338	0.0953744410386894	-0.827865402272756	0.407746730490462	0.701846912148889	-0.270003050471491	-0.299954620247516
DNAH6	-0.258770670858513	0.545871299018517	0.635463754055408	10.992478189682	-0.544627605673555	0.716660879866629	-0.759951632597709	0.447283496770341	0.728459636856261	-1.18213527856288	-1.66709768766792
ENSG00000287625	-0.0568413974485827	0.177650417641306	0.748997075091971	5.52453304038013	-0.0934822313681879	0.350213943821556	-0.266928924497134	0.789523885856361	0.917798331606224	-0.359036338119678	-0.342598077295829
KCMF1	0.0447611269845829	0.0434704578406037	0.303155213766418	96.5010160390573	0.0419448656405839	0.0763141548143223	0.549634150343913	0.582570330601529	0.817238495562681	0.0551132737472508	0.0549969052485973
TCF7L1	0.0924350465311359	0.0484699499101649	0.0565129682404508	252.912378443908	0.0669309134871839	0.0762702033832578	0.877549954218111	0.38018799832655	0.681798976151325	0.249440485463017	0.12835244100803
TGOLN2	0.314803379895595	0.0698034927105855	6.4873049597213e-06	60.0119001456939	0.424339934375366	0.119769894372484	3.54295991157571	0.000395662843760114	0.0115989958139635	1.15585259941562	1.17765525085895
RETSAT	0.0302522577907873	0.0816653002511934	0.711053178829509	16.6648140215762	0.00658482250067547	0.141581033672742	0.0465092133448889	0.962904390847077	0.986287716032562	-0.00402740783287205	-0.0488152272234694
ELMOD3	0.113921538734248	0.0448827546687104	0.0111423359430563	105.303214894064	0.139146228197493	0.0749036181044346	1.85767031979	0.0632158458073778	0.277403696042934	0.337023175518659	0.34036648713224
CAPG	0.0452725255759827	0.10881574932569	0.677375211186821	10.0455883805942	0.0685417421662421	0.186843679980428	0.366840035335538	0.713738342476616	0.887228185026355	0.0571978236077894	0.133081608321501
PARTICL	0.0861789506989931	0.148529934432484	0.561771206589753	6.34849468230258	0.110151741269666	0.280493879840009	0.392706398201968	0.694536344479301	0.877256215817213	0.223939547615861	0.255242735840373
MAT2A	0.169767763798892	0.0549017445666913	0.00198671757168973	196.609167791338	0.230545968959142	0.0940902433995555	2.45026434866499	0.0142751369099156	0.117177722489794	0.564662130001228	0.608703320272355
GGCX	-0.030730166014701	0.0618817017470216	0.619474425193112	29.755811647435	-0.0253111440307017	0.120103756053524	-0.210743983888579	0.833087051107943	0.936822939586587	-0.25260240427758	-0.142457316113989
VAMP8	0.0203570946532451	0.0919761971124787	0.824835467594405	17.3147170401222	0.0345075624763576	0.166457667824522	0.20730533430719	0.835771408462847	0.938281765714437	-0.0443618187703558	0.0331620251760617
VAMP5	-0.186284917497734	0.156683430966886	0.234469007255665	11.2737669977239	-0.258723445188944	0.267059782359717	-0.968784752623124	0.332652595643953	0.643872522022342	-0.886670704353452	-0.827723129636186
RNF181	-0.204274826781086	0.177634750494106	0.25015578071647	6.93446438031512	-0.329817959824094	0.326598750230086	-1.00985677254349	0.312563915594693	0.625925188116924	-0.96000071252783	-1.03644666377157
TMEM150A	-0.00502532997542648	0.0807625453901187	0.950384831372587	17.4513971724402	-0.00940028408615845	0.15197562970157	-0.0618538913417732	0.950679186524746	0.982464773188089	-0.147825008950446	-0.095745260538378
USP39	0.0563359028555295	0.0693065324821785	0.416303336984338	30.2248845400124	0.0559333531648991	0.121882344985217	0.458912676579067	0.646296875198139	0.850391044978107	0.102294079156791	0.0960651447360965
C2orf68	0.163380565601313	0.0590512810852961	0.00566168796972413	32.9740976638164	0.203920999653114	0.116558858771967	1.74951094924549	0.0802027378215641	0.314872352360294	0.53862679604469	0.530536140732277
ATOH8	0.14258104271881	0.11372190425085	0.20992583751009	45.2152880932622	0.161938912449079	0.185384239918055	0.873531172448424	0.382373622969752	0.683829805412302	0.453844312766215	0.407282614682126
ST3GAL5	-0.0908879919099571	0.0812970565739857	0.263578116945935	156.88432084027	-0.179307391008868	0.136070456461282	-1.31775402002777	0.187586004533209	0.487830611487249	-0.497816195807606	-0.594568721302164
POLR1A	-0.109896640368006	0.0510661950067343	0.0313939788185757	51.7133178322276	-0.187322071191265	0.0903470395900748	-2.0733614741688	0.0381386515316321	0.205750392404791	-0.575298762554206	-0.618098699405533
PTCD3	0.00372202404049046	0.0346233823958923	0.914392086285025	146.466375693698	-0.0160163318224173	0.0626438895720958	-0.255672691012974	0.798203583853895	0.921530896303255	-0.112169268202217	-0.115169049737969
IMMT	-0.0376993628107709	0.0560534224991132	0.501226428079765	62.6215755470471	-0.0711328194723416	0.0991332921211066	-0.717547233127716	0.473036503052511	0.748070037843534	-0.281010066038142	-0.276983335276869
ENSG00000273080	-0.106353929644456	0.137715667988269	0.439953451696075	5.96853685164269	-0.161045361422485	0.246979219562907	-0.652060370534395	0.51436222787623	0.773530256764546	-0.560858055698735	-0.540953961073246
MRPL35	-0.0438518687641324	0.0794761288643897	0.581111762144406	17.5580065817576	-0.0535679835494473	0.15473992929666	-0.346180742054944	0.729206886615481	0.894384898793593	-0.306088753470458	-0.225415437962298
KDM3A	0.249383465148212	0.0587472859540093	2.1857290712902e-05	162.949527438265	0.339253151249501	0.105033145234225	3.22996279405861	0.00123806328354257	0.0243727447679994	0.889189615871165	0.927852376848451
CHMP3	0.136602026711832	0.0690743323832632	0.0479728244782001	47.2919486361295	0.19957254685391	0.119412939486271	1.67128074823797	0.0946662372265812	0.342731441055788	0.429472800616781	0.517769692562138
CHMP3-AS1	-0.0325255744983941	0.150768832779915	0.829197107661776	6.02696383212881	-0.0496860449094873	0.295354613620002	-0.168225050899027	0.866406234009488	0.949753303844381	-0.25992080242578	-0.214018610001838
RNF103	-0.194940320379114	0.0665468082495844	0.00339648266507063	45.4960085398124	-0.289138038536107	0.110802487577662	-2.60949049842811	0.00906771641940179	0.088669088585569	-0.921951636238502	-0.917016114408488
RMND5A	0.255681576424854	0.0686942804706577	0.000197634331667016	60.1483638793161	0.3466209856054	0.118952688748377	2.91393989705112	0.00356898611947574	0.0503044681912529	0.91486181599875	0.949483306232798
PLGLB1	0.0908460038464431	0.121461526474975	0.45449600270146	16.8131596284187	0.108055093705997	0.205003312845488	0.527089500194752	0.598131437820384	0.826846741040153	0.242963270307419	0.249087272348272
KRCC1	-0.0520838877726531	0.0553319676259889	0.346552007121284	101.933189599462	-0.0964356266298181	0.0939485591691067	-1.02647265144572	0.304668848254568	0.618580541705267	-0.339643898839929	-0.351268831992864
THNSL2	0.131620370544427	0.168867566032731	0.435726724071332	26.3366095953802	0.169208350207333	0.27347311468676	0.618738519876613	0.536088629630577	0.788901458050959	0.409166701140459	0.428624665441834
EIF2AK3	-0.137493253828515	0.0785129520099185	0.0799084559013489	54.5732255186173	-0.188486420722319	0.136405654553399	-1.3818079707871	0.167030670988418	0.461325914985602	-0.687787372628354	-0.621517066495284
RPIA	0.122110694154937	0.0936938869359792	0.192474359646442	18.8671977230928	0.153127319362379	0.16320614370416	0.938244822694598	0.348118608505727	0.655680610262053	0.370403601427538	0.381413011944735
ENSG00000290846	-0.0855812150993548	0.152967591585778	0.575839052313352	16.8865966646722	-0.131044579212067	0.245308588794772	-0.534202980237683	0.593201107449753	0.823528801164939	-0.476184847879621	-0.452875867820627
LSP1P5.1	-0.00197225345930071	0.176848952266346	0.991102022678076	20.0650200701253	-0.0145383213854082	0.278696734633897	-0.0521653811427181	0.958396917204939	0.985098453488455	-0.135380136530123	-0.110829818174399
ENSG00000291142	-0.025209315945631	0.0735991261292532	0.731958130771662	20.4706461511231	-0.0494199316981527	0.148550504114496	-0.332681009685852	0.739375085868467	0.898334480969292	-0.230098456407812	-0.213237338897662
AQP7B	-0.636829085630898	0.208664575346402	0.0022737726705358	8.44725364627183	-1.03081847939252	0.370109148258282	-2.78517427694913	0.00534989602257966	0.0647763760060417	-2.72316732097049	-3.09448597420137
MAL	0.0590991028859159	0.0658007709781729	0.369104447973264	98.1365358051931	0.0609397664930306	0.109261427463684	0.557742726849193	0.577020076928931	0.814107090527266	0.113557364458801	0.110763272834343
MRPS5	0.0876097228284677	0.0468012585663041	0.0612132053322753	115.54921096252	0.114050034026564	0.0805346512736943	1.41616102165723	0.156728365234648	0.44619464322494	0.229771624381648	0.266687577196839
ZNF514	0.0709478139409092	0.0706075210436609	0.314983772765882	64.326122820898	0.0796964515706491	0.11506280606562	0.692634347238139	0.488539049656599	0.757668065130084	0.161854777460353	0.165830272280872
ZNF2	0.124331271117212	0.109590834809886	0.25658307953149	9.6923050220661	0.178393612252662	0.187455523842289	0.951658337914592	0.341270284872237	0.651188441418226	0.379455060455526	0.455591307888152
ZNF892	0.400941164624269	0.0649288228344735	6.61268226994909e-10	47.4138070555548	0.60479736137607	0.122344696590158	4.94338846089975	7.67762841913755e-07	0.000142743275740018	1.5069652347707	1.70745297319888
KCNIP3	0.396005244446649	0.133846628984175	0.00308990453963849	23.0028340915204	0.557147541188573	0.223333109906333	2.49469297867318	0.0126066155634305	0.108155117128885	1.48684556316636	1.5675597771979
FAHD2A	0.201401433612195	0.0713885546570703	0.00478442738221467	29.0345177764702	0.266557723030903	0.129653015223326	2.05593153828131	0.0397891156483656	0.211202180357402	0.693606485943132	0.71442878473113
ENSG00000291126	0.231060041633413	0.0919092383128526	0.0119369636533073	14.8086864833798	0.31356140692689	0.177875453364347	1.76281437936584	0.0779318013934782	0.310891121877427	0.814500145515345	0.852425015108408
LINC00342	0.0533123639522454	0.0528533867193087	0.313126221869078	231.399117470102	0.0590567559976739	0.0886069412584643	0.666502591771075	0.505089907623039	0.766977863744356	0.0899696071985829	0.105235017842775
ANKRD36C	-0.038318968695859	0.0407492808203605	0.347033247383998	282.414134056413	-0.0862758056135045	0.0644354566819709	-1.33894923782925	0.18058719888376	0.478584759663424	-0.283535687702085	-0.321441020950189
ENSG00000291176	0.0831178670323569	0.0623877652366614	0.182768748670676	61.3030734039436	0.0974658289882153	0.10356917958606	0.941069818045891	0.346669081373399	0.654497425742805	0.21146203665339	0.217998674766121
STARD7	0.0868224539773014	0.0923828754214632	0.347314451882532	42.3010951211081	0.110248530926737	0.156886541494491	0.702727779429116	0.482225412197946	0.753679591285807	0.226562579222933	0.255526896712636
STARD7-AS1	0.0895262499337171	0.087769858041434	0.307723085751061	15.6744030760744	0.0961337512420835	0.16727974636397	0.574688528238881	0.565501967296106	0.806922880820578	0.237583723157733	0.214087881136788
TMEM127	0.0156556829216061	0.122584214678926	0.898375552346963	20.317979228493	0.00986937790754432	0.207392764644077	0.0475878602827922	0.962044707159914	0.98612792426188	-0.0635255930441506	-0.0391722327378412
CIAO1	-0.045689475538504	0.0489131192190029	0.350255149861475	73.7306946785206	-0.0887228266737874	0.0851631611692967	-1.04179818428081	0.29750525614962	0.611098890739079	-0.313579159212007	-0.328625131938597
SNRNP200	-0.054745588532664	0.0531574692050481	0.303068335087395	64.8354761601888	-0.114077356775445	0.0995673334085996	-1.14573076198897	0.251906571375172	0.563559191502721	-0.350493455411621	-0.403062479971966
ARID5A	-0.12660943133676	0.128187031900345	0.323303034334511	12.386063314465	-0.208344415723568	0.226555842250094	-0.919616169039587	0.357773374186663	0.664621694620111	-0.643423013713691	-0.679817357576451
KANSL3	-0.0995672866570474	0.043531757455634	0.0221822074418834	71.406784979625	-0.179123816852615	0.0872324263390461	-2.05340862761761	0.0400329632547449	0.21203043975004	-0.533194515104688	-0.594029773299414
FER1L5	-0.0889446078860416	0.140993434243235	0.528143709324756	11.7380352805225	-0.109064146718988	0.24552989150625	-0.444199058818919	0.656898672659854	0.856415089198353	-0.489894623546451	-0.388344397631623
LMAN2L	-0.10900726561684	0.0527709472154284	0.0388598233727353	42.7198195461775	-0.163807104548984	0.096380377013279	-1.69958978814137	0.089208112519031	0.33318643238884	-0.571673515937014	-0.549062051953326
CNNM4	-0.00965344204871334	0.112065160458913	0.931354068552074	25.8821436310014	-0.0569880113412906	0.194720495860232	-0.292665705731336	0.769777685507984	0.910136430380694	-0.16669000103132	-0.235456160389592
ENSG00000289135	0.140275734666408	0.139110725389157	0.313274618508767	6.19241883671691	0.180657707185392	0.268314411825345	0.673306014225533	0.500752627359186	0.764024902773491	0.444447475035436	0.462238373395281
CNNM3	0.0805942404458892	0.0675757826112149	0.233006571912335	26.9575754141817	0.115401384608492	0.137715103554573	0.837971882748224	0.402046495155589	0.697353512483353	0.201175294496997	0.270654953171813
ANKRD23	0.148051321589016	0.0591025211274883	0.0122454286171583	42.4353584238776	0.188373903081718	0.1097767776878	1.71597223975224	0.0861671234287725	0.326769660592687	0.476142123608404	0.484892043454459
ANKRD39	0.343964373940554	0.115044012036304	0.0027911420108219	10.6086822915143	0.461145275066248	0.212555476483025	2.16952902224129	0.0300425434431067	0.182189329979012	1.27471789762303	1.28571057444449
SEMA4C	-0.0219518082181772	0.112659662462355	0.845509870854953	16.728437877092	-0.0204719883778345	0.198175772848385	-0.103302175051926	0.917723149414814	0.969517453128902	-0.216820286711684	-0.128250233116361
FAHD2B	0.197707422265572	0.0799856705526047	0.0134440147402761	17.566276577545	0.25821699423512	0.152933893276989	1.68842228954078	0.0913301947303481	0.33809160375683	0.678549051357019	0.689941573580524
ANKRD36	-0.086934969075138	0.0553799373330551	0.116463566126278	154.67837114119	-0.150413255607371	0.0876956988262737	-1.71517255259396	0.0863135955299848	0.327148901512523	-0.481702985216875	-0.509739588031662
APPAT	0.103812662971999	0.298155018384017	0.727702365613438	12.0057996257185	0.142415384755224	0.465837143529733	0.305719255609625	0.759818410974128	0.906929730280827	0.295817634645505	0.349964272754285
ANKRD36B	-0.00290001515162963	0.082777960086639	0.972052898205122	67.7900416369967	-0.0291703240065702	0.132869184341468	-0.219541680421578	0.826228115420171	0.935165273220683	-0.139161855015236	-0.153787327825323
COX5B	-0.0648700250482598	0.112948354027234	0.565742134557256	40.5149372055434	-0.101816344037368	0.195209151571029	-0.521575670084921	0.601965806882676	0.827783085585127	-0.39176242462964	-0.367065864425692
ACTR1B	0.240016395075665	0.0913750616342182	0.00862130929384151	45.9194518294798	0.330281147497555	0.153852868069883	2.14673377000378	0.0318144826615867	0.187501613500255	0.851007804380569	0.90151183087254
C2orf92	0.123630647289944	0.0647983336868942	0.0564003390418127	30.5931181802562	0.122386104737364	0.120700773654565	1.01396288550414	0.310600462428619	0.624097261319504	0.376599195527497	0.291161112862563
TMEM131	0.0603035456664953	0.0218884051596109	0.00586840269689324	263.578451914359	0.0646800073624893	0.0499673690989392	1.29444492533553	0.195511781262535	0.497322431574689	0.118466883320421	0.121744095993449
VWA3B	0.0585699303285422	0.109326435184943	0.592142137002503	31.9470227284654	0.0518830184332616	0.194100118804597	0.267300291997724	0.78923796196108	0.917703456427753	0.111400364812684	0.0841739294439294
INPP4A	0.17702204073026	0.0443639201621566	6.60105359785996e-05	148.4823346253	0.222925375055082	0.0751367514101501	2.96692857850876	0.00300790822288594	0.0445978417517087	0.594231828119086	0.586330324267969
COA5	0.0406987602452981	0.0875441024729299	0.642007103475933	19.8834430579607	0.0434443314319638	0.161376095763407	0.269211689788663	0.787766785094679	0.917190610546389	0.0385543583293309	0.0593991267265562
UNC50	-0.0033010252595055	0.0807658877935703	0.967398315689218	27.3793743487698	-0.031483406027147	0.157130205668636	-0.200365078714024	0.841195068824019	0.940848750396142	-0.14079644216214	-0.160578212558941
MGAT4A	-0.0639022075093137	0.0645108359462869	0.321897798140711	63.4448044296923	-0.162697017878266	0.126628986962131	-1.28483234195754	0.198850877913382	0.500938296472828	-0.387817431526874	-0.545802993018921
TSGA10	-0.133980292935636	0.079354882690814	0.0913404923490195	90.5601692002537	-0.205347716090628	0.130969055368071	-1.5679101869791	0.1169020940497	0.38264357486443	-0.673467931271889	-0.671019467312493
LIPT1	0.0645886543291205	0.096964959076674	0.505345239491933	16.9132862279592	0.0901870407093664	0.176279314149443	0.511614429319307	0.608920884827242	0.831148773435948	0.1359337336702	0.196629172188022
MITD1	0.0384657005585545	0.0533659049008263	0.471037691555002	51.0151079972872	0.0289093938925109	0.0939684534554634	0.307649991347496	0.758348676258261	0.9062926213131	0.0294520175390794	0.016726586556041
MRPL30	-0.00447791763680455	0.0782992435706722	0.954394007792433	23.4714967994034	-0.0224442089830064	0.148474419172653	-0.151165494420336	0.879845168922521	0.954548280700974	-0.145593660774441	-0.134040396491393
LYG1	0.151051584997859	0.118665187640151	0.203045551132716	8.53280030231676	0.175036726810068	0.218051653247829	0.80273056499658	0.422130482593195	0.711510989775791	0.488371720591383	0.445735962551573
TXNDC9	-0.142479715368146	0.140626340673977	0.310974464960385	14.4057923737401	-0.204903477870578	0.242077296360624	-0.846438228413339	0.397308320004232	0.693672064096189	-0.708113059640059	-0.669715246139272
EIF5B	-0.00170469477415157	0.0600212712752251	0.977341919380045	75.3615220326321	-0.02380725667043	0.104349497516562	-0.228149221961049	0.819530235381831	0.932664483404097	-0.134289520659855	-0.138042113529257
REV1	0.0415164630189407	0.0275927322839121	0.132422862566355	161.387751838405	0.0356522454740299	0.0600947755411509	0.593266971263024	0.553002499143432	0.799787647174687	0.0418874574645728	0.0365226540792194
AFF3	-0.900925649119798	0.4063663899524	0.0266211808493324	8.29908553978643	-1.44038914373478	0.622985763077245	-2.31207393347154	0.0207736093476623	0.145962754889343	-3.7996709794624	-4.29692806102629
LONRF2	0.222740322811587	0.0964795222970914	0.0209613568991421	87.9382274322667	0.303830925795343	0.159735255430772	1.90209058717799	0.0571593128257193	0.260367856295104	0.78058752040958	0.823857685813921
CHST10	0.0335920606515963	0.0470366319917037	0.475123258922387	53.0822345010993	0.056757574433331	0.0972625990075167	0.583549843542066	0.559523213417123	0.803513743053637	0.00958621118134799	0.09848494290111
PDCL3	-0.131771992405698	0.152697771282527	0.388159734615696	6.32853997222003	-0.245625955708421	0.283596016415301	-0.866112150703568	0.386428662499076	0.686668336886044	-0.664466513123454	-0.789270735570271
ENSG00000289077	0.44983421014157	0.135506973635354	0.000901339786397916	11.0412561556522	0.631020236946369	0.252587340015736	2.49822590834147	0.0124816623678229	0.107540176376425	1.70626181659236	1.78443966186698
NPAS2	0.127519696080101	0.0705860391871331	0.0708269736123359	478.73200956466	0.142104556753304	0.119450712202398	1.18965014216509	0.234183929144387	0.542462117837736	0.392451636753351	0.3490517252898
RPL31	-0.320583100401589	0.117145752912274	0.00620744499025954	45.2737991593567	-0.473332482302626	0.188114098303182	-2.51619887383326	0.011862822343497	0.104164792649534	-1.43409352316985	-1.45778519439095
TBC1D8	0.0783132631937176	0.0538101539891233	0.145569019914988	64.777144487408	0.0899473935908381	0.0967893220339607	0.929311123382785	0.352727872249664	0.66010421104949	0.191877633351918	0.195925601824242
CNOT11	-0.0160325294657612	0.0641297248391938	0.802586163772034	28.0192116944392	-0.0655641679143222	0.119046499629487	-0.550744189189772	0.581809047850913	0.816975464796245	-0.192692274031666	-0.260634554509137
RNF149	0.122171810210602	0.0477793483856737	0.01055791134171	128.889668827537	0.146047428611431	0.0793676148943607	1.84013881235845	0.0657478603752287	0.283323350747783	0.37065272113075	0.360627444641635
MAP4K4	-0.101111922891781	0.0288453423395601	0.000456072579464814	1001.90657017101	-0.179070138549196	0.0537501265658097	-3.33152961658516	0.000863701091316968	0.0192797731758432	-0.539490721824543	-0.593872181321278
ENSG00000288948	-0.0489486579823303	0.0855645336494947	0.567276490426169	15.8852080510505	-0.091146188666697	0.166559918693814	-0.547227624637895	0.584222359802484	0.818136256477449	-0.326864155344185	-0.335739783219997
IL1R1	-0.116623104300723	0.120855098357871	0.334553372596109	26.8284810600055	-0.216855299368055	0.214034511204368	-1.01317912773886	0.310974608226392	0.624355158500877	-0.602717002824448	-0.704804119522979
TMEM182	-0.00927272379984166	0.208726816993911	0.964565500711479	8.20895131855567	-0.0364059185871661	0.34511305702662	-0.10548983252279	0.915987137446066	0.969380765557834	-0.165138127041175	-0.175030019757087
LINC01965	-0.313590063825243	0.175180713163881	0.0734386908527724	13.3372835390885	-0.477019204472528	0.285852919056851	-1.66875750664508	0.0951654472416936	0.343295320277031	-1.40558868630657	-1.4686088941465
LINC01102	0.111495070977621	0.301266210477108	0.711316770432626	8.8386655432296	-0.0823765513076967	0.457225642218065	-0.180166079286535	0.857022187450308	0.946137236164319	0.327132469699868	-0.309993356620845
ENSG00000288565	-0.216818440144886	0.11309413400991	0.0552188543300238	49.6443432264699	-0.392283871134941	0.196825647401987	-1.99305261439715	0.0462556860225547	0.23160625212569	-1.01113066855017	-1.21983782747384
LINC01114	0.170160923979193	0.0810805858096461	0.035846511300121	22.1026639469721	0.227826115532268	0.155646433301414	1.46374131870453	0.143264641362626	0.426713613502088	0.566264719474095	0.600718211681337
PANTR1	-0.0426842751016556	0.0328717750275855	0.194112701085879	606.765327348325	-0.0838348061504823	0.0646195081398878	-1.2973606355684	0.194507130162014	0.49589176536666	-0.301329438041724	-0.31427458852767
ENSG00000269707	0.174731021506385	0.0576584239633524	0.00244188904914173	94.3208512382823	0.225173670933173	0.105407419620153	2.13622221039668	0.0326613059246639	0.191010214163191	0.584893234145751	0.592931005964234
POU3F3	0.180669740848945	0.0524354679326526	0.000569869799547815	144.737878594268	0.252738547019629	0.0903863387188788	2.79620295059966	0.0051706919128016	0.063481147454715	0.609100490062168	0.673857620124204
ENSG00000289498	0.165233067039935	0.130560957125955	0.205669715748986	6.67718883809846	0.191779500614667	0.242618888251559	0.790455771999996	0.429261641956873	0.716045098928661	0.546177915035765	0.494890400663422
LINC01159	0.105203860785686	0.102266293817126	0.303609067245439	13.8665572311683	0.130433477572901	0.184980497982084	0.705120155885482	0.480735464144258	0.75312641081453	0.301488399597291	0.314787072015085
MRPS9-AS2	-0.145510593295473	0.187822504940384	0.438502794572876	12.5070038824041	-0.210684943663453	0.313613958380257	-0.671797086939599	0.501712883509377	0.764581864105641	-0.720467446740394	-0.686688819683794
MRPS9	0.0145058722241628	0.0699690999688356	0.835761312669413	54.0101125097174	-0.00273881395634942	0.116121730837009	-0.0235857142036031	0.981183067396702	0.993131571799098	-0.0682124220055692	-0.0761881175553154
TGFBRAP1	0.0381506281964218	0.0622112395719159	0.539715453137153	28.6012416963921	0.029758534161427	0.109622003683076	0.271464972009276	0.786033436810004	0.916278954332872	0.0281677276337323	0.0192195434151516
C2orf49-DT	0.0331534771664364	0.130513430350224	0.799477410213085	8.65696593572486	-0.0115730230577494	0.242583399310437	-0.0477073991486913	0.961949437151447	0.98612792426188	0.00779846839480226	-0.102124117743206
C2orf49	0.0281811419679233	0.107760956566302	0.793695130184515	20.5845037888452	0.0421989945897946	0.188082524262678	0.224364250507713	0.822473885565897	0.933458313497681	-0.0124696371864823	0.0557429922382557
NCK2	0.0373283172257525	0.0458314817958156	0.415376373305671	143.64701166925	0.0190615143228912	0.085108738816306	0.223966593654178	0.822783297351501	0.933584517110473	0.024815844683613	-0.0121854081042961
ENSG00000234162	-0.267303351788628	0.186722768171783	0.152272075719863	5.08413985093654	-0.440075116035195	0.347709576295264	-1.26563990766103	0.205642031523924	0.509328993064514	-1.21691597436849	-1.3601462266169
UXS1	-0.0627089654098453	0.0734629781197551	0.393319360541164	52.9379677374311	-0.125188465222024	0.12441353175785	-1.00622869114979	0.314305573621469	0.627807718419907	-0.382953568595169	-0.43568313762795
ST6GAL2	0.11150116645672	0.370464956998783	0.763432578425097	17.61669867271	-0.069583564752088	0.56995344422551	-0.122086401015863	0.902830591727689	0.964281140113588	0.327157315935899	-0.27243494047951
SULT1C4	-0.0765443119517628	0.0820995735387351	0.351163387043635	18.518546561693	-0.161908419751456	0.146262711587769	-1.10696990363328	0.268306940763079	0.581093693563213	-0.439348854365344	-0.543487779406661
GCC2	-0.154629737464845	0.0450763651012632	0.000602703182567367	121.314568470618	-0.250109093826802	0.0846086743843155	-2.95606916958347	0.00311587204630842	0.0455679020801149	-0.757638669004544	-0.802432600967168
GCC2-AS1	-0.0610229381818362	0.106360999784593	0.566147712912101	15.1573407894807	-0.0938629743279805	0.191886464461512	-0.489158912752845	0.624729195572238	0.838890720204573	-0.376081027524239	-0.343715885281057
LIMS1	-0.161707183776192	0.0533162587884744	0.00242151088512739	230.995708844506	-0.275168205483974	0.0950941563944069	-2.89363948235371	0.00380805114044671	0.0519605755394327	-0.786487574671069	-0.876002641837695
RANBP2	0.0893212558621344	0.0483562273038171	0.0647252520065015	113.822431342041	0.102542275597873	0.0835349371760122	1.22753759162842	0.219620601861643	0.52741290203669	0.236748131565352	0.232902410766783
CCDC138	0.311475804088487	0.136286011856836	0.0222860517789734	35.4329721459798	0.452985185780812	0.245072385109209	1.84837302488794	0.0645483982603614	0.280722950883012	1.14228882000502	1.26175369558741
SH3RF3	0.0599473602419019	0.0919994553140258	0.514655634486168	180.939331843924	0.0458392364501099	0.153080376907815	0.299445542113568	0.764600117740794	0.908597987920293	0.117015009401235	0.0664302323170696
SEPTIN10	-0.0340224740318174	0.0447868683358648	0.447462094555571	66.0920320225174	-0.0744879377416621	0.083144837694026	-0.895881690403661	0.370315954018804	0.674931355419782	-0.266022426024501	-0.28683349244031
SOWAHC	0.0423695433934164	0.149711600639972	0.777170895376457	5.30180481631801	0.0581111112417495	0.263085469692203	0.220883013074559	0.825183524364955	0.934881590705325	0.0453647618716383	0.102458737330754
NPHP1	0.0924853824648563	0.0460125023992412	0.0444306077313328	87.644541381942	0.122582205979232	0.0772441924045836	1.58694397809457	0.11252533331931	0.375629093603642	0.249645663508834	0.291736838633548
MTLN	-0.369266329315411	0.102768554143093	0.000326661684025173	12.0481524176193	-0.516111421082568	0.204603581342177	-2.52249456093063	0.0116525752179784	0.10329415798622	-1.63253485591794	-1.58337816502355
BCL2L11	-0.00998097713114322	0.151934716733939	0.947622613507303	5.78364438440016	0.0503087901344508	0.2945903409175	0.170775423178385	0.864400354626989	0.949143975728173	-0.168025091158439	0.0795522157188978
ANAPC1	0.00892898465705923	0.0691384523593995	0.897241779663763	53.9979446406943	-0.0192713390708586	0.121456241426357	-0.158668989296391	0.873929671569239	0.952689024369735	-0.0909447884918049	-0.124725294970355
MERTK	0.00515891610076735	0.0410834389264684	0.900070988212645	741.767568245402	-0.0210419077739372	0.076522687311026	-0.27497606936375	0.783334623745008	0.914536457361147	-0.106312245530996	-0.129923436613668
ENSG00000286904	-0.17542477930742	0.145822362714038	0.228975054819342	7.77931873531222	-0.250512282932663	0.259508247650108	-0.965334571063136	0.334377261415659	0.645193322928206	-0.842402886782658	-0.803616307692393
ZC3H8	-0.0121891695523135	0.077630891923818	0.875233482707695	49.7250131352443	-0.0429263759659103	0.130864879579906	-0.32802059730395	0.742896089081294	0.899958996803728	-0.177026068636678	-0.194173169059886
ZC3H6	0.121149030170504	0.0703046520651504	0.0848522255856224	112.351234231844	0.166126928733204	0.128093422111908	1.29692006032962	0.194658693459921	0.49594795142241	0.366483691286314	0.419578043722258
RGPD8	-0.476902708578138	0.140422964346907	0.000683315475203441	11.9096064290746	-0.676817075491279	0.241101489579474	-2.80718744903556	0.0049976151155151	0.061913395332135	-2.07127951254056	-2.0551874503934
POLR1B	-0.039770745282872	0.15018397716785	0.791153133259546	12.382928553636	-0.0783622934266178	0.251030064879357	-0.312162981212143	0.754916664045412	0.90520811803816	-0.289453382300554	-0.298208057907301
CHCHD5	-0.206796297367342	0.113958634420888	0.0695760113167131	9.70758340237125	-0.299755061403977	0.22811654300021	-1.31404350364762	0.188831564678084	0.488662452403927	-0.970278666451297	-0.948186206030191
ENSG00000243389	0.0408766252173998	0.0756799891514376	0.589111094384659	21.9046569917784	0.0551583510822786	0.14146142344673	0.389917970131621	0.69659720532477	0.877932018406499	0.0392793669801652	0.0937898472046768
SLC20A1-DT	-0.0875386621174242	0.124939273672759	0.483521666452162	7.49502725237278	-0.158238364112257	0.225834672618095	-0.70068232781886	0.483501287135948	0.754858537452353	-0.48416374335792	-0.532713010250162
SLC20A1	-0.0490524963120065	0.053846648128628	0.36231298846503	70.6648286309672	-0.08750323686397	0.0973245077340382	-0.899087382009605	0.368606118506114	0.67326841448958	-0.327287418488209	-0.325044587129944
PSD4	0.331296136321953	0.084647085744307	9.0835454504779e-05	21.4738698429827	0.453268704743492	0.147653073586835	3.06982234593934	0.00214186133737377	0.0354275366712886	1.22307995140021	1.26258606753888
PAX8-AS1	0.389104036097043	0.379944498629074	0.305784470671645	50.8680823433369	0.556875703492393	0.586152958048816	0.950051852243685	0.342085906201675	0.65161416212317	1.45871503417264	1.56676169980825
LINC02966	0.519547945968989	0.167055978642759	0.00187072738185744	118.924774515687	0.719887346983929	0.255899434222105	2.8131650590486	0.00490564628414643	0.0611259100484912	1.99042716381965	2.04534104604025
ENSG00000272563	0.489287492849359	0.211240998408303	0.0205444856294365	15.9892203805233	0.689606241263014	0.322855363642081	2.13596030582758	0.0326826493964843	0.191010214163191	1.86708027864795	1.95643996223608
ZNG1B	-0.0767364516869614	0.0684421699755569	0.262208393641632	40.4850384536662	-0.124396606435438	0.119336288580029	-1.04240384811378	0.297224483157459	0.610895259025599	-0.440132049440473	-0.433358351175428
WASH2P	0.21747247020176	0.0655976429428901	0.000915617759994699	29.6972677781661	0.277629262216518	0.122815702716697	2.26053555103564	0.0237880325786487	0.158400047283839	0.75911483431341	0.746933272580851
RABL2A	0.135745838952625	0.0713875912065995	0.0572322737639827	43.360459928038	0.161050141563854	0.125716482948343	1.28105828119635	0.200173195892347	0.502612203852261	0.425982829967538	0.404673307886057
SLC35F5	-0.104417701586143	0.0397059237253821	0.00854410418293726	124.393832957802	-0.178452276104278	0.0760170704374863	-2.34752898365152	0.0188984027652324	0.137859235591264	-0.552965652401577	-0.592058223749804
ACTR3-AS1	0.0210170960131278	0.0832961117193824	0.800795390316028	31.4165212959105	0.000982267751204877	0.141878686938514	0.00692329321902002	0.99447605535961	0.997920088650504	-0.0416715381050673	-0.0652635430112299
ENSG00000270019	0.133376479684932	0.131035983529053	0.308743791384828	6.56712054218627	0.227616168214755	0.251210410115958	0.9060777700641	0.364894690584633	0.669872252345217	0.416324908310936	0.60010183577219
ACTR3	-0.0876469548016409	0.043127417068227	0.0421253939124927	72.1625988019575	-0.159129584076954	0.0883775035169545	-1.80056663454434	0.0717712120691959	0.296376257497737	-0.484605163228012	-0.535329507200428
DPP10	0.15261996311866	0.125926334818034	0.225520754450072	4844.26409079249	0.168254121463489	0.194096654516873	0.866857400928888	0.386020146637192	0.686268831402055	0.494764703380087	0.425823183543955
DPP10-AS3	0.0569151949677125	0.190676752005903	0.76532884206334	14.4945650423917	0.0494559494821014	0.326770967277587	0.151347440362072	0.879701648261213	0.954548280700974	0.104655374850541	0.0770483950524762
ENSG00000286776	-0.0274365572251502	0.191544882531798	0.886102007893092	11.0030625966735	-0.105160342327217	0.33516371372814	-0.313758136754967	0.753704741903215	0.904964114036503	-0.239177080355326	-0.376883374887389
DDX18	-0.266149807947773	0.069119931853935	0.000117852487853688	57.2941912106199	-0.390669926505012	0.117711872428131	-3.31886596013105	0.00090383803319345	0.0198387146680983	-1.21221392846336	-1.21509951216518
ENSG00000236255	0.0894193446816529	0.124040934339095	0.470979797590338	7.67948125612567	0.0869823135446008	0.224261310382094	0.387861434486409	0.698118579119505	0.878765182977166	0.237147958703101	0.18722054223672
CCDC93	-0.0145355789822347	0.0404847445298273	0.719566342821957	141.342413719639	-0.0497310440237164	0.0747255290681155	-0.665516118037578	0.505720437848757	0.767296229657783	-0.186590442751437	-0.214150721096527
INSIG2	-0.0923799622362555	0.0847452210026897	0.275673270762141	32.2697121033451	-0.158409326964416	0.151170165125884	-1.04788750367841	0.294690440353736	0.608971161010972	-0.503897727098296	-0.533214933231021
C1QL2	0.553340582828118	0.248033900850752	0.0256872853770594	14.3080384791687	0.844747042515532	0.368161893471482	2.29449885361633	0.0217618608361989	0.149851410144001	2.12817184602363	2.41191161841378
STEAP3	0.295067868106368	0.185309599966604	0.111318049724325	7.19080365810521	0.408050962202904	0.316980937761949	1.28730441989338	0.19798820361015	0.499834432197858	1.07540721094616	1.12983311075831
STEAP3-AS1	0.13318096480091	0.159186672177626	0.40279838985476	6.32410958692794	0.166898300144457	0.286172102908752	0.58320953876372	0.55975225059407	0.803513743053637	0.415527955540485	0.421842682111227
C2orf76	-0.149271208901485	0.0494616418200043	0.00254517258554544	60.3025825974053	-0.234858148513343	0.0908960089583927	-2.58381144788049	0.00977151982538989	0.0922897691340885	-0.735796371905388	-0.757657962289813
DBI	-0.0777627444981395	0.0760693760579846	0.306657460784101	86.8233766228876	-0.0977911319366209	0.137824267807279	-0.709534928009652	0.477992584497524	0.751195673477516	-0.444315397952555	-0.355248405657964
CFAP221	-0.597038842262273	0.182191366938764	0.00104920993485257	47.3735357418059	-0.875625463059569	0.276037076667914	-3.17212989511908	0.00151325305516522	0.0280775207734699	-2.56097534848612	-2.63886102186322
TMEM177	-0.256538328133441	0.125661887040156	0.0412014812153678	7.61220105101095	-0.301857334070613	0.250974665183847	-1.2027402600557	0.229076849053553	0.537568015988822	-1.17303586023346	-0.954358184036487
PTPN4	0.0808357351639151	0.0297949657324691	0.0066663647660292	349.147891705509	0.102636305247489	0.0578187111955059	1.775139969835	0.0758747787256616	0.307195021029684	0.202159669090997	0.23317846864385
EPB41L5	-0.0706862207078356	0.0316696107475749	0.0256156943709838	179.7983845542	-0.127299707668514	0.0557607175040576	-2.28296394606563	0.0224324921910884	0.153024134644165	-0.415470252642712	-0.441881449651169
ENSG00000224789	0.390741375325901	0.102801718748477	0.000144158335103552	12.1881111063539	0.569663488360055	0.186679167293775	3.05156433156562	0.00227652259464073	0.0368046501856676	1.4653891144665	1.60430484452257
TMEM185B	0.346431248656773	0.120585100432298	0.00406698135251922	13.6199295551624	0.508073650235021	0.210718420725332	2.41114966829258	0.0159023211686111	0.124916126263636	1.2847733092572	1.42348570894994
RALB	-0.0388916293266101	0.0882077821358458	0.659278678285213	24.5244545806848	-0.0830570545474808	0.15430237560916	-0.538274632646357	0.590387461760587	0.821729294278485	-0.285869952320806	-0.311991218789638
INHBB	-0.00439114772355225	0.0814813027938126	0.957021627479896	33.9052466415603	-0.00151902550579891	0.14995669955952	-0.0101297608593739	0.991917758428486	0.997578339400733	-0.145239971472963	-0.0726069895653009
GLI2	0.0445128382271858	0.0385066096579523	0.24768968197145	253.349277582304	0.0362742061456361	0.073606779227464	0.492810669429502	0.622146371179017	0.83808840476496	0.0541012054637055	0.0383486434700617
TFCP2L1	0.665386148963272	0.187987418410812	0.000400847948565272	27.5120930041042	0.914795321768363	0.301916994437459	3.02995637417773	0.00244589065598752	0.0385289130090342	2.58488911742182	2.61756355205149
CLASP1	-0.0371613686185687	0.0256378063069982	0.147204875576585	783.637825699466	-0.0864484209605101	0.0510839359290202	-1.69228191579889	0.0905922342170791	0.336468082370947	-0.278817107869728	-0.321947795424393
NIFK-AS1	0.126744701347303	0.0408405074510766	0.00191306593506926	103.722979990121	0.180551878513399	0.0803149633195067	2.24804782385485	0.0245731405713576	0.161503493087956	0.389292623042047	0.461927675241641
NIFK	-0.228788153053501	0.113490930366559	0.0438087872575369	12.6581296178238	-0.337218713296672	0.218968506106799	-1.54003294488477	0.123552323144509	0.39371860223363	-1.05992130621314	-1.0581742390703
TSN	-0.182580146798351	0.0597149948644959	0.00223172312281543	32.2545122236472	-0.287843136207936	0.113264578000346	-2.54133411601159	0.0110430334446353	0.0992623107035684	-0.871569412768767	-0.913214462597752
BIN1	0.454398311272415	0.343506655137303	0.185894433307252	6.77914925203169	0.626552366624646	0.518442421099721	1.20852835556088	0.226844095619592	0.53537783048352	1.72486588890657	1.77132262058194
ERCC3	0.0714027974873976	0.0632679776299766	0.259076230328254	49.027628195831	0.0760384423799947	0.110197674818479	0.690018573488482	0.490182507237944	0.758198807736626	0.163709369757496	0.155090869809509
ENSG00000286145	-0.091908144878398	0.0728912784630518	0.20734719241764	23.6849879360667	-0.187451423402524	0.14970236404535	-1.25216074307109	0.210511297438728	0.515017947082921	-0.501974517249733	-0.618478459374649
MAP3K2	0.0510012377990591	0.0435788171594747	0.241871510100384	190.520510077342	0.0410097975697956	0.0778107112092425	0.527045659041918	0.598161881593237	0.826846741040153	0.08054905387417	0.0522516764022694
MAP3K2-DT	0.134501475699502	0.133362563226448	0.313195308718432	7.93231439470503	0.102045491546815	0.254106317939328	0.401585810122125	0.687988874607394	0.874388635529746	0.420910588296601	0.231443922395759
IWS1	0.110719636346992	0.043467021912473	0.0108588040643157	133.167957915138	0.124158007745183	0.0808008550027132	1.53659274695811	0.124393069823645	0.394451094391404	0.323971662888279	0.296363171837649
ENSG00000231731	-0.229986657735266	0.155930017081301	0.140229988448886	6.22453808657793	-0.362190473528198	0.317945402757155	-1.13915933486492	0.254636703155772	0.565637993676463	-1.06480662034822	-1.13148782839367
WDR33	0.0726386475451681	0.0404093305561542	0.0722449906773672	172.075533580865	0.057821606577204	0.0751075516348791	0.769850771574776	0.441388418507377	0.724032778443144	0.168746910159241	0.101608792197256
SFT2D3	0.120337836832362	0.114111756926403	0.291626034763203	8.4889958904719	0.198574542093988	0.213691919880873	0.929256203064149	0.352756326796511	0.66010421104949	0.363177125745596	0.514839690414381
POLR2D	0.0614559933763089	0.10206819227637	0.547102782716275	11.409703847757	0.121735347259029	0.184771163866373	0.658843862384654	0.509996037738596	0.770227021509872	0.123164461204229	0.289250580081797
AMMECR1L	0.0360925091570805	0.0708740176545499	0.610577834014997	23.2503557410699	0.00601863830556923	0.121652112835783	0.0494741781730806	0.960541414825922	0.985582034092679	0.0197784754367575	-0.0504774646939781
ENSG00000286873	-0.220408504651845	0.142298080840359	0.121400679998024	5.62213367147612	-0.330247374984951	0.26039785425636	-1.26824153727405	0.204711707700472	0.507915088640505	-1.02576439768662	-1.03770736651982
SAP130	0.0435371489078775	0.0391375859445386	0.265960732817314	83.3157808540296	0.0430554632081505	0.076362931316879	0.563826747685806	0.572872046490201	0.811252958198691	0.0501241256111274	0.0582574641045691
UGGT1	0.0357267951420884	0.049167359639061	0.467448699564972	75.6253204466823	0.0101894037497062	0.0921481611643504	0.110576311246548	0.911952333153941	0.967699494402613	0.0182877613210576	-0.0382326817030886
HS6ST1	0.13209771615486	0.0489019032660047	0.00690732332867623	126.626868948824	0.175854665455853	0.0827340483272923	2.12554164834506	0.0335414426943705	0.193682298844077	0.411112445110798	0.448137315816733
SMPD4	-0.00680792952158511	0.0423010441178445	0.872140667145778	62.2560605008706	-0.0381562777720689	0.0825632683896188	-0.462145921743409	0.643976680707877	0.849140584024105	-0.155091195635024	-0.180168829086529
MZT2B	0.0490972922822488	0.112426912966538	0.66232596551401	37.0396365571568	0.0609513251941193	0.186907514721506	0.326104198030439	0.7443455209307	0.900416849564845	0.0727882398471382	0.110797207561286
CCDC115	-0.202730638922884	0.183412350639327	0.269017885731013	6.63066468429027	-0.268812521302317	0.332848939290214	-0.807611170026706	0.41931445445893	0.709246545575363	-0.953706333468926	-0.857343243555681
IMP4	-0.0010973035761154	0.164413481084419	0.994674919134066	6.84955894301247	0.0357055399459231	0.296682197073271	0.120349452370763	0.904206331430511	0.964623289023263	-0.131813688190913	0.0366791191817736
PTPN18	0.0579984540162194	0.104819527301732	0.580046181772132	31.7468740301296	0.0895497037223942	0.172177253836288	0.520101823714421	0.602992607368689	0.827938347827646	0.109070927682455	0.194758040089593
ENSG00000290596	-0.276629167104382	0.0943425106899975	0.00336592240745891	15.676493043976	-0.410511165184796	0.17866869125233	-2.29761108287875	0.0215839343055674	0.148989248528416	-1.25492962427443	-1.2733506090342
ARHGEF4	0.31467553524749	0.0543600355175062	7.0920846947336e-09	827.413938113305	0.386008979836118	0.086342914855437	4.47065031893362	7.79821111881662e-06	0.000734591487392525	1.15533148233032	1.06512093876366
FAM168B	0.105497071254811	0.0399523284704724	0.0082765767878902	71.6494127850757	0.109929964766077	0.0842590304588463	1.30466686083896	0.192006310449988	0.492894197366495	0.302683576613423	0.25459163109826
PLEKHB2	-0.125060894084993	0.0779252375073363	0.108519540912959	31.6730538209387	-0.2035390853025	0.137650021247784	-1.47867093268449	0.139228284633474	0.420272519092285	-0.637110905767958	-0.665709580720235
MZT2A	-0.026916451200299	0.0662629584808396	0.684590803619786	27.8597319092988	-0.0597769536032989	0.134280575466058	-0.445164562304165	0.656200834389523	0.856234539235793	-0.237057037477224	-0.24364410412074
ENSG00000286833	0.000184574165852315	0.10068465244107	0.998537326283588	18.9513493285731	0.0482582447080365	0.182325595680216	0.264681678554215	0.791254692666015	0.918514222389365	-0.126588530919885	0.0735321016425478
GPR39	0.0961484279370909	0.180112495342058	0.593463095281975	38.1530804747865	0.144512741059489	0.27460809991467	0.526250832019865	0.598713940055039	0.82727187724935	0.264576875789635	0.356121817009477
LYPD1	-0.113674348403875	0.13764378981277	0.408884139336853	27.5461814345842	-0.164423477825941	0.223729251273549	-0.734921682748153	0.462387192282005	0.740015276148278	-0.590697359444687	-0.550871637536313
NCKAP5	0.0744810261626282	0.0711207377806687	0.294985369412048	1017.65708936849	0.0755247930095045	0.119252783302239	0.63331681591105	0.526526774192059	0.781494046148507	0.176256766765559	0.15358286722358
NCKAP5-AS2	0.148502804438401	0.132599674026659	0.262742141811132	7.54749092400761	0.174782309008537	0.235275588957344	0.74288331306749	0.457552329296848	0.736127625017015	0.477982446453536	0.444989027531973
MGAT5	-0.0434687974434868	0.0532447580077816	0.414273791196531	189.775079410435	-0.0947463250301191	0.0891630054869896	-1.0626192389168	0.287954658697841	0.601715369328675	-0.304527287949323	-0.34630927917899
CCNT2-AS1	-0.295764948243719	0.310331432459178	0.340558898810665	6.3399521416963	-0.357805699341128	0.544295164148194	-0.657374386011831	0.510940217141959	0.770993727917117	-1.3329304060054	-1.11861474571763
CCNT2	-0.117243195490916	0.040134684231237	0.00348636943221615	114.076361458212	-0.188272472427005	0.075553400398594	-2.49191262648331	0.0127057288773449	0.108609769532295	-0.60524460267665	-0.620888944275879
MAP3K19	0.0998091580920408	0.188000369146009	0.595488954674737	6.41925328524706	0.161299240797034	0.327879235035953	0.491947106010989	0.62275673638584	0.83808840476496	0.279498650433328	0.405404628334148
RAB3GAP1	-0.0300837037110219	0.025947662023009	0.246293422337791	243.529664053614	-0.0606947398064949	0.0592231489791739	-1.02484823675685	0.305434802026672	0.619052021615802	-0.249967311166961	-0.246338595825126
ZRANB3	-0.289727948327704	0.064829173263486	7.8550026101379e-06	95.9520143447961	-0.437303488489699	0.118703466769386	-3.68399930003124	0.000229602870680943	0.00790442152782924	-1.30832254132874	-1.35200911646752
R3HDM1	-0.0440778246617822	0.0826590114575288	0.593861314523886	231.636197624931	-0.0848545025469724	0.137448411623365	-0.617355279299187	0.537000412502671	0.789410718753927	-0.307009789122208	-0.317268274281244
UBXN4	0.0890626831727988	0.0279889765838595	0.0014623007157742	163.610410993278	0.115815292190016	0.0586536671535731	1.97456182725586	0.0483178946068735	0.236402995427674	0.235694144181425	0.271870127839852
MCM6	-0.391820137723833	0.165706554805123	0.0180523717129074	7.05511872544721	-0.57754375926155	0.308747217454934	-1.87060393295966	0.0613999990728259	0.272213012024533	-1.72446811299576	-1.7637349028214
DARS1	0.0508219644233159	0.0380845378132825	0.18205596763119	188.387843656841	0.0416096923751265	0.0736107034503038	0.565266875940373	0.571892255286621	0.810463759821606	0.0798183043244288	0.054012883501308
CXCR4	0.506455835103555	0.186115341416922	0.00650466974587063	6.99202196331626	0.669797232340407	0.31695746070838	2.11320860169517	0.0345829174005281	0.196337746912859	1.93706143630758	1.89828348741851
[truncated: 11,909 more rows]
