# Supplementary material for: Integrative analysis reveals generalizable human neurodegenerative disease-associated glial states
Source: bioRxiv. 2025 Sep 25:2025.09.25.678630. Preprint. [Version 1] doi: 10.1101/2025.09.25.678630 (PMC12485690; doi:10.1101/2025.09.25.678630)
Supplement: Supplement 7 [file media-7.zip › astrocytes_diffexp/Mathys_2024_AD_PFC.csv]

gene	nebula_logFC	nebula_SE	nebula_pval	DESeq_basemean	DESeq_logFC	DESeq_lfcSE	DESeq_stat	DESeq_pval	DESeq_padj	nebula_zscore	DESeq_zscore
ENSG00000291215	-0.0835681101974237	0.101204601809157	0.408954835237369	12.2304972159306	-0.170568870929268	0.21425416451659	-0.796105276712419	0.425970847410753	0.737186954950341	-0.37693538264332	-0.526307355074767
LINC01409	0.068467588983818	0.106185553999126	0.51906202813896	18.1255255440142	0.00977553447588153	0.210572962665351	0.0464235025814644	0.962972704353453	0.987090714008766	0.228275604859781	-0.00499068674699538
LINC00115	-0.0635257306617618	0.135837141934576	0.640027050644799	9.96763302323738	-0.0886835674862409	0.252530926257388	-0.351179036962196	0.725454035922411	0.903936726722948	-0.297152355525262	-0.28960373524233
LINC01128	-0.265023630254746	0.197272045043826	0.179128764362787	11.7883863409881	-0.370677535337796	0.331897350839162	-1.11684391092783	0.264061070104843	0.608302569409941	-1.09925833095867	-1.10475602942436
SAMD11	0.618685911365094	0.173698041674727	0.000368254472501933	14.2025931363344	0.774079162710879	0.306177644723631	2.5282027478185	0.0114648123634922	0.134222125879653	2.41853865507738	2.20436102653283
NOC2L	-0.0597609863491268	0.0761859680263239	0.43279994851462	27.4107870599069	-0.113812049553988	0.15015170958084	-0.757980377790585	0.448462729712515	0.750271770561697	-0.282165976435241	-0.362241954998926
KLHL17	0.280460942527168	0.117142518171201	0.0166573125981135	8.77296067298185	0.385303341970365	0.223680763150262	1.72255913536708	0.0849682802269723	0.358618772743526	1.07216100501911	1.08053733408435
HES4	-0.462516884390592	0.128672593486751	0.000324983646370453	28.2854305261177	-0.64691760074774	0.225751903383637	-2.86561305154706	0.00416202634673237	0.0758294348591756	-1.88542294890324	-1.90327567429296
ISG15	-0.403654643632852	0.320140134128224	0.207356191875218	5.77657879449704	-0.610214259570044	0.541800606349169	-1.12627090560468	0.260050868803087	0.604033273153412	-1.65110906704863	-1.7971783240798
AGRN	0.145639659386905	0.109371431861924	0.182989678780103	28.7860746717797	0.21862775755598	0.190032119857984	1.15047791772973	0.249947084176341	0.592492019744285	0.535475724225391	0.598732754877752
C1orf159	-0.145098724666803	0.0617259356665006	0.0187384872469619	53.6162834402344	-0.206031678307669	0.113785997422314	-1.81069448767925	0.070188156616604	0.327297480656027	-0.62187130325426	-0.628818727970007
SDF4	-0.0992065685796205	0.0871221522264823	0.254825554611153	35.1287172902618	-0.121040264368162	0.154478544247405	-0.783540943875739	0.433309519946543	0.741081494857118	-0.439187648995795	-0.383136358994534
UBE2J2	-0.117241341409808	0.0501224941528269	0.0193304493178615	52.4718284329676	-0.186126609461538	0.100189061863891	-1.85775379067222	0.0632039859488723	0.309982730669704	-0.510978963356378	-0.571279686764997
LINC01786	-0.399075897622428	0.152461747781222	0.00885641085489175	6.22264281185457	-0.584574015174655	0.297058597291027	-1.96787442109258	0.0490824885789236	0.272777397781639	-1.63288237812348	-1.72306076687981
SCNN1D	0.154130703566964	0.100937626812744	0.126763604448436	18.3244445709772	0.18502015731619	0.195879295498952	0.944562092920026	0.344882487437245	0.678340869985222	0.569276162285796	0.501584178806655
ACAP3	0.0854047782402176	0.12049553053447	0.478461236924628	46.33052608596	0.12537375310399	0.207389621063875	0.604532437355558	0.545489710082168	0.814078931237411	0.295697750386095	0.329165940204906
INTS11	-0.160880469887392	0.0579692107006112	0.0055155140287467	62.1757363649037	-0.178541336546279	0.120212255789899	-1.48521742124468	0.137486238572157	0.44870510117322	-0.684693953861398	-0.549353144626603
CPTP	0.0332705832449059	0.165186936397146	0.840376659974487	9.43256671568606	0.0510585745910183	0.302601078371777	0.168732295554768	0.866007214804644	0.957333584360884	0.0881663100355069	0.114345074641976
DVL1	-0.0150580221283933	0.0721016261308229	0.834569695448753	28.6445286156887	-0.0110993587248918	0.146831566333403	-0.0755924560505542	0.939743338492058	0.979789575408655	-0.104216157635815	-0.0653331728400765
MXRA8	0.0618125867072304	0.0787417289481036	0.43245111526603	21.9119285660165	0.0897394318724399	0.149964529264599	0.598404384773568	0.54957014074296	0.816921816618314	0.201783928751215	0.226158776878602
AURKAIP1	-0.0762865795795073	0.13415662062615	0.569601693794277	21.1443993080144	-0.101583204785363	0.224936449012524	-0.45160846644159	0.651551069667714	0.871367787810961	-0.347949674947459	-0.326892365983647
CCNL2	0.059209392950406	0.0413916413361901	0.152582920096803	191.673245546648	0.0898486121482478	0.0783985258453617	1.14604976534216	0.251774561330622	0.594472575692069	0.191421352904134	0.226474381332777
MRPL20	-0.15021053507561	0.0788571864682116	0.0568005229718259	40.3776685887703	-0.203531220188961	0.144949689229038	-1.40415078687997	0.16027395295882	0.481606345132696	-0.642219970324585	-0.62159072168498
ANKRD65	-0.117707413124368	0.136271598853695	0.387713871356107	14.0356794393178	-0.145976936502185	0.298914498545758	-0.488356828499033	0.625297115340611	0.859456368014157	-0.512834262632375	-0.455220118991891
VWA1	0.0392486305522729	0.0821139092086623	0.632665963603272	33.0880318366497	0.0630432640921336	0.156738653285393	0.402218998126412	0.687522861740378	0.88688313610215	0.11196322045665	0.148988890665148
ATAD3C	-0.381985683745677	0.158072782577097	0.0156697625269629	6.33262128217922	-0.545190628864681	0.320741309593898	-1.69978301066041	0.08917174834008	0.365699996096988	-1.56485108499503	-1.60921628308527
ATAD3B	-0.0416370844302388	0.0596768538407522	0.485359131346674	35.3667335554483	-0.059367715415195	0.118441145902494	-0.501242325568763	0.616200589790038	0.853760413092254	-0.210019864457529	-0.204861198890653
ATAD3A	-0.175822662616097	0.106499532096995	0.0987540387256427	17.1612842517479	-0.296893892357615	0.197794392816206	-1.50102279508749	0.133349665793218	0.442410075422987	-0.744174584170606	-0.891471659171224
TMEM240	0.0573799555872066	0.144878944033756	0.692064834215579	13.6274106705859	0.0360212605649344	0.255836134661353	0.140798173849114	0.88802938575189	0.964743888284255	0.184138881753479	0.070877119919092
SSU72	-0.1285714103811	0.15172943750952	0.396787316110361	26.4231926112149	-0.19441326649107	0.251957438712844	-0.771611536790716	0.440344539243399	0.74489815432093	-0.556080753709049	-0.595233700888728
MIB2	0.0698683880815929	0.064199701355477	0.276463700387641	51.0136036848935	0.10435181185728	0.117072630915893	0.891342502862592	0.372745453412014	0.701849020159707	0.233851788675973	0.268398386324335
CDK11B	-0.0982732642390542	0.0594679303557116	0.0984240705859615	39.4350182524285	-0.207041000800765	0.124404936577698	-1.66425068406716	0.0960623431916841	0.379269019310994	-0.435472429184679	-0.631736349052775
SLC35E2B	0.0634817375221585	0.0622806011881121	0.30806726441884	104.224136630468	0.107391766613204	0.107613172831025	0.99794257327429	0.318307206196343	0.657048068605208	0.208428344624818	0.277185900867219
CDK11A	0.0542552146127242	0.0794853992901306	0.494871712756079	61.9501639525674	0.0681267848919347	0.142925459057067	0.476659549260102	0.633604571703307	0.864562867457547	0.171700174390392	0.163683685997299
ENSG00000290854	0.00893498082236342	0.067193235243331	0.894213618494226	37.0726659849983	0.0392895304028067	0.123731902124536	0.317537593200998	0.750835718982424	0.912532307800984	-0.00870681945280055	0.0803246186604479
NADK	-0.152875890318129	0.0545667991154627	0.00508454140221234	47.7405552141577	-0.248798247918458	0.11340477659424	-2.19389566639378	0.0282429110195499	0.208178714858554	-0.65282999341165	-0.752442887728209
GNB1	-0.160237109809221	0.0526730789250992	0.00234928846655709	189.959593794432	-0.22536815779852	0.0892547004204754	-2.52500043960508	0.0115698144568294	0.134782738720095	-0.682132919904724	-0.684714163388217
FAAP20	0.116449070432243	0.0534987971855878	0.0295054165315874	42.3350938521774	0.163421945243968	0.0975818172192233	1.67471717478709	0.0939897360502353	0.375958944200941	0.419276270661604	0.439150814522177
SKI	-0.0525024938322889	0.0646472141936949	0.416712143659123	123.682212271963	-0.081015900081099	0.126756052225953	-0.639148179975515	0.522726539390826	0.800467781176563	-0.253271976884105	-0.267439017592709
MORN1	0.0389982840363763	0.0681723613310568	0.567285271874248	33.0166498103725	0.040575562667253	0.128560533489698	0.315614454653025	0.75229516486482	0.912964384735833	0.110966661997553	0.0840421171542715
RER1	-0.186973437408927	0.0652953050525943	0.00418982101815629	49.5913785493893	-0.25117575398203	0.122197092605496	-2.05549697318029	0.0398310277197519	0.246025420561197	-0.788562655262701	-0.759315479851077
PEX10	0.05262765075129	0.0837448717174058	0.529723376411366	19.176415835631	0.0959918839237229	0.169009163965668	0.567968515264784	0.570056346922498	0.83012410356585	0.165221304380864	0.244232569990906
PANK4	0.298280644200382	0.178399657141754	0.0945282820359608	10.7988657136742	0.436840591331251	0.328942731199057	1.3280141188677	0.18417344270086	0.512722596793404	1.14309618211722	1.22951465928186
HES5	0.363533539187116	0.175427506673575	0.0382400666644266	57.1899924700276	0.611385501872574	0.289576888072698	2.1113062784178	0.0347459947489606	0.230276524136023	1.4028494454957	1.73406688552116
ENSG00000272449	0.529911257148339	0.163182722954166	0.00116485443839767	8.52190852729976	0.847492254198	0.368555400637268	2.29949758634008	0.0214767002755839	0.18307717091108	2.06515194108122	2.41657425366194
TNFRSF14	0.180589350809103	0.140667309243784	0.199210303487585	11.9530190848912	0.250131226255385	0.26058614351651	0.959879227958787	0.33711600165877	0.672232445053217	0.674600530915308	0.689798975125875
TTC34	0.185134306145214	0.105524844858613	0.0793595276725689	12.3949972503588	0.222460938192649	0.188016593757821	1.18319842810893	0.236730515817013	0.578410604488011	0.692692708752081	0.609813225902721
PRDM16-DT	0.00166368133909807	0.0759287842098125	0.98251888976096	204.396346496794	0.0239507887888077	0.126385479968185	0.189505857752305	0.849696364459008	0.952489774422622	-0.0376517999040811	0.0359853354063514
PRDM16	-0.0108165456425466	0.0523489083046069	0.83630344362041	796.11852626514	-0.0323861990720203	0.0880635380851461	-0.367759458411801	0.713052601173681	0.897913379878032	-0.0873320430081686	-0.126866463346428
ARHGEF16	-0.40525201787901	0.120090682148948	0.000739364688624313	10.8185126294593	-0.591246792949583	0.242119580755089	-2.44196190620223	0.0146076879217333	0.15022618605599	-1.65746776076422	-1.7423495841309
MEGF6	-0.288567574033288	0.17456656775888	0.0983203275873632	8.4600004737613	-0.414705449028545	0.348371084717771	-1.19041294533533	0.233884127476298	0.573969277932495	-1.19298009197049	-1.23202632221288
ENSG00000238260	-0.0318456417089204	0.177089025636326	0.857287262384466	11.6313912805625	-0.0194587432194015	0.302167497917726	-0.0643972080170574	0.948653953094088	0.982652485701968	-0.171042908713833	-0.0894974182690297
TPRG1L	-0.0782771849756283	0.31605735331863	0.804391556340612	7.41266335009686	0.0598823808427203	0.525398948949396	0.113975067826959	0.909257557622983	0.970131231195143	-0.35587371031549	0.139851811414725
WRAP73	0.0244648417349485	0.0985072681250379	0.803859204619117	19.953959037739	0.0661479411955652	0.179476937474368	0.368559560500703	0.712456042713093	0.897562394995439	0.0531131511811167	0.15796349633788
LRRC47	-0.210781546792946	0.155917221388862	0.176413350411426	16.0153983683614	-0.298306376515541	0.269410675767325	-1.10725521795273	0.268183599996491	0.611259472469807	-0.883335984608904	-0.895554688714733
CEP104	-0.0687690913585679	0.0449361276877919	0.125924126428568	63.8131028673959	-0.106381454335307	0.089789247124101	-1.18479058175277	0.236100257307586	0.577370217038988	-0.318024686972668	-0.340762535471648
DFFB	0.226219605266646	0.178323076174445	0.204585863826946	9.27580186590575	0.3472467834148	0.304560597944657	1.14015662484974	0.254221054598363	0.597234409847616	0.856241629084933	0.970528275197059
AJAP1	1.89128624128235	0.481591762792903	8.5956039513037e-05	13.9683854678142	2.19160592789461	0.863749740420523	2.53731587441938	0.0111706112310443	0.132656880220643	7.48439954507696	6.30196709771027
ENSG00000236948	0.785689469159669	0.501333090957933	0.117067834407834	6.276319733961	0.869366645823549	0.688711334519449	1.26230918855162	0.20683755162763	0.541898074509952	3.08333244149525	2.47980596267065
NPHP4	-0.00806282096092512	0.0539373542408712	0.881171009564347	63.0821328678716	-0.0136447263080241	0.10183666038266	-0.133986388170555	0.893413338042788	0.965265490536697	-0.0763702462535192	-0.0726909976926248
RPL22	-0.3497968044501	0.191596415215527	0.0678960695265	17.2964776579075	-0.484890506726817	0.32470757805327	-1.49331441426128	0.135354904203609	0.445399964426699	-1.43671628816767	-1.43490835985335
ICMT	-0.171399327229045	0.147063145436243	0.243824276769086	10.3496371424955	-0.330088006901935	0.294181201432336	-1.12205676397667	0.261838305539124	0.605699140755346	-0.726566540848729	-0.987424983386964
ACOT7	-0.12031756554363	0.198958997100605	0.545354766521264	17.345906170093	-0.155507112362266	0.350214923484474	-0.444033369038198	0.657018458596659	0.873153950832322	-0.52322453894052	-0.482768739182208
NOL9	-0.121091808463353	0.0757916265273827	0.11011114905348	43.0376044509844	-0.148927191649543	0.135861519554255	-1.09616904137504	0.273004805072467	0.615045784082277	-0.52630658035932	-0.463748341315631
PHF13	0.00616846016479857	0.0869036716948691	0.943413329154665	21.2046675592852	0.00237683060944095	0.163401401248087	0.0145459622211702	0.988394410584622	0.997046626124199	-0.0197195533575961	-0.0263779188096235
THAP3	0.0299172446892996	0.0932631622326872	0.748374780441	14.3880812517109	0.0271904584724801	0.190520348745219	0.142716820809738	0.886513831624657	0.964144979007321	0.0748176205527075	0.0453501604597288
DNAJC11	-0.140220369861871	0.0552157293885518	0.0111010901173998	60.3268689868045	-0.224123739952997	0.106702416445676	-2.10045608542615	0.0356887397799775	0.233082796342869	-0.602451956714052	-0.68111695856349
CAMTA1-DT	0.32807001922857	0.129580616862096	0.0113484157881079	8.03371307733964	0.467599466288193	0.247271209141129	1.89103886340974	0.0586191565589364	0.298680513625847	1.26167923317036	1.3184285026475
CAMTA1	0.0635559052710347	0.024229857350292	0.00871488264460012	1130.9033035299	0.0686457391010033	0.0463851195584373	1.47990863782342	0.138897630194718	0.450651318554553	0.20872358539248	0.165183812816751
CAMTA1-AS3	0.00424462122245443	0.176754803410823	0.980841299961738	6.30712017050956	-0.158658012596711	0.319004824670845	-0.497353018909407	0.618940129717254	0.855968132380767	-0.0273778104140853	-0.491876960802745
VAMP3	-0.26330612305266	0.0735213622302892	0.000341816385281844	23.9720235624773	-0.386248604252979	0.142271547701676	-2.71486892841631	0.00663020056800576	0.0997001405966362	-1.092421422026	-1.14976689488996
PER3	0.114711656681976	0.0629010584384522	0.0681998523224587	510.146541779176	0.152490744145745	0.104772256598128	1.45544964952553	0.145544819782756	0.460335594867845	0.412360119407897	0.40755228877615
PARK7	-0.124229326475164	0.0843961844285695	0.141026819483268	34.4948097981864	-0.191962888218914	0.163838092937812	-1.17166212555817	0.241332734769427	0.582997128305272	-0.538796149483299	-0.588150459054231
ERRFI1	-0.20418730192378	0.0438977132908939	3.29635292568156e-06	84.6550262055209	-0.286734272240889	0.0877369067190036	-3.26811467332918	0.0010826648965786	0.0333055083653372	-0.857086166503041	-0.862103521585648
ERRFI1-DT	0.116231355280032	0.11217633871551	0.300132826234766	23.768687525022	0.165969990745466	0.19206446472128	0.864136897922882	0.387512691618463	0.712909034314756	0.418409608404166	0.446516380360519
SLC45A1	-0.0837993093591236	0.205408952140285	0.683300635370115	8.92192188698185	-0.130760617936282	0.378739480636286	-0.345252144605053	0.729904820247742	0.905418342212513	-0.377855720917263	-0.411234720713691
RERE	-0.00621514829131397	0.0362679658389103	0.863934858806792	920.46107111854	-0.0213963918876864	0.0746448644868914	-0.286642517670373	0.774386055473046	0.92310208072819	-0.0690151855212052	-0.0950985265810437
RERE-AS1	-0.0609395361688578	0.177204109399783	0.730925553696019	7.02428320142696	0.0124736927830918	0.359630277950323	0.0346847680739907	0.972331106935802	0.991286298190147	-0.286857448925335	0.00280880609657688
MIR34AHG	0.0337411782236387	0.206273395469835	0.870065697843047	23.0088773025139	-0.00875743169263586	0.335425107132437	-0.0261084561245385	0.979170832350874	0.993998012146443	0.0900396151429695	-0.0585634280554815
H6PD	0.00413034489609513	0.0435987468867367	0.924524996179345	73.0857186286366	0.046287770379124	0.0871623125674392	0.531052573247299	0.595382348108942	0.84337868732928	-0.0278327120503233	0.100554240646314
SPSB1	-0.0302894416744943	0.172139327422532	0.860326254568991	18.9578543371807	-0.0618549581339164	0.316986532883502	-0.19513434079122	0.845287779225443	0.950700503664303	-0.164848117854453	-0.212051003778326
SLC25A33	-0.0688760461301106	0.0674718836600891	0.307343955990842	201.696263858717	-0.121379835155009	0.121590384294332	-0.998268373436394	0.318149239287547	0.656927390101224	-0.318450443576229	-0.384117947033613
TMEM201	0.16814066996971	0.129172995492129	0.193029068479918	9.29490772868706	0.220836092878598	0.230180893690205	0.959402361065711	0.337356086129106	0.672426303803356	0.625045864054216	0.605116329740259
PIK3CD	-0.166525563133227	0.170763379936311	0.32946944093751	13.9673022861943	-0.207812187245726	0.29465211178371	-0.705279816213471	0.480636118637143	0.772286341413776	-0.707165468619167	-0.633965596737191
CLSTN1	-0.0610025974848687	0.0843297026245362	0.469445164581093	161.819133595533	-0.0606676000962612	0.137124531133748	-0.442427037632583	0.658180217326456	0.873153950832322	-0.287108478134538	-0.20861874018849
CTNNBIP1	0.0497158188167035	0.0690108094557144	0.471274899718508	88.466553925879	0.0522774732673585	0.116461086017204	0.448883614734933	0.65351561661828	0.871871047229926	0.153630127505534	0.117868511898326
LZIC	0.127002515796079	0.0665597273232644	0.0563784866949757	31.42545372254	0.171269669663504	0.127174148462545	1.34673337100383	0.178066120489259	0.504897325191829	0.461286542752986	0.461836018086746
NMNAT1	-0.0560061478937922	0.070967195049483	0.430004694115197	26.0777620636087	-0.129485704441237	0.142269083127011	-0.910146474519961	0.362745267773073	0.694114195969628	-0.267219029752944	-0.407549362944205
UBE4B	0.112885359734042	0.0492173631092137	0.0218129997986766	215.45146014894	0.153890662522998	0.0866919883900963	1.77514284054163	0.0758743048435241	0.340650297103517	0.405090149359512	0.411598994759187
KIF1B	0.0859328891574334	0.030971431637711	0.0055272081263634	1501.57602634144	0.105762751758401	0.0545245030775893	1.93972885196035	0.0524126512619152	0.283333321523064	0.297800010127988	0.272476951926692
ENSG00000284642	0.59868217069473	0.143123037562334	2.8770061932955e-05	10.0815640662429	0.924767410999775	0.291766288765241	3.16954852773911	0.00152675960902304	0.0411659964983652	2.33890943832063	2.63995144796917
PGD	0.0176375377139343	0.0763249405456766	0.817248881754472	50.3885005922719	0.0177685897591092	0.138690821961518	0.128116550957058	0.898056738217104	0.966051719284503	0.0259355907081901	0.0181146207930463
DFFA	-0.15144822092396	0.0768103086659239	0.0486418779307508	35.7784387603417	-0.227885503027133	0.143310352241232	-1.59015381277926	0.111800138583808	0.408421172750149	-0.647146846568336	-0.691990984782611
PEX14	-0.0401876146861228	0.0434316362701263	0.354806027594019	123.98779504246	-0.0874359719957639	0.0856991530614496	-1.02026646556319	0.307602102921158	0.646942679289618	-0.204249936605607	-0.28599734488575
CASZ1	-0.523437993098997	0.134611088009395	0.000100857097706333	10.9011089036543	-0.792549139598355	0.256507669741315	-3.08976780459481	0.00200313028325655	0.0491045131937196	-2.12793259999016	-2.32424880327077
TARDBP	0.0375027540433199	0.0588042927241581	0.523632929445935	82.1866216228532	0.0381555467113507	0.118453909760179	0.322113020909148	0.747367074310269	0.911230762597956	0.10501338136141	0.0770466428416816
SRM	-0.0259368344321418	0.154400677455532	0.866595912059848	21.4332043844476	-0.00886159961725741	0.261315015055907	-0.0339115592548768	0.972947675538263	0.991576234027916	-0.14752162321179	-0.0588645434423898
EXOSC10	-0.0160396142424605	0.0767803513625364	0.83452428242843	109.703227732149	-0.0447895817374129	0.126639475275299	-0.353677884719956	0.723580298162106	0.902797014230709	-0.108123597374502	-0.162720584313422
ENSG00000226849	-0.104911009077777	0.0997432880171804	0.292886632094243	18.4583121664046	-0.123427728695712	0.18036792335437	-0.684310859715409	0.493778890929711	0.781632056045686	-0.461895408328859	-0.390037737200271
MTOR	0.0576475077847276	0.0492002065220881	0.241320577666135	122.664877590602	0.0882755711030864	0.0842266502519039	1.0480717307298	0.294605559633442	0.635927906402842	0.185203931150051	0.221927234361602
UBIAD1	0.162702339914949	0.0780175272263803	0.0370276728286405	20.3197097744872	0.225066111913708	0.147740143777618	1.52339172115931	0.127660732018011	0.433414170736791	0.603397414903559	0.617343930731776
DISP3	0.371734560292539	0.128662133100282	0.00386185868055684	44.8647794887821	0.535030022267707	0.218044873879767	2.45376106646162	0.0141370879951706	0.147754021089422	1.4354953839725	1.51334817707687
ENSG00000284708	0.20721309129877	0.131303448552232	0.114537181810042	9.19358637289002	0.291290328647843	0.281488625408657	1.03482095670813	0.300752534015459	0.640874650793971	0.780582088928006	0.808776473110324
FBXO2	0.468957891657391	0.11212895231557	2.88563806457143e-05	93.3576499083948	0.699993123315167	0.189887685504161	3.68635344338761	0.000227490351220788	0.0124502471288276	1.82251388489391	1.99020252718483
FBXO44	0.54944105084549	0.186887103358192	0.00328252111961277	36.3256154004457	0.823810700994918	0.313602917236148	2.6269229516592	0.00861608408452243	0.116197810194323	2.1428945093914	2.34811863182591
MAD2L2	0.0149691197656886	0.102615777131189	0.884019734625695	16.9516235212406	0.0374064397738009	0.197455575665021	0.189442306948375	0.849746168597417	0.952489774422622	0.0153133758584814	0.074881219788899
FBXO6	0.0711932384429815	0.116164536872707	0.539965268469189	8.97235474086604	0.13278936504562	0.23677126784897	0.560833948527586	0.574910741301567	0.832706716889391	0.239125642118473	0.350602047980679
AGTRAP	0.108735601200094	0.0709522246679077	0.125394521059942	25.4010773050775	0.172042680853387	0.151096277639443	1.13862951186612	0.254857713914703	0.597567161901378	0.38857113787895	0.464070540511682
MTHFR	0.149478520047165	0.0736176423532632	0.0423086416892648	26.5940148907142	0.215222602816635	0.146326516132365	1.47083801695892	0.141334928485782	0.454491376682084	0.550757139469272	0.588889566674227
CLCN6	0.0555370688953442	0.0473148939486208	0.240484912448361	78.2531459872905	0.0927218133061383	0.0871959124863163	1.0633733928834	0.287612653952057	0.630050648115255	0.176802872640851	0.234779865784607
KIAA2013	-0.0168299829800516	0.0626470038420392	0.78820068533849	30.2063561197045	0.0180682945361838	0.144838376581432	0.124747977453512	0.900723073524136	0.966943647697164	-0.11126983109951	0.0189809692418128
PLOD1	0.0265943041653788	0.0886319269552991	0.764136482819204	33.1771506475954	0.109394285453805	0.169818887916312	0.644182085962758	0.519457365972169	0.798146172984378	0.0615899370104442	0.282974527622235
MFN2	-0.0995300986526913	0.0991144486596798	0.315285288651178	33.7787431769057	-0.129874936591815	0.177885966313319	-0.730102206955774	0.46532771243813	0.762090958917957	-0.440475530434593	-0.408674505736906
MIIP	-0.0506538375205728	0.0771992024200044	0.511731109196565	32.0805782364541	-0.0660132727528528	0.147025313202759	-0.44899256675492	0.653437018831265	0.871871047229926	-0.245913000551621	-0.224071330763976
VPS13D	0.035361413462364	0.028671040384703	0.217445395530619	375.646033301571	0.0512188645801487	0.052451827991081	0.976493413896996	0.32882001007756	0.664711970370297	0.0964893119845471	0.114808420554549
DHRS3	0.138663163813207	0.102354220635348	0.175501009999547	138.069845252697	0.198080505447997	0.181071915764833	1.09393278693342	0.273984457710227	0.616323170761256	0.50770427450531	0.539337371981562
PDPN	0.00185546977618262	0.264282185416987	0.994398265918169	6.51564891767764	-0.00480285183463022	0.475249587368429	-0.0101059568746282	0.991936750288267	0.998144671659155	-0.0368883445444208	-0.0471320316027875
PRDM2	-0.0681888930557963	0.0740384479570177	0.357054076342602	86.7194272798059	-0.111631372622096	0.125921157739657	-0.886517997657666	0.375338460215387	0.703736419038199	-0.315715082125523	-0.355938331494338
ENSG00000289380	-0.112594195971402	0.154125766596914	0.465063508332228	5.37567185833973	-0.160410252857449	0.312233534424462	-0.513750879299793	0.607426174661353	0.848286638246496	-0.492479995712634	-0.496942114073155
KAZN	0.658679905577215	0.225846252685139	0.00353986191859627	146.987506258013	0.908253116831784	0.369941080238416	2.45512911474022	0.0140833994817041	0.14753264567127	2.57774340015805	2.59221402691582
TMEM51-AS1	-0.307002187491091	0.112290388651383	0.00625695961024302	18.2966101650742	-0.469882233494937	0.203780438715864	-2.3058259980984	0.0211203569234195	0.182294776111751	-1.26636305843901	-1.39152435256452
TMEM51	-0.0743946228776238	0.0703799879375036	0.290492292102343	43.4108806101697	-0.127806754111066	0.131567122533618	-0.971418631416896	0.331339854312546	0.666550611610365	-0.340418332045586	-0.402696066883007
CASP9	-0.16644584404597	0.0540762299225859	0.00208405152926938	44.0601890374475	-0.253916692648556	0.100521808968802	-2.52598610444188	0.0115374044539416	0.134523658868419	-0.706848129548269	-0.767238636715934
DNAJC16	-0.0861531362970845	0.0457005841784103	0.0594075807444871	67.5664224156859	-0.111480893031519	0.0881501697325308	-1.26467020278894	0.205989575700455	0.541096125139768	-0.387225638201207	-0.355503344234076
DDI2	-0.13202859212713	0.0514667623703538	0.0103081397962635	49.5852039509138	-0.185715398015931	0.0993480567555105	-1.8693410226731	0.0615753842148397	0.305845415369968	-0.569842813473697	-0.570091009021874
PLEKHM2	-0.0115070851300011	0.0374727434950202	0.758783393282928	96.7089104369629	-0.0105278752327677	0.069781149614226	-0.150869902415901	0.880078343075323	0.961001175796424	-0.0900808848088964	-0.0636812010506043
SLC25A34	-0.147815486221481	0.119235702788658	0.215089525449565	10.3162242389864	-0.215522313935903	0.24093019650019	-0.894542556585403	0.371031670805313	0.699833759822838	-0.632685960286603	-0.656253050287404
UQCRHL	0.505483775608058	0.125274231993922	5.45981218910716e-05	8.16150015353701	0.769066435745086	0.251943770970138	3.05253205024164	0.00226919497066209	0.0524403158522893	1.96791306689034	2.18987087301144
SPEN-AS1	0.206436380080258	0.0853831901512932	0.0156162130682739	38.7874744911804	0.280075705642383	0.149368912612577	1.87506021663842	0.0607844398415768	0.304260395544725	0.777490221911959	0.776358667364568
SPEN	-0.00890514942886125	0.0324444738704288	0.783720739089211	293.830362379725	-0.0109207839658151	0.0647118143486598	-0.16876028088125	0.865985201405697	0.957333584360884	-0.0797233169245982	-0.0648169716402658
ZBTB17	0.0182983758030608	0.0760375468940661	0.809827004513279	25.570435453084	0.037747807475821	0.147918848256712	0.255192681126816	0.798574283594228	0.932455858293355	0.0285661996681497	0.0758680021218026
FAM131C	0.301815491227106	0.142123698072899	0.0337026598654344	11.6352807348305	0.456191675586337	0.287275683497009	1.587992655811	0.11228799984418	0.409378093002818	1.15716740533148	1.28545231229487
EPHA2	-0.117857023409222	0.147776120303007	0.425138831272834	8.93670500004453	-0.156452107053347	0.289044343741512	-0.541273719555156	0.588318931823239	0.840159413465037	-0.513429818733505	-0.485500409637054
FBXO42	0.0573145872585004	0.0349105290107453	0.100640481272888	239.077209036213	0.0564593435859628	0.067885956019589	0.831679288270922	0.405589994415506	0.725324732388725	0.183878668981211	0.129956930704421
SZRD1	0.0508249908543666	0.0565564690444383	0.368834218880828	40.9492222112657	0.0682720389988894	0.104706713992916	0.652031148675992	0.514381078458739	0.794297990795865	0.158045426726967	0.16410356809416
SPATA21	-0.0821859858880438	0.13788202682975	0.551135023714503	6.28882846594584	-0.0944361277961727	0.268337851674671	-0.351929953999429	0.724890794403913	0.903684671982247	-0.371433537861887	-0.306232504892218
NECAP2	-0.12742240326653	0.081054080837779	0.115935135114975	25.7523359608874	-0.146600370016689	0.163820452350665	-0.894884417135435	0.370848877608811	0.699583988221297	-0.551506882347244	-0.4570222612983
LINC01772	-0.0322045874731191	0.158692036869149	0.839183773773332	6.03679476358607	-0.105937964861215	0.331634289736595	-0.319442132915019	0.749391265590433	0.911858784577706	-0.172471769971949	-0.339480552509368
CROCCP3	0.0838501988323503	0.0499946426657203	0.0935065690952717	101.590602671536	0.0944052554189405	0.0883611299984752	1.06840253650638	0.28533897334802	0.627470223278935	0.289509410781291	0.239646146119708
NBPF1	0.0448534274184153	0.0931682265852107	0.630215128533518	49.3780786222219	0.0573599951672868	0.161664698870139	0.354808412524014	0.722733125620922	0.902777046511626	0.134274326758523	0.13256041973778
CROCCP2	-0.00242947843329298	0.0815479399111255	0.976232917422854	61.8568470787472	-0.00715948355444143	0.141735205743033	-0.0505130924734511	0.959713516439116	0.986306590557188	-0.0539455077713607	-0.053944282827812
CROCC	0.210616096106396	0.086456751979148	0.0148471479810801	58.6405355468175	0.306290636749537	0.146084446286238	2.09666836227992	0.0360229430307295	0.23385928992823	0.7941284856703	0.852137455813932
ENSG00000290851	0.189674938333316	0.137864405963287	0.168881116145645	10.1662507374875	0.275739280893343	0.266870671638739	1.03323186171094	0.301495405674377	0.641055480594652	0.710767677363065	0.763823482269443
ENSG00000290122	0.176501083158619	0.242784779948184	0.467234665499228	8.39806749605284	0.263781582756385	0.412205979373879	0.639926628810812	0.522220300915398	0.800205948795411	0.6583262971975	0.729257689448624
ATP13A2	0.0764170146593204	0.155073719509336	0.622169013733351	35.3067993179772	0.113750262885984	0.262828449553759	0.432792808689906	0.665165298194874	0.876050182866488	0.259920013305051	0.295566233126784
SDHB	-0.021320830243402	0.0520012184444046	0.68180128274469	79.7634160179995	-0.0357079843048116	0.0934084069702916	-0.382278056793844	0.702255129094492	0.893302905573906	-0.129146620048517	-0.136468657584551
PADI2	0.354934606999448	0.0705798948240014	4.93470183600781e-07	164.628340831055	0.488015877049125	0.120358682530686	4.05467945301498	5.02030977313627e-05	0.00483914171285171	1.36861953588371	1.37744566601994
RCC2	0.186004920428664	0.0941963097614347	0.0483076669060108	35.5232740085709	0.263521263296598	0.179936629409124	1.46452261644529	0.143051208190071	0.45653967886871	0.696158377230333	0.728505191065476
ARHGEF10L	0.0758981030284211	0.0400033686815409	0.0577893058743602	318.096336958748	0.0930972065343235	0.0710242667610734	1.31078025553581	0.189932015077164	0.521295046200456	0.257854373312242	0.235865004780688
ALDH4A1	0.000252631205259546	0.0486540784561521	0.995857086622599	77.6402985988163	0.0218236601856122	0.0975384611595718	0.223744151037086	0.822956389170467	0.940986643439047	-0.0432687901867302	0.0298365025993044
IFFO2	0.105156240568764	0.0713493478746117	0.140529515769599	54.103972903482	0.132935729633306	0.135464066999837	0.981335734098888	0.326427206504915	0.663223247498632	0.374322718632795	0.351025140113989
UBR4	-0.0261798237729772	0.0276981459506186	0.344565326284759	194.280717479321	-0.057510224721067	0.0541818530893431	-1.06142963818966	0.288494693565517	0.631165954934164	-0.148488894844122	-0.199491801054678
EMC1-AS1	-0.0187776348818706	0.0590632295698027	0.750542372736341	46.1415689942655	-0.073733573328466	0.11769330951866	-0.626489081070286	0.530994196527102	0.804640272050083	-0.119022880792181	-0.246388193688146
EMC1	-0.042023966568715	0.0646258425917269	0.515520630929781	37.5321753593102	-0.0238935432825662	0.127115369698486	-0.187967382223259	0.85090222060145	0.952489774422622	-0.211559932496387	-0.102316974209426
MRTO4	-0.344442382949958	0.149023443888726	0.020814624399767	12.2654338174981	-0.521369907843414	0.276712513099063	-1.88415732271841	0.0595436983628369	0.300589810412053	-1.41540185516897	-1.54035837262183
AKR7L	0.179041758414405	0.154296500814157	0.245896276076043	7.48017680979592	0.192016180092218	0.290515256219239	0.660950418202173	0.508644111086245	0.790888101369649	0.668440004627789	0.52180739159194
AKR7A2	-0.0203231972060283	0.0865082377967762	0.814264707275175	18.2904770930337	0.0976735090055892	0.189307125769797	0.515952627817947	0.60588749580844	0.847546209710241	-0.125175325944789	0.249093597884094
SLC66A1	0.135858547529755	0.116281937940461	0.242663723639738	11.7409614001023	0.247738794626129	0.241530694966918	1.02570314990424	0.305031529165775	0.64467073668923	0.496539892721191	0.682883238076179
CAPZB	-0.0549965888240482	0.0263750950166325	0.0370537621060256	212.068529693745	-0.0815208038990173	0.0541353707379156	-1.50586950431507	0.132100676469422	0.440647661646171	-0.26320026149764	-0.268898529328556
MICOS10	-0.377838547163876	0.124972536237992	0.00249974221230082	45.5655453188502	-0.538657900251606	0.211100819882173	-2.55166181046696	0.010721052800716	0.130052633630678	-1.54834251076214	-1.59033230213778
MICOS10-DT	-0.211774217937439	0.165419779245832	0.200466693871724	5.81881069135349	-0.30632120295953	0.288032425928438	-1.0634955490589	0.287557282588131	0.630050648115255	-0.887287526824709	-0.918722929557132
NBL1	-0.32513679486964	0.18666133113671	0.0815339868029956	15.308552656866	-0.469011769580434	0.345176358911414	-1.35875982659867	0.174222707294587	0.499598827579115	-1.33855178581461	-1.3890081261987
TMCO4	-0.1383003256887	0.072699124959989	0.0571233548419102	38.4732357354595	-0.228198662356794	0.128710024941972	-1.77296727632269	0.0762341294528946	0.341397370084006	-0.594808805557107	-0.692896225940647
OTUD3	-0.0388454452308419	0.0715201759273769	0.587033636352907	34.234159363887	-0.0176309168740793	0.144072736831813	-0.122375109002484	0.902601950469849	0.968060102869949	-0.198907140763567	-0.0842137703594401
PLA2G5	-0.47022807559363	0.0982168122161887	1.68742570845459e-06	38.4898145624713	-0.674808202515034	0.173926040351716	-3.87985721488527	0.000104517801711325	0.00798647791316544	-1.91611901349826	-1.98389827835055
VWA5B1	-0.172837832850818	0.203168680898315	0.394929908035555	5.8072154284079	-0.0914457944230085	0.365319320925656	-0.250317432407628	0.80234187639597	0.933689576365281	-0.732292823640011	-0.297588429531049
CAMK2N1	-0.0890093821409083	0.25876472546072	0.730862803802586	25.0323342820898	-0.112942418898169	0.410105328950667	-0.275398564527689	0.78301004680503	0.926276310037479	-0.398595542618402	-0.359728137311327
MUL1	0.0296565787092601	0.0783854903548072	0.705176022563892	23.5873079636971	0.0808528497892975	0.153113933360412	0.528056774552187	0.597459931057651	0.844255804927399	0.0737799832343821	0.200470575717066
FAM43B	0.183992892724116	0.136663729764666	0.178199857295049	14.3729912390805	0.307007272975207	0.286815626421927	1.07039939491852	0.284439571535933	0.6269570324832	0.68814906572974	0.85420901666291
PINK1	-0.0182063956194749	0.163320381081259	0.911238445546551	25.1359610222725	-0.0193529391939925	0.277541402331143	-0.0697299178841142	0.944408628703894	0.981177161767438	-0.116748939343186	-0.0891915734500678
DDOST	-0.149825839226424	0.0771916519003872	0.0522632384817327	24.0626335379382	-0.131498859706847	0.153437297135396	-0.857020178026269	0.391433733170312	0.71556002938073	-0.640688605283162	-0.413368736123744
HP1BP3	0.0971374250766639	0.0362349133719046	0.0073453246354869	306.058847867202	0.143339488794169	0.0604923350932138	2.36954795303065	0.0178098454130747	0.167873843279449	0.342402089012815	0.381099003795212
EIF4G3	0.00924751923816677	0.0332377608442786	0.780840956083819	600.002478823238	0.000395815661750107	0.057862333181111	0.0068406446817689	0.994541997789853	0.998303943618304	-0.00746269268336653	-0.0321043848461918
ECE1	0.161889662724015	0.0508809965197143	0.00146397536869341	255.362148425009	0.235578448751912	0.0899767531588129	2.61821459967672	0.00883911972260321	0.116971293798648	0.600162377554468	0.647731656952172
NBPF3	-0.0478991751254754	0.0707173499035014	0.498194873824531	33.3648949182096	-0.118320207669661	0.130630806441767	-0.905760370716272	0.36506270078918	0.695362186465164	-0.234947471025643	-0.375273565066772
USP48	-0.0226936840658981	0.0412026988077503	0.581783470686626	144.574901642901	-0.0251814214063911	0.0776913904060059	-0.32412113201728	0.745846328761284	0.910780088394822	-0.134611561651606	-0.106039808478758
HSPG2	-0.165953946135975	0.133740615930678	0.214655909461885	10.9301994890574	-0.293694414182807	0.246857303311437	-1.18973354339968	0.234151137018582	0.574394380594576	-0.70489002351487	-0.882223014619531
LINC00339	-0.225639757738909	0.142136221116752	0.112401824553137	9.77570105005444	-0.37727018053691	0.263359321865082	-1.43253019435622	0.151992143195611	0.470436006558972	-0.942482307265766	-1.12381320961771
CDC42	-0.0553161932934407	0.0697854054637306	0.427975157813505	55.215936348894	-0.0746678438318886	0.123268282540722	-0.605734437869061	0.5446911119044	0.81369429751271	-0.264472516221848	-0.249088864025365
ZBTB40	0.0596049021214092	0.0619154927211356	0.335707361498165	43.0376033293355	0.0960874896491337	0.12248570565078	0.784479210358553	0.432758976024788	0.740652760417044	0.192995762712083	0.2445089348614
EPHB2	-1.12491436138662	0.22685787796095	7.09757910802909e-07	18.0469995999366	-1.46669670821137	0.422360744278377	-3.47261607069399	0.000515412087590227	0.021591323697053	-4.52223938958952	-4.27298884675076
KDM1A	0.0226050146574328	0.0378716446422679	0.550584197100448	94.086988898647	0.0322634596137004	0.0722654917016528	0.446457345739786	0.655266917208434	0.872785266714058	0.045709707199013	0.0600145469008979
ENSG00000240553	0.10470595103487	0.0864933325366945	0.226061500308333	18.5755605962124	0.157172184486194	0.17719560692289	0.886998200551269	0.375079869285521	0.70370262259051	0.372530243740793	0.42108480105883
LUZP1	-0.169531771404443	0.0371561900705433	5.05049811931089e-06	215.015289044479	-0.25458159853743	0.0708781745114255	-3.59181934766662	0.000328377459265563	0.0160025835896917	-0.719132330917041	-0.769160662087113
LINC01355	0.128990833560767	0.0711325553458408	0.0697721912835774	24.6242187569193	0.163852080004876	0.136601379391736	1.19949066938038	0.230337210704945	0.569092111138026	0.469201471709258	0.440394193378232
HNRNPR	-0.0134046984035535	0.0526295763263888	0.798955618856872	93.9276348412941	-0.0361619363392615	0.0982491569007448	-0.368063579169374	0.712825827145164	0.897756063968843	-0.0976347449178732	-0.137780884385535
ZNF436	-0.222303340134103	0.141866058762395	0.117115966795431	7.22066095155781	-0.228252820254806	0.319324121464577	-0.714799806566216	0.474732754722393	0.768542363756041	-0.929200975287808	-0.693052778703635
ZNF436-AS1	0.0968797004206189	0.0786825806423547	0.218220950983705	21.7544644721381	0.159487123250935	0.178677952564848	0.892595426361022	0.372073869335343	0.701145473777532	0.341376160270889	0.427776531592455
TCEA3	0.0571694853447881	0.0820522404036571	0.485962413639574	46.1425084137094	0.0502521582998485	0.148608547132788	0.338151198362406	0.735249249858951	0.907413635871724	0.183301059426617	0.112013988999184
ASAP3	-0.15499468782766	0.0494978642097568	0.00174010028141535	162.2733261068	-0.245734552057342	0.0906575295111058	-2.71058072487227	0.00671654969520729	0.100463645864753	-0.661264325216404	-0.743586745418177
ID3	0.683755524011229	0.192416726060935	0.000380121008436976	85.2631407199658	0.912305402490632	0.294910242642779	3.09350192219569	0.00197809271634432	0.0489940911882489	2.67756232345322	2.60392785886994
RPL11	-0.203348852226495	0.143045139760174	0.155150767891007	44.9163519385425	-0.286895619876995	0.259218431056409	-1.10677168559269	0.268392652931975	0.611439861148675	-0.853748536117558	-0.862569924809568
ELOA-AS1	0.0440785250770658	0.0407353125798764	0.279220711686615	77.7121910710153	0.054452219117202	0.0794127939303684	0.685685724203929	0.492911310929357	0.781222102404593	0.131189660369299	0.124154990585331
ELOA	0.218274490736095	0.0641229848842911	0.000664073213749411	28.2515566241724	0.318353819299501	0.129393197978172	2.46035977372788	0.0138797799793915	0.146719043645504	0.82461438208469	0.887008169558832
PITHD1	-0.126561334822064	0.238825602548219	0.596159062155212	8.29548449791269	-0.121014462419606	0.40578735639525	-0.298221372628807	0.765534210543971	0.919239990890456	-0.548079213145938	-0.383061774003515
LYPLA2	-0.1271525303312	0.128402438008035	0.322044266402028	12.5509912289905	-0.143180576247364	0.246588755275072	-0.58064519644314	0.56147960462548	0.824987887054716	-0.550432594751825	-0.447136756448913
GALE	-0.0226173539346361	0.140040438775476	0.871694982638523	13.0712122272689	0.0446137253258258	0.262767741725913	0.16978387465978	0.865180108957719	0.957248372634468	-0.134307713053112	0.095715124135572
HMGCL	0.000376086020227366	0.0615987649027401	0.995128613937343	52.1177249120366	0.0130687421463007	0.110168154216806	0.11862540712611	0.905572135501548	0.969642720352002	-0.0427773515911829	0.00452889910873183
FUCA1	-0.0321702887456944	0.123563886354214	0.794591117604903	8.7051905725278	-0.06850405400437	0.24218862517692	-0.282854134682533	0.77728865454982	0.923537176223785	-0.172335236468262	-0.231271364392173
PNRC2	-0.00732769450894989	0.0745209250317615	0.921669703505816	21.3095297906249	0.00917298991252549	0.154230387421318	0.0594758923056272	0.952573066631212	0.983858657072102	-0.0734439163958901	-0.00673244593038735
SRSF10	-0.0123684765358104	0.0492360152110359	0.801653368409398	115.886058534487	-0.0224143452102071	0.0925492812504198	-0.24218821483398	0.808634326469907	0.936266277358052	-0.093509839627692	-0.0980410965677174
IFNLR1	0.0769248717760408	0.112490948160944	0.494081472256411	16.1014914013839	0.113298502616571	0.233390898226424	0.485445248625994	0.627360541762762	0.860886927919017	0.261941648412963	0.294260342001386
STPG1	0.152541411720307	0.165962779131929	0.358027445286111	15.9957127845429	0.185635140349007	0.285538046101245	0.650124012837103	0.515612119403175	0.795243425838208	0.562949642309726	0.503361893535461
NIPAL3	0.132362723509103	0.147945620239708	0.370962741440131	28.0390504895267	0.199519860710047	0.248183937807979	0.803919312717235	0.421443575639681	0.733298984660729	0.482624009023681	0.543498077095017
SRRM1	-0.0373964102297496	0.052142895716701	0.473256314406219	163.037163383325	-0.0547896426268874	0.0916796338328232	-0.597620652879087	0.550093080429398	0.817095970509478	-0.193138943500291	-0.191627488379917
CLIC4	-0.145241730343713	0.079353867824705	0.0672044396397916	147.258579391004	-0.261593900615225	0.140764079630031	-1.85838533028292	0.0631143139902822	0.309650491154546	-0.622440568284826	-0.789430933007311
SYF2	-0.304529366356581	0.0918336130128282	0.00091283435446717	20.2338045472014	-0.434728002524943	0.18641767973053	-2.33201058587012	0.0197001342737571	0.177618780810189	-1.25651945901601	-1.28990497310148
ENSG00000284602	0.0139342246416698	0.106344680184091	0.895752459160505	10.9782341073232	-0.0463760232793383	0.207613562487834	-0.22337665576186	0.823242371343569	0.941229334685927	0.0111937519586833	-0.167306467736173
RSRP1	0.204163252424302	0.0514945568255561	7.3471663223106e-05	388.002674698086	0.296886087326076	0.0856103991337928	3.46787411727984	0.000524592966388313	0.0217331503991947	0.768441545576133	0.824951980547604
RHD	-0.200216327094677	0.186903481119432	0.28406672062581	17.7064160182331	-0.200577389362653	0.33763185435194	-0.594071284380578	0.552464436088218	0.818895426996184	-0.841278842232401	-0.61305216324334
TMEM50A	-0.141286897658761	0.0993454065685494	0.154974449227577	33.5216251675564	-0.22053922878939	0.173695333695464	-1.26969000316414	0.204195075140451	0.538798830572115	-0.606697501310692	-0.67075530962186
RHCE	-0.0370461683460155	0.125151731678423	0.767222418608231	14.8412303517947	-0.102177642761215	0.22054740526393	-0.463291067237624	0.643155747805885	0.86812784693335	-0.191744729921104	-0.328610691674995
MACO1	0.0884484544510683	0.100469391897188	0.378668519568017	51.0076473219959	0.139210653578202	0.176921203321091	0.786851157266609	0.431369002409414	0.739908930274651	0.307813761922391	0.369163892118045
LDLRAP1	-0.316020778134883	0.107696837535193	0.00334241437634233	13.6508011667534	-0.496546498087822	0.203621219054967	-2.43857934056362	0.0147451214565513	0.151089343226781	-1.30226350931212	-1.46860201710168
MAN1C1	0.305256496541927	0.132057180981327	0.0208026117749304	132.956330871495	0.304248569893037	0.212886125079199	1.42916110563734	0.152957933836223	0.471873722037899	1.17086507131257	0.846234508684846
ENSG00000233478	-0.0442864340606454	0.176714917142888	0.802116049120458	10.021632650188	-0.0972460161883702	0.348011888180556	-0.279433029419722	0.77991252635852	0.925097855526067	-0.220566173743402	-0.314354972854019
SELENON	-0.0352951231215683	0.0586467019380254	0.547289817833426	35.9291427429917	-0.0691942860036074	0.1285464326347	-0.53828242904447	0.590382080091283	0.840496167158321	-0.184774315635792	-0.233266599261851
MTFR1L	0.10753414565434	0.0646073225830907	0.0960272098757339	33.4767377288556	0.185179636686577	0.128738544695181	1.43841642085541	0.15031593620009	0.467252903529826	0.383788484191674	0.50204518148567
PAQR7	0.0419694308471036	0.0942599320552927	0.656137593622571	22.0986623482984	0.0859668357754733	0.179287966667673	0.479490271284189	0.631589887639048	0.863426544473645	0.122793954567789	0.215253435934986
PAFAH2	0.0179895263875287	0.0665883434736294	0.787036938759237	30.3867139393566	0.0205533967556347	0.13015752694209	0.15791170313784	0.874526376003492	0.959026415878833	0.0273367577622646	0.0261645866464539
PDIK1L	-0.092645433181262	0.117291449545342	0.429601522448863	16.0133075177301	-0.17014209878022	0.212199904077109	-0.801801016452835	0.422668070592636	0.734441688009848	-0.413069630300407	-0.525073696429372
CEP85	0.0255527240338072	0.125362844473704	0.838486252066637	8.8228683620483	0.0359970887546341	0.26123739438249	0.137794548287099	0.890402793095334	0.965265490536697	0.0574437019920452	0.0708072471243972
SH3BGRL3	0.324407118189938	0.28363889003609	0.25273444243036	7.98660785211185	0.549733834144179	0.506927076126812	1.0844436212491	0.278168151625051	0.620567136656074	1.24709826326227	1.5558520862053
UBXN11	0.16233007653411	0.0970124332475675	0.0942699318834815	17.0593086626982	0.27860338336648	0.181895349557869	1.53166853382276	0.125604251041329	0.431263055519059	0.601915539991667	0.77210266540069
DHDDS	-0.0372260507865285	0.0771477460252517	0.629429962702938	30.4592143895056	-0.096031779426984	0.145887517301703	-0.658259056039626	0.510371682677326	0.792118382046037	-0.192460790886019	-0.310845011668447
DHDDS-AS1	0.197877355628481	0.165529879006578	0.231923853807822	6.34920727274419	0.333311221901848	0.311310682181262	1.07067068680854	0.28431752757234	0.626785868746516	0.743419173675133	0.930245126502273
HMGN2	-0.454063615885434	0.120630136416835	0.000167151545324677	43.4360716384722	-0.652805533277323	0.21636941069012	-3.01708791087968	0.00255215785219687	0.0567060632199279	-1.85177288508806	-1.92029576073681
ARID1A	0.0385857347140935	0.0366208323099188	0.292040752805863	434.708859648216	0.0460239305300302	0.0621251280601446	0.740826328526414	0.45879874921416	0.756851078305853	0.109324420181473	0.0997915659695327
PIGV	0.10387765183608	0.0811978983288611	0.200786314929268	18.6314866463464	0.157986585095774	0.140521579542007	1.12428699998029	0.260891291561103	0.604640277105395	0.369233019610227	0.423438966753724
ZDHHC18	-0.316321578317071	0.0937327758863432	0.000738916743263061	25.0845039744797	-0.482464243220001	0.18683924527956	-2.58224251815035	0.00981605788059825	0.123431395039621	-1.30346090950355	-1.42789482591523
GPN2	-0.0610694363908438	0.0756012478834995	0.419215257473592	20.7242752469011	-0.0966818864290692	0.151937280822286	-0.636327607719619	0.524562914229852	0.80102055500335	-0.287374544857727	-0.312724258300037
GPATCH3	0.195117098345192	0.133166198133185	0.142862294307463	7.34905278243195	0.237041420991288	0.232637363584829	1.01893099774943	0.308235726336112	0.647494996189487	0.732431372486477	0.651960631019728
NUDC	-0.306361786516108	0.142330621552618	0.031360690886184	39.1872544733127	-0.463041108535471	0.25586658414601	-1.80969746432866	0.0703427159714654	0.327585471476613	-1.26381380383266	-1.3717488986852
SLC9A1	-0.0408758331170958	0.163286418359084	0.802330529090717	13.8203315079617	-0.140442124890572	0.301602501298442	-0.465653050906237	0.64146386309388	0.867824796666557	-0.206989538938941	-0.439220789582664
WDTC1	-0.0820784560821303	0.0511642913098424	0.108666960180845	71.0216341348736	-0.138059540935093	0.0977409609373708	-1.41250443632897	0.157801485361958	0.478350573918173	-0.371005492209626	-0.432333518935755
TMEM222	-0.189082191386303	0.0796841788271868	0.0176492792849503	35.6502157984818	-0.244271699645689	0.147087828834919	-1.66072000369141	0.0967696939582099	0.379974437900424	-0.796957006615193	-0.739358117733357
MAP3K6	-0.0758627955942206	0.121815113601259	0.533435689806543	18.7810766926723	-0.144349147753509	0.234212822474646	-0.616316161636007	0.537685874251954	0.809169477922124	-0.346262711125116	-0.450514714323004
WASF2	-0.0577556672070971	0.0319132072424615	0.0703309655092686	275.14924602122	-0.0761130365535836	0.060939684857955	-1.24898966463309	0.211668854085513	0.54819593171083	-0.274183369818883	-0.253266443324668
AHDC1	0.0448130366066056	0.0405223462127482	0.268776492830577	162.573423921018	0.0397702714947712	0.0742284078935098	0.53578235911818	0.592108975556929	0.841621494826816	0.13411354239516	0.0817142838614734
IFI6	-0.782226079634301	0.347909869020787	0.0245533449937744	10.5409101272703	-1.12231855474367	0.502193905985303	-2.23483109087451	0.0254284398754241	0.198150977395689	-3.15809455701422	-3.27750428371521
FAM76A	0.115417798756808	0.0630865085554399	0.0673222925170446	31.8401188887616	0.217017742356611	0.128259205727543	1.69202468645888	0.0906412668137813	0.369109986938543	0.415171070682684	0.594078727724504
STX12	-0.0349961594069944	0.0549921077520482	0.524525433295399	79.3565030788034	-0.0599630970376912	0.0987798939619017	-0.607037471216747	0.543826045035101	0.81369429751271	-0.183584225900952	-0.206582252355694
PPP1R8	-0.0979651432115394	0.127031918561336	0.440597129473414	23.7398106913468	-0.127594141966279	0.227512493736991	-0.560822572292581	0.5749184973347	0.832706716889391	-0.434245886784855	-0.402081474737953
RPA2	-0.19628527593079	0.0943137702594022	0.0374161300685414	27.9947947431478	-0.2702089087663	0.162165651193653	-1.666252420148	0.0956631491171747	0.378895838859609	-0.825630442747061	-0.814334102788738
XKR8	0.187740424312785	0.109696192635237	0.0869966017278513	9.91429984506492	0.308208773804841	0.229055188111187	1.34556556586368	0.178442662948799	0.505438395353468	0.70306692584872	0.857682162436912
EYA3	-0.0199073870962462	0.0407917385688456	0.625532152678141	130.537888083918	-0.0411457972734977	0.0751964423724994	-0.547177445838121	0.584256829684655	0.837952020743812	-0.123520103858725	-0.152187595654499
ATP5IF1	0.110502861688234	0.308316586332774	0.720038659421581	10.5967817579886	0.219244385317361	0.486401676817199	0.450747593536273	0.652171476035996	0.871590494835231	0.395606100528924	0.600515223978689
SESN2	-0.0346218298211867	0.127985436441019	0.786764983266573	25.2022953250097	-0.140417932890649	0.25220559795362	-0.556759778648814	0.577691567895709	0.83469545499315	-0.182094126013239	-0.439150858426378
PHACTR4	0.0046941451477134	0.044175115339068	0.915374318059615	243.698151327693	-0.0258803485517719	0.0798167784810782	-0.324246969675771	0.745751064602758	0.910780088394822	-0.0255883831928645	-0.108060178170932
RCC1	0.260135065304058	0.131557305246518	0.0480018859841581	9.28514187886551	0.523652039488948	0.282598617251238	1.85298868261414	0.0638839808083161	0.311651881131625	0.991249454032645	1.48045815167692
SNHG3	-0.413555807068521	0.184689455141819	0.0251431949239305	9.83010788778707	-0.578308380918086	0.346761553032498	-1.66774077420252	0.0953671974628491	0.378041782194113	-1.69052278982954	-1.70494886832517
TRNAU1AP	0.00694334951635953	0.0499667436776037	0.889482219242787	73.8356791467231	0.0245112841666602	0.10080832499126	0.243147420302692	0.807891197149357	0.936150137330426	-0.0166349386770349	0.0376055441527152
SNHG12	0.0408368688880064	0.0803431649527885	0.611256601142673	18.0972506609059	0.0451644730669992	0.162596253186718	0.27777068771157	0.781188393832774	0.925559765458061	0.118285546704604	0.0973071556536695
TAF12	-0.0968694414113729	0.0697987149647658	0.165185802805533	33.6431317656393	-0.159231368439918	0.125776379289562	-1.26598785351689	0.20551743095887	0.540597577068346	-0.42988420875753	-0.493534344946576
TAF12-DT	-0.0179839634299076	0.141605048952596	0.898939715462621	6.26905333324105	0.0303928218893121	0.275182280575277	0.110446144373013	0.912055559029191	0.97035161666513	-0.115863499898204	0.0546071453020759
GMEB1	0.142201615052672	0.0946623920775393	0.133046093029916	24.7696321745696	0.164104738570015	0.176155576582953	0.931589801204718	0.35154855583735	0.68495454787131	0.521789845068019	0.441124546621555
YTHDF2	-0.206662925206821	0.0656915577954394	0.00165543402264453	50.2463020207932	-0.311000413238143	0.123275186372685	-2.52281438291991	0.0116419834146045	0.135073792780785	-0.866940920484399	-0.932248995460707
EPB41	0.0917083830952729	0.0673256278288915	0.173146900057993	104.905241085456	0.122133445797768	0.122674329228556	0.995590899626768	0.319448958222313	0.658157445985428	0.320790613047315	0.319799271993364
SRSF4	-0.0814152137345457	0.0376080628307392	0.0304003987207027	192.424255915819	-0.120342829749271	0.0647406947128996	-1.85884365750083	0.0630493022333777	0.309650491154546	-0.368365312578808	-0.381120303708095
MECR	-0.237276679647228	0.0655376891354592	0.000294078020823536	40.1075843108845	-0.365681817215758	0.130018785072643	-2.81253064325625	0.00491533398191968	0.0833405459519036	-0.988805592109772	-1.09031504290507
SDC3	-0.00703899447990592	0.070569026378687	0.920545795677603	80.3488820077919	0.0274359764978201	0.124065728538376	0.221140655207885	0.824982915499105	0.941698304320124	-0.0722946834814443	0.0460598727388379
PUM1	-0.0347949316668835	0.0327093403275429	0.287436829246119	311.140781564969	-0.0460336657325224	0.063679645939531	-0.722894498757658	0.469744703607141	0.7642440061053	-0.182783195353775	-0.166316824085837
SNRNP40	-0.140797744565947	0.054653767958895	0.00998996802066292	43.9674495723347	-0.224160998697039	0.113922558458991	-1.9676612053769	0.049107032346913	0.272777397781639	-0.604750321615815	-0.68122466140166
ZCCHC17	-0.224114846920117	0.0878911005976577	0.0107749146647364	62.2821127785504	-0.322977261689107	0.153399576739888	-2.10546383864385	0.0352509518756316	0.232395806088267	-0.936412069897403	-0.96687014557344
PEF1	-0.326456447043606	0.158214968101458	0.0390772309797769	11.7766278008429	-0.435985442150082	0.301309091435192	-1.44697075044567	0.147905115827825	0.463924330575909	-1.34380494674765	-1.29353981963042
COL16A1	0.150876719905931	0.0814877887169347	0.0640939876665161	239.054810143613	0.215331946244035	0.13234658323987	1.62703064161286	0.103730590141806	0.392674512815632	0.556322976452349	0.589205642746271
ADGRB2	0.355659361254707	0.152179633343944	0.0194338688229156	35.3896919471835	0.555866904508452	0.264600092751874	2.10078121563513	0.0356601761265615	0.233082796342869	1.37150457696869	1.57358078592149
PTP4A2	-0.42509288889067	0.0956196685592736	8.76209314995331e-06	20.5320561864304	-0.656007029544572	0.201372203879387	-3.25768411382879	0.0011232536630255	0.0337352341936499	-1.73644863961409	-1.92955023893344
KHDRBS1	0.00143894333382798	0.0370537624331326	0.96902279047754	101.234896783883	0.00626883592259293	0.0791113421533766	0.0792406720952763	0.936841194628508	0.978778403960138	-0.0385464181472402	-0.0151274048920542
ENSG00000203325	-0.122895210586606	0.13978431656614	0.379305101719081	6.33155819615108	-0.21548615742332	0.254770272108848	-0.84580573565214	0.397661125257477	0.720269251511833	-0.533485412605671	-0.656148533639737
TMEM39B	-0.219447941277829	0.106430604751766	0.0392184409708425	17.0700271428555	-0.260591900573952	0.203916106845946	-1.27793681727566	0.201271705120935	0.534622730842376	-0.917834442487766	-0.786534478736896
KPNA6	-0.178537660870691	0.046256212767395	0.00011350063866669	118.318360872494	-0.271943190062524	0.0823885629197858	-3.30073957385676	0.000964303457799675	0.0310158652030328	-0.754982222005541	-0.819347342568811
TXLNA	-0.0707383512912154	0.0613665149006524	0.249025716152572	37.813518231171	-0.1034766665382	0.132226999484611	-0.782568363053893	0.433880625766435	0.741424958952203	-0.325863752106095	-0.332365744380817
CCDC28B	-0.103326266694452	0.113042922823447	0.360693440975116	11.2857433879928	-0.140129064419114	0.242154639382503	-0.578675943506367	0.562807851061048	0.825818025250129	-0.455586998475679	-0.438315834191346
TMEM234	-0.0936054965969706	0.0914615938954088	0.306099633144522	16.8907738191453	-0.155122361478634	0.171065121857952	-0.906802975345515	0.364510996212275	0.695338458054218	-0.416891370398395	-0.481656550266003
EIF3I	-0.0480019789915529	0.174408640170297	0.783141791019398	13.2337022702095	-0.124052473100616	0.312312746240287	-0.397205924490743	0.691215613700666	0.88887681469423	-0.235356704052116	-0.391843668861912
HDAC1	-0.0439367399348067	0.0552952202033373	0.426855079349132	63.1435678968378	-0.0518929463331944	0.10065655074579	-0.515544651080397	0.606172476226598	0.847669377652783	-0.219174140633004	-0.183254087177961
MARCKSL1	-0.367181357686497	0.124377026935295	0.0031555547984095	49.6296564866496	-0.505604742393508	0.223223695664117	-2.26501376069988	0.0235118350935584	0.19068759995465	-1.50591926278587	-1.49478643758166
TSSK3	0.209360396273492	0.118229912140343	0.076595558903911	8.90306237042516	0.371316636009773	0.241974931051874	1.53452522703755	0.124900491948149	0.429935384277879	0.789129900864414	1.04010634352561
FAM229A	0.407699419880412	0.165435231541742	0.0137240920751772	7.385058476509	0.720712859721263	0.313025787423594	2.30240730533161	0.021312213385367	0.182486308731618	1.57866128713738	2.05009650575095
BSDC1	0.153708654973	0.0672578346590505	0.0222914748474417	83.8735935813181	0.237879771228037	0.113864228277491	2.08915279914176	0.0366939707777906	0.2356156741166	0.567596106563996	0.654384027250579
ZBTB8A	-0.0591597959010422	0.06820688200928	0.385745797289731	32.0962950354924	-0.0921115605851402	0.124645218124676	-0.738989926536979	0.459913114265359	0.757848792572303	-0.279772807812857	-0.299512941670742
ZBTB8OS	0.0574946753532613	0.0550771382511943	0.296534592454897	156.577185286518	0.0594504777343157	0.0947924865939475	0.627164450163412	0.530551443512775	0.804573771066522	0.184595548597345	0.138603320844651
RBBP4	0.0190704328092678	0.0320725405546235	0.552108791348186	118.042766050793	0.0260358336935027	0.0657295235112894	0.39610562046796	0.692027112176605	0.88887681469423	0.0316395395853633	0.0420125180105885
SYNC	0.162882621667098	0.0589215106212543	0.00570275907348995	39.5562764903008	0.217901066212023	0.116248897832633	1.87443554540828	0.0608704180917318	0.304260395544725	0.604115065414816	0.596632127971788
KIAA1522	-0.087106795130068	0.147833193669389	0.555711339667012	15.5480267161698	-0.148449620285257	0.273851198284142	-0.542081324512695	0.587762483456516	0.84000063425162	-0.391021883472279	-0.462367838760204
YARS1	-0.0251856442950258	0.0760274871888483	0.740440364799289	90.5623168299988	-0.0564475963258217	0.133445410989504	-0.423001404898527	0.672294236041491	0.879451048073546	-0.144531348380715	-0.196420090050196
FNDC5	0.228297483484621	0.288290920860258	0.428419182667885	9.18220321750222	0.381329018036939	0.477038381320667	0.799367583340444	0.424077301376093	0.735814515221872	0.86451307279838	1.06904886396977
TMEM54	0.156403929981005	0.187579062683201	0.404392170449549	8.26850848956529	0.205497726555387	0.361835349100843	0.567931593930904	0.570081417991525	0.83012410356585	0.578325231749539	0.560778131329035
RNF19B	-0.160716160153928	0.111872476656346	0.150831276522362	17.3400201523959	-0.274215886511261	0.213841491104694	-1.28233246548496	0.199726043859496	0.533106188902851	-0.684039883425432	-0.825916964388319
ENSG00000236065	-0.149519560995339	0.120443794934486	0.214456075669499	8.90143813360912	0.00353912435707608	0.273142931827919	0.0129570416975159	0.989662065740577	0.997361242470697	-0.639469398533144	-0.0230181078813381
AK2	-0.0174126927890641	0.0630159414588109	0.782300737811602	45.9874748502868	0.00246415029707934	0.122028140752204	0.0201932954307905	0.983889176267713	0.996087019192293	-0.113589433540511	-0.0261255061631829
AZIN2	-0.136092505361406	0.170880994441528	0.425789780657934	17.9539072249199	-0.215661173030154	0.307523008745028	-0.701284674308586	0.483125376084785	0.773701974630505	-0.586020099169678	-0.656654446494949
TRIM62	0.0730997340198971	0.0892308047467005	0.412660432015274	17.5586970524032	0.12168358942312	0.184425398571111	0.659798435388503	0.509383187521937	0.791688564425949	0.246714860157322	0.318498884404791
ENSG00000284721	-0.305176101310553	0.143790438851767	0.0338069200567183	7.49636732837062	-0.463303738313785	0.286119334342165	-1.61926749682609	0.105389720873634	0.396615900515914	-1.25909392739583	-1.37250807544328
ZNF362	0.0311243453342813	0.053724182137286	0.562362572494545	54.8916228018236	0.0587231992941549	0.104438027768553	0.562277941750227	0.573926664765984	0.832102321233771	0.079622745778554	0.136500996835656
ENSG00000225313	-0.105670427402533	0.161090193377969	0.511843054503824	7.20439307447976	-0.101718159251954	0.338772939529804	-0.300254676164905	0.763982902272678	0.918783628318731	-0.464918437240679	-0.327282475190203
ZSCAN20	-0.0203791860630366	0.123590506816751	0.869028351057017	9.73784520567264	-0.0151675775290487	0.210385268177835	-0.0720942947213767	0.94252686656521	0.98023335219535	-0.125398201701086	-0.077093062304055
SMIM12	-0.224109747822295	0.0676217579888428	0.000919168394786292	70.2739287142431	-0.335524456428944	0.120616689002763	-2.78174155834486	0.00540680771398503	0.0882591039554551	-0.936391771835534	-1.00313998019313
TMEM35B	0.0530110542243426	0.13531853178412	0.695242836258415	7.26597340997547	0.11792623083977	0.237400343390034	0.496739933716205	0.619372457881588	0.856062950791702	0.166747524839531	0.307637590127409
ZMYM6	-0.0352425313586027	0.0386616106316725	0.361998295247483	93.2446605224979	-0.0699525907980337	0.0755936126922172	-0.925377003515481	0.354769836556585	0.686965179947749	-0.184564962747159	-0.235458610309375
ZMYM1	-0.142146075151652	0.0519059524278463	0.00617142864203169	55.987775305161	-0.215655501364832	0.0911313954894511	-2.36642377971481	0.0179608721637135	0.16850997671205	-0.610117643170227	-0.656638051566242
SFPQ	-0.160083110957741	0.0363943452170454	1.08965986112719e-05	413.558649187982	-0.246676787701289	0.06759654729886	-3.64925129401468	0.000263005730519655	0.0138053565611061	-0.681519894164844	-0.746310440370501
ZMYM4	-0.0208016872792173	0.0294527190447639	0.480017809927481	264.60955208485	-0.0610413193824408	0.0605159108756316	-1.00868215481196	0.313127092761454	0.65235442727669	-0.127080059183527	-0.209699040365938
ZMYM4-AS1	-0.239924469127306	0.139197103441498	0.0847744440997383	8.20381426829094	-0.231794788507504	0.274004804708202	-0.845951547288927	0.397579774598122	0.720269251511833	-0.999345690879786	-0.703291450009634
KIAA0319L	-0.0216654590140502	0.0288616462541056	0.452853638429402	340.245721239665	-0.030011921423588	0.0572423987037216	-0.524295314368732	0.600073155388902	0.845780889807476	-0.130518489416891	-0.120003203515411
NCDN	0.360344785827179	0.523763799718983	0.491458442353568	6.70504472755076	0.670604034582271	0.8066692215888	0.831324682577405	0.40579023455015	0.725324732388725	1.39015592298576	1.90524828760638
TFAP2E	-0.382040146073005	0.0943380371961827	5.12847343539856e-05	19.9232755738908	-0.712397469116919	0.23865626008952	-2.98503575330351	0.00283545180017007	0.0599295222085018	-1.56506788406973	-2.09255654909511
PSMB2	-0.0500788829423474	0.101869904338933	0.623004656260759	30.1907388411935	-0.102481600350024	0.187608634635415	-0.546252045110712	0.584892695130868	0.837952020743812	-0.243624269484304	-0.32948933361099
AGO4	0.0973561579701022	0.0603421677822456	0.106657257262677	142.133906218628	0.124410989028179	0.107089101601361	1.16175210332139	0.245336174691907	0.58702737442893	0.343272802609359	0.326382904272852
AGO1	0.13997378150315	0.0633784372357521	0.0272066880954427	49.5910018016917	0.209358896449313	0.121525449580147	1.72275763778383	0.0849323623920269	0.358618772743526	0.512921471720446	0.571939510138803
AGO3	0.0797115026360145	0.0206309762518974	0.000111691247414845	329.800058393051	0.0952393620863815	0.0497757645532558	1.91336814092496	0.0557009399766683	0.292704604566638	0.273034435328495	0.242057275580162
ENSG00000271554	0.0841145233975813	0.131867943834996	0.523558712374155	8.51850211987703	0.0322228776501237	0.24503256837597	0.131504468421038	0.895376251984442	0.96576501911912	0.290561611889362	0.0598972377223929
ADPRS	0.0984986020959933	0.100514536246796	0.327113833838369	15.2346209034608	0.12971843167392	0.207015291753881	0.626612800314969	0.53091307564214	0.804640272050083	0.347820548575084	0.341724984395617
TRAPPC3	-0.133288947430828	0.122733348779534	0.277477079367946	17.5604469235811	-0.167815724726875	0.232013242308147	-0.723302355750847	0.469494145819684	0.7642440061053	-0.574859930388104	-0.518348910217959
MAP7D1	-0.422597327330378	0.149367793399701	0.00466587028617051	23.546776545984	-0.586375315510769	0.275082956592214	-2.1316308461088	0.0330372058846423	0.223948798411497	-1.72651451700727	-1.72826773677594
THRAP3	-0.00040436171678931	0.0358733231641714	0.991006488656306	141.605599280963	-0.0256731766866818	0.0669399565897077	-0.383525445707103	0.701330207017711	0.892724998997423	-0.0458840926273875	-0.107461312094453
STK40	-0.121631771884675	0.0559756985381316	0.0297849174507674	58.5029964867185	-0.215630961676645	0.119300650434094	-1.80745839098142	0.0706908367333654	0.328002390002244	-0.528456021557627	-0.656567115356945
LSM10	-0.128493602035164	0.198547175587333	0.517522490866912	9.53665216545474	-0.283166626442675	0.384732299122192	-0.736009498263469	0.461724917427914	0.759305238788924	-0.555771020757291	-0.851790624897113
OSCP1	-0.0554274980509155	0.109408173023654	0.612427056686207	23.6561302382893	-0.0797035761725109	0.190858463339062	-0.417605668504816	0.676235451635307	0.881075049881244	-0.264915588885359	-0.263645518558153
MRPS15	-0.061420987776749	0.120345329053699	0.609790278617237	13.9149331235942	-0.174647991686338	0.241955658506896	-0.721818174305519	0.470406274082453	0.764654670316835	-0.288773971193565	-0.538098758517558
ZC3H12A-DT	0.0419531605259754	0.0879159580137343	0.633222421316003	30.3470058458534	-0.0582255709286624	0.158717384334282	-0.366850620509413	0.713730446327151	0.898286291303982	0.122729187035098	-0.201559632883488
MEAF6	-0.0724586869678788	0.0663035963774927	0.274467601092766	65.7261474480633	-0.102665298870405	0.117332283726327	-0.874996169936216	0.381575989684506	0.7087384240739	-0.332711920393657	-0.330020345928266
SNIP1	-0.0943412396619743	0.104460085136009	0.36645587254232	14.9220857471747	-0.152146722979816	0.202872461214854	-0.749962425006929	0.453277335546465	0.753150856426934	-0.419820154817563	-0.473054952978488
DNALI1	-0.0519099660510984	0.0771967111432995	0.50130519484831	21.3719785714725	-0.0610989416228388	0.156650272807795	-0.390034058209432	0.696511362569502	0.890291728116607	-0.250913291881119	-0.209865607409249
GNL2	-0.0500498524871914	0.0947984539097431	0.59752665414098	13.843668204386	-0.0789797609726711	0.198043234594073	-0.398800600962487	0.690040134216202	0.888344884676584	-0.243508707477965	-0.261553205643772
C1orf109	-0.224046826306404	0.149113274389941	0.132960877796473	8.12849661938925	-0.418988845474326	0.283001902309488	-1.48051600379747	0.138735592994418	0.450229044606108	-0.936141299130948	-1.24440821983385
C1orf122	0.0185086024166222	0.0746079662919522	0.804073980841101	68.8576851157217	0.0479346065092568	0.144487720740609	0.331755572470488	0.74007383404178	0.908840018844142	0.0294030521776464	0.105314705062795
MTF1	-0.199483991922252	0.0686903924849361	0.00368306679362272	37.3169389711352	-0.283992270526803	0.125556006002947	-2.26187722569111	0.0237049898194657	0.191703583190639	-0.838363623666804	-0.854177291798118
INPP5B	0.00736251870519547	0.0531254798426643	0.889776251437553	129.485064535745	-0.040847353578692	0.0978943030676476	-0.417259761790892	0.676488417038517	0.881075049881244	-0.014966345050193	-0.151324892581952
SF3A3	0.0482514539549102	0.0538006624719702	0.36979569181613	44.822678966289	0.0667230302813888	0.106117819132273	0.628763678211485	0.529503782374027	0.804135039678243	0.147800906415728	0.159625890719007
UTP11	0.0347129081056251	0.116625810044684	0.765975310736044	9.6317163338215	0.107564207875395	0.247103240259069	0.435300677411686	0.663344193258622	0.875039238491382	0.0939077961335554	0.27768437213438
POU3F1	-0.432249515951308	0.125603076282659	0.000578727847021938	15.8045552984921	-0.581555310295017	0.229472861084416	-2.53430975474299	0.0112669087696452	0.133334028597728	-1.76493714168226	-1.71433467877643
MIR3659HG	-0.125532168244445	0.0714403151541431	0.0788902928778142	47.2395512917924	-0.18432635855407	0.123710776604195	-1.48997818632899	0.136229971644816	0.446969282419958	-0.543982392964228	-0.566075750423712
RRAGC	-0.0957094490191826	0.072019472386019	0.183868263325869	25.8274043418571	-0.17474862547971	0.142495397691193	-1.22634575088814	0.220068591443106	0.558001798720469	-0.425266608121928	-0.538389657887374
RRAGC-DT	0.188497329463667	0.0541720212589897	0.000502150318579294	301.001257962124	0.231005249278873	0.0961628357750841	2.40223000306659	0.0162954589915481	0.15945383295957	0.706079950528311	0.634512033601354
MYCBP	0.0689865088058559	0.0837411304500036	0.410049369665387	18.8866749004721	0.101794930943188	0.166076499928166	0.612940006486275	0.539916009077052	0.810850249751965	0.230341277459189	0.261007280199079
RHBDL2	0.0221126615279767	0.0646671337240708	0.732391602848493	34.1006443479475	-0.0126386010723716	0.136600150662315	-0.0925225998001653	0.926282836187752	0.974163090047003	0.0437497890660804	-0.0697826188350023
AKIRIN1	-0.0454968379831892	0.0499927265009739	0.36278604424327	71.1043708734353	-0.0614106639433304	0.0953140762597607	-0.644297950031716	0.519382244702902	0.798146172984378	-0.225384448380118	-0.210766694643959
NDUFS5	-0.13401538134932	0.200819171623487	0.504552706833955	19.9489760457181	-0.186749758678735	0.33769217842725	-0.553017720305201	0.580251276180348	0.83611291160353	-0.57775165773592	-0.573081007260915
MACF1	-0.0517084666265995	0.0206246532631869	0.0121719615584229	4442.3357018536	-0.113414833533323	0.0396099588782637	-2.86329086788222	0.00419265484857847	0.0762890289457834	-0.250111179835468	-0.361093733450083
ENSG00000287422	-0.0673880676580942	0.174254364943244	0.698961725080054	5.48861619600966	-0.116547497079674	0.351034341116793	-0.332011667886639	0.73988044858731	0.90868156336895	-0.312527223403059	-0.370149238772285
ENSG00000226438	-0.0917471148668003	0.124597117547767	0.461517591273816	17.7597518736336	-0.101074459248825	0.22968653406788	-0.440053918088878	0.659898056542876	0.873633753088352	-0.409493679934043	-0.32542174909626
PPIEL	-0.0101001286464546	0.0689563604923099	0.883549334736535	49.7722491340821	0.00601018474005816	0.123725558855627	0.0485767435253319	0.961256604057913	0.986692125206323	-0.0844801901867337	-0.0158750808315165
PABPC4	-0.00225561693576658	0.07010748289426	0.974333531800206	31.0041594816115	-0.00143799017686303	0.131361106838837	-0.0109468488159685	0.991265852781214	0.997967817955714	-0.0532534144723962	-0.0374053175144282
PPIE	0.0633707005968409	0.0505735536868148	0.210191042783838	68.546238797132	0.0860351990240654	0.0951739970473524	0.903977994969149	0.366007069758503	0.695903113497523	0.207986338125143	0.215451051718586
TRIT1	-0.128750208392562	0.0587026442218451	0.0282885942602714	39.3911570907188	-0.219389832964302	0.1091520362801	-2.00994722994737	0.044436774255934	0.259447170269351	-0.556792497869553	-0.66743278236753
CAP1	-0.126959042848352	0.100752685017071	0.207631197916266	30.2222917227374	-0.196325916316423	0.198158333262356	-0.990752763632164	0.321806319785612	0.660163480367985	-0.549662375972981	-0.600762545725309
PPT1	0.0569847416131717	0.0912862217542477	0.532468322865641	23.6744148127707	0.0764717469507096	0.175018973780876	0.436934038057224	0.662159185857139	0.874541182495279	0.182565647040916	0.187806240883485
RLF	0.123279949251553	0.0367047439495548	0.000783121483736193	169.156575015258	0.180881422541027	0.0715163591145527	2.52923142034254	0.0114312626515345	0.134222125879653	0.446468061392416	0.489620450742937
ZMPSTE24-DT	0.0951357932381365	0.104091996044333	0.360738507787684	11.2902901980506	0.1913252779765	0.212541325311209	0.900179189606333	0.368024898960593	0.697404846460146	0.334434160505651	0.519810219634776
ZMPSTE24	-0.102533711847298	0.0605435045171349	0.090350010116538	45.6538595611173	-0.138943314845207	0.115002295437919	-1.20817862214074	0.226978562883743	0.566082986304345	-0.452432062468681	-0.434888220143928
COL9A2	0.379411098017929	0.110188418497306	0.000574674642324515	44.167726859032	0.539973258514114	0.191558629996805	2.81884067829844	0.00481974344968426	0.0826346407585058	1.46605350290382	1.52763745566549
SMAP2	-0.264305758226724	0.239715020167017	0.27020820160511	10.0973238288423	-0.420241495825584	0.407526187411963	-1.03120120572955	0.302446475359738	0.641801056819882	-1.0964006860679	-1.24802922213902
EXO5-DT	-0.044126567347927	0.0617371353715071	0.474764038035999	44.2363390929517	-0.0844245205345502	0.113600875620204	-0.743167867973151	0.457380054414084	0.756297915928121	-0.219929789712584	-0.277292224041753
ZNF684	-0.0381904902417071	0.0876763964574664	0.663138128199795	30.8286760271677	-0.0738104263602129	0.156788594426919	-0.470764003147033	0.637809273062099	0.867207330012966	-0.196299950755701	-0.246610350657037
NFYC	-0.0241452133347624	0.0320621659292711	0.451404888988783	148.792095186821	-0.0319145289167345	0.0626242309150859	-0.509619494728939	0.610318063468248	0.850374092773994	-0.140389687887286	-0.12550301925538
CTPS1	0.259708328086061	0.171349173097802	0.129603515585815	7.53069915433971	0.253526671757258	0.348370166142493	0.727750813350528	0.46676613890773	0.763346986492604	0.989550734228686	0.69961409710068
SLFNL1-AS1	0.211757216615803	0.157941180584002	0.180006613863747	8.38713521945533	0.267361616892367	0.282497984090231	0.946419556774505	0.343934634368614	0.677221731597383	0.798670962694299	0.739606396768251
SCMH1	-0.015176836675283	0.0435389210285113	0.727403962108053	401.938623136821	-0.0485364071933715	0.0709936760594536	-0.683672263325606	0.494182141865316	0.781637343177078	-0.104689124640539	-0.173551430765897
HIVEP3	0.0885686712656016	0.0902746643963012	0.32654234881358	216.570498848923	0.102446761306515	0.148830536114877	0.688345039807154	0.491235525075254	0.779966896892229	0.308292310956795	0.262891508504146
FOXJ3	-0.132430207393596	0.0341017910850104	0.000103014458536699	230.651651187889	-0.210031775886226	0.0639003692112086	-3.28686326039858	0.00101310014254187	0.0320021789993091	-0.571441529915451	-0.640381701259668
ZMYND12	0.0136893640853178	0.112059559320063	0.902771114957898	11.8435186608115	0.0240926701677831	0.20496318513697	0.117546329852762	0.906427132571306	0.969732150118597	0.0102190315482245	0.0363954680501617
PPCS	-0.10660249537023	0.0891806569468173	0.231948573217815	17.9030522310683	-0.0909501025009888	0.164306419386837	-0.553539556399554	0.57989400197944	0.835861913837249	-0.468628735402151	-0.296155546372163
CCDC30	0.240848451165323	0.0350737087772901	6.56015378625493e-12	157.958211829035	0.353984808074158	0.0689443827671114	5.13435313896261	2.83116066466332e-07	0.000136913716723197	0.914474914557016	0.99000569984262
PPIH	0.22664660768661	0.106212837556196	0.0328517124397752	16.5216478372389	0.360815049460885	0.211108146055325	1.70914792348338	0.0874235523871299	0.362442779846443	0.857941404582692	1.00974969287419
ENSG00000285728	0.0589864823081653	0.170064275458749	0.728705388294312	5.33750167672259	-0.042484287338445	0.342457954226841	-0.124056944258634	0.901270188242459	0.96731035709817	0.190534008874791	-0.156056732485667
YBX1	-0.241686347559249	0.104381506111069	0.0205903138539416	33.3585240442952	-0.383629295778713	0.204759858236076	-1.87355714681347	0.0609914892002311	0.304260395544725	-1.00635922909087	-1.1421953311142
P3H1	-0.0676435160840561	0.109431459992036	0.536485746852991	17.2583517428261	-0.0906635895054397	0.197959335216266	-0.457990977825784	0.646958923170317	0.869469185754694	-0.313544091118767	-0.295327331047509
C1orf50	-0.198431001390473	0.102403850563482	0.0526561861083006	14.4764589795091	-0.362537941146751	0.203640965280841	-1.78028001707209	0.07503014576786	0.338650308748177	-0.83417196708219	-1.08122712584855
SVBP	-0.0870904612128505	0.224614034499933	0.698213013363909	6.25096392576243	-0.115988241826773	0.403032847665	-0.287788557430887	0.773508596845309	0.923013289595561	-0.390956862781598	-0.368532614821394
ERMAP	0.0490262089794103	0.0566759956572051	0.387024526607082	44.9500617091433	0.0500935225652141	0.113546475046759	0.44117197424742	0.659088500821611	0.873587687186816	0.150884986378367	0.111555424995097
ZNF691	-0.0361728129236528	0.127295149860762	0.776284016527926	8.50323595405927	-0.0429415467477496	0.224417346540552	-0.191346825054765	0.848253877675919	0.952160778144575	-0.188268149746475	-0.1573785198252
SLC2A1	0.473917565672814	0.0772075201425309	8.34456542034641e-10	50.3974122116481	0.757592864909404	0.162944621504794	4.64938859541991	3.32920445776882e-06	0.000796044482706643	1.84225694014167	2.15670453381482
SLC2A1-DT	0.126790895457464	0.0987102816668589	0.19897578278645	40.6068567896103	0.185257779667053	0.171729467455326	1.07877688326988	0.280687202379039	0.62306292997831	0.460444142219435	0.502271067274272
EBNA1BP2	0.150487851096411	0.360092612638719	0.676009778986984	5.45511892997182	0.568658387282665	0.542333518327232	1.04853999995543	0.294389883164992	0.635788490408333	0.554775000039662	1.61055677731886
CDC20-DT	0.393342693020925	0.15450763709642	0.010903339461469	5.45735556643279	0.591431115420506	0.281017154519244	2.1046085831746	0.0353253938717136	0.232629289317792	1.52151123036299	1.67638528325384
ELOVL1	0.12431047327947	0.0910264254306241	0.172048032880403	22.1658477947361	0.192612476349001	0.180354048451361	1.06796868716227	0.285534636728897	0.62773454108756	0.450570285198667	0.523531088965442
MED8	-0.0154704340620117	0.106976714838089	0.885014879683761	12.8350604403399	0.0392829879986129	0.206252891770494	0.190460301726701	0.848948448385391	0.952268199173953	-0.105857852546599	0.0803057067105622
SZT2	-0.0355774907450107	0.0567586815370099	0.530777070430562	62.3162761658958	-0.0612825544498413	0.103626552314666	-0.59137888003602	0.554266588153687	0.820447030582876	-0.185898341039975	-0.210396372015005
HYI	0.263906584485969	0.0867262127944063	0.00234243830927748	16.5363646417542	0.345474379875139	0.180751644107208	1.91132081581636	0.0559633656268365	0.292993223081546	1.0062628019553	0.965404836484599
PTPRF	-0.0797967609692429	0.0434199180662932	0.066093118958996	213.222263444419	-0.0873148872981026	0.0763769150748492	-1.14321044798071	0.252951225392534	0.59586066658742	-0.361922711258256	-0.28564732864306
KDM4A	0.0392724610873038	0.0586254958409398	0.502929788852922	56.2319620865493	0.0753682427725441	0.109434169607804	0.688708499755173	0.49100672623407	0.779966896892229	0.112058083056134	0.184616371364912
KDM4A-AS1	-0.258491765787414	0.10983330913694	0.0185980301944123	12.2323117921712	-0.319730409193284	0.210207072334812	-1.52102593714842	0.128253328587606	0.434669540042111	-1.07325683153585	-0.957484557360312
ST3GAL3	-0.0587433823538101	0.0335494238862389	0.0799544275279062	250.623483666196	-0.113105529881326	0.0600346627885696	-1.8840037509607	0.0595644680972326	0.300589810412053	-0.278115183613493	-0.360199637794617
ST3GAL3-AS1	-0.151230938531469	0.163818290696612	0.355922414267162	5.94415756937471	-0.178921845560755	0.284613170811007	-0.628649212019655	0.529578734700282	0.804135039678243	-0.646281907004573	-0.550453071686995
LINC02918	0.278645330619914	0.158569463917429	0.0788761300360929	6.51157770334749	0.502080636450281	0.289388531202547	1.7349707480248	0.0827459865757474	0.353556267072294	1.06493356908643	1.41810228353669
ENSG00000288573	-0.0598816940505272	0.110713485498266	0.588596622596563	10.3079738868196	-0.0357330210496112	0.217736796849485	-0.164111080748158	0.869643698906299	0.958285827720969	-0.282646479551004	-0.136541030621882
IPO13	0.0460702221315433	0.164321699910837	0.779196698868207	20.0165363481863	0.10962142569211	0.304458100288372	0.360054226142383	0.718806582500395	0.900339145971368	0.139118041319555	0.283631115732135
DPH2	-0.0729913102843873	0.177067281330815	0.680175548525435	7.76687395875843	-0.105897223114925	0.315242493874033	-0.335923059780261	0.736928887316726	0.907890937474977	-0.334832142717014	-0.339362781451318
ATP6V0B	0.0133605444879873	0.1743061130965	0.938902068758683	24.7459656997289	0.0328293875647831	0.291264563599892	0.112713291170843	0.910257863572454	0.97035161666513	0.00891009401393176	0.0616504594389619
B4GALT2	0.421178639558651	0.077997419045233	6.6676260374449e-08	19.1680465982241	0.637259109320711	0.159799326662355	3.98787105447069	6.66688810841876e-05	0.00572310351128578	1.63231823676283	1.80885901895154
CCDC24	0.0210944317580503	0.061950576910428	0.733476858862621	53.9906407118995	0.00127939659563189	0.108983489446488	0.0117393616421145	0.990633559728169	0.997808585633657	0.0396965052131378	-0.0295502414691662
SLC6A9	1.00356696035586	0.133994247752581	6.90695255418795e-14	21.8545040034427	1.44132023666935	0.288413288475353	4.99741272078219	5.81046227972524e-07	0.000215904545762422	3.95064092438225	4.13313665373364
ENSG00000230615	0.535154014114022	0.162468864639475	0.000988123587231597	11.5127868744304	0.755039002334571	0.286173474635813	2.63839618013319	0.00832992021321173	0.113942562540123	2.08602186924629	2.14932215272077
DMAP1	-0.285517915855569	0.139952442967421	0.041339700064848	24.0848835984276	-0.447057014026079	0.236927713735265	-1.88689202701548	0.0591748497174655	0.299779799350404	-1.18084026792111	-1.32554411136644
ERI3	0.0677517210734643	0.0412908749294617	0.100830623251377	324.504203584836	0.0829617348016824	0.0696758004965224	1.19068219109766	0.233778371802478	0.573969277932495	0.225425937792901	0.206566672272283
RNF220	-0.0993093700628245	0.0926463918030003	0.283756694651625	239.659485394983	-0.137444314162669	0.158513536955555	-0.867082501611244	0.385896807474876	0.712176567970885	-0.439596872536725	-0.430555099635496
TMEM53	0.160501043513572	0.0724299085372674	0.0266949382963439	25.3976886378683	0.249903395956059	0.139085547129937	1.79676034723143	0.0723736739255444	0.331468140067689	0.59463467841444	0.689140392275348
ARMH1	0.00886970532150027	0.0426092781001675	0.835101144731725	238.564447648269	-0.0421728389115742	0.0780147201264925	-0.54057540478509	0.588800274240528	0.840160461070235	-0.00896666270375998	-0.155156436987797
ENSG00000225721	-0.0272185818301435	0.131111647392231	0.835542472705192	8.58978434927419	-0.0504110689237487	0.241202395328348	-0.208999039396455	0.834448988509309	0.94634129850778	-0.152623895984906	-0.1789704644494
PLK3	-0.26171879191406	0.171330657575541	0.126620467080088	7.28267963635587	-0.407470026024456	0.330148230975135	-1.23420326930404	0.217127169504964	0.555107970859958	-1.08610270707247	-1.2111110816987
PTCH2	0.141271451328346	0.0737303360914856	0.0553579706874763	94.9862788705222	0.207749563309783	0.131361992562016	1.58150435493511	0.113762763989943	0.411859177198124	0.518087127159198	0.567287454597381
EIF2B3	0.0296373875595856	0.0532325510397174	0.577696134847458	98.9616107459241	0.0127651306324167	0.0944716034730714	0.135121350364878	0.892515929831864	0.965265490536697	0.0737035887118563	0.00365125756211223
HECTD3	-0.187053016550544	0.104176918533512	0.0725689398407955	12.2833079063815	-0.272517394029834	0.20336472664208	-1.34004258520929	0.180231500441828	0.507761585283032	-0.788879437249709	-0.821007178361919
UROD	-0.0435574387151962	0.129377308084583	0.736365795155034	14.7838962894354	-0.0671056942748578	0.232336513854067	-0.28882973735677	0.772711674359305	0.922702931092943	-0.217664250081523	-0.227229163949773
ZSWIM5	0.0212118943051426	0.0378348386327948	0.575039906915503	362.721599232831	0.0291894523187999	0.0719297524484591	0.405804987855553	0.684885893496469	0.885341830648187	0.0401640902902163	0.0511285976096366
MUTYH	0.0687210178598026	0.0520836995046028	0.187023972227332	44.9665286786626	0.0997009878994032	0.101585159098393	0.981452298586597	0.326369746668759	0.663223247498632	0.229284433319955	0.254954375986157
TOE1	0.00399247900143271	0.135352167802544	0.976468234489429	6.38437405944562	0.0644770331552952	0.230647286060322	0.279548197841931	0.779824155103862	0.925097855526067	-0.0283815170658623	0.153133447905389
TESK2	-0.00362092820452754	0.0647538078699268	0.955406826529163	258.886228391218	-0.0470416464472491	0.110759114972672	-0.424720317229473	0.671040571047416	0.879277086013027	-0.0586883313088091	-0.16923056652636
CCDC163	0.193603175139828	0.184038714555472	0.292813392122636	7.9859552497397	0.283900058109614	0.320098828557688	0.886913767816085	0.375125328628808	0.70370262259051	0.726404873690099	0.787413619040219
MMACHC	0.073062888731214	0.150356335586092	0.627015691100362	7.25961697819982	0.171490367154226	0.301355449320559	0.569063435026215	0.569313091491545	0.829929883528869	0.246568189515698	0.462473982321416
PRDX1	-0.019668755447215	0.0793775425587057	0.804298898876877	85.5602390127855	0.00686994194160124	0.154048123074186	0.0445960768914583	0.964429269737659	0.987625910179265	-0.122570178961235	-0.0133898040696878
AKR1A1	-0.200916909431933	0.100673050708183	0.0459625820677468	22.3435353518985	-0.298553607008123	0.18057919218808	-1.65331123365071	0.0982675378951982	0.382695193860723	-0.844067661769139	-0.896269351176328
NASP	-0.0028192417829603	0.0424472389825795	0.947045395070149	209.10904222155	-0.0260174025370696	0.0758704828647331	-0.342918636532934	0.73165967100546	0.90615897305375	-0.0554970450946013	-0.108456356399117
GPBP1L1	-0.098468647346588	0.0275455995741433	0.000350561962105811	236.643296125127	-0.141039754587882	0.0492914097446011	-2.8613455228541	0.00421847026085009	0.076561439695634	-0.436250193907627	-0.440948341496434
TMEM69	-0.141952155207269	0.084557219367391	0.0931968035809669	19.8757997714618	-0.220941665444355	0.174528168469856	-1.26593699676918	0.205535639504582	0.540597577068346	-0.609345702884696	-0.671918622316301
IPP	-0.0347955550916724	0.0653208481677171	0.594250389104715	37.086440267301	-0.0529353655883454	0.131398896441157	-0.402860046941497	0.687051184373078	0.886517657255584	-0.182785677031001	-0.186267380170751
MAST2	-0.179341731268055	0.0384384891471912	3.07596483608904e-06	117.090008353851	-0.296334051884464	0.0790395212075782	-3.74918834726003	0.000177407812787846	0.0106595673045293	-0.758182998151087	-0.889853343540071
PIK3R3	-0.0289593040098585	0.176210899195243	0.869459898867691	31.0127265682618	-0.096480999399733	0.296303189002176	-0.325615798212095	0.744715057845295	0.910739833659682	-0.159553217157679	-0.312143559627358
POMGNT1	-0.101227690618943	0.0846721288877537	0.231881772952617	42.1175551164331	-0.134807545076648	0.148420848171847	-0.908279037191346	0.363730815014483	0.69460090722268	-0.44723316246316	-0.422933062944166
LURAP1	0.12618711251397	0.294777400090217	0.668595833345974	9.78199336989116	0.152566580088953	0.464237484470101	0.328639080627232	0.742428505264527	0.909990494299923	0.458040653608291	0.40777150567486
LRRC41	-0.101079327592475	0.0460311108930386	0.028099706469876	68.5222251124529	-0.17181716268691	0.0947394480021691	-1.81357572067526	0.0697430711940439	0.325867692011879	-0.446642571343827	-0.529915758111906
UQCRH	0.0291888548029695	0.107262008646434	0.7855246121162	37.3230909179579	0.0780503104782405	0.192162147717124	0.406169016143263	0.684618418123629	0.885239199991359	0.0719181070518184	0.192369351544264
NSUN4	-0.0902070175241344	0.0645525561067874	0.162287380156868	32.7512918426276	-0.174943401009036	0.121375460494291	-1.44134078088432	0.149488431506409	0.466093943296238	-0.403362989322396	-0.538952690213173
FAAH	-0.381907172649231	0.286813821291245	0.183007842003757	12.816685995072	-0.458107858236683	0.442269668343483	-1.03581116008367	0.300290250056629	0.640516913837931	-1.56453855459285	-1.35748848620379
MKNK1	0.079120704143005	0.0430836892919743	0.0662922865982623	105.340273605477	0.114980198333338	0.0825628208608315	1.39263892796431	0.163729005100873	0.486981809413419	0.270682634131176	0.299121574076962
MOB3C	0.00866164016480024	0.106828203524257	0.935378260852711	10.720216908212	0.118151485508286	0.208564414190929	0.566498776728638	0.571054764276342	0.830900886406704	-0.0097949110666744	0.308288727671999
ATPAF1	0.0348182949914153	0.0596143532569847	0.559180669439185	101.487193531672	0.0247626062697208	0.103546410175425	0.239145000080339	0.810993148883645	0.937395486430671	0.0943273114287291	0.038332034121452
EFCAB14	-0.0607741167018366	0.0456719063831643	0.183298475881686	77.1220840594738	-0.0702928044123503	0.0855612725068662	-0.821549310252595	0.411333448818205	0.728149310511638	-0.286198960954895	-0.236442056552339
CYP4A22-AS1	0.0864492870747513	0.179032909790527	0.62918936916295	11.6873844791099	0.153092000980668	0.304687589456411	0.502455650569152	0.615347041429404	0.853339248181417	0.299855643740144	0.409290325557979
STIL	0.0782966238289573	0.111032006138605	0.48070341691466	11.275518947458	0.0360124954851734	0.216013163682558	0.16671435606626	0.867594809119664	0.95796361469891	0.267402204183916	0.0708517829413887
CMPK1	0.113943839999281	0.0885181498140414	0.198011685177525	45.333040943476	0.146043316695029	0.166621354056917	0.876498198695117	0.38075925521179	0.708062779348147	0.409303659015653	0.388914885578965
ENSG00000290466	0.18559661327091	0.20486152086431	0.364956327450099	7.42372682952742	0.133379303000784	0.356709819723609	0.373915422637175	0.708467241783785	0.896647609429259	0.694533022267785	0.352307365584599
SPATA6	-0.0798690871778757	0.0324091169552129	0.0137242152910525	401.07455871895	-0.13613040538317	0.0627572609521421	-2.16915785229986	0.0300707017728123	0.21455194999096	-0.362210621376635	-0.426757019257698
AGBL4	-0.210855780012879	0.0938499760285986	0.0246571355623255	379.832971561892	-0.330710619174583	0.155347677880235	-2.12884172899928	0.0332673571688752	0.22475362833709	-0.883631485998269	-0.989224751751876
FAF1	-0.0258499903010551	0.0231625543693055	0.26441142318121	622.931667726448	-0.0627373675619957	0.0451540877612263	-1.38940615728413	0.164709279019756	0.48777160649307	-0.147175921362705	-0.214601760715387
CDKN2C	-0.12651858451617	0.152016343683992	0.405256774830456	5.76369168840762	-0.199246166148214	0.295302791343487	-0.674718194304018	0.499854822814894	0.785426065908183	-0.547909036305987	-0.609204032499317
RNF11	-0.0352053006956302	0.106998569644199	0.742136111453281	44.0655715067927	-0.0370533682183416	0.184609268752634	-0.200712393633881	0.840923468206703	0.948654230333819	-0.184416758039815	-0.140357722276342
EPS15	0.0299319373196151	0.0191144774033115	0.117364960109125	555.448412281168	0.0200690351731956	0.044185828745148	0.454196192379878	0.649687623336547	0.870276941610098	0.0748761077458479	0.0247644557920709
EPS15-AS1	-0.0950773223301135	0.137615015726632	0.489632459978681	15.7327394570818	-0.191615991385504	0.267323877026012	-0.716793402509491	0.473501583177237	0.767252967002822	-0.422750291100473	-0.58714769381158
OSBPL9	-0.0212699805102307	0.037539510803372	0.570984278966944	272.080946256119	-0.0547371447618584	0.0706917933904767	-0.774306919326683	0.438749312829396	0.743892927131492	-0.1289442016863	-0.191475734229131
NRDC	-0.0642451242837539	0.0282829966741637	0.0231160912837099	269.347667732423	-0.0724199336857439	0.0586761148326188	-1.2342319168938	0.217116497420256	0.555107970859958	-0.300016057449967	-0.242590891296709
TXNDC12	-0.0888486021090872	0.0827323948048903	0.282855132515435	32.3989999783347	-0.0969362742131075	0.149752238009168	-0.647311021870489	0.517430669559003	0.7966454540107	-0.397955522923336	-0.313459610149406
BTF3L4	0.0330166818624691	0.0580836338981843	0.569740665529356	43.0025174845462	0.0544484206877502	0.119725671220382	0.454776491396951	0.64927004455028	0.870215923999418	0.0871556006611922	0.124144010568612
ZFYVE9	0.0050751369436652	0.0408129281921825	0.90103720337461	184.288261539887	-0.0163949241689146	0.0706498347146665	-0.232058917549189	0.816492252957182	0.938712409743795	-0.0240717629365674	-0.0806409198588306
CC2D1B	0.0810770147837405	0.0875722579093323	0.354534385896793	18.5785987735928	0.0994280855974674	0.167080448904813	0.59509108485884	0.551782587580048	0.818658204962727	0.27847015180708	0.254165504723394
PRPF38A	-0.0155602972302178	0.0570398825153078	0.785009422126675	38.9558463957756	-0.0428015192737601	0.100656741025557	-0.425222581594339	0.670674424053077	0.87910102814171	-0.106215572325986	-0.156973746214116
TUT4	0.0176853633271023	0.0246137633812277	0.472439673941698	541.936144992614	0.00731218364347953	0.0460806075331036	0.158682448755186	0.873919066821822	0.95889185595491	0.0261259709065856	-0.0121114280086125
GPX7	-0.0887295117811306	0.124849688700264	0.477275928291247	8.31547655007653	-0.177242364555965	0.232878178974855	-0.761094772108736	0.446600462819338	0.748806684569425	-0.397481458112421	-0.545598241619103
ZYG11B	-0.0637805908429398	0.0711818905246888	0.370240631330631	86.9406317269326	-0.0921985422138046	0.12492563845788	-0.738027384545968	0.460497808365593	0.758381723433237	-0.298166881605364	-0.2997643770993
ECHDC2	-0.0212789135876195	0.0497046381608473	0.668573073325618	542.03894687115	-0.0421578741196124	0.0831713681305793	-0.5068796518223	0.61223926384405	0.851468367692504	-0.128979761733164	-0.155113178670633
SCP2	0.0908071654507083	0.0282284477650481	0.00129598607958394	181.110502563209	0.138851588846337	0.0633869565092664	2.19053881891361	0.0284851827083312	0.208999297998518	0.317203121270321	0.368125953462231
PODN	0.517936864279174	0.207007325460107	0.0123486281751915	6.36309718480976	0.716638011680578	0.392894669768922	1.82399525069165	0.068152790245987	0.322600535793944	2.01748528007906	2.03831745333322
CPT2	-0.346420845697137	0.0936962704046057	0.000217926523953286	17.3325333643997	-0.461526949920037	0.164001518270991	-2.81416266621035	0.00489044748621045	0.0832968860136207	-1.4232775540963	-1.36737196155236
ENSG00000236723	-0.14483468253061	0.122185203709571	0.235871163164676	8.78135869856884	-0.238044180194529	0.232191642422894	-1.02520563492538	0.305266169994566	0.644678659701406	-0.620820226416071	-0.7213563966102
CZIB	-0.0851168454115321	0.091176563141026	0.350541925942669	32.3831762467986	-0.110197060515446	0.157415497891533	-0.700039462387476	0.483902660215117	0.774331999346946	-0.383100458170706	-0.351792204493051
MAGOH	-0.181781261358213	0.0658204221153698	0.00574879065083278	29.890727020862	-0.232372108207317	0.127664996320645	-1.82017087615534	0.0687329867981314	0.323395459376746	-0.767894075370839	-0.70496029236596
LRP8	0.0621082311416939	0.0637513794070029	0.329944495200066	68.764751072068	0.0912768625911932	0.116423810828217	0.784005109795557	0.433037112029137	0.740969949327608	0.20296080537358	0.230602986047635
NDC1	0.153106264614805	0.101118047104592	0.129991878242806	26.8303863772698	0.25880300696239	0.174544884133015	1.4827304062671	0.1381460526763	0.449452134513676	0.565198161439864	0.714866255790829
YIPF1	-0.0776107437974499	0.0713212846485471	0.276513496883709	44.0659813122447	-0.110013051612865	0.134224132243877	-0.819621999216788	0.412431628499839	0.728645206599077	-0.353220797047552	-0.351260294962394
IFT25	0.0594618167118402	0.0642593660265802	0.354788633517437	42.5931294881688	0.090450049528152	0.119438747774823	0.757292346187997	0.448874735328926	0.750526309440515	0.192426180288423	0.228212940011074
LRRC42	0.0725956379281366	0.0864254941824592	0.400919916154818	18.7570914370631	0.152302049211543	0.154445530095802	0.986121444350447	0.324073521717594	0.661940738475272	0.244708196622812	0.407006833461317
TMEM59	-0.0449027122713931	0.0602017659371527	0.455745737327548	91.0929203390635	-0.0530671129821777	0.107752630940333	-0.492490183479259	0.622372859835332	0.858028921126137	-0.223019402468707	-0.186648218779296
TCEANC2	0.202155684963748	0.0703764603118931	0.00407250848979391	28.9155663446568	0.241779651277795	0.131508948580838	1.83850341658821	0.0659882588714199	0.317463105711908	0.760449989041556	0.665657304455105
CYB5RL	0.0347432004627221	0.116051136823912	0.764651362157705	10.2370033401669	0.062455981455053	0.214241485872617	0.291521416595233	0.77065256675073	0.921906349704513	0.0940283814135335	0.147291248717
MRPL37	-0.00962403082772663	0.109267703886676	0.929815045525732	10.4533589040141	0.0389779468744562	0.223566128481632	0.174346387528282	0.861593245469675	0.956122023422808	-0.0825849798343486	0.0794239326284051
SSBP3	0.209484671670978	0.104518483683084	0.0450397009736686	147.602259257313	0.303877716912052	0.171377246636134	1.77315088716089	0.076203707700107	0.341369401245403	0.789624605966176	0.845162494057877
ACOT11	0.0796306208218322	0.0456153623881334	0.0808635421739498	726.564269401749	0.0863804555324037	0.0792334811661513	1.09020144339317	0.275624417682422	0.618207659325984	0.272712467771559	0.21644907531816
FAM151A	0.0970169950048572	0.123269636756846	0.43126386401958	14.5261879150324	0.167837186620964	0.218486543631818	0.768180885793108	0.442379727650495	0.746284558473714	0.341922691061704	0.451913832700355
MROH7	0.0530638402746638	0.0636814061841076	0.404692162306234	543.480309575233	0.0483509385364852	0.109315442776172	0.442306569946258	0.658267377369682	0.873153950832322	0.16695765113101	0.106518184731961
TTC4	-0.0761306569013314	0.0607472676423609	0.210119866891655	82.7234943628807	-0.0913507497432966	0.108511427745326	-0.841853725837011	0.399869834774857	0.720909354829033	-0.347328990999274	-0.297313686460099
USP24	-0.0880077762297236	0.0353238996308158	0.012722240094514	308.080760917204	-0.131778100333143	0.0688878616138663	-1.91293643387848	0.0557561906239413	0.292732617831794	-0.394608433631095	-0.414175929408368
ENSG00000234810	0.374672949254255	0.268588904260261	0.163025464090684	7.5768555939014	0.395587242866303	0.438817754960531	0.901484131839387	0.36733096704843	0.697047004663754	1.44719227683888	1.11026472673864
ENSG00000260971	0.307368022801601	0.0798300459389841	0.000117982905791655	156.127305741448	0.380409949924699	0.139534443636066	2.7262799063211	0.00640526546200563	0.0979713108876297	1.17927045833443	1.06639213877132
PLPP3	-0.000330821989172286	0.0430167480281658	0.993863897953235	1270.80209018555	0.0319381309853351	0.0819795119237415	0.389586742295372	0.696842157174501	0.890525048357675	-0.0455913518341955	0.0590741282820332
PRKAA2	0.159134998243105	0.157001547217498	0.310779039418096	44.19625358545	0.208019893237963	0.261680844919614	0.794937410500434	0.426649911244615	0.737218626077856	0.589196839725462	0.568068889969285
FYB2	0.499906603464913	0.355406709961201	0.159553107962959	8.08377511971617	0.552124604319415	0.550608393220798	1.00275370139156	0.315979712451822	0.655087252676659	1.94571192677387	1.56276302053504
DAB1	0.903344524072406	0.331224296742553	0.0063856999717234	92.1455608228614	1.31469086830733	0.515730382101482	2.54918250685615	0.0107975777223797	0.130756258524872	3.55168383759456	3.76709258223259
OMA1	-0.159067300624988	0.0809828350299907	0.0495057346921316	26.2657035352398	-0.247534969387413	0.160055355987086	-1.54655848822319	0.121969746217988	0.425351116958146	-0.677476241404922	-0.748791162832754
MYSM1	-0.010429835289116	0.0425692579569852	0.806449754358509	118.378860847904	-0.0255358684353088	0.0764572998948688	-0.333988624636516	0.738388142517798	0.90841350047361	-0.0857926587968434	-0.107064398866239
JUN	0.164508672242577	0.119597122077418	0.168969152700389	138.178513931068	0.22533394887133	0.198323219635093	1.13619549584731	0.255874755181981	0.598666370036383	0.610587911462262	0.61811815974148
LINC01135	0.029944409470684	0.0554100095614709	0.588910751664923	87.5084452938982	0.0300452057780607	0.11114028268534	0.270335876894649	0.786901866724762	0.927922036293874	0.0749257558410345	0.0536023008625297
LINC01358	0.198941421307245	0.119648150144286	0.0963684146583825	20.1290133987881	0.245726172531831	0.22052237417548	1.11429134322803	0.265154219564105	0.609060377304705	0.747654917277992	0.677065406120456
FGGY	0.00784725134935546	0.0430292269313192	0.855292162645875	330.417110732179	-0.00249307831338556	0.0799830237855068	-0.0311700932946888	0.975133890413794	0.992185109282862	-0.0130367619073724	-0.0404552320980739
CYP2J2	0.105599347792267	0.0581529955018823	0.0693874987952275	99.8764454203164	0.155175929238038	0.108727981407241	1.42719406016401	0.153523966138116	0.472518211090057	0.376086602784675	0.41531428030016
C1orf87	0.530578634107738	0.206927119770136	0.0103448336337323	14.5426677487685	0.62215469362787	0.347452873353037	1.79061605570812	0.0733549287397927	0.334012123123468	2.06780857942872	1.76519709526535
LINC01748	0.0866662091976848	0.0362875388233522	0.0169256549867961	599.915105092475	0.118810079888415	0.0595943420017691	1.99364697885057	0.0461906475048514	0.264481728616586	0.300719149173005	0.310192508536489
ENSG00000231252	0.0656170741024041	0.0302402858183365	0.0300177352308719	477.797330722961	0.078486741083358	0.0522936861829375	1.50088369767605	0.133385645418501	0.442425490558901	0.216928513778126	0.193630929625963
NFIA	0.03892105027672	0.0177530579438878	0.0283537006564468	3591.84082594754	0.0537038223001351	0.0404215625391368	1.3285934270388	0.183982141761937	0.512392079226538	0.110659216310771	0.121991620258517
NFIA-AS2	0.123145513025552	0.0564959255389249	0.0292779418914722	61.882439498337	0.144069436884357	0.102041071915235	1.41187694504066	0.157986197236846	0.478704958151129	0.445932908914856	0.38320904488894
TM2D1	0.0273028715702003	0.0317785202902395	0.390251587415212	138.63336030735	0.0289802220375785	0.0682675745751321	0.424509325517112	0.67119440574404	0.879309616117929	0.0644105428358783	0.0505237813256239
PATJ-DT	0.0424781930259054	0.084330639685945	0.614465125892912	28.7774573854171	0.0760182659728991	0.158640375760072	0.479186118973074	0.631806228384745	0.863519680383551	0.124819192471091	0.186495375753119
PATJ	-0.0667514173854047	0.0478007614283265	0.162578749755646	170.00906731003	-0.0973466794073483	0.0908476830558228	-1.07153728232708	0.283927916450935	0.626411618820654	-0.309992899278504	-0.314645957283632
USP1	-0.420552416599425	0.150888625069164	0.00531703956535642	15.543635790038	-0.62156082331755	0.256721344265007	-2.42114976881676	0.0154715015440144	0.154811964926542	-1.71837430750713	-1.82997752734052
DOCK7	0.122315448482331	0.028747611854603	2.09232389878744e-05	1186.60369641499	0.161396585808836	0.0575124533434015	2.80628935867424	0.00501156664765398	0.0847464922932626	0.442628657448923	0.43329616308169
DOCK7-DT	-0.00748549465790194	0.0442677296522781	0.865721155245637	140.020291799012	-0.0382743955298087	0.0896429046817765	-0.426965142034152	0.669404717132034	0.878147195727568	-0.0740720740226167	-0.143887312720367
ATG4C	-0.00848893074527893	0.0532156527484666	0.873259649147324	144.675146913354	-0.00513865643589064	0.096163128710809	-0.0534368682132223	0.957383830576906	0.985367715412634	-0.0780664684221434	-0.048102732831611
LINC01739	0.260397953340209	0.126224119034652	0.039114437893334	10.9853466416754	0.426575521698405	0.259747463915146	1.64227020841196	0.100534018267943	0.386470603225152	0.992295936725977	1.19984170164768
ALG6	-0.184834071821938	0.0682734343220925	0.00678407019159059	33.0366394684163	-0.258355709198408	0.135154217920162	-1.91156231136659	0.0559323573155166	0.292939497513017	-0.780046447776534	-0.780070381139731
ITGB3BP	0.180743748111414	0.0904775519624162	0.0457530999287954	136.826873055222	0.300646472224194	0.161710899078301	1.8591602293833	0.0630044301936595	0.309650491154546	0.675215142774912	0.835822022910787
EFCAB7	-0.0422826533322303	0.09562041939446	0.658349753710362	60.2395908952332	-0.0460461046815111	0.161637718206841	-0.284872276052474	0.775741996810437	0.92336709095245	-0.212589691115213	-0.166352781017407
DLEU2L	0.103383271896671	0.135681165773986	0.446085413962855	9.60908811479273	0.186526306566862	0.26402253371377	0.706478738549937	0.479890470204261	0.771933076944796	0.367265033321859	0.50593796348659
PGM1	0.138037162879175	0.0458870942516054	0.00262807552004906	142.89166603462	0.21438043124835	0.0839801228012746	2.55275205724154	0.0106875547197659	0.129914731791329	0.505212342376848	0.586455124224226
ROR1	-0.108759520748535	0.0609179575059079	0.0742055072218762	288.151702582267	-0.145876663838876	0.102327290737073	-1.4255890367869	0.153987002661079	0.473295099976739	-0.477215241507646	-0.45493026353093
CACHD1	-0.148649625283599	0.0322589840740187	4.06546927972206e-06	944.041057171414	-0.229099814230131	0.0612152400602832	-3.74252905002936	0.000182177464415172	0.0108997703285687	-0.636006431256367	-0.695501161154524
RAVER2	0.0155082542711474	0.0335901629117586	0.644303387989103	227.844391480802	0.0184006923805526	0.0606512402761158	0.303385261320018	0.761596276477992	0.917800191832342	0.0174595173778938	0.0199418226511347
JAK1	0.166414185284358	0.0444226458629057	0.000179564565548637	814.046014553147	0.236052721911031	0.0765849384554973	3.08223427049169	0.00205453074461227	0.0499700107441187	0.618173218307475	0.649102625475612
LINC01359	0.235909183432705	0.0871785790692655	0.00680897587446633	17.6878234919715	0.331592583415405	0.153877342297001	2.15491493721924	0.03116849127489	0.217786057681177	0.894813090932051	0.925277104967035
AK4	0.147959378201896	0.0644945773699721	0.0217826467213404	174.477395537123	0.240865143654505	0.120627064477063	1.9967753065922	0.0458495972014364	0.263594170582997	0.544709866747908	0.663013762138043
DNAJC6	-0.19937991389543	0.255634534775544	0.435425467628577	62.9040608689087	-0.331152925827742	0.437806461857669	-0.756391133247824	0.449414722558688	0.750796957232451	-0.837949318567873	-0.990503315565851
ENSG00000229294	-0.168372845445537	0.584161200260454	0.773170603916769	5.74397907252776	-0.445378187383672	0.696324800957804	-0.639612701961855	0.522424422542245	0.800242226762475	-0.714518975449806	-1.32069117284609
LEPROT	0.0291471435999149	0.065160883825266	0.654650930247117	91.0837452303113	0.0726080602644717	0.133107416070905	0.545484710076515	0.585420193621775	0.838010252832468	0.0717520665854902	0.176637586850625
LEPR	-0.190231075610219	0.107612781302772	0.0771049117993698	126.824735696821	-0.267666479679839	0.181365737358991	-1.47583817967793	0.139987338573723	0.452212587659795	-0.801530388784166	-0.806984772168607
PDE4B	-0.14913025386593	0.0496863336675089	0.00268711235491514	1302.92128363166	-0.244831542190243	0.0909425271861953	-2.69215679138733	0.00709915616164713	0.104075929395827	-0.637919677293325	-0.740976439352258
SGIP1	-0.0105366808105637	0.0441833471510271	0.811511700987233	816.723337593265	-0.0288594799446553	0.0832095400718235	-0.346828980423938	0.728719803730023	0.905418342212513	-0.0862179805067699	-0.116671872272336
ENSG00000248458	-0.130715266300667	0.165090922702496	0.428490465445442	8.31534966411518	-0.173667740356508	0.307408788486901	-0.564940713670938	0.572114089986951	0.831051600252352	-0.564614835935347	-0.535265172655871
DYNLT5	0.182682802393466	0.268145624405453	0.495693034991808	7.00317358464272	0.125014319795961	0.508235244926358	0.245977273406285	0.805699825292549	0.935261918119773	0.682933967782343	0.328126936115998
DNAI4	0.260260008339504	0.0511073367420238	3.53522460346621e-07	88.3032777263503	0.333613574575515	0.0923475125405283	3.61258863826032	0.000303155428764778	0.0152106612953394	0.991746816811723	0.931119129153709
MIER1	-0.0128266446124336	0.0323230719694662	0.691495565190557	131.484147629651	-0.0243442168539665	0.0628545726071243	-0.387310196286454	0.698526577936552	0.891126388070956	-0.0953336767632386	-0.103619724046428
SLC35D1	-0.0436168904347657	0.0547049517437875	0.425270108035858	97.7139127895858	-0.0780239081548134	0.0902348142116485	-0.864676331818071	0.387216463598999	0.712635740743178	-0.217900910511298	-0.258790147897135
SERBP1	-0.106196635024302	0.083797056435996	0.205045372938516	57.3978058543924	-0.136126300451505	0.147185185399422	-0.924864143643894	0.355036579986832	0.687335097162912	-0.467013120503346	-0.426745153243364
GADD45A	-0.117890304163562	0.151961595205208	0.437872918546485	37.2460019586693	-0.158909536527277	0.277829250255768	-0.571968345237177	0.567343420142125	0.829027123295748	-0.513562299975131	-0.492604034188765
GNG12	0.0537771247923335	0.0420581934267563	0.201025228181426	171.443663576302	0.0483299602812287	0.0788054217007104	0.61328217320856	0.539689778631487	0.810785572708045	0.169797034444497	0.106457543459984
GNG12-AS1	-0.0324407483677859	0.0698968189652772	0.642559346792812	142.766676314821	-0.0421249064077954	0.125288852581465	-0.336222301823739	0.736703236447915	0.907769277510693	-0.173411859497243	-0.155017879802624
DIRAS3	-0.0367573095171999	0.130040306845643	0.77743679548877	9.04252859427606	0.00346632391110828	0.282737360540921	0.0122598722166631	0.990218282280833	0.997644913478134	-0.190594864869817	-0.0232285501507251
WLS	0.0410667095060605	0.050583035908781	0.416867816940779	642.285763066698	0.0639722930500503	0.0887248695818302	0.72101873298387	0.470897989179501	0.764965440314606	0.119200477001698	0.151674409409315
LRRC7	-0.382755861871922	0.649773610015739	0.55582079876896	11.5610744794557	-0.775402815924594	0.978319326945206	-0.792586627462204	0.428018702385223	0.737927237811887	-1.56791694562413	-2.27468439171282
LRRC7-AS1	-0.261752207190353	0.145622918515951	0.0722617121244739	33.6438633547137	-0.386130452490333	0.257471621100073	-1.49970101885618	0.133691866543265	0.443024913304599	-1.08623572380783	-1.14942535680276
LRRC40	0.0181077909921246	0.0513036450662382	0.724123448938113	51.2445369868387	0.0365831243114627	0.0922689384788095	0.396483637013602	0.691748276707291	0.88887681469423	0.0278075356027298	0.0725012841715745
SRSF11	0.0952512081724697	0.0383971041941199	0.0131129356962119	271.191264116119	0.127311296839307	0.0703394329942374	1.80995625668091	0.0703025709661289	0.327506533171145	0.334893594617222	0.334766745190045
ANKRD13C	0.0259443409861408	0.0408606374872779	0.525462953525425	139.534841663948	0.0356533222204383	0.0741963680136496	0.480526515986326	0.630853053234913	0.863039694575318	0.0590026179816528	0.0698135305525584
HHLA3	-0.0279913694451072	0.0701342462454187	0.689811204259036	28.0381848234264	-0.0493767018050912	0.132127107485832	-0.373706067926945	0.708623010356989	0.896647609429259	-0.155700144248314	-0.175980447548599
CTH	-0.27629383971523	0.0570403845121272	1.27360879918408e-06	50.4846968290147	-0.386749597404396	0.118727602090615	-3.25745311616098	0.00112416827044312	0.0337352341936499	-1.14412183758034	-1.1512151021685
ZRANB2	0.146765974920168	0.0401342663748748	0.000255309309644442	365.8573130423	0.209114832460491	0.0712048115228257	2.93680761156788	0.00331609757386114	0.0660413226275308	0.539959266839375	0.571234001003514
ZRANB2-DT	-0.038143276290361	0.0488473347144392	0.434880667752796	165.530204682788	-0.0775623905862088	0.0827355050250605	-0.937474069478578	0.348514756044058	0.681394122866534	-0.196112005409496	-0.257456051612312
NEGR1	-0.0172170234157596	0.154010614632926	0.910989006390357	99.6920331013238	-0.0381532708052698	0.247161960242017	-0.154365464523387	0.877321582554352	0.960293081059492	-0.11281052927474	-0.143537180773069
ENSG00000286863	0.266815298894661	0.144527021604037	0.0648737049511494	103.058390739105	0.354694512050749	0.236965684296114	1.49681804394732	0.134440609888223	0.444219942005343	1.01784156884445	0.992057221827703
FPGT	0.0181254876883468	0.0620112129894489	0.770062065384798	94.5025495678468	0.0293011137127564	0.108882864225239	0.269106749911933	0.787847536299931	0.928426574240946	0.0278779811300225	0.0514513741645703
TNNI3K	0.0365500957673206	0.0658749329516956	0.579003606481381	142.159721232571	0.0424146833076116	0.111265543549748	0.381202319733851	0.703053127950056	0.893653282667298	0.101221119023844	0.0893584131753801
CRYZ	-0.195891307170208	0.101977653766619	0.0547413086251267	22.816241779178	-0.296072531655875	0.193131942081152	-1.53300654705511	0.125274241783106	0.430696930600793	-0.824062164875997	-0.889097374127201
TYW3	-0.19469422472488	0.069888397456013	0.00533978625698468	36.2853083166925	-0.260922083899118	0.128938276492539	-2.02362006843031	0.0430092585441058	0.25550755726784	-0.819296919260915	-0.787488930695783
ACADM	-0.0514392824778548	0.052115579774942	0.323631301472593	93.0804753442505	-0.0830413620749554	0.0935517846279236	-0.88765128752198	0.374728356406876	0.70361228623206	-0.249039634104042	-0.273293965496912
RABGGTB	-0.278949672382793	0.0925769303510764	0.00258537331559932	16.7946981665586	-0.361395875430821	0.226718650607448	-1.59402799223854	0.11092976541168	0.407595227875328	-1.15469395399796	-1.07792578754142
MSH4	-0.371127878882821	0.359776390891615	0.302282266530031	9.82012306150056	-0.533593293883247	0.559074721214593	-0.954422143651948	0.339870001831464	0.674083004591774	-1.52162924408165	-1.57569218223823
ST6GALNAC3	0.29538652749124	0.090993583540189	0.00116942391173344	315.268376163961	0.329321937799006	0.155061468164404	2.12381542427962	0.0336855807158931	0.226279923743297	1.13157552452876	0.918713411432794
ST6GALNAC5	0.150632074303481	0.380780049526731	0.692408882440389	40.2661571128616	0.266235522066818	0.597563053219628	0.445535447066815	0.655932849195989	0.873093121290287	0.555349111712392	0.736351225079627
PIGK	0.195476024129272	0.0937003729035943	0.0369621470683153	37.2345998982053	0.291775329749109	0.158667083598622	1.8389153133186	0.0659276430909274	0.317279591153338	0.733860154209409	0.810178452604388
ZZZ3	0.063685020571071	0.0300310496221761	0.0339521779865259	209.794846677883	0.0881958323223447	0.0638448066071071	1.38140965584078	0.167153038659695	0.491588383413727	0.209237556773264	0.221696735636568
USP33	0.0329169393347623	0.0380461861569093	0.386937981590302	191.876459658759	0.051415812022953	0.0684009520534058	0.751682695626938	0.452241899177195	0.752579699873688	0.0867585539543031	0.115377731171575
MIGA1	-0.0884229431063863	0.0332669855410981	0.00786108322627985	119.136432520481	-0.122611010093711	0.070995002907639	-1.72703718673301	0.0841609851751211	0.35653094505921	-0.39626109518859	-0.387676870947725
NEXN	0.125887986199136	0.12372602328512	0.308928093187374	14.686206052083	0.141605362465719	0.241327734761629	0.586776163981273	0.557354047341745	0.82268860009047	0.456849916607942	0.376086211976268
FUBP1	-5.54360339829018e-05	0.0379880808174417	0.998835646893016	150.20116127146	-0.00979625934527161	0.0752947253638591	-0.130105519316679	0.896482943457035	0.96589605876808	-0.0444951184707013	-0.0615663389005515
DNAJB4	-0.304358223723328	0.114351390231119	0.00777690977695727	29.9474318831174	-0.412946150131037	0.200191340281941	-2.06275730783091	0.0391356920722606	0.244169510056742	-1.25583818874441	-1.22694076473311
GIPC2	-0.0720484064499313	0.210682467497619	0.732368743240445	18.7213256150736	-0.141642273413482	0.369997245514651	-0.382819805094665	0.701853375762378	0.893129926619032	-0.331078710043999	-0.442690026280395
IFI44L	-0.647835185265256	0.336722287265107	0.0543614688050341	25.867749473103	-1.00893221408491	0.483867094291383	-2.08514326762079	0.0370562977798376	0.236808149243621	-2.62312253182192	-2.94974147225838
IFI44	-0.299848608569892	0.152590883943529	0.0494085326517562	28.4412209707767	-0.439745230934646	0.255994776856101	-1.71778985624317	0.0858349524108948	0.360175194068896	-1.23788669014922	-1.30440813882436
LINC01725	-0.113981504379372	0.363464504302082	0.753826874545665	8.74162050444901	-0.282041242071967	0.57608818742343	-0.489579977908251	0.624431147437369	0.859319224097876	-0.49800247691988	-0.848537506900978
TTLL7	-0.132930546343936	0.29053061456884	0.647280067123915	16.911327458513	-0.175496126472204	0.453959404657938	-0.386589912383117	0.69905982716005	0.89134231167599	-0.573433237335827	-0.540550438678456
PRKACB-DT	-0.0875542946960007	0.148538677986053	0.555567701898458	8.76422431102777	-0.241452567595223	0.300160963051655	-0.804410290866743	0.421160059867797	0.733117175095367	-0.392803252293312	-0.731208929379979
PRKACB	0.144960762305872	0.066061008373716	0.0282104873911142	219.256813005449	0.19945155672126	0.113469855791717	1.75774927472693	0.0787901796931721	0.346147273574235	0.532773227541799	0.543300632612123
SAMD13	0.0372395666494859	0.302341732245565	0.901972126325374	6.01436467192274	0.0571332128024613	0.517510244472709	0.110400158088995	0.912092027759503	0.97035161666513	0.103965707010068	0.131904866123013
RPF1	-0.0552388837222837	0.107696453546118	0.608012357066887	15.7361627543699	-0.0437842427985085	0.214682150091337	-0.203949153573692	0.838393233245161	0.947576761723293	-0.264164768750988	-0.159814478382426
GNG5	-0.148071132763085	0.07914957234509	0.0613761137782166	35.8461142957862	-0.196822524098783	0.153986054641196	-1.27818408334053	0.201184526917921	0.534573865276824	-0.633703616644478	-0.602198076336774
SPATA1	-0.102352174351651	0.101546228153402	0.313484831542434	43.9001956312742	-0.166588739106407	0.187000233927765	-0.890847757820226	0.373010850179899	0.702086775532947	-0.451709413198796	-0.51480209625214
CTBS	-0.122637821580451	0.108729284805929	0.259354146819984	41.5834243822051	-0.164153719539625	0.187747714750469	-0.874331385379569	0.381937812015959	0.708947272993997	-0.532460819990739	-0.507763251409597
ENSG00000289881	-0.0432803792550978	0.173607578703291	0.803128687285388	6.01023845195207	-0.0496484992269954	0.356410791831743	-0.139301335326664	0.88921203473233	0.964954146330717	-0.216561354969741	-0.176766124964701
SSX2IP	0.124264639317691	0.108964017841072	0.254111769210149	108.375740628977	0.186586048718535	0.181895705630794	1.02578589236879	0.304992517306522	0.64467073668923	0.450387833199439	0.506110658499771
LPAR3	-0.159068052727353	0.111036080735996	0.151977941427771	36.7739616318753	-0.17401138549736	0.195110534090597	-0.891860535918372	0.372467689625183	0.701513108911242	-0.677479235311073	-0.53625853831927
MCOLN2	0.166496465270425	0.288430131913719	0.563770182989942	7.01028720096025	0.279198345096521	0.48623981527666	0.574198854813365	0.565833244186868	0.828145346960078	0.618500751590034	0.773822505094029
DNAI3	-0.124494506805808	0.159779407174043	0.43588257984125	10.8829093021797	-0.144869287963016	0.298682800864954	-0.485027217983391	0.62765703851901	0.861043787646135	-0.539851757150708	-0.452018269481668
SYDE2	-0.0499220497647386	0.0916541247473135	0.585974514923615	21.727892236314	-0.040108297305975	0.17493679160285	-0.229273081657006	0.818656673999329	0.939397767805518	-0.242999961096176	-0.149188522712679
C1orf52	0.0740081756023058	0.0457642962917162	0.105843813165171	103.85434120264	0.124011381646913	0.0873158509933507	1.42026195972547	0.155531431357548	0.474628011836735	0.250331108381517	0.325227770082951
BCL10	0.0375030206946067	0.137442263149975	0.78495790038687	10.3253004818489	0.012578297368598	0.257659250077914	0.0488175656988617	0.961064683460669	0.986567308648829	0.105014442824537	0.00311118372722969
BCL10-AS1	-0.187579690210104	0.0829832226991715	0.0237931387060513	57.9506823112574	-0.292855856492266	0.151406173274537	-1.93423986722949	0.0530836427719165	0.285322054031009	-0.790975975676609	-0.879799018707645
DDAH1	-0.0648309274591279	0.0394576751569592	0.100372618571489	795.81179057786	-0.108229709306374	0.0723881697989334	-1.4951297927133	0.134880571867134	0.444764271091861	-0.302347973704898	-0.346105235854132
CCN1	-0.162229069419055	0.100257137381583	0.105634610880005	30.8023057633931	-0.171330089863392	0.209579360519928	-0.817495050268088	0.413645576781731	0.729498802482	-0.69006234601337	-0.528507789946668
ZNHIT6	0.0654028273932372	0.0589258338118445	0.267034481854144	80.9971856563969	0.0494973704683694	0.108161150627092	0.457626145629884	0.647221056119316	0.869469185754694	0.216075658408482	0.109832144340809
ODF2L	0.238810710818915	0.127084032627238	0.0602232080101963	46.3104294166416	0.295048029837103	0.215642799788429	1.36822574241561	0.171241426197911	0.495431716140703	0.906363248323588	0.819638757749293
SH3GLB1	-0.0442666666384867	0.0431574167740476	0.305031875369265	120.573069599738	-0.0551831088844513	0.0939597097012966	-0.58730608108392	0.556998157736859	0.822357060113696	-0.220487485243599	-0.192764870590537
SELENOF	0.00465777484434574	0.038901799655362	0.904695764616553	84.9341307967329	0.0273157764450964	0.0805507446213875	0.339112649715265	0.73452486936971	0.906978417726784	-0.0257331630526965	0.0457124137152104
HS2ST1	-0.0134443770524928	0.0290474519716046	0.643477715300217	494.123068284158	-0.0206173093658839	0.0614954417844792	-0.335265651690748	0.73742470179055	0.907955771650032	-0.097792694362883	-0.0928464539220329
LMO4	0.125034356214651	0.1614440515904	0.438650040514331	36.8615352586557	0.198053283447604	0.268698102299706	0.737084786801714	0.461070790055887	0.758955415666721	0.453451857805607	0.539258682085315
PKN2-AS1	-0.343639472841994	0.135257830360511	0.0110654419967856	71.4520740315277	-0.558287567979583	0.245162238592633	-2.27721679808629	0.0227732825076252	0.188122356722834	-1.41220569780636	-1.64707524881994
PKN2	-0.0642217447964878	0.025852920240282	0.012987219665863	386.977048911146	-0.103616326513054	0.0496972928523154	-2.08494911022555	0.0370739201476476	0.236808149243621	-0.299922990343677	-0.332769455672143
GTF2B	-0.0340743596367771	0.0969916639301025	0.725354106148345	37.6664132187215	-0.0131681742019544	0.186407917312851	-0.0706417108874945	0.943682912827823	0.980774527390613	-0.179914802520669	-0.0713134414792079
KYAT3	0.106637760330574	0.0613538005129593	0.0821968713945039	64.1332184792072	0.147046940363197	0.1136992887649	1.29329692349485	0.195908384302099	0.528554173792929	0.380220228512902	0.39181603322349
RBMXL1	0.0155175437463058	0.0855244118792193	0.856022275303456	17.6298373990597	0.060958450996167	0.167355195194358	0.364245943637262	0.715674361860743	0.899449229784937	0.0174964961431722	0.142962378144098
GBP1	-0.171451709304142	0.184442249624408	0.352594532040154	14.5754309426252	-0.242611456420716	0.327226801617293	-0.741416825338351	0.45844074588646	0.75656654183226	-0.726775059029443	-0.734558897792422
GBP2	-0.227020548822962	0.238161676694797	0.340478454743982	10.3082552617595	-0.399769129312392	0.435289549675501	-0.918398177972365	0.358410444263045	0.690134388789608	-0.947978844855396	-1.18885030899522
ENSG00000286802	-0.417569428959564	0.142373068663659	0.00335785781846446	14.9711656685843	-0.584726040642861	0.263799646415237	-2.2165535420107	0.026653615259406	0.202817320459535	-1.70649987995523	-1.7235002227665
LRRC8B	-0.217075124838692	0.365858094927942	0.552959335294569	7.58629094605775	-0.171103591580385	0.608949287413025	-0.280981676335115	0.778724454071393	0.924365585177796	-0.908388933386763	-0.52785305751949
LRRC8C-DT	-0.0648108957551545	0.103912633601862	0.5328209177362	28.2749100770113	-0.0941307417254742	0.188031711062663	-0.500610993717461	0.616644923781805	0.853936151514216	-0.302268233174165	-0.305349733682473
LRRC8C	0.163147029470025	0.202567260575637	0.420590720628708	40.298461407415	0.25011979177417	0.325219661810844	0.769079551898821	0.441846086299439	0.746275925663646	0.60516759786854	0.689765921781982
LRRC8D	-0.176949409154021	0.0831268181818932	0.0332817268477614	83.9695853294078	-0.283822339055825	0.158392185416549	-1.7918960983423	0.0731496110890467	0.333423713565512	-0.748659842491875	-0.853686075516164
ZNF326	0.00546026040202024	0.0326890876089773	0.867341579367311	127.738934620968	0.0058508974481462	0.0679254615971573	0.0861370288927275	0.931357488199214	0.976617481638516	-0.0225386957043523	-0.0163355282745074
ENSG00000287372	1.3476195199048	0.21317326458956	2.58684819838873e-10	18.5137311844982	1.86409138407936	0.37898849201304	4.91859627235126	8.71670435655572e-07	0.000279726967078561	5.32021655983455	5.35522971249955
LINC02609	-0.07248075049424	0.305661793858171	0.812558047617692	5.37041153578861	-0.328183560109538	0.523034633881556	-0.627460475559745	0.530357436669865	0.804494057787872	-0.332799749032909	-0.98191985083467
ZNF644	0.0674796063484299	0.0223585221455655	0.00254389332045115	357.423159610593	0.082614719279011	0.0482341280045846	1.71278558764779	0.0867519925428496	0.361785302959429	0.22434272626864	0.205563563937812
HFM1	-0.043839354501324	0.0598317913587911	0.463735296443005	105.662163442329	-0.0653802805143603	0.103112986897454	-0.63406446153462	0.526038754469046	0.802325362359674	-0.218786476849538	-0.222241557314077
CDC7	-0.418871964081885	0.18359542461146	0.022519197740675	17.828184930457	-0.551841206781234	0.32639961515771	-1.69069196516851	0.0908956496866919	0.36965627119127	-1.7116849027616	-1.62844092780948
TGFBR3	0.0535800639699299	0.0356135327746832	0.132456257388112	348.448334831572	0.102135712170597	0.0694343828302917	1.47096737966596	0.141299938866846	0.454491376682084	0.169012591214602	0.261992367225776
BTBD8	0.122933916988904	0.0719205341217729	0.0873950123044292	176.671908991456	0.17049291509973	0.116441519938699	1.46419348690645	0.143141089301156	0.456565100113286	0.445090605120544	0.459590674792701
ENSG00000273487	0.514164424556722	0.169620347228954	0.00243530444227406	5.48359640979036	0.722015969324869	0.325996557531717	2.21479629966528	0.0267740493314154	0.203098496367394	2.00246826774567	2.05386336924468
GLMN	-0.0534258662827951	0.0528002698561478	0.311610564911223	74.1181088096444	-0.0810322738842253	0.0923386514427405	-0.877555309917794	0.380185090747796	0.707468711036696	-0.256947660658466	-0.267486348900128
RPAP2	0.0178847380427635	0.0245836958979663	0.466917242387414	241.982538188793	0.0170851406127798	0.0498331816856746	0.342846674341309	0.731713810570721	0.90615897305375	0.0269196250891115	0.0161389929318134
EVI5	0.206350213747457	0.0413229488382683	5.92645497585714e-07	250.281083489926	0.273183891057067	0.0766649476724981	3.56334804041177	0.000366154694294634	0.0174665685251359	0.777147218185565	0.756436686362282
RPL5	-0.200595518905059	0.0854814113551708	0.0189427036853403	52.2096275783587	-0.287840596546761	0.147542242182394	-1.95090295693709	0.0510685908451579	0.278989184213436	-0.842788297256781	-0.865301543170688
DIPK1A	0.2306821827058	0.0484052957494099	1.88255722979186e-06	178.301471269747	0.300638105961744	0.0882314829812781	3.40737904207659	0.000655899725100911	0.0248959788129701	0.874005883883668	0.835797838783439
MTF2	-0.029695196077245	0.0363795955476538	0.414351644619819	130.122164815778	-0.0274165830113417	0.0742489952767157	-0.369251905822616	0.711939969954083	0.897392642006039	-0.162482594713063	-0.112500929346075
TMED5	-0.0331195886353506	0.0600284046865805	0.581132018135261	64.7414223139955	-0.0342601984832725	0.114318533212211	-0.299690675873832	0.764413111471685	0.918809909175315	-0.176114130022535	-0.132283582482048
CCDC18	0.104316603286294	0.0611082728002584	0.0878075094795037	45.4475188881159	0.0669199785481924	0.131495224105175	0.508915658371495	0.610811343871748	0.850557808231664	0.370980360807594	0.160195203717945
CCDC18-AS1	0.0688844312144584	0.0354680965931371	0.0521187139822812	448.272789594512	0.0801023621586936	0.0632947182113805	1.2655457583551	0.205675756136737	0.540607162444289	0.229934935526181	0.19830116153242
DR1	0.0128201285730997	0.0921857755168793	0.889396096379668	25.2871161231474	-0.0152178929613556	0.177617019280765	-0.0856781237686475	0.931722292873044	0.976650634316873	0.00675885156710582	-0.0772385077559213
FNBP1L	0.0252970378820729	0.0513603467992791	0.622337477622015	124.199822274765	0.00374742462277016	0.0979997349227506	0.0382391301948328	0.969497022313765	0.989998020894943	0.0564258879574777	-0.0224159799679189
BCAR3	0.0284193703347318	0.0394794924396104	0.471616455934054	403.795367523734	0.0174838329918748	0.0683019730091774	0.255978447204235	0.797967479636521	0.932247611795358	0.0688550076784584	0.0172914821498213
DNTTIP2	-0.571099569803981	0.115097539440642	6.98160277567079e-07	11.0515855284608	-0.873672098170921	0.217377691784103	-4.01914332147129	5.84101335128325e-05	0.00528639950194148	-2.31765981576197	-2.55874873351776
GCLM	-0.130207694615904	0.0823275667360145	0.113745311750867	68.3145450683811	-0.200959674230525	0.141903456128541	-1.41617180943422	0.156725207487892	0.476520226039843	-0.562594337051084	-0.61415722371485
ABCA4	-0.457534725856305	0.191498330329836	0.0168834480274763	5.42664954328901	-0.606532563749221	0.336262190545493	-1.80374892212916	0.0712706764065502	0.328977427545109	-1.8655903891645	-1.78653574609244
ARHGAP29	-0.115418676428862	0.0827109711859766	0.162881451650658	141.098117466128	-0.14194162756725	0.140952626684652	-1.00701654808329	0.313926822008519	0.652775052035624	-0.503723451138222	-0.443555361191905
ABCD3	-0.0741353704862299	0.0358441317154137	0.0386145672245445	151.259376549711	-0.107948586684097	0.0681516032710854	-1.58394786773704	0.11320558306592	0.410949740301816	-0.339386321822638	-0.345292602334905
F3	-0.0256802786828314	0.0516204569254848	0.618848776157527	463.049243321369	-0.00823415545591752	0.0929336170564851	-0.0886025500429279	0.92939778141716	0.975561707986683	-0.146500347555968	-0.0570508076682382
ENSG00000288736	-0.123635047283943	0.115164346965091	0.283023005703102	11.6474922350326	-0.162875593600629	0.241153155800708	-0.675403119066921	0.499419684394329	0.785366515608411	-0.536430492613839	-0.504068607515743
SLC44A3	-0.275003607497978	0.0534061658740666	2.61480301497459e-07	153.178884522815	-0.394526231002316	0.102921716935954	-3.83326515285225	0.000126453522679014	0.0088022120250071	-1.13898578914883	-1.17369480542831
CNN3	-0.0683395036868563	0.0523512496484935	0.19175549264176	415.883574776778	-0.112997757872995	0.100119194793072	-1.12863230778615	0.259052975845224	0.60270687410357	-0.316314620321113	-0.359888104180942
CNN3-DT	0.114275901818469	0.072467205788507	0.114811026223282	44.7673822804203	0.124719683255764	0.137445890941897	0.907409325961493	0.364190379536419	0.695196452488068	0.410625502915372	0.327275238281744
ALG14	-0.111237452104439	0.0503698079690452	0.0272153396335398	77.6557671384982	-0.202477867493797	0.1078950444286	-1.87661878787944	0.0605703604804609	0.303813591174872	-0.487079183272294	-0.618545823694476
TLCD4	0.0123260684148853	0.0348928840589606	0.723897650856929	162.442503395899	0.0292244988936539	0.0619598085236091	0.47166864440064	0.637163321403438	0.867074917674511	0.00479213823695289	0.0512299057904929
RWDD3-DT	0.0251844098491182	0.0807155945536567	0.755029748714532	81.9407744168817	-0.00595845227195724	0.150511026275991	-0.0395881445989961	0.968421479270147	0.989665252487761	0.0559775477096794	-0.0504724943609865
RWDD3	0.125135717379905	0.0599502066636281	0.0368585369949554	120.422857757097	0.174946774780028	0.103814856540891	1.68518052819463	0.0919537466577133	0.371711108733728	0.453855347849379	0.472465325850027
PTBP2	0.0855345102662209	0.0342484083146815	0.0125081627387806	368.844213679115	0.110172295665308	0.062888025250778	1.75188034965282	0.0797943841212784	0.347853258349012	0.296214176777995	0.285223500583024
DPYD	0.643649460927236	0.240448467894482	0.00743133052669515	18.8191355468135	0.881624150254293	0.384563899404794	2.29252967223086	0.021875097352233	0.184818191656108	2.5179114639864	2.51523839739184
SNX7	0.234432474588836	0.0699438111622308	0.000803095253638818	67.6075133359252	0.299922468140913	0.128753873301416	2.32942482001132	0.0198365714675671	0.17822112688889	0.888934731951461	0.833729163996177
AGL	0.0475646619142607	0.0482801907994113	0.324535830205596	189.867782353296	0.0657812569063532	0.0882821183677487	0.745125492258062	0.456195859585782	0.755775727700065	0.145066982137619	0.156903532034852
SLC35A3	0.117917196049575	0.0922480484731516	0.201156981004446	33.1966108064167	0.142981440246173	0.164860089739402	0.867289593692365	0.385783357004539	0.712153353497724	0.425120462252326	0.380064002594472
MFSD14A	-0.111926982521314	0.0409578865543625	0.00628111605291516	83.7096287318748	-0.137851148077433	0.0787563679728949	-1.7503492304886	0.0800580707991508	0.348328533008036	-0.489824008249309	-0.431731123369258
SASS6	0.160166120745358	0.0803031299660455	0.0460953626094499	21.5914735572263	0.258493552099607	0.142972511763313	1.80799476005245	0.0706073161191603	0.32794107721943	0.593301445888262	0.713971723034453
TRMT13	0.0915092429780607	0.0565305851206547	0.105499699762201	73.7317896365242	0.14356610874662	0.109166496885184	1.31511143842617	0.188472452911644	0.519467311167757	0.319997892734661	0.381754087928945
LRRC39	-0.119296639651611	0.0888213240112312	0.179236973431857	24.017968228896	-0.201565822073528	0.167500671717905	-1.20337321639518	0.228831927653511	0.567383460346404	-0.519160522590387	-0.615909398800727
ENSG00000285530	0.0890348214384708	0.119123239095733	0.454811443876205	15.9106040809929	0.18221925221254	0.251559830976729	0.724357507734994	0.468846279850963	0.764014421557131	0.31014792255306	0.493487678592763
RTCA-AS1	0.222552850681242	0.0687035171441601	0.00119814004714773	58.2605912581931	0.312986868554792	0.120304946048162	2.60161264217261	0.00927865884269172	0.119867029148039	0.841645319300359	0.871494070992672
RTCA	-0.155855563073234	0.0605104550412016	0.0100043213696519	36.1124766232238	-0.238160217887956	0.108912736129165	-2.18670677417845	0.0287639367736232	0.210003509433071	-0.664691225347736	-0.721691823615003
CDC14A	-0.0225649019210324	0.0389601121737648	0.562467998800514	584.13963786749	-0.0547396697052839	0.0662307878139595	-0.826498846111361	0.408521172353156	0.726439064427764	-0.134098916467043	-0.191483033014427
EXTL2	0.167065347197725	0.0586774342207105	0.00441081074051134	58.2316711967445	0.257691338381951	0.103909867478927	2.47995060174831	0.0131400585412617	0.142157978324994	0.620765309156765	0.71165278565663
SLC30A7	0.0422468381566437	0.0410665268851785	0.303601189478167	87.2778984973235	0.069586165445614	0.0764585447435263	0.910116268613729	0.362761195741212	0.694114195969628	0.123898234369517	0.167902277676688
DPH5	-0.0662901688537694	0.0555196452872257	0.232479994520735	45.9159201429104	-0.0901730020410954	0.101859902051778	-0.885264959269825	0.376013744232617	0.703736419038199	-0.308156799725448	-0.293909203205612
DPH5-DT	-0.134894396384101	0.0639616217659509	0.0349454776085526	90.2545457669941	-0.207010855800945	0.112983523444935	-1.83222163275725	0.0669184071491706	0.319434722429442	-0.581250767222012	-0.631649209721574
S1PR1	0.0181147405801283	0.0604505831254728	0.764435012853585	75.160292981931	0.0481910809906086	0.115719848369163	0.416446112484282	0.677083591684344	0.881307182391494	0.0278351999410469	0.106056088871342
COL11A1	0.0917787885799094	0.138697629920304	0.508151641747661	127.485767849317	0.11644494614709	0.223549345806245	0.520891464598672	0.602442381691991	0.846081702021206	0.321070877308353	0.303355680749084
RNPC3-DT	0.0237921176618069	0.109442280877921	0.827901146837486	16.1039576186033	0.0370081615782777	0.203980475143501	0.181429921428717	0.856030134677859	0.955052583885222	0.0504352274907222	0.0737299278400785
RNPC3	0.0252545118348199	0.0432680954496899	0.559438893337403	449.06607935261	0.0306012597273898	0.0744463744599886	0.411051041093163	0.681035108587232	0.88359798442385	0.0562566038275582	0.0552096708922433
AMY2B	0.200426987136203	0.0403118049095765	6.62937573416101e-07	86.832324055362	0.317554297032545	0.0921907934871135	3.44453372208943	0.000572045273499328	0.0228818109399731	0.753568533403589	0.884697012284356
NTNG1	0.120196584035037	0.351731232109495	0.732555226984917	54.0103874222825	0.147131675672828	0.593431885585286	0.247933552690239	0.804185818934922	0.934632227170864	0.434194059183922	0.392060975278704
VAV3	-0.185053437737031	0.0806328843509219	0.021732436206529	635.965626085049	-0.263000137474357	0.143351268549661	-1.83465511073064	0.0665568074211483	0.318644434873386	-0.780919681252704	-0.793495903654086
VAV3-AS1	-0.248102574086647	0.167090742810401	0.137586917913605	9.32450691446297	-0.478452652765009	0.319714966323275	-1.49649751548143	0.134524054867799	0.444219942005343	-1.0319004066801	-1.4162986304802
LINC02785	-0.0674562676248437	0.15427759346637	0.661937620134576	11.1891410693785	-0.232250193936301	0.29720423073065	-0.781449824470312	0.434537976549181	0.741740356488689	-0.312798708123072	-0.704607878098131
SLC25A24	0.159465376379795	0.195277278275192	0.414151343874481	26.6499948242261	0.223489868253842	0.326118663472418	0.68530229418392	0.493153184402888	0.781468142174705	0.590511981362803	0.612787526049367
EEIG2	0.0437277855492004	0.29270599588824	0.881244724512189	6.46211626187072	0.11407274619959	0.548251497635791	0.208066456163827	0.835177078070533	0.946602211715282	0.129793465810002	0.296498426871648
PRPF38B	-0.0296280746972758	0.0647916070825496	0.647467932933943	87.1279219151521	-0.0405603328963109	0.110831358179699	-0.365964412621809	0.714391630840829	0.898717910501827	-0.162215403541039	-0.150495209700779
FNDC7	0.0939033051422162	0.204354478025965	0.645866641297845	5.57295020943979	0.336723168283099	0.375483577903006	0.896772024394849	0.369840578819007	0.698708719952419	0.329527975039772	0.940107947120361
STXBP3	-0.0555630672674705	0.0484850424137668	0.251801905356077	136.347011608145	-0.0852609221323649	0.0869646995228732	-0.980408402491402	0.326884563776582	0.663543709103701	-0.265455251476896	-0.279709987395028
AKNAD1	0.106734441415523	0.151142108602238	0.480072474231921	7.1763259675731	0.211601012063489	0.299875927889026	0.705628536285166	0.480419173312648	0.772286341413776	0.380605088484673	0.578420732771478
GPSM2	-0.0580645729348526	0.0489253161928336	0.235306456939389	178.332766675454	-0.0730489159890313	0.086735292761527	-0.842205216161252	0.399673094587054	0.720909354829033	-0.275413035887755	-0.24440907333596
CLCC1	0.0382836974465954	0.0371248981180105	0.302440694582671	96.1516321215659	0.0356843099140566	0.0753759523671707	0.473417698793795	0.635915205272858	0.866147498935576	0.108122095504376	0.0699031058358058
WDR47	-0.0330866318399504	0.0724669929687635	0.647976407705557	68.3568586064008	-0.0614891055195975	0.125947003944123	-0.488214118589731	0.625398185129613	0.859511619041283	-0.175982938369545	-0.210993443575295
TAF13	-0.264710407026987	0.159599897108338	0.0971989263053924	13.7865142672929	-0.468165078829388	0.301550055988508	-1.5525285753793	0.120535800803974	0.424216260732405	-1.09801147814712	-1.38656062026998
TMEM167B-DT	-0.406578868224845	0.139421339246098	0.00354336660491039	10.0256450223364	-0.660701885803309	0.263040142227435	-2.51179109092801	0.0120120174170105	0.137540319005718	-1.66274957557743	-1.94312153224627
TMEM167B	0.221538890057668	0.0922734342667829	0.0163549981074631	18.9674835860348	0.355516915812052	0.173071475567204	2.05416238953833	0.0399599772410881	0.246606153253568	0.837609029707931	0.994434522015637
SARS1	-0.385772978963993	0.175411083965131	0.0278600890294514	24.397138490103	-0.61495870380681	0.312445032411858	-1.96821405371612	0.0490434139212545	0.272777397781639	-1.57992723284311	-1.8108929600122
CELSR2	-0.0482314466329647	0.247937338458217	0.845760288266003	11.7590577127699	-0.00785093816694615	0.411829746632124	-0.0190635529151302	0.984790406703206	0.99629150552764	-0.236270149635007	-0.0559430518724132
PSRC1	-0.134856132979856	0.255765665832318	0.59800998531892	14.2150452647463	-0.219061095712194	0.437240884274458	-0.501007805058525	0.616365629898815	0.853794654997031	-0.581098451464642	-0.666482510532709
SORT1	0.0926250764717619	0.0586748968064901	0.114424375342018	279.92422399004	0.122202411932891	0.103979002066162	1.17526048052599	0.239890520061754	0.581578481225402	0.324439709322796	0.319998630524663
PSMA5	-0.193299008824524	0.0956947808606992	0.0433882096725549	23.6005057457356	-0.319348686293521	0.188611221481333	-1.69315846525667	0.090425308147948	0.368805705097928	-0.813742960569752	-0.956381121354734
SYPL2	-0.0690202346429697	0.108470062518647	0.524576496102114	20.0526107167493	-0.0640292717431383	0.194989230817868	-0.328373374645216	0.742629371831281	0.910078695561333	-0.319024417141149	-0.21833623299912
ATXN7L2	0.0719825224568627	0.107315362069102	0.502375391222672	11.6300055699013	0.140551861908525	0.227384068274015	0.618125372526757	0.536492698318718	0.808201952444287	0.242267557866116	0.373040886565015
CYB561D1	-0.0413142077534205	0.0993081723798692	0.67739520710041	20.090271190283	-0.0385834411765415	0.185510106115279	-0.207985656331657	0.835240167050824	0.946602211715282	-0.208734584003851	-0.144780662567034
AMIGO1	0.123269200281647	0.367805476341375	0.737513588286282	5.59149583786677	0.270279505304909	0.64518776348757	0.418916043670621	0.675277491391681	0.880420969548967	0.44642527279259	0.748041057451852
GNAI3	-0.144465026176909	0.0535561031085801	0.00698723230007239	58.5283531053885	-0.200008770464768	0.101719644240043	-1.96627477375735	0.0492668791516595	0.273554201188137	-0.619348729339626	-0.611408472058534
AMPD2	0.346858979166184	0.123536426601383	0.00498894696821286	35.0976212801194	0.576431790720441	0.231496673496162	2.49002191701039	0.0127735218043658	0.14090791240441	1.33647275245062	1.63302714324258
GSTM4	0.0561778619334545	0.0685694673459581	0.41262444523061	26.2408977690791	0.0609822530958733	0.134220742353739	0.454342987726551	0.649581980109591	0.870267904197382	0.179353687939287	0.143031182226433
GSTM2	0.167220244733172	0.0659521343678676	0.0112293694917332	79.3047473706359	0.219209293356331	0.117493815358651	1.86570920935023	0.0620820605084691	0.30714740517855	0.62138191230257	0.60041378460125
GSTM5	0.326622088814115	0.21893914163045	0.135741191072565	54.79667798952	0.445645674082399	0.377762386786044	1.17969837567445	0.238120200168219	0.579550564069534	1.25591543295313	1.25496727254073
GSTM3	0.0945734474705389	0.103935277175027	0.36286135195611	64.7432587273794	0.146652021080962	0.181796163618521	0.806683805433292	0.4198486766787	0.732021178144868	0.332195621536456	0.390674450793967
LINC01768	0.296299162448234	0.250430651469075	0.236746323291782	5.52383480312068	0.269487092019481	0.473149910216518	0.569559638923234	0.568976409866062	0.829702648707724	1.13520846538756	0.745750449916952
CSF1	0.00510465646279363	0.0688714834295153	0.940916032278741	76.6028975726914	0.0396798739238758	0.124940043545566	0.317591324589257	0.750794955673059	0.912532307800984	-0.0239542541052958	0.0814529740616033
AHCYL1	-0.0121108187671389	0.0345499375218701	0.725940346339279	1463.94048131413	-0.00464215773104387	0.069151282252578	-0.0671304649722647	0.946477841050425	0.981944681530639	-0.0924841771454245	-0.0466675175275471
STRIP1	0.0187897213907827	0.0598121484551289	0.753410481255641	69.561583298185	0.0264741232759222	0.108384857454551	0.244260350547802	0.807029189207958	0.935983345306675	0.0305221070632672	0.0432794697874203
ENSG00000258634	0.154038378238657	0.144714081586896	0.287132796841115	7.05067452944137	0.229279600270116	0.298276799936481	0.768680635969482	0.442082923037898	0.746284558473714	0.568908641345535	0.629523746939913
KCNC4	0.0920755092359048	0.122513010833765	0.452317518568205	22.3817298893779	0.0773310769637295	0.228194341942791	0.338882534533291	0.734698222189149	0.906978417726784	0.322252038063325	0.190290282783067
RBM15-AS1	0.136257371246509	0.112767237266212	0.226929438712051	18.116080056655	0.123308692697901	0.205825501317978	0.599093367480262	0.549110624312738	0.816921816618314	0.498127496795469	0.32319652624732
RBM15	0.161468297386336	0.0953492204930463	0.0903715202155363	15.8190291446343	0.208273852422569	0.200909993021639	1.03665252927532	0.299897822878542	0.640263601933137	0.598485041682108	0.56880300287793
LAMTOR5-AS1	0.20632601377636	0.0494217353647662	2.98243900998407e-05	53.3573292924888	0.270122083235709	0.100521148809401	2.68721643589539	0.00720502495377006	0.104665588834602	0.777050884965906	0.74758600175743
SLC16A4	0.076688369843366	0.101079669307014	0.448036626027975	12.3965969850897	0.197034593782647	0.21931579184349	0.898405865471175	0.368969210567711	0.698175555437639	0.261000201312109	0.536313983573585
SLC16A4-AS1	0.115989143192831	0.0980499942031363	0.236825315638899	13.4288328586357	0.23234862343437	0.232038736055862	1.00133549847657	0.316664636363227	0.655736393741914	0.417445430798051	0.638395288740256
LAMTOR5	-0.206927683562491	0.109234573816234	0.0581795779499066	20.1435456162391	-0.253943967786883	0.230311338410123	-1.10261166271665	0.270195843316923	0.612681115727469	-0.867994848389148	-0.76731748021656
KCNA2	0.550767603920238	0.121377080265379	5.68825775128284e-06	94.7370205657597	0.836444311237973	0.217126055320886	3.85234425229072	0.000116992389171843	0.00851111536993203	2.14817514085274	2.38463826539073
LRIF1	-0.30819079601252	0.0775273269516943	7.03042599861369e-05	45.9669230608846	-0.433600656070627	0.14194573550958	-3.05469308052134	0.00225290946016764	0.0524403158522893	-1.27109457176701	-1.28664618336361
CEPT1	-0.163151797768668	0.0672948782192972	0.0153323910940146	67.5884592299926	-0.232570064280273	0.11835539947074	-1.96501440002126	0.0494125709015764	0.274147544648432	-0.693735465804799	-0.705532518602737
PIFO	0.8204389559187	0.12740982976303	1.19970912883543e-10	8.66099156298771	1.15927425198397	0.249515347308455	4.64610399516168	3.38262528062313e-06	0.000796044482706643	3.22166029021707	3.31783399590464
WDR77	-0.0616107118060166	0.125915309539306	0.624627348684066	8.05445455791233	-0.10722494654333	0.238641041892268	-0.449314777094107	0.653204599386009	0.871871047229926	-0.289529208731357	-0.343200795459026
ATP5PB	-0.0983228507605687	0.0971662329535372	0.311584197849443	42.5622113892594	-0.145308623795168	0.167944583491807	-0.865217685345929	0.386919320298124	0.712387638885059	-0.435669819059651	-0.45328824562415
C1orf162	0.0161408081191009	0.129764832777482	0.901010392062766	7.28871803752588	0.0641713694932762	0.232499688885607	0.276006259624929	0.782543258430963	0.925909587687367	0.0199775347976868	0.152249874269962
INKA2	0.694281956754167	0.259729407621265	0.00751544670808946	6.16767681746128	0.977241354187314	0.518592640274582	1.88441037973445	0.0595094869033274	0.300589810412053	2.71946506596401	2.79163644853846
DDX20	-0.0177111341282422	0.163650474487938	0.91381691606673	8.68571412594047	-0.0383203337236679	0.326116537164941	-0.117505030737789	0.90645985771082	0.969732150118597	-0.114777443847094	-0.144020105008089
KCND3	-0.11770986079037	0.125074487333825	0.34664435362156	223.814297443994	-0.179671533310553	0.20274982754006	-0.886173544463572	0.375524017277717	0.703736419038199	-0.512844006096348	-0.552620173677948
LINC02884	0.146290681735038	0.0855834999998034	0.087389325140236	227.54111330091	0.188828182758339	0.13898423237998	1.35863025269001	0.174263783704315	0.499615152468005	0.538067259505078	0.512591934394907
CTTNBP2NL	-0.186643324157773	0.062518684275947	0.0028320706642724	50.5508680414958	-0.306030394083522	0.116319475300447	-2.63094716764378	0.0085147271546126	0.115410930137712	-0.787248568059534	-0.917882296247657
WNT2B	-0.267160777212156	0.116524823535524	0.0218631495812375	13.2442136363457	-0.451706712599801	0.234850250637385	-1.92338186301214	0.0544321104001089	0.289593594140745	-1.10776570670989	-1.33898486858724
ST7L	0.0284916338167625	0.0356871911654314	0.424654978059249	142.045440937299	0.0105117033456519	0.0657935611359478	0.159767964587474	0.873063860424018	0.958710209077983	0.0691426681000287	-0.00286266341489827
CAPZA1	-0.0807249714169839	0.0263349020047737	0.00217435294708339	208.11139954111	-0.110872264120038	0.0575430879871317	-1.92676945222043	0.0540083680537573	0.2882079202264	-0.365617653727119	-0.353743997191018
MOV10	-0.132613101350426	0.0414930339149447	0.00139331225254966	79.8718031264086	-0.189695200630513	0.0857219064768215	-2.21291392628797	0.0269035803900054	0.203250956071957	-0.57216957887249	-0.581595316211083
SLC16A1	-0.132968148419188	0.121243290282613	0.272770277159019	20.4366611499841	-0.197070060461064	0.231329249117579	-0.851902909868948	0.394267981666873	0.717405141899001	-0.573582920530089	-0.602913622967592
SLC16A1-AS1	0.138696399356909	0.0406132166142069	0.000637689556525195	176.627160871932	0.157205030674085	0.0708548571815195	2.21869095397863	0.0265077568735493	0.202454631674713	0.507836575776214	0.421179748640931
LRIG2-DT	-0.044658091588213	0.0655090249935091	0.495422978601307	36.7889145912381	-0.0678577356137728	0.12205248757305	-0.555971754145192	0.57823016423402	0.83469545499315	-0.222045636925296	-0.229403069396783
MAGI3	-0.0668071686348431	0.0290595186053745	0.0215062381004886	329.955709539381	-0.128484368815028	0.0582043945709682	-2.20746852127063	0.0272813438529623	0.204900305959483	-0.310214829186472	-0.404654829280351
PHTF1	0.133693282566223	0.0793503868095353	0.0920180422554648	70.416265364762	0.169846336728531	0.14515471221298	1.17010556625487	0.241958488745311	0.583809613992446	0.487920587164388	0.457721628278454
RSBN1	0.0805217659180604	0.0431392102294323	0.0619635708241777	71.0462775349566	0.159372304491362	0.0874951513152196	1.82149870130735	0.068531083913579	0.32298361310405	0.276259863591102	0.427444628126597
AP4B1	-0.352425470435506	0.144656472209472	0.0148386824135372	14.605976894096	-0.545695462343581	0.276334199489204	-1.97476629151326	0.0482946760283073	0.271681603792709	-1.44718026173052	-1.61067559149404
HIPK1-AS1	0.0257376029861716	0.134002701236082	0.847689103218322	9.37236867128138	-0.0154154334032977	0.268147790566112	-0.0574885713984543	0.954156009756034	0.984343697649538	0.0581796526531831	-0.0778095325394287
HIPK1	-0.0225684013077113	0.0537627373398367	0.674647815185722	62.8559018099799	-0.0402224484600821	0.101755745401462	-0.395284298703632	0.69263308571759	0.889089015484761	-0.134112846532673	-0.149518496349572
TRIM33	0.0816939171527924	0.0319151983641582	0.0104757041147542	207.925612750609	0.108702921416894	0.0570662575719602	1.90485456803997	0.0567989783078336	0.29517908491226	0.280925865129527	0.280976020402039
BCAS2	-0.28451543279274	0.0846852195900218	0.000780321518236808	28.4696608433608	-0.390859223810888	0.150794130409738	-2.59200555584521	0.00954182306331993	0.12192809199464	-1.17684966724195	-1.16309468746249
DENND2C	0.159371101898701	0.112426991223255	0.156321613794271	14.7411118527628	0.210270283974726	0.191249334649059	1.09945629019087	0.271569089468092	0.613582078985772	0.590136701398252	0.574574033273781
NRAS	-0.0206578724939264	0.110180237923456	0.851275184967295	10.4326255013541	-0.00356587449557597	0.222520660819907	-0.0160249141919542	0.987214515594595	0.996624142373641	-0.126507573322033	-0.0435563348477703
CSDE1	-0.0214060140165236	0.0508914499492762	0.674031835870896	97.6450124982206	-0.0202947633865615	0.0842726700764092	-0.240822598455234	0.809692613963608	0.93673574020206	-0.129485712483569	-0.0919140790310841
SIKE1	0.0322418187164982	0.0718151945366801	0.653463837186235	26.3503341003523	0.0769723161405198	0.14329580384741	0.537156804832083	0.591159305518047	0.840939894611608	0.0840710902976508	0.189253222627738
VANGL1	-0.0602049567892606	0.117657641688766	0.60886371364358	10.4854362120705	-0.114085022556126	0.236274190357321	-0.482850125879569	0.629202156493087	0.861887315646332	-0.283933296807644	-0.363031030632841
SLC22A15	-0.0135090359172828	0.0821795996584617	0.869428622681576	114.72266691467	-0.0357216329547461	0.142944599757307	-0.249898443280787	0.802665887121761	0.933689576365281	-0.0980500829605685	-0.136508111365749
ATP1A1-AS1	0.122259611410208	0.0586872273602341	0.0372293032473392	97.388351898742	0.176110671763562	0.0960833926238364	1.83289397839052	0.0668183394268565	0.319199000460431	0.442406385905191	0.475829771208727
CD58	0.111097235101871	0.0791946938115534	0.160665494476468	26.08572585498	0.131716953778377	0.148573346078154	0.886544977650903	0.375323928475598	0.703736419038199	0.397972132471091	0.347502057894152
PTGFRN	-0.0679933964139532	0.0725326278808327	0.348543546858885	43.663892160002	-0.048910336461428	0.141583050151856	-0.345453332224223	0.729753588669871	0.905418342212513	-0.314936865454698	-0.174632337932247
TTF2	-0.1302451420518	0.108532102554986	0.230115655880384	36.2142489229385	-0.186168149153048	0.185094951184241	-1.00579809423186	0.314512704239991	0.653435066771185	-0.562743404669939	-0.571399764421595
TRIM45	0.0210455674105233	0.136714792985822	0.877658819876511	8.20546387392897	0.0659846952146722	0.267136677023369	0.247007247188673	0.804902615385512	0.935005097107849	0.039501990107937	0.157491605620306
MAN1A2	0.196565798967687	0.0656640104508602	0.00275789474937736	121.446246699779	0.264982524693736	0.117995474808286	2.24570073661104	0.0247231829725351	0.195679004244504	0.738198238683417	0.732729219647902
GDAP2	-0.0438425654152579	0.0472436334421307	0.353402369835703	68.4879917053652	-0.0789041295359948	0.086566343864715	-0.911487375039257	0.362038634660321	0.69371495744385	-0.218799258587006	-0.261334579906531
WDR3	-0.514678412106178	0.157230744161076	0.00106263671286609	10.6404699714309	-0.766549706368905	0.304186401729167	-2.51999991456359	0.0117354862791327	0.135601527218784	-2.09306319305924	-2.24909294867612
WARS2	-0.0223776970195054	0.054028662154731	0.678740854738922	56.1522076691253	-0.0337066509966826	0.100018225406239	-0.337005089420235	0.736113063500578	0.907690522511406	-0.133353706862136	-0.130683457816012
WARS2-AS1	0.092813060871578	0.0444626022820811	0.0368482852099701	179.307746236179	0.12720066621631	0.0772415395520419	1.64679092304482	0.0996010277172542	0.385094882630786	0.325188021889256	0.334446948256692
PHGDH	0.0755297955870773	0.0765277347725179	0.32366236054068	79.201483849355	0.127439027432219	0.142245294480343	0.895910320954974	0.370300661431879	0.69911022053993	0.256388245873221	0.335135972541404
NOTCH2	0.0444653399139485	0.0383588285798932	0.246376946859292	484.932803346255	0.0840147878080789	0.0654992469643076	1.28268326281462	0.199603066030359	0.532878671270311	0.132729460499606	0.209610703960618
SEC22B	0.0303249074569632	0.051002799306851	0.552128669448847	47.9352624099873	0.0472469832739514	0.103165443518922	0.457972957439819	0.646971869839856	0.869469185754694	0.0764404103811136	0.103327011276071
ENSG00000290569	0.211328956513372	0.115339485205721	0.0669165264094414	67.2668396091453	0.310401361199112	0.195592590169355	1.58697914338344	0.112517368417351	0.409688676100426	0.796966180719433	0.864020215191203
NBPF8	-1.92199016484146e-05	0.0865542084043024	0.999822824759857	20.9276084710608	-0.00808991541081016	0.170109046613732	-0.0475572320923061	0.962069117282744	0.986808882014652	-0.0443509523220156	-0.056633856892383
ENSG00000290999	0.438356241470345	0.0607744411332863	5.47973089366078e-13	89.7565963655661	0.582679481841371	0.115795240840983	5.03198125941584	4.85436728252464e-07	0.000190399072303466	1.70069739686732	1.65108717406298
NOTCH2NLR	0.397892027925279	0.177126641307107	0.0246802984969873	6.33604978147413	0.617190246974636	0.351913852907551	1.75381060414457	0.0794629654412657	0.347648848361707	1.5396208420185	1.75084650433052
NBPF26	0.253699411264543	0.195070366644985	0.193411397033491	117.99030942525	0.359777635377917	0.330418763191307	1.08885352606205	0.27621848316544	0.618785496159925	0.965630941029063	1.00675086819652
LINC00623	-0.0877776148242135	0.135140514520711	0.515996835330626	28.9456286055656	-0.14751514865291	0.233649596402555	-0.631352037085298	0.527810369300548	0.803490063451841	-0.393692226370143	-0.459666587025075
SRGAP2C	-0.256986881747172	0.221597718915971	0.24617095710239	8.69903933817112	-0.304575889888173	0.410565553651492	-0.741844724135605	0.458181419550364	0.756297915928121	-1.0672663150915	-0.913677800524685
NBPF15	0.123917076915352	0.147417056798262	0.400578525213117	19.3801813833803	0.143994119539925	0.261515244236253	0.550614630364877	0.581897877436451	0.837382595740185	0.449004285875544	0.382991327089608
SRGAP2B	0.577339719637731	0.341308416489128	0.0907321043179989	8.06919657420821	0.850170940035906	0.551481423371188	1.54161301542822	0.123167660833555	0.427306759703606	2.25395119529282	2.42431745796804
NBPF20	0.169473303097085	0.123591749271615	0.170301784512901	15.3528760134742	0.220503728758016	0.223184977650031	0.987986427580179	0.323159295313824	0.66110065487379	0.630350698480218	0.60415557381537
NBPF25P	-0.00674216926369129	0.166946564598562	0.967786034742076	5.45895384466619	-0.0406709108018343	0.31671101559525	-0.128416470533538	0.897819397471177	0.966035298667698	-0.0711131065019026	-0.150814854245164
GPR89A	-0.12940800872154	0.0984346536868039	0.188624513463535	25.0000018857263	-0.217066682677794	0.177806983615393	-1.22079953365231	0.222161930435774	0.561060406820735	-0.559411014368145	-0.660717315011244
RNF115	0.0197784264379668	0.0320777647531274	0.537513471159389	273.50447942608	0.0130488179381426	0.0612427404599602	0.21306717890382	0.831274564271881	0.94488295335718	0.0344578613708278	0.00447130474203804
POLR3C	-0.122392906320303	0.0689988895893014	0.076089821034372	35.0098608543679	-0.215325166936071	0.133903941185292	-1.60805697748741	0.107822700530592	0.401809756979559	-0.531485881819987	-0.655683162816305
NUDT17	0.06814989667038	0.169734798759636	0.688046075262749	8.0299062080076	0.0303980163246584	0.311090849489679	0.0977142734173121	0.922159181250707	0.973233249066446	0.227010961885971	0.0546221607150714
PIAS3	0.0899383421761538	0.0748680764424728	0.2296383623319	21.3010676951419	0.124552242382417	0.150917831829742	0.825298381724242	0.409202210362232	0.726722191173618	0.313744582290394	0.326791221502634
ANKRD35	0.137617632805703	0.0869765951352095	0.113595356408149	22.6702521898035	0.216343737309	0.172513708842531	1.25406693045176	0.209817679020199	0.545703744292727	0.503542312170649	0.59213039966261
PEX11B	-0.119443862793089	0.111261319683492	0.283027347349522	17.5533807267069	-0.124716276114166	0.202480152730159	-0.615943214347394	0.537931998834245	0.809247797095625	-0.519746576150945	-0.393762506181386
RBM8A	-0.141821007338001	0.183678002722477	0.440044815483276	14.1169052908133	-0.20695346758722	0.314190640834521	-0.658687563186261	0.510096420914584	0.792099578061578	-0.60882364042242	-0.631483319172803
LIX1L-AS1	-0.24148963875336	0.135633221702139	0.0750005739141259	9.73695592534015	-0.390669651895013	0.252509978339879	-1.5471454017915	0.121828188042986	0.425059059838636	-1.00557618713886	-1.16254669708059
LIX1L	0.204583438226287	0.088535261746449	0.0208463043289628	20.6717995724749	0.260905097261928	0.176223041524007	1.48053906575199	0.138729443240756	0.450229044606108	0.77011418605152	0.720942711054397
POLR3GL	0.185425673194789	0.0729339628969602	0.0110101157930928	24.542825484676	0.273531391191333	0.134395596146539	2.0352704927406	0.041823663480285	0.252591918588718	0.693852558318656	0.75744119555031
TXNIP	-0.00809105103767386	0.15243573232181	0.957669408754043	199.108229732381	0.00253504609316549	0.242403106980366	0.0104579768994909	0.99165589379309	0.998088332764875	-0.0764826221804785	-0.0259205696134127
LINC01719	0.346702387253349	0.0723744285899749	1.66450026818789e-06	34.0249900199027	0.492224868759187	0.14783963132365	3.32945140861187	0.000870172463605708	0.0293241889883355	1.33584940446911	1.38961248389477
NBPF10	0.0274842022545456	0.102177032919227	0.787940374219885	50.640334010922	0.0326640148245579	0.173567613212981	0.188191876467625	0.850726240357029	0.952489774422622	0.0651323688486384	0.0611724209560226
NOTCH2NLA	0.0635656712721661	0.0689786779617292	0.35677567592243	143.210889807583	0.0985170521581228	0.116849054380978	0.843113816196708	0.399164792413979	0.720742566353629	0.208762461072471	0.251532005135384
ENSG00000276509	-0.348928571144522	0.178108991557337	0.0501042023031038	5.31406151694809	-0.583715700680208	0.333167331595352	-1.75201961694479	0.0797704348157312	0.347853258349012	-1.43326009768687	-1.72057966051215
ENSG00000290578	0.127344821676089	0.186303683776179	0.494269746407104	7.37140640737407	0.226273467729054	0.344784827638114	0.656274434345327	0.511647563881906	0.792773831711205	0.462649165352709	0.620834001353753
ENSG00000291242	-0.0252688432622762	0.0785232325299298	0.747603567527195	81.7833925383825	-0.0711525232625	0.132524731622264	-0.536899961173332	0.591336717830305	0.841107530549401	-0.144862539866662	-0.238927222452838
ENSG00000289321	-0.278169713577139	0.117918879719316	0.0183246425649383	24.2791921910049	-0.430692561347185	0.21925134673949	-1.9643781794368	0.0494862514086687	0.27434074200644	-1.1515891592588	-1.27823983303076
ENSG00000290557	-0.183607357315248	0.159362502803967	0.249264983563456	12.8412745964151	-0.249125395699752	0.288891474052808	-0.862349422102409	0.388495263972922	0.714062256011702	-0.775163245331475	-0.753388564922975
ENSG00000291243	-0.0557993255510193	0.224222371966113	0.803471333439366	6.4974708341671	-0.0615776078557119	0.401517691619192	-0.1533621285961	0.878112708538329	0.96056332852194	-0.266395728679701	-0.211249274871524
PRKAB2	-0.0766848386826442	0.066214790455328	0.246814049080322	41.3250898437446	-0.111919714438846	0.11971709768916	-0.934868256908805	0.349856197759365	0.683449019419235	-0.349535031455106	-0.356771833342704
ENSG00000237188	0.106825486227615	0.0596954726360611	0.0735331470466661	91.8199784578557	0.14377064951051	0.100228373797451	1.43443063140038	0.151449411587888	0.4696827787439	0.380967512053148	0.382345348352737
FMO5	0.0234558639146977	0.0867029117028279	0.786751429515263	33.3429255520855	-0.00591482082111445	0.160710662771707	-0.0368041592207019	0.970641157718445	0.990022542151281	0.0490966967151509	-0.050346370112571
LINC00624	0.107277480771647	0.12670858384329	0.397191739489591	8.58341581848793	0.156952143156792	0.255760977968557	0.613667277953902	0.539435215621919	0.810785572708045	0.382766774106815	0.420448733571844
BCL9	-0.0139252847255678	0.0466259291675597	0.765199730201825	128.51252402544	-0.0202475929355693	0.0882141612673855	-0.229527693112639	0.818458799090852	0.939397767805518	-0.0997070513809186	-0.091777724691178
ENSG00000289419	-0.157811527549447	0.13212275459711	0.232309376139582	8.38851920893448	-0.261227494089556	0.223854497936983	-1.16695217874556	0.243229682229652	0.584898590083606	-0.672477365040876	-0.788371771627803
ACP6	0.0392544478982077	0.0555042533648004	0.479421601514408	168.913293876523	0.0643425645419727	0.0956513159143703	0.672678299581095	0.501151976107924	0.786256817410293	0.111986377660496	0.152744743141665
GPR89B	-0.116275093093517	0.0673443008962969	0.0842437340441758	33.9491892326793	-0.182957738288522	0.130879747664945	-1.39790717473644	0.162140943863386	0.484403673673307	-0.507132602923765	-0.562119517041044
ENSG00000290705	0.113301389421983	0.166978172851291	0.497429294943997	5.38131637632275	0.201482607935493	0.311467371418049	0.646881909389682	0.517708374948727	0.796821697653807	0.406746245523937	0.549171737123674
NBPF11	0.0278177159975097	0.0646615613784025	0.667046649096619	50.344872934803	0.0485636121059039	0.122957159008343	0.394963680826498	0.692869691918642	0.889171673580597	0.0664599924450187	0.107132954435527
ENSG00000227733	0.0394125915612181	0.125452485213374	0.753396864685103	31.8669123340384	0.0372731591032732	0.218577499815422	0.170526056592049	0.864596444257926	0.957248372634468	0.112615902719238	0.0744959489791063
LINC01138	0.122720237546566	0.0653818244941476	0.0605211272757972	534.161701794514	0.179374578223384	0.112646427983487	1.5923680975457	0.1113020200978	0.408352329595495	0.444240007879219	0.485264656851812
ENSG00000291232	0.108633401069508	0.0801066391523694	0.175064224630099	39.718139511396	0.153969223482002	0.153385833566714	1.00380341457697	0.315473378232222	0.654397546737033	0.388164308152195	0.411826088786954
NBPF14	0.156629518803211	0.0916491859651887	0.0874488071285358	104.339095954604	0.204918105242112	0.150070798217788	1.36547621306529	0.172103424373226	0.496804129529489	0.579223236853551	0.559102635761266
NOTCH2NLB	0.0226442937458354	0.131399402576586	0.863176696417695	9.57376406204697	0.0136764846342881	0.244369907026324	0.0559663208973387	0.955368637121797	0.984924889497467	0.0458660661068773	0.00628568379150062
PDE4DIP	0.311906092860544	0.0475034893586205	5.16980956966575e-11	710.309857229114	0.439961748395897	0.087955968385664	5.00206815376961	5.67185305086895e-07	0.000215904545762422	1.19733522783607	1.23853690313031
NBPF9	0.131250038688078	0.0740397475237263	0.0762789276554506	48.8714435303728	0.194116361676996	0.13347178357447	1.45436253624864	0.145845820884508	0.460806218592358	0.478194726408221	0.527878329385659
ENSG00000274265	0.176494668898168	0.0607282360041171	0.00365726832822226	186.281470057758	0.252708985856593	0.113512140090618	2.22627276390747	0.0259959166549824	0.200594504006389	0.658300763846303	0.697250434704189
ENSG00000289614	0.128338159021099	0.131317651059805	0.328415306388282	11.0585134581663	0.199956789527079	0.239189096996498	0.835977860353757	0.403167358276675	0.723160962762532	0.466603359523779	0.544761095344349
ENSG00000291233	0.30695145814174	0.071317542194238	1.6773362668479e-05	35.8155608544262	0.413916504710906	0.131402172366287	3.14999742589569	0.0016327190111407	0.0432532691131457	1.17761223259855	1.16324862549762
ENSG00000272755	0.632751833261683	0.16003394320529	7.69003629561018e-05	6.43349786426165	1.01217366022529	0.328174452491289	3.08425489108466	0.00204062681523154	0.0498506066281477	2.4745310997928	2.89261431563565
NOTCH2NLC	0.0277006244981967	0.067849897036588	0.683080362375833	166.842325019194	0.0538234616266238	0.117532079097903	0.457946988088159	0.64699052759788	0.869469185754694	0.065993884403887	0.122337458406066
NBPF19	0.131233659963282	0.0842345861918363	0.1192440137111	102.464418829821	0.17670976717958	0.146107419831488	1.20945101476289	0.226489619644635	0.565923452376967	0.478129527351284	0.477561560035707
LINC00869	-0.108680329779415	0.0660697847080859	0.0999837516481968	51.7725673860884	-0.180066342775598	0.116181498492977	-1.54987106476754	0.121172465873394	0.424976539448341	-0.476900004725228	-0.553761438661904
H2BC18	-0.483474508279041	0.181625109825811	0.00776925348048459	6.17245360318016	-0.64893765857018	0.357814401572175	-1.81361525896906	0.0697369795743076	0.325867692011879	-1.9688493041445	-1.90911500050581
ENSG00000290791	-0.0754136279363461	0.104092005623197	0.468764900667905	13.9608550383132	-0.145987468653471	0.2188953570793	-0.666928118537404	0.504818049095298	0.788745372580325	-0.344474702103284	-0.455250563995195
ENSG00000290792	-0.0151681103247257	0.111918569531128	0.892194353983424	11.4170826777966	0.0252722856646592	0.249630160759864	0.101238911146519	0.919360808751881	0.97192996799154	-0.104654387514545	0.0398053504879216
H2BC21	-0.274723346434093	0.162165495613537	0.0902477113152377	7.01686232936423	-0.303642749896345	0.307980888543399	-0.98591426024007	0.324175188524248	0.661940738475272	-1.13787014936064	-0.910980398126587
BOLA1	0.129256310220621	0.113309307238739	0.253978682710386	8.83268739459214	0.168489914517697	0.231712640081486	0.727150294685887	0.467133891426605	0.763417887377739	0.470258258979188	0.453800655480828
SF3B4	0.103387772693297	0.170608813956013	0.544519301500491	9.8873938172902	0.222146715149578	0.313898771353889	0.70770176701052	0.479130479873937	0.771592424249542	0.367282949716397	0.608904909897257
MTMR11	-0.0176529931675496	0.194466859730251	0.927670296509198	5.41490901660409	-0.0396710269700114	0.366125852347988	-0.10835352574968	0.913715265092946	0.970857194006961	-0.114546001176558	-0.147924517243859
OTUD7B	0.0108528297054455	0.0592252404535642	0.854604455559931	409.637670379095	-0.00246657039722635	0.0975186595532659	-0.0252933172843612	0.979821004262066	0.994080072615189	-0.0010724071229164	-0.0403786063857022
ENSG00000285184	-0.00610015696113771	0.0531526248669807	0.908629960516186	79.0030540523601	-0.0173516426205568	0.1064608618886	-0.162986118210404	0.870529364581956	0.958392446720109	-0.068557437657611	-0.0834064798695076
PLEKHO1	0.0217815584225344	0.0593755742467031	0.713735570120183	108.865923984	0.0647734722337551	0.111912852588414	0.578784927160915	0.562734302778104	0.825795921349702	0.0424317615338022	0.153990356287979
ANP32E	-0.0363616241275832	0.0647566430073705	0.574448636325342	42.8280183958633	-0.0588184464014127	0.128030286718733	-0.459410409121631	0.645939474753213	0.869389179630418	-0.189019753585559	-0.203273441889612
APH1A	-0.12612425429289	0.0620688904054948	0.0421532172216132	34.7481739124542	-0.138077767970388	0.118120742276208	-1.16895445549701	0.24242198164968	0.584366542151764	-0.546339319554468	-0.432386207331005
C1orf54	-0.200074845331955	0.0793322745861808	0.0116694521927786	88.0383134924386	-0.299258123635636	0.140011718463114	-2.1373791202661	0.0325671682694282	0.222861817291032	-0.840715643471901	-0.898305878232499
CIART	0.353515754814721	0.130437545510677	0.00672365565827357	14.2696149934403	0.512009842322797	0.239389977501466	2.13881068734242	0.0324510035679646	0.222323226773246	1.36297148784983	1.44680436893252
MRPS21	-0.0635095181265347	0.0598599351744866	0.288704121947391	65.0524610815452	-0.0816365751060954	0.107802011752181	-0.757282482758896	0.4488806432879	0.750526309440515	-0.297087818021849	-0.269233186008515
PRPF3	-0.00518993977035024	0.0358668218213047	0.884947504646722	111.515525746175	-0.0281999596879545	0.0732381437263795	-0.385044708305424	0.700204291903739	0.892318104844838	-0.0649341212401814	-0.114765415001618
RPRD2	0.0378515869942135	0.0293059363632297	0.19649523600783	290.665890978342	0.0360074074820032	0.0486564592357788	0.740033451828441	0.459279696728271	0.75724303103727	0.106401986378658	0.0708370751889904
TARS2	-0.06599179752359	0.0881548472376797	0.454104631836545	21.8229424501099	-0.0865034934715114	0.184848922644335	-0.467968610441682	0.639807037207797	0.867824796666557	-0.306969068104829	-0.283301854573986
ECM1	-0.0299930441855376	0.250371865460072	0.904646344720845	6.33783305172277	-0.0723016888950808	0.453356709804658	-0.159480795875359	0.873290087343211	0.958710209077983	-0.163668243535783	-0.242249084295948
FALEC	0.091144635723764	0.153446061367633	0.552522246047208	11.8131283546705	0.122030416302042	0.272659098991056	0.44755673569524	0.654473132974353	0.872466072280764	0.31854649469057	0.319501447431906
ADAMTSL4	-0.39955808937148	0.155273097649932	0.0100745421253723	7.19566557128193	-0.585732128518562	0.29119389739634	-2.01148490320637	0.0442742633555092	0.259184327769399	-1.6348018466837	-1.72640849362872
MCL1	0.0230648163341348	0.0744553989269034	0.756728028214045	147.781338761609	0.0248003378989433	0.131963681556221	0.187933055568608	0.850929129799439	0.952489774422622	0.0475400472330379	0.0384411039159526
ENSA	0.132235499960352	0.0413190439921658	0.00137259670726537	305.44692398485	0.151591684517092	0.0768924856816224	1.9714759273717	0.0486694638343211	0.272379242703374	0.482117568168091	0.404953401557084
ENSG00000288880	0.0316113772450945	0.0699545363650773	0.651352123725574	26.5644943995882	0.0344157347915412	0.134234293075147	0.256385562907347	0.797653134526484	0.932124659398655	0.0815614816496431	0.0662360702274234
GOLPH3L	0.00933644440261909	0.0594792578766878	0.87526868636073	41.969783935339	0.0282722393008479	0.11263954239095	0.250997462354033	0.801816071151052	0.933666742920407	-0.00710870683082074	0.048477234881797
CTSK	0.402617695368541	0.178689764483716	0.0242486865940362	8.31432734095765	0.571269505318327	0.329041695518428	1.73616144427609	0.0825352924524085	0.353037409794945	1.55843238348771	1.61810466521648
ARNT	-0.0277572851165697	0.0394905032466043	0.482127376517991	104.956974460104	-0.0691788610983312	0.078089180591385	-0.885895594939348	0.375673790087874	0.703736419038199	-0.154768320943682	-0.233222010907641
SETDB1	0.0154450719577606	0.0482678251543602	0.748978257767858	63.4701787866948	0.00693786428402245	0.0914171865027509	0.0758923409200926	0.939504750347489	0.979757039860914	0.0172080065124623	-0.0131934628015653
CERS2	0.112875748917269	0.0656066846341489	0.0853431217676098	27.9772127558061	0.192832964555723	0.129041028655959	1.49435390095844	0.135083143811295	0.444816695572641	0.405051891424427	0.524168448228546
MINDY1	-0.0228449398068999	0.0804847915404735	0.776531698565517	21.3831211039365	-0.0872166174189636	0.157759829693606	-0.552844267063114	0.580370053487282	0.83612132999086	-0.135213667846863	-0.285363262575833
PRUNE1	0.118682901937873	0.0936212453892109	0.204907969954446	18.8856498547906	0.171720690376851	0.179537570024659	0.95646103683628	0.338839360335493	0.673763247821059	0.428168520170888	0.463139771397533
C1orf56	0.0627671951848116	0.10870174014955	0.563651812888223	20.0773006284699	0.132578024853519	0.193736837622014	0.684320165853962	0.493773015736017	0.781632056045686	0.205583954288027	0.349991132634662
CDC42SE1	-0.0104116535971335	0.0564079672196417	0.853560267833431	51.0589662053131	-0.019878791485776	0.0980084336733725	-0.202827356184724	0.83926997518479	0.948039363968739	-0.0857202826390168	-0.0907116403696335
GABPB2	0.0964468831773622	0.0528027959403942	0.0677676386507191	104.560196485068	0.0950431509023383	0.0935721272181045	1.01572074642276	0.309762385700581	0.648998704875549	0.339653237611208	0.241490093246314
SEMA6C	0.123824314000327	0.248187325551091	0.617839452335626	6.76833451786983	0.147557084853964	0.438964038671885	0.336148458312002	0.736758917866327	0.907769277510693	0.4486350230267	0.393290694029823
SCNM1	-0.331149671472968	0.0907934006429233	0.000265022920633104	17.0513578207295	-0.438527617695509	0.192245825196708	-2.28107745511146	0.0225438639491088	0.187026650388611	-1.36248734178226	-1.30088841734638
LYSMD1	0.0798583353856386	0.195733467074969	0.683277122599989	6.7257929358453	0.136221124159313	0.347091697584827	0.392464369234939	0.694715133136278	0.889637851378192	0.273618934849833	0.360522140725639
VPS72	-0.0410381990328683	0.115649549571322	0.722702250754164	16.0066283798914	-0.0534197989604182	0.216943066361553	-0.246238793690645	0.805497386837972	0.935261918119773	-0.207635871588119	-0.187667718545476
PIP5K1A	-0.100698289512044	0.0327753285553562	0.00212358642516533	192.113030991041	-0.165705130292387	0.064017319310522	-2.588442191536	0.009641112800919	0.122557677646374	-0.445125766842151	-0.512247872282757
PSMD4	-0.0333099281321319	0.0966141600165146	0.730265232464952	39.5683843149264	-0.065650020501087	0.169335418636838	-0.387692197117263	0.698243830842652	0.891082867786242	-0.176871817561897	-0.223021287358262
ZNF687	-0.160988721709142	0.137044101567787	0.24010595291494	10.3789112477051	-0.262728860584539	0.276345064943276	-0.950727528419834	0.341742710001543	0.675732679627754	-0.685124873653879	-0.792711730925931
PI4KB	-0.0200636685967913	0.0491451802303802	0.683087921193949	69.8464084259844	-0.0401577700475455	0.0981114203105959	-0.409307804539127	0.682313788767132	0.883928532130907	-0.124142216176968	-0.14933153222135
RFX5	0.386484275155747	0.134371163015666	0.00402438263855189	6.8608882463	0.529803113484387	0.263863068262914	2.00787141971869	0.044656956961776	0.259548293643934	1.49420981450312	1.49823889400013
SELENBP1	0.130008706904795	0.052130242599376	0.0126340658954696	71.5467113233105	0.229947645274998	0.105286922349592	2.18400956304417	0.0289615453593229	0.210760414886568	0.473253336731815	0.631454846468371
PSMB4	-0.0219888262588053	0.183953409468875	0.904851704642403	12.0297759612439	-0.0310495988412104	0.346829931327792	-0.0895239886659758	0.928665489924513	0.975361255410155	-0.131805722682356	-0.123002789407408
POGZ	-0.0521732280992506	0.0233377651374835	0.0253798939866291	590.237488647661	-0.0804763479589366	0.044319058514666	-1.81584064860731	0.0693948198545039	0.325101146763634	-0.251961263410124	-0.265879348946027
CGN	-0.0774002310941175	0.147947565203074	0.600862995143405	5.9158845227505	-0.182826914956783	0.293124509797053	-0.623717597287805	0.53281306428849	0.805579250071409	-0.352382805695837	-0.561741349593664
SNX27	0.248799590436252	0.0454308533893075	4.33954462034837e-08	90.2230551537145	0.349938635604497	0.094603198809312	3.699014832573	0.00021643795345496	0.0122213211043879	0.946126144339551	0.978309539118229
MRPL9	0.0331802577006355	0.150296061883625	0.825274652441114	11.0294016325904	0.0216716739060927	0.268255517678925	0.0807874301844985	0.935611004652678	0.978072657562436	0.0878067496681786	0.0293971599942889
TDRKH	-0.116914682152014	0.237298924272038	0.622232016335954	7.45229031008322	-0.192350353995027	0.412203668374676	-0.466639112537417	0.640758098751005	0.867824796666557	-0.509678625520917	-0.589270495836299
THEM4	0.219997914658161	0.0838557976070647	0.00870246521753026	62.2907432884099	0.301649650488224	0.1430478770843	2.10873210170367	0.0349677122710412	0.231436452650615	0.831474843801096	0.838721883037681
FLG-AS1	-0.0114148505657063	0.0999476068565489	0.909072638429991	106.885269763564	-0.0277146307491301	0.173605855072468	-0.159641106214772	0.873163796142689	0.958710209077983	-0.0897137251744196	-0.113362487836439
S100A6	0.0051410584964323	0.18243074742537	0.977517888925662	34.9912086623503	-0.00756190952701211	0.299530024740673	-0.0252459149414455	0.979858813785991	0.994080072615189	-0.0238093479362564	-0.0551075646429468
ENSG00000285867	-0.256306950151797	0.0940909734466371	0.00644899928863851	26.4461041151093	-0.391352417047438	0.166422502103307	-2.35155950728649	0.0186948990610438	0.172080817954327	-1.0645597002998	-1.16452034773924
S100A16	-0.148848190190125	0.0713127777957366	0.036864788435155	26.4175584062687	-0.218558391456662	0.142299962887206	-1.53589914587611	0.124563117671618	0.429389725098563	-0.63679686181846	-0.665029357012034
S100A13	-0.145309829125658	0.0842715781485634	0.0846529565138241	73.0164504054056	-0.176434524238944	0.14940798137349	-1.18089089094841	0.237646070431231	0.578953791190717	-0.622711650216838	-0.543263039583508
S100A1	-0.104212765266834	0.133777819904165	0.435980403602576	67.7200643994591	-0.142846044717251	0.232308089196833	-0.614899141958931	0.538621329522311	0.810198484377866	-0.45911589780196	-0.446169735252236
CHTOP	0.102126495451456	0.0518413350152037	0.0488404365942197	58.298801388307	0.157757324530626	0.104646345306519	1.50752827600944	0.131675301660138	0.439748169215029	0.362262162827787	0.422776249472676
SNAPIN	-0.0944734526480261	0.0871820923745174	0.278527246085702	16.6179310096575	-0.106032445663473	0.17137184810838	-0.618727327935542	0.536096003830445	0.807857153864624	-0.420346457207595	-0.339753665595096
ILF2	-0.266092258592107	0.163516282134279	0.103670525397031	13.6200781210164	-0.386730953466829	0.299347715475374	-1.29191215925162	0.196387566373933	0.529601305805946	-1.10351223721103	-1.15116120864519
INTS3	-0.0570039245778943	0.0412084210227447	0.166570549389325	156.950313970994	-0.0904944235497531	0.0798126269889286	-1.13383592250768	0.256863379577666	0.600095495587747	-0.271190895673547	-0.29483832761979
SLC27A3	-0.113346087232673	0.125165922244316	0.365165257588757	19.9073347020036	-0.13780801188439	0.237218646481209	-0.58093246011041	0.561285974201946	0.824956589542154	-0.49547306152007	-0.431606430749095
GATAD2B	-0.0390294900167643	0.0403997686594031	0.33400314195438	187.654066725959	-0.0815799203537061	0.0773462785949729	-1.0547362049686	0.291545988488848	0.63381514356621	-0.199639770844744	-0.269069415656482
DENND4B	0.0662329059874237	0.0866686797196123	0.444743247688094	40.5486452970424	0.0927138884563041	0.161407863464273	0.574407506960314	0.565692074153954	0.828145346960078	0.219379965807325	0.234756957636703
CRTC2	0.272722976901882	0.102797525704822	0.00797772469784499	13.3102390689808	0.418596493645539	0.22156924113802	1.88923557934103	0.0588602692452488	0.299369528758608	1.04135835904474	1.17677694224098
SLC39A1	-0.0103437138952311	0.0807021719891853	0.898013298258141	21.1949536243085	0.0572764169569071	0.146898419921545	0.38990492196919	0.696606854191716	0.890304922265299	-0.0854498339595263	0.132318822477904
CREB3L4	0.00266419565143317	0.161533160371025	0.986840942123443	6.60611251149178	0.00749170684055451	0.298244935658455	0.0251193094830414	0.979959798301051	0.994111096487595	-0.0336690362621192	-0.0115924851848724
JTB	-0.0132716065685855	0.0647290860493641	0.83754624743736	34.0782025930618	-0.0666249485649324	0.131267854530506	-0.507549611465989	0.611769235608068	0.851220103151943	-0.097104944079627	-0.225839485399734
RAB13	-0.0888851760424893	0.0869736160336745	0.306791019859427	17.8956280719822	-0.150356817175505	0.170051696825252	-0.884182986600917	0.376597440981244	0.704289900752049	-0.398101113376567	-0.46788092094557
RPS27	-0.45233614044592	0.172720073427566	0.00882144912471801	70.7227585725499	-0.625431143564979	0.28921232632286	-2.16253280597309	0.0305771312335279	0.216518338203151	-1.84489629543006	-1.84116535682832
NUP210L	0.190054827330147	0.183888212265442	0.30135379372186	36.7944287810236	0.264656051105748	0.30581577420394	0.865410071781506	0.386813754902213	0.712387638885059	0.712279907688916	0.731785491325394
TPM3	-0.490656251489967	0.196922973146034	0.0127163761249095	33.373280080986	-0.736856430093825	0.315853210092873	-2.33290783993349	0.0196529828188738	0.177429742584718	-1.99743778648177	-2.16325940244171
UBAP2L	-0.0610586178431969	0.0399707703514682	0.126616424982659	81.8482506892125	-0.0995641029966816	0.0818660562586737	-1.21618296454989	0.223915231662963	0.562376924774286	-0.287331479288653	-0.32105580335158
HAX1	-0.311250114091576	0.131854799736785	0.0182477587775296	22.5594957476406	-0.441017049701298	0.242105576648895	-1.82158980311663	0.0685172492875619	0.32298361310405	-1.2832728491432	-1.30808455074664
ATP8B2	0.138850133163768	0.0523374981965836	0.00797855140420976	98.7273175125395	0.18188958063209	0.0932455818462793	1.95065092662455	0.0510985847048759	0.278989184213436	0.508448546448645	0.492534705920411
IL6R	-0.115706370741504	0.0551779997477956	0.0359966151894456	122.928855378812	-0.139345613468556	0.107380129677948	-1.29768527833295	0.1943955044821	0.526037662569424	-0.504868680580983	-0.436051133834129
SHE	0.198560954378879	0.108022872337264	0.0660420622256664	12.3721520720223	0.192844922406263	0.214115922586743	0.900656616642502	0.367770921940758	0.697317984584035	0.746140386370654	0.524203014461915
TDRD10	-0.0737347480759551	0.138146412905574	0.593519018039853	19.3925009782733	-0.115149788057337	0.244684884835889	-0.470604418963467	0.637923251400111	0.867207330012966	-0.337791557659721	-0.36610891931142
ADAR	-0.0492516208918257	0.0627408440589872	0.432453023731714	115.210079711821	-0.0582039712194221	0.109186896743511	-0.533067363899426	0.593986949778162	0.842754796108083	-0.240331173946768	-0.20149719519138
KCNN3	0.15762120231149	0.0686509573032841	0.0216770438021231	813.577200014589	0.195516745532888	0.119027660987744	1.64261604328275	0.100462399271367	0.386470603225152	0.583170847569775	0.53192638091514
PMVK	0.0338004100501392	0.0666518622274865	0.612071489303775	33.8129731102574	0.0972072873055075	0.126871429767553	0.766187371606088	0.443564821346733	0.747094547370273	0.0902754002408187	0.247745903494337
PBXIP1	0.0733351028785881	0.0548766922334721	0.181431119248583	242.862994504498	0.145688976184891	0.10749052320128	1.35536577407929	0.175301048533079	0.500948688609294	0.247651796812088	0.387890603102423
PYGO2	-0.0680426374660154	0.0916370476948227	0.457770377105093	16.6182046299203	-0.0592615181405797	0.195124566997057	-0.303711208960549	0.761347917638349	0.917800191832342	-0.315132880113786	-0.204554217316905
ENSG00000271380	0.198610072228533	0.159052295898809	0.211771438452738	5.53905929824794	0.234156599591379	0.292768918166884	0.799800064356236	0.423826645764869	0.73554968512782	0.746335910595909	0.643621556250304
SHC1	-0.227577165876623	0.092703967552349	0.0140931413213694	33.0952602874375	-0.313343362935947	0.174791949584331	-1.792664729017	0.0730265495253088	0.333161511889293	-0.950194579439587	-0.939021696436792
FLAD1	-0.125232187680403	0.114375063290712	0.273549221548171	20.7136047571628	-0.187336373786343	0.21232552226125	-0.882307373090267	0.37761061034629	0.70527272726053	-0.542788255440124	-0.574776719599769
ZBTB7B	0.174036513211819	0.0725554118457512	0.0164547219156743	22.0668002355359	0.282613196054229	0.139751030089692	2.02226198885867	0.0431492932909322	0.255887451183521	0.648515543412001	0.783693721892293
ADAM15	-0.236326569258421	0.105323582636614	0.0248443468030843	24.9636792931063	-0.312493452005604	0.195534391072597	-1.59815084339605	0.110009410600467	0.406560544238388	-0.985023472188312	-0.936564882023358
EFNA1	-0.0347329310597178	0.0954744436030384	0.716012615252785	22.6807914849254	0.0313266025155088	0.237977759478667	0.131636681445087	0.895271670379115	0.96576501911912	-0.182536388525572	0.0573063995645205
SLC50A1	-0.0664159088944513	0.137764775898307	0.629737434166369	6.9372246089556	-0.044705633903246	0.260359949900842	-0.171707030671469	0.863667858235508	0.95704798128576	-0.308657335156268	-0.162477918592116
DPM3	-0.162205592959147	0.203440759961939	0.425270327251482	8.6429637835418	-0.265614632249953	0.366835063469416	-0.724071002749435	0.469022145692362	0.764204096143105	-0.689968892886503	-0.80105355260201
KRTCAP2	-0.0518508906293139	0.0945131585451323	0.583272927654553	24.6974456913138	-0.0915606976345172	0.197201223692772	-0.464300859396103	0.642432208355888	0.867990239623556	-0.250678129386074	-0.297920577119821
MUC1	-0.0244307454247499	0.105006495042098	0.816025918209847	15.9441435090948	-0.027248268554752	0.206002975937309	-0.132271237494376	0.894769756611857	0.965517290566577	-0.141526310135059	-0.112014387323639
THBS3	-0.0243044763865018	0.110479781086725	0.825878735922876	16.2559971538221	-0.0816008455344578	0.20841346047796	-0.391533470762015	0.69540295319409	0.889977628677224	-0.141023668914999	-0.269129903507431
MTX1	0.141486802432911	0.106431941632657	0.183727875467602	13.7761971386632	0.229458439671655	0.21219927624067	1.08133469508827	0.279548259454097	0.622033228468729	0.518944378813615	0.630040713134493
GBAP1	-0.0363266331983552	0.120425598477444	0.762917296160734	8.34129983253344	-0.0321815336613643	0.23622109875851	-0.136234797951997	0.891635666818232	0.965265490536697	-0.188880464622863	-0.126274842609619
GBA1	0.209643293313419	0.193799538002114	0.279362154436988	5.96652283594899	0.282851786269419	0.355141254770258	0.796448687586004	0.425771288847807	0.737112628559469	0.790256033725437	0.784383408138999
ENTREP3	-0.0159667672451326	0.104749300726678	0.878849066853696	21.7309073854046	-0.0332926550510151	0.197051166830955	-0.168954366454354	0.865832535576742	0.957333584360884	-0.107833614144071	-0.129486730994286
SCAMP3	-0.108123393193861	0.0633029198122349	0.0876304622625739	38.3161416923791	-0.141141156755596	0.12669496531598	-1.11402340577296	0.265269145616304	0.609060377304705	-0.474682998175222	-0.441241461985063
CLK2	-0.173610510099861	0.0672919165966189	0.00988115176457049	33.8489371188263	-0.282280812628659	0.126804429418494	-2.22611161079432	0.026006706417295	0.200594504006389	-0.735368632567997	-0.849230026994203
FDPS	-0.0951348747284322	0.049265538945466	0.0534752235494583	58.8545677130185	-0.112443446939844	0.100308504195171	-1.12097621076136	0.262297988699117	0.606161636731837	-0.422979390871166	-0.358285772640691
RUSC1-AS1	0.0283212978783507	0.116656938138988	0.808180302899702	9.2049775690349	0.0403228098859367	0.226807435163203	0.177784338758214	0.858892347266962	0.95536686053071	0.0684646090517349	0.0833114915628073
ASH1L	0.0352222646528032	0.0217087513976622	0.104698151300874	614.527278442216	0.0319747164825367	0.0373826767985276	0.855335123668729	0.392365648192669	0.716158602957663	0.0959354000487471	0.0591798849838695
YY1AP1	-0.101602460605183	0.0422105986019129	0.0160825529315555	127.441879728587	-0.163622399920383	0.0779546179773909	-2.09894428535123	0.0358218123821303	0.233412086218588	-0.448725015460055	-0.506227380235227
DAP3	-0.149340886697069	0.0598302678976043	0.0125575747222878	121.245104969588	-0.229938879997667	0.105376733902249	-2.18206497281426	0.0291047378679686	0.211138938028939	-0.63875814683976	-0.69792662575076
GON4L	-0.0606474689960696	0.0452078277100753	0.179749786238549	212.69225959972	-0.107547396419774	0.0835251828974583	-1.28760444082843	0.197883692701973	0.531371020258476	-0.285694812366866	-0.344132892547998
SYT11	-0.0321416896101774	0.060237624771031	0.593631025154826	233.453124941292	-0.0214237129615275	0.105399252825671	-0.203262474706173	0.83892988410005	0.947731015560662	-0.172221391423044	-0.0951775028662132
RIT1	0.0305743772772489	0.0618008371297435	0.620794730239164	34.0413629576407	0.0174712981950303	0.130409318564384	0.133972774241624	0.893424103330294	0.965265490536697	0.0774334789636926	0.0172552481534604
KHDC4	-0.121155017697838	0.0618592987837997	0.0501645852280398	69.2649563077019	-0.186188413457274	0.12064622276597	-1.54325936766742	0.122767858021364	0.427022527614857	-0.526558198390006	-0.571458341894742
ARHGEF2	0.44639624403575	0.322652668028951	0.166505645597877	5.68758851477346	0.710082818665939	0.519895892995506	1.36581732657018	0.171996306656892	0.496804129529489	1.73270236621557	2.01936853515104
SSR2	-0.125631089723121	0.0959468564655299	0.19040497535353	16.1882456972854	-0.158678074485827	0.219398862968451	-0.723240186110921	0.469532333568712	0.7642440061053	-0.544376171307848	-0.49193495316004
UBQLN4	0.0972040690739717	0.115971778019845	0.401935214486847	14.6925411462761	0.240517548143922	0.246401599261601	0.976120077404887	0.329004963006192	0.664711970370297	0.342667379859893	0.66200897724829
LAMTOR2	-0.133375759713425	0.179420934214065	0.457258984439095	10.2212758086799	-0.134240235764336	0.33109159448844	-0.405447429046778	0.685148653788939	0.885600420313055	-0.575205505457387	-0.421293157342762
LMNA	-0.14555283250026	0.041994296172279	0.000528235116068685	85.9982231511085	-0.227151017045645	0.0902962634752125	-2.51561923277148	0.0118823477905654	0.136560637412092	-0.623678977713613	-0.689867826129906
SEMA4A	0.176245960544311	0.0862675949566405	0.041050987646251	56.201511204271	0.29310055377571	0.163706800371842	1.79039937931695	0.073389730037063	0.334062858840531	0.657310726445556	0.814009241659272
SLC25A44	-0.28548967222593	0.103674100716804	0.00589217588368125	18.7514139833808	-0.42942930365735	0.187879956610712	-2.28565788178847	0.0222742810867864	0.185953945134217	-1.18072783804395	-1.27458816838042
PMF1	-0.0632284562907234	0.0608606143263654	0.298848464039697	36.0221479641281	-0.0793337023079379	0.119808891719326	-0.662168735303814	0.507863088681766	0.790457100108746	-0.295968990587787	-0.262576334236368
PAQR6	-0.00218572467674049	0.0794004418647046	0.978038714886056	66.6507871115002	0.00682955710027162	0.153528548377723	0.0444839554104884	0.964518641044251	0.987625910179265	-0.0529751932169161	-0.0135065434322735
SMG5	-0.0943574892614919	0.0676545198769405	0.163107527140061	69.3392471441869	-0.122084597347701	0.116170532186505	-1.05090847954196	0.293300625518413	0.635087384192607	-0.419884839863402	-0.386155183938368
TMEM79	0.0913785806615034	0.104798426128591	0.383237773809159	11.2569178761163	0.141245610391221	0.192975104053381	0.731936956759714	0.4642070478483	0.761028513355962	0.319477763119979	0.375046286437796
GLMP	0.223022967558602	0.0967244618664455	0.0211242936119194	13.6877105078868	0.352835142806987	0.180640809875285	1.95324159059399	0.0507909749913278	0.278620266852195	0.84351672122189	0.986682393719387
CCT3	-0.495359409783086	0.0974912601551151	3.75325058432942e-07	70.8473951621763	-0.725736412886649	0.168125370710071	-4.3166382909464	1.58423442790114e-05	0.00215578580759155	-2.01615972540987	-2.13111507110429
MIR9-1HG	0.0174030502334256	0.0422011579070409	0.680058545528985	750.754355932387	0.0330702945649951	0.0747820707430256	0.442222236378488	0.658328396640291	0.873153950832322	0.02500216256993	0.0623468427531279
MEF2D	0.0353566123604164	0.0819028027853117	0.665966812478494	45.6141703473835	0.0690799500819497	0.145641056599622	0.474316457836855	0.635274257107673	0.865669997139582	0.0964702001597159	0.16643897469122
NAXE	0.258279071839216	0.1265142870585	0.0412010323710988	28.7151926306081	0.379005320916091	0.217411629185308	1.74326149128412	0.0812879486735882	0.350468957334677	0.98386127057504	1.06233181589433
GPATCH4	-0.162749953728798	0.180697617696042	0.367760771187684	5.96524955163698	-0.341359161454039	0.367786985889836	-0.928143666171719	0.35333305149744	0.686178529511682	-0.692135838681028	-1.02000620333726
BCAN-AS1	0.197937500153242	0.137256371590669	0.149273986938791	7.23669760590715	0.319736483551075	0.262386973543091	1.21856843437606	0.223008035828933	0.561375067691931	0.743658591965837	0.891004999509988
BCAN	0.23926723285562	0.0819660985789486	0.00351043667753406	184.510309921732	0.376089160403065	0.142353190455727	2.64194402105818	0.00824316788939905	0.113443986937928	0.908180533041184	1.05390215000286
ENSG00000272405	0.411666303162584	0.108204900722975	0.000142086889296252	12.2046862435741	0.528100178462643	0.229360344514365	2.30249121564939	0.0213074862426982	0.182486308731618	1.59445232412042	1.49331626604325
ISG20L2	-0.0612555882436453	0.0903830306631735	0.497940818407429	16.4371523017558	-0.0147823336036192	0.176458746751369	-0.0837721783462937	0.933237568707963	0.977110668111852	-0.288115562574396	-0.0759794481653338
METTL25B	0.204914502170746	0.0614139635405383	0.000848065765650752	30.5484195292909	0.280286753665918	0.118286592954556	2.36955640250455	0.0178094384675448	0.167873843279449	0.771432057695032	0.776968738146854
MRPL24	-0.294479870482292	0.119454038991675	0.0136931118238157	12.1201686429802	-0.405915589668654	0.245508180663438	-1.65336889618809	0.0982558090681766	0.382695193860723	-1.21651526687732	-1.20661771479712
HDGF	-0.141150005534648	0.0625885409139989	0.0241204490792117	31.3041601528257	-0.166368687416347	0.123781858378315	-1.34404742016293	0.178933053152642	0.50571151131211	-0.606152572599464	-0.514165998815882
PRCC	0.0135223017707419	0.0484818571775217	0.780310300990872	53.2440126123728	0.0145403702459597	0.090395195238907	0.160853352963404	0.872208902720654	0.958635456247811	0.00955400386772894	0.00878289443621799
ARHGEF11	-0.111901551919084	0.0462322004100105	0.015502396885657	271.61153112041	-0.180565484756798	0.0786778090909586	-2.29499889286505	0.021733187745146	0.184447353479763	-0.489722776236227	-0.555204294813041
ETV3	-0.241453775094825	0.118521774746399	0.0416289765039903	9.7992890851162	-0.365381945809456	0.235774531838247	-1.54970913508218	0.121211344558976	0.424976539448341	-1.00543342408838	-1.08944821278573
IFI16	0.272895941673786	0.199380990445227	0.171088082683105	31.4349743203521	0.337812651312371	0.327077981010447	1.03281991122961	0.301688183923093	0.64125201821377	1.0420468827334	0.943257286085125
CADM3	-0.0130775997974935	0.198182832470103	0.947387736584132	35.144240304798	0.00492228014667538	0.353559209002412	0.0139220815675085	0.988892144893015	0.997225902434607	-0.0963326581616013	-0.0190198570545809
SNHG28	0.00911711807660213	0.12391201035337	0.94134668972524	11.4092377889313	0.0551138605794893	0.236015583876565	0.233517887565906	0.81535928119119	0.938600444351835	-0.00798178271410993	0.126067579567353
ENSG00000272668	-0.0305611204411871	0.12263549798688	0.803203844503879	17.4574991637636	-0.0840485624147932	0.208369192358564	-0.403363671296289	0.686680707984042	0.886444651374536	-0.165929593952233	-0.276205452128966
KCNJ10	0.329772130861256	0.0435725218841013	3.77992116966222e-14	255.45047195557	0.504041026143428	0.080005307370846	6.30009486504518	2.97463530696153e-10	7.0003084223828e-07	1.26845485670882	1.42376912871084
PIGM	0.26906585869831	0.0477861095825292	1.79553492428168e-08	59.8146042837269	0.38587319981667	0.101872781429657	3.78779487907785	0.000151990246023733	0.00981211666613057	1.0268004089625	1.08218460666366
ENSG00000225279	0.214189945601594	0.107111399176881	0.0455333938148703	16.3519051236109	0.312921320272845	0.191217161432162	1.6364709000445	0.101741071167625	0.3883123441898	0.808354966646969	0.871304592356601
IGSF8	0.0668369540336658	0.237954471854099	0.778801467671721	10.5902102890481	0.172356163071419	0.421230980518795	0.409172570495983	0.682413022381508	0.883928532130907	0.221784509717303	0.464976715034355
ATP1A2	0.242277813296165	0.0392771461231822	6.89770688250557e-10	2022.3596242241	0.369875123569887	0.067171326220011	5.50644366255937	3.66155065981514e-08	3.69293537975641e-05	0.920164799704816	1.03593940271685
ATP1A4	0.00474300639207159	0.121740826470677	0.968922385900823	17.1567135559502	0.0384585603165102	0.254368583237876	0.151192257420191	0.879824057770086	0.960842482531166	-0.0253938804404984	0.0779225560298111
PEA15	0.135806470875767	0.156765679297028	0.386324397139616	35.0504360176278	0.208801181213094	0.267051010746486	0.781877517068492	0.43428655919944	0.741490473506177	0.496332590335266	0.570327337872255
PEX19	-0.449625400956142	0.122855800357945	0.000252430275974213	12.3518301791044	-0.672411290067133	0.241165751989348	-2.78817072706424	0.00530066012742751	0.0873340968486306	-1.83410561052969	-1.97696958872026
COPA	-0.265499180328526	0.0660334725444015	5.80314411676326e-05	114.40347630618	-0.386354216515564	0.119101492435318	-3.24390743235553	0.00117902055854133	0.0349644911382793	-1.10115136089381	-1.15007218538534
NCSTN	0.00269362028629768	0.0812968683316122	0.973568417644688	30.7831787812763	-0.0248483424848175	0.171759265062145	-0.144669590172192	0.884971750052404	0.963067522985737	-0.0335519051381847	-0.105076986298082
VANGL2	0.19065212283617	0.0936059054854703	0.0416747853690364	27.80857420009	0.304337943017171	0.18489802027367	1.64597729368176	0.0997684339370701	0.38542552317139	0.714657571651906	0.846492857144324
USF1	-0.00439760231276352	0.147654851929095	0.976240128358455	10.8436473563839	-0.028393879313335	0.264611600953892	-0.107303985203138	0.914547823064061	0.970905210953037	-0.0617800505993768	-0.115325973189157
ENSG00000289121	-0.0191302070254371	0.153822310192883	0.901025792993352	5.56153879766469	0.0361150779936909	0.2756031740281	0.131040138129936	0.895743555514272	0.96576501911912	-0.12042637047469	0.0711483154090797
KLHDC9	0.193369316660754	0.174305202909106	0.267269723646422	9.87773809606771	0.329617066769134	0.312721814033618	1.05402646050684	0.291870802792134	0.634033190065373	0.725473949428111	0.919566532720856
PFDN2	-0.794511707575112	0.241463391676501	0.00100044224614886	7.54533466629711	-1.03966723847047	0.440927665437293	-2.35790883622458	0.0183782056403211	0.171061478998902	-3.20700015654246	-3.03858637142594
NIT1	0.0621279034754522	0.0753032820711064	0.40935126683328	21.4691815297441	0.089437759187024	0.136538104264848	0.655038823547295	0.512442758194904	0.793208700318795	0.203039115353437	0.22528673985071
DEDD	-0.0294798515352236	0.0866380476548428	0.73365735247412	22.0093136386719	-0.0952522128610442	0.160650069842592	-0.592917344850047	0.55323646956013	0.819523599474301	-0.16162536918227	-0.308591539796213
UFC1	0.00243236260915281	0.0975302504721704	0.980103163923736	17.1064439645743	-0.0302630578245066	0.193282076811069	-0.156574568753669	0.875580146496236	0.959508663618633	-0.0345918978348284	-0.120729156680016
USP21	0.181344336754569	0.128248265498314	0.157358950664225	8.57553967792285	0.232413734091508	0.276944838254261	0.839205870586153	0.401353793548476	0.721716515399074	0.677605915782596	0.638583502346192
PPOX	0.0685826583911327	0.0795302293172759	0.388496570625441	24.0084961008852	0.120698549595657	0.157181706405497	0.767891839043146	0.442551446262174	0.746395893600322	0.228733663526314	0.315651456563213
B4GALT3	0.15476509522558	0.157605325026074	0.326110269765528	7.49185249218215	0.253830908346647	0.31869859408515	0.796460709452733	0.425764303842007	0.737112628559469	0.571801495508467	0.700493545536063
NDUFS2	-0.0724360244150689	0.0852275851891936	0.395373510872302	80.385241868856	-0.0983371810617499	0.141466207496076	-0.695128418314864	0.486974826723641	0.776637756722608	-0.33262170720005	-0.317509173479808
TOMM40L	0.0486536357790698	0.174875206011609	0.780844115176087	6.88321690654318	0.0894955924747503	0.32549234537094	0.274954522733119	0.78335117770162	0.926289815919338	0.149401878162931	0.225453916962793
SDHC	-0.0382856577072867	0.0658500070198471	0.560966153410504	46.5573280991273	-0.064561343289063	0.121233636079457	-0.532536558144221	0.594354428647656	0.842991366171884	-0.196678785438159	-0.219874277747502
ENSG00000288670	0.387693184050525	0.137435232736586	0.00478868085413007	7.27544680426213	0.400835610595507	0.276937530855212	1.44738638117299	0.14778873789394	0.463728217569428	1.49902213785842	1.12543604060669
ENSG00000283696	0.467056416821623	0.135587051251779	0.000571698177483581	11.1707205274004	0.663430377477763	0.261113077117048	2.54077805984558	0.0110606105109813	0.13212844366756	1.81494465300124	1.88451159209844
ENSG00000288093	0.126935353865552	0.147533808192803	0.389578800181495	6.18051817456274	0.225096447751232	0.298499104754995	0.754094213903886	0.450792651513273	0.751675984809567	0.461019190160694	0.617431621712338
HSPA6	-3.11184552217163	0.900555833167933	0.000549330117213139	5.92612357498787	-6.2552672061442	3.00931402352956	-2.07863558180862	0.0376508579560437	0.238971913817204	-12.4316486690895	-18.1151793623193
DUSP12	-0.201144995675534	0.0783596027191548	0.0102598109447078	21.3517985492824	-0.265302238763022	0.155310184830951	-1.70820889210706	0.0875975891678823	0.36304019931039	-0.844975608399229	-0.800150525244725
ATF6	-0.0040163711131575	0.0312494943403647	0.897732759189992	185.353613203108	-0.0137782965129543	0.0653954393657059	-0.210692009207294	0.833127610375946	0.945568811705643	-0.0602624773450485	-0.073077105451641
UHMK1	0.00161602856710708	0.064937299550824	0.980145907295696	47.7622411608722	0.014820517636024	0.117157589750157	0.126500704458237	0.899335591449559	0.966703604694563	-0.0378414920707843	0.00959270887820708
UAP1	-0.362832986999426	0.0782921250815195	3.58063467574511e-06	24.7662216158135	-0.535348921112374	0.153759989675043	-3.48171798296673	0.000498208095166613	0.0215098054343053	-1.48860963266791	-1.58076712612606
DDR2	0.0696137268475672	0.0607953794189114	0.252188598165372	187.924267969231	0.0639028176131556	0.102951562076648	0.620707605830979	0.534792024172796	0.807449035641561	0.232838054548045	0.151473578653233
HSD17B7	-0.208329509159074	0.134917675839831	0.122558497024961	37.5560430998794	-0.355925040610391	0.22987157424943	-1.5483647413672	0.121534505172665	0.424976539448341	-0.873575118405884	-1.06211139410265
CCDC190	0.404788206935051	0.135746838165693	0.00286433087750794	35.6013035216511	0.530093883863981	0.237713994375286	2.2299649848427	0.0257497675486669	0.199732257185815	1.56707257428256	1.49907941602906
RGS5	-0.104879704814836	0.0645793372310672	0.104366353304362	38.9495389030491	-0.118265340611509	0.115035410457013	-1.02807770356679	0.303913277811757	0.643346356012395	-0.461770794938786	-0.375114962353855
ENSG00000232995	-0.00162183323131003	0.153251569365019	0.991556291744643	6.38672260220551	-0.0716202344755756	0.301326537753325	-0.237683129436831	0.812126869504106	0.937920722066912	-0.0507305013427617	-0.240279222537301
NUF2	0.125710915173717	0.102531637432238	0.2201725159095	13.6365133132882	0.18511987827868	0.201231553465195	0.919934647876674	0.357606911484559	0.689259138498758	0.45614504708895	0.501872439481064
PBX1	0.0409237636654631	0.0278867553570891	0.142240574905611	1006.90399215928	0.0572740723192882	0.0544806892571323	1.05127290238514	0.293133268782361	0.635087384192607	0.118631450162519	0.1323120448977
ENSG00000271917	0.282881129363693	0.128326485727604	0.0274971980184311	7.72923875088247	0.414702307294202	0.249030270364304	1.66526867070231	0.0958591660128294	0.379202927888135	1.08179508223362	1.16552012365564
RXRG	-0.0285824248921658	0.088357048768066	0.746325866292322	41.2758392547281	-0.0660154035897857	0.157345161161919	-0.419557888544479	0.674808457297484	0.88029336816708	-0.158052968306808	-0.224077490316351
MGST3	-0.120966299671385	0.058516606045238	0.0387140701633639	133.044471157692	-0.172341235136067	0.100417234633755	-1.71625155546889	0.0861160108118087	0.36060481212652	-0.525806965464027	-0.531430680088794
ALDH9A1	-0.121908022641948	0.0667825010518884	0.0679333619203843	38.5695686599317	-0.151118697621018	0.129143490634541	-1.17016116630039	0.241936117272321	0.583809613992446	-0.529555697452883	-0.470083268030453
TMCO1	-0.101279595602039	0.0607861636425084	0.095681153632236	69.8077908428922	-0.124274638556336	0.105844598611105	-1.17412357538383	0.240345531723868	0.581930445348962	-0.447439781475963	-0.392485876503084
TMCO1-AS1	-0.100653120527251	0.11598438382343	0.385494991684092	10.0113033868132	-0.16088928945006	0.19818111194728	-0.811829582896172	0.416889424670928	0.730245218099238	-0.444945961927659	-0.498326852124252
UCK2	-0.123522682843184	0.10725954916954	0.249475569589531	27.2556131205799	-0.200888284905909	0.192784375730928	-1.04203613049167	0.297394928164811	0.637984865646783	-0.535983201651793	-0.613950860535581
FAM78B	0.963650633842137	0.341567803306382	0.0047835829178825	12.2900653725868	1.09895042546231	0.488533128569363	2.24949007794112	0.0244813333821745	0.194764320140316	3.79174535237538	3.14345755105511
POGK	0.136261297067277	0.0500292224068877	0.00645679933558819	49.9285919876165	0.176339406267297	0.112845845452807	1.56265749580513	0.118133176855691	0.420731755144164	0.498143124374235	0.476490967818351
TADA1	-0.0797752644207128	0.0718259634353507	0.266708491846483	25.5779376037526	-0.111627615451538	0.136768952020066	-0.816176579573117	0.414399149882633	0.729793086776464	-0.361837139596904	-0.355927470743579
ILDR2	-0.0925042360872912	0.110049922973324	0.40059104894739	108.324692642719	-0.15946927064053	0.189926598365431	-0.839636322731905	0.401112327008103	0.721675083760757	-0.412507564725447	-0.494222042368253
POU2F1	0.0438554309097684	0.0265972712403172	0.0991743606374894	730.43940961815	0.0542433541523207	0.0457141313714175	1.18657737826418	0.235394363305052	0.576342710224958	0.13030158577877	0.123551230311328
CREG1	-0.436579250183384	0.186519663997852	0.0192496514297778	16.4157306504468	-0.641454937395606	0.310489797787766	-2.06594529664408	0.0388336451400852	0.243162336752995	-1.78217258535984	-1.88748490189537
MPZL1	-0.0422278562873871	0.0529132756259056	0.424836905660099	89.8666638046024	-0.0799316571451711	0.0928077183946579	-0.861260879243553	0.389094376734388	0.714064543734021	-0.212371559625041	-0.264304826023272
ADCY10	-0.30140880132325	0.225728827496332	0.181788182318446	6.68783165073183	-0.428641357971237	0.435692472897513	-0.983816303092447	0.325205841867255	0.6626034148448	-1.24409737488998	-1.27231047521337
MPC2	0.32950546336643	0.19939052328725	0.0984197701427802	13.3919331490715	0.51565492706153	0.335434862482612	1.53727290969423	0.124226492517708	0.429086153734628	1.2673933290627	1.4573411162605
DCAF6	0.0192762134231815	0.0300279582713852	0.520910716449709	268.422913226082	0.00905555707026444	0.0571060106563242	0.158574499710068	0.874004120831423	0.95889185595491	0.0324586938315462	-0.00707190585398331
GPR161	0.0470720398944114	0.0750586489287218	0.530569575297566	47.2289002110784	0.0757960956313271	0.129113599958546	0.587049665222427	0.557170351488116	0.822503435756633	0.143105993628313	0.185853153988549
TIPRL	-0.269868051772337	0.111509386626085	0.0155146380046638	26.1719551629554	-0.39812884598723	0.195290525682372	-2.03864905681478	0.0414850654504198	0.251511002215512	-1.1185425987085	-1.18410878659387
SFT2D2	0.0477244129175802	0.0597649606199382	0.424560089838269	39.2780343528014	0.0598028215680728	0.109526880426134	0.546010452734519	0.585058752094715	0.837952020743812	0.145702905562146	0.139621831583077
TBX19	0.0297826966711186	0.13342768916568	0.823370306891813	9.25406567002876	-0.000208750085953355	0.2510854617922	-0.000831390573007837	0.999336646374219	0.999619824794841	0.074282023062194	-0.0338519866122118
BLZF1	-0.0420241789314234	0.0587484594411304	0.474408904703869	75.9783325656737	-0.0510373512566103	0.104754210707297	-0.487210498862125	0.626109165939033	0.860070184167638	-0.211560777852084	-0.180780841757565
CCDC181	0.184442850183744	0.27145852128368	0.496851943099914	7.86938515939689	0.0943499881543117	0.431309756169742	0.218752269812279	0.826843029485655	0.942294073957824	0.689940218728293	0.239486386540812
SLC19A2	0.200424876109187	0.066135260919628	0.00244125131029747	40.8762091115365	0.317637043721724	0.135903124800181	2.33723134908596	0.0194271579539282	0.176066412265382	0.753560130003915	0.884936205888509
ENSG00000213062	0.38584988913506	0.174742793053943	0.0272371722813756	6.79937612937016	0.578769153888379	0.327857306445574	1.76530808528575	0.0775120014036648	0.343479028689892	1.49168450372344	1.6397836953887
C1orf112	0.294150825119732	0.0826228973140243	0.000370627347954561	21.4439029155458	0.406630804594151	0.152259860200417	2.67063692334216	0.00757074873038386	0.107652539851984	1.12665654394362	1.14218805030113
SCYL3	0.0952050084827907	0.0579352432704882	0.100320795447459	41.4224487788661	0.110487267618542	0.102592322064823	1.07695454586485	0.281500572829979	0.62349083371601	0.334709686758979	0.286133981442731
KIFAP3	0.257735332014608	0.0605996993607742	2.10850787689545e-05	133.18508662352	0.361996761061774	0.102680031250085	3.52548354976738	0.000422710429337902	0.0192537782653264	0.981696796586575	1.01316563446282
GORAB-AS1	-0.0984272764225873	0.315010589954334	0.754693207117172	7.41208469491296	-0.16483625098685	0.476031483342817	-0.346271742006068	0.72913850313301	0.905418342212513	-0.436085507995679	-0.509736226502984
GORAB	0.0838296858806902	0.0795085224201208	0.29172342289477	21.1523964308899	0.0799636175742331	0.14603516430508	0.547564129192764	0.58399122543796	0.837952020743812	0.289427754540042	0.19790009633521
PRRX1	-0.00714014570805209	0.0623903309281968	0.908886513638462	321.93109944879	-0.0770599806966638	0.112123899777413	-0.687275245060528	0.491909295414363	0.780247051364953	-0.0726973378251489	-0.256003749007393
ENSG00000271811	-0.0485235810152541	0.0845745074374501	0.566145331558821	19.9738507681825	-0.149155320575107	0.177466961743969	-0.840468102396956	0.400645978904339	0.721292760009979	-0.237433053735433	-0.464407787396903
ENSG00000231424	-0.27897808513778	0.155543330757393	0.0728815887927373	18.183211396521	-0.255892852871033	0.294012072272193	-0.870348114937712	0.384110192080444	0.710737244420897	-1.15480705711516	-0.772951069330349
FMO4	0.105263985374587	0.105398223917343	0.317927263651813	19.5443787306301	0.106417360072334	0.18973113996531	0.56088505077127	0.574875901677486	0.832706716889391	0.374751620138704	0.274369210378029
PRRC2C	0.0798790005753321	0.0398097916962136	0.0448011790348617	254.587249477752	0.114891416589696	0.0697250841428563	1.64777738172823	0.0993983620584939	0.384701172729779	0.273701197107505	0.298864935104993
VAMP4	0.0406156433997917	0.104252321194234	0.696839878492957	27.1526249821359	0.0735160564866948	0.185247868606574	0.396852374279278	0.691476326153421	0.88887681469423	0.117404910795378	0.179262306837697
METTL13	-0.427480997936714	0.116110903174982	0.000231719278165032	10.6785886349206	-0.558374946383351	0.224170495294917	-2.49084941195655	0.0127438120061936	0.140893812677949	-1.74595502424483	-1.6473278311955
DNM3	-0.0671689303671228	0.0614181873508914	0.27411615657356	1159.0097329888	-0.0956012696101091	0.105786861814736	-0.903715905454638	0.366146062970304	0.696012709900471	-0.311654900014659	-0.309600548648309
PIGC	0.0263777479250729	0.0523348594452538	0.614248234834954	73.9102065822958	0.0369356774460472	0.0998413331333065	0.369943752621285	0.711424400567806	0.897095504893404	0.0607278880525267	0.0735203999302101
SUCO	-0.0190919288944308	0.0358359465757272	0.594200305960831	114.376278734738	0.00371256345031886	0.0686438807540642	0.0540844050414363	0.9568679170353	0.985088309374385	-0.12027399609426	-0.0225167522110915
TNFSF4	0.126943658434515	0.0954003515411465	0.183307029527125	13.2678426007527	0.157213463909596	0.183400226356385	0.857215211959979	0.391325956972148	0.715555880917731	0.461052248293818	0.421204126365487
PRDX6	0.0232080739810387	0.0577920384697594	0.687993824127006	200.671281207498	0.0383174037630041	0.110591945620355	0.346475537147542	0.728985365576817	0.905418342212513	0.0481103152846667	0.0775145186192736
SLC9C2	0.292070603027418	0.0772671647283362	0.000156822486619718	64.8306977147547	0.364525649314513	0.138208903728814	2.63749758141317	0.00835202211253735	0.113942562540123	1.11837576993137	1.02047582296315
ANKRD45	0.175982590742392	0.0776506984162263	0.0234308050676997	35.400737219009	0.228410295392309	0.140993651792029	1.62000411003769	0.105231394025411	0.396336965494478	0.656262325979374	0.627010870969953
KLHL20	-0.00233533538308658	0.0487961086628102	0.961828575681972	95.8795457051972	-0.0148220242059178	0.0874708461658427	-0.16945102117585	0.865441894599701	0.957308229670801	-0.0535707509958876	-0.076094180710032
DARS2	-0.134013547465451	0.105707292388345	0.204876673958203	12.744768232597	-0.249796981977707	0.208854276404578	-1.19603479650001	0.231682980448503	0.571317443928198	-0.57774435756449	-0.755329901113203
GAS5	-0.352597848198645	0.113661367344239	0.00192102096704914	32.3322681816723	-0.511791225217674	0.214972966635839	-2.3807236473814	0.0172786689344922	0.164625374733488	-1.44786644870381	-1.51266953524313
ZBTB37	0.123389684061964	0.0354404232319536	0.000498411536539574	106.695745526843	0.172403252457299	0.0694473897670243	2.48250154592796	0.0130463501755741	0.141778216358643	0.446904884542042	0.465112835041546
RC3H1	-0.0434615948813961	0.0424260937563976	0.305642994077258	164.735796136531	-0.074575808605607	0.0752939123159479	-0.990462659088193	0.32194803197746	0.660346998354464	-0.217282722969057	-0.248822820299606
RABGAP1L	0.09150447027335	0.0407165344133912	0.0246174063887233	374.296919633776	0.122027615960525	0.073652023110186	1.65681281799914	0.0975573247018694	0.381699562194492	0.319978893951174	0.319493352560835
CACYBP	-0.709523032257856	0.230153765150789	0.00205047937578492	15.8951670321351	-1.03161861793678	0.466924073725386	-2.20939265286954	0.0271473416226432	0.204011725631472	-2.86868435050259	-3.01532044292746
MRPS14	0.0458299169385387	0.0957844451314229	0.632316215936399	21.8630957482525	0.107593310967781	0.177880381311161	0.604863280451212	0.545269843014488	0.814078931237411	0.138161454518273	0.277768499652095
TNR	0.210597674171227	0.357798986878781	0.556134902578585	16.8380185996245	0.512407433866384	0.562225767041208	0.91139087516924	0.362089459726889	0.693718205066985	0.794055153172502	1.44795367599527
LINC02803	0.201945154408489	0.105383869757254	0.0553292811310435	12.876286648361	0.346967505042758	0.21525028610072	1.6119258716358	0.10697807156062	0.400352602818964	0.759611926626384	0.969720972801835
COP1	0.022270099675039	0.0259542056946471	0.390862866099542	333.787390702083	0.0173711889260603	0.0507137500068067	0.342534104138005	0.731948983094102	0.90615897305375	0.0443765056659801	0.016965865012071
COP1-DT	-0.0956539365839179	0.0725716554838965	0.187482915964416	81.3167786344234	-0.207123242176379	0.132572231557109	-1.56234257916338	0.118207306346829	0.420824486273491	-0.425045628865436	-0.631974081960747
PAPPA2	-0.119852056451236	0.111818296753348	0.283788957499232	48.3350480814365	-0.203925253070151	0.196401406854925	-1.0383085148712	0.299126445765462	0.640258997121489	-0.52137147930376	-0.622729741819107
ASTN1	0.0352284897680725	0.0294190934244932	0.231123308431431	531.972274114549	0.0388903856243211	0.0585677172875345	0.664024268410381	0.506674778686898	0.789588618856302	0.0959601804666343	0.0791708217038244
BRINP2	-0.00971720666115347	0.10812373545616	0.928389591052915	263.291749015518	-0.0315403289650355	0.182635000639114	-0.17269597204623	0.86289041006364	0.957035000400487	-0.0829558863942115	-0.124421329631186
SEC16B	0.37539603518617	0.241320165517593	0.119804830421423	10.1285705221355	0.603375928090711	0.428973854508905	1.4065564177133	0.159558964102062	0.480582886757918	1.45007067680191	1.71091382840633
RASAL2	0.22687318378344	0.135772181719351	0.0947247792851377	75.5320450175609	0.304588423221433	0.236276885571102	1.28911646386914	0.197357600662291	0.530955982496362	0.858843339746902	0.847216913459097
RALGPS2	0.208391681290918	0.15569636970004	0.180750050081183	36.8426936366563	0.265529483425247	0.257852751854261	1.02977176514806	0.303117157892351	0.642548306476504	0.785273721333095	0.734310298378809
ANGPTL1	0.025431357713642	0.121851078896905	0.834675792608393	16.5404259290571	0.0391559779946598	0.255099667321771	0.153492861851796	0.878009619024228	0.96056332852194	0.0569605771018231	0.0799385623461093
FAM20B	0.120163972287839	0.0880353819226473	0.172268488073409	43.5121649640454	0.176850503793291	0.155168711571536	1.13973043922427	0.254398621600304	0.597234409847616	0.43406424106994	0.477968383537697
TOR3A	0.00192957653357941	0.0732439605205653	0.978982550287477	23.9164228062053	0.01058366355893	0.15199612629899	0.0696311400601818	0.94448725090248	0.981177161767438	-0.036593346566536	-0.00265464998329774
ABL2	0.0435685235333441	0.0336307616226812	0.195149114999912	172.013740770119	0.0380943187243579	0.067492250669475	0.564425076160439	0.572464877012146	0.831051600252352	0.129159488905846	0.0768696527647462
SOAT1	0.0762139729277816	0.0677438239469566	0.260575454489618	51.8407983626374	0.129008514829519	0.126123469686793	1.02287476827184	0.306367060765492	0.645560796598827	0.25911176177261	0.339672847079346
AXDND1	-0.112940997959321	0.118819907931958	0.341846818153039	16.5060373132751	-0.251210611274318	0.224951032010339	-1.11673464677758	0.264107799239945	0.608302569409941	-0.493860516042441	-0.759416240877968
TOR1AIP2	-0.0268055136453598	0.0407903915467274	0.511082771960189	83.2175857677146	-0.02593840305467	0.0837837566469292	-0.309587491570428	0.756874669558045	0.915405112978379	-0.150979588724405	-0.108227994743696
TOR1AIP1	-0.141403829523281	0.0471529363909486	0.00271014910135116	78.4677641388412	-0.187133107202995	0.0947954682374599	-1.97407229145418	0.0483735234790061	0.271908499810337	-0.607162973890999	-0.574189142415018
CEP350	0.0926651788037072	0.0547390983436571	0.0904836881107663	616.437152073569	0.135728316511328	0.0906830319673021	1.49673333110728	0.134462659766969	0.444219942005343	0.324599345329658	0.359097595059269
QSOX1	-0.14772436814617	0.0926089600225999	0.110680662826722	23.6820364448775	-0.190032749356809	0.193430676841549	-0.982433357830185	0.325886399275539	0.662947119690334	-0.632323245078033	-0.582571059134715
ACBD6	0.0830714311325204	0.0379405457887139	0.0285593586803328	239.480308311241	0.11937335685399	0.0737108194816592	1.61948215599058	0.105343562761406	0.396547882215691	0.286409357496518	0.311820757942839
XPR1	-0.0650412569792418	0.0399743221011967	0.103720974164885	270.603851967393	-0.106024058080933	0.0745016434004949	-1.42311032672104	0.15470417521446	0.474153018022178	-0.303185235856187	-0.339729419838343
KIAA1614	0.00489446062729614	0.0585557979497354	0.933385385180343	50.9071988762172	-0.0488597523557468	0.107012081054637	-0.4565816482982	0.647971772294723	0.869554360987806	-0.0247909840960517	-0.174486115833563
ENSG00000243155	0.243093337115822	0.124114911814952	0.0501578829772714	7.52651393078706	0.351668557199434	0.256664426920286	1.37014919215375	0.170640334671383	0.495404797306351	0.923411168675294	0.983310176428352
STX6	-0.00717617065385902	0.0589503575567197	0.903110923710673	62.4955231060098	-0.010487846294112	0.109804525185906	-0.0955137894030812	0.923906737974533	0.973808180480967	-0.072840742914506	-0.0635654904861994
MR1	-0.0302497543431075	0.0704792258064924	0.667776953792473	29.2083395576854	-0.0154557955749658	0.123737513594219	-0.124907921017802	0.900596447421848	0.96694362410793	-0.164690133847083	-0.0779262063714404
LINC01344	0.000585687211162941	0.101506021122356	0.995396251521899	22.0772594406913	-0.0678600278753605	0.197699052953037	-0.343249129733973	0.731411047070053	0.90615897305375	-0.0419429887117336	-0.229409695575017
GLUL	0.0818800736938359	0.0424597281643878	0.0538032436006875	1739.77100709398	0.172651790569407	0.0775335756006384	2.2268003149849	0.0259606223399964	0.200527345427106	0.281666901508758	0.465831277403347
RNASEL	0.134691100097235	0.0951817130051512	0.157040847493692	14.1503460281289	0.205387879290996	0.18072931662564	1.13643919606266	0.255772799427762	0.598527001644018	0.491892615684954	0.560460598829103
RGS16	0.696585722100069	0.278129663303738	0.0122612167033589	19.4991866404105	1.01216929746522	0.438821795695701	2.3065611311775	0.0210792985043208	0.182265581678512	2.72863570225192	2.89260170432375
NPL	0.133525553536095	0.0589885775451537	0.0235997616638384	641.194645949908	0.164749217950285	0.103363620925451	1.59388009509755	0.110962893481074	0.407595227875328	0.487252905478418	0.442987525639802
DHX9-AS1	0.0092192269452387	0.108698286343872	0.932408601431301	12.843567856425	-0.0423929556134632	0.214179249267666	-0.197932132820596	0.843098163145753	0.949997748923527	-0.00757531627528563	-0.155792722351983
DHX9	0.0760065190801208	0.0394261791681555	0.0538777010656443	148.791259074587	0.118639847775559	0.0702298389688345	1.68930827006747	0.0911603693537359	0.370095067625277	0.258285946857559	0.309700423197234
LAMC1	-0.0723741754640952	0.0647471508580328	0.263653673561177	116.694787978315	-0.117645636577813	0.11218796867229	-1.04864753297625	0.294340370317823	0.635788490408333	-0.332375504072124	-0.373323600756196
SMG7	-0.0394006837813693	0.0360579785707412	0.274523949045311	158.597680531311	-0.0364130068340701	0.0748079727817403	-0.486753022171964	0.626433365403071	0.860264454336837	-0.201117387917849	-0.13850664703714
ARPC5	-0.20922655919161	0.135521779501542	0.122622422568385	26.913732070665	-0.296322559515457	0.251870485816326	-1.17648782291843	0.239399995616464	0.581150210388939	-0.877146020101702	-0.88982012286151
RGL1	0.0134584538019809	0.0527333268985439	0.798555321336089	628.359224171051	0.00766937643403446	0.0925179001637035	0.0828961359959973	0.933934126496429	0.977187837430869	0.00929984321709219	-0.0110789005226366
ENSG00000289581	-0.0362993575079632	0.0733928159625632	0.620889517619625	37.759891289247	-0.0552759462146772	0.137463247045053	-0.402114364405788	0.687599861746687	0.886901438555149	-0.18877188783724	-0.193033232936356
COLGALT2	-0.0834285868167244	0.16050205533632	0.603204636400106	87.0493729087986	-0.135076903773033	0.268770818519533	-0.502572803539742	0.615264654327489	0.853308802583651	-0.376379979646079	-0.423711690802729
TSEN15	0.191358972641308	0.0422046454858963	5.78568293127531e-06	95.3711227265325	0.246723735257347	0.0889615826126615	2.77337394425166	0.00554783293886521	0.0898341755696981	0.717471340200266	0.67994903356288
C1orf21	-0.00339710038550881	0.0361935647175188	0.925220974629542	711.357825714414	-0.0211777360074882	0.0721620033702923	-0.293474890086085	0.769159189774561	0.921711598032487	-0.0577973362589063	-0.0944664639743933
ENSG00000285847	0.0337455511429727	0.0803276296987427	0.674413185625213	56.9853336051752	0.06649498634763	0.145231119205701	0.457856323846464	0.647055667331798	0.869469185754694	0.0900570224942868	0.158966690321232
EDEM3	-0.0873328698328428	0.0523453009726447	0.0952364631496655	130.827184818708	-0.123923751174794	0.0903777724054378	-1.37117510065271	0.170320378134107	0.495349894799914	-0.391921822728997	-0.391471575891468
NIBAN1	-1.30298293080452	0.408695801185108	0.00143186949261391	5.58618983261565	-1.72160370730059	0.635314629363457	-2.70984426885545	0.00673148058812337	0.100566097456412	-5.2310798482518	-5.00984157694823
RNF2	-0.0594621274881729	0.100647569406252	0.554657474488356	20.6565844617578	-0.117900669198863	0.172493068405296	-0.683509605857549	0.494284882420683	0.781637343177078	-0.280976304092916	-0.374060816618379
TRMT1L	0.0589432711634825	0.0483732797088908	0.223030650113967	66.9553769018635	0.0652761795834592	0.0999588605386296	0.653030449043913	0.513736648717396	0.793729319673487	0.190361997566358	0.155443518752891
SWT1	0.121162958893221	0.0393480052138827	0.00207511591819387	141.051987257979	0.159100240002095	0.0768686512715552	2.06976754984342	0.0384741175505216	0.242092040915047	0.438040923343916	0.426658178706132
IVNS1ABP	0.117018779882506	0.215376962292609	0.586908956965374	10.1967706093864	0.189362628389826	0.386961887108099	0.489357310625599	0.624588753322699	0.859319224097876	0.42154412236249	0.514136841847863
TPR	-0.00434233492344298	0.039102663243236	0.911577018645464	154.347732009472	-0.00231951912647243	0.0766897154726851	-0.0302455043962001	0.975871257855479	0.99260208622096	-0.0615600468012719	-0.0399535292763204
ODR4	-0.00712362059655171	0.037428417212509	0.849053269325989	116.326415282476	-0.00622337012373429	0.0735890951604219	-0.0845691893638254	0.932603894616141	0.976983787778844	-0.0726315560442671	-0.0512382851908085
PDC-AS1	0.538556948519707	0.187088438779179	0.00399416401059202	54.7202717699102	0.76591497491376	0.303365082138128	2.52473016840159	0.0115787154438722	0.134782738720095	2.09956798573843	2.18076103088874
LINC01036	-0.0892345494003848	0.117875294484965	0.449034861592514	23.3362300235571	-0.105803574261714	0.211092205055579	-0.501219712181494	0.616216502759531	0.853760413092254	-0.399491869600782	-0.339092073258076
BRINP3	-0.0241530661188942	0.0363098672034385	0.505927116611766	645.022172727753	-0.0596897002295651	0.075573098414209	-0.78982735235244	0.429628602734331	0.738945504850767	-0.140420947593162	-0.205791951637335
ENSG00000225811	-0.0492261371401949	0.100607692958384	0.624637813620463	16.6881516707589	-0.0269350573003496	0.209498208203267	-0.128569392222275	0.897698386721528	0.966035298667698	-0.240229730360999	-0.111108996068163
BRINP3-DT	0.0550062347226492	0.0968489724201241	0.570062883870098	13.5552192209051	0.10259562523683	0.196018247004235	0.523398340740254	0.600697078621175	0.846081702021206	0.174689772391454	0.263321825419226
ENSG00000241505	-0.000758276769083699	0.107024728930901	0.99434698624175	14.0658595653727	0.14635949588781	0.234434739193346	0.624308054307183	0.532425295412667	0.805359329600746	-0.0472929280485734	0.389828856173199
ENSG00000285280	0.585439880353248	0.224111395376077	0.00899427132841801	9.16387064182312	0.904512614464255	0.428431441815395	2.11121903339204	0.0347534895845513	0.230276524136023	2.28619563717043	2.58140145844311
UCHL5	0.0552534142997094	0.070390698749648	0.432480924636892	29.7357327152954	0.0799028947507682	0.142628946737888	0.560215135694772	0.575332704292918	0.832971495097334	0.17567372416547	0.197724566520747
GLRX2	0.256259027221564	0.294876474574268	0.384826039477644	5.47795890628417	0.505602004417574	0.515589301250688	0.98062935594496	0.326775552419199	0.663417800166656	0.975820046017693	1.42828140615788
CDC73	-0.0491996860980114	0.0334471489841095	0.141299769066073	186.709784067627	-0.0697465833147493	0.0675909197014415	-1.03189279895627	0.302122339742564	0.641691852762486	-0.240124436265951	-0.234863110079716
ZBTB41	0.0444694206110519	0.0541505764605036	0.411522184161056	65.3911028282965	0.0882149285262328	0.109695440125027	0.804180451126214	0.421292767096041	0.733224931763355	0.132745704597124	0.221751936513836
ENSG00000290127	-0.0987486705504519	0.0900794990468714	0.272974145014494	26.2912814460623	-0.152199814644236	0.180946984915211	-0.841129321472557	0.400275490324534	0.72123081091198	-0.437364886842556	-0.473208423609026
CRB1	0.149757901235538	0.0297525106559077	4.81719817982827e-07	1144.49012790959	0.216209687050077	0.057442171458102	3.76395393074197	0.000167247708520311	0.0103863687873815	0.551869276722664	0.59174290422457
DENND1B	0.200942703121396	0.0753457187726272	0.00765447559307768	104.687139153126	0.266190681419243	0.13638081187781	1.95181915809194	0.0509596789015318	0.278854635598661	0.755621452437413	0.7362216054391
NEK7	-0.0120003432458281	0.0259865924122378	0.644232068046805	247.942221384236	-0.0395916536861371	0.0606614897042497	-0.65266537104781	0.513972031833048	0.793926823048095	-0.0920444054358358	-0.147695075050681
MIR181A1HG	-0.306120693144827	0.284681943662856	0.28223697883823	12.4789898125759	-0.487310448129025	0.418272628998712	-1.16505459440552	0.243996894647071	0.585534727096059	-1.26285407951726	-1.4419036186556
LINC00862	0.569951273364526	0.123445694430724	3.89289259536757e-06	33.8460224242355	0.812282877739087	0.224881211069527	3.61205310962129	0.000303782328986239	0.0152106612953394	2.22453988670411	2.31479546663373
ENSG00000230623	0.4273011647481	0.154089157887508	0.00555289078040179	7.99299749046338	0.514457535754012	0.279180438334472	1.84274205894636	0.0653666800658451	0.315620683011541	1.65669027264568	1.45387984977032
ZNF281	-0.067098021573238	0.132594999113133	0.612830432009492	12.6680277980765	-0.266418718874417	0.315141848756566	-0.845393018812347	0.397891441016294	0.720282332551775	-0.311372632222286	-0.803377903940611
DDX59	-0.0966093333112228	0.0655017357827496	0.140236051064645	33.4652943970427	-0.165013621700757	0.131556207580101	-1.25432029955929	0.209725608465178	0.545647065508169	-0.42884879220078	-0.510248947202167
DDX59-AS1	-0.0443136465060126	0.108212699885982	0.682169065413955	28.9860754528968	-0.063684783392765	0.192588355002926	-0.330678266563923	0.740887520376085	0.909184673976289	-0.220674498768523	-0.217340429892886
CAMSAP2	0.0438210347239527	0.0323603554712114	0.175685970591436	386.949001613661	0.0568751037598219	0.0565398449366357	1.00592960280598	0.314449434975481	0.653435066771185	0.130164664320875	0.131158757332603
KIF21B	0.226409466632632	0.0773205578774775	0.0034093904492939	47.2193864144819	0.37562275995205	0.142824239749117	2.62996505783516	0.00853936447366933	0.115494086559589	0.856997413321239	1.05255393890264
TMEM9	0.146055598429664	0.0811536393453541	0.0719014146862108	38.1263104723242	0.226182563550806	0.143477209179737	1.57643548298645	0.114925476377633	0.414494949285357	0.537131459557059	0.620571227117783
IGFN1	-0.194050904841005	0.213980309921343	0.364479054072071	6.19682044918584	-0.277529067294948	0.411551696978423	-0.674348008603881	0.500090088620765	0.785426065908183	-0.81673604530633	-0.835494285979409
PHLDA3	0.327811134546708	0.218814545506852	0.134101259384207	14.4854378851336	0.439437636014346	0.379641707845878	1.15750621423488	0.24706560189019	0.588618886085568	1.26064868669475	1.23702186572193
CSRP1	0.368428367186028	0.0519383781765427	1.30698602371605e-12	362.212764342365	0.569163939136617	0.107964060910609	5.27179076385305	1.35099045624368e-07	8.67090238280037e-05	1.42233436714787	1.61201816231484
CSRP1-AS1	0.280784295047519	0.0950916740343286	0.00314931662097412	42.9190870286808	0.412140402898632	0.156876583219648	2.62716330531995	0.0086100002067315	0.116197810194323	1.07344817967089	1.15811449628909
NAV1	0.0816666168604296	0.0673247508695603	0.225120200345479	512.935297885591	0.0448600117562594	0.112828291926086	0.39759541680953	0.690928439460559	0.88887681469423	0.280817190410438	0.0964270576223887
IPO9-AS1	-0.053401113091525	0.0811418068830962	0.510460493629488	50.9950498152637	-0.0657238033832715	0.145856296769854	-0.45060655479946	0.652273141566847	0.871590494835231	-0.256849125226241	-0.223234569529304
IPO9	0.0588084743854312	0.0395124543393049	0.13665786169001	159.136720805029	0.0826228912987861	0.0776957897928271	1.06341529597803	0.287593659165246	0.630050648115255	0.189825409833372	0.205587186573142
SHISA4	0.0523644641689239	0.0931228744875183	0.573900871553076	34.0627222121408	0.105252187616873	0.165444854501535	0.636176857442829	0.524661155350026	0.80102055500335	0.164173633259744	0.271001078047316
ENSG00000223774	-0.379157773630304	0.124708988723246	0.00236310918129571	37.485706675946	-0.521215972751831	0.210926046334095	-2.47108397379361	0.0134704183416578	0.143874664889718	-1.55359397707424	-1.53991339663877
LMOD1	-0.21780837288638	0.184696937153411	0.238288921851957	54.8577897105928	-0.366074047560694	0.294350696829725	-1.24366631879407	0.213622396978011	0.551204258991491	-0.911307785849807	-1.09144885249667
TIMM17A	-0.209214738591684	0.108632334271733	0.054117176439367	20.2482219291433	-0.390438751715586	0.208846966599834	-1.86949687645545	0.0615537178008211	0.305845415369968	-0.877098965646778	-1.16187924021113
RNPEP	-0.0424446561852384	0.0707434885775109	0.548519772682873	25.4026039822686	-0.0777322724561911	0.127319825614722	-0.610527638416767	0.541512340645925	0.812124721181144	-0.213234578514523	-0.257947124514016
GPR37L1	0.0996537103122477	0.0525267656924921	0.0578017215739239	354.972399687164	0.20150045079594	0.101593275889382	1.98340341948753	0.0473223854806586	0.268242506217141	0.352418706691876	0.54922331499514
ARL8A	-0.0862185982976801	0.153293910119388	0.573816399116673	24.7090212140713	-0.0932397440535997	0.266840296576393	-0.349421527594901	0.726772873947834	0.904781606431266	-0.387486223854693	-0.302774150942626
PTPN7	-0.250842885271778	0.112172992415238	0.0253377161925818	18.4808759628001	-0.401952935340402	0.232915582354893	-1.72574514455606	0.0843932724559845	0.3572041388125	-1.04280880811049	-1.19516297769286
LGR6	0.231437449975688	0.323534986416596	0.474399105936924	8.16570689736036	0.309201683262439	0.509195205061598	0.607236046586562	0.5436942734709	0.81369429751271	0.87701238862367	0.860552338804308
PPP1R12B	0.0968817385516274	0.0339880317339425	0.00436551783065491	443.202658840058	0.115758684505219	0.0641401535508787	1.80477716526504	0.0711095590353838	0.328663493806749	0.341384273492237	0.301371922883473
KDM5B	0.0202900311380483	0.0334379215341609	0.54398562610754	194.98952336381	0.0302911412467826	0.0676432834807457	0.447807079847104	0.654292433429525	0.87230754036681	0.0364944145449508	0.0543132198338707
PCAT6	0.283816490901568	0.186972481788342	0.129024830009942	6.29538161668519	0.492423425883264	0.339396759129064	1.45087839715054	0.146813724354009	0.462340571684347	1.08551849116362	1.39018644757367
ENSG00000291234	0.142413769119039	0.161932019923562	0.379148448428954	6.09759767899432	0.296656842112511	0.33416557522853	0.887754048003396	0.374673065885443	0.703602033555321	0.522634370220337	0.824289307642961
RABIF	0.532783494733886	0.139817306458906	0.000138647302360577	7.25488133942859	0.636706318691158	0.300196530536214	2.12096494770898	0.0339247523097082	0.227117481831992	2.07658550408552	1.80726108211156
KLHL12	-0.0587596350559768	0.0677240763804242	0.38559534371497	28.9646414666044	-0.0811328490608059	0.137532390431613	-0.589918118969571	0.555245546037253	0.82092594546738	-0.278179881010097	-0.267777078827978
ADIPOR1	-0.0263593238793263	0.122988696881728	0.830295073020446	16.540398867345	-0.0161898492224207	0.223921588760209	-0.0723014217256109	0.942362033286278	0.980213816568939	-0.149203433845195	-0.0800481152879125
CYB5R1	0.00357128627188093	0.0663386605206522	0.957067290737313	29.3207319210205	0.0250855285225345	0.130038218340378	0.192908891268201	0.847030321602509	0.951451066640094	-0.0300581658342366	0.0392654966959497
TMEM183A	0.221966656989356	0.163102785476978	0.173545145812734	9.30745027952112	0.311163417797384	0.301732230881346	1.0312568096835	0.302420406373861	0.641801056819882	0.839311848509981	0.866223071476073
PPFIA4	1.71109955295592	0.880859430586065	0.0520724661063631	16.1766201948094	2.55002042165009	1.08688110902051	2.34618156529389	0.0189668655193314	0.173553573277726	6.76712745592799	7.33802612790439
ADORA1	0.387060882684645	0.0701088002749944	3.37344166972766e-08	51.5308836459955	0.57037364192036	0.132749528462812	4.296615201011	1.73425858900301e-05	0.00224658085107546	1.49650512549814	1.61551501725454
CHI3L1	-0.501130914234746	0.185298423307826	0.00684169060124335	239.663969471336	-0.684098718175801	0.314479901385045	-2.17533367049171	0.0296051210994387	0.213090186909061	-2.03913444731649	-2.01075411932016
PRELP	0.471420714675452	0.134626861473609	0.000462327765119082	26.0017500063208	0.717787288411445	0.235121020742584	3.05284183500248	0.00226685383150018	0.0524403158522893	1.83231768465168	2.04163963632513
ATP2B4	0.00860519641595617	0.0437540408577949	0.844084192612985	627.369947565358	-0.000774739194488526	0.0852671076758234	-0.00908602643629011	0.992750499535719	0.998144671659155	-0.0100195976183216	-0.0354880759364606
SNRPE	-0.445953127460992	0.177060766544339	0.0117807530244465	13.582328680497	-0.660962090734662	0.329551791278257	-2.005639502583	0.0448947240877691	0.260334087934004	-1.81948733153107	-1.94387369956519
SOX13	0.132825540759154	0.0580420946872808	0.0221122216044102	107.791455308682	0.206794164360259	0.104754709197823	1.97407988570462	0.0483726600884333	0.271908499810337	0.484466353199721	0.564525708835594
ETNK2	-0.0770702626906003	0.10814623631751	0.476063237070482	11.6217666247288	-0.117261161489292	0.213089220381922	-0.550291381605898	0.582119534530623	0.837530856691705	-0.35106929509002	-0.372212209073417
PLEKHA6	0.299182200637178	0.111964826008416	0.00753761972975554	305.277231067277	0.440354617813702	0.206573272517563	2.13171148642312	0.0330305719614014	0.223948798411497	1.14668502252997	1.23967256007247
PPP1R15B	-0.0571697592762988	0.0498282453428082	0.251242618543607	50.7222082358041	-0.0798328660426171	0.0961211308294226	-0.830544390746809	0.406231060677605	0.725324732388725	-0.271851036562326	-0.264019253269694
PIK3C2B	-0.00781910218467796	0.0929875749353069	0.932986781965994	55.765157037968	-0.00052228389388558	0.1635194149925	-0.00319401762726179	0.997451546981389	0.999107817798154	-0.0754000709457466	-0.0347583102644047
MDM4	0.0287015902931876	0.0349828771449747	0.411961434188744	198.364946248068	0.0251572534052164	0.0774492441763485	0.324822452081449	0.745315450876731	0.910739833659682	0.0699784452702209	0.0394728298637956
LRRN2	0.451434726128685	0.130210609101384	0.000526383932780085	62.2110424085676	0.650836771281463	0.243316013805505	2.67486204916093	0.00747600055108987	0.107011202474113	1.75275913406288	1.84810759714368
NFASC	0.663104039270923	0.260749193830142	0.0109882505102354	53.7244906423062	0.924022419135632	0.440972762438167	2.09541835197859	0.0361338195410231	0.234059045000782	2.59535462131226	2.63779792024717
RBBP5	-0.16581788796472	0.0773836089543819	0.0321288595545472	41.0050536839734	-0.247322072182417	0.138211909549432	-1.78944110524687	0.0735438043931384	0.334440746547863	-0.704348414533384	-0.748175746671905
DSTYK	-0.0954994805304529	0.0460507749094605	0.0380991329870668	100.034157451658	-0.138225378152082	0.0858837149521353	-1.6094480569351	0.107518404275438	0.401417204751238	-0.424430783134159	-0.432812900069043
TMCC2	-0.064413450620387	0.0982303377343107	0.511992154872277	34.4607222101418	-0.089879006303384	0.199815528241601	-0.449809917649189	0.652847506062131	0.871780479061594	-0.300686116843683	-0.293059357721678
NUAK2	-0.0762262629130076	0.143762241184118	0.595956284014835	8.09566389694767	-0.0618631875066913	0.254376623502227	-0.243195253773583	0.807854143452759	0.936150137330426	-0.347709571409331	-0.212074792202412
CDK18	0.00741088432246491	0.101083613041644	0.941555933919718	58.1333153140855	0.036503696895994	0.185510775987177	0.196773997099323	0.844004400572336	0.950408664741019	-0.014773815248663	0.0722716855016684
ELK4	-0.0695528131888313	0.079120922748719	0.379363434869714	20.3980894129178	-0.0548925322078688	0.174027508459102	-0.31542445613286	0.752439400550272	0.912964384735833	-0.321144461245262	-0.191924908493629
NUCKS1	0.0077309696621261	0.0376492372615149	0.837304932198048	237.895098615525	0.0172402197938347	0.0656998962207358	0.262408630538954	0.793006419548923	0.930444129638127	-0.0134996463163343	0.0165872761031872
RAB29	0.259173093071983	0.0520213872683665	6.29145434598884e-07	46.5787504804439	0.382114268406912	0.0974835537268301	3.9197818893398	8.86291422010291e-05	0.00715110564502018	0.987420115478215	1.07131876585975
SLC41A1	0.122209240793182	0.0454709358436975	0.00719601869279631	80.379102253655	0.196076065519807	0.0995851048012619	1.96892964978154	0.0489611702045335	0.272777397781639	0.44220587476843	0.533543191990896
ENSG00000286619	0.363967021635791	0.237065705538566	0.124710108665991	187.815934023505	0.502061436014591	0.40109197054352	1.25173644172993	0.210665916577774	0.546801974646722	1.40457501614944	1.41804678135938
SRGAP2	-0.884236324980392	0.15705295971298	1.8002236347397e-08	15.4864791490396	-1.29481979751131	0.310908102213841	-4.16463832332276	3.11846517752455e-05	0.00352261826453173	-3.56416840449752	-3.77614893509767
IKBKE	0.0960748840648186	0.153919949859679	0.532504560145836	6.59369227381102	0.0596642911082641	0.302384771919146	0.197312486106998	0.843583008916661	0.950250665010232	0.338172414676429	0.139221385350175
EIF2D	0.0691031830188908	0.050289411779374	0.169407539108508	48.4076764922035	0.101041985443308	0.100540631569532	1.00498657971359	0.314903312064192	0.653550379548517	0.230805724402027	0.258830761118557
DYRK3	0.133584897464932	0.0964752799074149	0.166158242740617	28.0591376191895	0.179740319531057	0.17102275058099	1.05097315369126	0.293270920027086	0.635087384192607	0.487489136823867	0.486321895303748
MAPKAPK2	0.0513973841740038	0.0482313762691096	0.286585468973024	72.4830792772601	0.0443223674848509	0.0922034662608907	0.4807017488848	0.630728487992788	0.863039694575318	0.160323962150445	0.0948729039479981
PFKFB2	0.419163313894492	0.0731545973144788	1.00532082738368e-08	149.039283684253	0.528818550009942	0.111310085446314	4.75085925852601	2.02554080689336e-06	0.000529641410987672	1.62429579702062	1.49539284313926
YOD1	0.291680286201819	0.0700232882613203	3.10704397407324e-05	36.0384401854704	0.46804126791242	0.140336191599662	3.33514300607218	0.000852555431224852	0.028937698771382	1.11682202937746	1.31970560658808
CD46	0.0721489282434944	0.0445072034731694	0.105004381282614	117.750968020891	0.0905378504355393	0.0869460181017528	1.0413110618773	0.297731204416436	0.638318342903139	0.242929972095115	0.228466743706356
MIR29B2CHG	-0.146692236545674	0.0475984771338321	0.00205705845469438	261.746768159806	-0.228223348410124	0.0884823179364685	-2.57931023658299	0.00989978336557752	0.123836391912325	-0.628214621981398	-0.692967585243685
PLXNA2	0.0575641544498473	0.0549964404313395	0.295243162770955	413.94761606277	0.0719538991014852	0.0913029009535512	0.788079002419545	0.430650496448868	0.739597890863559	0.184872125170361	0.174746620966369
HSD11B1-AS1	-0.156420093110223	0.202487680583478	0.439823142465952	8.58075819823332	-0.273550260133984	0.368778552199979	-0.741773778605338	0.458224410110841	0.756297915928121	-0.666938459273721	-0.823992856320905
G0S2	0.149400829361011	0.229981915928294	0.515937775150202	11.5920244244826	0.0664810376307756	0.406001661449561	0.163745728018492	0.869931317608039	0.958297821222414	0.55044787488773	0.15892636914475
UTP25	-0.264807478029189	0.176776307442792	0.134138292459427	9.20666022533481	-0.356446657883357	0.325508003684118	-1.09504729176878	0.273495918406668	0.615812847696085	-1.09839789026886	-1.06361921896849
SYT14	0.416770715108606	0.299519436350156	0.164084564449606	23.3437629651427	0.500014360537864	0.448765937684187	1.11419855775627	0.26519401402845	0.609060377304705	1.61477154000926	1.41212935594801
HHAT	0.0212222655606251	0.0710512682010818	0.765176993089909	65.7564879418142	0.0289379325114767	0.121229373695887	0.238703967769969	0.811335139850535	0.937637270804514	0.0402053753160753	0.0504015361425642
RCOR3	0.158166503001671	0.0266847815811995	3.08110863638154e-09	194.27662864489	0.213433266277287	0.0591476393190755	3.60848325874695	0.000307992385024997	0.0153669698818126	0.585341534921282	0.583717180200055
TRAF5	0.23461063028961	0.148098608963914	0.113159252126369	11.3366202686257	0.334293006075702	0.283719801142275	1.17825053002933	0.238696743367016	0.580302688764165	0.889643919255332	0.933083143314495
LINC00467	-0.0163106934318701	0.0912736575118014	0.858172487716296	65.8419443355249	-0.0293940372809225	0.160082475253709	-0.183618083330714	0.854313075879712	0.954246486013548	-0.109202686725212	-0.118217102627261
SLC30A1	0.190352432557627	0.083725533587039	0.0229943177655579	67.1124306237471	0.288919213046786	0.150961874354744	1.91385549683795	0.0556386221042923	0.29259491400842	0.713464589672022	0.801922353723666
ENSG00000226868	-0.0492848245061373	0.306256944730454	0.872151377034608	7.95412637038661	-0.308311524401262	0.483877295333444	-0.637168818158336	0.524014886252311	0.800979426007676	-0.240463348115824	-0.924476297622939
LPGAT1	-0.158861040885586	0.0760064933009821	0.0366089721996973	62.4649205075004	-0.271229442485579	0.139750190422479	-1.94081626411832	0.0522805675412169	0.282915946243077	-0.676655179896094	-0.817284131858149
INTS7	-0.0786297853807275	0.130637841897884	0.54724647084115	24.3103087944495	-0.127581312408191	0.236105547702337	-0.540357114221797	0.588950777357024	0.840168213404847	-0.357277312499143	-0.402044388683281
LINC02608	0.651069425251729	0.336570982998697	0.0530615881210981	36.536749559927	0.925953021495786	0.535772570242372	1.72825760952433	0.0839420493540611	0.355872129141422	2.54744823699595	2.6433786599879
PPP2R5A	-0.0463384658795291	0.0394405990443044	0.240037707611438	213.03291658301	-0.0493178873046386	0.0809349260504565	-0.609352348995695	0.542290915334151	0.812860692624014	-0.228734730274417	-0.175810434071572
ENSG00000234915	-0.115989906372243	0.0866900508932197	0.180901632558494	20.5299687337076	-0.193662522402948	0.175970060221586	-1.10054245681955	0.271095841607716	0.613244678548695	-0.505997355490864	-0.593063545369306
PACC1	-0.043284906502143	0.0995176542180664	0.663600888372613	18.571392861002	-0.0472256558968782	0.17803806625324	-0.265255947173144	0.790812298323144	0.929528979830457	-0.216579376655896	-0.169762477638357
NENF	-0.243265356262759	0.197091387328817	0.217099722306756	19.3356787961716	-0.35975922652676	0.313387723679637	-1.14796847273611	0.250981579156632	0.594021836530621	-1.01264481479129	-1.0731947710623
ATF3	0.376429279559782	0.233300288155238	0.10663660751291	13.7688026453958	0.459453724298228	0.384902901610956	1.19368734913468	0.232600290970564	0.572379942228016	1.45418372953265	1.29488182779654
NSL1	-0.1016868227248	0.063813468304155	0.111047854116301	89.3241230702141	-0.127488190911105	0.119546002547265	-1.06643625210889	0.286226481348832	0.628096008692182	-0.4490608371256	-0.401775204904047
TATDN3	-0.332264563537444	0.101306567066934	0.00103883298910939	42.1757955608329	-0.519863396135809	0.186312051600017	-2.79028324615241	0.00526619483808232	0.0871013809407298	-1.36692541080772	-1.53600354019749
FLVCR1-DT	0.00923514685178826	0.164011146757656	0.955096410897591	5.27240238874761	0.0384884102754704	0.28790689434769	0.133683531138334	0.893652828506528	0.965265490536697	-0.00751194364362279	0.0780088424944223
FLVCR1	0.0644959398280963	0.0691375668758656	0.350890246769939	36.8752787872478	0.0951430048050687	0.13496795009808	0.704930353731601	0.480853579362743	0.772365704409548	0.212465596286172	0.24177873820746
ANGEL2	0.0210456021803719	0.0500720577160271	0.674261695511719	67.278587390369	0.0532714461802187	0.0989811381871842	0.538197955245539	0.590440391560955	0.840496167158321	0.0395021285168404	0.12074176236693
RPS6KC1	-0.0024877530847848	0.0405962804244931	0.951135963126905	216.282028996114	-0.0310957284542233	0.0760238786178114	-0.409025808990204	0.682520720965101	0.883983909376924	-0.0541774826270407	-0.123136135025272
PTPN14	-0.051702248731155	0.0441461504775377	0.241534077463062	117.802855172585	-0.102485997745851	0.0827800767763576	-1.23805149423493	0.215696967772115	0.553946977605469	-0.250086428157655	-0.329502045043523
KCTD3	-0.111774897964443	0.049175060175724	0.0230261968692739	156.424688335618	-0.163611124976037	0.0912618958076827	-1.79276491604795	0.0730105215736063	0.333161511889293	-0.489218602773205	-0.506194788060223
ESRRG	0.0193821839075171	0.0408065896429258	0.634803500083546	776.575409469176	0.0506458121638906	0.071624674385727	0.70710006849236	0.479504293418843	0.771719660387083	0.0328805322669686	0.113151913518748
GPATCH2	-0.116507211616397	0.0491170629085999	0.0176905910082464	121.12835092159	-0.20529044537413	0.0970001250325918	-2.11639361604073	0.0343113445791477	0.228958499743651	-0.508056600913752	-0.626676066086489
SPATA17	0.26714081134519	0.0691010099548921	0.00011065917128608	42.385528661779	0.334696589951732	0.118742731359135	2.81867012928521	0.00482230481480232	0.0826346407585058	1.01913734156553	0.934249772249671
RRP15	0.00888876215022561	0.108575620101989	0.934752462890443	20.430404944104	-0.00725834629273253	0.21680819261955	-0.0334781919679083	0.973293256370623	0.991576234027916	-0.00889080287482735	-0.0542300626568668
LYPLAL1-DT	0.0508736980510507	0.047427841369482	0.283426062042672	103.702721796632	0.0656988311761394	0.0789283757152398	0.832385445421678	0.405191414700021	0.725317288991416	0.158239316259244	0.15666526621805
LYPLAL1	0.0775086230347701	0.0376988653615622	0.0397831404511865	235.636272447151	0.120863363852822	0.0749421478630072	1.61275553609375	0.106797629673288	0.399979505080213	0.264265396569839	0.316127880654358
ENSG00000277007	0.15847143750967	0.148281636796155	0.285196201324549	8.09648361893474	0.307349272172615	0.292059048458732	1.05235319294017	0.292637535212293	0.634566692760839	0.586555392690897	0.855197624442359
SLC30A10	-0.0860386744768245	0.0721895095314183	0.233322198482589	134.771140512281	-0.120837512461814	0.127216566383251	-0.949856735621839	0.342185052796179	0.675944732160331	-0.386769998166373	-0.382550269572591
EPRS1	-0.183564540511406	0.0605970513498956	0.00245149359251116	120.45764445296	-0.270852635929873	0.107157690288557	-2.5276080064857	0.0114842494419979	0.134222125879653	-0.774992803782058	-0.816194907394635
BPNT1	-0.0559608133270644	0.0848073837783659	0.509345089989699	19.8940416488046	-0.0586110695061046	0.176832700274064	-0.331449270498422	0.740305153574465	0.908886946219584	-0.267038565703743	-0.202673983137857
IARS2	0.0222762408574719	0.0500307802579132	0.656138577716558	55.4860230921803	0.0552933763653718	0.0958015151646265	0.57716599022839	0.563827329304836	0.826808395845358	0.0444009519710562	0.126586500967761
RAB3GAP2	-0.0491841363744098	0.0295271330562515	0.0957678448134228	198.650888058586	-0.0658973330869856	0.0557447928810235	-1.18212535523508	0.23715596510034	0.578649080217176	-0.240062537227586	-0.223736187124776
MARK1	0.0467277369291578	0.0686379863261158	0.496007308467351	198.322801058526	0.0375765639183177	0.114599817930866	0.327893748845102	0.742992000383559	0.910157302022713	0.141735421198788	0.0753729930270117
MTARC2	0.0719392202727005	0.0633262479549332	0.255952581833123	145.877759861286	0.117524579598598	0.106713758061478	1.10130672683172	0.270763184477723	0.612922804642462	0.242095184155343	0.30647654780726
MTARC1	-0.130900134703806	0.0823404157879136	0.111892650745107	46.0213724393257	-0.181205893441936	0.146831361553648	-1.23410892281162	0.21716231906522	0.555107970859958	-0.565350744603012	-0.557055506783573
TAF1A	-0.0221778736092244	0.184564297566481	0.904353709807364	7.22371898636982	0.0129555930494449	0.342310652103365	0.0378474726679926	0.969809293749678	0.989998020894943	-0.132558266553619	0.00420182209148431
MIA3	-0.0292810343497917	0.0651027878078327	0.652879022235263	90.1633940522211	-0.0523934613655984	0.112162952558224	-0.467119134889043	0.640414644729247	0.867824796666557	-0.160833934369421	-0.184700912370873
AIDA	-0.254613230785125	0.0777240336911852	0.0010533991195539	25.4335889314664	-0.347837333678026	0.15555610604673	-2.23608923183982	0.0253459266712965	0.19771556853719	-1.05781748399154	-1.03873247961445
BROX	0.0362854709823678	0.0745300585140634	0.626359765603351	30.4158756180654	0.0668096238290917	0.149881937482302	0.445748333330563	0.655779046844107	0.873082248524956	0.10016772282623	0.159876204332483
DISP1	-0.0437925141370919	0.0562852467273779	0.436541863351	141.596047230652	-0.070896558527356	0.0923509913357144	-0.767685950112141	0.442673785228773	0.746423912996211	-0.218600018647651	-0.238187312153792
CAPN2	0.220701973598695	0.0458593016905841	1.48987442837009e-06	333.654039910953	0.305204531976033	0.0824945251758005	3.69969438972616	0.000215859248227542	0.0122213211043879	0.834277502709206	0.848997882281246
TP53BP2	-0.025405327790712	0.0465279761289661	0.585050383138942	267.611621877355	-0.0298026271129748	0.0791725302513956	-0.376426356696482	0.706599954658284	0.895699017844957	-0.145405846055132	-0.119398202143376
ENSG00000291068	0.00300302774686492	0.0680173953148032	0.96478413722992	37.7442621382698	0.000457521845757176	0.134435509141078	0.00340328123633651	0.997284579687271	0.999107817798154	-0.0323202418133263	-0.0319260124581518
ENSG00000290989	0.080183120804961	0.0826563722884232	0.332007659380502	29.5545567016347	0.102684143502378	0.157188963432797	0.653252882771749	0.51359326264015	0.793689052038844	0.274911813465929	0.263577702762235
FBXO28	0.0105337774046311	0.0538914235655352	0.84503052859083	87.1316533104533	-0.00945023680790799	0.0965822263696664	-0.0978465413681542	0.922054149999304	0.973233249066446	-0.0023424638206583	-0.0605661009617062
DEGS1	-0.22750256243817	0.0961008236673722	0.0179168486305478	33.3806775175876	-0.364719341129997	0.189538592035649	-1.92424844572761	0.0543234492938857	0.289552325266859	-0.949897604315318	-1.08753283945802
NVL	-0.0730623769953881	0.0556242709941573	0.189015144195145	83.6240368166057	-0.138460448989113	0.0936938604764838	-1.47779639226057	0.139462284331122	0.451549519549516	-0.335115039132626	-0.433492412945014
CNIH4	0.0941664850769566	0.0730146132676645	0.197157035755502	29.4338195925543	0.155350223077976	0.137600857573193	1.12899167794315	0.25890134433139	0.602502408838962	0.330575619698579	0.415818106763435
WDR26	0.0659255784820076	0.03193292750435	0.0389701866346375	144.091137337777	0.0845680624048891	0.0701310529526597	1.20585758867723	0.227872405951557	0.566994227309456	0.218156582193862	0.211210039791588
ENAH	0.0571932216299298	0.0364272665214952	0.116399700079516	283.745822869381	0.067523746960338	0.0728998224023464	0.926253929504288	0.354314032005656	0.68683609718834	0.183395546844031	0.161940500647751
SRP9	-0.0815650537261326	0.0577844514650391	0.158085505384707	71.9327465380504	-0.118971411118794	0.117607414835985	-1.01159787658551	0.311730361595915	0.650936513714038	-0.368961783077277	-0.377155981168026
EPHX1	0.0127389916575364	0.0450100052943511	0.777157078414824	245.709562282407	0.0432320145755923	0.0838459539818411	0.515612412078408	0.606125139577637	0.847669377652783	0.00643586852394252	0.0917210504448123
ENSG00000242861	-0.0374817626846794	0.113130636996104	0.740407325342104	14.9778089455076	-0.0734083505619707	0.211046163147016	-0.347830775349533	0.727967275745873	0.905372891583506	-0.193478707409768	-0.24544808108131
PYCR2	0.0596443652869156	0.109855023904399	0.587173128492762	13.7336179829319	0.0246543810054114	0.218090204076808	0.113046714361955	0.90999351985336	0.97035161666513	0.193152854378677	0.0380191902930454
SDE2	-0.452583471247529	0.189909390055948	0.0171649754216791	7.76165884359917	-0.658975740033977	0.34746117243623	-1.89654497339532	0.0578880189711809	0.297120620819002	-1.8458808491861	-1.93813180961255
H3-3A-DT	0.232951991633658	0.108395486750892	0.0316270213610648	14.4400665838014	0.294885754079591	0.19512916951562	1.511233583434	0.130728948808344	0.43845433662086	0.883041349304424	0.819169671630063
H3-3A	-0.0917371235195397	0.104946034147933	0.382044106153963	38.6633762621191	-0.0589081486468255	0.197274435253688	-0.298610149718952	0.765237520252611	0.919053019768143	-0.409453907215039	-0.203532741731018
LINC01703	0.027368871682433	0.167102582379857	0.869900517186204	6.74241386353094	0.0463663803898352	0.295240885105465	0.157045933435921	0.875208647568583	0.959351783950943	0.0646732705591352	0.100781476466517
ACBD3	-0.339017971907302	0.049463623512715	7.18710220931738e-12	66.8177731693687	-0.460877548655444	0.0936888931610385	-4.91923357300484	8.68837414074766e-07	0.000279726967078561	-1.39380881365682	-1.36549475497694
LIN9	0.339149787983338	0.171121805555913	0.0474881564450853	8.90469432903495	0.503345993220123	0.315301148495389	1.59639758885142	0.110400054133851	0.407100303005331	1.3057846493686	1.42176001594052
PARP1	-0.0953843273459644	0.0728625602122397	0.190500712749243	53.9676319676411	-0.152619829839463	0.138443692854348	-1.10239640891426	0.27028937206746	0.612736453242007	-0.423972390974464	-0.474422550111762
STUM	0.633191709530403	0.26694782723663	0.0176936220317559	33.3348397629356	0.83869614098212	0.414350542978644	2.02412222016889	0.0429575778744234	0.25550755726784	2.47628212243028	2.39114756839474
ITPKB	0.194001643457756	0.0444075502314679	1.25009214643771e-05	1150.04832762072	0.252278545492301	0.0885765930261682	2.84814008840655	0.00439755624987951	0.0783020104013854	0.727991063022478	0.696006172448745
ITPKB-AS1	0.162417105392803	0.096347623665129	0.0918457643115448	33.8610148866812	0.237625941571454	0.192567413709716	1.23398833163778	0.217207252255976	0.555107970859958	0.602261977188945	0.653650288765068
PSEN2	-0.0324134082378097	0.140534202362216	0.817591173744181	21.9945304494517	-0.0469153420675228	0.259944270312884	-0.180482308808164	0.856773941864868	0.95517606660805	-0.173303026195916	-0.16886546189067
COQ8A	0.435394490963199	0.288007614369191	0.130598374907739	8.95432617179592	0.653548004572786	0.452452723501653	1.44445589699362	0.148610777029994	0.464655485310786	1.68890750831601	1.85594488548826
CDC42BPA	-0.0368991449662629	0.0296180913565441	0.212826339519251	905.175015984934	-0.0598689894881078	0.0619328185855774	-0.966676325337627	0.333705865785364	0.668368122831685	-0.191159471555304	-0.206310218221322
ENSG00000287532	0.0327150902977482	0.148572712517551	0.825718651716254	5.85834957304625	0.123517925403224	0.272693800100488	0.452954652279249	0.65058139574764	0.870895838827899	0.0859550502004102	0.323801349538617
ZNF678	0.0641565300553424	0.0675469790354314	0.342210805875031	85.8097896138121	0.0504752206236905	0.122689905546676	0.411404837250346	0.680775707528288	0.883587920792299	0.21111450226784	0.112658789192644
SNAP47	-0.351979633815558	0.105819908397525	0.000880343920282645	21.470098568691	-0.560555838343445	0.192175802868516	-2.91689083628791	0.00353539483064406	0.0691409626159199	-1.4454055126257	-1.65363207627627
JMJD4	0.0049473026693273	0.133894126454646	0.970525380689139	10.7518994996637	0.0761072679509914	0.257351525441625	0.295732725191306	0.767434203337658	0.920293728195121	-0.0245806349174602	0.186752651350826
ARF1	-0.0201123444030349	0.125984821224985	0.873163870075499	31.3070985474075	-0.0248802659582208	0.212314512647297	-0.117185893926868	0.906712744913376	0.969732150118597	-0.124335980752807	-0.105169266614505
C1orf35	-0.119000785746394	0.0706094942006887	0.0919235911461772	30.9787931876614	-0.164620809571068	0.134989750512467	-1.21950599172242	0.222652203110922	0.561375067691931	-0.517982812124376	-0.509113455861206
MRPL55	0.147965477250827	0.136563893508017	0.278591428030965	7.94280297190232	0.265499637711788	0.336164733952036	0.789790275114549	0.429650259391845	0.738945504850767	0.544734145331464	0.734224024186553
GUK1	-0.293887712173639	0.12268934304035	0.0166031060652501	49.1844224577385	-0.401088318064501	0.215063222521749	-1.86497864842483	0.0621843971049678	0.307545949955217	-1.21415805263969	-1.19266365204625
IBA57	0.0490386706620243	0.0866727268280271	0.571535693705608	16.2922134767177	0.0775943030334476	0.168602137340197	0.460221348658717	0.645357348821224	0.869274868347077	0.150934592801604	0.191051183224498
ENSG00000231563	0.172345491415141	0.104566383449702	0.0993132490343204	11.4866700448204	0.179193512789039	0.199591135072391	0.89780296466597	0.36929060385116	0.698453949009071	0.641784065364619	0.484741255924735
RNF187	-0.123885624401135	0.248609171239349	0.618262192218417	6.82789826131786	0.0110133427705594	0.446857922800238	0.0246461844103472	0.980337180641933	0.994281458886735	-0.537427969031274	-0.00141258797115443
RHOU	0.000798548273676821	0.0772023366707241	0.991747167185718	79.6965266429541	-0.0152269883136011	0.137952742631824	-0.110378293487355	0.912109367217654	0.97035161666513	-0.0410956492083225	-0.0772647994433136
LINC02814	0.318547015372024	0.173276212248104	0.0660068615629661	26.1392393612556	0.26688149137627	0.261505496278731	1.02055786656128	0.307463960046652	0.646810356951538	1.22377085639403	0.738218510995645
RAB4A-AS1	-0.0734566358582815	0.0862071745090611	0.394161795020453	18.215569829146	-0.106835326151934	0.156382643414928	-0.683166135441702	0.494501868739436	0.781637343177078	-0.336684471818689	-0.342074530389151
RAB4A	-0.0485822642789637	0.0520899417593264	0.350994956758567	137.114260279983	-0.0751089654625977	0.0953806368821898	-0.787465547701985	0.43100938881012	0.739776271567229	-0.237666655160433	-0.250364002327172
CCSAP	0.0335920942089117	0.268398019573727	0.900398658957107	7.75954937721975	0.129161015542494	0.474174246041564	0.272391460777842	0.785321037872475	0.927151593207304	0.0894461539739169	0.34011367674316
NUP133	0.107635902410706	0.0438804462172353	0.0141695760140268	74.7901192394473	0.154485607424682	0.0818552501999456	1.88730236664507	0.0591196683179152	0.299630192623461	0.384193548971441	0.413318785807253
ABCB10	-0.0396205542140835	0.0443643284857847	0.371818439656542	71.9497924963651	-0.0621903519519502	0.0783021714630684	-0.794235342263562	0.427058437215232	0.737495547556989	-0.201992629735542	-0.213020517567247
TAF5L	-0.228876312404866	0.0669027501924726	0.000623844608685809	33.5023191091847	-0.306230814646653	0.129377354450527	-2.36695839041719	0.0179349490710781	0.168490672577261	-0.955366113214243	-0.918461646519161
URB2	-0.0134640304075016	0.0920970925363816	0.883768344311739	15.4030536328087	-0.0253950497648105	0.182203422864452	-0.139377457160631	0.889151885056762	0.964954146330717	-0.097870928793722	-0.106657338164923
PGBD5	-0.024979874065407	0.193949793160561	0.897519411354591	22.7238462168565	-0.0589751453792479	0.327569337619031	-0.180038662372719	0.857122215906812	0.955201698212399	-0.143712235471464	-0.203726407363489
COG2	0.155824280132983	0.0677762981961244	0.0214994349457289	49.8723746611578	0.260243191602446	0.124325953960294	2.09323301621768	0.0363283588115449	0.234277795370934	0.57601781014516	0.719029358364729
AGT	0.0962522710094455	0.063421009637524	0.129097183740728	328.365235761967	0.184039468420249	0.12203575460926	1.50807825960117	0.131534498658665	0.439381859725657	0.338878541780168	0.498749328084507
ENSG00000244137	-0.181906543519342	0.189657929279835	0.337493434728681	6.31650074046736	-0.331838447088547	0.343314780556105	-0.966571979659691	0.333758047739817	0.668368122831685	-0.768392788113053	-0.992484933232048
CAPN9	0.0810106253296008	0.164289428081165	0.621944045306044	6.8581582690293	0.104908569373632	0.316441623946704	0.331525821619789	0.740247339894726	0.908886946219584	0.278205874224144	0.270007790136106
C1orf198	0.0115987848066349	0.0429819580285814	0.787273803344914	163.766732337284	0.0212079549017823	0.0831152063923429	0.255163354845932	0.798596933027022	0.932455858293355	0.00189702851525967	0.0280567000791378
ENSG00000223393	0.0428535367480131	0.12446145122482	0.730611868816678	9.59234196861632	0.0265736206446227	0.225368862596644	0.11791167749816	0.906137640492167	0.969732150118597	0.126313329347714	0.0435670841253409
TTC13	0.0650629253771276	0.0545002060468429	0.232552052123933	79.6042468076027	0.0727250599616863	0.095228720986123	0.763688299166425	0.445053015239627	0.747667885209224	0.214722604908996	0.176975794693614
ARV1	-0.0433803798458604	0.0822827449944602	0.598046973037761	28.3362090855458	-0.0830248733134885	0.15592064845748	-0.532481580437561	0.594392495864538	0.842991366171884	-0.216959428952446	-0.273246301882544
FAM89A	0.260496127550407	0.162049768316845	0.107943207754004	22.8712626859243	0.397776601041183	0.275702714133831	1.4427736132046	0.149084254600575	0.465517398266281	0.992686740405781	1.11659344487625
C1orf131	-0.19695089053309	0.0792860438526125	0.0129895758344408	21.5478435434093	-0.308197904372312	0.152508552755724	-2.0208565277382	0.0432946191771206	0.256533790508159	-0.828280065650917	-0.924147859295092
GNPAT	-0.123286893805449	0.0584022822775076	0.0347727888314916	58.3057997013616	-0.172602942112469	0.104044070791292	-1.65894068542073	0.0971277451852456	0.380823075860015	-0.535044592383453	-0.532187189328488
EXOC8	0.934962555107451	0.255082034389958	0.000247009554413507	5.31254213808135	1.38307190974653	0.489167062744699	2.82740195545089	0.00469273830352054	0.0813155643456391	3.67754624944042	3.96475979913228
SPRTN	-0.168444322432025	0.105028423250095	0.108758696275004	13.455156521967	-0.312604505096005	0.206117442560441	-1.5166329506749	0.129359381279948	0.436556994185675	-0.714803505055743	-0.936885900171745
EGLN1	0.0709010638112646	0.0461436771789981	0.124408873268629	121.680589118975	0.145725510016203	0.100370204560618	1.45188017354487	0.146534926250634	0.46184668720066	0.237962577796494	0.38799621045508
TSNAX	-0.041151196623789	0.0523422074063849	0.4317530884667	56.5813628517243	-0.0486968114297544	0.109769114433977	-0.443629446050092	0.657310512889399	0.873153950832322	-0.20808568294134	-0.174015106929895
DISC1	-0.0890572932296732	0.230232045323941	0.698892899520323	5.85230381823576	-0.0406139961586352	0.401895009650332	-0.101056234049712	0.919505820291991	0.97192996799154	-0.398786263070901	-0.150650332633834
SIPA1L2	-0.466311328460868	0.168641013880374	0.00569032160279828	76.9385508861567	-0.696523705223339	0.274125806725055	-2.54089067185835	0.0110570488129428	0.13212844366756	-1.90052755430292	-2.0466706914871
NTPCR	-0.0265913964238099	0.0570232982483127	0.640982800432885	50.0790234533964	-0.0330593370793107	0.104201761596417	-0.317262746548878	0.751044242227894	0.912618604192537	-0.150127248808231	-0.128812285078447
PCNX2	-0.287191548827409	0.166116654449379	0.0838351140825657	108.360156436371	-0.425783492092232	0.265987400261956	-1.60076564406022	0.109428835653563	0.405760283463317	-1.18750252598984	-1.26404932003518
COA6-AS1	0.221318895414384	0.111920581612217	0.0479892317192833	28.154154492571	0.284579383285984	0.20670469339024	1.37674369468101	0.168591504384659	0.493677321010242	0.8367332934432	0.789377325853638
COA6	0.145847631681982	0.25108970817148	0.561335715491176	6.31555183863712	0.187614347409409	0.442608784472501	0.423883018121763	0.671651129499967	0.879309616117929	0.536303602932525	0.509083133561406
TARBP1	-0.0470397952229601	0.0658615366796625	0.475089569892395	93.9914809541795	-0.106987807917078	0.121784941805335	-0.878497836687319	0.379673611185204	0.707068239242296	-0.231526523430818	-0.342515305280988
LINC01354	0.0606629319749205	0.141274839306246	0.667634646683168	16.4646347440757	0.0819134357343068	0.258248492587385	0.317188437049983	0.751100623181407	0.912618604192537	0.19720747940691	0.203536382666195
IRF2BP2	0.0832623822498936	0.0537092794235644	0.121083435850024	81.7883033310825	0.181683928434209	0.113545230970457	1.60010179979713	0.109576001801311	0.405773182647394	0.287169479723946	0.491940232704606
TOMM20	-0.172970447106577	0.259968858271608	0.505826245833394	13.3802566991514	-0.183084935846559	0.434219451425208	-0.42164148852759	0.673286718528174	0.879610996487977	-0.732820723370911	-0.562487203562986
ARID4B	0.0117238365551256	0.0288434977231522	0.68440187903589	404.726264000034	0.0093849152859462	0.051672553388642	0.181622828184238	0.855878732507884	0.954959123114289	0.00239482405012826	-0.00611983901664579
GGPS1	0.0208872807775405	0.0738939226885792	0.777433076559573	50.1272525377881	0.0250290269087016	0.136207400813205	0.183756732448235	0.854204300554113	0.954246486013548	0.0388718959262944	0.0391021690173764
TBCE	-0.0649562676163306	0.0567733483009874	0.25256843781106	44.6095750913276	-0.124688020216691	0.1103464593471	-1.12996847342857	0.258489509102855	0.601891798900447	-0.302846917313031	-0.393680827626959
B3GALNT2	-0.0175427189562573	0.0537801978783085	0.744278409375541	129.775675629746	-0.0399781516193714	0.0933063306397882	-0.42846129887701	0.668315304166743	0.877592723150032	-0.114107030825044	-0.148812314115662
LYST	0.0772401113824027	0.0412658254895803	0.0612385068452801	232.051577297276	0.0824213972787156	0.0728082663349789	1.13203350975984	0.257620346541833	0.600958085770805	0.263196527855711	0.205004733288854
NID1	0.0153595030746516	0.106901583645967	0.885754025326595	44.9209185633447	0.0151782831568856	0.182601975591276	0.0831222285943914	0.933754351144637	0.977187837430869	0.0168673810638024	0.0106268919401052
ERO1B	-0.0860676108335353	0.0616763645721583	0.162873694239999	65.1305114318422	-0.131548309508506	0.113584520162953	-1.15815349943621	0.246801400760559	0.588455889689141	-0.386885185593497	-0.413511679320637
EDARADD	-0.619360278207977	0.22893981030704	0.00682342843947488	5.79486471708197	-0.971992704887551	0.362950127794628	-2.67803378605653	0.00740557478890235	0.106457666756538	-2.50977200486016	-2.84296143757326
LGALS8	0.39431365471953	0.146746670120494	0.00720890808592616	14.5440681723907	0.58241873297282	0.271624018248571	2.14420925192201	0.0320161241008051	0.22124431261562	1.52537635343346	1.6503334343996
ENSG00000230325	0.199980128918684	0.125718248476692	0.111676908020696	13.1933739680776	0.291878313875503	0.22484201116771	1.29814847483192	0.1942363196629	0.525899099570128	0.751789717608646	0.810476146017954
HEATR1	0.01127141937456	0.0579255047476219	0.845718049151455	39.4694046683946	0.0109215566467689	0.112655877017913	0.0969461774731231	0.922769137168893	0.973585908751757	0.000593879600318305	-0.00167791162311731
ACTN2	-0.544325568820847	0.233987771061962	0.0200025937272764	34.4551348956068	-0.837354890975415	0.373027103874039	-2.24475616457663	0.0247837902727358	0.196048805966963	-2.21108011335211	-2.45376757030619
MTR	-0.0184627136243385	0.0371610296478036	0.619308951710331	181.609896856473	-0.018388793064595	0.0778947604141601	-0.236072271958002	0.813376589665694	0.938395502426049	-0.117769268605812	-0.0864045424532957
FMN2	0.0226191735497792	0.0218689499382086	0.300993401730053	2956.92690837273	0.0092319712387435	0.0543511480849164	0.169857888269808	0.865121900068615	0.957248372634468	0.0457660697327142	-0.00656195021465692
RGS7	-0.0190201508163917	0.0953591209051283	0.841904401843396	367.186335417973	-0.0511534643167093	0.166901477102981	-0.306488985026457	0.759232365255236	0.916348491102139	-0.119988267928275	-0.181116486622756
ENSG00000287738	0.0792687322462792	0.15424267731029	0.60730640293257	6.79642691453198	-0.0381208125458728	0.281752825197957	-0.13529877657514	0.892375652336427	0.965265490536697	0.271271892016286	-0.143443354565317
FH	-0.324082430581816	0.106725127807972	0.00239255981507079	14.6384189964043	-0.525635033249524	0.231435536759627	-2.27119413297128	0.0231352284439375	0.189044806497915	-1.3343546606969	-1.55268745464529
ENSG00000288723	0.119670969255977	0.1502895072532	0.425875337874075	14.3971822931708	0.189338828708325	0.247736165574094	0.764276092953802	0.444702729076954	0.747512277886909	0.432101735859898	0.514068044755768
PLD5	-1.71692129777111	0.783232308704373	0.0283724937889061	53.5120651166507	-2.53594431828955	0.908320002596111	-2.79190627866992	0.00523985306500612	0.0870554053983888	-6.87885105716125	-7.36383383554395
ENSG00000272865	-1.0406107040021	0.501337179542803	0.0379244527622043	167.259991980756	-1.50122131667667	0.725223313844201	-2.07001248859352	0.0384511749724324	0.242055546415848	-4.18665044560743	-4.37278819356176
CEP170	0.131962774218598	0.0304287385852885	1.44584576811907e-05	221.724810493467	0.16828074602147	0.0617640063118693	2.72457627136034	0.00643840575160121	0.0979713108876297	0.481031924359609	0.453196017797017
SDCCAG8	0.104091873541065	0.0333557742877364	0.00180449126332419	483.134924694991	0.129925630970194	0.0639829853027127	2.03062783575191	0.042292761815753	0.253584489434156	0.370085775445317	0.342323929766674
AKT3	0.116940277479135	0.0318579398603033	0.000241906792056705	1430.92485019128	0.145677618022386	0.0557129356778425	2.61478983740437	0.00892823732861745	0.117314814041781	0.421231626564984	0.387857770370951
AKT3-IT1	0.0994138230457271	0.150771932092405	0.509661036862259	5.41079234337514	0.130933525571758	0.293815135436587	0.445632337412438	0.655862847741091	0.873082248524956	0.351463783537365	0.345237423282222
LINC02774	-0.604438897693261	0.174575039991786	0.000535491612967741	15.9475439587236	-0.811992297109782	0.323677002541504	-2.50864995268134	0.0121193516678323	0.138065715463305	-2.45037422207063	-2.380452609942
ZBTB18	0.0735467263094025	0.0784174441634999	0.348302321747362	61.7456791016393	0.124618803491052	0.13871569312611	0.898375668121113	0.368985303977151	0.698175555437639	0.248494209654807	0.326983627889268
ADSS2	-0.109211383385002	0.12777572098817	0.392710859798085	20.7298657638575	-0.172755200058933	0.231897107301151	-0.744964877179714	0.456292952963074	0.755775727700065	-0.479013978474719	-0.53262731723375
CATSPERE	-0.0429544651196055	0.0562945201915312	0.445444896796858	73.7321506238415	-0.0986034618107688	0.117006459819705	-0.842718102596274	0.39938612040123	0.720909354829033	-0.215263983254777	-0.318278903999624
DESI2	0.0167507828082739	0.0598055487446234	0.779410423686778	50.709065041823	0.00364126308808099	0.1100396180035	0.0330904737234291	0.973602439458708	0.991576234027916	0.0224056709918463	-0.0227228582292345
COX20	-0.0197144100320787	0.0521062516656324	0.705170467976904	86.6492658914138	-0.00599091041967737	0.0954992133292309	-0.0627325630319474	0.949979466901655	0.983376126057822	-0.122751916911849	-0.0505663202459178
HNRNPU	0.117544584719137	0.0352988080786499	0.000868499266327135	264.818678309569	0.166366452122402	0.0672601762755225	2.47347630254348	0.0133805677796184	0.143621923853591	0.423637202251788	0.447662420481259
EFCAB2	0.136745394135237	0.0468104070831137	0.00348618176632072	293.890049415277	0.162958556991101	0.0771529676460988	2.1121489161453	0.0346736784780671	0.230142458929572	0.500070177468511	0.437811310701227
KIF26B	0.470293430097151	0.173608411720897	0.00675001163147439	27.6388515540328	0.648981538056492	0.301772911045141	2.15056260619567	0.031510739491806	0.219394300603698	1.82783028454431	1.84274472491241
SMYD3	0.121741722087621	0.0410971322549777	0.00305357659808316	1077.04884268154	0.144639365893737	0.0722420050603184	2.00215049088091	0.0452685485717636	0.261963895833321	0.440344815431757	0.384856523177419
TFB2M	-0.164639065793247	0.163477086249444	0.313882922997062	8.02598222407924	-0.24454454646231	0.307996903296042	-0.793983783100759	0.42720487224529	0.737495547556989	-0.699655857888269	-0.740146828606231
CNST	0.0484013376376052	0.07204940224103	0.501723849534778	59.795871414853	0.0646772045545977	0.124253739131155	0.520525217243789	0.602697556541178	0.846185691395191	0.148397550836103	0.15371207792579
SCCPDH	-0.151543167256707	0.053146694327331	0.00435254155619705	53.8673532039486	-0.213140590145267	0.0995874001032168	-2.14023651510491	0.0323356575871845	0.222080303506743	-0.647524800983723	-0.649368266095612
LINC01341	-0.497634610998214	0.232178957214422	0.0320871325595545	5.54470818012064	-0.779380242072383	0.423417150081576	-1.84069124720675	0.0656668173295544	0.316354445292298	-2.02521665599651	-2.2861818293141
AHCTF1	0.0871522950676155	0.0327345428496988	0.00775866882263052	194.989809891768	0.117113079069764	0.0656979431963037	1.78259886644903	0.0746516244946032	0.337630024940358	0.302654119123723	0.305287034419113
ZNF670	-0.109911294213456	0.111297279654386	0.323374555737658	17.966698679466	-0.154362265299676	0.197231121460584	-0.782646593278765	0.433834672382267	0.741424958952203	-0.481800124925412	-0.479459360911931
ZNF669	-0.0738426735234204	0.15162458538583	0.626251318209898	6.34714861927399	-0.102563281506163	0.29888265994049	-0.343155676968961	0.731481347001509	0.90615897305375	-0.33822117824876	-0.329725447107761
ZNF124	0.205364567112055	0.174001498550013	0.237902401128126	19.9840481951341	0.30517051418217	0.299362668060344	1.01940070269769	0.30801277269544	0.64719350453268	0.773223638547669	0.848899547969626
ENSG00000259865	0.0691334489387228	0.0827966871714561	0.403729845962495	18.5051906252638	0.132415885948166	0.171059696886291	0.774091667169196	0.438876584830882	0.74393005736039	0.230926204442754	0.349522442110247
ENSG00000290683	0.0386135850692027	0.106232119473882	0.716244000249505	12.0284018922106	-0.0271257028509856	0.201322328460746	-0.13473767693023	0.892819282914001	0.965265490536697	0.109435284544308	-0.111660089976875
ENSG00000289566	0.0546286737255488	0.110843516080355	0.622122105104461	22.489784737336	0.119302859766709	0.201989757971821	0.590638163858548	0.554762888173016	0.82083244072583	0.173186809172103	0.311616973929768
ZNF496	0.0629599033777715	0.0595160655209092	0.290117447936607	44.7556530473758	0.0885581239729567	0.109786757991528	0.806637572627753	0.419875320240459	0.732021178144868	0.206351070934901	0.22274400225865
ZNF496-DT	0.0814864131067658	0.108122891863131	0.451061658704949	42.0165702624077	0.0373980090686097	0.195465094367419	0.191328324832832	0.84826837097401	0.952160778144575	0.280099850389022	0.0748568493786715
SH3BP5L	0.0569552262301695	0.205088965010806	0.781235096765641	9.50874883935182	0.167077599731396	0.361849931671265	0.461731743211116	0.644273704432813	0.868819128200546	0.18244815467439	0.449718115535271
ZNF672	-0.141696510460064	0.10637640204772	0.182850479987347	12.8060432612038	-0.174247525732933	0.212750522136619	-0.819022787737454	0.41277341239095	0.728818379762438	-0.608328053669814	-0.536941142476524
ZNF692	0.124249041954471	0.0647891284577777	0.055143323781931	50.8975308083756	0.18132299538732	0.125774316166155	1.44165359760559	0.14940012012073	0.46598844623475	0.450325744521268	0.49089689336136
SH3YL1	0.170527296074272	0.0510543162911789	0.000837436547821308	120.645082819815	0.235073892559454	0.0912943761277015	2.57490003798959	0.010026906067244	0.124960206239616	0.634546345515617	0.64627315008779
ACP1	-0.348256950359322	0.0781068838943629	8.24494349136896e-06	28.9547217421882	-0.571520266530693	0.1692820544861	-3.37614207404142	0.000735099491304286	0.0266143713261962	-1.43058656587278	-1.68532665066494
TMEM18	0.592920573982002	0.206719380124505	0.00412763689902795	11.8403209764766	0.9046003230604	0.336469904913659	2.68850292358993	0.00717732071808762	0.104370513428833	2.31597415631198	2.58165499529679
EIPR1	-0.153878590177608	0.0575128601894574	0.00746065227372437	73.1089304693532	-0.258085179896659	0.107382662508321	-2.40341572715857	0.0162427102992506	0.15945383295957	-0.656821457096778	-0.779288369444076
TRAPPC12	-0.020127515604485	0.0354875867833549	0.570598285932027	183.749486332072	-0.0542504708884529	0.062427976027567	-0.869008965860066	0.384842226783869	0.711159827534122	-0.124396373001869	-0.190068919298133
ADI1	0.0563816456671286	0.0456828049657226	0.217128976401711	62.7308184945768	0.107016155944281	0.0912545901563449	1.1727207996982	0.24090778760373	0.582388384278308	0.18016489317173	0.276100133321108
ENSG00000235078	-0.116944223416608	0.119861994868289	0.329234347431671	11.3829605665132	-0.198376320528738	0.231017094440363	-0.858708404281956	0.390501412568513	0.715076893157204	-0.509796220914716	-0.60668959342212
RNASEH1	0.117752144601773	0.171798466775261	0.493086126029656	19.0339909675133	0.141967610563985	0.287846589611805	0.493205810621016	0.621867172614917	0.857978196818539	0.424463439261995	0.37713335270277
RNASEH1-DT	0.0673878243474227	0.134772191830926	0.617066047117105	13.7630291773589	0.0857065943098113	0.236744090873749	0.362022105783062	0.717335511264995	0.899942900439459	0.223977368160224	0.214501163007334
ENSG00000287126	0.511635476012964	0.160506868879037	0.00143447157226446	5.25607929967522	0.69633009349618	0.288256745094381	2.41565932227601	0.0157067493219398	0.155853338317492	1.99240124102921	1.97961390650137
RPS7	-0.431433425992327	0.123945315035015	0.000499849768407757	30.2300277867809	-0.596378239278032	0.219945499470134	-2.71148189308148	0.00669831993536275	0.100310260930501	-1.76168851907173	-1.75718291648541
ENSG00000291325	0.520083600698944	0.435631489401754	0.232532206074398	5.83450814680108	0.619213771910567	0.681251144897225	0.908936119298533	0.363383846596218	0.694443330696193	2.0260308287595	1.75669585283406
RSAD2	-0.514082497974953	0.36257870175476	0.156234332683977	8.49113330588128	-0.834840798908786	0.558177949779595	-1.49565349050143	0.134743976182096	0.444633078684552	-2.09069102795743	-2.44650015273868
RNF144A	-0.234668741497646	0.231444519860522	0.310615743863145	48.1504244907492	-0.359148628982516	0.358784896598928	-1.00101378956315	0.316820141762738	0.655736393741914	-0.978424130181058	-1.07142973334606
LINC00298	0.38292450369143	0.0660006949648437	6.55968763450959e-09	108.47691862921	0.501583825411328	0.117046831439498	4.28532596092187	1.82471448358837e-05	0.00226008495686559	1.4800393741736	1.41666616537691
LINC00299	0.0484121495653048	0.0779220668371462	0.534409265523999	1846.9661136824	0.060654026007021	0.128033912614608	0.47373406598605	0.635689557529471	0.865985195592487	0.148440590053045	0.142082385106661
LINC01814	-0.123879989344964	0.1183411105515	0.295189823567672	38.6582330926589	-0.226265538110271	0.210411929313811	-1.07534557973096	0.282220036681837	0.624501946081734	-0.537405537471264	-0.687308196251581
ID2-AS1	0.11149661574096	0.105695295611051	0.29147691139367	12.5784333743776	0.10884857952975	0.197913436455491	0.549980746528188	0.582332579366304	0.837680294639705	0.399561953495196	0.28139707034777
ID2	0.18464975184384	0.110602626825109	0.0950207180782799	214.58081294452	0.292638355565774	0.193780481338601	1.51015393059342	0.131004150903826	0.438544004448085	0.6907638355413	0.812673177863062
KIDINS220	-0.121333501594212	0.02880667159473	2.53127293706586e-05	375.748700340832	-0.172341515441325	0.0581736166159948	-2.96253740899341	0.00305114731165131	0.0625285922213592	-0.527268692147455	-0.531431490359581
MBOAT2	-0.139520532398953	0.0331105132387845	2.51128085649495e-05	382.26673917486	-0.204617107061661	0.0644578061003578	-3.17443486585755	0.00150128580958892	0.0408442305036523	-0.599666102310746	-0.624729665337739
ASAP2	-0.11145679657169	0.0355906949492818	0.00173840325976573	506.917851217842	-0.167814275324313	0.0681595141006691	-2.46208145023536	0.0138133293251773	0.146429587140768	-0.487952331370691	-0.51834472046939
ITGB1BP1	-0.277798327222093	0.0600541176917287	3.73155562390384e-06	71.9945215080959	-0.427841371096663	0.112085959720959	-3.81708264051792	0.000135038949132487	0.00903672967654368	-1.15011077553779	-1.26999797491028
CPSF3	-0.037903075392968	0.0757934627869089	0.617016142144337	24.1766816091098	-0.143517075753269	0.14073766716892	-1.01974886070133	0.307847582305024	0.646942679289618	-0.195155833779457	-0.448109466419697
IAH1	-0.154806009485644	0.0789991965885075	0.0500437698610934	33.636389855907	-0.264517301311337	0.150728634976781	-1.75492401528139	0.0792723057525834	0.347077506116737	-0.660513250262914	-0.797881527899124
ADAM17	-0.0643659076209817	0.0496098731608249	0.194479325561277	106.077656840562	-0.0859332332940859	0.0947638366721096	-0.906814627941054	0.36450483307162	0.695338458054218	-0.300496861650502	-0.281653418987046
ENSG00000239300	-0.115884237602081	0.0977406093568529	0.235768292095333	15.0718455377322	-0.198162710695929	0.195355806097431	-1.01436816573088	0.310407108654669	0.649518134884992	-0.505576718093974	-0.606072117287432
ENSG00000271855	-0.070335501832299	0.137520014087445	0.609031457362633	6.53523178611602	-0.0372333856718609	0.271971344002327	-0.136901870336539	0.891108360443001	0.965265490536697	-0.324260122694326	-0.140878093833745
YWHAQ	-0.251006804260238	0.0977364324082064	0.0102227858398099	47.0838094454951	-0.358105984043541	0.177372478747773	-2.01894897433764	0.0434925232257439	0.257126988147489	-1.04346132310144	-1.06841578797518
TAF1B	-0.0208476329054826	0.0581958883917112	0.720169657712421	65.906475000661	-0.0406429777396985	0.105778383925649	-0.384227629798789	0.700809741498559	0.892606309756418	-0.127262955687395	-0.150734108902074
GRHL1	-0.149789157420571	0.247118238790879	0.544419351082956	5.6440423751262	-0.308947201237948	0.489689046594559	-0.63090486378337	0.528102731458698	0.803490063451841	-0.640542585420308	-0.92631383136783
CYS1	0.120039857082691	0.103432885969516	0.24582171831469	16.2841987366861	0.091727066622507	0.196851346008614	0.465971244202177	0.641236083785924	0.867824796666557	0.433570173648431	0.231904378597878
HPCAL1	-0.0531823322307677	0.103845259793998	0.608559629892081	76.309930465589	-0.107937310480168	0.174734659121301	-0.617721241011708	0.536759107764163	0.808344560754051	-0.255978220685408	-0.345260006518858
NOL10	-0.0816675005952142	0.0393706315527116	0.0380491014519752	115.140877535986	-0.123699000695185	0.0743695765515012	-1.6633011297237	0.0962521726994889	0.379269019310994	-0.369369594999986	-0.39082189579204
PDIA6	-0.300360202745589	0.0773508730293765	0.000103138461849443	51.6810263415707	-0.417331165528523	0.139345472494925	-2.9949388240348	0.00274499890119843	0.0591746328014073	-1.23992320142876	-1.2396164094943
LINC01954	0.500835698749754	0.251061621944335	0.0460568860190775	14.9487447808927	0.6890085465956	0.405038024587117	1.7010959583312	0.0889249697392337	0.365005980441273	1.94941039152821	1.95844970998171
SLC66A3	-0.165291037052789	0.0832247928344327	0.0470245210071705	33.6314120169419	-0.242033292568823	0.162422047374172	-1.49015048438129	0.136184672478603	0.446969282419958	-0.70225117051508	-0.732887615268635
ROCK2	-0.128913835522666	0.055542263988832	0.0202866098600779	216.125054606596	-0.211591525131753	0.102324752773019	-2.06784301351907	0.0386547874947383	0.242309033387826	-0.557443851055195	-0.644890425987104
E2F6	0.00543367905037115	0.082340564255352	0.947385543140521	18.5327251534947	-0.0321852729491096	0.156658313127823	-0.205448867069368	0.837221444056129	0.947301071037005	-0.022644508524416	-0.126285651667016
GREB1	0.106494512010205	0.0596975864748283	0.0744399499615975	145.861530181026	0.136897883582069	0.105772001361116	1.2942733598723	0.195571014969646	0.528206337293689	0.379649997587563	0.36247843078486
NTSR2	0.0878489008314362	0.0878339148220485	0.317227945991184	59.4403505478918	0.164163056500101	0.161660698809943	1.01547907257966	0.309877517334975	0.648998704875549	0.305427109049725	0.441293124676126
LPIN1	0.0983507648890479	0.0440134846483513	0.0254462603503828	673.366461428247	0.127574861333789	0.075308730204832	1.69402486254646	0.0902605586853723	0.36835157989151	0.347232050594104	0.335528623906736
MIR3681HG	-0.202341436498308	0.285678368634475	0.478768870099008	7.96131277789951	-0.26681700925908	0.505390517419888	-0.527942254677096	0.597539415816664	0.844255804927399	-0.849738299896947	-0.804529231124245
ENSG00000286427	0.298764089891914	0.175691911982124	0.0890369232853022	5.34967129191169	0.440149657698749	0.326555337058348	1.34785626737469	0.177704616275836	0.504726549362614	1.14502064226672	1.23908008744196
TRIB2	0.069923211232846	0.0609564444344715	0.251339793415865	75.1026829804367	0.130513419324635	0.120653191939921	1.08172371759235	0.279375311080854	0.622033228468729	0.234070024088357	0.344023033578245
ENSG00000225649	-0.374894972778929	0.224571714158861	0.0950425845351225	16.5292385966257	-0.526898946182904	0.398890926558791	-1.32090983048532	0.186531431545971	0.516234940636221	-1.53662497619693	-1.55634101339033
LINC00276	0.706549113382575	0.364482630421508	0.0525624065452192	6.23180033724592	0.764017247031927	0.604160431282133	1.26459332235736	0.206017148045477	0.541096125139768	2.76829713643769	2.1752753205085
ENSG00000287291	-0.078122388262483	0.185834446822649	0.674202752891127	7.49448509892708	-0.144622967413235	0.343156461088652	-0.421449058410333	0.673427202232398	0.879610996487977	-0.355257508514666	-0.451306237366982
NBAS	-0.00151699933949702	0.0240817703026477	0.949771536718211	334.401059311913	0.00702088399784258	0.0504193288533422	0.1392498503553	0.889252717302476	0.964954146330717	-0.0503131873597325	-0.0129534799725055
DDX1	0.0964269964680414	0.0964303379723744	0.317327277693868	52.6969790915465	0.162053076277876	0.171834727269051	0.943075237778567	0.345642420478541	0.678853650500941	0.339574074263053	0.435193862227608
CYRIA	0.0355726807619776	0.0655488619831086	0.587343587766389	183.019701746097	0.0434051807350737	0.112641571346142	0.385338913656414	0.699986334363356	0.892201393862663	0.0973303071699861	0.0922216171528572
SMC6	-0.0164202396200333	0.0658434025808642	0.803064365244622	72.9355047862603	-0.0253610909753215	0.112527811986707	-0.225376202803246	0.82168662285377	0.940745569990694	-0.109638759023182	-0.10655917441564
GEN1	-0.132542939336369	0.122463205960289	0.279115576986143	18.9833487041162	-0.180966916791212	0.209557776599888	-0.863565741760732	0.387826490336076	0.713128017130538	-0.571890283798758	-0.556364703478178
RDH14	-0.0181397425538058	0.115564338944345	0.87527116298581	15.3795479326428	-0.0711238835137839	0.218052334762405	-0.326178041575579	0.7442896539661	0.910665909408866	-0.116483612397535	-0.238844434310068
LINC01376	-0.0583947884476864	0.0783284870802678	0.455962557414481	155.818211532717	-0.124603354492344	0.147533890426232	-0.844574450876062	0.398348478897098	0.720374042267805	-0.276727530165659	-0.393436086720032
TTC32	0.225607066561771	0.132678740999805	0.0890555200559255	18.7623436009066	0.340487114439886	0.254581117563165	1.33744056785911	0.181078869813407	0.50898175237695	0.85380328627165	0.95098828391713
WDR35	-0.100676851144275	0.0430810059623399	0.0194433602695652	107.301429839798	-0.144185019987178	0.0904163551908676	-1.59467852561415	0.110784142552736	0.407468635802198	-0.445040426781901	-0.450040274652243
LAPTM4A	0.0652019245066602	0.0447619915158431	0.145216908029805	91.0761978927924	0.133401161212	0.0983708440942274	1.35610467146361	0.175065866758707	0.500622344897581	0.215275921011066	0.352370550521338
RHOB	0.232168757040084	0.0830041663116708	0.00515677947863194	213.409262953618	0.37454929378243	0.151354853216852	2.47464343443153	0.0133369254534951	0.143621923853591	0.879923514582865	1.04945089943851
HS1BP3	0.103870039068674	0.0937463305493492	0.267865939861124	18.6799626779354	0.106375091936375	0.182288202088942	0.583554452330778	0.559520111851068	0.824094470938916	0.369202715342845	0.274247027026872
LDAH	-0.00438249367837587	0.0543431105427564	0.935724372608513	119.476671893033	-0.00677901314226256	0.0948288523291056	-0.071486820474594	0.943010313459169	0.98050851443619	-0.061719907412041	-0.0528444673540311
ATAD2B	0.00392052901806527	0.0224198668416153	0.861182943525477	289.689579940916	-0.0244139932148905	0.0468767784501676	-0.520812095499349	0.602497676248829	0.846081702021206	-0.0286679295381905	-0.103821424675417
UBXN2A	-0.0484898409732199	0.0406356621668628	0.232758595462894	153.708822803322	-0.0967991429022217	0.0747546126289189	-1.29489190697478	0.195357520718482	0.527927216792805	-0.237298744199792	-0.313063208398247
MFSD2B	-0.114680131443401	0.157863653868046	0.467562637877151	6.44239824674739	-0.252965136020149	0.32013486189957	-0.790183032610512	0.429420883627501	0.738945504850767	-0.500783513068588	-0.76448799784731
WDCP	-0.200210052690346	0.163205770068564	0.21992261755002	5.42130250449226	-0.191469151607658	0.342581985875411	-0.558900232650559	0.576229810635082	0.833747183697915	-0.841253865608742	-0.586723228058996
SF3B6	-0.0648473842162603	0.0980151953976125	0.508224135036759	12.645454163946	-0.129349501208687	0.204065711062997	-0.633862007168639	0.526170882114064	0.802325362359674	-0.302413483386433	-0.407155643963853
FAM228B	0.117446474659464	0.0452033109590794	0.00937185295731584	170.411603928746	0.133603650220839	0.0855768084013755	1.5612132856627	0.118473435323049	0.420947384690855	0.423246653937028	0.3529558799926
TP53I3	-0.137036978365132	0.128623060174475	0.286688028636023	8.59607944666636	-0.124825191398504	0.246832178781611	-0.505708745167077	0.613061128183154	0.851926299571513	-0.589779778260403	-0.394077344631926
FAM228A	0.246878006751434	0.0979549075971462	0.0117247188689282	13.0469279961643	0.391319194129105	0.198875840761898	1.96765576266052	0.0491076590057314	0.272777397781639	0.938476864823481	1.09792719432149
ITSN2	-0.0112221711080985	0.0276917312697014	0.685291180544716	231.963820325023	-0.0242218235396682	0.0520610538045195	-0.465258033973285	0.641746683713427	0.867824796666557	-0.0889467229148296	-0.103265925021211
ENSG00000242628	0.117728031463518	0.105988185554872	0.26666925329222	12.0601445362042	0.189981410720258	0.211715840441105	0.897341504180493	0.369536715949382	0.698602012211175	0.424367451699246	0.515925539102964
NCOA1	0.0294010923142954	0.0180848767531889	0.104007509659279	1740.36150381653	0.0315194895971772	0.0330713871133395	0.953074314335721	0.340552419209431	0.674607205280186	0.0727629643748449	0.0578639730060308
PTRHD1	-0.219835611117279	0.175987697160721	0.211609012213948	7.25164099951271	-0.421261846559798	0.327775808031996	-1.28521335692559	0.198717737348348	0.532230983651412	-0.919377646140737	-1.25097872225848
CENPO	0.0350732190818718	0.0973057407063295	0.718515521847013	13.5675827507482	0.0267821580019115	0.187822123964183	0.142593201677449	0.886611466889243	0.964144979007321	0.0953420919135384	0.0441698973929854
ADCY3	-0.0370996655762985	0.0897880448790843	0.679466244802917	97.2089613990221	-0.0428512452497865	0.152538748857944	-0.280920392822239	0.778771459013814	0.924365585177796	-0.191957687218256	-0.157117487740742
DNAJC27	-0.00531516904243503	0.0545477088963581	0.922376393931066	60.4270474326674	-0.0135752807259853	0.10069775485568	-0.134812148944545	0.892760400061657	0.965265490536697	-0.0654326234461164	-0.0724902532371634
DNAJC27-AS1	-0.0246860581330374	0.0571076897900131	0.665543698772521	104.115098600737	-0.0689448625317889	0.10172892310534	-0.677731174450718	0.497942156583911	0.783916072133439	-0.142542637597207	-0.232545597614813
EFR3B	0.0397005349802825	0.0592368243786969	0.502730139446833	404.903841267029	0.0412942610898118	0.0970994805667927	0.425277878406429	0.670634117864193	0.87910102814171	0.113762123783997	0.0861196391397143
DNMT3A	-0.0465877447380763	0.0428507252223672	0.27694393228651	169.91110690741	-0.0982679060630927	0.0703693314457587	-1.39645928196488	0.162576233987668	0.484955445694791	-0.229727038692489	-0.317308922125089
DTNB	0.143323674856833	0.0537549442013752	0.00767045200957039	174.344550887511	0.193021091498408	0.0911640120386856	2.11729483139135	0.0342348332920761	0.228555955595326	0.526256446831756	0.524712261665745
ASXL2	0.175182084490271	0.0258652714507248	1.2625362535433e-11	205.605991579465	0.23690085554724	0.0587150061193222	4.03475825355112	5.46585432233837e-05	0.00507749098890906	0.653075737684928	0.651554302313226
KIF3C	0.414470250061019	0.243544491753677	0.0887880666003295	23.5642949064676	0.612010695702384	0.377008312433595	1.62333475289137	0.104517864268424	0.394596856542819	1.60561404127268	1.73587411632316
RAB10	0.0326089431959272	0.030837927373143	0.290315479833907	300.478923449646	0.0433314716497402	0.0561271416631463	0.772023487492008	0.440100516558077	0.744663785955667	0.0855325087008832	0.0920085483043658
GAREM2	0.361590174914813	0.055811749441587	9.24877545687822e-11	89.8618069772925	0.569095406650331	0.106616896575024	5.33776000739124	9.41019018682208e-08	8.04161745484279e-05	1.39511346363978	1.61182005732044
HADHA	0.0207378374444095	0.0292271064620323	0.477988667241939	158.84755746564	0.0266187869582461	0.0585461547165267	0.454663283816521	0.649351499221754	0.870239480733786	0.0382770044126101	0.0436976451598566
HADHB	0.0634291613197929	0.030511314913073	0.0376289871440475	184.705440124921	0.104631494165564	0.0716600345247916	1.46010945793454	0.144259993674331	0.458256717813624	0.208219053678519	0.269206856367068
ADGRF3	-0.129264808791987	0.0811885082127567	0.111349550907051	34.2831214288736	-0.20756349732284	0.142522180889582	-1.45635925599292	0.145293332643837	0.460167588158299	-0.558840976072916	-0.633246715540101
SELENOI	-0.160077731982529	0.0632542789823336	0.0113834508250579	64.8149437666406	-0.226448415027414	0.114806401212578	-1.97243718673941	0.0485597202390057	0.27229075450154	-0.681498481990485	-0.687836833582718
DRC1	0.181114237816351	0.17868526531414	0.310776722205602	11.7498539137454	0.0960035290675098	0.329886175349536	0.291020164654636	0.771035897484489	0.921985686550748	0.676689957186212	0.244266232291367
SLC35F6	0.0297556753793118	0.0863401399208713	0.730370172200269	22.3145944045241	0.0499792451643663	0.166510278220907	0.300157117616844	0.764057312957702	0.918794861093745	0.074174458965169	0.111225086420183
DPYSL5	-0.067273083667392	0.314765824280712	0.830762114485921	30.411677471336	-0.109487812898793	0.541181154563067	-0.202312685827337	0.839672283176193	0.948164303473444	-0.312069504755829	-0.349742001695233
MAPRE3	0.133215436759604	0.0748306535622934	0.0750390657295499	89.8080490588435	0.191706509890679	0.125502015985359	1.5275173740081	0.126632410299576	0.431913076624339	0.486018418568095	0.520912236361679
TMEM214	0.0451419493384137	0.115240928511975	0.695266567543053	10.8209987994389	0.0644058050158822	0.259259415013373	0.248422241531942	0.803807726585994	0.934444681326712	0.135422850671386	0.152927550659802
AGBL5	-0.238689407834093	0.0753991450992059	0.00154722014088395	24.8822987938577	-0.319599141608174	0.142604259213497	-2.24116126243952	0.0250156310822937	0.196561330485246	-0.994429262245473	-0.957105105721791
OST4	-0.0695098237022288	0.131113721002484	0.596008545261107	22.0232853096899	-0.102312580062747	0.23581910903685	-0.43386043005853	0.66438979580669	0.875192081051447	-0.320973332294765	-0.329000751262982
EMILIN1	0.198551515306908	0.0958613199077454	0.0383366508892962	15.9282344930118	0.33894584298246	0.188512547647775	1.79800149757543	0.0721767704521772	0.331079581775893	0.746102812102905	0.946532972429264
ABHD1	0.12123006440473	0.10716976957313	0.257972409838351	16.5017284896633	0.133069025952229	0.202009565042138	0.658726362409977	0.510071501144817	0.792099578061578	0.4383080513481	0.351410456158173
PREB	-0.0758479015608803	0.131206589793424	0.563210129078151	9.36637496514517	-0.127304386519257	0.255186135082917	-0.498868743311199	0.617871855112418	0.855208277786924	-0.34620342220367	-0.401243886547001
SLC5A6	0.255114133772876	0.108173978696872	0.0183554481188674	12.1785368979268	0.428153984005124	0.213968127824663	2.00101757377611	0.0453904960667213	0.262347034163776	0.971262549992763	1.20440451971221
ATRAID	0.17432221220248	0.0904870706362584	0.0540435288103085	14.5673423490204	0.311340611409195	0.176987942097309	1.75910634204685	0.0785594479162047	0.345348507028895	0.649652830044005	0.866735280231044
CAD	-0.0137823011740083	0.0597719580285328	0.817640026563184	36.2137964072142	0.000854356058123675	0.118110474053718	0.0072335333929411	0.994228525716873	0.998273056470224	-0.0991378744250981	-0.030778894592174
UCN	0.165042680590573	0.196870900865621	0.401845681614385	9.13926412941772	0.261856712697571	0.356701382333119	0.734106245915878	0.462883987156173	0.760144453938752	0.612713647203051	0.723693519915499
MPV17	0.135373390709189	0.0775506029071557	0.0808781093890694	31.9244882599084	0.215354481985449	0.137076467730024	1.57105362832661	0.116170192529333	0.416960630023941	0.494608621052431	0.589270786201128
GTF3C2	-0.0990789682519137	0.0606493833541335	0.102335469528214	37.1801393633373	-0.128064157494872	0.122585005675849	-1.04469675380619	0.296163145635273	0.63679360687834	-0.438679708290073	-0.403440135844617
GTF3C2-AS2	0.250858147053844	0.123466540061645	0.0421748661605809	7.6240012370599	0.318379511109885	0.225738410454518	1.41039139271353	0.158424145523661	0.479351342756591	0.954320674243207	0.887082436176434
EIF2B4	-0.042461224391104	0.0743571428219152	0.567969597369296	29.1773201301102	-0.0637369464003477	0.145626924510299	-0.437672817816325	0.661623476732489	0.874165308800415	-0.213300531841848	-0.217491216080359
SNX17	-0.121134449659358	0.147201608580945	0.410556185467343	13.024520448626	-0.189285461536902	0.274816169248874	-0.688771195866154	0.490967264684145	0.779966896892229	-0.526476322863753	-0.580410894555834
ZNF513	0.0113876224931666	0.14320005787601	0.936617058693974	8.47323688207114	0.0199435709676481	0.285735922342396	0.069797212769593	0.944355065656954	0.981177161767438	0.001056451249882	0.0244017798250318
PPM1G	-0.223709662445122	0.0774127056181964	0.00385448571268662	39.3162426376354	-0.321837402367244	0.139067496020061	-2.31425323370183	0.0206538354552995	0.181107569037377	-0.934799145449045	-0.963575185229641
NRBP1	0.00821779114208926	0.0763042757392479	0.914235534115956	42.3033734856539	0.0140537483692844	0.139500377630902	0.100743443193169	0.919754124100776	0.97192996799154	-0.0115617481107622	0.00737622981075375
KRTCAP3	0.233631053122731	0.147990636279312	0.114407620763904	5.33415943210144	0.403267969657158	0.280152471416951	1.43945890470826	0.15002054535979	0.466789356650557	0.885744500449784	1.1324671947994
IFT172	0.0754553113351614	0.0374316078180253	0.0438190035655522	167.090385129403	0.0993539833815392	0.0622456765505322	1.59615878382946	0.110453347083104	0.407100303005331	0.256091745196746	0.253951299462984
FNDC4	-0.147582711576136	0.149111247232672	0.322296805961825	16.2895948702077	-0.233136911720997	0.274350624092013	-0.849777223917689	0.395448954739587	0.718350603489381	-0.631759350459215	-0.7071710890845
ZNF512	-0.329274516864965	0.0532791689265334	6.40311237012728e-10	54.6929969270291	-0.459021985896464	0.103639681328236	-4.4290177277051	9.46632425185396e-06	0.0016285539218663	-1.35502288324955	-1.36013093017067
CCDC121	0.0321661247317886	0.1393995140637	0.817510772387488	6.47761862213117	0.0527712501567871	0.247642681977181	0.213094324998668	0.831253390989036	0.94488295335718	0.0837697740181134	0.119295859324579
GPN1	-0.306306502531873	0.110242385005137	0.00546135083002219	13.7213692431795	-0.474420937917867	0.208082646678148	-2.27996397340946	0.0226098252720348	0.187343901536182	-1.26359373397491	-1.40464426201206
SUPT7L	-0.140137258403892	0.0611948792195981	0.0220203835934948	46.6482147397154	-0.189408918225654	0.11377937153343	-1.66470350181186	0.0959719240145841	0.379269019310994	-0.602121113577691	-0.580767767448663
SLC4A1AP	-0.270133013179915	0.05393351687195	5.48189347075913e-07	47.7492308028284	-0.357724576411579	0.114859554697172	-3.11445205716426	0.00184286903045763	0.04625991554769	-1.11959733490528	-1.06731326330566
MRPL33	-0.094240831644586	0.0616453270998913	0.126324268161085	57.5506087862057	-0.147619896010864	0.116501645009077	-1.26710567906026	0.20511750520232	0.540366950019473	-0.419420458985045	-0.459969377364157
RBKS	0.000249487768644897	0.0635037675366956	0.996865352492396	39.922816141002	-0.000972673238972823	0.118741462420024	-0.0081915214715159	0.993464184581792	0.998144671659155	-0.043281303316133	-0.0360602384961329
BABAM2	-0.000838791165795176	0.0387270075078511	0.982719909410067	413.326577263437	-0.0183385087325304	0.0738900755466745	-0.248186357868133	0.803990221055061	0.934579889791509	-0.0476134330207897	-0.0862591869020539
FOSL2	0.00671478349946815	0.307236649918217	0.982563292511097	23.6820797104982	0.0144443763204776	0.586123275060874	0.0246439220810289	0.980338985171468	0.994281458886735	-0.0175447951484915	0.00850540740633422
ENSG00000270640	0.440518906431455	0.349666231619042	0.207731832313185	5.61807828382441	0.589181679129601	0.620557096252599	0.949439918885036	0.342396915685939	0.676174048879086	1.70930635255207	1.66988289894003
PPP1CB-DT	-0.00235823482598107	0.0714191395459677	0.97365891959437	29.2653134984929	-0.0805627044637052	0.149421738103187	-0.539163213374419	0.589774240948048	0.840496167158321	-0.0536619071817181	-0.266128977345939
PPP1CB	0.0817843720978978	0.0326236981994718	0.0121794919825651	162.188998514771	0.123185237371775	0.0657285233589724	1.87415190660843	0.0609094907039709	0.304260395544725	0.28128594060487	0.322839657293393
SPDYA	-0.109263763581804	0.0917966522646625	0.233936169183382	20.1927423780817	-0.14132266608122	0.178164371032762	-0.7932150814555	0.427652522177413	0.737656195106899	-0.479222489178473	-0.441766146056589
TRMT61B	0.0998253224314444	0.0546101007736114	0.0675548882638575	49.1468359051752	0.13573895332017	0.101028902288501	1.34356555644393	0.179088913757556	0.505806377787942	0.353101845853834	0.359128342593324
WDR43	-0.101692010645301	0.0509035194114977	0.0457448258611935	53.6827513153346	-0.206472510534655	0.116036481953927	-1.7793758226541	0.0751781675456926	0.338709548738092	-0.449081488765354	-0.630093029700343
TOGARAM2	-0.0437545209947599	0.13248079842422	0.741195458698524	129.93844698264	-0.0983593144311035	0.217599776432676	-0.452019372646438	0.651255026373101	0.871201511926127	-0.218448778726285	-0.317573153808693
CLIP4	-0.0326110005382106	0.060717546563783	0.591203019729877	463.585504951013	-0.0545229041265053	0.106536747734563	-0.511775563698919	0.608808094404053	0.849024226467677	-0.174089585088944	-0.190856434650684
ALK	0.171936934501678	0.0822552857316712	0.0365922664090926	190.250277400659	0.242870204809554	0.142318505240977	1.70652582668937	0.0879102219515138	0.363482381831735	0.640157716195443	0.6688097378923
ENSG00000288553	0.121692617194297	0.117473073819315	0.300239821438201	10.0043463441148	0.137248259612467	0.215093550184878	0.638086355887935	0.523417467761209	0.800970213140989	0.440149342781977	0.363491253247631
ENSG00000233862	0.197649339595554	0.0718106592144413	0.00591660457591991	42.1678225304629	0.241685897886191	0.140983366449077	1.71428661389985	0.0864761003549107	0.361362100328896	0.742511506533816	0.665386294075574
YPEL5	-0.13460374290171	0.151830945032469	0.375328252307466	22.9688809928502	-0.22399394322962	0.274363817226962	-0.816412111092354	0.414264472095767	0.729793086776464	-0.580093758163968	-0.680741758704984
LCLAT1	-0.0312950509593234	0.0501496792799131	0.532605963563912	95.3397939550596	-0.0449540338374392	0.0874081049009212	-0.51430052039677	0.607041897932034	0.848068823468915	-0.168851163136523	-0.163195961526775
MEMO1	0.154432857509853	0.0666129721457685	0.0204297580177068	27.8195671580327	0.256101563577519	0.12580303658227	2.03573435534713	0.0417770373081092	0.252591918588718	0.570478951414522	0.707057266862598
DPY30	-0.0471623729505989	0.0785712134357366	0.548339618006433	32.6773008093564	-0.0752426807714941	0.14436600975433	-0.52119388005207	0.602231717015817	0.846081702021206	-0.232014470590529	-0.250750529534277
SPAST	-0.014836038410297	0.0433103805494049	0.731935849128108	94.278877474411	-0.0595008008738668	0.0768131790662473	-0.774617085208133	0.438565958555353	0.743754984503273	-0.103332503428532	-0.205245905406843
SLC30A6	-0.00493334760457201	0.0456947895504086	0.914025024268289	65.9441593766601	-0.0292671800663026	0.0857786516888146	-0.341194218958783	0.732957375062864	0.906799695666853	-0.0639127006207315	-0.117850399926778
ENSG00000289727	0.0685328346034427	0.10970674109789	0.532173756695372	11.1357042701054	0.0979637569424984	0.21058591490383	0.465196150403679	0.641790995257584	0.867824796666557	0.228535329162008	0.249932609702169
YIPF4	0.0376002180626972	0.0503404751032066	0.455112927049486	107.294687933131	0.0643809290044791	0.0852417341814104	0.755274744498562	0.450084149030292	0.751174151406449	0.105401357973028	0.152855642250129
BIRC6	-0.040633257460229	0.0173074208425358	0.018887896105402	660.549917752272	-0.0593638104947411	0.0364576907442955	-1.6282932155825	0.103462727363204	0.392186230971395	-0.20602391406513	-0.204849911043289
ENSG00000276334	-0.0400730222014785	0.103810779039667	0.699481961822942	11.828041098904	-0.0480527264130475	0.191951337832628	-0.250338064613789	0.802325922071529	0.933689576365281	-0.203793776432927	-0.172153267887674
ENSG00000276517	-0.0801105155925176	0.10641701218695	0.45157129947087	11.1623146397235	-0.0903431610575929	0.207339199668704	-0.435726390388056	0.663035256071927	0.87498360070831	-0.363171679404608	-0.294401077247211
BIRC6-AS2	0.0119455427205995	0.0695933317644322	0.863714421299661	32.9086505077508	-0.00439467251467195	0.156013427471434	-0.0281685530912178	0.977527718264752	0.993857386369405	0.0032773733991601	-0.0459521187428189
TTC27	-0.215094799117107	0.0559434783799508	0.000120621663439298	65.8225921140893	-0.3324529525663	0.105737100764745	-3.14414666339279	0.00166571933562464	0.0438805168265296	-0.900505818486825	-0.994261267505417
LINC00486	0.0402763718069611	0.0566813335290638	0.477347276193772	247.483263669579	0.0658003990361212	0.1004511287127	0.655048876795769	0.512436285689691	0.793208700318795	0.116054366832121	0.156958865668812
LTBP1	-0.0604417389034601	0.0789901368897925	0.444163870200581	252.923807975318	-0.117538428686063	0.133909555014024	-0.877744897843574	0.380082173350366	0.707468711036696	-0.284875859231663	-0.37301369781898
FAM98A	-0.184726258562633	0.15791721919782	0.242094984670486	23.1978545160882	-0.227988386594203	0.272945001156035	-0.835290573663478	0.403554123511969	0.723303404923712	-0.779617273776736	-0.692288387512071
ENSG00000286415	-0.0169883291695116	0.133775439923857	0.898947212535427	9.3778133908371	-0.0450928970118532	0.289308820972916	-0.155864231378118	0.876140039897303	0.959520465628629	-0.111900162358592	-0.163597369528738
ENSG00000226994	0.042781442072207	0.0902033937771422	0.635302018496579	272.334811435279	0.0839042370686073	0.155872766962789	0.538286698205835	0.590379133199689	0.840496167158321	0.126026340895836	0.2092911379444
CRIM1-DT	-0.0284761623712442	0.267571579445033	0.915245582507221	6.78958206357805	0.0295185723640957	0.461931130702782	0.0639025395824399	0.949047830119811	0.982805673728766	-0.157629967356584	0.0520799759743165
CRIM1	-0.180496203405975	0.0473133446320126	0.000136231970921141	314.357600917026	-0.260196233652116	0.0874992205707142	-2.97369773073388	0.00294234764311127	0.0611869642426084	-0.762778624220478	-0.785390735125913
FEZ2	-0.262912297082623	0.0368495056438062	9.6957746331137e-13	111.816712444673	-0.357479554964155	0.0707022996290252	-5.05612344774991	4.27864431184909e-07	0.000172612736238026	-1.09085371256359	-1.06660498647082
STRN	-0.0566738077258342	0.0546614949373071	0.299822511154753	117.225468904362	-0.129501945444253	0.111057379343759	-1.16608140953338	0.243581532218319	0.58522566529227	-0.269876794136194	-0.40759631036996
HEATR5B	0.0700741560361521	0.045865709041137	0.126559355333955	112.292867768289	0.118351780868099	0.0854890913360805	1.38440798724631	0.166233564630145	0.490331717689084	0.234670892528857	0.308867716021677
GPATCH11	0.313747031521743	0.134494330909428	0.0196591692634709	14.9117155997129	0.395858427463684	0.219766320758053	1.80126975825152	0.0716603719976797	0.330374410996041	1.20466348239127	1.11104863267956
EIF2AK2	-0.114119450787321	0.0663819741771004	0.0855901341855406	106.696707878017	-0.15978301806145	0.114630877064569	-1.39389161239208	0.163350337521021	0.486174015136442	-0.49855160243597	-0.495128983505699
CEBPZOS	0.0198568955441126	0.0618291317636262	0.748090962072009	71.9403461015192	0.0194098989852859	0.1114224380553	0.17420098971136	0.861707507753142	0.956173674614881	0.0347702246215297	0.022859108738563
CEBPZ	-0.352133285645428	0.0816830386417764	1.62538549691555e-05	45.0598723494195	-0.51449814439745	0.145835243552534	-3.52794106461729	0.000418805391115207	0.0191997796186582	-1.44601715697099	-1.52049435290278
ENSG00000272054	-0.0109126360414818	0.166037925367858	0.947597758998539	5.80615811357165	-0.0362707937118141	0.3246911854203	-0.111708587545618	0.911054470076202	0.97035161666513	-0.0877145516264889	-0.13809555543205
NDUFAF7	-0.0765690867389267	0.104498072734612	0.463721873988657	30.6821375640102	-0.125940119133349	0.186901356625793	-0.673832022447548	0.500418113646385	0.785605782953154	-0.349074255804782	-0.397300235915133
PRKD3	0.0982255891135062	0.0615743970088714	0.110659854857438	63.9222684139819	0.140157156704535	0.11939617321019	1.17388315668875	0.240441829831003	0.581930445348962	0.34673376134273	0.371899922965653
RMDN2	-0.0728362905334072	0.085790156687516	0.395878389725312	52.9366644690793	-0.124119859321441	0.152561239600526	-0.813574009010692	0.415889032466939	0.730245218099238	-0.334215053065844	-0.392038460377916
CYP1B1-AS1	0.347399080539603	0.31140227460934	0.264595175778253	7.17714037166718	0.388852038190174	0.535330572129995	0.726377416935097	0.467607431561677	0.763610269564452	1.33862274279709	1.09079545374191
ATL2	-0.110891745467047	0.0376474755669723	0.00322402524611185	217.881708677338	-0.161250635720837	0.0660326215764679	-2.44198445966746	0.014606775377886	0.15022618605599	-0.485703023222195	-0.499371385962553
HNRNPLL	0.015934069187618	0.045259099182173	0.724790768137699	76.2923977031166	0.0161766999566439	0.0927169975888419	0.174473940888167	0.861493008810682	0.956122023422808	0.0191545657611258	0.0135129882317158
GALM	0.13164061522631	0.0579322989150887	0.0230673003752165	46.2562340958361	0.196967244375943	0.102871315767579	1.91469549024686	0.0555313490558759	0.292585816909451	0.479749500804446	0.536119298475162
SRSF7	-0.181111802334	0.0859261429440485	0.035051638316071	57.5260402864214	-0.240486287690486	0.151337496208011	-1.58907272629872	0.112043974460704	0.409012647204017	-0.765229148913967	-0.728415730336858
DHX57	-0.172960051977277	0.0666699006134991	0.0094790652803335	67.7657082804215	-0.280645399565652	0.114626726168218	-2.44834175193834	0.0143515457742109	0.148728391803339	-0.732779343310158	-0.844502582927219
MORN2	-0.0900391299200495	0.169527480769735	0.595336875062246	9.44777417555343	-0.210530551893226	0.313433234181053	-0.671691859490604	0.501779884842512	0.786450435561802	-0.402694676398491	-0.641823499499134
ARHGEF33	0.154502187694561	0.116577023549805	0.185064108745649	13.4925564892686	0.18906999829495	0.223315354516414	0.846650239095195	0.397190102434681	0.719846521162584	0.570754935211597	0.513290943990535
SOS1	0.0101300943039475	0.0263536304338925	0.700688784025224	379.873710179219	0.00935535691272953	0.0563304558226301	0.166079907859917	0.868094065765087	0.958091407006794	-0.00394941172380704	-0.00620528260227787
MAP4K3	0.037347144758336	0.034256849747273	0.275620847368843	428.552032610414	0.0396450403568976	0.0634783106286322	0.624544666741895	0.532269945820268	0.805359329600746	0.104393944942616	0.081352281616821
MAP4K3-DT	0.0429334777150849	0.0918018011782125	0.640016473651592	108.865133855022	0.0442076392809077	0.147921977237386	0.298857817523376	0.765048533674266	0.919047583416763	0.126631551659211	0.0945412622488364
THUMPD2	0.0467669862239635	0.0557235631898429	0.401319109274643	64.6830242591895	0.046301951153596	0.0986713466002285	0.469254274406434	0.638887895030039	0.867522135933737	0.141891661506795	0.100595232625441
PKDCC	0.423411060228114	0.22792873750525	0.0632192063906948	9.94897213850158	0.633269450913457	0.409109216496523	1.54792271935736	0.121640903922871	0.424976539448341	1.64120487013357	1.79732622189047
EML4	-0.143508255506425	0.0526030263143744	0.00636931743458734	100.745379668063	-0.228097635093332	0.093519590891386	-2.43903585247978	0.0147265071166354	0.151008192074722	-0.615540096726258	-0.692604189177545
COX7A2L	0.0861045293428509	0.0981409355740141	0.380293355784362	25.421313434881	0.11022461887107	0.193557734226405	0.569466362641651	0.569039691932408	0.829702648707724	0.298483261013611	0.285374749851016
MTA3	0.0379325632955152	0.0434176619453482	0.382299817513257	200.8259050921	0.0595475581035013	0.077038356164102	0.77295987438591	0.43954612807537	0.744439406072235	0.106724330062011	0.138883948427804
HAAO	0.347007087468252	0.143867516531299	0.0158656936075244	6.62443748047297	0.310461517816749	0.292428062017206	1.06166800708231	0.288386428217593	0.631026866020829	1.33706232958438	0.864194108289875
LINC01819	0.100642022525437	0.145585652314306	0.489382810166138	16.8272355983661	0.147161752203737	0.259989477676215	0.566029646734429	0.571373627092079	0.830900886406704	0.356352897238745	0.392147916688686
LINC02580	-0.019258817365256	0.0877254008624548	0.826233127934823	41.2458399609957	-0.0112257392802718	0.16340296026916	-0.0686997301749035	0.945228632987361	0.981658450851835	-0.120938331752101	-0.0656984976746567
ZFP36L2	0.1233440370717	0.0870749596706786	0.156621245670839	170.369117215473	0.199544702845886	0.155061078301046	1.28687808076813	0.198136786325252	0.531638002570479	0.446723176823378	0.543569887581518
THADA	-0.0587784307765377	0.0321098545596237	0.0671689631407359	246.868077846552	-0.0915803730609466	0.0677454936509119	-1.35182973989169	0.17642978795052	0.502595403483603	-0.278254701441501	-0.297977452339937
PLEKHH2	-0.044930021604506	0.101556534265795	0.658189727991987	55.3671507203621	-0.133632822752292	0.190329701273941	-0.702112291764461	0.482609137366863	0.7733137788947	-0.223128113176457	-0.419537325067142
DYNC2LI1	-0.0793836614221298	0.0535662044145686	0.13834751523198	143.312492345368	-0.115830726148456	0.0981976769857208	-1.17956686658992	0.23817252745759	0.579550564069534	-0.360278279153219	-0.368077288533645
LRPPRC	-0.100291883493627	0.0450442340532396	0.0259793775602389	155.949557743867	-0.154960259195661	0.0881726243696226	-1.75746452261716	0.0788386638296151	0.346171778126924	-0.443507979775968	-0.481187965604905
PPM1B	0.0246467617146432	0.0415697071296088	0.55324675205252	302.17914691549	0.0405965767019941	0.0718830840340583	0.564758416357865	0.572238094762009	0.831051600252352	0.053837323011486	0.0841028618530313
ENSG00000289272	0.157306206044658	0.11479489095496	0.170585752124108	8.87934886764053	0.224524548505555	0.20802077719798	1.07933712934775	0.280437466781078	0.622913198026329	0.581916936792659	0.615778448115377
PREPL	0.0768231674429251	0.0812226044023632	0.3442328424534	106.689582627152	0.136193047453792	0.148284377709679	0.918458502219567	0.358378874889097	0.690134388789608	0.261536792315285	0.360440980156521
CAMKMT	-0.0458980864454465	0.034885115344886	0.188277254958209	446.105508906721	-0.0704703313404478	0.0552254516095014	-1.27604807722973	0.201938524444039	0.53577075632278	-0.226981704678373	-0.236955228815633
LINC01833	-0.34351939727434	0.187166550322289	0.0664512607839754	49.0492612596866	-0.553317674029459	0.295918827183807	-1.86982923423717	0.0615075353103086	0.305845415369968	-1.41172771103571	-1.63270891153213
SIX3	-0.330528879606532	0.242419896904688	0.172738820819268	11.398252678567	-0.507919962935038	0.39417213758943	-1.28857398709416	0.197546231699172	0.530955982496362	-1.36001614547414	-1.50147898263978
SRBD1	0.245192980323687	0.0625540341483636	8.8659656890538e-05	98.7279293847514	0.352224846782217	0.106050450145574	3.32129515998019	0.000896007263145274	0.0297608313846187	0.93176925263899	0.984918227597281
EPAS1	-0.226972277227345	0.0678278391967849	0.000818978281545599	73.8811842276013	-0.317178204893636	0.123174601445273	-2.57502927691274	0.0100231602119774	0.124960206239616	-0.947786689327393	-0.950106969797253
ATP6V1E2	0.0753369337943834	0.0879269369735536	0.391548295620203	22.2127840461987	0.0357069481728304	0.175276404734482	0.203717940397747	0.838573921773739	0.947576761723293	0.255620517789379	0.069968545634807
RHOQ	0.16684778432583	0.0361594152427356	3.9455921425663e-06	256.495455171266	0.238305557417298	0.0743550102348363	3.20496973458352	0.001350766831228	0.0378429120177368	0.619899253084062	0.655614835808831
RHOQ-AS1	0.0667401651355604	0.0802004229662873	0.405314548864691	35.852312677539	0.0884661466320716	0.167344069560933	0.52864823273501	0.597049494471723	0.84419425290814	0.221399220571943	0.222478125860632
PIGF	0.0520179252608874	0.0614322582473744	0.397133025530156	63.4611261060162	0.0700245060127888	0.11400347841271	0.6142313110771	0.539062485453115	0.810689348663114	0.162794160176314	0.169169376833765
CRIPT	0.178405951864936	0.0613857714046215	0.00365721392438183	57.8689574606194	0.297456256359806	0.12084370209184	2.46149572721417	0.0138359045759952	0.146558869177083	0.66590903912602	0.826600152667941
LINC01118	0.252478590943257	0.0855141938739153	0.00315236742939432	21.6693985387754	0.377138327630539	0.16035520704409	2.35189324115209	0.0186781348877954	0.172080817954327	0.960771201663978	1.05693494917574
SOCS5	0.0708006842257888	0.1349219282468	0.599754920504564	16.751391871519	0.0942902563330613	0.251303244447252	0.375205089534181	0.707507945344826	0.896286756528705	0.237562995143353	0.239313721389501
MCFD2	-0.0526173012518969	0.0590448375600028	0.372853298598493	56.5717407600482	-0.0595594604499237	0.106215389492424	-0.560742287295117	0.574973235049309	0.832706716889391	-0.253728992651901	-0.205415471048132
TTC7A	-0.0184755523621105	0.0416139854220362	0.657060950925497	149.34864237297	-0.0512582604476942	0.0780005946670511	-0.657152175140361	0.511083073257503	0.792411660744037	-0.117820375978667	-0.181419417948715
STPG4	-0.0673647864679737	0.0937477910357558	0.472403035108293	47.7652085197182	-0.163246395738462	0.173209439732752	-0.942479786265329	0.34594705534207	0.678964687180387	-0.312434547589819	-0.505140475171795
CALM2	-0.117007088669371	0.0649451658696442	0.0716038089704654	617.858411468831	-0.143184287258107	0.121214744463893	-1.18124480558352	0.237505486630337	0.578953791190717	-0.510046469651753	-0.447147483766749
EPCAM-DT	0.173482311709727	0.0840352819029493	0.0389799465567531	43.6498329832889	0.197067309663073	0.145793079089269	1.35169180110675	0.176473928994719	0.502595403483603	0.646309424453339	0.53640855447944
MSH2	0.296944520015326	0.143084830154381	0.037958369194488	34.4145907518915	0.407549393873518	0.248938435207492	1.63714933587424	0.101599270134967	0.388144397809994	1.13777745078096	1.14484339135042
MSH6	0.236175354900777	0.138818632985544	0.0888823219325735	23.475188302378	0.353319442303233	0.249991191711907	1.41332756519839	0.157559432621971	0.478310218992326	0.895872644036385	0.988082345102898
FBXO11	-0.0145037905762591	0.0223823062810671	0.516983328977481	386.599960951611	-0.0304554655079233	0.0526090040792634	-0.578902148803986	0.562655200216852	0.825795921349702	-0.102009919056463	-0.121285344338037
ENSG00000233230	0.307602899145361	0.128158663302745	0.0163873473879904	7.04103791278675	0.475257482304323	0.242257336245813	1.96178778182424	0.0497871967662732	0.275460207347243	1.18020543442697	1.34056532128937
ENSG00000230773	-0.279604456745761	0.121094876334565	0.0209452368069455	18.5200330043273	-0.393239113158116	0.217846983491966	-1.80511617308035	0.071056504753282	0.328525817654336	-1.15730046479146	-1.16997416887861
FOXN2	-0.0533674727057103	0.0659010901767157	0.418048417259751	149.02894837629	-0.0953546482572768	0.115093208409087	-0.828499349139248	0.407387763382681	0.725935792398215	-0.256715212393738	-0.308887647010422
PPP1R21	-0.0140264389399479	0.0522059343310906	0.788179651177245	108.013213241086	-0.032418561758036	0.094182261969208	-0.344210906387394	0.730687680789907	0.905837946557043	-0.100109717611973	-0.126960013282806
STON1	0.206222339797516	0.193161056729258	0.285692583360575	7.60388121843575	0.166737610372344	0.380405230781726	0.438315766662045	0.661157398128101	0.874095327920341	0.776638188267353	0.4487353175409
NRXN1	-0.0323282881943998	0.0276808753257377	0.242850107808085	8489.43399614674	-0.0272664142010161	0.0524391899363228	-0.519962536303973	0.603089686983401	0.846221066412325	-0.172964187450767	-0.112066840449833
ENSG00000285548	0.262721033090837	0.194707432642864	0.177236842525388	5.49693260238201	0.478354781059317	0.350393679404168	1.36519237981902	0.172192592770348	0.496804129529489	1.0015434581798	1.34951859857093
ENSG00000231918	0.163491720223543	0.118048844667633	0.166067827129912	77.0396137306949	0.24024592977591	0.194505980040363	1.23515960653783	0.216771109187839	0.554843624058996	0.606539713973137	0.661223817418405
ASB3	0.255295504113721	0.0407419869359964	3.70077871492001e-10	1332.89704245256	0.351791248202847	0.0681906856101795	5.15893402529937	2.48359800708177e-07	0.000129882977259239	0.971984533866798	0.983664835975396
CHAC2	0.111114398454144	0.104807385227427	0.289063999280175	13.6299826613396	0.228410271526976	0.203254951307927	1.12376239819585	0.26111383723517	0.604810922204822	0.398040454907429	0.627010801983083
ERLEC1	0.0371835824439758	0.057663885952104	0.519035348091607	79.1683180173691	0.0729877774578995	0.11011942994727	0.662805623792725	0.507455051382526	0.790414255859033	0.103742849770065	0.177735225015446
GPR75	0.356489602518663	0.165509035107724	0.0312481610374195	5.61938901204263	0.564880325245227	0.288567509142101	1.95753266514512	0.0502848752017784	0.277153526643747	1.37480953190974	1.59963563612976
PSME4	-0.0856589074011629	0.0354710289990062	0.015739628358597	254.332653127112	-0.134089197198907	0.0699443238660686	-1.91708475809509	0.0552271646678837	0.291844148619206	-0.38525825317411	-0.420856554269095
ACYP2	-0.0625948423325046	0.0336146496088311	0.0625847898405227	599.002470373756	-0.119209724728171	0.0684146939796404	-1.74245791063023	0.0814283501899618	0.350761064042451	-0.29344675316977	-0.377844867837832
ENSG00000289065	0.0242473914691069	0.138640393166145	0.861162819801527	6.26497419693269	0.0233248514327207	0.274654194231377	0.0849244319679717	0.93232146804851	0.976983787778844	0.0522475433611671	0.0341759553131675
C2orf73	-0.178748638761358	0.0833702123898926	0.032030096484867	34.5734287199293	-0.275695813674799	0.150412319376876	-1.83293373054112	0.0668124268249399	0.319199000460431	-0.755822065136067	-0.83019494959407
SPTBN1	-0.0635838111663574	0.0253155539181011	0.0120168202028439	927.410754259181	-0.11332700725042	0.0483961730183852	-2.341652246085	0.0191985939620269	0.175005904934681	-0.297383557537225	-0.360839856402489
SPTBN1-AS1	-0.189956180767502	0.080115218907394	0.0177382358129857	26.491745096366	-0.27493845846713	0.193542662715253	-1.42055738311108	0.155445475286273	0.474628011836735	-0.800436110400098	-0.828005683491162
ENSG00000289627	0.00638389009287217	0.0963698180899345	0.947183832238733	12.8957112204818	0.0229878751788156	0.175808270515526	0.130755368398812	0.895968830637662	0.96576501911912	-0.018861987929152	0.0332018672199065
ENSG00000285519	0.0616253603446494	0.127951680262629	0.630068852003277	18.722815081531	0.0775708962736955	0.244843644460641	0.316818091989173	0.751381635434918	0.912645909018584	0.20103863371594	0.190983521940618
RTN4	-0.173087176080413	0.0619068799069613	0.00517509354832677	431.426714257017	-0.231985610969302	0.110456654108949	-2.10024115650365	0.0357076326361362	0.233098369312179	-0.733285388300962	-0.703843055310632
CLHC1	0.0594388821627622	0.0562167619854246	0.290367391464432	88.8193396262098	0.0595100482279285	0.104376702973157	0.570146848221801	0.56857810265658	0.829646341190879	0.192334884354835	0.138775519650548
RPS27A	-0.331153540695813	0.144433248421695	0.021860722929277	30.3271149448407	-0.445043931060549	0.248841902490741	-1.78846057117373	0.0737017315004669	0.334835408232494	-1.36250274406075	-1.31972494718278
MTIF2	-0.012070221030363	0.0673127165617066	0.857689888170248	34.684078429255	0.00232365168827277	0.122502102916614	0.0189682595886085	0.984866426031441	0.996292417015044	-0.0923225690724727	-0.0265316416708699
ENSG00000240401	-0.0860221783493823	0.0763890114720059	0.260120354408253	26.2110699165629	-0.112410584558406	0.132042471057789	-0.851321424522636	0.394590826809499	0.717715119741095	-0.386704331762804	-0.358190778248346
CCDC88A	-0.0719915865950777	0.0413795896883999	0.081896789432544	533.239172039675	-0.115824233524422	0.0754167187692091	-1.53578988074075	0.124589922360398	0.429389725098563	-0.330852526321025	-0.368058520481914
CFAP36	-0.128490671291344	0.0839272865953338	0.125775295520492	64.5169223650274	-0.17677652076948	0.143788038828088	-1.22942438196012	0.21891273333286	0.557156287679807	-0.555759354297564	-0.544251639653902
PPP4R3B	0.00639803370251126	0.0368289492210032	0.862083200313591	145.766172218846	0.00324507080390149	0.0692103845967147	0.0468870505894505	0.962603248876496	0.986837961826172	-0.0188056862315729	-0.023868120490859
PNPT1	0.0240036100968862	0.0739287113972252	0.745418808175274	77.1525646291279	0.0218508198737705	0.129047203676681	0.16932424144979	0.865541609358888	0.957333584360884	0.0512771188765813	0.0299150123712692
EFEMP1	0.133294376064465	0.101790397378189	0.190365534273557	707.55347498868	0.189440436363437	0.171443579294367	1.10497247632803	0.269171515568832	0.612136063476464	0.486332653546491	0.51436175924123
CCDC85A	1.48842209108307	1.1696615596189	0.203187098103203	24.4345787117673	2.36912949719928	1.87270543132649	1.26508390351662	0.205841252377689	0.540840804535351	5.88071165147872	6.81512965183364
FANCL	0.00259308964822892	0.120515865875915	0.982833575089728	47.8152950765692	-0.00939161043521333	0.216789376675313	-0.0433213590962957	0.965445365107112	0.988047296898776	-0.033952089088846	-0.0603966313004729
PAPOLG	0.0637684600985316	0.100423316363252	0.52543066075069	27.327766575003	0.0913957895626761	0.174213454409731	0.524619581606616	0.599847671475054	0.845631901081046	0.209569705861164	0.23094676500994
REL-DT	-0.122802292309569	0.113004725669761	0.277169191321183	25.7496490272045	-0.183630270776504	0.187821977386419	-0.97768255521402	0.328231352340478	0.664711970370297	-0.533115531304731	-0.564063588414865
REL	-0.149222256479564	0.0747934276555276	0.046029220451827	26.4014548472582	-0.200875543408199	0.142473107903921	-1.40991901112779	0.15856359842412	0.479351342756591	-0.638285913598022	-0.613914029034647
PUS10	-0.0189465601725747	0.0710597870804095	0.789755256173909	57.5087149124443	-0.0200570797825404	0.126756895670921	-0.158232652167591	0.874273475141728	0.95896383663491	-0.119695324452136	-0.0912270135006283
PEX13	-0.10339825566278	0.0609157649572421	0.0896215705254414	37.46719078551	-0.160446453852387	0.116671324939999	-1.37520040965422	0.169069321353896	0.494256483957973	-0.455873566136077	-0.497046759304755
SANBR	-0.061268639287539	0.0765105162822035	0.423254871732652	62.7848047720197	-0.104678682630904	0.137913060457904	-0.759019358161919	0.44784097684018	0.749978994711301	-0.288167515077692	-0.335840379611765
C2orf74-DT	-0.011107147620191	0.151153812015076	0.941422234527219	5.9258176000229	-0.0320714887074285	0.29260096745357	-0.109608279789839	0.912720043904528	0.970445103051148	-0.0884888470404299	-0.125956738653895
C2orf74	-0.287711705189848	0.0837519781076036	0.000591936399697769	24.1640607294944	-0.394864950156283	0.160529843331209	-2.45976039073051	0.0139029801981363	0.146719043645504	-1.1895731209058	-1.17467393167538
USP34	0.0628073326816813	0.0268798136648932	0.0194600697771052	691.731849464584	0.0787991075503263	0.0480901389197443	1.63857101103058	0.101302633790837	0.38764043065762	0.205743730276477	0.194533878877377
USP34-DT	0.129141297252303	0.0936943787256202	0.168102991919872	15.9098238943295	0.149759570598383	0.175078133823928	0.855387062492868	0.392336903477944	0.716158602957663	0.469800424980287	0.399657359675704
XPO1	-0.259726265708661	0.0665825374378295	9.5868769553243e-05	530.612334898616	-0.383642996806238	0.124071742031429	-3.09210615185088	0.001987417657893	0.0489940911882489	-1.07817102550762	-1.14223493630187
ENSG00000289410	0.0690865809408363	0.108663468835699	0.524916701085207	30.8245329248015	0.0953537525731609	0.195617854301471	0.487449128371529	0.625940085317571	0.860039831156988	0.230739636239129	0.242387941049502
FAM161A	0.0741675275883318	0.0688738099980552	0.281542318783717	39.5548778743702	0.126579828445848	0.134366578097433	0.942048463525373	0.346167828211399	0.678982793249014	0.250965443431396	0.332652309396994
CCT4	-0.679334156281601	0.110936007288325	9.14511446439708e-10	55.99123054179	-0.993735017431332	0.190301035298309	-5.22191072620067	1.77086341378449e-07	9.6171505394758e-05	-2.74851099950943	-2.90581134917213
COMMD1	-0.0512604849229634	0.0347803694277851	0.140526338510336	279.145547690843	-0.0983367086944248	0.0657166033901739	-1.49637540014931	0.134555856370882	0.444219942005343	-0.248327891761015	-0.317507808020427
ENSG00000229839	-0.0443371128146952	0.112861905843264	0.694434768192214	12.23627446246	-0.0669044597134653	0.213916802076043	-0.312759255300022	0.754463572995205	0.913894825811165	-0.220767911486242	-0.22664746067563
B3GNT2	0.171766072697597	0.133829577373813	0.199327921178268	6.90781713561734	0.173654806249155	0.297751339787636	0.583220906320724	0.559744599091286	0.824094470938916	0.639477563825105	0.468730667552278
ENSG00000226622	0.249188121768413	0.206907931579044	0.228457028137637	8.11281961429396	0.258550890901726	0.3454548027108	0.748436232100018	0.454197074979643	0.754057930477668	0.947672777350609	0.714137470750439
EHBP1	-0.0386294567538623	0.0524148309997993	0.461125524797126	684.940786458952	-0.0734986830301221	0.0956177551741612	-0.768671915547999	0.442088101171128	0.746284558473714	-0.198047351910383	-0.245709202690449
ENSG00000226605	-0.218731783808475	0.114713623770799	0.0565511825548138	12.4210575382456	-0.341937616803523	0.208305282041513	-1.64152158530181	0.100689190129213	0.386470603225152	-0.914983622768651	-1.02167832848521
EHBP1-AS1	-0.207769149060912	0.0659513590112138	0.00163081022690797	54.9847621108668	-0.326007330777048	0.117083270416035	-2.78440574489112	0.00536259045351533	0.0878715652098189	-0.871344483823402	-0.975629083884721
OTX1	0.0467834664290345	0.083644622068285	0.575948598478983	17.6061832746425	0.0440219266616358	0.15995281090331	0.275218212252903	0.783148595702297	0.926289815919338	0.141957264527921	0.0940044278306698
ENSG00000286480	-0.140127121480191	0.0973138548725098	0.149881440449283	17.6649182397225	-0.23095896756322	0.1847201724	-1.25031805981153	0.211183383761702	0.547613343147953	-0.602080761360177	-0.700875365135728
WDPCP	-0.0591444211035147	0.0237887451644191	0.0129102524782246	328.164679364084	-0.0794966008786997	0.0588566093212016	-1.35068264712393	0.176797113325225	0.503098597370451	-0.279711605105569	-0.263047220704923
MDH1	0.326416822848212	0.166461445814053	0.0498888853754665	34.2037610318432	0.509092080476634	0.278453404620286	1.82828463229192	0.0675068449967458	0.320914903060705	1.25509832737468	1.43837007411091
UGP2	-0.19730484105998	0.0511600605204559	0.000114966329593699	305.536652644068	-0.270887395804817	0.0889991359921517	-3.04370815272527	0.00233681717631818	0.0533051026326538	-0.829689042286404	-0.81629538681986
VPS54	-0.0303620658202094	0.0286292933871379	0.288906069620348	193.344540237685	-0.0435150013923652	0.0611602651556768	-0.711491378946813	0.476779791231752	0.770002362140265	-0.165137213975834	-0.159036189571575
PELI1	-0.331516317274297	0.26126784996199	0.204485548869078	5.80707876691039	-0.494518492099757	0.491997056483965	-1.00512489979881	0.314836711664103	0.653550379548517	-1.36394685470377	-1.4627397153426
LGALSL-DT	0.244917922088065	0.304371498486908	0.421011447430437	5.23074835419633	0.360630906134206	0.524810108325402	0.687164558024482	0.491979035814202	0.780270019734531	0.930674323834122	1.00921739476745
AFTPH	-0.12199506628053	0.0381536224201461	0.00138638791096443	99.4454503388039	-0.149370154841527	0.0783206346163766	-1.90716221303822	0.0564995850234879	0.294050543745817	-0.529902193484709	-0.465028802968532
SERTAD2	-0.0933882791452637	0.0889829210540064	0.29394441844726	55.759002576807	-0.106802936874817	0.151842925117113	-0.703377762200267	0.481820361234122	0.773058702003586	-0.416026689345469	-0.341980903586601
LINC02245	0.134166509762911	0.0757446289910182	0.0765107211964286	88.8263519949373	0.16458358574071	0.135018382906828	1.21897168516886	0.222854939533645	0.561375067691931	0.489804370384799	0.44250873711587
CEP68	-0.0346758944571131	0.0479683732347597	0.469746992144325	61.36795448012	-0.0741010682679971	0.0943234829207806	-0.785605725885168	0.432098508911874	0.740043090775421	-0.18230934199129	-0.247450501316005
RAB1A	0.0800809000710951	0.0317018169187702	0.011534762047755	217.646551455708	0.108298465420785	0.0638768139490951	1.69542684935868	0.0899944761355258	0.367792186116823	0.274504901723362	0.279806870453067
ACTR2	-0.105198592572574	0.0570074278014085	0.0649868055108747	85.0706079844892	-0.171977243000629	0.104014172952852	-1.65340201357543	0.0982490733438016	0.382695193860723	-0.463040196637217	-0.530378497921469
SPRED2	-0.162605467184132	0.0425729358529081	0.000133746161901267	345.153166468642	-0.241095945436701	0.0770065574858448	-3.13084954461208	0.00174301433653668	0.0447938411864913	-0.691560678736035	-0.730178051404502
LINC02934	-0.209115008307546	0.0710742830125571	0.00325885633917285	630.593371553354	-0.313528068117415	0.12501871978958	-2.50784897369863	0.0121468571630804	0.138094704623749	-0.87670196767806	-0.939555618681896
ENSG00000234255	-0.0143072697682934	0.131077734961403	0.91308270062953	9.28503190465526	0.00619478546316016	0.266087985818917	0.0232809664220463	0.981426154194356	0.994955291299849	-0.101227625470849	-0.0153414605413709
LINC03050	-0.222746250182618	0.13798816743472	0.106475016201318	9.56101014293166	-0.277340385573111	0.299647067086066	-0.925556816791577	0.354676343880395	0.686965179947749	-0.930964074541997	-0.834948868857202
MEIS1	-0.15495510466083	0.046609344805257	0.000885613013996307	155.092925185399	-0.221303702125629	0.0929516556942737	-2.38084733911052	0.0172728685089585	0.164625374733488	-0.661106755858586	-0.672965151905452
ETAA1	0.256847718065112	0.0823494853464085	0.00181468404888819	28.0283387657816	0.408218087896001	0.151781038278076	2.68951966943401	0.00715549300299903	0.104241961935047	0.978163457260427	1.1467763669764
C1D	-0.064937600980273	0.0711709582257256	0.361549178815011	63.8929003806326	-0.129050527525315	0.125562100100737	-1.02778248708631	0.304052156030713	0.643467692319195	-0.302772610730415	-0.406291408867773
DNAAF10	-0.00237894289021313	0.0645356188215033	0.970594656862738	45.0041690037462	-0.0221422548162519	0.119514495128732	-0.185268362573109	0.853018551442308	0.95365177722608	-0.0537443401107648	-0.0972545722652748
PNO1	-0.448343861475375	0.13900679449848	0.00125824133779423	9.75789874555898	-0.575986929074338	0.268641649998938	-2.14407158784431	0.0320271512029977	0.22124431261562	-1.8290041654161	-1.69823831061118
PPP3R1	-0.0306806544913539	0.0296358001017785	0.300549142041126	288.152053048647	-0.055407257890946	0.0582592846237566	-0.951045970591139	0.341581040080129	0.675696873904654	-0.166405425095387	-0.19341281202799
ENSG00000289156	0.0597570172460498	0.0508497210619554	0.239927098900303	77.2707418138352	0.016222798848952	0.0999854351074424	0.162251620263685	0.871107711201824	0.958394957314146	0.193601289869808	0.0136462450460742
ENSG00000273064	0.145127262222175	0.0776474613197398	0.0616153663323698	26.1638888740934	0.151274588300638	0.165424961075261	0.914460473905231	0.360474937970875	0.691939386099613	0.533436016474317	0.404036780147455
CNRIP1	0.230354272591995	0.155166330086382	0.137659486024947	20.7627874708131	0.317589165617278	0.267910439251565	1.18543034942758	0.235847338037116	0.57715154472861	0.872700566745279	0.884797805954009
APLF	0.121738477074749	0.0623173725231352	0.0507575472312897	66.4586826816014	0.136799758593298	0.107632948432017	1.27098403031952	0.203734329984738	0.538352359588426	0.440331897956091	0.362194783548282
ANTXR1	0.00305595207586923	0.0587228978989446	0.958496651993217	280.746817403316	-0.0340867451894792	0.101038412521793	-0.337364219594475	0.735842353856594	0.907690522511406	-0.0321095650736387	-0.131782185762656
GFPT1	-0.139306944804478	0.116362710044978	0.231236954108096	43.5359838203694	-0.220636018821689	0.200866474941028	-1.0984213213602	0.272020556340178	0.613856681443846	-0.598815870689707	-0.671035097936069
NFU1	-0.0951622064413347	0.0588709299238776	0.10599598470672	39.3959575740654	-0.178601480694891	0.120535586941109	-1.48173236823538	0.138411520897108	0.449766256051978	-0.42308819066651	-0.549527001681407
AAK1	-0.10769584109488	0.0496037257388855	0.0299217977776053	234.910902742578	-0.168297380887039	0.0833845852198285	-2.01832725369267	0.0435571901366458	0.257126988147489	-0.472981034561236	-0.519741220581744
ANXA4	0.0872268050652079	0.0499480374252296	0.0807499790226569	164.927423016857	0.125646406226099	0.083200614795061	1.51016199261977	0.131002094240253	0.438544004448085	0.302950722286432	0.32995409117032
SMANTIS	-0.182174778498296	0.183962371196522	0.322035894042781	5.72625588153711	-0.103690901880556	0.308808193452076	-0.335777690097617	0.737038515111328	0.907890937474977	-0.769460555468814	-0.332985028658942
GMCL1	-0.0949217154784487	0.101298441114387	0.348732782046642	47.8319893896328	-0.148706289027919	0.179923293993513	-0.826498257825804	0.408521505929311	0.726439064427764	-0.422130864368031	-0.463109784114638
SNRNP27	0.0772469541938287	0.302277161607934	0.798298265496582	8.58768647784297	0.158694069106547	0.492390722992733	0.322292971203865	0.74723075746331	0.911209801829341	0.263223767146764	0.425484071543987
MXD1	-0.112087789662292	0.0760711419773398	0.140627024927781	60.2004907133182	-0.150609672040138	0.136097655685161	-1.10662943664914	0.268454174894657	0.611481359818124	-0.490464135858241	-0.468611841626502
PCBP1-AS1	0.149572153276426	0.0483102004148883	0.00196098706934737	295.002803960432	0.194757550394465	0.0819075041146793	2.37777420395796	0.0174174877188787	0.165363114767552	0.551129866792195	0.529731796174437
PCBP1	0.16750958943861	0.17310237498941	0.333198774621541	20.9257640647951	0.281883346028607	0.306997855200815	0.918193209669885	0.358517723003864	0.690220907090627	0.622533711490851	0.781583964271138
LINC01816	-0.291569295551325	0.110422729630185	0.00827880452164656	13.2389342875189	-0.424382302771804	0.210346845262766	-2.01753585722507	0.0436396229775123	0.257422468465443	-1.2049290937768	-1.25999894017126
C2orf42	0.03532270056497	0.0645566635039602	0.584270127691826	29.8188887195454	-0.00327613295811834	0.127913503718208	-0.0256120961656685	0.979566737890776	0.993998012146443	0.0963352069224657	-0.0427187868648193
TIA1	0.0836278148809116	0.0510161623937887	0.10116295644043	112.87145295992	0.128726649269067	0.0912885778214074	1.41010685390347	0.158508133782641	0.479351342756591	0.288624163358614	0.338858065968941
PCYOX1	0.00655510433689228	0.065523781234297	0.920311293923433	53.7574077331414	0.0498493024350988	0.128784244354966	0.387076095253547	0.698699874118685	0.891126388070956	-0.018180432595398	0.110849464506418
SNRPG	-0.153757197091182	0.0739493943730969	0.0375969636062642	23.5183004666338	-0.213423451427402	0.145321183213997	-1.46863276713842	0.141932422281404	0.454853790879125	-0.656338225657662	-0.650185925511606
FAM136A	-0.22785347774781	0.154692756627209	0.140766641903425	11.9590948495628	-0.335578756713112	0.27495767720675	-1.22047422033166	0.222285156456776	0.561129679814058	-0.951294498611995	-1.00329694454791
TEX261	0.0554327117319029	0.0849381372651773	0.513998368849741	33.3361215155142	0.0985541548087663	0.147046563307971	0.670224128954014	0.502714924475996	0.786980653107573	0.176387456378227	0.251639256758611
NAGK	0.268211152162225	0.0759687398893765	0.000414702455091105	32.6695217202921	0.406585402476431	0.16887449491585	2.40761876255519	0.0160569387257371	0.158437438719362	1.02339806471365	1.14205680763413
MCEE	0.00251306724194711	0.0644101252180143	0.968877114808825	34.58601582277	0.0474769011517556	0.122795617189987	0.386633515415295	0.699027542214746	0.89134231167599	-0.0342706355867343	0.103991628632937
MPHOSPH10	-0.253976231529906	0.106931672525111	0.0175429446152462	28.7611016250535	-0.356099931873127	0.195037027082282	-1.82580680807289	0.0678793674587585	0.321737720214055	-1.05528177066654	-1.06261694751976
PAIP2B	-0.215589140590734	0.156066516588663	0.167158261303467	16.0615664871813	-0.290887365572841	0.27539884877978	-1.05624031059566	0.290858438416259	0.633378805539191	-0.902473651653827	-0.874108755539002
ZNF638	-0.0465678163787723	0.0296663760386379	0.116480952039761	625.897357486177	-0.0777404271093901	0.050027257955917	-1.55396138596869	0.120193627609794	0.423648033412453	-0.229647709547567	-0.257970696948257
ENSG00000281195	-0.077530060234241	0.160961169750729	0.630040860408769	6.02973861787457	-0.103829701834224	0.308638972070197	-0.336411507392557	0.736560573019938	0.907762528676052	-0.3528996186715	-0.333386253910414
ENSG00000289463	0.0434686891277781	0.0855997849543665	0.611584446722995	16.6309293941739	0.0780781417485148	0.164975110299684	0.473272250624246	0.636018956990468	0.866147498935576	0.128762076459264	0.192449802640388
EXOC6B	-0.034483451308479	0.0218945310033369	0.115261030840412	619.068564287875	-0.0718996798492904	0.0473241368398656	-1.51930250925829	0.128686368423149	0.435638281600122	-0.181543280410686	-0.241087007679719
SFXN5	-0.0874902433365678	0.0452614013311371	0.0532363214669194	1633.81544946328	-0.134194532155739	0.0758364989631346	-1.7695243581982	0.0768064095279057	0.342223572904395	-0.39254828200211	-0.421161043164278
RAB11FIP5	-0.354259737406922	0.13616360116912	0.00927572062297943	14.7231639411585	-0.514761756968139	0.273281559352897	-1.88363151244834	0.0596148362476112	0.300736508687485	-1.45448195818138	-1.52125637059206
SMYD5	-0.046830776161309	0.132814861481718	0.724386892348244	12.9945430365631	-0.0901034190536304	0.240957670688527	-0.373938786825766	0.70844985861624	0.896647609429259	-0.230694477842906	-0.293708061556022
PRADC1	-0.214477219792854	0.138757741253312	0.122178118385821	15.412703962666	-0.285934289180578	0.246273372877019	-1.16104427303785	0.245623895366996	0.587135500691042	-0.898047410397767	-0.859791032308348
CCT7	-0.183389874651161	0.144607413265154	0.204729615422224	16.1233578470769	-0.297405689119004	0.263632405754773	-1.12810748082179	0.259274530200992	0.60299533177255	-0.774297508543302	-0.892951096151309
ALMS1	0.00272390863071587	0.0409336318257391	0.946944319280896	155.005521617522	-0.00870052640202457	0.0760013018534573	-0.114478649573669	0.908858370293084	0.970131231195143	-0.0334313358315423	-0.0583989334794226
ALMS1P1	-0.241611110333746	0.119781497559498	0.0436852079072367	11.6327955635006	-0.322069301383797	0.247541012114821	-1.30107451137998	0.193232951332831	0.524692530140038	-1.00605973104016	-0.964245529410411
TPRKB	0.0337345325589092	0.146111084703076	0.81740587351628	14.3462282481802	0.0668020633296209	0.260036996455532	0.256894458250845	0.797260248730891	0.932051226368619	0.090013160636987	0.159854349402267
DUSP11	-0.223941086220802	0.0751645251656493	0.00288864908408352	23.9493143682821	-0.338364137285889	0.152032344108233	-2.22560626339488	0.0260405662961195	0.20061565125624	-0.935720377847524	-1.01134856842259
STAMBP	0.0281850773239331	0.0503124015579844	0.575342078521564	69.4205577775904	0.0156331034832159	0.0957387464816801	0.163289201683953	0.870290735603718	0.958317490971262	0.0679223536689451	0.0119416286888146
DGUOK-AS1	-0.235218591580422	0.198552312039575	0.236148697232947	5.80011097952462	-0.396099794233001	0.357779806035605	-1.10710494989083	0.268248555700248	0.6113088454628	-0.980612927373872	-1.17824346186697
TET3	-0.186038535367053	0.0662331550097063	0.00497198833475085	93.4538126626781	-0.23858703460838	0.118719525740074	-2.00966970783513	0.044466158077325	0.259447170269351	-0.78484107545593	-0.722925611101662
ENSG00000217702	0.147357085449681	0.16870401717807	0.382409574976062	9.77447230996902	0.153479202582007	0.293966547110815	0.522097511061866	0.601602439344072	0.846081702021206	0.542312310165493	0.410409598697215
BOLA3	-0.240024927264216	0.123285304509347	0.0515459777591977	12.0658733766656	-0.426884052998202	0.251706210712128	-1.69596154099838	0.0898931636684781	0.367590927019667	-0.999745586223904	-1.26723068151685
BOLA3-DT	-0.266537566835451	0.197621194916345	0.177423815398658	7.01472349702697	-0.427502773400551	0.38105761621684	-1.12188486781821	0.261911395422028	0.605763948134158	-1.10528488299849	-1.26901919975813
MOB1A	-0.0722079433931386	0.0573501619918037	0.208004577297928	39.0236829774645	-0.0866681095159296	0.110937698918871	-0.781232262436868	0.434665901753849	0.741779373067965	-0.331713781355945	-0.283777705696934
MTHFD2	-0.240151117466777	0.273007614313124	0.37904900399969	8.72748724112482	-0.400901360958429	0.464414038481618	-0.863241262622376	0.38800483127187	0.713363049161303	-1.00024791362146	-1.19212322022394
SLC4A5	-0.000126885298607018	0.10066344999595	0.998994274546058	56.446289245084	-0.0331603904087995	0.176438527553085	-0.187943023945393	0.850921315416089	0.952489774422622	-0.0447795377237609	-0.129104397189905
RTKN	0.0877531267137007	0.102283988719694	0.390927747142353	15.1451831386581	0.0317445939017328	0.242683685982177	0.130806460159272	0.895928412442283	0.96576501911912	0.305045859457135	0.0585146758976095
INO80B	0.144667074472631	0.150524461442874	0.336508521119574	6.12491668496352	0.234877331549576	0.29364398974436	0.799871067526547	0.42378550231616	0.73554968512782	0.531604139593831	0.645704956521914
WBP1	0.298872988281304	0.0756589117093679	7.80636890505881e-05	32.3673192080889	0.480345869644412	0.147102703376021	3.26537758056397	0.00109318247653747	0.0333468183762322	1.14545413586155	1.35527418419719
MOGS	0.0799085596145156	0.0698055983097208	0.252321037569293	26.0584947853878	0.133283484786981	0.14541530308987	0.916571240817816	0.359367360333549	0.691222875345281	0.273818863256904	0.352030386479688
ENSG00000286883	0.233104943430804	0.139146594403143	0.0938857391615701	9.60362082202463	0.346341466318291	0.25756954417729	1.3446522469283	0.178737562512653	0.505623132902029	0.883650207018038	0.967911299685834
CCDC142	-0.0197588893973002	0.0713079605233319	0.781709206062196	28.0572896778138	-0.0302505884088616	0.13655052307461	-0.221534035371897	0.824676638470766	0.941698304320124	-0.122928976646465	-0.120693111679311
TTC31	0.15722744692609	0.0905711808892801	0.0825718841766839	14.3806509713587	0.211641615256347	0.16099073886519	1.31461981445759	0.188637707456237	0.51972308243963	0.581603419084781	0.578538103316887
AUP1	0.214269070227787	0.059109475215946	0.000289013994489188	44.9585668290677	0.323742921893627	0.11117981776687	2.91188570368476	0.00359254064572783	0.0696513006893146	0.808669939337014	0.902586301873692
HTRA2	-0.575643068770029	0.194337028316363	0.00305562026124278	8.25184756342411	-0.922723496670613	0.34116406513688	-2.70463272941833	0.00683799456690723	0.101314253184397	-2.33574619620268	-2.7005402772323
LOXL3	0.110969184588728	0.0834567069165006	0.183629767983433	37.8758827131225	0.167320603031317	0.1522197491172	1.09920430168683	0.271678962843017	0.613582078985772	0.39746239970486	0.450420558565998
DOK1	-0.0675275837475114	0.155302774027261	0.663698548178202	5.45418216211429	-0.116332044396475	0.287218088687854	-0.40503035490534	0.685455198421452	0.885834468397483	-0.313082597375774	-0.369526435560091
SEMA4F	-0.339859726472431	0.315911678468491	0.282013961345972	6.66874017805443	-0.404233932436089	0.56680380137332	-0.713181406787786	0.475733510178215	0.769026785743514	-1.39715959978364	-1.20175659396678
HK2	0.714422791167253	0.242195817388471	0.00318007023243972	16.3732969511981	1.21950608226561	0.46322717505564	2.63263070030192	0.0084726416872378	0.115143118983443	2.79964001401847	3.49194450972495
MRPL19	0.058226299418536	0.0596120016269101	0.328690635424506	60.1586586589053	0.117145842764946	0.129440792243438	0.905014877725954	0.365457505405239	0.695362186465164	0.18750793644711	0.305381743541782
GCFC2	0.024398280089135	0.0376712861704141	0.517203251457591	106.308676529014	-0.00563013249515261	0.0773197634208653	-0.0728162147174041	0.941952367731201	0.980213816568939	0.0528481881519756	-0.0495234293106713
ENSG00000286045	0.486135093020555	0.177075269152036	0.00604448298736998	6.66271249284603	0.814359070451376	0.311438926429895	2.6148275033779	0.00892725285326388	0.117314814041781	1.89089145052833	2.32079706044611
LRRTM4	0.179416239695309	0.276187887186745	0.515939899578773	353.776352819416	0.236883477715835	0.453784182838078	0.52201792542505	0.601657849901957	0.846081702021206	0.669930708370648	0.651504068688566
CTNNA2	0.0355103961301477	0.0540404135300121	0.511111379206305	12982.7696675495	0.0405456904989807	0.0927965725909261	0.436930905602707	0.662161457652764	0.874541182495279	0.0970823697201694	0.0839557664898056
CTNNA2-AS1	-0.170072700845733	0.153199734887306	0.26693997643446	7.20814378483138	-0.253660215525098	0.303154922654106	-0.836734608510777	0.402741761111489	0.722856701016171	-0.721285617566793	-0.766497245269921
ENSG00000224731	0.0420630281942342	0.101334605240218	0.678075680847747	48.1226163292952	0.0754139112200277	0.188701449628682	0.399646697831011	0.689416756440838	0.888109168957635	0.123166539054128	0.184748383904122
ENSG00000237031	0.0573105738590255	0.108367192494141	0.596905770002028	32.3210655509339	0.114334530700643	0.206749428750908	0.553010140784444	0.580256466246363	0.83611291160353	0.183862692776461	0.297255160209743
SUCLG1	-0.0190182082284836	0.0589930329608889	0.747164393872893	58.8718720946068	-0.0473278252117902	0.109699041755403	-0.431433351234897	0.666153304121943	0.876860693036435	-0.119980535036905	-0.170057815698529
DNAH6	0.584079549629747	0.35562641959226	0.100507881481657	12.8285940804002	0.432728972266203	0.534058467794907	0.810265164510756	0.417787792044352	0.730245218099238	2.28078054647177	1.21762931386397
ENSG00000287625	-0.222195079293237	0.20073712107634	0.268338975365594	7.5628143219335	-0.334648330173882	0.36872251781954	-0.907588536097124	0.36409565334338	0.695157717108604	-0.928770019592787	-1.00060738585345
TCF7L1	0.132883141089622	0.038744006299205	0.000604086721466094	277.589759326505	0.154685360358436	0.0689527230840467	2.24335390162749	0.0248740020588604	0.196231143373538	0.484695643774703	0.413896206180674
TGOLN2	-0.260685323460629	0.110199864948235	0.0180024151919753	43.8181082273496	-0.397536802269738	0.195529106783065	-2.03313362808329	0.0420390243647519	0.252951560631725	-1.08198876234355	-1.18239738192005
RETSAT	0.0271812537238051	0.111114873355708	0.806748353196723	15.6589136310538	0.0553336470015819	0.209888051111045	0.263634097837741	0.792061881483111	0.929959227538489	0.0639264166910897	0.126702910200713
ELMOD3	0.0570066719391561	0.0472652354316009	0.22777835177376	107.762758308773	0.0458417712792621	0.0835938459129216	0.548386915072848	0.583426259163575	0.837952020743812	0.182652945447256	0.0992650031770681
CAPG	-0.130200858930996	0.122642160823353	0.288402719683379	10.741084180707	-0.200468101236599	0.241050673965493	-0.831642981696439	0.40561049344136	0.725324732388725	-0.562567126128677	-0.612736247029391
PARTICL	0.143771042253079	0.172092182823871	0.403475415669445	7.48517730242078	0.195810700095975	0.315785704171835	0.620074618670592	0.535208661535313	0.807678593641901	0.528037289522763	0.532776107376707
MAT2A	0.331905369584197	0.0567997646283293	5.11372194481176e-09	238.948469727991	0.481019382164372	0.10629347070741	4.52538974372619	6.02843041617623e-06	0.00123364402139722	1.27694667488734	1.3572210885228
GGCX	0.0872491265539003	0.0840438529300246	0.299205761608151	36.4256593664793	0.151504560209628	0.153806225321372	0.985035292902251	0.324606735390683	0.662443576198358	0.303039577800543	0.4047015536908
VAMP8	-0.0504637687269783	0.0942206625879282	0.592241031339844	16.6810881314154	-0.106735094508633	0.176163508478069	-0.605886516627369	0.544590113571276	0.81369429751271	-0.245156390604849	-0.341784793503612
VAMP5	0.0410819472873186	0.0972888232185468	0.672829483880378	14.2228589609813	0.0670770723570435	0.194621518205962	0.344653936395964	0.730354551956961	0.905647341146245	0.119261134286087	0.160649310519103
RNF181	-0.406240781895861	0.19511229463443	0.0373345192187758	7.0766180498515	-0.6233131681922	0.34728537220528	-1.79481549779689	0.072683100773359	0.332561692456199	-1.6614037498133	-1.83504298301552
TMEM150A	0.044815548669085	0.0787048647994457	0.569076107923219	19.7563870237712	0.104830766635301	0.145181550174492	0.72206672617358	0.470253454237485	0.764622152675414	0.134123542203244	0.269782887876221
USP39	-0.0836944931333319	0.064943022242039	0.197489441090128	31.9161346695862	-0.102688328851489	0.123451984838765	-0.831807839992243	0.405517417907171	0.725324732388725	-0.377438477257653	-0.330086918068294
C2orf68	0.135933687049777	0.0585061928813288	0.0201573085466255	37.0520320121624	0.166267319441714	0.111079515603047	1.49683151334479	0.13443710420056	0.444219942005343	0.4968390018341	0.447375860337057
ATOH8	0.233740505700926	0.107930080080112	0.0303367183254878	44.6172286354358	0.300961747888109	0.18165447819895	1.65678132943407	0.0975636930800962	0.381699562194492	0.886180200113025	0.836733381698699
ST3GAL5	-0.0974303616495339	0.0817141385926941	0.233131190908149	160.057781347205	-0.150422321528616	0.144725574555781	-1.03936240702668	0.298636220751361	0.639439603161421	-0.432117073098445	-0.468070272597748
POLR1A	-0.212685581784561	0.0612264558170168	0.000513233340111414	51.5563225093688	-0.319992250833357	0.118636136356904	-2.69725785633051	0.00699131102645108	0.103230971642442	-0.890915407755715	-0.958241455868617
PTCD3	-0.0254907249302433	0.0331583693633328	0.442037644960898	155.562416243383	-0.0312791655393817	0.0620877575998667	-0.503789583462889	0.614409248348359	0.8527963130006	-0.145745787841331	-0.123666391618859
IMMT	-0.115084660419881	0.0595922047693168	0.0534579204023246	68.7024202111446	-0.136539751762204	0.113267213440673	-1.20546579733526	0.228023534078289	0.567246705635209	-0.502393828163316	-0.427940305703598
ENSG00000273080	-0.0354686141042426	0.132615953834844	0.789119936044192	7.44842498861727	0.0259977963629787	0.26919638707097	0.0965755768338923	0.923063452676403	0.973770081050245	-0.185464934020242	0.041902564533649
MRPL35	-0.0301567243967001	0.0915133346932766	0.741752354072899	19.7420481058726	-0.0471623764970487	0.170833170437153	-0.276072711033593	0.782492219906345	0.925909587687367	-0.164319808022058	-0.169579557598122
KDM3A	0.188256779277984	0.0607257577521981	0.00193446091557904	189.104945269884	0.266041394215738	0.106696654605658	2.49343707353343	0.0126513006866223	0.140788866235756	0.705122388480677	0.735790064979722
CHMP3	-0.0210206005630894	0.0758939018208484	0.78180044476476	48.9581322945077	-0.0428573425592592	0.137443615435355	-0.311817630986407	0.755179124052507	0.914446716735595	-0.127951490863213	-0.157135113067422
CHMP3-AS1	0.112572430690614	0.161727343520544	0.486389334883219	8.55501155744958	0.197076596097604	0.307986363459346	0.639887408922953	0.522245800243742	0.800205948795411	0.403844467612321	0.5364353985232
RNF103	-0.098993952004392	0.0876708529291438	0.258832597078129	50.4720058152018	-0.114792601860711	0.162178205892726	-0.707817682584564	0.479058483997245	0.771592424249542	-0.438341282726909	-0.365076410886338
RMND5A	-0.0738301986705967	0.0972967126286304	0.447963270245317	43.5906794006536	-0.15598002141607	0.180997448366901	-0.861780223000058	0.388808469951907	0.714062256011702	-0.338171519398654	-0.484135764523512
PLGLB1	0.348726338920787	0.127864458653857	0.00638525313687926	21.1398880116181	0.545968714785235	0.239989664766054	2.27496761294889	0.0229078727516036	0.188514632726353	1.34390618188327	1.54496835806496
KRCC1	0.0273055956429937	0.0426339131452439	0.521869323317146	110.99239398531	0.0253509647998875	0.0741083500968299	0.342079735505702	0.732290887252807	0.906456327519035	0.0644213865968777	0.0400327861244859
THNSL2	0.282666543033917	0.201860223356699	0.161421021138864	35.0960548294236	0.423559366424341	0.324884434766038	1.30372317383984	0.192327985184638	0.524024471872673	1.08094087493068	1.1911229836198
EIF2AK3	-0.129294869048844	0.0810721110779551	0.11075402498287	54.900303239309	-0.210046724482215	0.147770674145933	-1.42143714032719	0.155189715658356	0.474490945401899	-0.558960637427682	-0.640424912759574
RPIA	-0.0876904826637568	0.0968745095500571	0.365361210028334	18.9280446858028	-0.189173517907778	0.178753068651161	-1.05829521884714	0.289920872014033	0.632717575400023	-0.393345377957847	-0.580087302151376
ENSG00000290846	0.154152878551779	0.164646061800813	0.349135095971511	17.8198087414023	0.210182180648913	0.275749481686534	0.762221489459931	0.445927822491179	0.748336207936232	0.569364434609532	0.574319355385782
LSP1P5.1	0.00925742213585839	0.210792541612426	0.964970390059496	22.1159297453621	0.011937154284664	0.332733678884339	0.0358760024674671	0.971381230803134	0.990460931465934	-0.00742327205700466	0.00125784885007063
ENSG00000291142	0.0192427418258274	0.118739021175072	0.871259294479791	19.7253794852591	0.0105625253894563	0.209049692806345	0.0505263856055554	0.959702923580654	0.986306590557188	0.0323254528980218	-0.00271575351495344
AQP7B	-0.0959722499606287	0.191614000843958	0.616467960187859	7.77164601113673	-0.298587074711355	0.361642474635535	-0.825641609195027	0.409007424327845	0.72671257474634	-0.426312744115947	-0.896366095355922
MAL	-0.210067355803252	0.0539310561040711	9.81544764652599e-05	90.2604356753159	-0.327174200313556	0.106355723932964	-3.07622559665689	0.00209639164633162	0.0505885754805655	-0.880492992887445	-0.979002121921466
MRPS5	-0.0171040027024878	0.0504864769603801	0.734772573415412	126.055447750269	-0.0267931326269762	0.0869685353756663	-0.308078462069546	0.758022629481364	0.915827802539305	-0.112360625877999	-0.110698738274414
ZNF514	0.0600672695657176	0.0631683717309637	0.341651405542124	68.1137970361682	0.0824866156430473	0.104070847874445	0.792600592075141	0.428010563666077	0.737927237811887	0.194836316339068	0.205193258241047
ZNF2	0.12231531645636	0.13965762106423	0.381126420922194	9.64205459907516	0.109124936693123	0.265845656771547	0.410482300212635	0.681452184789015	0.883734831853499	0.442628131890983	0.282195928484538
ZNF892	0.370371528917682	0.0931866379512752	7.052333099215e-05	39.8065929611746	0.494933512734324	0.173862695003521	2.84669182612348	0.00441761048065919	0.0784612075307016	1.43006954274693	1.39744228737346
KCNIP3	0.364374664651422	0.110962905987099	0.00102435018751361	21.037582811932	0.51012594979984	0.217494441521099	2.34546660701834	0.0190032807680146	0.173673996404121	1.40619772735061	1.44135865204794
FAHD2A	0.260881733674707	0.0881564807641567	0.00308335819948198	28.5055908385447	0.380979154508925	0.156265279770164	2.43802817279227	0.0147676230325931	0.151210179274993	0.994221728994196	1.0680375229837
ENSG00000291126	0.0784666413819865	0.121040926655479	0.516813326560403	12.3605656002009	0.094179374276153	0.223256175225085	0.421844431318427	0.673138572390307	0.879610996487977	0.268078995830324	0.238993197642978
LINC00342	0.0866788563496734	0.0594974147839622	0.145157569491892	244.105636496681	0.0952054565491743	0.0972420178166565	0.979056776965261	0.327551926633353	0.664229958934791	0.300769493897207	0.241959265765801
ANKRD36C	0.0810072807521335	0.0497157297085324	0.1032263655585	318.574584223886	0.100584892222002	0.0832038662413335	1.20889685498815	0.226702474584053	0.566082986304345	0.278192560410068	0.257509454174154
ENSG00000291176	0.122418173000533	0.0763748998569897	0.108965852736054	69.4422899344808	0.158444252566473	0.133366329728303	1.18803788699336	0.234818483437782	0.575531502541484	0.443037574614011	0.424761933665232
STARD7	-0.0470046037651172	0.0746783469152333	0.529069231628118	49.9815949100218	-0.0664315779797151	0.144016634799985	-0.461277116160764	0.644599800781085	0.868819128200546	-0.231386436220594	-0.225280514307663
STARD7-AS1	0.0318224526151306	0.101527943328006	0.753949884726651	16.5433164525607	-0.0146058717057334	0.196045332177534	-0.0745025221641425	0.940610534349762	0.979931065407107	0.0824017128178823	-0.0754693545559096
TMEM127	-0.0257725451856087	0.110200846857793	0.815086797716112	20.0024987854359	-0.0189451598399103	0.19791149859462	-0.0957254124921542	0.92373865732817	0.973808180480967	-0.146867634328482	-0.0880128167605805
CIAO1	-0.146598235612664	0.0606684653108134	0.0156755720614135	74.1677184368659	-0.215996935703535	0.105616598600351	-2.04510407043933	0.0408445990811107	0.249990227945754	-0.627840430934166	-0.657625026523991
SNRNP200	-0.196222836988612	0.0487090335207775	5.61412351252021e-05	71.1440039102229	-0.273645742418425	0.095341193744364	-2.8701732343749	0.00410246973229987	0.0752297047013951	-0.825381891031524	-0.824268864363944
ARID5A	-0.152990659237647	0.128582927821119	0.234116779943316	13.7696191042949	-0.185135023296978	0.240420336249081	-0.770047268818283	0.441271853828423	0.745754986608379	-0.653286855921511	-0.5684133356048
KANSL3	-0.074924753811805	0.0428876233837985	0.0806370316922732	81.5975169188131	-0.120555986844255	0.0874387214309482	-1.37874828075408	0.167972377852585	0.492661891367299	-0.342528632901961	-0.381736471125862
FER1L5	0.0738907891550007	0.105090221399878	0.481982435716006	13.0516566422425	0.14576710751683	0.200986433170779	0.725258442658023	0.468293495281661	0.763964722947547	0.249863826236103	0.388116455218918
LMAN2L	-0.113613465093611	0.0666056051942665	0.088051968045362	47.2530072284861	-0.154699749990746	0.125278061833431	-1.23485108028279	0.216885932725585	0.554989012338756	-0.496537416932159	-0.480434918730678
CNNM4	0.0330993668968641	0.0680616525871873	0.626744217355019	30.0376271159215	0.033226502036132	0.132612277977867	0.250553738634046	0.802159152145682	0.933689576365281	0.0874847463262393	0.0627983874419585
ENSG00000289135	-0.132581675954941	0.128185045733713	0.300996362881452	9.19879084372159	-0.228200438583962	0.255155368630026	-0.894358757996004	0.371129971214831	0.699833759822838	-0.572044483288118	-0.692901360432219
CNNM3	0.164802690541406	0.0713946509638197	0.0209805743202287	28.1965260886563	0.238851953819943	0.137849274327801	1.73270374461284	0.0831483386187106	0.354397018871054	0.611758314899985	0.657194289030978
ANKRD23	-0.0033167558734712	0.056755524598167	0.9533986728517	43.7260338803655	-0.0294880566618105	0.110734484506039	-0.266295154516229	0.790011904556204	0.929286429708241	-0.0574775075493822	-0.118488881894783
ANKRD39	0.137382043075641	0.144030732563287	0.340165449973529	9.2977025664859	0.164928057208783	0.262840278375813	0.627483954239944	0.530342050935488	0.804494057787872	0.502604496289612	0.443504491420897
SEMA4C	-0.120096415355138	0.1385459881575	0.386032802924542	19.5408946356112	-0.13292205223858	0.235815604077279	-0.563669451640782	0.572979111086236	0.831496921740766	-0.522344202778126	-0.417482720072207
FAHD2B	0.10219986035063	0.115146615673997	0.374775935233417	19.5213802332304	0.184550664223269	0.209766315581983	0.879791703979	0.37897215967015	0.706679070750606	0.362554207678543	0.500227027890581
ANKRD36	0.146789551679537	0.0669567923888931	0.0283576623855758	175.447086678561	0.194284753689197	0.110848563381536	1.75270430001404	0.0796527772371297	0.347772793626553	0.540053119229944	0.528365095595993
APPAT	0.574734613794707	0.313865648124254	0.0670783796808194	13.6897126422587	0.725745670655018	0.47464229326303	1.52903708952214	0.126255249522162	0.43183656659966	2.24358100797302	2.06464471545236
ANKRD36B	0.00539907428189262	0.0616083299664618	0.930166418290479	73.9892067215819	-0.014853939287611	0.110824572685124	-0.134031099130102	0.893377982749265	0.965265490536697	-0.0227822602907182	-0.0761864367687679
COX5B	-0.218955399984914	0.117390425221931	0.0621548331283577	37.7802002952792	-0.311208154722139	0.228775927843473	-1.36031862117533	0.17372911820091	0.498802341069114	-0.915873775329486	-0.93284950811907
ACTR1B	0.0829046223314922	0.0991608349008755	0.403119931669003	44.091459592016	0.116299961819999	0.164321022822174	0.707760698068786	0.479093876692716	0.771592424249542	0.285745338981537	0.302936578497537
C2orf92	0.179479166889834	0.0603331249886642	0.0029317666886136	38.0737462735612	0.256324406503552	0.117275659929797	2.18565733637305	0.0288406844190648	0.210383351800334	0.670181203680265	0.707701432848778
TMEM131	-0.0189327520515596	0.0248549616253035	0.44622159551586	278.850863515716	-0.0394003653590577	0.0512509247586312	-0.768773744954178	0.442027637653001	0.746284558473714	-0.119640358239594	-0.147142123085584
VWA3B	0.22564170482993	0.0933972575864048	0.0156948622124178	32.2398505204461	0.204707850234273	0.180914233293744	1.13151876724866	0.257836808936132	0.601099821437941	0.853941171390678	0.558494857327889
INPP4A	0.254592155320018	0.058150274473038	1.19676508384478e-05	161.420151241711	0.335475718796019	0.096402681213761	3.47994178763704	0.000501522740613835	0.0215098054343053	0.969184701851763	0.936501978811831
COA5	0.132813954037432	0.103159436928579	0.197932971807018	19.5969577278148	0.245569330082129	0.216473953908057	1.13440589802517	0.256624326181997	0.599875487829636	0.484420229747578	0.676612025916356
UNC50	0.0708380640094093	0.0776739921936817	0.361772898265594	32.8387022333472	0.095082098380965	0.152276920445844	0.624402556228344	0.53236324674512	0.805359329600746	0.237711793457693	0.241602677663623
MGAT4A	0.0788608451159507	0.0819373533810447	0.335822141092607	53.6023416702082	0.0954452687097076	0.141114459706474	0.676367743661697	0.498807191664413	0.784771190019674	0.26964820906376	0.242652484256682
TSGA10	-0.145252864627661	0.100016933727878	0.146423010029248	89.8207597587665	-0.225169214915654	0.172844832985278	-1.3027245942309	0.19266880240013	0.524239861561321	-0.622484890710544	-0.684139084606868
LIPT1	-0.108632095246547	0.0964080257123208	0.259829103977788	18.0680540170037	-0.116914548075888	0.178861748982188	-0.653658754547517	0.51333168172138	0.793632250728773	-0.476707996733515	-0.37121026310527
MITD1	0.0112167170392228	0.0483468864395323	0.816534168052741	54.4814479648669	0.0277902044536772	0.0984042305516718	0.282408635257655	0.777630194393857	0.923787510082556	0.000376125121821205	0.04708382985778
MRPL30	0.22835681149609	0.0863295794748463	0.00816487731142494	23.5195512461017	0.32467576848644	0.161158795054891	2.01463263842259	0.0439431550282915	0.258532228749782	0.8647492407813	0.905282856151236
LYG2	-0.175039653030648	0.235926182608793	0.458132469671056	5.471251244771	-0.243305307952345	0.433314534681949	-0.561498146215958	0.574457993701021	0.832530726784195	-0.741057645142564	-0.736564595545952
LYG1	0.355593413095682	0.118024240828852	0.00258777333732442	9.16176636134409	0.570253235938378	0.238908605674102	2.38690956455653	0.0169906702616736	0.163367414128308	1.37124205605642	1.61516696295681
TXNDC9	-0.190709205616382	0.116181850023126	0.100699560607196	14.9895923554204	-0.341577084792563	0.226116823629649	-1.51062216118878	0.130884744416264	0.438544004448085	-0.803433688698218	-1.02063614840561
EIF5B	-0.109233800707389	0.060095351530554	0.0691138652118577	75.7278897317841	-0.169593363961223	0.108351751432814	-1.56521109920759	0.117533419877738	0.419719749285197	-0.479103215475581	-0.523487483610669
REV1	0.00914728187962706	0.0395947945071789	0.817297450527274	184.067213037988	0.00117921325289877	0.0705817422176434	0.0167070578856298	0.986670316569222	0.996593375714835	-0.00786170917142308	-0.0298398387335684
AFF3	0.0307626298558553	0.521619926055777	0.952971875924717	6.4248646479053	-0.189888875719852	0.752337200963519	-0.252398625877679	0.800732962163509	0.933266108278821	0.0781828590738376	-0.582155167524935
LONRF2	0.177600159971567	0.0929564216996221	0.0560592963238089	90.6532202194273	0.265393512536427	0.159461075884413	1.66431532626056	0.0960494311926947	0.379269019310994	0.662701410193248	0.733917251028158
ENSG00000289077	0.356686601922652	0.19614752754647	0.0689937234849018	8.74298699253381	0.474837601878881	0.338133107905126	1.40429195123984	0.160231930058903	0.481606345132696	1.37559373065035	1.33935158436199
NPAS2	0.0170764249818737	0.055880579668586	0.759918489081829	457.257635979709	-0.010960719513581	0.10116216150768	-0.108348016197231	0.913719635351169	0.970857194006961	0.0237019601036688	-0.0649324122421653
RPL31	-0.175755386484915	0.13947145827899	0.207614148332843	40.506884893265	-0.252126528009198	0.228279524787497	-1.10446404794254	0.269391890824557	0.612136063476464	-0.743906776977906	-0.762063856475582
CNOT11	-0.064715989184884	0.0680499904370627	0.341601031831335	28.6103232964482	-0.100802402841184	0.122262180945927	-0.824477381814132	0.409668362300887	0.727337768853077	-0.30189043704192	-0.324635323037131
RNF149	0.0120714324306265	0.0435388390652983	0.781583047577456	133.534325650011	0.0112846924286702	0.0758214270934002	0.148832498427776	0.881685806187876	0.961640938001916	0.00377850462118379	-0.000628204893673149
MAP4K4	-0.11582260910305	0.0230323483162866	4.93834261734493e-07	1177.22755373585	-0.172561550410735	0.0419808485698871	-4.11048266743501	3.94832918798687e-05	0.00428849293341343	-0.505331392522692	-0.532067539461911
ENSG00000288948	-0.118088433748159	0.0842260918432441	0.160903004762088	17.6261598946091	-0.177328753182444	0.159102263939682	-1.11455832740175	0.265039736525969	0.609060377304705	-0.514350997644122	-0.545847962872371
IL1R1	-0.484604805950628	0.0997832895595289	1.19434907359886e-06	24.4983318325816	-0.70688565262677	0.20637896980902	-3.42518258173742	0.00061438638380072	0.0242802855373602	-1.97334869852146	-2.07662369105816
TMEM182	0.207876958574659	0.154089897476873	0.177316774685007	9.61871949310477	0.333618046093468	0.263591566217205	1.26566282404711	0.205633823401847	0.540597577068346	0.783224756221117	0.931132054849056
LINC01965	-0.0878559955342546	0.123087179246479	0.475369113755889	30.2446385990756	-0.141014398333322	0.205133063662447	-0.687428909877569	0.491812484869268	0.780247051364953	-0.394004237741029	-0.440875044860929
LINC01102	0.114821837928353	0.275773845077112	0.677144896344993	11.4412373940228	0.00330322347351687	0.405070072049666	0.00815469643758785	0.99349356572647	0.998144671659155	0.41279871969246	-0.0237000201502349
ENSG00000288565	0.135272385727212	0.122095729016409	0.267896064350001	59.4285799730564	0.165937847723911	0.215444132870682	0.770212887735091	0.441173620264787	0.745754986608379	0.494206548873236	0.446423465402223
LINC01114	0.212017177846276	0.0757780089092585	0.00514404757360671	26.0777806487001	0.312642914997021	0.144757934027943	2.15976358806468	0.0307909757668547	0.216842183455356	0.799705794604529	0.870499813796871
PANTR1	-0.00479644831207264	0.0296979618388741	0.871693579051418	689.155036879486	-0.00213392118109419	0.067244802783178	-0.0317336224179991	0.974684481569632	0.992181160677903	-0.0633677433741886	-0.0394170263428598
ENSG00000269707	0.230348101121803	0.0541802305558447	2.12328617458275e-05	107.409119609215	0.301830018991213	0.0953797240547792	3.16450924955354	0.00155344724390002	0.0415966965578818	0.872675999873229	0.839243269364241
POU3F3	0.0168173359898099	0.0459260813102723	0.714228757996353	150.869776018527	0.0584962040640209	0.0829084621676663	0.705551671501561	0.480466987756715	0.772286341413776	0.0226706003270998	0.135844827896931
ENSG00000289498	0.43232881421079	0.161919736069605	0.00758468957413518	9.84844188733737	0.676642380981191	0.295951740606613	2.28632674906482	0.022235150127849	0.185953945134217	1.67670391886509	1.9227031713319
LINC01159	-0.0133149273151189	0.104137654113376	0.89826062633307	15.3036747707306	-0.0330469845734409	0.206539232229721	-0.160003425095939	0.872878376144022	0.958710209077983	-0.0972773916819338	-0.128776578025649
ENSG00000287135	0.434296361835049	0.164543313258033	0.00830518187010076	5.73858409110233	0.499970085357219	0.322050069915592	1.55246072602393	0.12055202297215	0.424216260732405	1.68453616778459	1.41200137088736
MRPS9-AS2	-0.295213695101219	0.228521656793835	0.196412138425564	15.8331108968764	-0.504803671627297	0.369758115914927	-1.36522675203008	0.172181792636927	0.496804129529489	-1.2194364145069	-1.49247080410249
MRPS9	0.00398696289312357	0.0658105377300055	0.95169175941266	64.8233166497519	0.00950348966983735	0.112056054812583	0.0848101397620347	0.932412332222472	0.976983787778844	-0.0284034751281788	-0.00577707926970335
TGFBRAP1	-0.0655901543428291	0.0939258711996364	0.484978159627708	27.4954498942867	-0.0793270963220331	0.172103337064846	-0.460927124801444	0.644850890300626	0.869074598744377	-0.305370240544188	-0.26255723849256
C2orf49-DT	0.0452189736890696	0.110861667978197	0.683357031202748	11.3906352876249	0.0973562763316893	0.226423466499777	0.429974321286991	0.667214320688365	0.877349737612428	0.135729462760345	0.248176582020638
C2orf49	-0.0229348982477508	0.0935864346052012	0.806404955538782	19.2425252484473	-0.0640910388343886	0.176009934143554	-0.364133076614391	0.715758638270096	0.899449229784937	-0.135571766879622	-0.218514781450072
NCK2	0.00493397403709383	0.0556180317017573	0.929310978298079	132.231142494871	0.0207358307060576	0.101528740083228	0.204236068418257	0.838169026810664	0.947531661643724	-0.0246336924211881	0.0266919435057405
ENSG00000234162	0.00433330158975179	0.183788672248157	0.981189514661229	5.48334976623588	0.00669373238149247	0.300882878876621	0.0222469700053531	0.982250950202816	0.995328950857409	-0.027024799029567	-0.0138991682531623
UXS1	-0.0736030213592082	0.0626170797204257	0.239816166558116	57.9397616927707	-0.0926135219416032	0.108004266667377	-0.857498734071565	0.391169314137997	0.71545475591043	-0.337267190969843	-0.300963947713279
ST6GAL2	0.494114222463578	0.314052532145639	0.115638040157451	19.3280613092589	0.605371522944583	0.465844403012619	1.29951442805718	0.193767445262986	0.525344916880446	1.92265410124545	1.7166824401812
SULT1C4	0.140581884388825	0.0789336776900023	0.0749103719674281	28.3951891700852	0.152405600207617	0.155534584816785	0.979882386847571	0.327144178085647	0.663710041026364	0.51534215679589	0.407306165509651
GCC2	-0.0648963171627421	0.0313988127067708	0.0387492476478248	140.72533910136	-0.106992482718607	0.0606053159004203	-1.76539765743329	0.0774969568252779	0.343479028689892	-0.302608271564612	-0.342528818602637
GCC2-AS1	-0.167884491775333	0.121830404822704	0.168197728277409	15.3704475535719	-0.271264159539381	0.22489396501418	-1.206186922456	0.227745425192616	0.566994227309456	-0.712574978029552	-0.817384487501459
LIMS1	-0.194824522641813	0.0552161198021537	0.00041808086357065	286.350587691254	-0.325750091746308	0.0988023092188293	-3.29698864653892	0.000977274516282864	0.0312905128569479	-0.819815598304069	-0.97488549001405
RANBP2	-0.0212166737305827	0.0384756762595327	0.581338377737188	136.464569316384	-0.050546774181164	0.0737874714814299	-0.685031932472237	0.493323770884982	0.781468142174705	-0.128732002519097	-0.179362743946573
CCDC138	0.585481103580367	0.169466516535624	0.00055060256276598	34.3958690522714	0.842453677378706	0.287746250562656	2.92776595952642	0.00341406928915824	0.067801207261483	2.286359735143	2.40200937667201
SH3RF3	-0.114215348736872	0.0747521628202513	0.126532321740017	193.71095884067	-0.190236707380497	0.133786964197226	-1.42193754467777	0.155044382655484	0.474490945401899	-0.498933344967889	-0.583160635047253
SEPTIN10	-0.0719094807829944	0.0642580757453008	0.263108976225726	71.3016363972199	-0.141130389987219	0.113655823399955	-1.24173478987153	0.214334429476436	0.551997953410502	-0.330525686375681	-0.441210338780513
NPHP1	0.0979437312388436	0.049293784584102	0.0469291836380867	103.873003963532	0.127437822019205	0.082517184786925	1.54437917808603	0.122496501257519	0.426337342311107	0.345611765103829	0.335132488086784
MTLN	-0.244745378445136	0.112043601194266	0.0289346138856344	12.2155853612101	-0.330243379755872	0.251573364267039	-1.31271202226849	0.189280004971264	0.520708118345961	-1.01853636323253	-0.987874115470552
BCL2L11	-0.303299720863088	0.140599228543611	0.0309906023857524	7.93033847294364	-0.451581513049075	0.241846738159011	-1.86722184672247	0.0618706139874382	0.306495938884059	-1.25162458914398	-1.3386229576507
ANAPC1	-0.00936968897186848	0.0554526171648652	0.865822220909631	57.7643339790937	-0.0290812330110301	0.104578086787209	-0.278081516926232	0.780949783742848	0.925559765458061	-0.0815725170603011	-0.117312887830841
MERTK	-0.120308500769527	0.069158503261467	0.0819283430092166	790.486983203983	-0.174293475953714	0.116890505842458	-1.49108325520143	0.135939638007629	0.446521004958133	-0.523188454646396	-0.537073969530142
ENSG00000286904	0.0792345812713043	0.125578343156156	0.528068397836775	10.4381586870463	0.0483166037908946	0.227304362253886	0.212563469138035	0.831667467639163	0.944970197398003	0.271135946673186	0.106418934216598
TMEM87B	0.167326226652129	0.0508898733064861	0.00100899563147001	57.0234131861149	0.230531727905041	0.101402560273486	2.27343103845986	0.0230002174808498	0.188514632726353	0.621803796255975	0.633143238243199
ZC3H8	0.0418486829504817	0.0569502850232065	0.46244404999604	51.9389229931307	0.0730001264916469	0.107592355413707	0.678488041375727	0.497462303606614	0.783684896454913	0.122313291446253	0.177770922031473
ZC3H6	0.168455323183616	0.0837546154104534	0.0442942004745623	125.842251345911	0.229321781377382	0.146472157355517	1.56563394379979	0.117434338695177	0.419684348867602	0.626298409234949	0.629645678719591
RGPD8	-0.075976122046135	0.16077801981856	0.63653218106398	13.7381922746099	-0.140685623898869	0.290183319958334	-0.484816370282996	0.627806609361963	0.861043787646135	-0.346713831580659	-0.439924665544113
TTL	-0.166783887363703	0.112765711253657	0.139132255665456	40.219214977539	-0.251044698639528	0.190093336946351	-1.32063912745337	0.186621719895676	0.516234940636221	-0.708193784096812	-0.758936641736492
POLR1B	-0.298128368244593	0.12091778947235	0.0136804620365632	12.5451260721383	-0.343786024750979	0.233347789530432	-1.47327740041071	0.140676251938471	0.453815096497879	-1.2310389014284	-1.02702147107238
CHCHD5	0.0236325941498315	0.132343322124761	0.858275072776847	9.39497351805132	0.0501201947455549	0.266896263939275	0.187789045848009	0.851042023148654	0.952489774422622	0.0498002096446996	0.111632525541471
ENSG00000243389	0.0658977944059701	0.0793830103180303	0.40646830622799	25.9746673218881	0.132054238735859	0.158973198801466	0.8306698219036	0.406160179025025	0.725324732388725	0.218045981669209	0.348477038348449
SLC20A1-DT	0.36847008861353	0.162395169945218	0.0232700304982175	8.92472287883701	0.653322523437065	0.341311654398598	1.91415240299439	0.0556006853954535	0.29259491400842	1.42250044831483	1.85529309330108
SLC20A1	-0.120245213405176	0.0641880569841388	0.0610232583340335	86.5628163881875	-0.14642283570892	0.110602121779355	-1.32387004293666	0.185546208885158	0.515021126294168	-0.522936525602879	-0.456509067702791
PSD4	0.0497064161763279	0.115799522131746	0.667744621766001	18.0151051573652	0.0538495758469334	0.20357262253683	0.264522680780374	0.791377190296982	0.929528979830457	0.153592698261629	0.122412946072552
PAX8-AS1	-0.799477200014809	0.53861688053264	0.137725330898382	19.4320244561797	-0.58248368487722	0.708083118026596	-0.822620494752908	0.410723840186919	0.72793029037772	-3.22676637328663	-1.71701830593451
LINC02966	0.0238163153868116	0.15273546525706	0.876086782390667	72.3921838459399	0.0412088316629255	0.253437923944475	0.162599310401366	0.870833929987182	0.958392446720109	0.0505315517693245	0.085872690618625
ENSG00000272563	0.219758886770305	0.207927239499879	0.290555939154696	9.67374202343596	0.40180715945707	0.38161624320127	1.05290895399636	0.292382721941083	0.634465786499293	0.830523341589252	1.12824447048001
ZNG1B	-0.0835578279388486	0.0715919780211653	0.243154024269984	42.6587971900907	-0.106813896114667	0.127749107337493	-0.836122446104318	0.403086022052529	0.723106928138954	-0.376894451888901	-0.342012583163204
WASH2P	0.120217691683536	0.0863833413567549	0.164020292111091	35.0730913742096	0.168420100880457	0.156760662290122	1.07437732413223	0.282653601446147	0.624894583038681	0.434278082744579	0.453598847098206
RABL2A	0.185053018413302	0.0616888352101512	0.00270173459583744	44.9602623521721	0.207917197117212	0.130626728660916	1.59168953589069	0.11145448068909	0.408352329595495	0.69236912535182	0.5677720290858
LINC02936	-0.00563687333024143	0.156814601794976	0.971325337255183	6.2145746120896	-0.0417347711768392	0.286783847991014	-0.14552692374135	0.884294859944866	0.962671269291518	-0.0667132369517326	-0.153890126500034
SLC35F5	-0.117032510689818	0.0306846794714416	0.000136714844393833	145.993321290143	-0.145430067909366	0.0723821906349284	-2.00919682913255	0.0445162638667242	0.259548293643934	-0.510147667503189	-0.453639300822449
ACTR3-AS1	-0.0437740487764746	0.0783703861835884	0.576466523676509	33.3689585353013	-0.0692640931978716	0.138956694214757	-0.498458124592573	0.618161177363895	0.855385002848817	-0.218526513285463	-0.233468389019938
ENSG00000270019	0.129416027909382	0.128618672569362	0.314319672923945	7.96657226697111	0.225409809391821	0.242356490241746	0.93007539912374	0.352332047126488	0.685724122043558	0.470894049787907	0.618337447685074
ACTR3	-0.165834374250432	0.0648353324417869	0.0105343378430342	84.0175422842852	-0.244122560276957	0.116750819092981	-2.09097085719405	0.0365306764777305	0.234887591924205	-0.704414041759817	-0.738927004615936
DPP10	0.380046253856428	0.111518820674051	0.000654621600844648	5956.69447544748	0.418842935547293	0.172499444504284	2.42808280775009	0.0151788771484222	0.153199246129894	1.46858187810982	1.17748932514452
DPP10-AS3	0.477610870236966	0.157200245111216	0.00237970392739654	21.268467977587	0.680212190892563	0.3112551469886	2.18538455499814	0.0288606623539126	0.210383351800334	1.85695893785969	1.93302232376348
ENSG00000286776	0.288631823664529	0.161682881944322	0.0742333520281338	15.8673855749995	0.412529048519831	0.315698619552986	1.30671793593508	0.191308524898246	0.522800144405895	1.10468696483344	1.15923794361727
DDX18	-0.168020504255327	0.0735161042709776	0.0222839662457773	73.1502386649679	-0.244103307740207	0.136154493589637	-1.79284062761764	0.0729984111232773	0.333161511889293	-0.713116405127089	-0.738871351831515
ENSG00000236255	0.140331839083942	0.115817541111876	0.225641375608948	9.91681645456039	0.264635302983872	0.231588180289994	1.14269779507959	0.253164085589703	0.595952970589184	0.514346797372389	0.73172551529372
CCDC93	-0.0374568917777944	0.0418674240034437	0.370971648868965	159.626197797358	-0.068180793652193	0.0791159784119912	-0.861782853738419	0.388807022015334	0.714062256011702	-0.193379703385075	-0.23033692448304
INSIG2	-0.00315636838416797	0.0666099502816308	0.962205715131393	40.5178955691206	0.028104823818133	0.127096552415818	0.221129710318053	0.824991437327585	0.941698304320124	-0.0568390504547189	0.0479932914986943
C1QL2	0.364540266038275	0.248034621737453	0.141638890773841	8.73274443961038	0.658573736594353	0.418349103764858	1.57422050308615	0.115436480887379	0.415488939620134	1.40685693949229	1.87047263237071
STEAP3	0.481723865010571	0.177899899846433	0.00677233508029307	6.93928238616004	0.672205861445292	0.344841403160174	1.94931889061205	0.0512573539992521	0.279441636474687	1.87333160323982	1.90987864495843
STEAP3-AS1	-0.0750198243260751	0.139061268439439	0.589560399991021	6.82321260225482	-0.165344126108102	0.248582886147385	-0.665146859748297	0.505956565373758	0.78940405558867	-0.34290708164876	-0.511204327304573
C2orf76	-0.0818900517354395	0.0551374126270526	0.137491012915032	71.2134914199501	-0.133532935990102	0.100336866125309	-1.33084618990726	0.183239625992542	0.511231677339397	-0.370255507953792	-0.419248585120051
DBI	0.028445252606387	0.0829714157529449	0.731724885180615	79.764189288053	0.0761502440097474	0.154965382939308	0.491401644453534	0.623142401388151	0.858713950580706	0.0689580376593879	0.186876881075159
CFAP221	-0.188521116731847	0.201338401308064	0.34909836900512	46.2357979811917	-0.323204588990611	0.325900936898131	-0.991726480036594	0.321330970083525	0.659859409188391	-0.79472352758681	-0.967527274421846
TMEM177	0.0825623598137411	0.190357111706077	0.664489212468413	6.36998021737297	0.129496796524221	0.363645333549905	0.356107406246833	0.721760130947681	0.90212030175987	0.284382888994665	0.341084309695642
PTPN4	0.107547860145458	0.0332181338144002	0.00120529129440391	375.494464451637	0.152703580315674	0.0622963038957664	2.45124623398487	0.014236252919098	0.148241807682643	0.38384307769016	0.40816752850459
EPB41L5	-0.0163015027552086	0.0293683768969498	0.578846833131314	189.769064516087	-0.0493204049904439	0.0586123653958009	-0.841467575270001	0.400086042510281	0.721115001307782	-0.109166101248721	-0.175817711877462
ENSG00000224789	-0.0328430309680269	0.115205598446489	0.775581396157524	10.9869412656974	0.0673665900069169	0.234671744720207	0.287067324987234	0.774060770557489	0.923013289595561	-0.175013232405437	0.161486211316302
TMEM185B	-0.00818611129012659	0.0976414910585141	0.933184876743612	13.333270707231	0.0254705764467884	0.178279309014487	0.142868943051146	0.886393686767196	0.964144979007321	-0.0768610300778936	0.0403785442594028
RALB	-0.0892000332276059	0.0923410159077407	0.334051703312842	25.7173524997299	-0.123093549263701	0.161829781186645	-0.760635949459342	0.446874541260128	0.749034724904203	-0.399354470508827	-0.389071733804002
INHBB	-0.162294182862512	0.0699486235022707	0.0203305347678617	34.5559926582554	-0.122256686631994	0.14888160925703	-0.821167149133439	0.411551065738836	0.728149310511638	-0.690321544159771	-0.38665263775259
GLI2	-0.0658058973234841	0.0453955393280776	0.147166878283834	268.371350555925	-0.111372583473366	0.0799847695204437	-1.39242238417527	0.163794530026945	0.486981809413419	-0.306229052146149	-0.355190256739746
TFCP2L1	0.153993844932659	0.145358222544033	0.289413440707535	27.4474987215566	0.259000500123688	0.264953652277491	0.977531345189504	0.328306167515125	0.664711970370297	0.56873136688799	0.715437143901463
CLASP1	-0.00812201426498666	0.0268826765248583	0.762554347331779	832.667409071129	-0.0256143053711312	0.047016668611356	-0.544792009465012	0.58589657493201	0.838484866815156	-0.0766058780044671	-0.107291134383567
CLASP1-AS1	0.241544546696185	0.173748870012189	0.164470132026282	5.26810974383304	0.337685079635276	0.326391835059391	1.03460026680456	0.300855629355067	0.640874650793971	0.91724587339036	0.942888518107395
NIFK-AS1	0.109863944221465	0.0685495911516846	0.109002468008595	102.394520935284	0.135109262253271	0.111007737027512	1.21711572428313	0.22356018880879	0.562168824420627	0.393062751347918	0.357308111750377
NIFK	-0.43235697111926	0.15420679641309	0.00505123945808582	12.6210157821311	-0.607110295930564	0.281204772150549	-2.15896156842436	0.0308531486206369	0.216880217350222	-1.76536489022197	-1.78820578079791
TSN	-0.230352778855531	0.068920903490292	0.000830939700765595	38.9880664783013	-0.311175359435576	0.132004470797095	-2.35730924533523	0.0184079100673415	0.171112370079567	-0.961243507296251	-0.932754707676053
ERCC3	-0.0690500133510658	0.0547827840569344	0.207513305474346	54.7078375663937	-0.0523637063346532	0.0999432707452679	-0.523934287363039	0.600324245841899	0.846036934574611	-0.319142957730171	-0.184614900312093
ENSG00000286145	-0.00543281368497151	0.11258956470576	0.961514403213773	31.0803046515371	-0.0131331012362655	0.210931707044911	-0.0622623379872864	0.95035392019247	0.983376126057822	-0.0659009333934998	-0.071212057011083
MAP3K2	0.150264795583195	0.0394186568359633	0.000137834484546086	219.940020776662	0.205227200715672	0.077104917042072	2.66166164997869	0.00777559951037044	0.10957232044554	0.553887079320064	0.559996129640988
MAP3K2-DT	0.251143964852825	0.129417800920576	0.05231077206555	7.24635140046824	0.367090679200892	0.272535679433795	1.34694539798804	0.177997818831662	0.504887344697281	0.955458433817429	1.02789048510099
IWS1	0.0854118269041447	0.0379428809765995	0.0243815283870596	144.900388698159	0.0875091731136405	0.0712070000098771	1.2289405971534	0.21909407883252	0.557156287679807	0.295725809117557	0.219711828535325
ENSG00000231731	0.302222505791653	0.119092674946142	0.0111580847635223	10.4331961104631	0.360500970460283	0.233208817731573	1.54582907270353	0.122145853722608	0.425641523831003	1.15878761484717	1.00884179324838
WDR33	0.0827345476160584	0.0266923401277356	0.00193807391129689	199.454843485134	0.107308163356485	0.0548245948988872	1.95729970379887	0.050312242317543	0.277178642810654	0.285068319787813	0.276944231206569
SFT2D3	-0.166846155181614	0.150942728990302	0.269003341149308	8.94187939052203	-0.280313547641934	0.284836678793659	-0.984120264388413	0.325056384343125	0.6626034148448	-0.708441654615185	-0.843543307595875
POLR2D	0.11250861465315	0.186671203551112	0.546701579569982	11.3948045646177	0.154351046371608	0.324366311004414	0.47585412274676	0.63417830824645	0.864912465466173	0.403590434071122	0.412929813830454
AMMECR1L	-0.0410334895208141	0.0687284551049092	0.550482106075569	26.2807580590381	-0.0579012479700409	0.14017200906879	-0.413072826413051	0.679553257664105	0.882650353989253	-0.207617124356671	-0.200622121326803
ENSG00000286873	-0.101240482744722	0.144105283979217	0.482339192747361	7.17308687365313	-0.177217040885261	0.260041650503864	-0.681494831854359	0.49555843582485	0.782256580642469	-0.447284084286893	-0.545525039172864
SAP130	0.000369401273311054	0.0530616075944372	0.994445377641317	95.8403767248277	-0.0182803128960432	0.0883076161797102	-0.207007206024472	0.836004230798893	0.94707796364573	-0.0428039616722639	-0.0860909617801276
UGGT1	-0.0687286417651735	0.0409322003345177	0.0931354878854905	80.3908701392299	-0.121276209916245	0.0798588484580704	-1.51863208971666	0.128855129090441	0.435792676109468	-0.317863668616491	-0.383818400373955
HS6ST1	0.032258539733292	0.0570417927293964	0.571716964414856	138.802543100371	0.0523659290105359	0.0971911769277877	0.538793033131427	0.590029671347891	0.840496167158321	0.0841376519219293	0.118124208509619
SMPD4	0.0905068016165282	0.0696045581688732	0.19349819449921	70.9292300669514	0.147672977308029	0.123266523666052	1.19799741986801	0.230918021442433	0.570327525409683	0.316007458056528	0.39362570119515
MZT2B	0.0914923062166066	0.18582440980131	0.62246563267195	34.5969034116613	0.147526457781235	0.292961496089198	0.503569444280547	0.614563969134513	0.852923456278683	0.319930472292094	0.393202161183573
CCDC115	0.0733969490724219	0.28301490240152	0.795373289253354	6.46341075015109	0.148955203614978	0.473000637716359	0.314915439298628	0.752825858737401	0.913064862169052	0.247897988964622	0.397332197911139
IMP4	-0.101835689604234	0.1849923254934	0.581986060724212	8.05618967291612	-0.250156127679449	0.341105374401738	-0.733369059687775	0.463333364843947	0.760173351627938	-0.449653433940651	-0.756368073826438
PTPN18	-0.139011655587823	0.0671083812115128	0.0383167633727617	29.0857757362634	-0.152986218060763	0.140851610535001	-1.08615171299548	0.277411876490599	0.619983490985637	-0.597640408088663	-0.475481658579329
ENSG00000290596	-0.202945462569001	0.108957589185251	0.0625171985492335	16.6879650731645	-0.266692482092855	0.196866646562441	-1.35468596001236	0.175517632961939	0.501073388075734	-0.8521427563285	-0.804169263831295
ARHGEF4	0.189677687978756	0.0683712634967858	0.00553323500716749	880.781933750675	0.211174417142956	0.109984521265684	1.92003760813609	0.0548531491780637	0.290956598946003	0.710778622921516	0.577187586435731
FAM168B	-0.228703980134475	0.0839878981910518	0.00646805566630372	74.8640775111794	-0.359507262121901	0.144130733729191	-2.49431368883046	0.0126200959516793	0.140788866235756	-0.954680107334678	-1.07246642440923
PLEKHB2	-0.25054300850086	0.15837359574977	0.113655365171995	30.3930088002439	-0.378505677628161	0.261614525825381	-1.44680681026405	0.147951038855902	0.463928196456881	-1.04161508375736	-1.12738462746066
MZT2A	-0.135107584244346	0.1358980105123	0.320133451739266	24.9802042005429	-0.235575596262539	0.247220063646043	-0.952898372357932	0.340641564848913	0.67468914232945	-0.582099407614483	-0.714220528169915
ENSG00000286833	0.067387630945744	0.0783003741065307	0.389441998471952	22.3383581053082	0.0850698851777732	0.143376710197686	0.593331267403749	0.552959477370519	0.819221207696219	0.223976598283007	0.212660645234342
GPR39	-0.214281458589514	0.150986124077617	0.155836949281521	34.6194314832102	-0.355995744913237	0.254381413507917	-1.39945658766519	0.161676107878294	0.483555738877676	-0.897268140582676	-1.06231577710812
LYPD1	-0.117846036379009	0.108390438913858	0.276932324387159	26.1870351097385	-0.127012691570292	0.192094776211472	-0.661198050645934	0.508485311230661	0.790812566931059	-0.513386082483132	-0.400400691890527
NCKAP5	0.0106458516773081	0.0434489919506893	0.806441307822506	1130.40026268795	0.0106730756011069	0.0770214222462377	0.138572818961782	0.889787723372425	0.965265490536697	-0.00189632793543003	-0.00239618902449333
ENSG00000286068	0.133072426001912	0.0996522130607463	0.181755770072561	15.4870970838813	0.187270721812766	0.194148801963725	0.964573151719761	0.334758652347544	0.669122794220143	0.48544913331238	0.508089824393919
NCKAP5-AS2	0.0128900600081189	0.141249560537249	0.927288109532346	8.6932538014048	0.101210438338789	0.254612800998625	0.397507265706312	0.690993429728625	0.88887681469423	0.00703722877110077	0.259317703322531
MGAT5	-0.115041988323687	0.0396679467998824	0.00373014350430436	214.604884380179	-0.221811029528292	0.0775903038867821	-2.85874675593426	0.00425318176132892	0.0770280497851045	-0.502223962653998	-0.674431669431811
CCNT2	-0.109501781275023	0.0437392042462173	0.0122966250499185	128.53526690779	-0.15717261218546	0.0882057124922026	-1.78188699739095	0.0747676613368705	0.337830200984515	-0.480169970092049	-0.487583154228673
MAP3K19	0.364796839872971	0.139549920114378	0.00894639853143145	9.65926481909557	0.396618910533686	0.289861583635793	1.36830450437348	0.171216781444466	0.495431716140703	1.4078782871409	1.11324694040905
[truncated: 11,905 more rows]
