# Supplementary material for: Integrative analysis reveals generalizable human neurodegenerative disease-associated glial states
Source: bioRxiv. 2025 Sep 25:2025.09.25.678630. Preprint. [Version 1] doi: 10.1101/2025.09.25.678630 (PMC12485690; doi:10.1101/2025.09.25.678630)
Supplement: Supplement 7 [file media-7.zip › astrocytes_diffexp/Mathys_2024_AD_TH.csv]

gene	nebula_logFC	nebula_SE	nebula_pval	DESeq_basemean	DESeq_logFC	DESeq_lfcSE	DESeq_stat	DESeq_pval	DESeq_padj	nebula_zscore	DESeq_zscore
ENSG00000290385	0.229338034315933	0.166390654197533	0.16810735271202	3.99062989531675	0.331160073121636	0.300743048718784	1.10113957590187	0.270835914888992	0.508315409827386	0.609797088643715	0.678265486327887
ENSG00000291215	-0.118178026555722	0.0734076238168288	0.107422386907695	27.824919767476	-0.198237239697638	0.14108895627444	-1.4050514294828	0.160005985632766	0.375964597211051	-0.575398555912696	-0.603627753043339
LINC01409	-0.212067081824135	0.113510202262133	0.0617252115842145	28.4894433797315	-0.310509900048113	0.188287058706712	-1.64913033418713	0.0991209363424433	0.281770143246564	-0.89560504966878	-0.875487017879893
ENSG00000290784	-0.14234067828748	0.146349537636055	0.330748344508935	5.22627878112553	-0.239494417279332	0.288373708454538	-0.830500181735839	0.406256045128065	0.64136262052007	-0.657804731677874	-0.70352870784015
LINC00115	0.0393719903241512	0.102993518339259	0.702256365726999	15.5094678921325	0.061270562581361	0.187501601188086	0.326773543229103	0.743839171309528	0.872461259577604	-0.0380777962981434	0.0247496286512623
LINC01128	0.0909927395122068	0.0862336810806246	0.29133938286321	26.2276474182827	0.141604003171729	0.168399548064516	0.840881135366696	0.400414527679958	0.637039325170502	0.137973598140912	0.219270628087043
ENSG00000272438	0.44243944028404	0.190222790132893	0.0200238151565784	4.93243582577007	0.505547517893609	0.353027889125138	1.43203280382873	0.152134433447532	0.365136855106352	1.33657460093696	1.10053073224297
ENSG00000230699	0.398001180312004	0.229284468593245	0.0825921073618184	3.42788573271204	0.538204537959923	0.424350642069021	1.26830145781277	0.204690316670341	0.43299408453539	1.18501892308305	1.17960709365871
LINC02593	0.299024373170702	0.16306375803097	0.0666854601848414	9.68882540743798	0.36451802144273	0.282060435167877	1.29234013705529	0.196239377891308	0.422676711184125	0.847460766945641	0.759039089435883
SAMD11	0.400946037738165	0.123465600382068	0.0011645183146366	62.1495874740737	0.518709139995225	0.202318711286264	2.56382188625795	0.0103526656227765	0.0655719149578698	1.19506229255084	1.13240054718663
NOC2L	0.035270465701662	0.0952951066373431	0.71129432523251	47.5811445632641	0.0559858136521313	0.155351184057239	0.360382278332062	0.718561277396098	0.859751082889684	-0.0520659530078568	0.0119530319173711
KLHL17	0.211689291507526	0.109489372222155	0.0531840865654775	17.4327609761955	0.301279517960368	0.203732131467142	1.47880216925408	0.139193195927065	0.347205374197958	0.549606451537748	0.605912112552894
HES4	-0.112552088055729	0.245675566287701	0.646856880438625	40.2908303858206	-0.0943444475495087	0.373966991092349	-0.252280147170024	0.800824532220181	0.904093339877564	-0.556211420244751	-0.352059668640252
ISG15	-0.265773253365733	0.30014298304425	0.375893051354264	14.2534895453839	-0.457911025537101	0.475699439202021	-0.962605771209737	0.335745400218856	0.579139738063431	-1.07876872975092	-1.23240705065034
AGRN	0.110950537586383	0.131227679249823	0.397842217024245	40.8912470772161	0.15761053441307	0.213040386080517	0.739815287198652	0.459412081758246	0.684442757774631	0.206039215865514	0.258029162909951
C1orf159	-0.229160906254106	0.0822569166772051	0.00533766095393283	92.603253828141	-0.348197647048034	0.138321260753007	-2.51731111437592	0.0118254357252735	0.0713280250095863	-0.953903150229653	-0.966744882089767
ENSG00000285812	0.252658474740843	0.235789784201202	0.283926143677709	3.77977194603365	0.358179785126869	0.411032156976235	0.871415481848973	0.383527335504009	0.621578785127186	0.689330921846745	0.743691557277908
SDF4	0.0522259124077911	0.089707556094608	0.56044568816337	55.8205233559467	0.0835386922056156	0.159987856983334	0.522156454750924	0.601561401982094	0.788947469481582	0.00576021346401216	0.0786701230088129
B3GALT6	0.305911282903533	0.136256569660298	0.0247609324746586	7.8971693812788	0.567325000851619	0.313448692047554	1.80994534431028	0.0703042633612594	0.228172659209902	0.870948416406594	1.25011996481295
C1QTNF12	-0.0262078153008561	0.21569625618505	0.903292370290225	4.78574286190965	-0.0384822751212278	0.382160390539079	-0.100696660548584	0.91979126239679	0.964336480563937	-0.261736236148841	-0.216793887272659
UBE2J2	-0.0257677616955354	0.0534936112953083	0.630020548555659	81.5348829911482	-0.0343381716145158	0.095908415539901	-0.358030850798802	0.72032022622334	0.860474631365448	-0.260235443307528	-0.206759272173806
LINC01786	-0.0772950388647547	0.114320221048032	0.498959733610053	9.01581292249537	-0.170166530444287	0.221488305082193	-0.768286751669073	0.442316843759941	0.671772590568824	-0.435968053546121	-0.535656776340421
SCNN1D	-0.164752472547946	0.0831580290980938	0.0475691386617777	43.8620628294005	-0.243260624092315	0.144096858138585	-1.68817437961318	0.0913777597925259	0.268577494595403	-0.73423964774355	-0.712648276328184
ACAP3	0.166002598798294	0.0920262722613155	0.0712531082189988	160.643202059865	0.227975919752943	0.15213258815174	1.49853442002549	0.133994456787708	0.339308237378204	0.393793022145872	0.428413314035644
PUSL1	0.132082564162514	0.271727145234593	0.62690670647044	5.40867368260975	0.124060407073755	0.466596775960444	0.265883549706037	0.790328894661434	0.898546951343383	0.278109513266619	0.176790213684319
INTS11	-0.0228124195566723	0.0671418974343439	0.734034037189391	140.753473894813	-0.0266011870289334	0.117339278845145	-0.226703174680658	0.820654558348914	0.912974362284265	-0.250156315964841	-0.188024782985412
CPTP	-0.0103680854685298	0.149508706800055	0.944712855209211	12.4784084859781	-0.00629838799064083	0.25855963890382	-0.0243595172755626	0.980565839269638	0.991502343280062	-0.207715196772602	-0.138863179408507
DVL1	0.170154137618561	0.0433422255866314	8.64317800052366e-05	65.3649087254852	0.275582324078382	0.0990847376318802	2.78127924304776	0.00541451414958761	0.0428269365419109	0.407951751142874	0.543688413432278
MXRA8	-0.178862543128877	0.0918808221533493	0.0515731313908175	36.332843655365	-0.245707093311168	0.162533079452064	-1.51173591332609	0.130601058536124	0.33378385124981	-0.782361723468503	-0.718572205815618
AURKAIP1	0.437195229778918	0.14748057064819	0.00303248223256739	26.7160838319643	0.629200320612481	0.246147900469656	2.55618804552853	0.0105825912253127	0.0665042502758921	1.31868933993861	1.39994610137375
CCNL2	-0.0698786878898731	0.0366172531393814	0.0563454554373804	357.089682730269	-0.103856918804787	0.0669987266456795	-1.55013272646256	0.121109662540591	0.319689413682377	-0.410674756735941	-0.375093356754224
MRPL20-AS1	0.101057156397529	0.208755203086629	0.628319107885397	3.92238786429568	0.214683439800509	0.394207474622384	0.544595051136858	0.586032059168731	0.778007327492273	0.172298063685223	0.396226637275311
MRPL20	-0.0471782006812242	0.0769576237845374	0.539849040886487	62.1479161543127	-0.0602188280890888	0.132567588495786	-0.45425000765555	0.649648893638534	0.817784694134778	-0.333255259917532	-0.269427211284728
MRPL20-DT	0.0415201714675654	0.139632777913414	0.76619731715145	6.44767479479718	0.0265442151859642	0.269230517020352	0.0985928916221546	0.921461514186054	0.964788132151042	-0.0307514732254581	-0.0593374433384901
ANKRD65	-0.225676849587506	0.262392827547292	0.389749090832097	7.21903804506863	-0.322111770417252	0.427940538668351	-0.752702166099025	0.451628908008895	0.678481474127327	-0.942020853980424	-0.903580018788906
VWA1	0.14511237046788	0.384202814546973	0.705655464573737	8.99432801150486	0.227525852645164	0.574791794714022	0.39584046734412	0.692222721379109	0.844416215001085	0.322547372178231	0.427323512541086
ATAD3C	0.486771670973009	0.245616061015546	0.0474971798978696	5.42740369815322	0.692369398359438	0.412449036364749	1.67867866648897	0.0932146858521841	0.271806414582858	1.48776866832551	1.55290496939276
ATAD3B	-0.168747062770265	0.0490036228760039	0.000574102813686875	73.9262576171807	-0.236810137185619	0.0956800183721409	-2.47502186156113	0.0133228020408685	0.0771297388816571	-0.747863107106564	-0.69702893834494
ATAD3A	-0.0573570318237804	0.0624682324714921	0.358525055385864	44.7615003555249	-0.0664160147218444	0.112711700856518	-0.589255722494971	0.555689742322119	0.754649072805082	-0.367969932691428	-0.284433202919528
SSU72	0.19689899766689	0.0769673677050216	0.0105211323866733	47.8071699378956	0.297406070592907	0.146466884770167	2.03053455434374	0.0423022324840274	0.164600843608873	0.499164489811828	0.59653286964181
ENSG00000215014	-0.15720407857912	0.154629097927186	0.309318709350216	7.89541509881738	-0.284010686654502	0.280873198219049	-1.01117047997227	0.311934841987918	0.553119287756219	-0.708496021297023	-0.811321292676219
FNDC10	0.103964941465274	0.188483448896021	0.581231631145149	4.0297763115923	0.235369527204874	0.381066113180424	0.617660608130308	0.536799083591361	0.742160677577156	0.182214998715372	0.446316342966261
ENSG00000272106	-0.0975336416273229	0.105975273925471	0.357393347448717	10.3238822616353	-0.109337925840426	0.224046394062052	-0.488014664543735	0.625539453960956	0.80403991707396	-0.504991349292334	-0.388365176791456
MIB2	-0.023545018727307	0.0584803987357556	0.68723231619219	118.491066773787	-0.0178993617748834	0.108028337359496	-0.165691356660596	0.868399848418938	0.939578439011464	-0.252654828822244	-0.166954009308923
MMP23B	-0.0742025153314448	0.188213693145587	0.69339934989691	5.27855351494169	-0.126154286532409	0.331729516386738	-0.380292618837496	0.703728213997436	0.85127867909256	-0.425421072168703	-0.429084648839928
CDK11B	-0.0442239385813493	0.0568242170303279	0.436416545648558	60.5137015427303	-0.0929364884058756	0.100392038351241	-0.925735645298081	0.354583378659251	0.596876450787391	-0.32317981602332	-0.348650408215558
SLC35E2B	0.187712945293054	0.061328811300085	0.00220773906148135	187.368453162821	0.264927433718852	0.0979289182787533	2.70530338101703	0.0068242033428634	0.0501090305067863	0.467835666514193	0.517888448854849
CDK11A	0.145180056088494	0.0921066751369818	0.114975929765611	84.5935309927157	0.158276865593459	0.163088061338283	0.97049939949409	0.331797624093161	0.575335578843534	0.322778212452344	0.25964263055446
ENSG00000290854	-0.0396593722260356	0.0752410034388882	0.598125629722971	66.8028214157615	-0.0631540712290353	0.129045631457002	-0.489393329444695	0.624563257717302	0.803728722742807	-0.307612465984772	-0.27653466771848
NADK	0.0858317047137585	0.0540991821816873	0.11261188784721	91.3407000780062	0.118415785610423	0.0979078957695641	1.2094610417236	0.226485769563424	0.458510629694106	0.120372006003896	0.163122214400149
GNB1	-0.0444487219046696	0.0464836072441327	0.338959283010835	343.257239978029	-0.0793639342812466	0.0762167939405397	-1.04129195388568	0.297740069859252	0.538004618341384	-0.323946434449818	-0.31578555425416
CFAP74	0.584829168315329	0.118406037654974	7.84502917983182e-07	27.1157891724966	0.793390133248516	0.200720592917708	3.95270919498426	7.72713236667494e-05	0.0023078024091775	1.82219153924181	1.79751859691759
GABRD	0.0871766841111775	0.336841239681807	0.795784584094731	13.1167267255339	0.142274330126056	0.513676413561776	0.27697267456674	0.781801088164048	0.894546200976685	0.124959027737052	0.220893771178466
FAAP20	0.182583607801954	0.0511700752625902	0.000359481091991329	67.4226760077954	0.289629593440239	0.100715928876538	2.87570791106221	0.00403122559233853	0.0350013072820448	0.450342177325053	0.57770275236176
ENSG00000234396	-0.244062600585285	0.188233249180162	0.194770005210313	3.85760096747807	-0.39578301755029	0.366857181914815	-1.07884767441241	0.280655638147434	0.518947064635383	-1.00472504080221	-1.08196904976634
SKI	0.219609564972362	0.0685325664075903	0.0013531816814123	250.584591771589	0.28085225394341	0.11702291522429	2.39997656360824	0.0163961215726846	0.0887054051083491	0.576618364571851	0.556449126987783
MORN1	-0.148856832607755	0.0470849502497491	0.00156984431981282	73.4347908448805	-0.22804221966148	0.0848310494878892	-2.68819283785987	0.00718398958732718	0.0518408299109751	-0.68002792821238	-0.67579812752404
ENSG00000272420	0.49497746922103	0.230143520563951	0.0314972098081363	3.70155323556988	0.657540483850088	0.406281891729008	1.61843413953746	0.105569069613282	0.292694953014456	1.51575435715747	1.46856953934229
RER1	-0.107529784127578	0.0538555355677676	0.0458649752962974	60.3507878030364	-0.174721763814248	0.113595411192605	-1.53810582645809	0.124022741630953	0.323845402565331	-0.539082966594717	-0.546686909511318
PEX10	-0.0243799246735938	0.120977792221617	0.840288890451795	27.0560089579509	-0.0220555266020574	0.205381725121288	-0.10738797032225	0.914481197610022	0.961426204567718	-0.255502256617873	-0.177017829930327
PLCH2	-2.27184458364542	0.727466176779541	0.00179044744739656	5.0368828714607	-3.36575487428968	0.908873637818858	-3.70321542427715	0.000212883959380165	0.0047479004479806	-7.92042950753884	-8.27351829281423
PANK4	0.103086946232014	0.103435612145292	0.318944551221415	18.3289074145889	0.16850272227968	0.183215846976338	0.919695130418723	0.35773209806142	0.599915048955584	0.17922061588371	0.284403724416151
HES5	-0.143282407708361	0.357017853068472	0.688176286747409	49.6294944594822	0.0534092595605924	0.539634177511289	0.098973085446344	0.921159639861072	0.964788132151042	-0.661016478511041	0.00571411231797084
ENSG00000272449	-0.250873172698799	0.290083869751422	0.387132216854113	12.1802766312688	-0.221792046394051	0.437558486063292	-0.506885487216832	0.612235169176393	0.795584273069425	-1.02795234254368	-0.660663832992495
TNFRSF14	-0.0909076059863015	0.111207944388831	0.413667860714366	28.6612832357496	-0.137096098343189	0.184848538369487	-0.741667202524225	0.458288995816446	0.683853410082857	-0.482393405005337	-0.455579370756849
PRXL2B	0.143320814009587	0.124870829890521	0.251070728753165	16.9878462590075	0.259140701151103	0.215922585247467	1.20015560602011	0.230078913047201	0.46228027753662	0.316437309506536	0.503876338900717
MMEL1	-0.107176345422342	0.133996751529462	0.423801845211875	8.28215514096486	-0.202816047462053	0.249621163269738	-0.812495402254383	0.416507423725431	0.650189894916196	-0.53787757190587	-0.614714969724372
TTC34	0.199488929840692	0.10203868428934	0.0505792507961178	35.9097246527316	0.197798855225473	0.174532661807122	1.13330566999581	0.257085911509732	0.493927966820547	0.507997394755521	0.355341966552171
ENSG00000285945	0.170487173874844	0.198032963289234	0.389291464571168	4.04972441987475	0.253785199165185	0.350697843544932	0.723657712291207	0.469275900753208	0.692781252062514	0.409087563742256	0.490908419300544
PRDM16-DT	0.029230239280438	0.0816509985372614	0.720350812597217	111.959608148792	0.0718610881125994	0.146107990491653	0.491835442201259	0.622835679126864	0.802408784877136	-0.0726660082358458	0.0503937389463923
PRDM16	0.004400917796969	0.0508825361620635	0.931075542165083	714.659737215734	-0.00301096859194199	0.0841458030489639	-0.0357827542532327	0.97145558437276	0.98716966476084	-0.157345846070353	-0.130902956339509
ARHGEF16	-0.0371864805890088	0.396471598227943	0.925273151611904	3.33507142017321	-0.0830403814161675	0.64253473355947	-0.12923874318225	0.897168740632957	0.953151728493523	-0.299178725137478	-0.324687776862852
MEGF6	0.201520386839669	0.153423700604158	0.189018129080638	80.6373195991492	0.238235699071293	0.23284442112915	1.02315399233531	0.306235042011167	0.547647727077144	0.514925632780701	0.453256548837108
ENSG00000238260	0.00114004530564096	0.125628440978607	0.992759505281416	16.5505719823503	-0.0454623602594348	0.229751371763828	-0.197876338715259	0.84314181709828	0.924646163480053	-0.168466977751237	-0.233695605003814
TPRG1L	0.206226645357736	0.146200936475354	0.158371462023607	20.2403107539935	0.29990733814245	0.261684788602206	1.14606332200053	0.251768952379893	0.487329954427755	0.530976220726993	0.60258948890295
WRAP73	0.096188660296808	0.0685146918028597	0.160344785054359	31.8778791021842	0.159999052491227	0.127781629972488	1.25212874906726	0.210522953471956	0.440882171347174	0.155694168142549	0.263812768346481
LRRC47	0.0424312039645435	0.0910163241332388	0.641077117472156	27.9963835559568	0.0732476779059323	0.165915768314953	0.441475084917114	0.658869094930008	0.823489164896957	-0.0276444175551113	0.0537512551989564
CEP104	-0.0862363443647405	0.0539420453517868	0.109890589172736	107.01754433419	-0.122809985441461	0.0913410974980605	-1.34452058060796	0.178780105846729	0.401081860372137	-0.466462173180912	-0.420986691303882
DFFB	0.256385829421352	0.0882354101851957	0.00366429958750886	21.3165087839275	0.352490696598847	0.163286088463556	2.15873072786307	0.0308710634275211	0.134674448660363	0.702042980454846	0.729915884554112
C1orf174	0.259387772638969	0.183410368461679	0.157289057592641	9.84715844759381	0.383571739644089	0.309165657691909	1.24066735777726	0.214728657606222	0.44596547548548	0.71228103971979	0.805176143696953
AJAP1	2.38145610650448	0.647068841837982	0.000232891037905451	18.5535040194241	3.2165660726016	0.943447337717992	3.40937532388593	0.000651118319636467	0.0101530551040414	7.94954696763137	7.66504527158386
NPHP4	0.024003214300245	0.0391531737990692	0.539837181399961	128.216985232766	0.0109109689667004	0.076518714965236	0.142592161560182	0.886612288388517	0.947573183568841	-0.0904926583911613	-0.0971920983445333
KCNAB2	-0.191769881488807	0.134465296677341	0.153820330025896	25.1614184844629	-0.315122553424057	0.223962453758754	-1.40703295635213	0.159417616542392	0.37482867712574	-0.826381908229558	-0.88665618900148
RPL22	0.296665466552425	0.148064343633905	0.0451102124359422	68.8705927101048	0.451212815020824	0.231533781918874	1.94879905334472	0.0513194268716372	0.187130454048069	0.839415769419817	0.968963596201148
RNF207	0.432795932409189	0.193851877637151	0.0255745747009314	7.67972934774263	0.614929725138989	0.32923231147363	1.86776845318307	0.0617943524508311	0.211143511530867	1.30368563602739	1.36539099613181
ICMT	-0.0722133812936537	0.157930293892973	0.647492481218325	13.212850628079	-0.114267264701851	0.256892576723769	-0.44480563105068	0.656460224630746	0.822013574416681	-0.41863717564284	-0.400301176480197
ACOT7	-0.437022897358935	0.129537373104939	0.000741596122637756	47.1049629673635	-0.631279146250854	0.208960809940101	-3.02104086614046	0.00251907358741448	0.0254601221170762	-1.66281175695229	-1.65220408490791
TNFRSF25	0.260741545983979	0.244994676405042	0.28720444157011	6.98727461930243	0.289337815106472	0.413011060831648	0.700557061411031	0.483579483050359	0.703832578215256	0.716898053011776	0.576996234469821
PLEKHG5	0.0032664465552369	0.204158046860762	0.987234712884619	4.50158059962826	0.00318800261924796	0.385298782702578	0.00827410509030562	0.993398294620426	0.997228466156942	-0.161214934512489	-0.115892643490803
NOL9	-0.253073705067367	0.0966623940993043	0.00884158194543279	63.3379110280797	-0.367262841610877	0.154171630039618	-2.38216876552775	0.0172110077685147	0.0915391896205099	-1.03545720828252	-1.01290972544202
TAS1R1	-0.133594745326696	0.180286014570461	0.458683994854887	6.28323586460651	-0.189863243059279	0.299861167255313	-0.633170492855523	0.526622312449646	0.73550281489254	-0.62797692565733	-0.583350790132319
ZBTB48	-0.089410469822469	0.0969946057681457	0.356628377385266	40.8595304017221	-0.128748770213853	0.154362721289242	-0.834066471091855	0.404243527728617	0.640449694423232	-0.477287456070973	-0.435366983506857
KLHL21	0.179277345991918	0.0603732897112763	0.00298303109656718	182.356572647163	0.259307423477815	0.11043095247381	2.34814078543163	0.0188673883303793	0.0970481658557493	0.439066246402064	0.504280043676486
PHF13	0.355205539687514	0.0897097713704215	7.51078962992372e-05	31.7702285739718	0.522194678329128	0.153366696769788	3.40487660833545	0.000661939562352858	0.0102623616177275	1.03906536126227	1.14084049940702
DNAJC11	-0.0875789248634078	0.0577554587092262	0.129424595527927	109.956536491487	-0.127765387872504	0.0965242573007017	-1.32366092675002	0.185615680700366	0.410233394048822	-0.471041013524278	-0.432985801841276
CAMTA1-DT	0.392541364851846	0.110076216531628	0.000362351122958078	18.0977022151301	0.571841683878012	0.187304775945225	3.05300108335326	0.00226565120384388	0.0240573903095433	1.16639834627509	1.26105675141106
CAMTA1	0.0284789466095401	0.0451608429120198	0.528294581742381	1739.63462612678	0.032064411625828	0.0698563106351351	0.459005225645295	0.646230413491801	0.815723739130933	-0.075228274851961	-0.0459707292942155
CAMTA1-AS3	0.739993355707003	0.23615761426214	0.00172751190718459	5.19831767454691	1.00180780854072	0.400687206733688	2.50022409426852	0.0124114768684532	0.0735708519318203	2.35137548149323	2.30218532350097
VAMP3	-0.0174626580218557	0.103711130684093	0.866286026264595	32.4008593524563	-0.025963580412248	0.178092869158248	-0.145786748986438	0.884089736912219	0.946644028466243	-0.231911075573428	-0.186480869573849
ENSG00000236266	0.0348656902719976	0.169332824598158	0.836868740878978	3.96073284963601	0.0703758600433644	0.337630106468881	0.208440712765201	0.834884870173189	0.920554877069963	-0.0534464304311403	0.046797378000135
PARK7	0.18817051693303	0.0881649275991587	0.0328181273981845	61.4145902870083	0.284905861154164	0.144785382497709	1.96778056071146	0.0490932918017817	0.181030072832276	0.469396204215421	0.56626461254599
ENSG00000284747	0.293412070607387	0.171434538009118	0.0869868513371573	4.21643527413446	0.424740409010305	0.340454361182571	1.24756929984673	0.21218882707701	0.443135225864757	0.8283201363305	0.904862782930949
ENSG00000284716	0.320653780351057	0.154013076775332	0.0373433270167339	7.1096004893065	0.462073056235513	0.301508295043897	1.53253845360453	0.12538961599333	0.326404101682097	0.921227369617747	0.995260801445565
ERRFI1	-0.0239347768783281	0.0694892319672445	0.730516430532593	132.660609444426	-0.0337628145110644	0.126468898991422	-0.266965354963313	0.789495835995626	0.898139832590039	-0.253984090157279	-0.205366090978362
ERRFI1-DT	-0.168311203577388	0.113287350666097	0.137358054556076	34.3245515040393	-0.213647461481874	0.190967920670721	-1.1187609978236	0.263242114731541	0.499894116863937	-0.746376619213769	-0.640942372222692
SLC45A1	-0.0940037100079529	0.0858843152445976	0.27371876732468	18.4567125051022	-0.0632155499264947	0.165479348497496	-0.382014737793407	0.702450433019889	0.850733351443359	-0.492952597557045	-0.276683533465869
RERE	-0.00182058014437467	0.0306129825499664	0.952577081370841	1290.83299236686	-0.0458400323598611	0.061340754249635	-0.747301413564439	0.454881639412938	0.680816733421191	-0.178564123706794	-0.234610107779919
RERE-AS1	0.0586872304823133	0.133062509826338	0.659176742599145	7.31673981197062	0.00421731875828071	0.269340162335209	0.0156579647153848	0.987507262180043	0.99435528570421	0.0277963922259645	-0.113400236808996
ENO1	0.423414225274237	0.0859391166123407	8.35405472621236e-07	460.578604820047	0.621349335663825	0.142846510056146	4.34976910125142	1.36280952440665e-05	0.00068370163218828	1.27168953660407	1.3809355694266
SLC2A5	-0.208967457535776	0.307510270623638	0.496791800320067	4.37181075887303	-0.327862602071298	0.492387639824843	-0.665862778740605	0.505498813478207	0.720182578870515	-0.885033851327299	-0.917505197552707
GPR157	0.0451713109319563	0.102320656590068	0.658874114704575	12.5203385391264	0.015718997579352	0.19606970314331	0.0801704563599138	0.936101686917955	0.972298573545316	-0.0182993448835041	-0.0855498417179578
MIR34AHG	-0.120481346911119	0.208599408429603	0.563552567063662	53.1905938899379	-0.190463120318436	0.311379458986661	-0.611675288210311	0.54075261484024	0.745038215975491	-0.583253977749566	-0.584803344923109
LNCTAM34A	-0.113341871146122	0.147892636993283	0.443450583467774	10.2662315970022	-0.163380542737362	0.27252333463636	-0.599510287643324	0.548832651850958	0.750047677221942	-0.558904957563662	-0.519225050010649
H6PD	-0.194353488784411	0.0414175728687108	2.69837851464994e-06	132.679100621999	-0.299359634124113	0.0727948416955242	-4.11237427201547	3.91610749548664e-05	0.00143030020182804	-0.835193242319596	-0.848487541004864
SPSB1	0.17855010855229	0.196791073727968	0.364243963558299	88.7600790187033	0.267436376152316	0.309708748569862	0.863509272460833	0.387857523525554	0.625774961127845	0.436586019606665	0.52396365223339
SLC25A33	-0.0327575013477926	0.068676497946054	0.633374441502024	422.856784305001	-0.0595031714749203	0.119264760728563	-0.498916621401226	0.617838124031927	0.799251391398445	-0.284073791876684	-0.26769430604853
TMEM201	0.166344310147077	0.0869582762605908	0.0557581706052337	21.5478647197671	0.244890063382568	0.167701542939353	1.46027316797633	0.144215013305853	0.353802216709138	0.394958420951491	0.469369559644642
PIK3CD	-0.23286322143727	0.151639695115586	0.124627927946106	24.3881090146869	-0.357935646069519	0.256209001188147	-1.39704555425307	0.162399872756846	0.379840456709962	-0.966529812199907	-0.990324667646605
CLSTN1	-0.0608970780545046	0.0537277240744372	0.257030098727769	251.15300323589	-0.081371892402177	0.0874398053202571	-0.930604684035426	0.352058090657464	0.59444031308533	-0.380043180079358	-0.320647664200381
CTNNBIP1	-0.194557117094917	0.064109518874323	0.00240725750082665	107.01755227757	-0.280507842690521	0.102548704102668	-2.73536213982468	0.00623116812814875	0.0472563323858754	-0.83588771205465	-0.802839436257103
LZIC	0.0841992105546468	0.0740912057569151	0.255778105155762	50.647113398442	0.109652685987813	0.138721991754567	0.790449189785385	0.429265484645715	0.661148806120427	0.114804421696311	0.141903069742353
NMNAT1	-0.0239655890270649	0.080793817006396	0.766751659240999	50.9745068313343	-0.0403172448524599	0.141954044779453	-0.284016175200212	0.77639798484436	0.891014583923719	-0.254089174291782	-0.221237119672897
UBE4B	-0.00454638742193139	0.0298033836591338	0.878756300059718	413.957280708531	-0.0336115221227028	0.0535245505839873	-0.627964583653286	0.530027141123924	0.737513023889438	-0.187860427610438	-0.20499974856386
KIF1B	0.00454569497492205	0.0452913396148878	0.920054035240693	2477.93729613332	-0.00451141238761631	0.0727270739546436	-0.0620320898710962	0.950537277179348	0.979085142680343	-0.156852086788233	-0.134536160950028
ENSG00000284735	0.0636456842951508	0.13599342239932	0.639780579517117	6.9698690471772	0.0503344220061994	0.253169423586426	0.198817145029429	0.842405783928366	0.924369909203603	0.0447070865057308	-0.00173136082232575
ENSG00000284642	0.0703156664198705	0.141929130644472	0.620298028628922	27.8531206787114	0.109992254302207	0.22577099899351	0.487185044990519	0.626127202406347	0.804448013450641	0.067454909278752	0.142725307249018
PGD	0.038505462457493	0.0936555673365311	0.680970565946718	138.394405083038	0.0524653428311252	0.153953598915175	0.340786725356336	0.733264144554267	0.868122498032616	-0.0410330699360697	0.00342849347417723
CENPS	-0.0780310696520488	0.0836225324767719	0.350750530518211	16.98007028631	-0.195909464063423	0.166003578612775	-1.18015205274826	0.237939744967963	0.471916029442291	-0.438478269854318	-0.59799123057521
CORT	0.382263915188727	0.228157547874276	0.093848249226825	3.96899797273889	0.611197856767621	0.415655870660678	1.47044201684468	0.141442078743276	0.349737716510439	1.13134733727331	1.35635457543295
DFFA	-0.0438679429322268	0.0479117635973416	0.359877474024194	77.1531966883551	-0.0607665258109344	0.0847217599132565	-0.717248152932033	0.473220992205613	0.695368173112032	-0.321965700935336	-0.270753417500461
CASZ1	-0.128601134283524	0.109176178774221	0.238827296612149	19.1595280694192	-0.240578349337985	0.194393377029349	-1.23758511228324	0.215869937485747	0.4472146019598	-0.610946328440813	-0.706153362601855
TARDBP	-0.0143037229922264	0.064439785050798	0.824336948530256	131.196957985367	-0.0356567917786601	0.109718328286543	-0.324984825557475	0.745192556341731	0.873305451256132	-0.221137599293907	-0.209952205407096
SRM	-0.107068738399058	0.07858961334516	0.173078710738869	40.3153219636616	-0.157636714561732	0.138934196239093	-1.13461421902534	0.256536992843732	0.493404119695833	-0.537510580593296	-0.505316829609531
EXOSC10	-0.0284812492295417	0.0627243149703571	0.649778220886961	106.676903170098	-0.0572879954666652	0.104462301308678	-0.548408322897113	0.583411562872588	0.776271220166774	-0.269489731005184	-0.262330434566302
ENSG00000226849	0.115967340070926	0.0600507551041797	0.0534638374625705	31.9212485715275	0.177792708192281	0.109345525786168	1.62597149644664	0.103955719075177	0.29035453485227	0.223148906966886	0.306898682072429
MTOR	-0.0417561554918561	0.0413898213415232	0.3130461808424	199.601225901601	-0.0561033922105181	0.0707354874361727	-0.7931435018546	0.427694220132239	0.659752873688184	-0.314763497761537	-0.259462012553909
UBIAD1	0.0242433548529956	0.0620513326014297	0.696020199683122	37.3221106286692	0.0300133777823999	0.120101312929272	0.249900496925248	0.802664298924181	0.904795782554019	-0.0896736644819661	-0.0509371436562576
DISP3	0.16846464924169	0.0922327710977382	0.0677725455029534	132.717904570847	0.216787392935372	0.158135986881943	1.37089221251843	0.170408559312279	0.390442189777716	0.402189789348148	0.401321191467835
ENSG00000284708	0.728669195566727	0.254521072958299	0.0041977878056622	14.0600096921081	0.993662820668254	0.394721093801955	2.51737957831767	0.0118231378105703	0.0713280250095863	2.31275469014663	2.28246288699507
FBXO2	0.56029347484652	0.11092741366783	4.39521567446019e-07	204.705230941334	0.818672033262295	0.178712419452881	4.58094650482947	4.62876243494522e-06	0.000320425182512099	1.73851311309233	1.85873669516129
FBXO44	0.289283841254477	0.0906288062343008	0.0014130918987432	91.9146674795863	0.421757182472216	0.149395073928685	2.82309966039139	0.00475617844848597	0.0390553319953836	0.814240903743303	0.897639138537432
MAD2L2	0.0666995302238162	0.0896286878611748	0.456769925861805	40.1872164252571	0.0899627314205703	0.15870404742385	0.566858456862837	0.570810350782792	0.766516756765463	0.0551221587896482	0.0942254200224137
FBXO6	0.21525765952935	0.0887745068440433	0.0153181362070368	14.6989636019631	0.300947231431053	0.173165427233555	1.73791752914485	0.0822253465043642	0.252169380989395	0.561776289751939	0.605107507306232
DRAXIN	0.384864562830001	0.241549566291865	0.111089528829223	15.5386486378673	0.439350305491165	0.373565679242014	1.17609922405782	0.239555227966653	0.473857168178583	1.14021678707581	0.940239478416975
AGTRAP	-0.117568831574689	0.0840756293292899	0.162002009318836	42.6998595518859	-0.16699990399497	0.135520152356112	-1.23228834303652	0.217841392703153	0.449430403165284	-0.57332091024534	-0.527989043734497
MTHFR	-0.0424537425130303	0.0814571279115138	0.602242098501095	54.6227390867654	-0.0539240734149717	0.146277649330277	-0.368641919403679	0.712394645652768	0.856331159736063	-0.317142602477218	-0.254184966443554
CLCN6	0.138714264639629	0.0435998351840973	0.00146498409608341	119.738683611674	0.19109363517515	0.084446004003547	2.26290915040957	0.0236412902147237	0.113017516925847	0.300726777348645	0.339105812641168
ENSG00000285646	0.433662368358275	0.156824933239559	0.00568767149752756	5.19866415819808	0.577987364307995	0.329484821409826	1.75421545015293	0.0793935968228969	0.246705327029964	1.30664059618252	1.27593802489651
KIAA2013	0.164656988162111	0.0824841556865006	0.0459093655530896	68.6008863855706	0.245901295435961	0.133526707826631	1.84158884344872	0.0655353141878877	0.218332191137839	0.389203847587227	0.471818177159862
PLOD1	0.0935750882726572	0.114975107440662	0.41571794566	77.8684698551219	0.136656651975763	0.181592582684381	0.752545340540043	0.451723174095151	0.678481474127327	0.146780640025349	0.207291012971264
MFN2	-0.145562153794977	0.0510016667552406	0.00431634810610635	71.2054094937169	-0.198108140098993	0.0914398707266204	-2.16654002815994	0.0302699445288128	0.132994147425485	-0.668791500838858	-0.603315148693637
MIIP	-0.0463698552146495	0.0715542040057724	0.516960264705417	58.1085951283199	-0.0668533597551579	0.12403198479753	-0.539000967083525	0.589886187259179	0.780765677332006	-0.330498416035617	-0.285492198928577
VPS13D	0.0505293158039112	0.0360087798502234	0.160542339814829	673.906761787407	0.0469228801428196	0.0621959264281189	0.754436549748146	0.450587131633438	0.677738230686211	-2.59907777258192e-05	-0.00999213650932181
DHRS3	0.109000980177675	0.115638616356939	0.345885449574197	352.782866844755	0.157663749722997	0.188372750739942	0.836977477388221	0.402605228113759	0.638817463940275	0.19939029453561	0.258158019525531
ENSG00000288927	-0.177051890063209	0.164043057567577	0.280453420601243	3.86288172968273	-0.275688407701829	0.331263019262324	-0.832234181514581	0.405276773613199	0.641063074726041	-0.776186532250435	-0.791169560003496
CFAP107	0.178576235421936	0.127869931339498	0.162550151982367	23.5021178271141	0.15884454600754	0.222444984374874	0.714084637394426	0.475174844912491	0.696673355959807	0.436675124703082	0.261017223260756
PDPN	-0.270960055574373	0.112665997863238	0.016173121477583	71.1662448255362	-0.395047720731358	0.184337385497013	-2.14306891500183	0.0321075650704703	0.138078765268143	-1.09645820105603	-1.08018858734559
PRDM2	0.0374732532620159	0.0495669795373704	0.449641735780717	167.687767375292	0.030808406609091	0.0831985290690617	0.370299895368552	0.711159051767935	0.855436556088096	-0.0445533959885752	-0.0490120449574879
ENSG00000289380	-0.114260482285132	0.184248396817967	0.535163184527789	7.63900072446379	-0.180299151990466	0.305590294460052	-0.590002873975552	0.555188722719483	0.754330208274627	-0.562037860020785	-0.560192108769637
KAZN	-0.011735458039884	0.122111463873913	0.923437597792168	1265.08270821149	-0.101526091933243	0.199954723125313	-0.507745405291659	0.611631901342946	0.795251320006815	-0.212378589917626	-0.369449445959013
ENSG00000231606	0.488738156920399	0.144356443108596	0.000710138942513866	8.16804937561629	0.677419436144878	0.370839385718081	1.82671922733651	0.0677419958087391	0.223286752244408	1.49447532405268	1.51670483193901
TMEM51-AS1	-0.539897733387147	0.185718871633854	0.00364831715381959	15.8165130274851	-0.80260346378009	0.302493346549694	-2.65329294986076	0.00797106569319591	0.0552009434976654	-2.01366405220815	-2.0670522132655
TMEM51	-0.229230381439249	0.173487067367417	0.186397666629272	27.4912015718037	-0.343281966269487	0.267986676142699	-1.28096654360045	0.20020541773386	0.427609275379903	-0.954140093773008	-0.95484195435602
FHAD1	0.19449606556108	0.173050439573423	0.261043985805297	32.8265462044226	0.180055632576574	0.271201784317698	0.66391758088748	0.506743063280247	0.721207355979377	0.490969344359189	0.312378172427198
CASP9	-0.196050291794786	0.07124919278325	0.00593023358598558	83.4319309540425	-0.292399768248128	0.124134364478399	-2.35551025275528	0.0184972865793083	0.0958959472587651	-0.840980150506006	-0.83163478259957
DNAJC16	-0.0358351218964048	0.0476916723798294	0.452417018057336	109.311069610578	-0.0565405950864352	0.0862982952476141	-0.655176268826682	0.512354271555965	0.725608380777856	-0.294569946962764	-0.260520664340197
AGMAT	-0.0390439366518332	0.192348590883407	0.839146521014991	3.25723025379778	-0.073226699162759	0.354992524613943	-0.206276735664768	0.83657475000209	0.92121740150671	-0.305513536915939	-0.300924730414832
ENSG00000237301	-0.193792251113463	0.119767449697441	0.105647272202818	8.37053054850321	-0.419490253800039	0.210462032750175	-1.99318731420782	0.0462409397000292	0.174122534902492	-0.8332791539707	-1.13937422568401
DDI2	-0.172182538144773	0.0440009740135459	9.10988190228717e-05	89.7579975353322	-0.248950522174118	0.0843454057164215	-2.95155995824025	0.0031617315521402	0.0295646730477612	-0.759579717960851	-0.726425909321695
PLEKHM2	0.0096636002094775	0.0425661469797612	0.820403924488795	158.850720208671	0.0213421592299807	0.0723333605944861	0.295052781380208	0.767953559738566	0.88607424134061	-0.139397587050772	-0.0719338056533901
SLC25A34	-0.551383105739962	0.168074352574588	0.00103590065928065	12.494731551185	-0.759516179523475	0.288846183048868	-2.62948317857805	0.0085514762449692	0.0576990425897809	-2.0528346541496	-1.96271980157025
FBLIM1	0.130906121438434	0.1795261892258	0.465894238689017	3.40232348733258	0.16835854348909	0.346415869491997	0.486001243926785	0.626966283988831	0.804848984927562	0.274097282035773	0.28405460700954
UQCRHL	0.144468343691617	0.120519032669834	0.23063758461555	22.358299635657	0.161526809037388	0.195778870638734	0.825047199988449	0.409344794220151	0.644245507998933	0.320350933463169	0.267512108597189
SPEN-AS1	0.178084158867389	0.0892845586417258	0.0460899734344438	70.5040752093116	0.206516826916538	0.144471310525235	1.42946600377426	0.152870339374283	0.365920308491498	0.434996908773218	0.376451837534123
SPEN	0.0364353513327854	0.0288652272460409	0.206856122422474	493.553346205875	0.0431713426602232	0.0596495781373193	0.723749337519847	0.469219637484197	0.692755453870196	-0.0480931369804453	-0.0190761843874225
ZBTB17	0.052533295840832	0.0553516962419626	0.342578933534838	42.6921865350215	0.0624665858119897	0.113111148699566	0.552258433674887	0.58077130464862	0.773899537493424	0.0068085376914885	0.0276457032182242
FAM131C	0.0804845913761034	0.170239803726509	0.636375940927919	19.4635389959649	0.128677341919984	0.272782378127911	0.471721607543307	0.637125512041148	0.811007238114928	0.102135797228847	0.187969752043667
EPHA2	0.133894747889807	0.138679904306941	0.334296961960545	10.6874137491551	0.210097684870716	0.252763299769082	0.831203284110689	0.405858799878593	0.641223248486371	0.284289924771447	0.385122598589112
ARHGEF19	-0.0827414083758201	0.224146844012904	0.712023899517282	4.56741425828367	-0.179618666879411	0.402757696850493	-0.445972028055585	0.655617451508323	0.82130375843015	-0.454542773249633	-0.558544368514386
ENSG00000288398	0.00108515807916196	0.148791467788143	0.994180962021978	5.97678640960916	-0.00120516236724455	0.29556014908896	-0.00407755365856787	0.99674659190542	0.998746343554523	-0.168654169392398	-0.126530341037163
CPLANE2	-0.140225596016762	0.177905293212829	0.430577612387356	4.5877573472431	-0.236045957883861	0.315246495309157	-0.748766319043055	0.453998063443429	0.680292424960117	-0.650591291559897	-0.695178539302726
FBXO42	0.12608550101359	0.0383343315056027	0.00100507829247787	449.280543667427	0.156393370581003	0.0762206867720557	2.05184940210144	0.040184300468335	0.159416172004545	0.257656665399942	0.25508189806793
SZRD1	-0.0171131247678464	0.0569493331111891	0.763797802965578	66.0258490023364	-0.0221028168506104	0.109090268870789	-0.202610343520098	0.839439604726636	0.922813370975448	-0.230719000337422	-0.177132339483815
SPATA21	-0.0201417736977964	0.158780477464537	0.899056777547916	9.99511101371644	-0.094894084306109	0.293115163965611	-0.32374334723004	0.746132350346757	0.873857970131318	-0.241048138828644	-0.353390570073513
NECAP2	0.0256811930122965	0.0767589722525062	0.737950032143884	36.2569098232174	0.0563786272718612	0.142319159166889	0.396142217266399	0.692000115538868	0.844375354480029	-0.0847699500472831	0.0129041986710954
LINC01772	0.37554246416684	0.109602151639249	0.000611604991736664	10.084498763111	0.49659016189449	0.209186228322681	2.37391421928824	0.0176006389411332	0.0930021927481181	1.10842398099372	1.07884121131064
CROCCP3	-0.018692803783826	0.0477920196427395	0.695702520886682	159.626345950716	-0.0445186005339863	0.0958137530053835	-0.464636851574793	0.642191537353195	0.813417445942334	-0.23610645979711	-0.231410366332691
ENSG00000261135	-0.123627397296212	0.233137767531626	0.595920481677512	3.77512357509009	-0.129478211554597	0.425067533371576	-0.30460621287068	0.760666087581367	0.882353761670179	-0.593983511241096	-0.437133267355631
NBPF1	0.309317307371496	0.0893812119474484	0.000538868083075561	71.9000524775875	0.422989140510359	0.149845678694118	2.82283175728953	0.00476015440887594	0.0390700173449101	0.882564585612004	0.90062222636588
CROCCP2	-0.0909185738055049	0.0721200766079261	0.207432980449131	127.747968657858	-0.131609027316363	0.117673592257458	-1.11842448922962	0.263385739981092	0.499937746490721	-0.482430810504	-0.442292867250097
CROCC	0.123868032577721	0.0652823759342602	0.0577726354735665	142.188460104339	0.137991040699667	0.115211263716645	1.19772178733363	0.231025344489252	0.463505764059949	0.250094039587653	0.210522128510471
ENSG00000290851	0.00222119858070185	0.121554074346237	0.985420797798575	21.8200389948237	-0.0346059604646963	0.203821969264821	-0.169785232620011	0.865179040967061	0.937684184214558	-0.164779729025275	-0.207407701450481
ENSG00000238142	0.407377510101399	0.284145557135517	0.151659876747434	3.83227075295217	0.644061126367511	0.494278638279477	1.30303249318928	0.192563668574102	0.417683104548685	1.21699668319129	1.43593035359356
ENSG00000272426	0.822535958815844	0.193435657394037	2.11637397423883e-05	3.72211810724578	1.10128167457674	0.359465372031031	3.06366554406711	0.00218643198223022	0.0234251200975595	2.63288515747645	2.54305333185299
ENSG00000290122	0.134725189117117	0.152686054666419	0.377578187164564	36.9673270079387	0.117327390565622	0.247761458649166	0.473549805548084	0.635820976502256	0.81038890777591	0.287122125744258	0.160486752874542
ENSG00000226526	-0.0204460805005763	0.24438590889943	0.933324303451322	7.2275745330757	-0.085492703225032	0.405034527748501	-0.211075099449589	0.832828670255949	0.919700738933485	-0.242085970278388	-0.33062587792877
ATP13A2	0.0551879722515226	0.0863962470671756	0.522967736065965	77.3787828861456	0.0864169959692086	0.139063708610848	0.621420188145821	0.534323192457826	0.740112627369069	0.0158622513868077	0.0856397052980719
SDHB	0.042113437662994	0.0526050821098597	0.423387371664072	146.869559315839	0.0614034855621019	0.0879947422172539	0.697808573727056	0.485296916519944	0.70506816310471	-0.0287281523201711	0.0250714910148269
PADI2	0.17634579253169	0.130322209313521	0.176006991925045	245.931069950256	0.225580149790722	0.19742472860994	1.14261344756061	0.253199119732979	0.488985324224806	0.429068249808375	0.422612148742029
RCC2	0.238591582548722	0.0889691177738376	0.00732414881568763	50.1886074384862	0.383847312933793	0.165496264648688	2.31937145982489	0.0203749037725202	0.101960151688767	0.641356105037621	0.805843422371153
ARHGEF10L	0.190681913363988	0.066909734576838	0.00437414831010619	883.817107612962	0.270702968953809	0.104405012028702	2.59281583990805	0.00951937291834904	0.0616857144128609	0.477961264789198	0.531873445363453
ALDH4A1	-0.11354412277025	0.083576901608319	0.174286485108266	98.3349751272343	-0.143268322767858	0.137503208842281	-1.0419271228222	0.297445468110844	0.537712648033689	-0.55959473214104	-0.47052491840183
IFFO2	0.239135042091122	0.127017446101113	0.0597417866701727	170.032982075791	0.314965086310882	0.199324947366676	1.58015888363174	0.114070485165331	0.307007062244246	0.643209561482278	0.639050621420744
UBR4	0.00124878256679089	0.0461678391772401	0.978420847442053	305.767335901741	-0.0108020761359165	0.0800676719220256	-0.134911829913528	0.892681586148453	0.950923673139892	-0.168096131788052	-0.149768499941625
EMC1-AS1	-0.0440761750599881	0.0458097747194105	0.335970968455394	76.6633610198293	-0.0545310321914478	0.0873924000578418	-0.623979112089332	0.53264130291586	0.739101365090301	-0.322675871884732	-0.255654668561984
EMC1	0.0881618184470646	0.0526279381705705	0.0938968743508601	41.3396284635164	0.154244415989596	0.102159782819385	1.50983500290222	0.131085531055939	0.334550955224216	0.1283188060485	0.249878376448656
MRTO4	-0.140379039795649	0.077963858961784	0.0717713807086694	25.9839343141809	-0.201266838762432	0.1473082859579	-1.36629679351474	0.171845827036154	0.39200220316617	-0.651114608087959	-0.610963684800307
AKR7L	0.0554028609573223	0.127026834800137	0.66272729128055	15.7402693122913	0.0773726698692078	0.216419123429088	0.357513091464673	0.720707727356984	0.860474631365448	0.0165951244446441	0.0637395932243681
AKR7A3	-0.117371158711886	0.131996173381385	0.373894946036549	7.30349387018874	-0.147709875554382	0.278531350417106	-0.530316875759889	0.595892248045907	0.784844673586427	-0.57264675142962	-0.481279783134775
AKR7A2	0.155299207429673	0.0763930386557705	0.0420628927334723	42.8857069538281	0.248576982337988	0.137021085977312	1.81415130791729	0.0696544342217703	0.226909425940036	0.357289348617076	0.478297138928892
SLC66A1	0.117803821284736	0.0773172130862493	0.127597945205731	19.1078040760425	0.156930995205669	0.147882007727774	1.061190591181	0.288603294421501	0.528228616352533	0.229412184498457	0.256383713084724
CAPZB	-0.0716419159711106	0.033354096483935	0.0317201468801262	397.074819680125	-0.110363700108534	0.0592609762238487	-1.86233348049571	0.0625560990226973	0.212405309609387	-0.416688206120124	-0.390849007116182
MICOS10	0.140070686812723	0.0966599994683333	0.147307689134033	66.5049131157595	0.215475614677144	0.161830082477087	1.33149295470237	0.183026861658	0.406645819703249	0.30535282440874	0.398144825362345
MICOS10-DT	-0.299911080557137	0.125740352409729	0.0170716128829028	9.07874665239523	-0.435180350663523	0.233120652939234	-1.86676017408444	0.0619350863740252	0.211462558333032	-1.19519501520198	-1.17736653997678
NBL1	-0.313091822912073	0.0799622864297872	9.02194279743592e-05	32.9041434743437	-0.415567508959721	0.150722806472251	-2.75716408608826	0.00583050852947375	0.0450596634947647	-1.24014763808769	-1.12987561288637
TMCO4	-0.0673617464385206	0.0594486078279674	0.257168525621684	86.3356613966627	-0.15269828036007	0.10383561144219	-1.47057717712853	0.141405499872491	0.349737716510439	-0.40209078499586	-0.493358806282066
OTUD3	0.105219397362526	0.0582346439649632	0.0707906761414141	50.1490975832558	0.169832283047169	0.122878457817275	1.38211600360184	0.166936085364017	0.385626235571491	0.186493292104122	0.287623149445154
PLA2G5	-0.483032265939835	0.118897313307088	4.85290756605296e-05	67.5172781328088	-0.667792587786004	0.193335060629669	-3.45406873234003	0.000552196622516028	0.00913169599827432	-1.81972566508678	-1.74061846238334
PLA2G2C	-0.510631021547179	0.172776840292633	0.00312226720071957	9.12650432375108	-0.74311000018616	0.29283402715627	-2.53764908198186	0.0111599824489264	0.0687109805780124	-1.91385059519492	-1.92299355085617
UBXN10	-0.0135042382642593	0.106792156849168	0.899372982850802	15.736902319452	-0.0596753265151258	0.195625109703457	-0.305049421342618	0.760328512181788	0.882241893682869	-0.218410974760068	-0.268111165705388
VWA5B1	0.042119280623965	0.177881261948006	0.812825045628289	25.698761605214	0.0567878055746235	0.280269183334789	0.202618799894204	0.839432994600052	0.922813370975448	-0.0287082250342875	0.0138949911955514
LINC01141	-1.2192026410708	0.387607087237804	0.0016582579263575	3.43021214299413	-1.64261717455311	0.604529328690438	-2.71718359489925	0.00658400741276354	0.0489144643893331	-4.33041803443576	-4.10107820989287
CAMK2N1	0.120355352457243	0.280875590354989	0.668286713750043	73.086627087277	0.15489256385051	0.43714676397356	0.354326227746887	0.723094414205505	0.862286588616566	0.238114123698104	0.251447814639783
MUL1	-0.199598534605668	0.109061417398905	0.067227811466605	27.5160974622434	-0.288465523312855	0.19465698810578	-1.48191712057159	0.138362348985045	0.346196631111361	-0.853081352144682	-0.822108323242042
FAM43B	0.336848330099696	0.172028513327954	0.0502187584083188	19.4253903598395	0.498045467230137	0.281981746969819	1.76623300118587	0.0773567666157199	0.242880717962396	0.976458514271884	1.08236511675144
PINK1	0.133513256486369	0.0735285717822605	0.0694008990186667	47.0577585699425	0.205091787802819	0.127162391975542	1.6128336736719	0.106780648139188	0.29462418905699	0.282988856991569	0.373001219328322
PINK1-AS	-0.00986703318230421	0.164404592796622	0.952142275575749	6.35130768277236	0.00306371882290117	0.283693172835161	0.0107994097717724	0.991383485164385	0.996068240607331	-0.206006369313404	-0.116193586760522
DDOST	0.0228804132499754	0.0803846858739423	0.775922667265082	31.8205458211982	0.0262032488848534	0.146639443090786	0.178691683032584	0.858179800054679	0.933724716964761	-0.0943219459099742	-0.0601630659581436
KIF17	0.174129782793003	0.279664659427904	0.533522578261531	3.7834022279232	0.215536856732009	0.476755194386282	0.452091260399302	0.651203239455722	0.818702650758778	0.421510598849744	0.398293118098624
HP1BP3	0.232441965759653	0.0477118893666508	1.10595670219517e-06	468.103822683338	0.325171673146723	0.0779958495562087	4.16908944510418	3.05818963315841e-05	0.00121646474049464	0.620382976440875	0.663765054881396
EIF4G3	-0.061404050305345	0.0365269640639675	0.0927510902227386	899.947343321447	-0.117670671436435	0.0687998665383119	-1.71033284448175	0.0872043415369474	0.261451995945926	-0.38177219744362	-0.408542253603653
ECE1	0.151821179765156	0.0512119466455064	0.00303110524702814	629.5840669595	0.186131418292968	0.0850745023219651	2.18786373370192	0.0286795296999059	0.128545934624095	0.345427614142723	0.327090201455521
NBPF3	0.0795210312729449	0.0826060932917635	0.335721521885496	44.7163432325074	0.0992447220399425	0.144286810391243	0.687829481924468	0.491560168096975	0.70966491004866	0.0988495973488545	0.11670101771579
ALPL	0.544045831899144	0.213434606702959	0.0108030820714055	9.65250528676964	0.672213610536867	0.365357644031393	1.8398783261234	0.0657861027009709	0.219082564653989	1.68310089528796	1.50409934171331
RAP1GAP	-0.243023602338366	0.381019075146758	0.52358741452995	8.47631912759644	-0.25514017251753	0.584175167722133	-0.436752855333436	0.662290592754174	0.825474215280153	-1.00118156084372	-0.741413652434779
USP48	-0.0366044792123717	0.0308827986728796	0.235910398286883	203.628545185992	-0.097194156353554	0.0594848120379556	-1.63393231017587	0.102273064517042	0.287219581526787	-0.297193822641213	-0.358960010522662
HSPG2	-0.0126591699774017	0.111726573236964	0.909788820065908	19.9564655446009	-0.0489073844829589	0.190723051837612	-0.256431427725895	0.79761772310773	0.902319808180635	-0.215528888532386	-0.242037455547194
LINC00339	-0.0981596990786003	0.108834997057735	0.367103083184848	18.2782593149485	-0.159730803746528	0.193687991830263	-0.82468098428377	0.409552730311044	0.644402466481492	-0.507126504032046	-0.510387499036119
CDC42	0.123754429710355	0.0750352474930475	0.09908947528712	91.9433735398982	0.126598006811494	0.137114349475326	0.923302391733083	0.355849641834119	0.597903039752931	0.249706599584811	0.182934808432476
CDC42-IT1	-0.306687024042458	0.231409035887302	0.18507076814262	4.19553140529598	-0.552481515414478	0.413856792834824	-1.33495819080341	0.181890030630005	0.405309537997741	-1.21830421679232	-1.46140192592131
ZBTB40	0.137943489655358	0.0511743261993507	0.00702703264635988	68.2295878504518	0.182794959106586	0.1050657926161	1.73981421122001	0.0818916462807558	0.251432835237115	0.298098066744595	0.319011232464001
EPHB2	-0.532174657086239	0.468485316556902	0.255978596961713	5.14195554638747	-0.446007424900742	0.696349928546667	-0.640493244296861	0.52185197979163	0.731863082770202	-1.98732467562954	-1.20358343403873
TEX46	-0.29059302216417	0.124749198926524	0.0198369355090123	8.17508400761556	-0.404671203241386	0.233421753767944	-1.73364819991752	0.0829805227077435	0.253555540728879	-1.16341598836976	-1.10349108033166
KDM1A	0.00915397943096439	0.0493703990105231	0.852904069948379	119.8465853387	-0.0144264889029245	0.086878226054547	-0.166054137591009	0.868114345882714	0.939383351558029	-0.141135637158598	-0.158544725491346
ENSG00000240553	0.0473862749483172	0.126550818884945	0.708073541652987	23.264002261658	0.0231005798538071	0.21631891880026	0.106789456890441	0.914956011826115	0.961581403507968	-0.010745260337151	-0.0676759307925414
LUZP1	-0.142284762665012	0.0496586835301145	0.00416674318328371	288.281182285478	-0.21859118611208	0.0901468965257886	-2.42483318379736	0.0153154224114729	0.0843198040286392	-0.657614032715516	-0.652913205899622
LINC01355	0.302167937141498	0.0685271222506305	1.03626373630479e-05	38.1524191248018	0.421800455137736	0.128712415630315	3.27707667572041	0.00104887881671061	0.0140216883730924	0.8581818205776	0.897743919835025
ENSG00000284726	0.3385731287759	0.170359271491291	0.0468773645277503	3.91988794914433	0.406798669101762	0.366766643286284	1.10914849141346	0.26736612885129	0.503870894483622	0.98234090104171	0.861418295143815
HNRNPR	0.188065553514499	0.0413998874627818	5.55491829498841e-06	116.22217949402	0.238789840712698	0.078974109590934	3.02364714144381	0.00249747545809735	0.0253725322421039	0.469038228856903	0.454598358488517
ZNF436	-0.228221323338758	0.121102554475853	0.0594934029733552	15.1574169126321	-0.380042629475416	0.229842760013273	-1.65348967030099	0.0982312466780495	0.28029715731585	-0.950698724004928	-1.04385495932866
ZNF436-AS1	0.207287788979975	0.0546601353867607	0.000149256714646101	38.5965987422796	0.268390956072282	0.122874851434079	2.18426271071644	0.0289429491766218	0.129254168698096	0.534595226985789	0.526275091139882
TCEA3	-0.0935748444863642	0.111925600624448	0.403129559162817	85.824861547747	-0.137382890153049	0.177311174840612	-0.774812361807119	0.438450543569565	0.668835557580495	-0.491489961421574	-0.456273814180087
ASAP3	-0.19195923573747	0.0653860850557753	0.00332708963213744	359.408387900359	-0.265250929143247	0.0995143820586472	-2.66545321044073	0.00768846298457255	0.0540339565132288	-0.827027696600407	-0.765896040708363
ID3	0.415974726669612	0.119188143370949	0.000482897632585796	533.830010744351	0.600252836627143	0.192960248835314	3.11075903068223	0.0018660714957194	0.0208560931874521	1.2463172953276	1.32985208480234
MDS2	0.248699863726169	0.152831988394541	0.103678441397345	4.87416455738694	0.211777570689508	0.330973816171658	0.639862008237145	0.522262315176711	0.732208568102367	0.675830168755457	0.389190307702628
RPL11	0.452232115857929	0.138120677877808	0.00105968665745458	92.9974122769774	0.702628856277485	0.220220086146931	3.19057570347462	0.00141989636195428	0.0172112023881412	1.36997229890123	1.5777474259491
ELOA-AS1	0.00460310704411228	0.0401107563486378	0.908635421185887	128.409472385452	-0.0263636747704864	0.0708637536663388	-0.372033280859203	0.709868070439913	0.854623443465255	-0.156656284228263	-0.187449666053387
ELOA	0.231062533368152	0.0800583622995534	0.00389953875933611	43.8707949834664	0.33478688784597	0.14428220651146	2.32036157431082	0.0203213257435573	0.10189093268252	0.615678453552736	0.687047528025107
PITHD1	0.234481017179515	0.133777775295837	0.0796423341386308	29.2133231657287	0.335968176624504	0.227013821017485	1.4799459130668	0.138887681457135	0.346749391108742	0.627337115066253	0.689907924295129
LYPLA2	-0.0805461603132114	0.0666257422014333	0.22668799906657	28.7479583759434	-0.104940393780839	0.131703090493836	-0.79679522619669	0.425569968055512	0.657732346339424	-0.447055929516429	-0.37771690472698
GALE	0.15409370001545	0.0818006091374071	0.0595958176542618	25.5260051008812	0.202888337446161	0.16288314839407	1.24560667844721	0.212908829254499	0.443964003559295	0.353177992919633	0.367665740573345
HMGCL	0.08489452506431	0.038333268666592	0.0267845423626841	87.5026890275156	0.132465258979212	0.0817477355195965	1.62041502602182	0.105143154242735	0.292010902038888	0.11717577606302	0.197141890156088
FUCA1	0.0373219351376706	0.178831864089768	0.834683640215968	10.7543928357101	0.04827284691455	0.293908731077769	0.164244344621994	0.869538793121216	0.940116666029279	-0.0450694630200288	-0.00672329997359929
PNRC2	0.329495900338436	0.0922167243370596	0.000352833710532217	27.1694101212021	0.531374727246261	0.169568484367751	3.13368801536165	0.00172624287929326	0.0197632678360113	0.951383219311141	1.16306925342411
SRSF10	0.190325367990203	0.0879967947159625	0.030551406547026	154.537425285403	0.253610874704038	0.139852844692976	1.81341234252903	0.069768247310313	0.22717609789648	0.47674527487772	0.490486306564439
IFNLR1	-0.246006996460472	0.118157038691722	0.0373393452428883	34.8244864163024	-0.381724219687469	0.183032941888994	-2.08554927734799	0.0370194700440855	0.151253826856222	-1.01135635883909	-1.0479267954941
GRHL3	-0.552092448694997	0.221263320423275	0.012589222849138	11.9542400018342	-0.894468042215189	0.370324842561173	-2.41536062239042	0.015719637414069	0.0860612990204583	-2.05525385221111	-2.28949494046129
GRHL3-AS1	-0.568915043625877	0.175538725579711	0.00119125385600317	9.75622945183944	-0.820445566708761	0.281600281379685	-2.91351117509199	0.00357389045222934	0.032367993649501	-2.11262693071633	-2.11025543807718
STPG1	-0.0163450481772221	0.0652763944324651	0.802279936674371	54.4292803227782	-0.0737837078214129	0.109061312653384	-0.676534199216092	0.498701540367287	0.71517976908303	-0.22809949254371	-0.302273482319138
NIPAL3	0.0917255762430316	0.0992061139002199	0.355176093682776	48.8948285170765	0.111109634064405	0.163967401555359	0.677632462370223	0.498004758110153	0.714923637958953	0.140472921191955	0.145430952948924
SRRM1	-0.103422364230065	0.0576510735511158	0.0728233072019327	198.567667908454	-0.169819271939212	0.0993917278962388	-1.70858556877588	0.0875277436939064	0.262289513821001	-0.525074704183227	-0.534815917652268
CLIC4	0.152662992319281	0.0660985981271156	0.0209089095225903	577.858251000366	0.19441481506915	0.110496951247194	1.75945863550771	0.0784996401367069	0.245090516543429	0.348298596767757	0.347147784048583
SYF2	0.211875108583954	0.0726812573277295	0.00355543624254617	25.3722780780067	0.321130615159128	0.144357425059748	2.22455211449093	0.0261113202999365	0.121255377159871	0.550240176462906	0.653979956263085
ENSG00000284602	0.0796717853423379	0.0814670137997004	0.32809225907669	20.250829395749	0.092536300446324	0.151262241733016	0.611760736758444	0.54069607058544	0.745038215975491	0.0993637406836853	0.100457111523831
RSRP1	-0.108068982725516	0.0700559995439667	0.12292578627265	495.492696899735	-0.1549915999001	0.116072574154964	-1.33529906636839	0.18177848408784	0.405162077350409	-0.540921891184917	-0.498911896074733
RHD	-0.0794755595048855	0.260888717539567	0.760644962910798	12.2020059510997	-0.146360859673558	0.406061923308292	-0.360439753821579	0.718518302368879	0.859751082889684	-0.443404669738956	-0.478013249105306
TMEM50A	-0.137940728121169	0.105964362413304	0.192996635394065	40.1348237094256	-0.200485104177601	0.177769478454105	-1.12778136000078	0.259412267366327	0.495943384196382	-0.64279880141872	-0.609070777044616
RHCE	-0.392038446989441	0.0917951615069561	1.94776149842934e-05	22.7489487565778	-0.634030924708031	0.16901714847055	-3.7512816329315	0.000175932942575566	0.00411816822332845	-1.50939330913449	-1.65886729629014
MACO1	0.151631117964324	0.0532317973813049	0.0043924963564459	80.8435626196119	0.212882885908689	0.0998346045270273	2.13235567884738	0.0329776180156964	0.140568080611059	0.34477941268125	0.391866740076823
LDLRAP1	0.205133023002252	0.159315784003884	0.197889568912557	18.2110226603059	0.296588993416335	0.270252806257637	1.09745018941114	0.272444643730345	0.509941452213787	0.527246446485025	0.594554382627747
ENSG00000225643	0.597059889909582	0.204939886862535	0.00357583243147527	2.99899163790036	0.830984252411433	0.422305985061386	1.96773022833347	0.049099085823043	0.181030072832276	1.86390413786798	1.8885497488107
MAN1C1	0.0980184805619856	0.104574558775213	0.348600591471318	610.304343628973	0.0229015659844405	0.174418840116846	0.131302134385817	0.895536303414785	0.952194084041857	0.161934728659867	-0.0681578269554131
ENSG00000233478	0.397744476960717	0.166439513566124	0.0168610447813757	38.7744535890489	0.457158336855087	0.272908110159174	1.67513650139766	0.0939074526967833	0.273068561570262	1.18414344212506	0.983360201660454
SELENON	0.0338200150559865	0.0850791011235933	0.69098949376047	67.6309478415061	0.0527596404337924	0.146557880012132	0.359991836873083	0.718853238132442	0.859927584262921	-0.0570126820412914	0.00414111157420738
ENSG00000228172	-0.0412229681421328	0.170732946871341	0.809208642434066	4.01485825489274	0.0203042752674622	0.313648939403728	0.0647356732851137	0.948384459205938	0.977896567254665	-0.312945074397046	-0.0744469586343129
MTFR1L	-0.152342349001726	0.0564198815191718	0.00693074592246695	61.7866018159983	-0.184859310989343	0.109187311219068	-1.69304756134576	0.0904464144970484	0.267047935678176	-0.691915202828704	-0.571234168956886
PAQR7	-0.220559981412837	0.0567502012349249	0.000101697533594002	80.3238092504743	-0.325584710060452	0.101017012123206	-3.22306810721497	0.00126825394583916	0.0160360331896613	-0.924569891112187	-0.911989464287703
STMN1	0.29253896924614	0.329863297827556	0.375160147938302	11.2691326817936	0.435843494465432	0.507244338282725	0.859237770777255	0.390209348771457	0.627249886666694	0.825342443938352	0.931748016075204
PAFAH2	-0.12650882770174	0.0480975348773371	0.00853206027033943	54.8063102760858	-0.185359975195182	0.0902537160058167	-2.0537655777324	0.0399983860477419	0.159012609513938	-0.603810564293431	-0.572446487276453
EXTL1	0.27107515929809	0.252379003638349	0.282786971288673	15.2233867754391	0.418350347536212	0.377616003477162	1.10787239863766	0.267916927398406	0.504380152713801	0.752140606871574	0.889389760298507
PDIK1L	0.0245203657972109	0.0950667675355771	0.796462600103999	22.477313678803	0.0494471175573231	0.176487902186356	0.280172844397636	0.779344899700908	0.892760581749656	-0.0887289249388354	-0.00387989755784725
ZNF593	0.192763486745153	0.179691055236455	0.283383531672923	4.88347261154061	0.44136072196342	0.401600364443237	1.09900478445856	0.27176597900221	0.509253567626657	0.485060423599276	0.945107541064251
CNKSR1	0.0408169451667917	0.0874262657960595	0.640590889490198	14.7007840186229	0.074880360747165	0.193856988887909	0.386265984923875	0.699299689449184	0.849151189213333	-0.0331498105763247	0.057704666078713
CEP85	0.333689108659453	0.186234019882673	0.073169318153246	16.9545891643877	0.47135868307765	0.301969307755394	1.56094898048204	0.118535789204474	0.315264947593354	0.965684061195461	1.01774520396146
SH3BGRL3	0.989877046477599	0.166720611032816	2.89682525728099e-09	24.694001104902	1.48238051896733	0.280325665279641	5.28806564139811	1.23616621084498e-07	1.90326970049063e-05	3.20359814194853	3.46585369431586
UBXN11	-0.130275350730211	0.0890538751032613	0.143499547812456	50.7303589749496	-0.197175649416182	0.145909547168393	-1.35135536531152	0.176581624514306	0.397762545842181	-0.616656205663987	-0.601057197107698
DHDDS	0.0526968195843167	0.0625508959787365	0.399528805156808	46.4750852968039	0.0547102415561789	0.123588670382907	0.442680072426328	0.657997158267991	0.823052162430219	0.00736623171021535	0.00886433613721301
DHDDS-AS1	0.089916083761804	0.105139772786076	0.392437540342434	10.4428351118711	0.149330913486716	0.20201679029821	0.739200505395013	0.459785254001008	0.684713135700659	0.134301688120801	0.237980723235167
HMGN2	-0.331038043120161	0.116251241631581	0.0044049053025909	79.1194805323771	-0.471079590966909	0.194834530181309	-2.41784446796229	0.0156127485936418	0.0856662641727932	-1.30135281511901	-1.26429367830773
ARID1A	-0.0211347863324296	0.0404413846657094	0.601250597473909	789.970003557244	-0.0355122976522238	0.0640893207212502	-0.554106319938712	0.579506085175857	0.772847870463023	-0.2444347858993	-0.209602324439962
PIGV	0.0321743718133238	0.0863332721531723	0.709389313995623	27.6382103226963	0.0480251580670901	0.148519591437614	0.323359077426922	0.746423317640001	0.873885313212089	-0.0626251110001299	-0.00732305870175667
ZDHHC18	0.135760077585087	0.0823766992634065	0.0993445077439946	45.7512444175459	0.190771439315881	0.144460431223869	1.32057919043758	0.186641715223674	0.411584273847983	0.290651589394841	0.338325641144735
GPN2	-0.124374074013751	0.068908973967936	0.0710897256072805	36.5850870734579	-0.192874945446497	0.137429156069016	-1.40344997352408	0.160482699858336	0.376688266456811	-0.596530035252962	-0.590643386516335
GPATCH3	-0.165154149118128	0.105054732601766	0.115932650118298	13.3346608590146	-0.235076094881333	0.192850688113922	-1.21895388178479	0.222861697094934	0.45390693466935	-0.735609556576845	-0.692830093634508
WDTC1	-0.0415625823369013	0.0318251754939977	0.191564278321313	132.623260628442	-0.0747633246936986	0.0709246524290716	-1.05412324393787	0.291826495575703	0.531944932101466	-0.314103320906458	-0.304645546202632
TMEM222	-0.070304425022757	0.0692283113175899	0.309846385183344	49.0872876355358	-0.10111043792613	0.126500239584627	-0.799290485600137	0.424121994477829	0.656567463064404	-0.41212672357268	-0.36844297303455
MAP3K6	0.0673078730340827	0.0746181504974783	0.367040484934139	43.2776455999693	0.12687476012909	0.140354651618161	0.903958355967114	0.366017483715287	0.607760529858222	0.0571968981479286	0.183604944449809
GPR3	0.441123694430752	0.190582737683548	0.0206345771392022	5.48001901856153	0.573202014012607	0.406136734104906	1.41135230053962	0.158140760213545	0.372955760915611	1.33208727954309	1.26435068200085
WASF2	-0.14052839828094	0.0396507385551118	0.000393872296389281	468.502532213719	-0.20234726888437	0.0666518440116334	-3.03588403119128	0.00239831589072557	0.0248954892086364	-0.651623991814859	-0.613579859902425
ENSG00000241169	0.279944619600599	0.273446213379211	0.305946359956152	3.45677060506325	0.377071524190129	0.519882398890051	0.72530157780909	0.468267038002225	0.691978264001302	0.782389700089694	0.789436392014962
AHDC1	-0.0439585725136979	0.0568503450741359	0.439384399081389	374.897987816106	-0.0536337265594825	0.0849605551768452	-0.631277967144212	0.527858790568026	0.735997170381716	-0.322274791067626	-0.253481914761742
IFI6	-1.24138480614722	0.369414022695206	0.000778251819799199	17.3506364614739	-1.76650415341227	0.542611893205593	-3.25555738002033	0.00113170026115008	0.0148728231524213	-4.40606980537682	-4.40106061781245
FAM76A	-0.0105944396288065	0.0572104125938791	0.853084902135201	63.7803967426329	-0.0510504696931596	0.10983524281071	-0.464791340072328	0.642080889939209	0.813360145706381	-0.208487172502915	-0.247226764929448
STX12	0.017799694409582	0.0604551196769443	0.768430691292399	119.55717936576	0.0194781050852493	0.0944674258109926	0.206188587420816	0.836643602236587	0.921236420218584	-0.111649622293466	-0.0764474636340622
PPP1R8	-0.202793352423907	0.106121177753112	0.0560096892790537	37.3574610346316	-0.285283929773691	0.168987256509581	-1.68819788939242	0.0913732482509519	0.268577494595403	-0.863977205860996	-0.814404349025471
RPA2	-0.08735977136733	0.104400947849323	0.4027208390047	42.3134231183871	-0.125044505106931	0.16989848520532	-0.735995408998594	0.46173349175051	0.685955761326245	-0.470293595495916	-0.426397401904497
XKR8	0.15167621376498	0.105975521334341	0.152361960640447	18.1229274534973	0.251822943248125	0.193290003197491	1.30282445590747	0.192634699449469	0.417683104548685	0.344933210886694	0.48615697358466
EYA3	-0.119812911155777	0.0459048865930443	0.00905355511051309	203.474114561465	-0.195735487833767	0.0763459906725833	-2.56379524464089	0.0103534602565058	0.0655719149578698	-0.580974292764908	-0.597569961053798
DNAJC8	-0.00509824023652347	0.0831437494767209	0.951105651195783	39.4848651580578	-0.0160288009663124	0.149444774464901	-0.107255680392338	0.914586143576445	0.961444987265066	-0.189742509119564	-0.162424595962319
ATP5IF1	0.236104428526708	0.149152119098971	0.113426623500414	30.8995813679077	0.322950033376411	0.242866300895767	1.32974411099964	0.183602595810182	0.407221483318821	0.632873722649772	0.658385531916471
ENSG00000270605	0.190974616022739	0.251054647841062	0.446842591890197	4.78500002744822	0.215836831736661	0.432264706113301	0.499316341778985	0.617556544409448	0.799184029161482	0.478959520568892	0.39901948357335
SESN2	0.231737657291767	0.097384215427469	0.0173303879357337	88.0745058195702	0.324661836967546	0.169970216593486	1.91011015620479	0.0561190316131784	0.1984576184481	0.617980948383614	0.66253052736218
MED18	0.134723871321086	0.249154655729572	0.588697918660789	3.21416598596261	0.207943106582946	0.452591678697735	0.459449690240154	0.645911272140565	0.815568010297911	0.287117631430781	0.37990545963901
RCC1	0.146347676234625	0.0999083378987191	0.142970184770268	22.9227244328087	0.202569630455857	0.181598088012087	1.11548327778855	0.264643380421413	0.501373347878872	0.326760354481176	0.366894017093986
SNHG3	0.132539736540267	0.123313910804356	0.282457216595791	20.2903249790237	0.174841352844928	0.212917078660804	0.821171105411729	0.41154881253521	0.645836199971782	0.279668689293089	0.299752211217477
TRNAU1AP	0.0225977371932893	0.0558856585862306	0.685950479567083	136.307318051823	-0.00322433223494361	0.0976738587073354	-0.0330112097301778	0.97366564844228	0.988102297880334	-0.0952860061907118	-0.131419599331206
SNHG12	0.235844662108594	0.0920701442464512	0.0104198472270176	35.7995254367007	0.327529503274984	0.159456024959307	2.05404282063704	0.0399715474393649	0.158960551607005	0.631987795171834	0.669474351902394
TAF12	0.198390038955873	0.0603663707336155	0.00101464872012781	59.1834336281511	0.282673653395565	0.110503555382014	2.5580503036156	0.010526086443585	0.0662657398246136	0.504249652313737	0.560859500042903
TAF12-DT	0.0644612495088133	0.114257295998256	0.572634208962584	9.59648130973981	0.0523916118816804	0.221216867415141	0.236833712066634	0.812785797000304	0.909316092181726	0.0474885531713575	0.00324995987882825
GMEB1	0.078593458950755	0.0744976038838882	0.291434614262891	44.8789560219284	0.0858556169685253	0.125895081550204	0.681961645453861	0.4952632036795	0.712190081941697	0.0956861329797169	0.0842803709601838
YTHDF2	-0.0227696760885655	0.0503326478892284	0.650992492938277	92.3634738341051	-0.0148617682774308	0.0923719258666638	-0.160890531814648	0.872179619670925	0.941273068301573	-0.250010540336208	-0.159598719672854
EPB41	0.233051784140807	0.0700812519808613	0.000882755489471111	149.114107563359	0.315029721692609	0.108382838728633	2.90663840685492	0.00365335237527393	0.0328048634602274	0.622462748200203	0.63920713082654
SRSF4	-0.225634761998767	0.0599147934109479	0.000165932008920179	336.952164258845	-0.329199431015358	0.0961379581233882	-3.42423988860724	0.000616521724759183	0.00978762489262133	-0.941877315213501	-0.920742221889798
MECR	-0.249565909811488	0.0828379659026368	0.00258935061225956	68.8281120884864	-0.369966492659964	0.136399529059081	-2.71237368055511	0.00668032373682225	0.0493630872733328	-1.0234939521129	-1.01945640015592
PTPRU	-0.0159209686748496	0.152266660203983	0.91672512966275	16.2240290083901	-0.0462853654913444	0.258748914128991	-0.178881390274242	0.858030835500901	0.933676398101876	-0.226653179018237	-0.235688446329611
SDC3	-0.0667497578905825	0.0647442025832397	0.302551792920643	203.922736279179	-0.0837056758911714	0.114360359861022	-0.731946594019956	0.464201165381915	0.688486699623768	-0.400003611931929	-0.326298734208209
PUM1	-0.0261807615450912	0.0302914232029519	0.387425204779514	536.043755645104	-0.0636673354497935	0.0553545018046967	-1.15017448218442	0.250072014064108	0.485994142675188	-0.261643969928336	-0.277777495966129
SNRNP40	-0.0599379679503377	0.0636286381910748	0.346194323415491	66.3852235791863	-0.102893380052331	0.10834244872427	-0.949705136480661	0.342262099096357	0.585461267106689	-0.376772156820009	-0.372760224751594
ZCCHC17	-0.103419216910266	0.0531627372367779	0.0517349359347964	85.5006655180409	-0.138265611202089	0.09218685550221	-1.49984084443334	0.133655634351712	0.3387864929778	-0.525063970320427	-0.458411252579592
ENSG00000229044	0.240157160733996	0.139637824149701	0.0854583454805605	19.5412932188854	0.333431127193164	0.228063869001577	1.46200767641479	0.143739106307083	0.352942976497794	0.646695473933969	0.683764662069891
FABP3	-0.0215177346552887	0.227631351691497	0.924689049465579	11.6907383766574	-0.0481012861447674	0.36647003164102	-0.131255715315586	0.895573022694148	0.952194084041857	-0.245740822469824	-0.240085552911926
SERINC2	-0.144766946638619	0.168792890461364	0.391080115006881	16.8025077717332	-0.242841943118417	0.281892812988268	-0.861469083032364	0.388979741961628	0.626210401247041	-0.666079464865982	-0.71163447384582
PEF1	-0.0969769134154411	0.121457945374868	0.424615048174619	22.7541342415467	-0.120857028823406	0.203847067055879	-0.592880881579111	0.55326087361853	0.753028441001901	-0.503092640351317	-0.416257763096563
PEF1-AS1	0.106124919190507	0.189182747840191	0.574821328605742	3.19845353390331	0.0224078785291419	0.356249747765797	0.0628993526863437	0.949846650307142	0.978613278020511	0.189581553762824	-0.0693532516317105
COL16A1	0.0957045868710501	0.0930762477593082	0.303837624594584	518.903499269521	0.128177271893684	0.143092966223578	0.895762211633876	0.37037977607635	0.610833075422964	0.154043246701926	0.186758872482317
ADGRB2	0.211021264920649	0.0914740580142659	0.0210605415416038	61.1831215468945	0.300121218694265	0.152105511784372	1.97311205342594	0.04848279730825	0.179722449133529	0.547328162012859	0.603107383547985
ENSG00000269967	0.0229365371940263	0.16386803566199	0.888684039529078	7.13361394113168	-0.114186998797076	0.325789991466305	-0.350492654127119	0.725969002126597	0.86377010462509	-0.09413053647158	-0.400106819013336
PTP4A2	0.338918451497103	0.126100448178337	0.00719489465549835	51.0022108143423	0.502851119489594	0.206392258998596	2.43638555985288	0.014834862746704	0.0824081665897128	0.983518616351067	1.09400161922887
ENSG00000203325	0.216861526970559	0.103128265426495	0.0354803641462417	10.7319096779845	0.216800140507925	0.218162949754208	0.99375325073383	0.320343010844782	0.562345612247081	0.56724624328732	0.401352058694923
TMEM39B	0.0291062402920719	0.084002542419504	0.72897271483617	34.8079027956613	0.00914017146409018	0.143208084599832	0.0638244097016637	0.949110041749542	0.978305843230036	-0.0730889039735918	-0.101479942827164
KPNA6	-0.00793474667162898	0.0452841434180873	0.860905744920459	214.231732140985	-0.0138122144191135	0.0736304291831389	-0.187588400235434	0.851199320087265	0.929755847397744	-0.199416349989569	-0.157057308972886
TXLNA	0.192390485516071	0.0737934173460761	0.00912994364820589	73.8905604558023	0.281424227863529	0.123653063886503	2.27591795155063	0.0228509208419814	0.110578232412752	0.483788311366497	0.557834116075452
CCDC28B	0.0919460054285791	0.0865425750684237	0.288037493098549	16.1496635896212	0.119631094002916	0.17335822606503	0.690080284728106	0.490143700626894	0.708765807885704	0.141224689930323	0.166064986443685
ENSG00000224066	-0.228992939030848	0.160762001074238	0.154324335183563	5.27261733377627	-0.246642172160031	0.334191321031394	-0.738026862573315	0.460498125549523	0.685110533135604	-0.953330301823928	-0.720836424438589
IQCC	0.151001385184287	0.167257759259957	0.366628623158118	4.15155584774336	0.153838530945964	0.349907106458691	0.439655348823633	0.66018674667069	0.824252729502868	0.342631723316153	0.248895558287711
DCDC2B	0.296695965801344	0.121563844159369	0.0146604654658498	7.50443015772635	0.337621867036149	0.279618296238483	1.2074383957629	0.227263356286873	0.458979798027812	0.839519786416584	0.693912203325961
TMEM234	-0.178342309679444	0.0803823173543138	0.0265087822765744	35.5394094678296	-0.282961238772803	0.144882463865349	-1.95303994164388	0.0508148625446259	0.18578371444156	-0.78058747908718	-0.808780138590156
EIF3I	-0.0675206593569215	0.0947328735774634	0.476001752879056	27.7441692724564	-0.0823229610100375	0.168639525636397	-0.48815934876106	0.625436976002126	0.803966056671798	-0.402632753900204	-0.322950600745529
FAM167B	0.191933284776308	0.185003792032415	0.299523414864909	3.50098570802081	0.379384246680636	0.348083288733489	1.08992375951467	0.275746729510221	0.513431671085545	0.482229038612037	0.795036464499907
MARCKSL1	0.23781760246002	0.318259770580447	0.454916481398587	42.2827618110523	0.419849861021674	0.493208282474072	0.851262794930347	0.394623387282766	0.6313125848146	0.638716463497593	0.893020712237276
TSSK3	-0.00907309410321949	0.10501620291201	0.931150761876371	23.8183824373855	0.00317927595046154	0.17799653867972	0.0178614481722153	0.985749384006002	0.993761797152133	-0.203298658089313	-0.115913774421106
FAM229A	0.258321405440706	0.153822883414205	0.0930851861453297	19.0132305326658	0.36131585367606	0.251042959893392	1.4392590568144	0.150077138515717	0.361870891574281	0.708644218573429	0.751285296373416
BSDC1	0.034102905249314	0.0475349495227821	0.473110028628898	167.166831042227	0.0455258757390464	0.0813142833173754	0.559875508726501	0.57556435510691	0.769775301947687	-0.0560478914523945	-0.0133748709078624
ZBTB8B	-0.216186988615891	0.145219207831683	0.136567919930184	6.66680311698931	-0.352307814279566	0.317758748202294	-1.10872734825629	0.267547820281668	0.504014295631396	-0.909655898349904	-0.97669732321329
ZBTB8A	0.0883759322250855	0.0681190418044353	0.194502238727245	57.5418763268241	0.083391682260553	0.111630973997373	0.747029961975568	0.455045475126164	0.680865075651838	0.129049036232721	0.0783141501881491
ZBTB8OS	-0.0393555882215526	0.0484249382159085	0.416382490912891	353.424789570749	-0.0684236989070901	0.0768311640588928	-0.890572201335408	0.373158718056145	0.613176437987189	-0.306576417526764	-0.289294649552404
RBBP4	0.106379520584649	0.0400213492029053	0.00785897256259867	205.372357837825	0.150747329939459	0.0740563863938511	2.03557501628213	0.0417930486616476	0.163295525945532	0.190449866043638	0.241410462357258
SYNC	0.101764849722214	0.0612819113848694	0.0967934558672692	70.1354495402819	0.11982083551151	0.106895726540692	1.12091324311171	0.262324793237178	0.498966482257733	0.174711635719834	0.166524430326768
KIAA1522	-0.169104187659012	0.106858360652462	0.113533696448567	26.6168264050949	-0.251515066867638	0.184798586414255	-1.36102267743449	0.17350652305694	0.394052200126773	-0.749081073440679	-0.732635749124587
YARS1	0.326782810164311	0.079285006194317	3.76214468310353e-05	228.586274523829	0.459107708712498	0.128900414160491	3.56172407747949	0.000368427472681345	0.00698020216586259	0.942130286800349	0.988080449656667
S100PBP	-3.10235605484145e-05	0.0483689810577839	0.999488241890894	199.220533646895	-0.0346664745155893	0.083022069138638	-0.417557341984576	0.676270791158465	0.833438885598274	-0.172460881561616	-0.207554231383385
FNDC5	-0.980266047790677	0.310298277374649	0.00158252348502707	15.1672975518309	-1.42882010962617	0.467514606907105	-3.05620420948704	0.00224158529968331	0.023872816608434	-3.515530201711	-3.5833857216788
TMEM54	0.251719053196603	0.0852526800555141	0.00315086163749571	21.4791859641878	0.342771156918515	0.188176961061767	1.8215362549404	0.0685253807797872	0.224438529383275	0.686127045974524	0.706380796815065
ENSG00000287691	0.689393785313435	0.176373181303773	9.27855486657788e-05	3.70972398036687	0.955704357175238	0.349433666195562	2.73500938699013	0.00623784971643748	0.047286925269768	2.17880679417425	2.19054950445543
RNF19B	-0.264695072273252	0.101329629420557	0.00899568970671571	27.638784047475	-0.393420072760262	0.164026479721687	-2.39851561423375	0.0164616746354104	0.0888234166128186	-1.07509161758625	-1.07624736800107
ENSG00000236065	0.320003638547307	0.186123979651845	0.0855590947435523	11.2197088330838	0.415190670310781	0.316737017894187	1.31083721464311	0.189912766589937	0.414954980584325	0.919010075740116	0.881738854682259
AK2	-0.0719534102564707	0.0735662559790438	0.328036596589792	80.1706245943668	-0.0945576758560119	0.128918418943984	-0.733469093327138	0.463272371581931	0.687555638728044	-0.417750550316208	-0.352575983925445
AZIN2	-0.0540572909051881	0.140369807532855	0.700158693873393	38.0299406283793	-0.129591832202166	0.231318603315068	-0.56023091245132	0.575321944444346	0.769623992792752	-0.356716241120826	-0.437408390663672
TRIM62	0.0453389727921208	0.0832376782483576	0.585964745189059	30.2970221863191	0.0958670217353655	0.14741919906137	0.650302147520529	0.515497070183449	0.727912219855711	-0.0177275379116858	0.108522186655993
ENSG00000284721	-0.234318660751469	0.189103952500819	0.215308558654799	12.0164302487589	-0.355464052594466	0.310085282111703	-1.1463428711409	0.251653310754636	0.487211721417647	-0.971493554974206	-0.984339901782811
ZNF362	-0.0527347923952687	0.0525652611945201	0.31575223777597	89.1211752727163	-0.0745332175580277	0.090646526031839	-0.822240198503011	0.410940204443812	0.645448250054216	-0.352205889944661	-0.304088360182973
ENSG00000225313	0.320637958029516	0.24011212576789	0.181756056896417	7.01401607502923	0.410266555294623	0.386841121840673	1.06055569620543	0.288891865759758	0.528431864243064	0.921173407948953	0.869815504116908
PHC2	-0.043279893562037	0.0975726647779548	0.657356562887055	100.785106412409	-0.0713563721036995	0.153629310638372	-0.46447108176945	0.642310273474594	0.813419944994416	-0.319960171894218	-0.296395883073969
PHC2-AS1	0.0476300391252656	0.112004652554786	0.670654043943513	8.78410959768842	0.0425200006266103	0.210415862192797	0.202076023088272	0.83985729198745	0.923067768301283	-0.00991390813980638	-0.0206533570121949
ZSCAN20	0.0958989796445738	0.14641093067423	0.512468545375074	12.5086925926435	0.0942518069878334	0.252983365648609	0.372561281830474	0.709474993987743	0.854623443465255	0.154706218847546	0.104611073367624
CSMD2	0.140756006441182	0.308747607085442	0.648466612256417	49.5745399656428	0.0956277387196337	0.514610055142633	0.185825631979011	0.852581503198456	0.930126788047427	0.307690091459768	0.107942781976869
SMIM12	0.0839848742070958	0.0690684490566651	0.223997937692463	109.96320313884	0.110082789289666	0.114925205805672	0.957864626110006	0.338131025935046	0.581289837635953	0.114073432443755	0.142944530478035
TMEM35B	-0.00610956241682586	0.117427851885024	0.958506205482723	9.60218753432456	-0.0647439412576622	0.219310819102993	-0.295215445924978	0.767829303403953	0.88607424134061	-0.193191600480496	-0.280384410797685
ZMYM6	-0.0839746829215915	0.0351735811077874	0.0169663445611867	126.559599189788	-0.137271765567201	0.0657488901119486	-2.08781874999674	0.0368141875499131	0.150803071018681	-0.458748828119512	-0.456004734885808
ZMYM1	-0.0638190164603257	0.0559404868530058	0.253937468125647	69.428183234557	-0.109396667038356	0.111761400576306	-0.978841232073361	0.327658433267267	0.570590836403412	-0.390008384748044	-0.388507413902745
ENSG00000284640	-0.532968658878988	0.246259676870208	0.0304448086078843	7.47227776207547	-0.741950399735406	0.415366411043318	-1.78625517136009	0.0740579517097253	0.236125317474751	-1.99003260073716	-1.92018567113673
SFPQ	-0.208381808498705	0.0489355978462044	2.05999589854824e-05	518.22101614592	-0.317690027185704	0.0899591239244657	-3.53149311961345	0.000413220611992738	0.00753842709927508	-0.883036508567848	-0.892873121308505
ZMYM4	0.0117179207824158	0.0199611793637849	0.557179869009741	339.891472243454	-0.0277192783122827	0.0499965694242363	-0.55442360608937	0.579288974365501	0.772802181349909	-0.132391373325104	-0.190732151576863
ZMYM4-AS1	1.0616186821338	0.185217730915864	9.94093491671725e-09	4.9909006009821	1.17713292765041	0.379594439664266	3.1010278461706	0.00192850154034387	0.0213750562177522	3.44827136338128	2.72672107280765
KIAA0319L	-0.129969038752518	0.0335793556353736	0.000108610462758919	470.02865659021	-0.198589062928684	0.0529747250478357	-3.74875117802612	0.00017771729396483	0.00414364343369695	-0.615611535610674	-0.604479664850238
NCDN	0.125028561877447	0.180570360057477	0.48868044786701	39.814265645563	0.168059488034006	0.283100996335944	0.593637925013082	0.552754309503409	0.752683132641879	0.25405199844563	0.283330468150528
TFAP2E-AS1	0.12348639293181	0.132272732676305	0.350523647878738	6.36549300571161	0.137820135995549	0.276598446593447	0.498267932061534	0.618295207232156	0.799251391398445	0.248792466230181	0.210108296442419
TFAP2E	-0.253023720373171	0.0851864464239858	0.00297572521997993	60.0711538046435	-0.391490319947777	0.146601179333334	-2.67044454709076	0.00757508826818376	0.0536869351070484	-1.03528673661653	-1.07157462595255
PSMB2	0.0306126261904288	0.0491158482917049	0.533104547818455	50.4076725723071	0.0333471571083619	0.109726193465668	0.303912457500821	0.761194586713408	0.882684964448716	-0.0679514090293995	-0.0428646637323462
C1orf216	0.372987357805874	0.113851170268749	0.001052527962325	11.1079333030982	0.576051583821189	0.211930579510952	2.71811451254689	0.00656551109808125	0.0487973484027179	1.09970984869491	1.27125068731687
AGO4	0.11611426839616	0.0394687834172874	0.00326177107167706	218.903173050877	0.123800491523996	0.0720103888768859	1.71920320741017	0.0855773770032094	0.25857079229865	0.223650002688026	0.176160848974723
AGO1	0.00660083904995042	0.0713769179425971	0.926317775197337	77.8483941513015	-0.00874456167170256	0.120289247966262	-0.0726961205556392	0.942047935730939	0.975021797180955	-0.149843064527362	-0.144786393274822
AGO3	0.0517725391405469	0.0361987002651094	0.152650446677964	650.192164163194	0.0528069406034684	0.0656640061064867	0.804199191225583	0.421281945826575	0.654439901927688	0.00421399421777541	0.00425564515090016
ENSG00000271554	0.436645236651248	0.0846854746961387	2.52170740202656e-07	15.4970082919012	0.575106879325724	0.198012900164111	2.90439097073515	0.00367968339636627	0.0329419275484218	1.31681360084955	1.26896316096073
TEKT2	0.315260953873812	0.135341847614437	0.0198395846740908	6.55593990759099	0.405450312587302	0.292312195787492	1.38704548913881	0.165427892306951	0.38385572398715	0.902835257216819	0.858153357717247
ADPRS	0.344390752528728	0.0949572033087844	0.000286955762681729	46.2668798710119	0.488213389635427	0.160617338481214	3.03960577514194	0.00236888002101104	0.0246983054146277	1.00218177491737	1.05855752745615
COL8A2	0.451128464288935	0.212837873267167	0.0340408600058617	7.78964468857543	0.591750083453568	0.363098951872032	1.62972126579456	0.103160420744041	0.288739243768777	1.36620832025403	1.30926334824227
TRAPPC3	4.57261693831177e-05	0.0706770719685804	0.999483790131452	60.4833100751071	0.00114890223046621	0.116955734811152	0.00982339371661714	0.992162191875884	0.996626363717846	-0.172199128348232	-0.120830161947137
MAP7D1	0.0435838971066259	0.0693406928008575	0.529645547922227	94.1594456390204	0.0728687594789749	0.122005957205403	0.5972557500311	0.550336642931022	0.751051611732868	-0.0237131837350702	0.0528337345428673
THRAP3	-0.00911904871959519	0.0350335521956546	0.794636443778657	238.856586816097	-0.0416601156895021	0.0666568432573339	-0.624993828895706	0.531975108336336	0.738750908551976	-0.203455385266293	-0.224488773970471
SH3D21	0.103689044726722	0.220191568794897	0.637709439947463	10.8316298657444	0.146437938629884	0.363793654743393	0.402530216567895	0.687293855092889	0.841103758528094	0.181274059145388	0.230975616067369
EVA1B	0.509267845444998	0.117316217146784	1.41845921814603e-05	9.63743251196945	0.821076120852837	0.245096483842137	3.35001183200033	0.000808081085005431	0.0117814923903649	1.56449136118899	1.86455800092645
STK40	0.232967263438219	0.0854509754192634	0.00640436018191268	174.616083748867	0.298653785229807	0.144497493531362	2.06684405335368	0.0387488508967347	0.155996629371408	0.622174492260808	0.599554110813565
LSM10	0.530065208516801	0.0952619678155352	2.63221996931297e-08	16.9571252998077	0.722086732873831	0.185786648580932	3.88664491441794	0.000101639260559821	0.00281438324588899	1.63542029629816	1.62486311742955
OSCP1	-0.0538981783564644	0.0731997733152291	0.461538294334691	55.7137924210403	-0.0883985984126866	0.121103654951447	-0.729941622720861	0.465425868755372	0.689119886187098	-0.356173591381793	-0.337662270643985
MRPS15	0.449421854910448	0.117816458796222	0.000136407485948149	23.0143949100336	0.665105286880822	0.197989029252655	3.35930374218905	0.000781391310127681	0.0115035521674829	1.36038796767157	1.48688710467074
GRIK3	-0.384463681803861	0.093212982922705	3.71424404238784e-05	189.605875050913	-0.573417459111232	0.151938996148786	-3.77399794421253	0.000160652084471526	0.00385651374820088	-1.48355974425127	-1.51209663863491
ENSG00000223944	-0.315142576895092	0.42487530005961	0.458251195479296	5.18639512233804	-0.491832545164221	0.632067926400306	-0.77813241998413	0.436490951969852	0.667214002240804	-1.24714168803932	-1.31454529658823
ZC3H12A-DT	0.0562035044073165	0.137784658109971	0.683341005617994	76.962964034988	0.0361987874236233	0.211777914505919	0.170928056913185	0.864280335076634	0.937214248363886	0.0193257007736793	-0.0359596690642537
ZC3H12A	0.0570623553097115	0.176635572102996	0.746656373698318	7.55750766999311	0.116367696982943	0.333042879896567	0.349407550820733	0.726783365394807	0.864146921373494	0.0222547922990859	0.158162931642898
MEAF6	-0.0407462514732002	0.0861874153428076	0.636382022168143	99.7593028031282	-0.0598881784317736	0.143751493721708	-0.416609086147741	0.676964362251995	0.833833345504872	-0.311319243008738	-0.268626569592659
SNIP1	0.0154297970668289	0.0938339801312147	0.869386979847023	20.1089792965082	-0.0304229448226801	0.183044905340621	-0.166204816059028	0.867995769496707	0.939368868885123	-0.119732103435868	-0.197278863729095
DNALI1	0.0238769550429983	0.0794096602601548	0.763657960323113	55.44739343725	0.0323713736563096	0.137704324038361	0.235078846524033	0.814147536713839	0.909886152693664	-0.0909232627246657	-0.0452274452954312
GNL2	-0.141604932265837	0.102304527372375	0.166312168431727	22.1290274885098	-0.215754096800266	0.175911922112752	-1.22648933744228	0.220014585361123	0.450852263801376	-0.655295486556475	-0.646043421108048
ENSG00000284748	-0.205149126208541	0.231221374851412	0.374949064230542	3.12906517930296	-0.341370136956391	0.439995637128964	-0.775848913375327	0.437838199387397	0.668301020516103	-0.872011518928731	-0.950212612627334
C1orf109	0.0450836441296023	0.11283469179474	0.689484444452129	13.6019713693641	0.0101238925885949	0.208930011581931	0.0484559040223136	0.961352906624813	0.983790232894422	-0.0185983305248053	-0.0990979408252764
MANEAL	-0.047944395305657	0.26583483950642	0.856874609661001	3.41591836248943	-0.0750927640756617	0.496607674701462	-0.151211444971735	0.879808922324859	0.944582170516244	-0.335868349308228	-0.305443257309762
YRDC	0.0555058074853509	0.175568988635237	0.751890076072816	4.54110084747706	-0.0564413747075131	0.380628214203938	-0.148284789727311	0.882118018692819	0.945883033972967	0.0169462212438413	-0.260280410130611
C1orf122	0.495822808538617	0.104153039333424	1.93093127607482e-06	76.6200592785566	0.716394572187427	0.183734622356092	3.89907227609502	9.6561950457263e-05	0.00272879182779544	1.51863736772931	1.61108000572002
MTF1	-0.0208720312770233	0.0569924780709942	0.71419769942309	67.0123064435951	-0.0190373599130245	0.0969675897105904	-0.196327040507488	0.844354197950055	0.925447436353973	-0.243538665741654	-0.169709580756635
INPP5B	0.0573654142005836	0.0459180118625422	0.211555033670294	258.526889513291	0.0477233287174097	0.0817759008632669	0.583586707252609	0.559498405563179	0.757052482962799	0.0232883677735685	-0.00805391432461324
SF3A3	0.133772095367484	0.0960972727662487	0.163907614227874	87.3323515721673	0.195153105772127	0.153177437517129	1.274032970752	0.202651731585958	0.430671100205284	0.283871621125608	0.348935495920024
FHL3	0.126255831549259	0.104613979564522	0.227480894498565	18.2543177542801	0.223124157714081	0.190803530486768	1.1693921865327	0.242245656422594	0.476876479651546	0.258237573829051	0.416665160416324
UTP11	0.0815909243024501	0.0950784142583843	0.390813223370917	17.7130808823252	0.0989492849525537	0.176004773836431	0.562196597261116	0.573982079546915	0.768695256501792	0.105908920584488	0.115985640444669
POU3F1	-0.100293585390682	0.17909987312509	0.575488363041966	44.2192614711856	-0.102288733203679	0.274706199861348	-0.372356842529609	0.709627182031086	0.854623443465255	-0.514404074906654	-0.371296120781428
MIR3659HG	-0.366408404610822	0.0847439864947922	1.53427094215229e-05	101.088457030794	-0.534421886022682	0.133818545374048	-3.99363096145511	6.50691123436378e-05	0.00204961965865497	-1.421982630846	-1.41767197818205
LINC02786	-0.315237069166752	0.154557089689989	0.041388615481284	7.87013821223858	-0.35809300455103	0.274359304824834	-1.30519722952227	0.191825697340309	0.41694133558451	-1.2474639517889	-0.99070569862036
ENSG00000287987	0.0369880203191559	0.190905456802302	0.846371278021898	7.26293978086629	0.090000310784899	0.325626183444421	0.276391504617013	0.782247381023256	0.894686708238026	-0.0462082719359787	0.0943164154466564
RRAGC	0.22743471370886	0.0829746970180562	0.00612501053864549	44.3181188227943	0.353471514298068	0.139997442448451	2.52484265509508	0.0115750101211025	0.0702445398446789	0.603305856877218	0.732290856143959
RRAGC-DT	0.217173915721481	0.0561082479350724	0.000108557242494805	649.350043374798	0.305232990146197	0.0959526976734247	3.18107773462564	0.00146728252871415	0.0175876952770703	0.568311638037917	0.615485129159396
MYCBP	0.449504298034571	0.120572273635115	0.000192936414921073	28.9486904787469	0.585149530199237	0.209828781191653	2.78870003855559	0.00529200545038387	0.0420907610222784	1.36066913807673	1.29328063660405
GJA9	0.737525155741306	0.16999616017642	1.43470713679898e-05	5.64249935881074	0.966886418719876	0.328380819409053	2.94440588966147	0.00323575337058434	0.0300992474992897	2.3429577414846	2.21762597188207
RHBDL2	0.25362733253757	0.171212702631486	0.138511160319156	34.8774066735396	0.342041168776199	0.274547047144697	1.24583808980444	0.212823842670093	0.443942283355274	0.692635189390511	0.704613188930029
AKIRIN1	0.0893202534726242	0.0555526604779367	0.107868396237812	94.3449772707641	0.133990257488972	0.0902564101045024	1.48455115081392	0.137662763771473	0.34497782530637	0.132269622431925	0.200834552042303
NDUFS5	0.334276097931506	0.102280740193785	0.00108225691329379	52.8148684124548	0.496491854423686	0.176607214442855	2.81127730817779	0.00493452362009904	0.0401506113234482	0.967685974795925	1.07860316763503
MACF1	-0.136170894251472	0.0429774689456518	0.00153267199701813	6458.71734363068	-0.206938119528772	0.0683645331152234	-3.02698065940117	0.00247009762176665	0.0252654831304792	-0.636762823142804	-0.624696237453875
ENSG00000287422	0.518086984675486	0.153570547465111	0.000741896608187615	4.55595559788118	0.738663736038528	0.379312559027265	1.94737484551739	0.0514898115219109	0.187598538103086	1.59456883553218	1.66500300437513
ENSG00000226438	0.186047711161611	0.174757069070858	0.287053520316416	11.4246643036678	0.236591036327029	0.298026016439078	0.793860345327915	0.427276737269118	0.659391826063732	0.462156423273455	0.449274129580595
PPIEL	-0.0454312433630984	0.0778739125297139	0.559627490704332	79.2704878471234	-0.0822393594516696	0.132982336588336	-0.618423179811107	0.536296421954956	0.741637947821565	-0.32729730160195	-0.322748166260355
PABPC4	0.00510064201940099	0.0716601077572284	0.943255880889217	64.4753972989497	0.00251638705835207	0.137511314504356	0.0182994909722309	0.985399933544629	0.993619710355739	-0.154959452478249	-0.117518906839939
HEYL	-0.175422152348836	0.154340434956569	0.255708753968352	52.7684124315086	-0.212986582644884	0.234823847043714	-0.907005763367955	0.364403749480059	0.606377617228534	-0.770628348735117	-0.639342106991518
NT5C1A	-0.131416723014319	0.137696881892822	0.339885546327372	15.2820202832913	-0.197949339977069	0.231639402639955	-0.854558152546906	0.392795802907973	0.629718398088338	-0.620548829954643	-0.602930626902957
HPCAL4	0.0245469071573932	0.179307592706035	0.891111171397284	13.8213305454172	0.0390379541251735	0.302940201150062	0.128863564416252	0.897465607613984	0.953152862102068	-0.0886384062318446	-0.0290848540396305
PPIE	-0.0768269339754476	0.0511941315021376	0.13343367434017	136.190731717121	-0.159413403195972	0.0959990231885361	-1.66057317982178	0.0967991992255175	0.27819640723328	-0.434371592436926	-0.509618938996093
TRIT1	0.0371141577816673	0.055615963878643	0.504561866065593	72.8365692335753	0.00603370168495122	0.105058549411585	0.057431800826729	0.954201231403515	0.980742408388602	-0.045778082980657	-0.109002010868995
MFSD2A	0.450657858225835	0.194842112903979	0.0207260111271805	36.3526634287965	0.659270133234662	0.291886886100375	2.25864937627911	0.0239052038033354	0.113830645259823	1.36460332894834	1.47275774694909
CAP1	0.311254235418287	0.0927192902654542	0.000788067049539138	48.0941636761657	0.446123558414898	0.167583589304111	2.66209573543222	0.00776557882974494	0.0543255925966489	0.889170434789499	0.956640368488074
PPT1	0.335623317693683	0.139018666242835	0.0157684168625645	42.029514962739	0.488937961953279	0.22699610057746	2.15394872735461	0.0312441930485894	0.135722541500276	0.972280637242279	1.06031202135553
RLF	0.184786127695437	0.0529818070552505	0.000487143527820007	334.264180184919	0.241004910293243	0.0960772519574309	2.50844924665441	0.012126238694124	0.0724974167301909	0.457853821472541	0.45996197226456
ZMPSTE24-DT	0.118771857556683	0.114718004022379	0.300511298041029	15.6490626505121	0.202800853148824	0.219749098674745	0.922874561815579	0.356072578607952	0.598036849780323	0.232713650250591	0.36745390434639
ZMPSTE24	-0.124920135641062	0.0596072959892323	0.0361071359562166	77.5981453709932	-0.183738892938474	0.09940551625851	-1.84837723150745	0.0645477901368667	0.216481683253788	-0.598392366049202	-0.568521166284035
COL9A2	-0.0100063570585965	0.127153570042235	0.937275179630732	129.210938588566	-0.00823836334125276	0.194001745654065	-0.0424654083058769	0.966127687035591	0.985157892689446	-0.206481530233881	-0.143560674515259
SMAP2	-0.350712229884766	0.188156017901575	0.0623296067602008	19.5353974177353	-0.526982589715593	0.302517878661722	-1.74198824891559	0.0815105005079814	0.251011990779378	-1.36845118290412	-1.39965831734393
ZFP69	0.112419074280353	0.137473524856192	0.413499541030289	6.16686607247619	0.214668021558613	0.274443441662063	0.782194029700828	0.434100552661429	0.665610909214725	0.211047626956498	0.396189303236073
EXO5-DT	-0.17749505411121	0.06917942806375	0.0102961853685474	84.1442301935389	-0.254048504363656	0.117992028229908	-2.15309888451651	0.0313109079142455	0.135830171325826	-0.777697933185968	-0.73877026533741
EXO5	-0.279709367763059	0.245809292446629	0.2551571888841	3.18694335297044	-0.525051307711809	0.446714597798882	-1.17536187601417	0.239849969117782	0.473981490700031	-1.1262975318567	-1.39498187248103
ZNF684	0.0430111770382746	0.0870818663394776	0.621365099273466	38.2698103826077	0.07247717155427	0.145736943846685	0.497315022816148	0.618966919522895	0.799495480876636	-0.0256664325399096	0.0518855357115859
NFYC-AS1	0.18146175769071	0.155562718088358	0.24341794097186	5.11526644033145	0.227981702470725	0.314847730977752	0.724101462515654	0.469003446788902	0.692665307173554	0.44651613296222	0.428427316424116
NFYC	-0.0335370516949929	0.0396334153235131	0.397451657355198	237.913036241452	-0.0549558775308407	0.0732667562129464	-0.750079304331612	0.453206943168628	0.679653638964402	-0.286732430656995	-0.256683397562224
KCNQ4	0.132893579570741	0.179658334834898	0.459481003264816	28.1321308759437	0.190515088194963	0.292259110548278	0.651870485192255	0.514484726477842	0.727126471068629	0.280875462923992	0.33770490741441
CITED4	0.560572376200038	0.144291111859528	0.000102325782382341	24.4164139650752	0.808678450748003	0.245814573694741	3.28979050588043	0.00100261999814634	0.0135966538852647	1.73946429983352	1.83453803462419
CTPS1	0.387918539283547	0.132391906024381	0.00338877522264895	27.6054514861455	0.537186978068175	0.211393559916778	2.54117002561316	0.0110482177978678	0.0683063364420155	1.15063230451187	1.17714315378916
SLFNL1-AS1	0.511725163506654	0.131406243664828	9.8514155796709e-05	8.95448194436137	0.676533971549427	0.252212929967972	2.68239210271788	0.00730977274664695	0.0524307394598854	1.57287198871067	1.51456075026136
SLFNL1	0.175421354090147	0.129726819897369	0.176299638234599	8.51399381020965	0.269102323048086	0.258720260999797	1.04012852340272	0.298280193449595	0.538407420177138	0.425915473468114	0.527997609359967
SCMH1	-0.0933616934803916	0.0406522089380861	0.0216418368211686	568.993892205516	-0.168089988190138	0.0799335038994919	-2.10287276285916	0.0354768933305219	0.147215918885483	-0.490763014749591	-0.53062859540258
ENSG00000287400	1.68972418123773	0.703092549962358	0.0162489987201268	3.74646677314978	2.30536663109451	0.903818851624821	2.55069544848515	0.0107508225022229	0.0671055482555715	5.59041092375928	5.45864872308924
FOXO6	-0.0328489535423527	0.190496059807694	0.863092399416197	5.94557476363798	-0.015830021161054	0.33389299120889	-0.0474104625668838	0.962186090475958	0.983813171289623	-0.284385687512258	-0.161943266566959
FOXJ3	0.0628352950981428	0.0422753358005681	0.137190634293006	344.767287797871	0.0547445751102085	0.0809364606902096	0.67638953622827	0.498793358989458	0.715238124121634	0.0419432725275211	0.00894747209149217
RIMKLA	-0.139838122545263	0.28829229761403	0.627636096229247	7.05178730832865	-0.212638295923985	0.449364075415256	-0.473198254060444	0.636071743280693	0.810461677605278	-0.649269822072559	-0.638498758561007
ZMYND12	-0.154039060656922	0.0923216905911802	0.0952158246360415	16.2445133671061	-0.28167252059038	0.176275930935171	-1.59790686735315	0.110063705515435	0.300479636274177	-0.697701799450347	-0.80565961061334
PPCS	0.315158675492771	0.139098248091562	0.0234680949200351	19.2234360261834	0.464028718656342	0.243177986920737	1.90818554151281	0.0563672396785834	0.198990545601474	0.902486439117769	0.999996281537827
CCDC30	0.10889845769799	0.0439256658252493	0.0131694704980262	401.278520506396	0.117103028289644	0.079430663653442	1.47427986754042	0.140406253456737	0.348624452486769	0.199040643943672	0.159943477573021
PPIH	-0.0178431890959847	0.0961953417495763	0.852845414753781	26.2888644419583	-0.0424740141445224	0.168901770069281	-0.251471693441106	0.801449444525772	0.904429276905441	-0.233208868171977	-0.226459563964605
ENSG00000285728	-0.299146943462468	0.134313212360554	0.0259316437568435	10.1651851879099	-0.453368206714025	0.245664122291065	-1.84547992798424	0.0649677556789244	0.217166388387388	-1.19258894296988	-1.22140697831152
YBX1	0.244738519640636	0.130388135968463	0.060518106027007	46.898253562982	0.363608829442161	0.213066812086258	1.70654841024681	0.0879060210620766	0.262790544731841	0.662320094587988	0.756837553745018
P3H1	-0.262322695083281	0.0865420895830898	0.00243618216049906	30.6860473774861	-0.37901552035535	0.155571122676517	-2.43628453555257	0.0148390069290323	0.0824081665897128	-1.06700067898115	-1.04136789676671
C1orf50	-0.404457011875459	0.098231891359071	3.83221084767237e-05	20.5718716695024	-0.59319225838729	0.172811517620821	-3.43259677684711	0.000597830479900696	0.00957493927369222	-1.55174654304728	-1.55997973302938
TMEM269	0.425828382028077	0.309494877974341	0.168858218536687	3.51019453125326	0.633292659139141	0.500806989250015	1.26454437085139	0.206034705376721	0.434859352165947	1.27992296346426	1.40985537171478
SVBP	0.350268560200103	0.217482904376577	0.107276366379997	7.93783809043866	0.515116312069646	0.366460933863042	1.40565136545267	0.159827675327696	0.375644463923233	1.02222790468236	1.12370080180353
ERMAP	-0.0837290908308077	0.0597948226391182	0.161431507052865	67.1302252749327	-0.161935864079106	0.111309763028052	-1.45482174854954	0.145718615607097	0.355829764939548	-0.457911241863486	-0.515726876218985
ZNF691-DT	-0.0766415910018619	0.127268962123355	0.547039854653833	7.77935415977166	-0.0918777012458183	0.234805045553061	-0.391293556019672	0.695580261488911	0.846732061410134	-0.433739484428761	-0.346086639814123
ZNF691	0.0218720303444519	0.15542717250829	0.88808952503543	14.8918371639421	0.0590117506796788	0.260182464212643	0.226809100522045	0.820572186913958	0.912974362284265	-0.0977610129409307	0.0192800963441231
SLC2A1	0.436450831167028	0.123979936533351	0.000431003092332964	105.310654135086	0.664632500980678	0.201676010019854	3.29554566710858	0.000982307365268782	0.0134333916873664	1.31615058535439	1.48574229143805
SLC2A1-DT	-0.191674958609583	0.0630654344952509	0.00237126300506197	86.2486021989584	-0.313126896112346	0.118152313872313	-2.65019690135515	0.00804448723538998	0.0555586009373802	-0.826058175902647	-0.881823864480676
EBNA1BP2	-0.203860218105838	0.135442204079345	0.132286684443308	14.2333045478181	-0.314033120811738	0.238816466902647	-1.31495589430922	0.188524725979211	0.413536754874354	-0.867615727074607	-0.884018215089135
CFAP57	0.399383468680539	0.15350072364095	0.00927266056090048	12.7761252669016	0.555429467380456	0.246972784557044	2.24895009535825	0.0245156712952997	0.116017458753061	1.18973318621609	1.22131588219645
CDC20-DT	-0.046066223913149	0.114777774741742	0.688161404156507	8.99959946047825	-0.149732025478382	0.22763160891632	-0.657782221859289	0.510678079743133	0.724038303104894	-0.329462888367667	-0.486176257396734
ELOVL1	-0.20805128413343	0.246880961176634	0.399385601593677	26.1755887254097	-0.299880824696555	0.379061699297374	-0.791113492216208	0.42887776652224	0.661121777152356	-0.881909262715784	-0.84974956227898
ENSG00000288772	-0.115025293673567	0.212780386207647	0.588795575287608	4.05521869120654	-0.200934639331825	0.384176357393996	-0.523027082392149	0.600955406867476	0.788268475811775	-0.564646231916481	-0.6101592904562
MED8	-0.166109311145163	0.130681679777077	0.203693543577759	14.6378097159983	-0.244845662571676	0.235244331009499	-1.04081429516697	0.297961744193948	0.538187373716011	-0.738867115008672	-0.716486320197383
SZT2	-0.178307275444421	0.0510611064780281	0.000479351758468392	114.621238665027	-0.261113203269634	0.090096728117096	-2.89814301503017	0.00375379374883266	0.033354605151319	-0.780467995623148	-0.755876868537828
HYI	0.0871230493257234	0.075395290498791	0.247865153626141	43.0551009591354	0.13018922517888	0.131417965590445	0.990650133670499	0.321856448494783	0.563876001992565	0.124776107517603	0.191630656399179
PTPRF	-0.11425673212967	0.0691136720393614	0.098296026078752	323.20725936568	-0.160740441593376	0.115480293682265	-1.3919296225176	0.163943710566726	0.381801365330777	-0.562025070200631	-0.512832256307734
KDM4A	-0.119927412037759	0.0673066761681847	0.0747809398962329	78.7267255114148	-0.190596370421486	0.116117792257345	-1.64140539288827	0.10071329116961	0.284340717718816	-0.581364795426231	-0.585125999387174
KDM4A-AS1	0.0925900229833027	0.107131139927048	0.387440649136205	24.4222035239714	0.0739112001605349	0.185815546533755	0.39776650306872	0.690802310933584	0.843720801017152	0.143421097195535	0.0553579212543956
ST3GAL3-AS1	0.523896589508369	0.158505058596645	0.000948965350846704	6.50731743775726	0.654475707275262	0.333351426980787	1.96332055093612	0.0496089389775048	0.182412980508722	1.61438236106322	1.4611484280591
LINC02918	0.151258628919558	0.0900005328017058	0.0928325731191721	17.2190280947629	0.232245200927284	0.169555408287907	1.36973042188621	0.170771068524158	0.39082153816523	0.343509047241465	0.438751036842014
ENSG00000288573	0.191138685073069	0.105174367740465	0.0691634688848969	14.5584878696445	0.232750726536212	0.193664027588793	1.20182735758451	0.229430423668151	0.461496493604367	0.479519074344247	0.439975126660231
IPO13	0.0425852397587459	0.117954336966213	0.718075845124903	41.5015278294352	0.0703272215799357	0.202206701363561	0.347798668914982	0.727991389383816	0.865002325283732	-0.027119081972242	0.046679603852188
DPH2	-0.169689399686818	0.115176315882866	0.140669848310103	13.2467547018148	-0.248618435052523	0.209469038011235	-1.18689825194685	0.235267756930295	0.468698509623544	-0.751076925789944	-0.725621786924874
ATP6V0B	-0.138612033981951	0.224731899352499	0.537374288506646	43.1708475488621	-0.193585899681613	0.340306396435464	-0.568857658008566	0.569452742112425	0.765153925227799	-0.645088274832892	-0.592364905317864
B4GALT2	0.256605106052604	0.0827541418179418	0.00192990226753672	46.6002650865406	0.374718566890829	0.137820494289092	2.71888857186087	0.00655016698338485	0.0487388578059875	0.702790818432923	0.78373889415945
CCDC24	-0.269097976525614	0.0823708925414735	0.0010872971364027	83.2081114263021	-0.408525261871058	0.137196196358515	-2.9776719232326	0.00290446698721915	0.0280048821638896	-1.09010762268888	-1.11282337496535
SLC6A9	0.343916911335848	0.0632174560350248	5.32146137878732e-08	165.072609664726	0.507876136941237	0.10419601103165	4.87423781306721	1.09229345219642e-06	0.000105594267549338	1.00056575027493	1.1061692969692
ENSG00000230615	0.0792684599244372	0.131985366711949	0.548116287507114	27.8018836981624	0.0548190423019889	0.205405692021373	0.266881807229981	0.789560164489535	0.898139832590039	0.0979882084926381	0.00912778843875485
DMAP1	0.042417939894181	0.0605113781175295	0.483308544857528	42.4665820452982	0.0799821977441475	0.119586200095316	0.668824644318474	0.503607344125059	0.718749174210768	-0.0276896543662773	0.0700583562022564
ERI3	0.0353336951609323	0.0450349178682124	0.432697264522941	426.474673239126	0.0107215963120393	0.0692750703413083	0.154768465181132	0.877003852746266	0.943697552445239	-0.0518503103709472	-0.0976506490773263
RNF220	0.527679820180656	0.257437827026553	0.0403901095672102	68.7340044617749	0.722507627230025	0.419534136091625	1.72216648199571	0.0850393647087299	0.257467885014056	1.6272849834741	1.62588227944007
TMEM53	-0.178680272845227	0.0729432640649452	0.0143023413065368	41.8394002944517	-0.253302210738526	0.12430360667562	-2.03777040355343	0.0415728995362955	0.162720137128696	-0.781740094799679	-0.736963175030236
ARMH1	-0.467519652345378	0.0697459416106579	2.03930968083284e-11	442.801655979974	-0.698101379622013	0.120168465837802	-5.80935584685155	6.27136655652385e-09	1.86515837754361e-06	-1.76682024822138	-1.8140087770058
KIF2C	-0.310981130143984	0.144758181288396	0.0316915053214337	6.07881642449169	-0.520595851718389	0.25054452550598	-2.07785762098387	0.0377224748096665	0.153118954568328	-1.23294916826888	-1.38419334224489
ENSG00000225721	-0.350108666184796	0.0952051704111958	0.000235612028598126	14.3376375448793	-0.570667665873662	0.187001150586605	-3.05167997139875	0.0022756458239156	0.024111276269082	-1.36639274259312	-1.50543823430313
RPS8	0.432454274923894	0.216078402984876	0.0453518127682726	37.1520281670017	0.614300257723988	0.324359515881643	1.89388696075173	0.0582400156095533	0.202998961511831	1.30252042092197	1.36386679114596
BEST4	0.315611846002117	0.194718148504458	0.105046578877894	5.35799729340104	0.30669482193109	0.346734075567271	0.884524607018578	0.376413085094219	0.616108904644079	0.904031966862793	0.619024837874904
PLK3	0.144092067627469	0.134272984628584	0.283213795954301	27.1552303031911	0.210856023286352	0.220020830638192	0.958345728787333	0.337888451989316	0.58113092569607	0.319067652479661	0.386958854392873
BTBD19	-0.106160342460224	0.141347898124657	0.452618292412935	19.3754928962103	-0.187704994550157	0.230891268703547	-0.812958392078315	0.416241914067893	0.649948211981636	-0.534412516844707	-0.578124764034846
PTCH2	-0.0989724586388406	0.105011645557834	0.345941668598146	481.725191707875	-0.0954771254829322	0.163876663138386	-0.582615752935526	0.560151998357613	0.757500923045883	-0.509898402080303	-0.354802357637875
EIF2B3	-0.0155330403357018	0.042296679870185	0.713439870524911	189.90361087288	-0.0440497865235605	0.076108487965613	-0.578776266629589	0.562740147220737	0.759448317165057	-0.225330158215099	-0.230275170713191
HECTD3	-0.217297457762803	0.0823662004263942	0.0083350549836781	21.6690560440488	-0.322406263011395	0.154004174351032	-2.09349041589297	0.0363053987316033	0.149369827538916	-0.913443128191981	-0.904293109045197
UROD	0.094945759452817	0.0712595347302379	0.182730831348517	24.1149289625823	0.101792989021355	0.145960113356338	0.697402781353316	0.485550761416554	0.705264850268352	0.151455283000899	0.122871442341087
ZSWIM5	0.0699094505896887	0.0380637189608653	0.0662626631141007	524.496168208936	0.0803975411658661	0.0685970905909735	1.17202552576545	0.241186808075404	0.475662145784751	0.0660695194021698	0.0710640770690341
HPDL	0.415010734808657	0.180784632308394	0.0216982775278416	4.19614551677781	0.569055431297169	0.329369502990559	1.72771135800475	0.0840399862166959	0.255481558098756	1.24302962294743	1.25431006369641
MUTYH	0.0829119711183933	0.0420268928090333	0.0485147816358164	77.2414964180685	0.108635581284259	0.0922182659185238	1.17802671956812	0.238785954235568	0.472997640572207	0.11041432079127	0.1394402320746
TOE1	-0.0469309675139431	0.144437994149838	0.745240705505608	10.5010902373124	-0.0642268892399348	0.264341692827314	-0.242969198513426	0.808029258582942	0.907350050819952	-0.332412076807329	-0.279132410702713
TESK2	-0.222559918538276	0.076442758553221	0.00359745701962053	749.313020733709	-0.333149274454587	0.123843241187515	-2.69008846393283	0.00714330801161811	0.0516307086554024	-0.931390631323478	-0.930306451776718
CCDC163	-0.255519690198256	0.11736397158797	0.0294689202617084	30.2148175879823	-0.357081457195187	0.188024815290959	-1.89911877664988	0.0575488608604033	0.201692043753297	-1.04379918510082	-0.988256317625481
MMACHC	0.0273059154506277	0.143078801946638	0.848646804456948	16.3493912444041	0.0401406403544589	0.246756080942413	0.162673358245736	0.870775624582814	0.940667311138273	-0.0792288710171709	-0.0264147875541375
PRDX1	0.220965727227575	0.0825690462639784	0.00744771434157234	157.574029878643	0.369911810659491	0.140836114774589	2.62654086454701	0.00862576345677961	0.0580686525963377	0.581243525187908	0.772099718502431
AKR1A1	-0.022934680321034	0.0896780075515327	0.798147932387706	34.1849582073949	-0.0409332044563149	0.149328677051888	-0.274114826866721	0.78399637989051	0.896139222070048	-0.25057328352904	-0.222728616574728
NASP	0.052653363772893	0.0600225067511389	0.38036335138294	298.790664232629	0.07813850944088	0.0988374365908716	0.790576042196714	0.429191431883338	0.661148806120427	0.00721802665085549	0.0655940124773511
CCDC17	-0.661540863098494	0.192530096512504	0.00059028664008329	4.04197444924742	-0.994421305820552	0.358516333699708	-2.77371269408739	0.00554205989603586	0.0435656644996481	-2.42852518743879	-2.53152377167401
GPBP1L1	-0.130926969300901	0.0340577478444328	0.000120914850939117	325.219997108425	-0.186485480116001	0.0615540067337022	-3.02962374038108	0.0024485857604483	0.0251883718952871	-0.618878536021774	-0.57517180739792
TMEM69	-0.00788619384886523	0.0826137783577437	0.923950589512259	31.9813837874802	0.00170557639438643	0.148548324446199	0.0114816266069979	0.990839188672672	0.995765335249925	-0.199250761688625	-0.119482219995067
IPP	-0.048206284065542	0.0646805586591221	0.45609165478747	60.559510375498	-0.107744753800856	0.113411292798887	-0.95003549595295	0.342094216784434	0.585398362725878	-0.336761514984645	-0.384507438156926
ENSG00000230896	-0.128643213671478	0.197108864821808	0.513981573685847	3.30097621055227	-0.19609613260549	0.4069578257417	-0.481858610896831	0.629906389872874	0.806681019340517	-0.611089839239143	-0.598443233515695
MAST2	0.00357417895676281	0.0538093575542214	0.947041059285155	170.193049619084	-0.000640997022085392	0.0943538882532709	-0.0067935411454882	0.99457958010092	0.997685011138121	-0.160165420135909	-0.125164259789044
PIK3R3	-0.130782987428927	0.15217210197753	0.390097098544954	43.9008201282088	-0.167473427498386	0.24442866214802	-0.685162803848953	0.493241192791871	0.710942434288016	-0.618387489112658	-0.529135643014497
POMGNT1	-0.0217788412188703	0.0544843964872758	0.689358186442062	69.4876270288266	-0.0211065138674323	0.102097428555745	-0.206729142604293	0.836221396495569	0.921166308801145	-0.246631320483486	-0.174719871517742
LURAP1	-0.18086764533244	0.176841090824593	0.3064169187807	30.7359879565154	-0.263136600220672	0.273556577787276	-0.961909241404874	0.336095195991091	0.57957518590334	-0.789200079061603	-0.760776362375993
LRRC41	0.0637013282289531	0.0443184410060194	0.150617177441211	113.406288997648	0.100265582936941	0.0858628712305735	1.1677408581841	0.242911310500504	0.477796916909581	0.044896858880058	0.11917295070546
UQCRH	0.0988280667770035	0.0629414771578953	0.116378347253577	106.533402907728	0.151228084406675	0.115352159828668	1.3110121616387	0.189853654827835	0.414945922517768	0.164695804086209	0.242574570837597
NSUN4	-0.0959675477287861	0.062877206150899	0.1269428176583	63.8732740979079	-0.125876837884642	0.108148486001422	-1.16392602928336	0.244453990048278	0.479787061019614	-0.499650221567599	-0.428412829136216
FAAH	-0.647255407934988	0.222934237170318	0.00369197533341862	52.482744328717	-0.894137768993269	0.325142362972741	-2.74998853061861	0.0059597350684719	0.0458599174161603	-2.37980496657238	-2.28869521027742
ENSG00000291138	0.0698484748357447	0.336021886405817	0.835331391198793	5.18393195552561	0.177073296768176	0.548859875980734	0.322620225156324	0.746982874677391	0.874253875605387	0.0658615629761654	0.305156684864368
MKNK1-AS1	0.314035535315989	0.179286089064946	0.0798445112925171	3.34384653632036	0.280144958267773	0.396091905499232	0.70727261622446	0.479397079477358	0.700313417263668	0.898655995015675	0.554736467095334
MKNK1	-0.123447104447022	0.0439617494192198	0.00498413820311627	185.026355853807	-0.174020401942611	0.0759697008506242	-2.29065535330697	0.02198335475812	0.107656352064717	-0.593368626567655	-0.544988617850531
MOB3C	0.0910522301129869	0.0888862328742008	0.305661397516935	14.7282126554632	0.151794772846649	0.173971340569915	0.872527465439895	0.382920691443434	0.621138357652974	0.138176489485731	0.243946761557954
EFCAB14	0.0234353114713633	0.0539967549366107	0.664278760516238	82.018294100797	0.0367479313039144	0.0946894007071818	0.388089173967359	0.697950043254571	0.84848458426761	-0.0924294781100357	-0.0346299610915432
CYP4A22-AS1	-0.475424894303928	0.214311092068385	0.0265284714591554	11.3982201627163	-0.729006926911172	0.35964772740367	-2.02700273452008	0.0426621330214596	0.165496458680119	-1.79378089664418	-1.88884408721555
STIL	-0.292181760633682	0.1090850122985	0.00739576814174124	16.7422048070018	-0.419254454327902	0.19803592550728	-2.11706261504804	0.0342545340130662	0.143949641758438	-1.16883434489027	-1.138803256127
CMPK1	0.218535832794495	0.0480274083363419	5.35868919478452e-06	59.5609763497953	0.315212757958789	0.0942899019730992	3.34301713505565	0.000828727824357769	0.0119556372722373	0.572956425329573	0.639650338501559
ENSG00000290466	0.0233626256527732	0.213044182900082	0.912678277798046	8.12613306984334	0.0375575704226919	0.362213886441237	0.103688930293911	0.917416211645943	0.962951042768964	-0.0926773714459521	-0.0326694847393603
SLC5A9	0.717625464893759	0.161748718277651	9.13617679021847e-06	4.52816215575728	0.870610567994402	0.382430418682631	2.27652018632153	0.0228148938137915	0.110486443469174	2.27509029713865	1.98450170175222
AGBL4	-0.144836773608202	0.0752570921451951	0.0542844536916408	1180.78767891309	-0.263010316621545	0.128717282778023	-2.04331781206969	0.0410209874664432	0.161465743947138	-0.666317608162193	-0.760470576743834
BEND5	-0.119591309762783	0.128716432149939	0.352833751315351	11.0642013927804	-0.144808497779329	0.243993172065051	-0.593494057861263	0.552850558511797	0.752699418739189	-0.580218526239626	-0.474254328972764
ENSG00000229846	0.321951513671682	0.162414731217331	0.0474478834535439	6.44982324294227	0.400899277923204	0.327938133151104	1.22248447922487	0.221524469721303	0.452510575655481	0.925653259677453	0.847133391376686
FAF1	-0.00929889015768904	0.0282685813837977	0.742195076851646	838.751932708988	-0.0393783346832145	0.0572278395799019	-0.688097523378183	0.491391369984196	0.70966491004866	-0.204068730412428	-0.218963623814138
CDKN2C	-0.429046838303054	0.209973396254519	0.0410188873033952	3.93696246527618	-0.576883895932313	0.383354600063813	-1.50483102546907	0.132367525019044	0.336428631968141	-1.63560958842505	-1.5204903380702
LINC01562	-0.039094239202202	0.193792498267127	0.840125877607049	5.57603782892621	-0.0619365128277714	0.367641420270987	-0.16846989869128	0.866213622555071	0.938463773056328	-0.3056850926232	-0.273586447458714
RNF11	0.0205212748162379	0.0731688102966668	0.779120937444488	88.4423870317902	-0.00176356802439298	0.128530387319126	-0.013721020072975	0.989052553432429	0.995105365362202	-0.102367734037171	-0.127882475661559
TTC39A	0.0387097023416853	0.284906953223908	0.891925731870322	7.74745691629909	0.0204464074413382	0.461878440189499	0.0442679407875144	0.96469082615741	0.984772470795519	-0.0403365144428295	-0.0741027969463388
EPS15	-0.0429398150048394	0.0286214659573333	0.133545487962939	701.079257651129	-0.0753376156823161	0.0490640669118501	-1.5354947199479	0.124662353063345	0.32503206214764	-0.318800341687273	-0.306036145886298
EPS15-AS1	-0.317996205547491	0.163271242422223	0.0514561451190257	30.3757099084921	-0.454969936434974	0.262565143441941	-1.73278878708277	0.0831332165585583	0.253848392500573	-1.25687392384311	-1.22528543868687
OSBPL9	0.0157228735880155	0.0511268196854709	0.758442332929374	588.822795438986	-0.0289860051807761	0.0924201743098506	-0.313632877207056	0.753799886154936	0.878952087243145	-0.118732572606815	-0.193799429346378
NRDC	0.0457920182450746	0.0382264210693591	0.230949956269749	358.524017765233	0.0437907343142341	0.066203453532152	0.661456947906304	0.508319315358752	0.722471985700088	-0.0161824366686522	-0.0175763770507149
TXNDC12	0.0183968420649553	0.0692759099943955	0.790578857704292	46.2707656674135	0.0292770399178501	0.119647341769102	0.244694445233472	0.806693029381454	0.906875905127008	-0.109613063757063	-0.0527201268856825
BTF3L4	0.0316639235691967	0.0617737770711414	0.608246042037194	79.2399947105803	0.0321186012431614	0.107151016795085	0.299750783556118	0.764367258956788	0.884056420474565	-0.0643659831606668	-0.0458395134712
ZFYVE9	-0.00447916004878502	0.0258636544790429	0.862507136744381	293.712392635058	-0.027061194153534	0.0529343012769393	-0.511222279329928	0.609195419802879	0.793878929845402	-0.18763115017892	-0.189138653435467
CC2D1B	0.0307325165786459	0.0678660232073022	0.650663251153147	39.5204047565943	0.0585820535867806	0.115289935849948	0.508128078612395	0.611363524948342	0.795048064537189	-0.0675425255792857	0.0182396192109276
PRPF38A	-0.0128434455654555	0.0594198668153565	0.828872907525417	58.2352029415065	-0.0111845408425281	0.100177974143976	-0.111646706155723	0.91110353734481	0.960054016154972	-0.216157356246401	-0.150694607630182
TUT4	0.0265405900631398	0.0384951405998658	0.490538242267173	689.904117829961	0.0338585208183395	0.0698466066030439	0.484755415689213	0.627849852094654	0.805328810572431	-0.0818389958949791	-0.0416264374195053
GPX7	-0.126778344106386	0.0899153124333533	0.158547060173379	14.5628895391966	-0.189733180493542	0.180577288592585	-1.05070345209144	0.293394810047541	0.53306523982188	-0.604729743879324	-0.583035854034844
SHISAL2A	-0.239031456525518	0.233487937986252	0.305957054950579	5.90989897913299	-0.396051524759192	0.391688986732123	-1.01113776025072	0.311950499805552	0.553119287756219	-0.987566438083773	-1.08261921849119
COA7	0.424165477534868	0.160532697982976	0.00823603364524415	6.87696981037163	0.555769177850816	0.295347419205363	1.88174719571318	0.0598703484024521	0.206554196993588	1.27425166540189	1.22213846392241
ZYG11B	0.0254360520708318	0.0416326126560821	0.541223023691707	157.189140435067	0.0411703925905698	0.0740909190118426	0.555673936018923	0.578433777433474	0.772225090817898	-0.0856059976687879	-0.0239213248981445
ECHDC2	-0.265453626298269	0.0596042206011473	8.44405728291912e-06	1045.4886417685	-0.376663155136081	0.0997763023299237	-3.77507630910789	0.000159958689005108	0.00384537140730713	-1.07767864888591	-1.03567183258562
SCP2	0.0326525241526918	0.0355675469250665	0.358596550531147	279.450158987556	0.0321182165087911	0.0673085063915142	0.477179159525079	0.63323455000666	0.809203454596201	-0.0609943832903602	-0.0458404450746976
PODN	-0.387106235015615	0.151702534168595	0.0107184829605731	29.1590050998539	-0.576192448366711	0.241620182486053	-2.38470330763851	0.0170929003540152	0.0911103052306607	-1.49257211205155	-1.51881605310829
CPT2	-0.148311200614448	0.0938668723857845	0.114103103866858	22.9077282647204	-0.192144485553569	0.163411008620404	-1.17583562561511	0.23966056719105	0.473928563195423	-0.678167062673169	-0.588874636324933
ENSG00000236723	-0.0680555243529284	0.120160664913436	0.571141556864639	15.6446517724174	-0.076613847279577	0.208261313468781	-0.367873639148356	0.712967456935217	0.856681469625977	-0.404456898839298	-0.309126438596112
CZIB	0.0268780470570418	0.087727153784288	0.759313584146727	54.6867229514704	0.0444809297013974	0.150433039353551	0.295685907115506	0.76746996069368	0.885866573902224	-0.0806881064702011	-0.0159051241387232
MAGOH	-0.183273919421798	0.0748917438637492	0.0143977091323418	39.5195261486546	-0.254246137998777	0.135284711467366	-1.87934124441037	0.0601979134434268	0.207234914051581	-0.797406622273337	-0.73924881937348
MAGOH-DT	-0.320102998272264	0.199988655116725	0.109464260205453	3.18120587770921	-0.347566909190416	0.363426032068838	-0.956362171448915	0.338889289548893	0.582100752036134	-1.26405909265263	-0.96521760082876
LRP8	0.1922919831317	0.133542423340879	0.149886692794845	49.7314846225928	0.28702511707591	0.217483407493444	1.31975639145971	0.186916365642766	0.411935623195927	0.483452371218461	0.571396221212676
LRP8-DT	-0.110350107080083	0.178155980932547	0.535651799862552	3.63429177869155	-0.166848030141231	0.390622044911024	-0.427134188443551	0.669281592608816	0.82923130378033	-0.548701614064323	-0.527621293348102
GLIS1	-0.261310756486215	0.224538497843281	0.244517975100968	19.9248229693766	-0.496841142469258	0.340768575989672	-1.45800163945961	0.144840091122045	0.354626601490499	-1.06354948534482	-1.32667321425722
NDC1	0.0355530172558471	0.104871995144181	0.734599595213397	44.3605021188545	0.041181587564192	0.168907890902974	0.243810915783964	0.807377265838134	0.906980417605994	-0.0511023173400753	-0.0238942171651549
YIPF1	-0.0841509803710043	0.0832395706572946	0.312040726937488	56.0826581879512	-0.130841527813535	0.135465260657716	-0.96586775958846	0.334110356917667	0.577658371205182	-0.459350086572622	-0.440434428606621
DIO1	0.459627308347147	0.408738476702011	0.260800045956311	4.86935071322053	0.741210135793116	0.616920109099998	1.20146859351763	0.229569482166813	0.461724206249919	1.39519343517589	1.67116890766006
IFT25	-0.026804719432708	0.0642157436473422	0.676373691616543	64.0933156017288	-0.0387968821235573	0.112713464755315	-0.344208051875434	0.73068982735611	0.866714505982608	-0.263771964153798	-0.217555682959149
LRRC42	0.144134495281385	0.0748902612851783	0.054278251824427	21.160203373897	0.20278533501861	0.152225963336651	1.33213369502643	0.182816259771242	0.406393825680543	0.319212351031161	0.367416328435581
TMEM59	-0.0467763533520036	0.0939356455059591	0.618511040385955	115.67045113793	-0.0629074148117446	0.14937481070072	-0.421138038713788	0.673654286406581	0.831593985201251	-0.331884768714408	-0.275937408937379
TCEANC2	0.230325362985453	0.0783121651978786	0.00327029331461107	54.2330254855041	0.321361022480639	0.13430832457991	2.39271112558206	0.0167244029289415	0.0897259946863607	0.613164350680254	0.654537869158739
CYB5RL	-0.341913046691261	0.0845155531320733	5.21973881954568e-05	22.5866029668382	-0.54676220870349	0.15327890384884	-3.56710672489342	0.000360944502336604	0.00686524900077929	-1.3384417681725	-1.44755308228502
MRPL37	-0.00376925729889962	0.132181763606156	0.977250835577051	16.3363954473244	-0.00344374603970038	0.222697055793727	-0.0154638148556852	0.987662152601518	0.994424804655947	-0.185210042949768	-0.131950892305559
SSBP3	0.0574637549904311	0.0509763330949812	0.259631128440492	307.344924488767	0.0502423272314065	0.0897860344125754	0.559578419518321	0.575767028131795	0.769931051395167	0.0236237568071491	-0.00195436095158544
ACOT11	-0.168695734163704	0.0575975656993266	0.00340197585624706	1525.41922903353	-0.230087706242837	0.0861998512570783	-2.6692355368066	0.00760241166749493	0.0537951950798175	-0.74768805205793	-0.680751109634777
FAM151A	0.525993191542863	0.140035718300961	0.000172557001366078	16.31182822808	0.756457671836605	0.241057864626331	3.1380750551707	0.00170061324670246	0.0196207704044613	1.62153277475465	1.70808959633362
ENSG00000230728	0.624751790571084	0.182215602596584	0.000606612514569651	3.0800911934862	0.752707907883633	0.351572626199918	2.14097415950585	0.0322761219551846	0.138561390391195	1.95834673707097	1.69900984291561
MROH7	-0.23127784397009	0.0716889134724907	0.00125475802852539	965.901980459684	-0.321809964103953	0.111419427076476	-2.88827516482443	0.00387360845456279	0.0339963867314454	-0.961122918301631	-0.902849218946806
TTC4	-0.102792274999551	0.0979535121590941	0.293994718850822	170.569767132129	-0.145684530106391	0.15610411383168	-0.933252343775362	0.350689694502495	0.592975082176568	-0.522925799151863	-0.476375571167123
PARS2	-0.496290901634309	0.164896551291381	0.00261496702686931	4.75519986218716	-0.686542595795707	0.302843397604079	-2.26698881741268	0.0233909088514166	0.112309345135313	-1.8649439414405	-1.78602010671319
DHCR24	-0.694978127960172	0.394047089497036	0.0777836655317468	24.4310781989707	-0.944191147118721	0.623174893255692	-1.51513027456213	0.12973941618748	0.332404768706842	-2.54256222095183	-2.40989546096439
USP24	0.0759964743684385	0.0502199222629919	0.130210217089392	242.378344010282	0.093330858885473	0.0844290797495673	1.10543498948834	0.268971149504545	0.505825495435523	0.0868291759567195	0.1023810712168
MIR4422HG	-0.0440433789342932	0.212980030105089	0.836169324546021	3.7708257368986	-0.112887587003734	0.38389163455929	-0.294061075681759	0.768711233656889	0.886625785673317	-0.322564021441807	-0.396960397313205
ENSG00000234810	-0.0734533447436594	0.207798692139808	0.723726228253652	83.5402465643018	-0.185557578050667	0.315160910212441	-0.588770916817026	0.556014957953083	0.754649072805082	-0.422866042868917	-0.572924966782096
ENSG00000260971	0.381605068020594	0.127037196581236	0.0026655648050398	266.37647453005	0.552896674906252	0.194334218934769	2.84508141662812	0.00444000727534394	0.0371804430919039	1.12910035394787	1.21518292785234
PLPP3	-0.338143053185934	0.0605947332673755	2.39961447630962e-08	1525.21309578178	-0.476575192007725	0.108439494370976	-4.39484889497308	1.10849833740796e-05	0.000592399306376472	-1.32558429081933	-1.27760083656093
PRKAA2	-0.252151526749331	0.0458846632714325	3.89972750671109e-08	73.7473208836916	-0.397208189371596	0.0899285709603806	-4.41692984920879	1.00112703144057e-05	0.00054847020802235	-1.03231214004222	-1.08541998931295
FYB2	-0.324247827865164	0.288720046613646	0.261415113098442	34.664752674375	-0.616926571751771	0.431613598363966	-1.42934924685004	0.152903878066744	0.365920308491498	-1.27819493998185	-1.6174504740141
DAB1	0.410359266763811	0.184719421013322	0.0263152567229311	234.405627267796	0.573093618917269	0.280887591908325	2.04029524773139	0.0413209278608503	0.162195993757096	1.22716589666751	1.26408821194947
OMA1	0.0690352314436148	0.0926897868417745	0.45639342938954	33.2699388533374	0.0980516981183191	0.163106709126872	0.601150612646168	0.547739675419678	0.74917379149488	0.0630880148302204	0.113812205735629
MYSM1	0.0504223901110552	0.0357438650973172	0.158345308584077	129.440177121145	0.0666923162495572	0.0757440326131508	0.880495980325953	0.378590681789658	0.617389060352473	-0.000390658428326547	0.0378779713997067
LINC01135	0.227056318361136	0.0847042972563963	0.00734955419995356	119.71028355083	0.306340556182411	0.144964991729108	2.1132036951022	0.0345833371775281	0.144727030503178	0.602015348125141	0.618167011706966
LINC02777	0.164924792193317	0.139143651696537	0.235905040687827	5.40668550073177	0.199885997643132	0.28365109453343	0.704689675080999	0.481003378110508	0.701684254925563	0.390117187162334	0.360395814937904
LINC01358	0.313233035545649	0.141556751528543	0.0269132617228837	23.2877006322921	0.431597931295733	0.238612712787631	1.80878012010979	0.0704851699514752	0.228510643552976	0.895919087748199	0.921467724519552
FGGY-DT	-0.600598269257754	0.215832510100315	0.00539077476177454	3.9966103114497	-0.908446696527842	0.39071373746213	-2.32509535607484	0.02006686191999	0.101041486859606	-2.22068185321462	-2.32334313353857
FGGY	-0.0716849345078531	0.0479892926865467	0.135235915384515	467.696074763773	-0.120845371814861	0.0958517419767085	-1.26075300586844	0.207397850003515	0.436601320257281	-0.4168349198641	-0.416229536582973
ENSG00000226883	0.27626284240931	0.188778737142753	0.143352108521568	3.50399731635057	0.275579369274621	0.379351082509642	0.726449407898071	0.467563311657555	0.691224298171007	0.769833082474961	0.543681258611366
CYP2J2	-0.348275916105813	0.0981800231346162	0.000389172238445105	212.151078848769	-0.460576621858149	0.157991585195236	-2.91519716881755	0.00355463893581979	0.0322683340433419	-1.36014219001226	-1.23886157888481
C1orf87	-0.0193404061535608	0.181297762962433	0.915044771667692	73.4405578344534	-0.0250803822424626	0.27841092862924	-0.0900840436327201	0.928220428997448	0.968641780864453	-0.23831509299262	-0.184342275864629
LINC01748	-0.213097137310928	0.07565058640332	0.00484956069189049	879.538517552196	-0.34040613256277	0.127029315103281	-2.67974468953093	0.00736783320589799	0.0526358004229352	-0.89911803054666	-0.947878353111874
ENSG00000231252	-0.198745829764205	0.060703363697305	0.001060179624529	777.608021082849	-0.328306163046477	0.102488846963559	-3.2033355118456	0.00135845617344758	0.0167555436863078	-0.850173221620702	-0.918579244967686
NFIA-AS2	-0.0848106822205968	0.0829188579427775	0.306395150310143	144.134343062854	-0.194357080971318	0.143359178049932	-1.35573517939412	0.175183442003209	0.395847200680329	-0.461599984769792	-0.594232259113708
TM2D1	0.00834937146328428	0.0345549154535056	0.809069851360673	152.073277724352	0.0156450000067962	0.0748517400273357	0.20901317726325	0.83443795183609	0.920282933172321	-0.143879734385293	-0.0857290209198393
PATJ-DT	0.228377727658549	0.087845685789975	0.00932888937622821	35.3700642006671	0.324828915298689	0.154853442546704	2.09765382000287	0.0359357370695837	0.148361595946085	0.606521984566753	0.662935094174196
PATJ	-0.00356130090025759	0.0562548561892961	0.949522399598429	363.273545288061	-0.0597127350889212	0.0990411976946664	-0.602908047144273	0.54656986233149	0.748516426728685	-0.184500812368281	-0.268201747574017
USP1	0.124312379745801	0.165198285544985	0.451747992241992	14.8793961541532	0.153436124901402	0.2803592058888	0.54728406158441	0.584183592072759	0.776708029064206	0.251609475527388	0.247921164244684
DOCK7	0.205213275954265	0.0404919253501581	4.02007066061981e-07	1699.96105321887	0.253703103633529	0.0741953644915993	3.41939291452978	0.000627610299489451	0.00989330975188138	0.527520147357872	0.490709631538566
DOCK7-DT	-0.0306877409217887	0.0816963918020924	0.707190844510749	207.753087824137	-0.0800075637502828	0.135345344192076	-0.591136431237264	0.554429011534359	0.75404372113948	-0.277014920882284	-0.317344051520842
ATG4C	0.0645398033112311	0.13018369801467	0.620064111503075	129.710584004691	0.0581067096352333	0.207488676096085	0.280047618638836	0.779440971513011	0.892760581749656	0.0477564591330431	0.01708861186142
LINC01739	-0.0734974101418344	0.140610883145324	0.601182535737684	15.423148269078	-0.132431094391877	0.245680631694143	-0.539037585008921	0.589860920854304	0.780765677332006	-0.423016326910069	-0.444283436905239
ALG6	-0.234197032906894	0.0787570646068984	0.002942672882976	35.3183215760569	-0.325790101593338	0.153022078639829	-2.12903983849387	0.0332509645018279	0.141258960891578	-0.971078745968586	-0.91248680345255
ITGB3BP	0.274494502049409	0.126129381042588	0.0295333509371689	202.701574982582	0.395858254423622	0.202680763156013	1.95311211710265	0.0508063114804378	0.18578371444156	0.763802197780335	0.834926956271808
EFCAB7	0.13996679200107	0.0604827877223292	0.0206589980055464	90.3861134830433	0.168109979599348	0.10421260729899	1.61314435898369	0.106713148489294	0.294483441288441	0.304998493509744	0.283452729436504
DLEU2L	-0.118744700135437	0.0911528381965198	0.192677584921416	15.4136274014343	-0.227608385467333	0.191582817085282	-1.18804175097819	0.234816961189565	0.468479772882666	-0.577331183305164	-0.674747632731154
PGM1	0.0906212571459919	0.0481907165485107	0.0600438806045186	172.896658361638	0.145451906946988	0.0794706620124625	1.83025915807998	0.0672111954655984	0.222212504815918	0.136706665955495	0.22858801923319
ROR1	-0.079314123393887	0.0919041559189	0.388132460624152	210.429743945024	-0.0877467998095229	0.149916191420425	-0.585305689653267	0.558342189827883	0.756198643385606	-0.44285409554348	-0.336083992472572
CACHD1	-0.184889751200461	0.0561341887604874	0.000988743749223902	1194.07616664346	-0.287778906648994	0.0966392022532472	-2.97786922841992	0.00290259799089219	0.0280048821638896	-0.802917379910278	-0.820445735922217
RAVER2	0.0465881902683117	0.0378623105495099	0.218523595874125	310.205223019944	0.0490988715718818	0.0696421380333963	0.705016717728235	0.480799832479052	0.701501920437535	-0.0134671100391682	-0.00472314735070704
JAK1	-0.0593553050603357	0.0446284948781635	0.183522650231083	967.038637625742	-0.0907580162505307	0.0814519106298566	-1.11425276029391	0.265170766775672	0.501636468023885	-0.374784998247416	-0.343375412176716
LINC01359	-0.153949470802393	0.119478265812906	0.19756694545365	20.3803969824051	-0.242310829076682	0.202726664418116	-1.19525879721932	0.231985932522071	0.464908971593827	-0.697396255283212	-0.710348423684724
ENSG00000272506	-0.0760103165919946	0.195480637235038	0.697395925887066	3.14961717710383	-0.120159717748497	0.367317102635988	-0.327128023405911	0.743571057202874	0.872423333614262	-0.431586537370089	-0.414569280115974
AK4	0.109027785296313	0.141036344599545	0.439494304643805	215.980541199095	0.164938539996168	0.220575457599866	0.747764695995209	0.454602100172131	0.680692440838206	0.199481712784832	0.275773342163569
DNAJC6	-0.0520172266176962	0.156198121678517	0.739118566966366	235.24240030273	-0.0731376378893971	0.245678296028438	-0.297696781000676	0.765934600491041	0.885066767906961	-0.349758648133365	-0.300709075666596
ENSG00000229294	0.0947237196860073	0.314169795297008	0.763029545707282	8.04069283647407	0.140357876418816	0.485696687217711	0.288982568983225	0.772594716686491	0.889024008763658	0.150698021411662	0.216253231849328
ENSG00000290094	0.0897559650725056	0.267863289634869	0.737563798808755	4.8045745943994	0.114501180195451	0.444801359446474	0.25742093130727	0.796853846351129	0.902060575257093	0.133755606962156	0.153643310569801
LEPROT	-0.0853956475473343	0.0620220344027774	0.168555589714722	118.369522533375	-0.127753813962375	0.115281777656097	-1.10818740446113	0.267780889346128	0.504277381244395	-0.463594995750657	-0.432957776543851
LEPR	-0.187265868023761	0.122331786246273	0.125818082618007	156.216452695352	-0.269329996295998	0.197179186155298	-1.36591494035214	0.171965662800679	0.39200220316617	-0.811021072450036	-0.775773175479235
PDE4B	-0.278918113598474	0.0667170255892557	2.90723351637811e-05	2621.96423371712	-0.438482970493797	0.114681795634301	-3.82347492963956	0.000131583976579607	0.00333819576947697	-1.12359897747263	-1.18536356967475
SGIP1	-0.275226836104724	0.100631167102341	0.00623791572962867	870.40779918311	-0.403547088083742	0.163540973814886	-2.46755952756233	0.0136037600323826	0.0781986334658362	-1.1110099592918	-1.10076912541053
ENSG00000248458	0.354821284204711	0.282446726904889	0.209028444714961	4.68918176220662	0.25520172465193	0.477095482076354	0.534907024357626	0.592714150786515	0.782805200994391	1.0377548666524	0.494338422439745
DYNLT5	0.103824614521955	0.167055578647928	0.53427237813486	36.0755186965881	0.0368771498088558	0.270856447518996	0.136150164216672	0.89170257139661	0.950227203170851	0.181736416857549	-0.0343170688197559
DNAI4	0.170714785917756	0.06147620207663	0.00548758853196075	230.513253991678	0.206208440995462	0.107451358417802	1.91908640366987	0.0549733998674642	0.195599012346593	0.409863829452771	0.375705105698181
MIER1	0.031353984023797	0.041992772455277	0.455273701502917	193.385331622412	0.00635249562645833	0.0797363290991567	0.0796687745501632	0.936500694786786	0.972323125734914	-0.0654230249513745	-0.108230076844256
SLC35D1	-0.0932411142959453	0.0530133521496928	0.0786075409412212	140.445391433902	-0.15538463836018	0.0903589026040753	-1.71963839624113	0.0854981921726636	0.258462713643157	-0.490351782175558	-0.499863607261378
C1orf141	0.115882675832493	0.201151193945007	0.564549362213734	3.281332931572	0.216433406776963	0.400787925525878	0.540019778522466	0.589183392523061	0.780392716587204	0.222860161501746	0.400464042305369
IL12RB2	1.40330929902514	0.227392162089883	6.77231395030635e-10	3.92465421520492	1.93796651132415	0.464135020553837	4.17543694292156	2.97414632259928e-05	0.00120370286795993	4.61359946335352	4.56901872634881
SERBP1	-0.00399217829798864	0.0651623265397865	0.951148062170508	84.2952487300965	-0.00589070154979181	0.106499909758302	-0.0553117985091309	0.95589006270592	0.981659249548389	-0.185970309961709	-0.13787599930832
GADD45A	0.0143885936772568	0.232799216320469	0.950716622977914	46.406327846329	0.0417486383882416	0.353622313111231	0.118059966354866	0.906020143771326	0.957486376790288	-0.123283103983361	-0.0225211489607509
GNG12	0.194934102023947	0.0531488537805471	0.000244741180283009	332.038997029309	0.229726839726661	0.0962411534895481	2.38699175349774	0.0169868723069842	0.0907524796298944	0.492463257781909	0.432653026672334
GNG12-AS1	0.0971808599819132	0.069677210545593	0.163097430019322	177.679759283444	0.0917272710298811	0.116116776367187	0.78995709233108	0.429552827154965	0.661228002417112	0.159078042667275	0.0984981115170728
DIRAS3	-0.104194804445776	0.110735444889611	0.346738407968922	16.954037724175	-0.128164036281349	0.202159340643739	-0.633975337836158	0.526096917113784	0.735160859060494	-0.52770909402134	-0.43395109707004
WLS	-0.0646389899226137	0.0397919048042913	0.10428500130444	1171.78018271788	-0.114692264648898	0.0701769555386862	-1.63432944288487	0.102189694619626	0.287102083672568	-0.392804885645636	-0.4013302798505
RPE65	-0.31653109534696	0.109753317957844	0.00392630052784623	71.805292641563	-0.459549138242848	0.173598337949983	-2.64719779964283	0.0081161864768483	0.0558163613694689	-1.25187719873029	-1.23637360951261
LRRC7	0.113165486274955	0.879658331318495	0.897636901861647	11.0090834222846	0.194011212235315	1.18205364495706	0.164130632364288	0.86962830766241	0.940116666029279	0.21359324813679	0.346170492076077
ENSG00000287283	-0.893924463562539	0.290212639121035	0.00206834130393863	3.67830763294783	-1.40399081496316	0.498676674849326	-2.81543309678034	0.00487115382302618	0.0397617949173892	-3.22106418677454	-3.52326357108198
LRRC7-AS1	-0.927574374848867	0.154621900224552	1.98555370595625e-09	90.9056128625327	-1.32180068073003	0.242040007043093	-5.46108346664647	4.73237473928547e-08	9.08819492942349e-06	-3.33582644609641	-3.32424673653217
LRRC40	-0.0999982245555409	0.0636877671779671	0.116384320213622	84.6870757500502	-0.154417988048152	0.113124730520896	-1.36502414049621	0.172245462759951	0.392385709807746	-0.513396753476663	-0.497522940866178
SRSF11	-0.0117991586169344	0.0468747923238039	0.801260203159878	490.015209357536	-0.02985626388111	0.0769396688126522	-0.388047730668167	0.697980711761463	0.84848458426761	-0.212595839291041	-0.195906691165523
ANKRD13C	-0.0209342163378679	0.0456620884089235	0.646622382544219	203.303245542456	-0.0589901548681149	0.0797263305387784	-0.739908063866334	0.459355781102633	0.684415971510221	-0.243750746481418	-0.266452077378258
HHLA3	-0.310228227285698	0.0874876134632992	0.000391174561688881	52.0198183788597	-0.469718320762148	0.143944411480534	-3.26319247778278	0.00110164671745331	0.0146176897278724	-1.2303814101452	-1.26099747141324
CTH	0.0428870588814838	0.133019114223875	0.747140023782127	58.3047568107716	0.0899361854954392	0.218584122728071	0.411448848036067	0.680743441744033	0.836512082449936	-0.0260897346988654	0.0941611411884749
ENSG00000271992	0.207460837255027	0.210025885172085	0.32325697975221	4.57149630883731	0.269587589756457	0.40617120826799	0.663728950424728	0.506863806707709	0.721214752723991	0.535185404203425	0.529172643871268
ZRANB2	0.0903168029230738	0.0300737113626212	0.00267173352574782	512.086071648779	0.103717841850641	0.0595469043589253	1.74178394271296	0.0815462574676872	0.251062947487139	0.135668331732713	0.1275323194723
ZRANB2-DT	-0.217700538250696	0.0738104787341099	0.00318336984106247	255.374073799338	-0.366259093843937	0.129456528195142	-2.82920528574535	0.00466637562523458	0.0385483203823726	-0.91481782505479	-1.01047923052767
NEGR1	-0.345635144437119	0.126035091511462	0.00609971613797485	469.500219023453	-0.544776721464509	0.199769554211971	-2.72702576532988	0.00639080486447287	0.0480425666289444	-1.35113589812419	-1.44274538378169
ENSG00000286863	-0.129446816318875	0.10015446359386	0.196193817884499	230.926421233515	-0.20254020257272	0.167283344937715	-1.21076131427269	0.225986895681022	0.457974124232729	-0.613830507843813	-0.614047033393401
ENSG00000225087	0.0731640654545353	0.198281875546154	0.712135042437371	3.98158927957758	0.0781049253269044	0.372953977813203	0.209422421996593	0.834118490598627	0.920202319056451	0.0771693095898507	0.0655126912322049
LRRIQ3	-0.105169223775988	0.180194259722528	0.559460129951008	13.3828634189925	-0.0969729655872863	0.301074441320989	-0.322089663811413	0.747384768475183	0.874458010181463	-0.53103232904893	-0.358424414778173
FPGT	-0.0668691410471919	0.0657636468942721	0.309243771594345	96.9080494857738	-0.107446147219008	0.11652458290636	-0.922089953373633	0.35648165694835	0.598491782528341	-0.400410765480148	-0.383784386208541
TNNI3K	-0.139704140868397	0.100261562323474	0.163499830563388	154.580701195116	-0.239233395364874	0.164410759927589	-1.45509573382082	0.145642760083025	0.355829764939548	-0.648812880602074	-0.702896664156948
ERICH3	0.688019049704877	0.428103395272457	0.108025218279135	5.95995356211282	0.921147576541427	0.675352430078533	1.36395093215895	0.172583009320319	0.392954174714546	2.17411828955782	2.10687302481292
ENSG00000272864	0.035106597288018	0.179115868643362	0.844610659638807	5.65101419074767	0.0942787292478189	0.367558941283219	0.256499621308827	0.797565072813181	0.902319808180635	-0.0526248225163454	0.104676263466305
CRYZ	0.00126477208791339	0.115895207159788	0.991292805661809	43.4346979571719	-0.0237100109958496	0.194116238513692	-0.122143367177276	0.902785476941018	0.955821247149598	-0.168041599888878	-0.181024031525407
TYW3	-0.207982433426487	0.0715470235234414	0.00364990880229622	71.510461404905	-0.305860308260198	0.127189470743432	-2.40476123119643	0.0161830353530186	0.0877707292453421	-0.881674448941167	-0.864228403348922
SLC44A5	0.256323300375249	0.282270521124726	0.363837667814314	28.1209406382218	0.315122480966127	0.418231193922976	0.753464795416866	0.451170658706846	0.678160912683409	0.701829726561158	0.639431739986301
ACADM	-0.0893201175936122	0.0557073958990091	0.108850810958261	119.415078581907	-0.134999351443446	0.0973943893457106	-1.38611014813444	0.165713272080153	0.384198137644569	-0.476979311843485	-0.450502265886143
RABGGTB	0.0772764082784552	0.138089779251403	0.57574554712158	26.2015758297635	0.0856418261339238	0.235099593278646	0.364278920858952	0.715649738831358	0.858049431762087	0.0911943615302062	0.0837626935582044
MSH4	0.0988405864378728	0.328904300693788	0.763784564030628	17.2274788508601	0.120881396353571	0.484910862459839	0.249285808406866	0.803139708133751	0.904940368078765	0.164738502105681	0.169092493557275
ST6GALNAC3	-0.232992964535801	0.165606301682067	0.159454431361532	360.021728214823	-0.458270918510696	0.251433422457121	-1.82263326025739	0.0683589546345509	0.224087894958202	-0.966972298095104	-1.23327850269322
ST6GALNAC5	1.233681236435	0.423018725278187	0.00354124585937295	15.970299046595	1.73567716893918	0.712048312884794	2.43758343012886	0.0147858018303339	0.0822511502615102	4.03508680275272	4.07919126761242
PIGK	0.106325603808541	0.0872318541009758	0.222887820505207	47.8715542755875	0.1223154123789	0.14301773116395	0.855246488553805	0.392414704833988	0.629419792341482	0.190265984101458	0.172564848636353
ENSG00000289212	-0.114268491479596	0.152570208379662	0.453883257709623	5.70320784294872	-0.15183164187886	0.29531380095432	-0.514136628184017	0.607156470367588	0.792271101100688	-0.56206517519687	-0.4912603105339
ZZZ3	0.0357401077960372	0.0476124667444621	0.452865728391085	260.31844813726	0.00859208554632557	0.0815492967788248	0.105360633208509	0.916089652298586	0.961986735639434	-0.050464249295638	-0.102807089028257
USP33	0.0451815326353132	0.0575066573788203	0.432058019099132	297.987537974382	0.0308902346128489	0.104841941434167	0.294636232315915	0.768271780784798	0.886276579564429	-0.0182644839960155	-0.0488139049929122
MIGA1	-0.0476093486147326	0.0453641921232961	0.293951817487266	161.066927933506	-0.0897361668881601	0.0769206906910238	-1.16660635886141	0.24336937420067	0.478434454950355	-0.334725680167094	-0.340901085697228
NEXN-AS1	0.000378180965590024	0.122132286121573	0.997529365239798	8.05840204585216	0.00369622651083646	0.230065561659592	0.0160659704310958	0.987181761671884	0.994307819956003	-0.171065298805252	-0.114662019996995
NEXN	0.0373815473635641	0.114168353634425	0.743346631417301	49.5851178746736	0.00137525898790946	0.190994156012309	0.00720052915033081	0.994254858606701	0.997562371033425	-0.0448661568755182	-0.120282057168313
FUBP1	0.106821593841332	0.050420416684822	0.0341227775599803	221.275997591211	0.130013494176486	0.087839311120031	1.48012880017723	0.138838876961118	0.346708940509727	0.191957546860119	0.191205137835971
DNAJB4	0.236720475146706	0.10216198062593	0.0204977786798236	71.4750335236028	0.305951419035519	0.170553292174563	1.79387577416199	0.0728329989775466	0.233746156646717	0.634974735676432	0.617224747238089
GIPC2	0.320249914034742	0.182804384182886	0.0797957901474306	32.584297045689	0.482327992856828	0.286302660637401	1.684678695556	0.0920505790377732	0.269688868375103	0.919849992704923	1.04430651000892
ENSG00000273338	0.0725734443683121	0.219773971610486	0.741234824058101	6.21540759273769	0.0925324267389762	0.40215730850367	0.230090128371077	0.81802173554495	0.911919867475989	0.0751550097695226	0.100447731651398
IFI44L	-1.05921765149459	0.279462151760413	0.00015052559288289	121.9910922127	-1.59178065344898	0.455180896459193	-3.49702868866264	0.000470471234335316	0.00826215953316494	-3.78479285566121	-3.97798164113717
IFI44	-0.486483604790687	0.211090527396891	0.021187824087579	50.9756264230508	-0.747504974274854	0.326589252380733	-2.28882294449611	0.0220896417840372	0.107989051681595	-1.83149637796738	-1.93363562899878
ADGRL2	0.409250003008045	0.438942856305455	0.351153756082516	7.40378072622065	0.601166708242978	0.664722373232195	0.904387654833732	0.365789881924748	0.607439078677453	1.2233827777846	1.33206495180719
LINC01725	-0.227775809534194	0.163204761903779	0.162821609603072	78.5799248036006	-0.434328219428688	0.254681859525952	-1.70537556242568	0.0881244030380604	0.263003340307375	-0.949179309277923	-1.17530317236508
TTLL7	0.695210627059019	0.16964185193489	4.16540968883347e-05	77.974034240864	0.827376356165914	0.285643334882646	2.89653653744742	0.00377306703069608	0.0334592736684369	2.19864500103193	1.87981351669639
PRKACB-DT	0.565067321508694	0.178363276281237	0.00153454635920658	11.7798216163192	0.762766564538763	0.295098213634586	2.58478882384317	0.00974386565156416	0.0625990793298331	1.75479420887132	1.7233660752786
SAMD13	-0.0457513954175137	0.119849046457812	0.702652862892077	25.9918750225535	-0.183338563517356	0.191771029883329	-0.95602846597266	0.339057853076897	0.582154706398132	-0.328389172923054	-0.567551800618541
RPF1	-0.0283946687598811	0.108012014387385	0.792639715041774	21.333539030648	-0.0456265638343601	0.191626330575525	-0.238101745711701	0.81180218078919	0.908919797178377	-0.269194450276898	-0.23409321082364
GNG5	0.177860769081844	0.0566751840705662	0.00169961151943837	35.2985606201206	0.249709109588181	0.117542466500354	2.1244161112395	0.0336353639608838	0.142251385351974	0.434235042975701	0.481038494491128
SPATA1	0.119019218846553	0.145250579599402	0.412554724794102	26.5706444637388	0.163511178042744	0.249687976492907	0.654862041574472	0.512556581329574	0.725683814007369	0.23355727031998	0.272317099387257
SSX2IP	0.162748089533477	0.103871987098146	0.117158160656126	25.2062763635907	0.167152976625399	0.186343051016533	0.897017493883199	0.36970958224134	0.610034473284399	0.382693592104697	0.281135423298642
DNAI3	-0.117360500349713	0.0909659448006141	0.196995580468969	39.5989882694537	-0.212991429169973	0.154096039767745	-1.38219924075269	0.166910533185596	0.385626235571491	-0.572610401327142	-0.639353842464283
SYDE2	0.249493165825169	0.0754767041661147	0.000947850524044587	32.8751269675023	0.297899646161777	0.135312549872131	2.20156701239678	0.0276959082382984	0.125768858666669	0.678535707573415	0.597728023394071
C1orf52	0.121625176978298	0.0580163171313337	0.0360470741823936	102.183028905763	0.158838323903255	0.105074441197662	1.51167421965588	0.130616760155931	0.33378385124981	0.2424448314298	0.261002156933017
BCL10	0.006212599518543	0.137091774024557	0.963854569902841	10.5127374957795	0.043553318642595	0.265021207895554	0.164338993805203	0.869464286349354	0.940116666029279	-0.151167146644645	-0.0181512601055122
BCL10-AS1	0.057096382455944	0.0983463613016159	0.561534165881238	58.563828473381	0.0179691153147643	0.16940558989544	0.10607156071919	0.91552557508225	0.961749418035524	0.0223708411096369	-0.0801013616388777
DDAH1	0.0595480737738231	0.0666952147681398	0.371943518823599	579.650624239433	0.0650977542464462	0.11874699234298	0.548205499457391	0.583550806380689	0.776271220166774	0.0307322787492634	0.0340168670796625
ENSG00000282057	-0.540586414516512	0.233531855899092	0.0206222682590566	4.16532946099265	-0.845728471610527	0.422356259889102	-2.00240543808345	0.0452411440889357	0.171989534573945	-2.01601278358178	-2.17147596957675
CCN1	0.797443315060682	0.212008284802051	0.000168979783346574	89.4132020177345	1.09874928207971	0.319987793794261	3.43372248375873	0.000595353393139783	0.00954489371766296	2.54730726500601	2.53692134602162
ZNHIT6	0.217867165796587	0.0718126723349479	0.00241473510344022	138.150901381421	0.29966066442824	0.12609091385593	2.37654447306671	0.0174756546102972	0.0924785752118247	0.570675951697386	0.601992188238744
COL24A1	0.71873377970299	0.210243775184384	0.000629503340521015	192.5942840151	0.910573170261392	0.359847546466501	2.53044151392084	0.0113919075475167	0.0696706647996932	2.27887017966092	2.08126794599499
ODF2L	-0.0236618803139594	0.0697249302774592	0.734338245690291	155.176105114376	-0.110178883240126	0.12391311369897	-0.889162413493952	0.373915799793301	0.613761363774641	-0.253053382613309	-0.390401487855323
CLCA4-AS1	0.350937291721315	0.238958343958867	0.141937830704121	10.0459293403962	0.567961810819958	0.36680303574319	1.54841087852284	0.121523403732471	0.320260881018435	1.02450859836982	1.25166194920428
SH3GLB1	0.0328650234253683	0.0524636586775565	0.531030266083535	143.394327499631	0.0240972483734471	0.0904417215258938	0.266439514494956	0.78990073651953	0.898358247073253	-0.0602696593400026	-0.0652625777091705
SELENOF	-0.0937884193291207	0.0541852845052678	0.0834725304694729	101.22243720643	-0.139255695001288	0.0934888493700566	-1.48954336201179	0.136344343743417	0.342731876039047	-0.492218353579298	-0.460808661289214
HS2ST1	-0.0979613318357987	0.043932944746161	0.025761250057852	474.133697757016	-0.149716472956935	0.071745822190931	-2.08676224461554	0.0369096315724187	0.151038939539489	-0.506449977049087	-0.486138598210306
LMO4	0.0440205649473867	0.0603294463970308	0.465592148022662	139.101395927177	0.0694996907718571	0.103282127953083	0.672911104266057	0.501003847313087	0.716854346152469	-0.0222239379670058	0.0446758042057597
PKN2-AS1	-0.446915622794604	0.0917028746301612	1.09628197648174e-06	86.5640209009235	-0.610242791453892	0.163414696249463	-3.7343201404745	0.000188222946481728	0.00432450453557506	-1.69655067270122	-1.60126623474839
PKN2	0.0235167100528316	0.0338944072432497	0.487793388292278	526.435254053363	0.0138258290921675	0.0674946627746291	0.204843294622171	0.837694559951242	0.921824034039685	-0.0921518700939134	-0.0901339977496318
GTF2B	-0.212428943099303	0.0612854660368756	0.00052783006873756	64.5475277805702	-0.334144463376082	0.107667226164877	-3.10349282022355	0.00191250875341773	0.0212421681194283	-0.89683916934137	-0.932716222131555
RBMXL1	-0.0719637680171113	0.104498721305657	0.491039189554011	24.5881605013481	-0.137542283868242	0.193627044299375	-0.710346451684621	0.477489320789545	0.698898481339229	-0.417785875223977	-0.456659773309375
GBP3	-0.147471268219882	0.139942370860732	0.291974500693296	10.9729266514561	-0.317867038005894	0.253688352138328	-1.25298239090051	0.210212115233434	0.440552496839841	-0.675302492289675	-0.893301738848116
GBP1	0.0263412799913092	0.118089410279327	0.823487121327111	52.8335004639838	-0.0352025452206301	0.206730304845915	-0.170282461716815	0.864788003350259	0.937452124911118	-0.0825187383749596	-0.208852283708126
GBP2	0.509906559676204	0.301839649152264	0.0911563436535053	91.8257670113051	0.713771040859823	0.482841441760033	1.47827211818856	0.139334957413234	0.347267979263238	1.56666968158962	1.60472733450183
ENSG00000286802	-0.641325878429084	0.208788389691316	0.002128756870587	8.59510108641111	-0.895307212273278	0.365696745500049	-2.44822307906801	0.0143562739335286	0.0809267751229261	-2.35958244066368	-2.29152692362044
GBP4	-0.364688435527927	0.177363091617134	0.0397662592163837	9.05389024695488	-0.526485738352612	0.303420340929227	-1.73516955633312	0.0827107770902771	0.253207829762144	-1.41611671529463	-1.3984552315183
LRRC8B	-0.386258192507461	0.122057160214618	0.00155313324753779	23.0712058986275	-0.640142144096471	0.226823132553474	-2.82220837394333	0.00476941771161417	0.039110101161354	-1.48967988230959	-1.67366512512051
LRRC8C-DT	-0.334060197377969	0.215021203886875	0.120276246180572	12.6032210368517	-0.534935318371997	0.332536505773023	-1.60865140844754	0.107692586445387	0.29649908955058	-1.31165980367818	-1.41891521353955
LRRC8C	-0.0450639507200217	0.266017976931908	0.865480529139744	5.27583645045075	-0.0543847695344032	0.438399747865504	-0.124052921561186	0.901273373287781	0.955298385645203	-0.326044658372281	-0.255300505239471
LRRC8D	0.10462464698851	0.101995423981875	0.304996307788171	102.434646601896	0.0966609137263087	0.168799845193489	0.572636269988934	0.566890996415347	0.763032119675793	0.184464909441418	0.11044453259795
ZNF326	-0.0685674302767373	0.0306842989031828	0.0254429870915665	167.970394928068	-0.156263716111446	0.0640115652997959	-2.44117942405549	0.0146393793494096	0.0818339014649313	-0.406202742383333	-0.501992223706801
ENSG00000287406	0.586605028595144	0.128283969566154	4.81462772641409e-06	31.0510165457961	0.828483739997208	0.265747753616476	3.11755688890175	0.00182356748805896	0.0205093925294288	1.82824807045276	1.88249495804932
ENSG00000287372	0.153728462703733	0.0831066218729635	0.0643461395528201	334.321519558038	0.139437135385022	0.147453228914825	0.945636364908404	0.344334089680571	0.587333159424	0.351932359350955	0.21402373109847
BARHL2	-0.064722164043989	0.316716323059018	0.8380770801461	6.83724892231194	-0.0791033329336897	0.494356848903574	-0.160012616613144	0.87287113565767	0.941450479065523	-0.393088549100346	-0.315154528940062
ZNF644	0.134749905786477	0.0373222860418395	0.000305677019387638	479.582788950729	0.155435058975218	0.0675955934338237	2.29948508592339	0.0214774093040697	0.105693061708856	0.287206421384579	0.252761423182772
HFM1	-0.223419871346211	0.0819298757609837	0.00639198951199835	141.105818847305	-0.355757026502293	0.129137964522023	-2.75486010499742	0.00587172354256779	0.0453193528393521	-0.93432348087274	-0.985049314661686
CDC7	-0.146526062882743	0.170365119628853	0.389750022128789	25.0398637339931	-0.211969223774773	0.260746307332064	-0.812932792581514	0.416256591940198	0.649948211981636	-0.672078890922941	-0.636878653879781
TGFBR3	0.01038983092164	0.0788802859614972	0.895208576877574	405.782517443277	-0.0258845680626974	0.127823186897087	-0.202502915871889	0.839523579096686	0.922813370975448	-0.136920793676563	-0.186289547490674
BTBD8	-0.155159409635009	0.0756518568459881	0.0402702277890505	211.518534574817	-0.263536088158542	0.124496313498126	-2.11681840814113	0.0342752624378506	0.144002866887794	-0.70152272423259	-0.761743690457127
ENSG00000273487	0.482277198149048	0.144415266867287	0.000839242991209382	6.83548298216175	0.720344255968435	0.295423059296396	2.43834810215582	0.0147545581461908	0.0821947624737888	1.47244037068605	1.62064384900733
GLMN	-0.0840089938105253	0.0466583496190451	0.0717795755055712	94.7933162288924	-0.150585792016519	0.0814647027821384	-1.84847899610253	0.064533080135065	0.216481683253788	-0.458865844628111	-0.488243584764549
RPAP2	-0.00843661716309076	0.0349092200715758	0.809033525260884	366.507486710747	-0.0234227572406586	0.0610847573203161	-0.383446841211701	0.701388478145018	0.85050550300975	-0.201127967919169	-0.180328469538508
EVI5	0.0658837441185856	0.0486893271478332	0.176009151003373	551.600530264038	0.038053452915176	0.0909701400843587	0.418307071747809	0.675722619880487	0.832993235164653	0.0523399387783376	-0.0314687449561288
RPL5	0.128374202976595	0.0757767906248932	0.0902444220319543	110.718136584547	0.189535147881293	0.131331802805384	1.44317784293388	0.148970379466609	0.360321096597189	0.265462231541082	0.335332060343481
DIPK1A	-0.0138206900458943	0.0504336992967187	0.784056334123653	476.388639901298	-0.0451339200199975	0.0887892363324184	-0.508326480599748	0.61122440223493	0.795048064537189	-0.21949022638477	-0.232900313240375
ENSG00000289544	-0.570932263334772	0.226777189128028	0.0118160363440573	3.71334230482918	-0.958986104330899	0.40507855830505	-2.36740771553927	0.0179131868038015	0.0939587419429943	-2.11950661278656	-2.4457202662058
ENSG00000287797	-0.313184097411534	0.135693943995168	0.0209981221726492	22.9117763938612	-0.505896138699219	0.225349046272111	-2.24494466281585	0.0247716852480552	0.11676492439437	-1.24046233817548	-1.34859916319698
MTF2	-0.0907014972791449	0.0533433433911744	0.0890681297125122	143.203064981411	-0.148445021186418	0.0992924299617971	-1.49502858620272	0.134906981817451	0.340355296761426	-0.481690475933759	-0.483059879468549
TMED5	0.190531346575553	0.0472730437168786	5.5671636048561e-05	99.8957654885439	0.286533049279072	0.0902761500185723	3.17396177417982	0.00150373493365389	0.01789254224854	0.477447760171827	0.570204718409762
CCDC18	0.0402029164878899	0.0873284021246826	0.64525444452719	84.6941407264068	0.0487828355471505	0.155225767510448	0.314270216405062	0.753315816964463	0.878562130572658	-0.0352439414606404	-0.005488403300616
CCDC18-AS1	-0.0061756913368872	0.0472561410093176	0.896024121349282	826.040590563341	-0.0450218369737087	0.0786494848487492	-0.572436514495806	0.567026284135417	0.763156701933575	-0.193417131662679	-0.232628913110818
DR1	0.0643785999010779	0.0909545866798745	0.479063024006862	37.4944838001137	0.0829782226930208	0.158401954716876	0.523845951530928	0.600385689709953	0.787926256023202	0.0472066785585222	0.0773129909235689
FNBP1L	-0.0116127374003327	0.0403300143242142	0.773390521114192	303.345160363231	-0.0343362758931208	0.0799196174737283	-0.429635138136241	0.66746107245053	0.828208966664581	-0.211960053959523	-0.206754681836112
BCAR3	-0.174488477763314	0.0567730075908372	0.00211605668916374	870.237318927138	-0.261610556884504	0.099457548940523	-2.63037406080609	0.00852909644399371	0.0575915548165322	-0.767444072735275	-0.757081170526221
BCAR3-AS1	0.00518219843675129	0.177683376974631	0.976732713659929	3.40866501573495	-0.234026237802314	0.360928210156268	-0.648401070398431	0.516725578197184	0.728218955780139	-0.154681306166431	-0.69028794870987
DNTTIP2	0.303188739281935	0.170136503685216	0.0747439700639551	17.233375005239	0.402797609252065	0.289051306922052	1.39351595929884	0.163463822402442	0.381164783245403	0.861663243127584	0.851730048816435
GCLM	0.0237791005321186	0.108035305744152	0.825789456107858	121.637962568317	0.0213927302696934	0.173349709661058	0.123407938274149	0.901784071291908	0.955554050031057	-0.0912569933148546	-0.0718113519265842
ARHGAP29	0.0606357673621049	0.156530746160425	0.698480171525834	70.2762847756979	0.108274040188225	0.239145350370724	0.452754109667523	0.650725811578482	0.818232630785339	0.0344418330651421	0.138564789235096
ABCD3	-0.0159098468875585	0.0485896659072162	0.743340615709535	164.966615554021	-0.0386306692129399	0.081717155959757	-0.472736339869247	0.636401296794192	0.81065025039186	-0.226615248414903	-0.217153211693698
F3	-0.282474398643263	0.0915881926390368	0.00204114609122599	342.446299013844	-0.36037497505817	0.142228096372607	-2.53378189154739	0.0112838941287572	0.0692306249191355	-1.13572760696766	-0.996231307637845
ENSG00000288736	-0.210750385493584	0.119869378436827	0.0787190983756072	14.9979962422211	-0.304671135948631	0.201669710852729	-1.51074315850594	0.130853901843387	0.334148060822226	-0.891114486693768	-0.861348917734372
SLC44A3	-0.284628579238376	0.100830889228279	0.00476016280040671	190.849363363967	-0.412492723018179	0.165424787881404	-2.49353635752523	0.0126477630637492	0.0745508410292278	-1.1430743910343	-1.12243026472246
CNN3	0.122941660517391	0.0519965251685953	0.0180582928511885	705.501434186661	0.146151721161128	0.0952442890155186	1.53449327693879	0.124908345961038	0.325515204491887	0.246934668684369	0.230282563365167
CNN3-DT	-0.0757643979762235	0.10195583328407	0.457415093513303	80.3019968162504	-0.121149767018162	0.160558169483344	-0.75455373842394	0.450516790099419	0.677691389806756	-0.430747837507999	-0.416966605215094
ALG14	0.0152748033597065	0.0644785385948533	0.812736324388815	113.408084604074	-0.00456033155338253	0.110151900727104	-0.0414003891288317	0.966976702584714	0.985404764815873	-0.120260705959027	-0.134654614796228
TLCD4	-0.00406247656376548	0.0523690558439339	0.938166933758657	122.671937756174	-0.0372406165157878	0.0959389443596874	-0.38816996334844	0.697890259623193	0.84848458426761	-0.186210060602901	-0.21378731029658
RWDD3-DT	-0.139332586129811	0.113183372658483	0.218310127867326	68.2241590757853	-0.234315120141035	0.193698947470855	-1.20968711085171	0.226398977537137	0.458510629694106	-0.647545701592327	-0.690987454181495
RWDD3	-0.189328495009559	0.0688848015230802	0.00598722988178664	80.8590327097751	-0.274906310523813	0.116571039799539	-2.35827278367384	0.0183601957327773	0.0954067779422179	-0.81805561500839	-0.789275774257414
PTBP2	0.137348414828337	0.0376625442354025	0.000265508647433982	432.871943151205	0.157723094203532	0.0705198853877087	2.2365761563053	0.0253140547396442	0.118632646982431	0.29606857754228	0.258301717437381
DPYD	-0.0750840501744483	0.144095280898682	0.60231645130056	231.321279722292	-0.197041580187562	0.228552958352443	-0.862126579362456	0.388617866518008	0.626072572481393	-0.428427526759123	-0.600732559196596
DPYD-AS1	0.636212734342863	0.251832200295673	0.0115259213072033	8.18709018097533	0.840799173559867	0.402706730854578	2.08786968068703	0.0368095918199265	0.150803071018681	1.99743402589079	1.91231579514391
LINC01776	-0.238947350664546	0.295975333123005	0.419481084163267	6.92882317522922	-0.469675226752847	0.479234909605173	-0.980052198492381	0.327060353147787	0.569775438210383	-0.987279596952298	-1.26089312271739
SNX7	-0.0514430314858827	0.0450815253003368	0.253823669059249	258.955213557083	-0.0730182721905882	0.0727926102822197	-1.00310006616734	0.315812582783982	0.55735303641521	-0.34780036865804	-0.300420041176601
PLPPR4	1.03718765156593	0.640228768277002	0.10522655736772	4.59650710944504	1.9926482266898	1.19622887747361	1.66577505710964	0.0957582259245551	0.276782960837118	3.36494988768187	4.70142612537991
LINC01708	0.871555788703727	0.352553191179854	0.0134312297753589	5.64377921184294	0.76173028204094	0.583548177747197	1.30534257682308	0.191776222218949	0.416890985972373	2.80006617562649	1.72085680011632
PALMD	0.347605360839631	0.332560727175134	0.295912635270497	17.0276157688018	0.484791392389163	0.503535242117919	0.962775495812532	0.335660200412651	0.579139738063431	1.0131451236601	1.05027143489596
FRRS1	0.113032092720245	0.18888917666547	0.549570207252883	6.87802631496467	0.132261061664495	0.315957654339787	0.418603758598166	0.675505742227429	0.832840151483146	0.213138312443582	0.196647442694993
AGL	0.0108578474289688	0.0476393943486782	0.819710446779622	284.569082019206	0.0120737441095343	0.0839120862672781	0.143885638489273	0.885590776499198	0.947282733091263	-0.135324633992101	-0.0943765313622043
SLC35A3	-0.0670454994150855	0.105099750353938	0.523524106139811	48.571246879633	-0.104544214178748	0.167578043265935	-0.623853890051954	0.532723544511798	0.739158056633057	-0.401012231694355	-0.376757587516258
ENSG00000288826	0.527726993441104	0.240034705788932	0.0279103237147841	5.15136722484663	0.767134126915859	0.419981129863784	1.82659189274687	0.0677611532567016	0.223286752244408	1.62744586680906	1.73394177815461
MFSD14A	0.0452193784794898	0.0531543503614196	0.394925856101033	121.265913806784	0.045743752396111	0.0918579712173673	0.497983482433611	0.618495684370665	0.799258312289889	-0.0181354116027278	-0.0128473000136684
ENSG00000241073	0.686019670553578	0.138376834337205	7.13622070922155e-07	6.86758273179812	0.792806373985393	0.30016557629625	2.6412301629249	0.00826055800266634	0.0564771200664949	2.16729945230468	1.7961050705647
SASS6	0.343151134091458	0.0962759213814505	0.000364902651854732	32.8968785773648	0.484635598396438	0.171321683720647	2.82880478332605	0.00467221891385702	0.0385787470187177	0.997954084349401	1.04989419220664
TRMT13	0.162659930896932	0.0581843908576497	0.00518044426698438	99.1864115042231	0.229718338500895	0.109892087171017	2.09039926726846	0.0365819486677087	0.150148244051984	0.382392929074042	0.432632441634267
LRRC39	-0.0206694945127641	0.140796205941055	0.883286456595205	32.592101396882	-0.0405797062317695	0.225171694836652	-0.180216728666574	0.856982425868427	0.933331674249046	-0.242847918700322	-0.221872648905075
DBT	0.00173509849855703	0.0545932714852396	0.974645680082003	135.602693578383	-0.0107159617505818	0.0863839204084332	-0.12405042165157	0.901275352638391	0.955298385645203	-0.166437562331545	-0.149559980846986
ENSG00000285530	0.368164856409944	0.154724576474285	0.0173368341406312	14.9422547613608	0.478934152919497	0.254258868617229	1.88364777804664	0.0596126345871415	0.205854921447476	1.08326281704985	1.03608859811963
RTCA-AS1	0.269278984839973	0.0706202144241316	0.000137257796689366	80.8488558093038	0.346678478474727	0.131370798316315	2.63893104797912	0.00831678947928362	0.056650595003816	0.746014794616212	0.715842063364159
RTCA	-0.067624773198745	0.0587379107057228	0.249610121229388	55.566591079719	-0.127701099490663	0.106943665096584	-1.19409690490158	0.232440063816422	0.465296967020992	-0.402987831796626	-0.43283013266794
CDC14A	0.0536179482068386	0.0468210613321769	0.252139862862317	633.739908525532	0.020035578004711	0.077285100670297	0.259242439111051	0.795448188365599	0.901467359790351	0.0105077199877668	-0.0750975875593523
GPR88	0.586868813032231	0.236747654947926	0.0131795972225481	6.47288438703965	0.806509494671128	0.406997823406601	1.98160640742642	0.0475233094901325	0.177530897275219	1.82914770129328	1.82928608100804
VCAM1	-0.183391365391969	0.0950201729738685	0.0536036671253399	35.1749317977855	-0.229431139737002	0.165776827368899	-1.38397593546929	0.166365823402059	0.384733083770655	-0.797807169091142	-0.679161286368495
EXTL2	0.0410479008149545	0.0668157621550797	0.538987654660669	95.1905572525032	0.0499423075951492	0.105359389868771	0.474018572595707	0.635486663108992	0.810234593254239	-0.0323621415759286	-0.00268083449817134
SLC30A7	-0.0146192399333939	0.0316233770117275	0.643871805927031	135.28069061011	-0.0372313362677629	0.0621231373332399	-0.599315132267825	0.548962758811639	0.750093709155832	-0.222213662666396	-0.21376483891844
DPH5	-0.0258264934308669	0.0706332987359555	0.714632306522305	64.8211444247527	-0.0399212113745051	0.127197502877386	-0.313852162750299	0.753633324391518	0.878869812186256	-0.260435746558945	-0.220278156290081
DPH5-DT	-0.226168833118092	0.0713906895021575	0.00153468383628157	157.5579533094	-0.312493719397093	0.121452434499699	-2.57297205020512	0.0100829350036224	0.064245886252121	-0.943698752654175	-0.880290677721024
S1PR1-DT	-0.364033181483043	0.1505965172114	0.015637202372049	5.53696553223211	-0.606457061569437	0.315550843549153	-1.92189966836508	0.0546183835744061	0.194590929710531	-1.41388198623454	-1.5920993927047
S1PR1	-0.10012735192163	0.0937138427930311	0.285323362873329	90.8064968006833	-0.122797979521617	0.154116639045698	-0.796785994568734	0.425575330427533	0.657732346339424	-0.51383713943033	-0.420957619929496
COL11A1	0.176964090780033	0.107634934548427	0.100152679650152	194.026132477866	0.270639511269812	0.171822923144001	1.57510712958244	0.115231718660778	0.309174298335562	0.431176941962445	0.531719787658489
RNPC3-DT	0.0942622153359033	0.0987118573374626	0.339616676577489	19.8015280229442	-0.0165353590646821	0.209428076459833	-0.0789548342523861	0.937068547903178	0.972385766445321	0.14912407129173	-0.163651185871117
RNPC3	0.0593655381171073	0.0466100045558678	0.202782114778479	561.767207196949	0.085772201737042	0.0850057747596738	1.00901617542496	0.312966876740578	0.554399781538005	0.0301097450316183	0.0840783876506548
AMY2B	0.0364410462480958	0.0545206139556734	0.50388452391073	106.189956272781	0.0537539884869282	0.0973194920251621	0.552345551423861	0.580711627418555	0.773877754491522	-0.0480737146009299	0.00654884583358372
LINC01676	-0.341082641670421	0.22919010336934	0.136695937349255	3.44993616745872	-0.604570282810903	0.426193795658854	-1.41853374912766	0.15603499265866	0.369992693691406	-1.33560969068103	-1.58753070888975
PRMT6	0.511764764548523	0.137838470235321	0.000204990080089507	13.1612252948788	0.759360608640446	0.232470999265696	3.26647457549127	0.00108895585748719	0.0144815723117805	1.57300704716588	1.71511882555911
NTNG1	-0.243058539370988	0.102004912262423	0.0171809612803024	627.956285044144	-0.397349216762341	0.163175330327008	-2.43510594380928	0.0148874301199131	0.082574379484984	-1.00130071280117	-1.08576147585696
ENSG00000289612	-0.0179568628183899	0.206491339736222	0.930701859933676	64.7049503954616	-0.0239875108871685	0.310042102585572	-0.0773685595831228	0.938330351608621	0.972865440597351	-0.233596549824322	-0.181695975311282
VAV3	0.860042113463984	0.251257451491548	0.000619450897689405	91.3888677228142	1.24923557214411	0.400767250367429	3.11710992102971	0.001826334620761	0.0205275873673955	2.76079904733103	2.90131185798757
SLC25A24	0.386520693478908	0.181135103328916	0.0328525511585506	31.0078378331599	0.47904992565522	0.297885502127658	1.60816797807745	0.107798394334658	0.296653208446378	1.1458649830958	1.03636893253697
EEIG2	-0.409913962826877	0.147091583099879	0.00532322823283042	14.8427203491662	-0.641155725753048	0.24326784632423	-2.63559584811923	0.00839897014341201	0.0570146737975441	-1.57035735051315	-1.67611943201186
ENSG00000290126	-0.068528434249308	0.198368483210462	0.729748356795556	3.13568573873123	-0.0531124560004889	0.380915705136466	-0.139433620836035	0.889107506255877	0.948930598568771	-0.406069747316146	-0.252219699806591
PRPF38B	-0.198099510592783	0.0737808021121546	0.00725355215042228	97.6199938177031	-0.28153631362806	0.119446946714201	-2.35699882979585	0.0184233049157838	0.0955956495630153	-0.847968964743935	-0.805329796351112
FNDC7	-0.512946428332319	0.178000778395567	0.00395524947493148	5.46813174618257	-0.733837063447041	0.326025763459446	-2.25085605401342	0.0243946559048269	0.115628597255894	-1.92174723752633	-1.90053987640949
STXBP3	0.153229004618033	0.0536122399848168	0.00426189527611695	143.042871379678	0.204663369626232	0.0893852604197956	2.28967694075104	0.0220400511029505	0.107867777938525	0.350228968876498	0.371963838988657
AKNAD1	0.17210949839774	0.131069714155655	0.189144481080193	14.3647116032157	0.189582657689482	0.231511885545835	0.818889523717124	0.412849447586343	0.646684014549385	0.414620464736159	0.335447101543061
GPSM2	-0.266229843641437	0.110971158052816	0.0164358549855734	412.881609967149	-0.38393700485954	0.185392856320079	-2.07093742704237	0.0383646439766446	0.155007005877268	-1.08032592053155	-1.05328487775778
CLCC1	-0.0246875845437468	0.0351347253698194	0.482270882681494	110.707033497224	-0.0624798762834708	0.0752307056320141	-0.830510305048671	0.406250323919144	0.64136262052007	-0.25655152362785	-0.274902158595729
WDR47	-0.00762644572152438	0.0552788663723628	0.890269552634019	78.8726440758172	-0.0453390423508114	0.0986503642047283	-0.459593258639367	0.645808198857105	0.815536621055497	-0.198364896590954	-0.233397000553943
TAF13	0.0905577572080315	0.104032448476783	0.3840402895314	18.5629497513364	0.13217361193576	0.196352085586359	0.673145953815841	0.500854440923354	0.716854346152469	0.136490100857147	0.196435690173142
TMEM167B-DT	-0.579558577596536	0.258309994508195	0.0248545908889463	21.1179824603381	-0.845889508769105	0.390233762901848	-2.16764818727862	0.0301854644403976	0.132786304163916	-2.14892646194684	-2.17186590817271
TMEM167B	0.306678105172741	0.080610959840241	0.000142135717484509	21.9725304009887	0.462083838091862	0.176115745065819	2.62375086292921	0.00869673738559877	0.0583112187196386	0.873563646365564	0.995286908848129
CFAP276	0.496862389773778	0.200194251341309	0.0130683436031161	6.07751983259879	0.752195236232738	0.357347086070879	2.1049429687627	0.0352962727741907	0.146636760117945	1.52218283595598	1.69776844952848
ELAPOR1	-0.136331412724875	0.272838972401891	0.617302391891695	9.11465427210037	-0.22913623950213	0.424970539521244	-0.539181468344291	0.589761646040046	0.780753316898319	-0.63731026775607	-0.678447209042794
SARS1	0.294677552207846	0.117764816485353	0.0123405149003	67.1029426996152	0.403856704369714	0.191351145755945	2.11055284134439	0.0348107647421399	0.145261742592201	0.832636032629994	0.854294562912539
CELSR2	0.260248926555626	0.166767025785063	0.118629051468696	26.9653666629688	0.368298538640202	0.258079577112368	1.42707355134825	0.153558695174079	0.366505184526133	0.715217985623112	0.768193309375079
PSRC1	0.0791271284190982	0.110465152131561	0.473800873870295	67.7649129224676	0.0969128229509652	0.188049264868185	0.515358690813798	0.606302393314837	0.791732691980815	0.097506200598827	0.111054510631844
SORT1	0.0727924002926602	0.0547888656864455	0.183980494164569	423.728354416317	0.0874978429674158	0.0932967354429025	0.937844636814376	0.348324258122004	0.590626720787903	0.0759017539839807	0.0882568898327231
PSMA5	-0.0566676559204175	0.0911749582280273	0.534253240714268	38.3481363275659	-0.0894902470504138	0.155005055642247	-0.57733760153577	0.563711417348326	0.760069901392202	-0.365618831806828	-0.340305610484565
SYPL2	0.0603547378853407	0.11676118346604	0.605220693324136	16.1303461706034	0.0903305630882088	0.207779009904408	0.434743447520358	0.663748657942872	0.826217816154794	0.0334833884078866	0.0951160949777916
ATXN7L2	0.0634673724115564	0.084397345956927	0.452047009734911	17.3803434270537	0.0949944753150829	0.166040941347183	0.57211477208175	0.567244222045821	0.76339249534612	0.0440989578705285	0.106409385306018
CYB561D1	0.125858379002432	0.0989787773469123	0.203526174623717	28.4711450777269	0.199477809340477	0.160706242788668	1.24125737668321	0.214510684990897	0.44563927346021	0.256882070931612	0.359407419619504
AMIGO1	-0.0178849918245561	0.144173309837779	0.901274078828173	9.81724663675094	-0.0389974760328359	0.267731647035319	-0.145658820930091	0.884190730712114	0.946644028466243	-0.233351435429758	-0.218041405062259
GNAI3	-0.0322582311049889	0.072505149568875	0.656385144406862	64.0233190743335	-0.0753540178095057	0.138794723213094	-0.542917022096101	0.587186935384465	0.778796494582698	-0.282371042036164	-0.306075862325061
AMPD2	0.298702727897696	0.0714799346335962	2.93008407723765e-05	49.3859395171492	0.451132528102851	0.127444177749627	3.53984415819396	0.000400363374320772	0.00742522312084007	0.846363803036398	0.968769187852509
GSTM4	0.306893989255373	0.0564372888406469	5.39462297212843e-08	36.7194833093727	0.40777988400645	0.130836010007546	3.11672515833317	0.00182871973732788	0.0205285572021848	0.874299914133513	0.863794228534921
GSTM5	0.452719295188257	0.153669078879674	0.00321843402895737	52.4308965522784	0.579188461910353	0.244765095656474	2.36630333404743	0.0179667170618458	0.0941289430110197	1.37163381295895	1.27884638664865
GSTM3	0.118372162277378	0.102384761475035	0.247619726272788	51.9178260285898	0.173912421336598	0.167349538892959	1.03921661503851	0.298704004886379	0.53876525219862	0.231350498564901	0.297502877887795
LINC01768	0.424229050090497	0.250875057971707	0.0908373149597365	4.88491135565173	0.502451258866709	0.430961357577265	1.16588471340293	0.243661060320913	0.478849751026793	1.27446847816115	1.09303338872079
CSF1	0.203573855538964	0.0888211645156413	0.0219084067147342	181.054337409191	0.306911894629737	0.146534004172046	2.09447558854251	0.0362176354435243	0.149146176855279	0.521928941210627	0.619550462048108
AHCYL1	-0.341782204199132	0.0603893538144593	1.51687907028765e-08	3330.14942371377	-0.478860946991522	0.103475111219941	-4.62778866672276	3.69590874693455e-06	0.000273895976017639	-1.33799553282037	-1.28313560938587
STRIP1	-0.175122106770642	0.0536220053125793	0.00109131150899643	98.4760234966384	-0.248852055292591	0.0917415439392362	-2.71253397977927	0.00667709352413199	0.0493596400418035	-0.769605050095187	-0.726187479645771
ENSG00000258634	0.127504506251817	0.111054499755041	0.250916746772339	11.9181737596895	0.229769692608167	0.218473522247212	1.05170498577934	0.292934922826039	0.532849435522889	0.262496150584402	0.432756791496521
KCNC4	-0.0761280724575526	0.0964691845519825	0.430027882434897	73.6344289695549	-0.0973379318520536	0.156609577292888	-0.621532434571447	0.534249360702548	0.740068902332527	-0.431988141079081	-0.359308151389741
RBM15-AS1	-0.156771699408106	0.13503251602856	0.245645066814327	29.001758518924	-0.216975774764165	0.218353341089377	-0.99369111405239	0.320373270135165	0.562345612247081	-0.70702140193987	-0.649001616559155
RBM15	0.245638306909366	0.0682844279886351	0.000321560467430197	25.1016303856135	0.354297340907838	0.12484609396948	2.83787285323039	0.00454152696519666	0.0378640041578863	0.665388798662416	0.734290529210526
LAMTOR5-AS1	0.201609269684588	0.0539457492529785	0.000186036814174769	89.7012468888478	0.265583287458661	0.0960103684132218	2.76619381685538	0.00567148158086891	0.0443293921375574	0.515228765707592	0.519476546215225
SLC16A4	0.631515641992107	0.0800893826660927	3.14194162394614e-15	30.1782041264732	0.887909463431894	0.162205502610106	5.47397868225326	4.40042023959053e-08	8.73238949767633e-06	1.98141469895024	2.02638959308249
SLC16A4-AS1	0.600543836497461	0.123640464232594	1.19070092315851e-06	25.7131300224111	0.858647357055632	0.204448271403673	4.19982693500145	2.67119074121977e-05	0.00111727088145633	1.87578605869623	1.95553374356234
LAMTOR5	0.411678059071204	0.098496516974487	2.91995997662083e-05	24.4256921245582	0.557206477014443	0.200646413483001	2.7770567504395	0.00548536005438576	0.0432222722304733	1.23166360792401	1.22561876885822
KCNA2	0.304231756406874	0.0640986410524784	2.07165362244301e-06	140.85854458883	0.449291887057275	0.111378753886453	4.03391016131598	5.48562979549239e-05	0.00180429738761499	0.865220429378414	0.964312222818312
LRIF1	-0.0572951179721829	0.107183032270117	0.592958303714294	47.9731794013231	-0.0911343007221808	0.184422230922441	-0.494161144599251	0.621192378300309	0.801393807891037	-0.367758776904651	-0.344286554920754
DRAM2	0.0603252677106656	0.0448848221043992	0.178947905630437	73.2889138091717	0.065990731317304	0.0844108529364647	0.781780174250516	0.434343774389811	0.665698087239511	0.0333828810454882	0.0361791396154828
CEPT1	-0.0620683485158047	0.0676393415957698	0.358809048661163	77.8055469062218	-0.110521700142636	0.11788321919253	-0.937552442999787	0.348474460970183	0.590769233310628	-0.384037771425291	-0.39123159155821
CHI3L2	-0.477472328438476	0.268989823957052	0.0758884401189196	13.5121377104583	-0.788441901086246	0.437909078521965	-1.80046941193227	0.0717865492406868	0.231385628846538	-1.80076362432789	-2.03276112217648
PIFO	0.0342037488351956	0.101327446327081	0.735697348218617	24.0519284434932	0.0144250253461722	0.180112645430697	0.0800889094248665	0.936166543409629	0.972298573545316	-0.0557039666896987	-0.0886830919583373
OVGP1	0.201893369673234	0.200325780544558	0.313538386266644	13.5999369143085	0.265352373914084	0.319878209709306	0.829541887692901	0.406797844538487	0.641567106531682	0.516197682275985	0.518917407540915
ENSG00000260948	0.0813808432058102	0.223386838080196	0.715630596955816	5.59781436978086	0.115493818318068	0.372059137376886	0.310417905960676	0.756243179229691	0.880034710573608	0.105192443768664	0.156046904369228
ENSG00000243960	-0.0610442481120763	0.172217804619617	0.722994501865717	3.61876739310586	-0.0940438602789658	0.326370588682247	-0.288150536660417	0.773231509648791	0.889178656769464	-0.380545100223151	-0.351331820612656
WDR77	-0.033883803804676	0.0870542598923764	0.69710878101819	16.0295059025847	-0.0720162326399737	0.168389301134984	-0.427677008898827	0.668886290827543	0.829096693219599	-0.287915020863348	-0.297993682571426
ATP5PB	-0.000707756138370449	0.070344448164445	0.991972384701648	59.1286419557351	0.0073676449936574	0.122644070307794	0.0600733894037206	0.952097183854859	0.980253398492407	-0.174768862671186	-0.105771973867053
C1orf162	0.576456331302889	0.215604387669674	0.0075024840315434	11.3552876526353	0.851286511669389	0.343225756465977	2.48025241588702	0.0131289405090579	0.07630422306924	1.79363616849194	1.93771004535271
INKA2	0.589173632892665	0.171973685450579	0.000612648097945126	44.6990432227122	0.847988013795701	0.261506977201081	3.24269747167647	0.00118403863644069	0.0152531941046142	1.83700823715808	1.92972299664284
DDX20	-0.0676391637311517	0.151728870740175	0.655749181891299	12.1971652468045	-0.0648346393057722	0.24871314825717	-0.260680385255439	0.794338993499849	0.900984022857062	-0.403036910381048	-0.280604028865025
KCND3	-0.45622158611019	0.168192232117465	0.00667775939132933	229.849960986774	-0.649725547349153	0.244721359930114	-2.65496051319222	0.00793176926020598	0.0550223123967011	-1.72828844954632	-1.69687056939139
LINC01750	-0.205574892897924	0.230644491215731	0.372764858594669	6.08923551358349	-0.34742696196155	0.384699125318566	-0.903113469971757	0.366465675741446	0.608151454012579	-0.873463586567238	-0.964878729810323
LINC02884	-0.330550330176331	0.115620041618272	0.00425064174943468	399.751803226602	-0.483718174021205	0.182234186533814	-2.65437667444165	0.00794550774349833	0.0550880311719255	-1.29968948118454	-1.29489699604324
CTTNBP2NL	-0.0689833680021825	0.0700991855843417	0.32507504738685	68.675812277238	-0.11130953861676	0.123075616142078	-0.904399604940953	0.36578354758884	0.607439078677453	-0.407621288563236	-0.393139279393491
WNT2B	0.330734990095531	0.129242898271551	0.0104968102805477	18.0947275613267	0.489261998602689	0.21966441407461	2.22731570183466	0.0259261818540976	0.120740966861586	0.955609106827361	1.06109665017802
ENSG00000273483	0.0611361893798718	0.184496145785578	0.740366244295248	4.61522037177452	0.0740041386246331	0.348736437129287	0.21220649965291	0.831945936224577	0.919258255467385	0.0361485110080544	0.05558296430981
ST7L	0.0442838479172039	0.0409203914870997	0.279165837082973	199.365774279576	0.0452190586647392	0.0782753132278161	0.577692465223762	0.563471767096787	0.759935721567443	-0.021326017369234	-0.0141178039068674
CAPZA1	-0.164333157323619	0.0418962305063433	8.76766469294335e-05	267.763810842815	-0.233213897850978	0.0779767325254972	-2.99081392997226	0.00278234974119813	0.0272140013021898	-0.732809582680306	-0.688320932507723
MOV10	-0.278016194803049	0.0410694787730905	1.29307435274604e-11	125.136831456473	-0.405264189055338	0.0825852458724864	-4.90722264944365	9.23751483435684e-07	9.53653265558458e-05	-1.12052300387474	-1.10492694803922
RHOC	0.0960732649042901	0.0699584318499186	0.169661987900437	49.5917000367353	0.142764945214327	0.121113155788433	1.1787732247991	0.238488488800537	0.472741887899844	0.155300614773329	0.222081756363807
SLC16A1	0.339285230514779	0.120918832572914	0.00501774484544695	57.3608884701893	0.44736577406975	0.205611579462558	2.17578102964389	0.0295716378421588	0.131054454556068	0.984769507872958	0.959648294314738
SLC16A1-AS1	-0.00625143312207428	0.0560837479051977	0.911246796237265	539.223517327873	-0.0545062276387942	0.0956008239239955	-0.570143910915744	0.568580094715276	0.764383928612332	-0.193675447303371	-0.255594606322184
LRIG2-DT	0.13003741064158	0.0682857168787341	0.0568693706248029	62.5004048623591	0.158500665062136	0.128346693076247	1.23494155761361	0.216852255442441	0.448365510789766	0.271134563563921	0.260184543063126
LRIG2	-0.0125540562836328	0.0455233613729248	0.782723395485757	118.062876410171	-0.0295660152697049	0.0777690016565915	-0.380177379674501	0.703813749281215	0.85127867909256	-0.215170400663579	-0.195203877373901
MAGI3	0.0573425306443705	0.048147234843866	0.233660320269949	404.336169007907	0.0499674447824499	0.0884547984909492	0.564892415503752	0.572146942784358	0.767330810102022	0.023210323924062	-0.00261996681018475
PHTF1	0.0187325083271154	0.0396447955290365	0.636563777808464	166.824814630237	0.0132871488597968	0.0713298085592324	0.186277646445148	0.852227036211155	0.930125046040373	-0.10846828158228	-0.0914383688360311
RSBN1	0.129069690524808	0.0752048425619925	0.0861178049220059	103.980366277493	0.18226557744902	0.125393005514703	1.45355457986569	0.146069837227493	0.355956787130989	0.26783417605184	0.317729377132573
ENSG00000231128	-0.214499007219352	0.207998760734271	0.302422956040596	3.10197247870991	-0.15202075223601	0.40364900721826	-0.376616192576958	0.706458852462188	0.853158097570807	-0.903899076077425	-0.491718226134254
PTPN22	0.560920480712476	0.305395009474124	0.0662534858428849	4.20015057708226	0.876171171487418	0.5106935358407	1.71564962153882	0.0862261905652418	0.259565104246624	1.7406515023788	1.997966258243
BCL2L15	-0.109390802032183	0.145007565496958	0.450621099017178	6.33383618454596	-0.168040611821493	0.268949361608295	-0.624803906641101	0.532099766356717	0.738809129062502	-0.545429925953794	-0.530509034476187
AP4B1	0.0945807922994695	0.129106337961115	0.463814296446262	22.6593877451358	0.161033570770473	0.212581897990642	0.757513091625335	0.448742525618463	0.676489828705592	0.150210570801213	0.266317771594625
DCLRE1B	0.276552460669138	0.208288872227262	0.184265611376628	3.4661205939041	0.431647008335384	0.3761831405351	1.14743847297726	0.251200448199201	0.486710365772818	0.77082081898208	0.921586560644734
HIPK1-AS1	0.0265941768966006	0.0946818151099673	0.778802856912226	13.6310677916943	-0.0151838033926925	0.192666414120488	-0.0788087714301725	0.937184727157629	0.972385766445321	-0.0816562392147153	-0.160378501940534
HIPK1	0.18711492693808	0.0645545213129846	0.00374884765295465	91.9228434463819	0.249776237703031	0.111827654227109	2.23358201895002	0.0255105881249483	0.119334495524247	0.46579613847655	0.481201039850756
TRIM33	-0.0542201540444282	0.0383327817455982	0.15722713215922	301.107232750662	-0.094949367251138	0.0662852947859268	-1.43243486444141	0.152019406706541	0.364977363056704	-0.357271682163758	-0.353524433302074
DENND2C	-0.308218482137701	0.0899915005756887	0.000614859957758917	20.7194116764578	-0.472227090632388	0.173389760563235	-2.72350044834491	0.00645941279344466	0.0483103486142888	-1.2235272198954	-1.26707225694373
NRAS	0.057050418536442	0.133030632443979	0.668031120950607	13.5181319602162	0.0962798891802328	0.241099016463556	0.399337544351974	0.689644506664024	0.842652451872441	0.0222140822045551	0.109521912142912
CSDE1	-0.0123170743638124	0.043258332969048	0.775848716199011	165.953315585925	-0.0259753278191317	0.0777517368524294	-0.334080354609083	0.738318924008146	0.870207285254699	-0.21436217920036	-0.186509314979784
SIKE1	0.114687619149324	0.0656810759773404	0.0807885713392374	41.7234557593069	0.178851484106231	0.125667847351883	1.42320798736552	0.154675870841553	0.367844347966729	0.218784447785559	0.309462423242315
TSPAN2	0.611068603335194	0.248350136273445	0.013873875661769	16.0631198180288	0.718578654255742	0.406775870085945	1.76652232125745	0.0773082601441673	0.242814396273035	1.91168053731332	1.61636858571431
VANGL1	-0.0264104539543134	0.0999996358222704	0.791698624887959	19.7781028309193	-0.0830288013721528	0.195226432106646	-0.425294876703974	0.670621727890275	0.829846191633189	-0.262427330680973	-0.324659736712714
SLC22A15	0.0523664918211482	0.0739066695004662	0.478604436007445	300.153820030876	0.0132777243264645	0.122494396221867	0.108394544860773	0.913682728211363	0.96113669902799	0.0062396563651755	-0.0914611895894999
MAB21L3	-0.0718288496617984	0.263878725011475	0.785465151224028	3.24314906967769	-0.167236911085385	0.481014526606809	-0.347675385741703	0.728083984098003	0.865002325283732	-0.417325739232891	-0.528562937442548
ATP1A1	0.616198916077588	0.222238855254988	0.0055595465583747	23.4430825039423	0.876545222809876	0.357588207783933	2.45126993488419	0.014235315487473	0.0805785646275002	1.92917735257488	1.99887199359493
ATP1A1-AS1	-0.103133828786798	0.0519981807505446	0.0473213996744209	169.326693725699	-0.149680133532226	0.100313032190251	-1.49213048657872	0.135664941095578	0.341600993651068	-0.524090660597435	-0.486050605200653
LINC01762	0.359022120037465	0.261043356175685	0.169027544197102	4.58507432930389	0.508098931389058	0.411366957153955	1.23514765236456	0.216775557331474	0.448258822964006	1.05208172199252	1.10670877590027
CD58	0.555242489586365	0.0847001643865586	5.54971763819064e-11	48.8294539550266	0.774690960808638	0.159327772967391	4.86224684109022	1.16060764516089e-06	0.000108901646367885	1.72128684240994	1.75224004685306
IGSF3	-0.180716212831985	0.342915754347456	0.598194377672494	4.07108089772092	-0.30109720543065	0.552468368730039	-0.545003519609246	0.585751096939672	0.777851693087949	-0.78868362195302	-0.852694930911914
PTGFRN	-0.0348433452754072	0.0778559224977443	0.654487942044245	54.1127375057864	-0.0563408661775165	0.13051546924467	-0.43167960475166	0.665974292682791	0.827487189878576	-0.291187515288582	-0.260037036766255
TTF2	-0.317732316290347	0.0802730031387105	7.55335876061828e-05	63.2001130771153	-0.48640522846967	0.129383480447883	-3.75940751312219	0.000170316224073691	0.0040236081507356	-1.25597393551615	-1.30140348341653
TRIM45	-0.155721615104186	0.0923533409113139	0.0917668504083736	14.3579874925965	-0.261042049267852	0.168944330023588	-1.54513649100508	0.122313252083728	0.321370799081488	-0.703440113235397	-0.755704574815078
ENSG00000271427	-0.190667075883081	0.125781289088501	0.129554251855213	8.50797865801624	-0.225994043981678	0.230001756321468	-0.982575296798219	0.325816507468448	0.567992551290332	-0.822620814720903	-0.670838633976557
MAN1A2	0.136764068268242	0.0522829051323707	0.00890064919529569	188.537330133223	0.175342669070199	0.0950161878786554	1.84539785256517	0.0649796853047146	0.217166388387388	0.294075676851016	0.300966108349933
TENT5C	-0.217151848925392	0.280147737359507	0.438260877807016	3.24815358352707	-0.343160182705998	0.532556327870485	-0.644364107132444	0.519339353804812	0.729899157899552	-0.91294653255414	-0.95454706520014
GDAP2	0.0186523623355792	0.0749158954876873	0.803378289466261	92.3126617655404	-0.00226685085893754	0.138364471442149	-0.0163831859097248	0.986928693650716	0.994256379719153	-0.108741617668845	-0.129101134781037
WDR3	0.108572289233275	0.0933243018900448	0.244672479729806	16.2197346061138	0.124430562565789	0.165736732008703	0.750772390994505	0.452789647833746	0.679393691532447	0.197928253791683	0.177686515594557
SPAG17	0.117701124246669	0.139322962363793	0.39821816323462	116.143125266936	0.0549493331711968	0.235859132133271	0.232975219887386	0.815780648019659	0.910842859066711	0.229061938579118	0.00944327735482065
WARS2	-0.113772872127419	0.0520077488501191	0.0286977415090473	85.945236101307	-0.174870097544998	0.0905871297868348	-1.93040775170263	0.0535563352166266	0.192088123526728	-0.560374876636039	-0.547046087773116
WARS2-IT1	-0.638285270735169	0.203138789482379	0.00167732612156065	6.66456571878219	-0.92816441613265	0.373090098669858	-2.48777552511242	0.0128544839675929	0.0752478150315338	-2.34921251707916	-2.37108801407567
WARS2-AS1	-0.00149004852805048	0.0629904823886397	0.981127690994998	310.763826857298	0.00231023207357203	0.113797782009545	0.0203012047579122	0.983803094728099	0.993041826608741	-0.177436853125189	-0.11801809464247
ENSG00000227712	0.10313591671701	0.1925398200266	0.592193421398021	4.54306869121175	0.182191602303848	0.378922516980043	0.480814926903497	0.630648040370086	0.806947557028925	0.179387628612223	0.317550252236809
ZNF697	0.233842972046786	0.299362357429472	0.434722004369296	3.2772713064909	0.216075010938333	0.525603021585514	0.411099255644554	0.680999755768392	0.836685341434814	0.625161076610811	0.399596215455037
PHGDH	0.170886127320541	0.114898624852892	0.136941562576737	140.465236683036	0.258265363948698	0.180996087267756	1.42691130978227	0.153605460466959	0.36655041496238	0.410448185421251	0.501756779895104
NOTCH2	0.0221329321433501	0.0272346953920756	0.416404922375234	501.26414302613	0.00711932591035219	0.0575910015351187	0.123618720296275	0.90161716952733	0.95550152793004	-0.0968712132725772	-0.106373258660889
SEC22B	0.0881281027748061	0.0504778833278249	0.080832577715583	69.8980184934227	0.141874516853842	0.0931816294792306	1.522558873962	0.127869105487431	0.329925198498342	0.128203819512874	0.219925655326248
ENSG00000290569	0.707404200517997	0.182712602423395	0.000108089075867484	112.091019791911	0.988630362464029	0.271256182043158	3.64463716556599	0.000267769297381551	0.00556735698630325	2.24023090678521	2.27027719206764
NBPF8	0.128477658701685	0.0841692916905018	0.126905393117602	41.3341541063529	0.116946760347281	0.142738227623534	0.819309320946052	0.412609955944103	0.646422264312429	0.265815064945309	0.159565087252566
ENSG00000290999	0.238383980712372	0.0968225723513544	0.0138137583991517	198.486964045803	0.313312944567927	0.155570112255427	2.01396617914311	0.0440130844653442	0.169011758450021	0.640648083682789	0.635050092367247
NOTCH2NLR	0.369388213488285	0.223102257341176	0.0977845798243149	5.18386496346545	0.485562449793197	0.395350822190667	1.22818120651087	0.219378951995883	0.450719899073561	1.08743504862197	1.05213848871256
NBPF26	0.30677803411832	0.220295312157038	0.163747949257901	96.4711074042166	0.404971446471003	0.32743743166138	1.23679032179133	0.216164936048843	0.447514287450136	0.873904451768251	0.856993821727577
LINC00623	0.119317915447044	0.100886944720081	0.236932285070192	34.8911562781699	0.142092194646576	0.17500872229844	0.811914930755668	0.416840446449614	0.650507051726124	0.234575968302047	0.220452744686375
ENSG00000234998	-0.0814599257122022	0.190509116765309	0.668949141374031	3.50166769308761	-0.119916982334198	0.362174675473014	-0.331102615547545	0.740566976043513	0.871081984247185	-0.450172305687112	-0.413981515729925
H2BP1	0.473706405897045	0.2120655690338	0.025497993211415	3.78900575963389	0.695796441389981	0.39664936539504	1.75418518745645	0.0793987805021408	0.246705327029964	1.44320987808092	1.56120327991589
SRGAP2C	0.469174387861039	0.162625081054326	0.00391405794873813	24.4074681280137	0.609225975016965	0.265098556038534	2.29811125387046	0.021555457903667	0.105938491513344	1.42775353334723	1.35157982153111
LINC02798	0.063037454522112	0.219560990766788	0.774030541938379	5.6083727509613	0.116625764379664	0.389719134014442	0.299255936392752	0.76474477250629	0.884378505371817	0.0426327326583515	0.158787821197772
ENSG00000290735	-0.281800514943805	0.160313211796513	0.078779473669538	7.34234057837652	-0.448758466870752	0.285554553204061	-1.57153322135985	0.11605884401572	0.31058000511249	-1.13342934189314	-1.21024486207621
H3-7	0.139953016173125	0.142937446030357	0.327520331145998	9.87825017024208	0.170365754903594	0.284757052205829	0.598284585346986	0.549650060211528	0.75063083616592	0.30495151136095	0.28891490886589
LINC02802	0.342930946157485	0.131359047681274	0.00903734515919859	22.6936869122731	0.382473098813312	0.221994201427688	1.72289679799541	0.0849071894998495	0.257154893075685	0.997203138394058	0.802515872820303
NBPF15	-0.085771057090145	0.0857045106692509	0.316934890893991	61.1047254946328	-0.182278256908787	0.145763027070962	-1.25051091879457	0.211112969226011	0.44155962412186	-0.464875321482792	-0.564984352994095
SRGAP2B	0.142697562143439	0.0931911831535515	0.12571142744909	31.6025224516734	0.147225585209591	0.168362726203382	0.874454747375275	0.381870653877251	0.620395898350896	0.314311723151284	0.232882839245673
LINC01145	0.0944244460046525	0.118741582393411	0.426491589552736	20.2714761131708	0.0637609130044275	0.209878319121669	0.303799426597582	0.761280703614774	0.882684964448716	0.149677355308396	0.030779812964049
NBPF20	-0.186380423380271	0.102047454806895	0.0677886278061371	28.3059454038815	-0.309921269304822	0.17615916666647	-1.7593252464211	0.0785222808321108	0.245090516543429	-0.808001283573723	-0.874061695627516
NBPF25P	-0.119615502344164	0.194517503924484	0.538598051328402	8.18330888059941	-0.22468460331637	0.325536462091097	-0.690197963918079	0.490069703605974	0.708765807885704	-0.580301034489781	-0.667667928165307
GPR89A	0.0531300333291617	0.095210030388893	0.576824041632565	42.6695875921712	0.0703589630336486	0.164527051578745	0.427643736142525	0.668910518631155	0.829096693219599	0.00884369736249178	0.0467564632429275
PDZK1	0.315009323649559	0.161735458915684	0.0514529648279224	4.51245254840608	0.469383582405058	0.293831149041942	1.59746025544099	0.110163150273149	0.300659209027879	0.901977078043528	1.01296265569768
RNF115	-0.0630631912386788	0.0435998525061223	0.148062697905961	518.143221609828	-0.0995617445566177	0.0700449962288092	-1.42139695791244	0.155201390367488	0.368574404250096	-0.387430659970389	-0.364692935941116
POLR3C	-0.188722104058649	0.0627811034837469	0.00264679783130578	66.2145953840477	-0.287217030848926	0.104335365032834	-2.7528252837237	0.00590834184780111	0.0455429371608666	-0.815987532422178	-0.819085198624364
NUDT17	0.427693001344061	0.113853548050582	0.000172293287626603	10.2050370221214	0.638043110616577	0.218201229175948	2.92410410805747	0.00345449189282397	0.0315910011294604	1.28628220535517	1.42135820991481
PIAS3	-0.208378866243558	0.0569534828395454	0.000253443029793823	38.4174995979501	-0.320586831411779	0.123720318279486	-2.59122216843613	0.00956357287148002	0.0617964585689701	-0.883026474073394	-0.899887500987561
ANKRD35	-0.182733826846137	0.115300780778031	0.11300163232502	24.7835272071115	-0.269346113025337	0.184233564201481	-1.46198177402015	0.143746204425809	0.352942976497794	-0.795564648792387	-0.775812200849935
ITGA10	-0.25831025785595	0.271155229023515	0.340778221994177	4.05914695718154	-0.396616562718095	0.485433649594399	-0.817035578496639	0.413908096147615	0.647429922767128	-1.05331635281228	-1.08398741270368
PEX11B	-0.0602088855468462	0.107055050923353	0.573836361488522	23.3655682238015	-0.0979754909264193	0.177340659384531	-0.552470546046507	0.580626008862303	0.773877754491522	-0.377696115138972	-0.360851949681381
RBM8A	0.027896415895986	0.0909445594800332	0.759040596877846	18.7642014626091	0.0118353367221735	0.200025158898461	0.0591692404463054	0.952817309270721	0.98029457183708	-0.0772149826397764	-0.0949538157772808
LIX1L	-0.0109702963229871	0.109870585136074	0.920465446945211	31.2880808916181	0.00134909662075333	0.187755997296929	0.00718537165350723	0.99426695222654	0.997562371033425	-0.209769023234657	-0.120345407247302
POLR3GL	-0.0155629180295123	0.0902164402115557	0.863039389292515	29.2665431290848	-0.0396460202449483	0.156676901620296	-0.253043172509435	0.800234851694446	0.90387187928578	-0.225432055412266	-0.219611802986103
TXNIP	-0.685012461795351	0.191285362405939	0.000342147572754486	222.054594911753	-1.015434483465	0.291407168277939	-3.48458992778275	0.000492891801133513	0.00854981384564638	-2.5085745425003	-2.58240550021297
LINC01719	0.303952931086608	0.0922095911724855	0.000979580531212128	68.4845705143648	0.411234890440637	0.151414793525426	2.71594922045435	0.00660860533868162	0.049036016347675	0.86426950194691	0.87216025020281
NBPF10	-0.0710442503457327	0.0886679549629036	0.422993122524421	63.2929930083324	-0.136173919716918	0.146887061185618	-0.927065451631837	0.353892552477826	0.596331822554389	-0.414649881058766	-0.453346388990822
NOTCH2NLA	0.130676479913098	0.0633818609042413	0.0392331544037887	126.185422248694	0.1344411243545	0.106622761895346	1.26090453824915	0.207343242932076	0.436589285400481	0.273314094821479	0.201926290086267
ENSG00000276509	-0.586626292524989	0.200999073572806	0.00351660968295829	6.82695864887132	-0.90130813994437	0.359958557578373	-2.50392196815082	0.0122825119748364	0.0730036421726545	-2.17303074342712	-2.30605768988097
ENSG00000290578	-0.25678521152952	0.15752843158869	0.103082892114796	7.2410956824276	-0.47112114315468	0.312764802768034	-1.50631125684591	0.131987289737642	0.335892418739568	-1.04811521690132	-1.2643942936061
ENSG00000287978	0.624534561881852	0.16306277669261	0.000128130079348903	7.60774984400826	0.911517115195233	0.318719953839526	2.8599311220225	0.00423733028806228	0.0360546540947081	1.9576058835527	2.08355363313342
ENSG00000291242	-0.328527439776712	0.126449110929289	0.00937411799075581	124.692466195224	-0.560281732890582	0.208221535098467	-2.69079628399448	0.00712817076144428	0.0515676495539943	-1.29279045935219	-1.48028952849525
ENSG00000289321	-0.174218367250258	0.113042672291084	0.12327457308921	30.3010098848931	-0.318808634269862	0.201678666203709	-1.58077520181458	0.113929446511246	0.306878357358067	-0.766522866956123	-0.895581738870348
ENSG00000290557	-0.00825806847521058	0.103656572564384	0.936501643438153	22.1988335978401	-0.0759868439442531	0.183512169751079	-0.414069781025005	0.678823003060278	0.834970994122353	-0.20051903166832	-0.307608200182067
ENSG00000291243	-0.403895617393408	0.140699289408489	0.00409654563173452	7.61735762565749	-0.655687145501426	0.285207610643964	-2.29898193817817	0.0215059649643835	0.105782576222498	-1.54983191989767	-1.7113061023686
NBPF12	-0.0494298934291019	0.0672573925280232	0.462378341984574	142.53898912261	-0.102717260698481	0.11663355790615	-0.880683591776676	0.378489100177705	0.617389060352473	-0.340934606969781	-0.372333765826404
PRKAB2	-0.140998166083084	0.0836752576174474	0.0919762202438916	50.2381993999451	-0.233445119240097	0.145594727946073	-1.60338992031747	0.108848595014575	0.298531312493906	-0.653226124250574	-0.688880816602962
ENSG00000237188	0.0237446392141328	0.0829424356048055	0.77466479464454	124.240352197742	0.00903943711065462	0.135448535283401	0.0667370606241055	0.946791029954315	0.977438600866131	-0.0913745228583237	-0.10172386300491
FMO5	0.0342443845812561	0.155210825456134	0.825379435443844	21.8149171541798	0.0359227862251973	0.260807787635133	0.137736631834985	0.890448567288283	0.949677095599896	-0.0555653793993056	-0.0366279838851892
CHD1L	-0.021659289101434	0.172692706262598	0.900190276671433	4.46320124652784	0.0128551879368972	0.360865184264819	0.0356232424113917	0.971582775317248	0.98716966476084	-0.246223590698199	-0.0924843276524608
LINC00624	0.654757884368083	0.144922793076606	6.24331857396338e-06	9.01069140443681	0.872456237362104	0.260836652510988	3.34483757924072	0.000823307689067825	0.0119159443490692	2.06068183948078	1.98897084246616
BCL9	0.106365378953835	0.0577134158472881	0.0653301399388232	133.94212522106	0.123741810810388	0.101255424994424	1.22207586227802	0.221678940107029	0.45258183245445	0.190401636332454	0.176018758321382
ENSG00000289419	0.0479267177603941	0.12516663795288	0.701791470155371	7.83335157121903	0.0923128828908246	0.235391086269862	0.392168133269895	0.694933988033336	0.846163146050953	-0.00890209238284453	0.0999161237873681
ACP6	-0.0250886531610049	0.0507931875489622	0.621350415896095	202.929362690619	-0.0523084612084409	0.0860460384524484	-0.607912486724744	0.543245517454498	0.74656547720355	-0.257919359051486	-0.250272890740018
GPR89B	0.0296614947732893	0.0934246372662142	0.750870959766162	51.2875236017341	0.00272246522436009	0.161810967435275	0.016824973408858	0.986576246816213	0.994146454984065	-0.0711952211575843	-0.117019905047918
ENSG00000290705	0.381022818727627	0.179017005527534	0.0333025337353914	3.64714613307909	0.553393393324315	0.392369168046494	1.41038959834566	0.158424675067549	0.373329554915744	1.12711460593859	1.21638569176249
NBPF11	-0.00346572333929572	0.0694384469022858	0.960193529362875	89.4865258338858	-0.0319072822369259	0.119975342191694	-0.265948666234644	0.790278744016641	0.898546951343383	-0.184174847264149	-0.200873068025551
ENSG00000227733	-0.309371272798918	0.117121497106725	0.00825505465839631	45.8142003462422	-0.512820200469611	0.195839351047423	-2.61857587725273	0.00882976521392852	0.0587815758409756	-1.22745878630223	-1.36536522482503
LINC01138	-0.122414431500363	0.0638767645001268	0.0553122096796554	725.818604368492	-0.172536029579321	0.104382429884372	-1.65292214188197	0.0983467101953247	0.280471270504292	-0.58984671890226	-0.54139432892776
ENSG00000272824	-0.13799961238094	0.182092877511462	0.448539059050249	5.34831027191221	-0.167868306186649	0.311290151327798	-0.539266357996271	0.58970307855769	0.780733653301731	-0.642999624851277	-0.530091810166462
ENSG00000291232	-0.0427360647655471	0.0563142670710052	0.447921223072343	56.4295849238995	-0.0960319438030489	0.104230035113886	-0.921346171457394	0.356869722556743	0.598918741295191	-0.318105456116859	-0.356145805812648
NBPF14	-0.0556355014241665	0.0789066320486917	0.480760347234294	124.575414175205	-0.115235512501328	0.128703583679747	-0.895355896134706	0.370596869022665	0.611088037877256	-0.362098692304793	-0.402645711063449
NOTCH2NLB	-0.0607826164693503	0.149555131261382	0.684431963704342	8.09205014940044	-0.168963798446536	0.276180120986831	-0.611788414904027	0.540677755634544	0.745038215975491	-0.379652811438975	-0.532744457030598
PDE4DIP	0.263009746229338	0.0603761816438495	1.32349635221327e-05	1377.02527017962	0.356747137441108	0.0980539049903423	3.63827567577493	0.000274469546859492	0.00564099667078311	0.724633698509823	0.740222515523622
NBPF9	0.060170823273549	0.0834542770848961	0.470907380464459	64.4135495465114	0.0384645386422499	0.1391344541801	0.276455884841149	0.782197938535775	0.894686708238026	0.0328561517952275	-0.030473333756303
ENSG00000274265	0.388455460877102	0.0919211642939804	2.37920836857774e-05	337.609116598092	0.526629324586914	0.146639235594079	3.59132617169874	0.000328999579045267	0.00637994840580724	1.15246346343026	1.15157864053317
ENSG00000289614	0.321135083451855	0.100048385064675	0.00132828387128904	11.8734379502834	0.45472588102536	0.195286414056524	2.32850750638364	0.0198851711276406	0.100608826158544	0.922868842927917	0.977470204473671
ENSG00000291233	0.379197075124764	0.0828289701058323	4.69278842616356e-06	61.2427795195846	0.487003244267007	0.139259953779041	3.49708032389353	0.000470380178487892	0.00826215953316494	1.12088794878564	1.05562725726234
ENSG00000272755	0.615288016568741	0.156867800109004	8.76950536771752e-05	18.9056266642267	0.87351781734227	0.251842222339389	3.468512186829	0.000523348789405803	0.00883601206492176	1.92607075045754	1.99154137345805
NOTCH2NLC	0.0982847572982267	0.0810427676278991	0.225224752346791	126.754373005194	0.102930856251036	0.13221904588647	0.77848736209621	0.436281754170318	0.667065502053067	0.162842859430134	0.125626696804435
NBPF19	-0.0278575735277417	0.0775925109185302	0.719577136271437	108.213440848067	-0.0785991490687439	0.131072715867042	-0.599660642940163	0.548732422765503	0.750008500083561	-0.267362699168051	-0.313933688047553
LINC00869	-0.19852454283544	0.0799039535510675	0.0129719052147263	64.5831754915352	-0.295729725134498	0.142888081546012	-2.06965984800677	0.0384842092967906	0.155328356619363	-0.849418527568542	-0.839698006791819
H2BC18	0.158406867351633	0.201073850341618	0.430811117298242	22.3581703739399	0.190232439666824	0.318468572037784	0.597335047692727	0.550283709431963	0.751036760695007	0.367887952304719	0.337020496616385
ENSG00000290791	0.569076001885281	0.182980086060694	0.00187059881264027	19.5736919014422	0.821473374711165	0.302880575103839	2.7122022415255	0.0066837799839466	0.049368201204833	1.76846572238593	1.8655199193627
ENSG00000290792	0.163597263054601	0.183331029007279	0.372200044698442	16.9911161168035	0.194411895116862	0.309608763115996	0.627927624400038	0.53005135356354	0.737513023889438	0.385589679140744	0.347140713617723
ENSG00000264207	0.47408775094107	0.212717755118774	0.0258327172863035	5.62580028001784	0.623916024205318	0.372531568063048	1.67480041342356	0.0939733977549011	0.273184615313974	1.44451044670534	1.38715060038584
H2BC21	0.0571071802501827	0.197420736773904	0.772377544189915	29.6218090213259	0.0629139450681421	0.315473106200353	0.199427285025641	0.841928518763784	0.924026379243843	0.022407666742013	0.0287289478667055
H2AC20	-0.0283926429762295	0.181951815740991	0.875997672562271	3.41118705378577	-0.020832303991697	0.384709438483504	-0.0541507483513179	0.956815060190582	0.981828036483988	-0.269187541387695	-0.17405589424139
BOLA1	-0.0625239804452749	0.10686317078708	0.558490928184125	13.3481405856114	-0.139834434223178	0.195638694340558	-0.714758574189629	0.474758236861741	0.696481907012822	-0.385591693787827	-0.462210032013877
SV2A	0.791376844378806	0.581028062241921	0.173188856067452	5.41250683399633	1.14720803774296	0.795255261529029	1.44256579395304	0.149142824999521	0.360587328762862	2.52661770432224	2.6542603459917
SF3B4	0.219872455344572	0.0934819088170901	0.0186711608782381	14.6036811141116	0.334950030943777	0.189964545361951	1.76322392320933	0.0778627304348803	0.243841551037518	0.57751494622439	0.687442565984433
MTMR11	0.568692847840857	0.103147156641226	3.51941560383859e-08	14.0403547254374	0.824044974251546	0.212162243846354	3.88403214121506	0.000102738317390108	0.00283602217710562	1.76715898420668	1.87174684191285
OTUD7B	-0.0720077629138732	0.0643311099000478	0.262999238222729	627.754741434157	-0.135639665323563	0.106966661613902	-1.26805551633608	0.204778125663162	0.433128532016114	-0.417935918821657	-0.452052734719517
ENSG00000285184	0.0399512530344919	0.0848757577018877	0.637853016314912	133.287152858376	0.0294687507810583	0.136250453931989	0.216283688829161	0.828766622607183	0.917597909600414	-0.0361022339611747	-0.0522559143679577
VPS45	0.0409173008078809	0.0345257481534827	0.235968330978202	316.131290189075	0.0426335645733893	0.0619780237110687	0.687881962357172	0.491527116288314	0.70966491004866	-0.0328075499382775	-0.020378371000579
PLEKHO1	0.140768195330925	0.0958720881788572	0.14202499320389	64.9018322369317	0.229326658964581	0.157645602281044	1.45469747107659	0.145753033020426	0.355829764939548	0.307731661391814	0.431684020972805
LINC02988	-0.0730745411100873	0.21705270452716	0.736367740447066	4.21030025638304	-0.220091424074319	0.376485412253291	-0.584594826017447	0.558820187494415	0.756559168333099	-0.421574141667213	-0.656545912100946
ANP32E	0.0326264804385523	0.0643448332624759	0.612115017707932	52.5938148970205	0.0707136381028492	0.113843108001563	0.621149925930331	0.534500982575543	0.740301477223668	-0.0610832047868076	0.0476152805477616
CA14	0.31769041076625	0.249745155548737	0.203352387692261	7.58251776434568	0.421869461912788	0.40286388217468	1.0471761817801	0.295018328402779	0.534933234868818	0.911120864852713	0.897911014220033
APH1A	0.0584584031344393	0.0666585656902207	0.380496081890418	44.7807895489811	0.0935533367705849	0.123653893601476	0.756574128365891	0.44930504605727	0.676932918520325	0.0270159817454376	0.102919783616596
C1orf54	-0.208180701795662	0.0856176268059657	0.0150357491523905	133.559690919539	-0.298215700679446	0.146232007647083	-2.0393326021972	0.0414168439371821	0.162405497449458	-0.882350638717862	-0.845717597687245
ENSG00000289041	0.464938408925053	0.232723363941561	0.0457366358873221	7.94776483134114	0.683567883202236	0.385942804257417	1.77116369488342	0.076533484569724	0.241448778376847	1.41330682325052	1.53159280459132
CIART	0.463449776138015	0.117309649525492	7.79380959744121e-05	32.4302046655843	0.690395606109022	0.190846420435286	3.61754548256318	0.000297410079723343	0.00593490952386469	1.40822987488987	1.5481255893686
MRPS21	0.11446322305488	0.0481434663916433	0.0174283503997814	96.342924894395	0.160049001331856	0.0900285164322801	1.77775895543326	0.0754434522608378	0.239243618142501	0.218019149994362	0.263933715467984
PRPF3	-0.217155304438076	0.0387069321486603	2.02042431160593e-08	167.430247819428	-0.32242270402717	0.0736615977002339	-4.37707997237951	1.20279850949792e-05	0.000626296833225448	-0.912958317501785	-0.904332919649557
RPRD2	-0.0946289743278559	0.0438318160996591	0.0308570999290048	469.055954020543	-0.165859258832946	0.0762565579598589	-2.17501633000868	0.0296288926806052	0.131275619765718	-0.495085047340191	-0.525227062730225
TARS2	-0.157473495280662	0.0741804067146975	0.03376685409789	37.0592345539138	-0.263457319944042	0.130386025421688	-2.02059476153201	0.0433217316629458	0.167039319408509	-0.709414860847741	-0.761552959527443
ECM1	-0.0213704880733399	0.184411729278839	0.907743963959627	11.8945502029946	-0.0334188373882193	0.297043156892166	-0.112504989974743	0.910423013436191	0.959810815180354	-0.245238641341378	-0.204533177894755
FALEC	0.0784658604307635	0.120293404123474	0.514215847837619	20.2948602188742	0.10201796146151	0.200832482789999	0.507975403402172	0.611470592848799	0.795112106900586	0.0952509611209937	0.123416195106345
ADAMTSL4-AS2	-0.553681815844183	0.155560884819839	0.000371899568397436	6.63044271532825	-0.856101398042678	0.294621715334664	-2.90576476031382	0.00366356761749803	0.0328635447757482	-2.06067435282939	-2.19659318106212
ADAMTSL4	-0.309995923846063	0.134538945101276	0.0212150533974199	17.9626144079284	-0.45933697454195	0.22863928745867	-2.00900282557512	0.0445368340803745	0.170473179741853	-1.22958914453255	-1.23585987208472
MCL1	-0.360860781533286	0.0852111105675276	2.28650457521038e-05	318.218156261076	-0.520644635393182	0.139323513824004	-3.73694734724298	0.000186267909451534	0.00429811997778345	-1.40306258815029	-1.38431146801053
ENSA	-0.0970296185176059	0.0603650325576117	0.107970771406296	676.028968086545	-0.150484534014328	0.0988044484128534	-1.52305423927402	0.127745136150667	0.329700597059381	-0.503272389906992	-0.487998396613236
ENSG00000288880	0.0996017905142478	0.0589954412339636	0.0913543476977014	54.1126745283267	0.09146959159491	0.11134542566817	0.821493932471967	0.411364978778104	0.645700203755999	0.167334571345402	0.0978741613805385
GOLPH3L	-0.110600863081673	0.0617512902718647	0.0732821155895653	80.0998242163952	-0.185682256373258	0.107264952882048	-1.73106174369405	0.0834407526758622	0.254482896651451	-0.549556811721048	-0.573226865365552
CTSS	-0.260323864902624	0.236014724186985	0.270027856764002	3.48620242553857	-0.23723536587622	0.441977059570232	-0.53675945558555	0.591433781081245	0.78192675102792	-1.06018371397993	-0.69805859559946
CTSK	0.126553513167809	0.133482124889925	0.343081940168583	11.492728829152	0.199214782421558	0.248062702149527	0.803082368672559	0.421927127733634	0.654986397333568	0.259252810238225	0.358770520978407
ARNT	0.0103720976968612	0.0469919622671062	0.825309931047494	151.001140431657	-0.0200546777109858	0.0824046651189387	-0.243368232636343	0.807720150789139	0.907174059432399	-0.136981272437513	-0.172172934415447
SETDB1	-0.150121431820933	0.0387917196232623	0.000108864393578909	107.055617158972	-0.210464197671449	0.0737030419922342	-2.85557002781004	0.00429596479761857	0.0363630006092263	-0.684340815150061	-0.633234353577888
CERS2	0.188987476612958	0.091422356284274	0.0387161552852742	30.5821517881186	0.281547512025005	0.162337072575865	1.73433897481075	0.08285795595427	0.253419889580996	0.472182426676621	0.558132638809308
MINDY1	-0.0772891317257968	0.0970453672911423	0.425786398781455	36.1094509289533	-0.116963130010883	0.162102619856728	-0.721537567463494	0.470578835587177	0.693657715897042	-0.435947907382668	-0.406828998647446
PRUNE1	0.135589767670563	0.0514155672206019	0.0083609665923895	48.5382294912896	0.15853337728957	0.0919639027399292	1.72386526198107	0.0847321697307981	0.256885741582542	0.290070751293682	0.260263753104766
BNIPL	0.379996476242928	0.10456092710047	0.000278832556597002	11.1392617667183	0.517011889570697	0.202306771759614	2.55558370623908	0.0106009860287714	0.0665729994633818	1.12361428817014	1.12829079106955
C1orf56	0.219992935580307	0.108263984429396	0.0421531704357179	26.7087804384673	0.345254269521654	0.185003618584992	1.86620279193643	0.0620129986248183	0.211647650571232	0.577925841336084	0.712393455325948
CDC42SE1	-0.155700126631724	0.0918113510098685	0.0899104799143572	89.0367225243154	-0.223462647604443	0.142900892713308	-1.56375963341783	0.117874027367546	0.314144743543835	-0.703366827287384	-0.664709060169569
MLLT11	0.563559437487099	0.31249954281925	0.0713265415662103	7.08474866051505	0.831248771253844	0.494234824748406	1.68189032749159	0.0925901086375945	0.270648009863738	1.74965160461181	1.88919026002518
GABPB2	-0.108597784222539	0.077308318186936	0.160099771227711	238.595973387783	-0.178940249089658	0.129930034324859	-1.37720466264375	0.168448980691113	0.387543320255478	-0.542725356698238	-0.556901634112276
SEMA6C	-0.135827742047412	0.124323482509582	0.274598064387285	19.7840685276946	-0.192514765397066	0.207470873250884	-0.927912252840755	0.353453088028671	0.596001054535447	-0.635592510332937	-0.589771239342291
SCNM1	0.100767139523808	0.100141155629954	0.314294837462078	19.0171460970827	0.155867495673069	0.175778095137766	0.886728778980725	0.375224940180174	0.615043817145549	0.171308967714463	0.253808534050182
LYSMD1	-0.151075111846595	0.120821429517789	0.211153475539861	10.1613599079645	-0.283950454530952	0.232148890734096	-1.2231393983105	0.221277050083875	0.452155122460391	-0.687593319249813	-0.811175445407822
TMOD4	-0.183952205745848	0.176126480068708	0.296285370809726	3.87609578693722	-0.202538516153935	0.315967998897575	-0.641009585972628	0.521516454894901	0.731507412583281	-0.799719902399184	-0.614042949865231
VPS72	0.150172492585518	0.0646089771952404	0.0201078898601492	28.0328774912623	0.240654140723027	0.154353462070296	1.55911074163939	0.118970171715187	0.316125945638711	0.339804803905863	0.459112611813063
PIP5K1A	-0.143454184269402	0.0517026562264155	0.00552696581124998	294.071681464535	-0.233681564715553	0.0871413816995942	-2.68163712989005	0.00732628808179807	0.0524568714390983	-0.661602318576886	-0.68945335040532
PSMD4	0.107890865960313	0.0573845064839063	0.0600890953522664	83.0244421561424	0.162921621922423	0.0983060425592038	1.65729000660671	0.0974608567557232	0.279353378535904	0.195604275172717	0.270889536408433
ZNF687	0.0106015554584088	0.129253069629224	0.934629463905429	17.5418418712233	0.00862424811196994	0.224283397821051	0.0384524587898877	0.969326935815283	0.986617602647801	-0.136198711945449	-0.102729209948666
PI4KB	0.00735356642455392	0.0520802443194622	0.887714434794551	160.063478494498	0.0132017827918435	0.0815253248415778	0.161934746258264	0.871357240361018	0.941067927244832	-0.147275904886795	-0.0916450759399985
RFX5	0.240886177485408	0.113712405522844	0.0341428299209989	12.0540265334861	0.342948407731114	0.225974952961812	1.51763902696362	0.129105422726203	0.33182081592891	0.649181769031855	0.706809995477092
SELENBP1	0.180337015213014	0.0752215314295506	0.0165113386853197	92.6041094448447	0.272049235717347	0.128443786603979	2.1180412296325	0.0341715760843285	0.143770164632769	0.442680224249198	0.535133322625352
PSMB4	0.0880930207115719	0.111162475941513	0.428086187836632	43.3238337334709	0.118878158265799	0.193625853361745	0.613958085667946	0.539243024959397	0.744163950530104	0.128084172931813	0.164241812793728
POGZ	-0.139671613836554	0.0287297012900471	1.16455107841843e-06	902.458535576962	-0.206941982580007	0.0549866163508303	-3.76349730741128	0.000167553531856407	0.00398469517836942	-0.64870194789763	-0.624705591523383
CGN	-0.0626911870908174	0.174379041137085	0.719212834729938	11.3251396687339	-0.095789957684214	0.2974226539288	-0.322066784150024	0.747402101087348	0.874458010181463	-0.3861619482605	-0.355559855785618
TUFT1	-0.187926995070134	0.157655594178374	0.233257447957379	6.71838073061075	-0.352508852784548	0.284567909537574	-1.23875124696027	0.215437633798612	0.446837317343307	-0.813275831248506	-0.977184121869328
SNX27	0.218281545355757	0.0521521195316968	2.84566716928409e-05	139.875601539499	0.305974415922917	0.0901302236384247	3.39480369149414	0.000686778248522651	0.0105191179315208	0.572089183786546	0.617280432361091
MRPL9	0.0977638374509188	0.110076217935384	0.37446180716842	13.0531618875541	0.205479578321469	0.211599798562511	0.971076436354762	0.331510216841997	0.575092857146107	0.161066274104427	0.373940223044647
TDRKH	-0.591780525840645	0.211338227015203	0.00510775253687496	7.63131711354283	-0.941210571840549	0.354013362319601	-2.65868656955053	0.0078445903746104	0.0546215922380279	-2.19060913926132	-2.40267823638466
RORC	0.741346122382456	0.205535070055227	0.000309867267103877	7.52578693266343	0.91370111945944	0.36716490613315	2.48853064167329	0.012827218308271	0.0751621125281232	2.35598906156151	2.08884202473128
THEM4	0.144452680764505	0.0850813068637963	0.0895418811892942	94.5989413241155	0.192944571382571	0.134201719118853	1.43772056460539	0.15051335577301	0.362286864434765	0.32029751540546	0.343587706586124
ENSG00000285651	0.526102488751986	0.149847715467181	0.000446568320858983	4.48468004599849	0.500448543411592	0.333761490008192	1.49941967061361	0.133764793710731	0.338966971576851	1.6219055304077	1.0881839734704
S100A10	0.568930159886862	0.167066446520492	0.000660641885613178	57.9410195277795	0.864138334441372	0.272186391101343	3.17480360037408	0.00149937947567874	0.0178645213046179	1.76796833155776	1.96882970600468
S100A11	0.0766492229150112	0.26723088561352	0.774244244627983	3.18962629901555	0.250705740475961	0.469461286914343	0.534028571607661	0.593321766621631	0.783260163490452	0.0890553600716293	0.483451756451961
FLG-AS1	-0.171866123438425	0.102753078047475	0.0944035265296742	197.888705193468	-0.284869473187168	0.17154613893883	-1.66059973689496	0.0967938618659019	0.27819640723328	-0.758500592780573	-0.813400775559171
S100A6	0.615260748750413	0.102165821295051	1.7208561999929e-09	152.73891410176	0.927640863568104	0.174217372934695	5.32461744739905	1.01165720178657e-07	1.61323193070609e-05	1.92597775418152	2.12259599986255
S100A2	-0.219427708181156	0.139255043843281	0.115089103587331	13.0936141936736	-0.332249237369744	0.246674152331472	-1.34691549248046	0.178007451309518	0.400001645745847	-0.920708298933483	-0.92812708398186
ENSG00000285867	-0.338457296965942	0.0653068387361195	2.18848582687134e-07	45.224896847172	-0.484345919447835	0.12138937474717	-3.9900190643261	6.6067984712361e-05	0.00206379931006292	-1.32665601210456	-1.29641703137201
S100A16	-0.166798297312127	0.0858638367026251	0.0520656220800952	42.3693403295324	-0.212453927227124	0.168809430053498	-1.25854300414257	0.208195444879189	0.437712848209807	-0.74121688670612	-0.638052324511693
S100A14	0.0639245280866033	0.214056377977566	0.765219264345899	4.95081269435791	0.0805186315847129	0.394857125746611	0.203918395628457	0.838417269480502	0.922295849610805	0.0456580769327982	0.0713572878306183
S100A13	-0.0864497097226282	0.0897424679233578	0.335392574846902	96.8764453010127	-0.0940228308658387	0.159667114185809	-0.588867853880177	0.555949923547453	0.754649072805082	-0.467189850895241	-0.351280899571195
S100A1	0.300161565539529	0.124187652081868	0.0156490135047145	114.346413479982	0.542843478552454	0.197464543316705	2.74906810830242	0.00597649663389805	0.0459496931847736	0.851339135730026	1.19083991717219
ENSG00000272030	-0.253774933211552	0.13279056600778	0.0559928124273265	7.043437489626	-0.357511319848032	0.2501797680772	-1.42901771232641	0.152999142629376	0.366001163589694	-1.03784873096566	-0.989297195648844
CHTOP	-0.0749500217455777	0.0503356389501737	0.13648603289322	101.976007910864	-0.101442134255165	0.0980847053017495	-1.03422989285726	0.30102870253885	0.541427253508948	-0.427970425841987	-0.369246149158451
SNAPIN	0.0593780561989989	0.101302296235958	0.557776607210381	26.7177779736564	0.0656526534717417	0.186099059979193	0.352783369669262	0.72425085227772	0.86280150891676	0.030152437666022	0.0353605111598534
ILF2	-0.0648747041589414	0.176639555152518	0.713416384860784	20.5626446304994	-0.0965918719507064	0.289454661640048	-0.333702941260015	0.738603729889246	0.870370571897185	-0.393608783703052	-0.357501627026007
INTS3	-0.18652640964091	0.0385641518907461	1.31957774054419e-06	218.526254846173	-0.281232987695884	0.0728550984354773	-3.86016893443569	0.00011330866232681	0.00302495173267089	-0.808499166404924	-0.804595316873475
SLC27A3	-0.292123499961882	0.15316953964754	0.0564959155914815	19.6922980552077	-0.40292451702572	0.253869201129118	-1.5871343007882	0.112482230730797	0.304614502024569	-1.16863564819035	-1.09926161940138
GATAD2B	-0.0764281789323679	0.0445720525759756	0.0863982665949188	298.506084021352	-0.137559783180412	0.0797597878528915	-1.72467589099066	0.0845858982003135	0.256616907740465	-0.433011647405558	-0.45670214649379
ENSG00000284738	0.0584474039735832	0.236856204736644	0.805091462768343	4.88884594141852	0.0672755423945868	0.419859251006384	0.16023355977826	0.872697094042075	0.941407331407196	0.0269784693567794	0.0392902068497819
DENND4B	0.237920280046469	0.0623795657326464	0.000136694505357461	84.3898525566711	0.350712749371276	0.103299688349356	3.39509978176484	0.000686035929059244	0.0105191179315208	0.639066643077634	0.725610727584492
CRTC2	-0.00598505240351967	0.0693897404519409	0.931265538936536	38.059114127159	-0.00640021984726229	0.130768107414789	-0.0489432780957912	0.960964499236507	0.983655774665522	-0.192766961903781	-0.139109757102414
SLC39A1	0.320936433818611	0.0933488357515618	0.000585954986635369	24.8822494682343	0.440788364511653	0.17943379831034	2.45655148953201	0.0140277698268939	0.0797464154875903	0.922191352858762	0.943721623285377
CREB3L4	-0.224152748707552	0.114552464221328	0.050374594455152	17.9232988384641	-0.353271939296639	0.196151487360014	-1.80101585795395	0.0717003805246837	0.231316617805428	-0.936822942493238	-0.979031874808789
JTB	0.232875263546588	0.0985362163887408	0.0181107070252007	54.1706514369215	0.335642288621166	0.154640223282039	2.17047208997498	0.0299711007462379	0.132071023767039	0.621860728716792	0.689118812567215
RAB13	0.173529460056078	0.0750976444491823	0.0208484501288972	19.1831431881484	0.213161764440887	0.146728505736772	1.45276313808643	0.14628952990752	0.356249114282562	0.419463211769714	0.39254202213129
RPS27	0.34185082833073	0.180704515198562	0.0585220395227689	114.551321548281	0.542720586902645	0.276072432495007	1.96586302369202	0.0493144353311395	0.18159913711632	0.99351942104106	1.19054234487394
NUP210L	0.851727951998301	0.239209265479172	0.000370011656565151	55.1222599055861	1.18090335893344	0.33372888360924	3.53851109967498	0.000402390363594205	0.00744734911273835	2.73244378820272	2.73585087051192
TPM3	-0.0921321097003806	0.0600463503808059	0.124943603996277	56.7960663463611	-0.163618725965988	0.10682778841981	-1.53161203078549	0.125618201914009	0.32681077291639	-0.486569547152637	-0.519801791643282
C1orf43	0.128967541214987	0.0717090591017479	0.0721004616655176	126.549854096335	0.196168614543247	0.118833659937608	1.65078324311684	0.0987828429576915	0.281291705233478	0.267485798147261	0.351394469165071
UBAP2L	0.0996912445222677	0.056167283587144	0.0759145976448053	122.850911313119	0.129476864957137	0.0961952152310077	1.34598030313883	0.178308868921807	0.400430272450069	0.167639652211097	0.189905733113517
HAX1	0.292691539507263	0.0859356347048687	0.000659368824901633	30.7296447534838	0.472961729563171	0.159520709770569	2.96489233431452	0.00302788878457315	0.0288776083067744	0.825862781353889	1.02162685277687
ATP8B2	0.181473286481445	0.0773944673552214	0.0190381199732079	154.406403728897	0.259956287915761	0.123382460757399	2.10691443759499	0.0351249969102162	0.146265433624729	0.446555451641568	0.505851217001566
IL6R-AS1	-0.0407245411596471	0.262866753836365	0.876880716402101	5.82497602064335	-0.107914276027046	0.456233154886055	-0.236533173600674	0.81301896864854	0.909421722442395	-0.311245200476716	-0.38491792266528
IL6R	-0.457384805865073	0.100606869977622	5.46080441591784e-06	124.934893847727	-0.682913479424645	0.172065168368689	-3.96892343696982	7.21980725297973e-05	0.00219295506017378	-1.7322555841406	-1.77723249176255
SHE	-0.182209791377063	0.159918988844039	0.25454132096561	11.0150566909165	-0.295462739532978	0.28489551953244	-1.03709156261172	0.299693187004529	0.539931481472774	-0.793777437709302	-0.83905152251751
TDRD10	-0.242904668218675	0.188693192222582	0.197989887824395	17.8333215195871	-0.371422638747168	0.301740630437351	-1.23093346165817	0.218347751329176	0.449708572784186	-1.00077593872573	-1.02298234140935
UBE2Q1	0.115491792868718	0.0769816986754823	0.133549657795807	29.1259974739703	0.195860844028059	0.142267154261021	1.37671161727681	0.168601425555983	0.387744200415897	0.221527064018323	0.35064922748525
ADAR	-0.0859822691003466	0.0558064862315752	0.123384512345657	210.994212222848	-0.119657804610744	0.0982529760057902	-1.21785425210624	0.223279363559702	0.454383549975296	-0.465595655253672	-0.413353937607698
KCNN3	-0.146641125183042	0.0471876114310883	0.00188600938974758	1750.9295655881	-0.217935865110763	0.079975777012677	-2.72502341648044	0.0064296926763353	0.0481788772255525	-0.6724713082887	-0.651326398522886
PMVK	0.186019810343532	0.0791495157472288	0.0187616584560696	66.3143241386147	0.274651426313162	0.138846813273527	1.97808952065829	0.0479186085563523	0.178498042156506	0.462061268166138	0.541434318968847
PBXIP1	-0.0214839821278368	0.0585194046854847	0.71352519777345	512.598112293377	-0.00514128946863568	0.102193080474967	-0.0503095654298733	0.95987570131325	0.98299503909017	-0.245625710240396	-0.136061357909366
PYGO2	0.00515896517801262	0.082244582503782	0.949983807260623	26.9280467813769	0.0270296681735927	0.155560367802686	0.173756777226686	0.862056614356906	0.935910189237914	-0.15476054266847	-0.0581619577668698
ENSG00000271380	0.309509825410808	0.184852214109855	0.0940591548683355	6.39570048149401	0.478949970184188	0.31450202023892	1.52288360443707	0.127787828396068	0.329763128905329	0.883221164019111	1.03612689836065
SHC1	-0.12372919300041	0.0864806391766056	0.152511762201632	65.0849388529237	-0.172696067931736	0.145296770005698	-1.18857472141303	0.234607060109293	0.468374926621056	-0.594330683181718	-0.54178184899451
CKS1B	0.211900729016726	0.121166727524665	0.0803193806658865	8.02233833780197	0.238099978274459	0.26262421679189	0.906618518212033	0.364608565576751	0.606548899143141	0.550327554367851	0.45292791178571
FLAD1	0.025059286386616	0.0694714247796071	0.718313571383507	34.9896217145396	0.0453493013955151	0.125346281711059	0.361792155111961	0.71750735491853	0.859008000995103	-0.08689094849043	-0.0138024315541636
ZBTB7B	0.287350778096524	0.0794663621858956	0.000299184378985146	45.0728350506213	0.428873767397628	0.135249378460865	3.17098512598137	0.00151922921916093	0.0180288597037969	0.807648235681538	0.914871379582848
DCST2	0.265177659392633	0.174101247636716	0.127727871241878	3.78107167868473	0.343943758107364	0.347204386841501	0.990608906863767	0.321876586803707	0.563876001992565	0.732027317188828	0.7092201567817
ADAM15	0.0523259163958383	0.0925524811800021	0.57182565142111	42.0880898506499	0.0997921237590675	0.163861849413201	0.609001571240828	0.54252339742784	0.745974892452168	0.00610127479733473	0.118026507184615
EFNA4	0.129647283751135	0.185999133715266	0.485782984606701	3.68637247551143	0.138941246146432	0.369853911987005	0.375665206297219	0.707165807690334	0.853607821394253	0.269804044651441	0.212822974980082
EFNA1	-0.143388285048035	0.271564710606689	0.597493923127739	32.1791965514739	-0.197265090117437	0.414421385539388	-0.476001232080936	0.634073500136929	0.809831095316317	-0.66137757077689	-0.601273770610221
SLC50A1	0.225350899808978	0.152387092585824	0.139192254310123	11.0467665947009	0.328556627504468	0.260091152667628	1.26323646204272	0.206504212752785	0.435438635155222	0.596199056828866	0.671961451050589
DPM3	0.196493467340662	0.130972061127158	0.133544451114501	10.4522262489957	0.302013164801306	0.271571002448106	1.1120965128043	0.266096655930711	0.502441624156889	0.497781437830934	0.607688579683935
KRTCAP2	0.31918939301661	0.134363602834541	0.0175221339293993	28.8873168059602	0.466687982962694	0.229002835642304	2.03791355532229	0.0415585787213199	0.162720137128696	0.916233109823316	1.00643547730529
MUC1	-0.0942731067787392	0.14215540089015	0.507222090170021	43.8543455694592	-0.141252450348756	0.22242010617685	-0.635070510381123	0.525382429149671	0.734509588241529	-0.493871369134372	-0.465643644615757
THBS3-AS1	-0.0937283496959355	0.0802410471007793	0.242772549620913	198.262472246508	-0.131588228504431	0.125944672217386	-1.0448098056685	0.296110882010836	0.536308726570686	-0.492013487457592	-0.44224250459098
THBS3	0.0690177270070253	0.0887116192295931	0.436568433423656	38.0583195765498	0.0764134089531972	0.145699357563325	0.524459477592314	0.599958997324435	0.78759777230536	0.0630283163462016	0.0614168196604479
MTX1	0.208553380509943	0.0949046712082151	0.0279844817075775	23.3684096896825	0.323843440818277	0.174074117243065	1.86037675185269	0.0628322414861296	0.213140329143832	0.538911498197377	0.660548846561256
GBAP1	-0.0763980242456154	0.127640759541456	0.549480074310355	19.8226838550441	-0.16154997221387	0.209469787784503	-0.771232806041071	0.440568952240467	0.670692250853627	-0.432908805530243	-0.514792469940002
GBA1	-0.108006996541884	0.168129006177379	0.520609936232677	11.0165324512607	-0.165907186932306	0.29381917076389	-0.564657460917099	0.572306773547896	0.767429910321002	-0.540710488711379	-0.525343116788409
ENTREP3	0.0833555738922105	0.0813302617696147	0.305409280307789	39.2839215305391	0.122555029884911	0.141714013147586	0.864805301627288	0.387145660791984	0.624849094630917	0.111927217991251	0.173145063256929
SCAMP3	-0.109827957955671	0.0894314834430485	0.219421379625026	60.9283877143717	-0.148129156268706	0.142590788024285	-1.03884099612015	0.298878691455212	0.538901163102153	-0.546920836316931	-0.482295037840598
CLK2	-0.0458740284259318	0.0734468470400523	0.532241415966517	53.2845324109578	-0.0517510826316757	0.128385713337947	-0.403090665512387	0.686881527294638	0.84100254181684	-0.328807410017165	-0.2489232431086
HCN3	0.47468538319157	0.17862787157366	0.00787463706162329	9.1673027529558	0.724766423552538	0.306380580358727	2.36557559458873	0.0180020677221827	0.0942672763225028	1.44654865794243	1.6313517740235
FDPS	-0.122913735964013	0.091084432301873	0.177193002927112	88.0875550576071	-0.175437099269155	0.149420369849034	-1.17411768854814	0.240347889332084	0.474479197907706	-0.591549585452204	-0.54841903708606
RUSC1-AS1	-0.226116281071768	0.117264171322009	0.053822296125841	13.6808756808906	-0.352249260540741	0.215725056129941	-1.63286206461138	0.10249801019499	0.287482080084584	-0.943519525091974	-0.976555540019229
RUSC1	0.362592889164837	0.176670681899758	0.0401341125737967	15.1839767704644	0.48250677854303	0.292980582913195	1.64688995340687	0.0995806672849586	0.282482642584079	1.06425974912272	1.04473942524458
ASH1L	-0.0749085142229862	0.0246760693572117	0.0023999831123196	996.840079276571	-0.120253202458985	0.050294407127308	-2.39098558522807	0.0168032125815604	0.0900406170737081	-0.427828865377505	-0.414795645863321
ASH1L-AS1	0.117579918760749	0.145988160063779	0.420584724301871	5.13834836834274	0.298415814283692	0.308407787496732	0.96760142377032	0.333243465937064	0.576572405002121	0.228648570018111	0.598977883206047
MSTO1	-0.410618060839045	0.0451279312447172	9.11856772462969e-20	140.578611329975	-0.591284833286814	0.0814232202664294	-7.26186991072127	3.81775287667888e-13	1.13641777295808e-09	-1.57275866081596	-1.5553610557492
ENSG00000287839	-0.190322625952079	0.158247000940877	0.229094983138699	8.9047915554432	-0.305723842887871	0.280952025101065	-1.08817098854473	0.276519629611975	0.514304848029536	-0.821446076042732	-0.863897963367535
YY1AP1	0.0159126114553976	0.0524345403916032	0.761527325552239	195.003386975349	0.0276043264126482	0.0836001636295599	0.330194645730187	0.741252892265951	0.871119980605002	-0.118085475913026	-0.0567704688156486
DAP3	-0.103974512096408	0.0535565667169439	0.0522102456900738	226.389074861091	-0.151000504051537	0.0844907587206261	-1.78718366763435	0.0739078081423414	0.235881603542212	-0.526957791959657	-0.489247776778946
GON4L	-0.0902076814529739	0.0340037641512325	0.00798097984643154	338.635716144136	-0.145554355787485	0.0632683671950081	-2.30058656862207	0.0214150109486276	0.105480445543985	-0.480006328257468	-0.476060364468288
SYT11	-0.119344329971086	0.0812560830635964	0.141902420253449	370.774939033968	-0.156314470103664	0.133748519130479	-1.16871925850014	0.242516760121848	0.477178510055767	-0.579376207261107	-0.502115120438462
RIT1	0.155804883384658	0.0679025382756752	0.0217596749036487	56.8421961015608	0.218279769428235	0.119959290730806	1.81961537200203	0.0688175990664176	0.224983034839139	0.35901394499372	0.404934861750009
KHDC4	-0.326159477281357	0.0612802976133944	1.02395859893605e-07	125.625647169728	-0.496680352406331	0.110847697926879	-4.48074575923053	7.43826749395011e-06	0.000446018241093517	-1.28471457696297	-1.32628387398361
ARHGEF2	0.46468247854708	0.273891759470772	0.0897738851122696	15.2899788945465	0.672469257392444	0.420360045855006	1.59974589408147	0.109654966140645	0.299822059900782	1.41243397850049	1.50471837012146
SSR2	0.209729161590543	0.125488240726975	0.0946613904719179	24.0339458086873	0.305712557353727	0.206092718612259	1.48337388827837	0.137975101002978	0.345615597927171	0.54292147290814	0.616646362785391
UBQLN4	0.205853496330766	0.0978951894602055	0.0354837099022142	32.9290369481049	0.299531308707497	0.160275122376269	1.86885715179368	0.0616426910009841	0.210705925603364	0.529703604432868	0.60167896370987
LAMTOR2	0.392138987898854	0.111217606721685	0.000422091745029173	17.2354509322948	0.502675175066536	0.2051612235798	2.45014709064168	0.0142797867435898	0.0807334571828151	1.1650260488021	1.0935755838846
MEX3A	0.212427529443872	0.169484911629788	0.210070599563421	5.95551313554833	0.364662451853467	0.32064867250509	1.13726481074915	0.255427600587264	0.491747002963085	0.552124195277733	0.75938881612055
LMNA	0.270539370816496	0.0727915032765926	0.000201894640100543	266.400562016406	0.377006220140653	0.123606048493121	3.05006287909637	0.0022879345991886	0.0241647025082841	0.750313312405829	0.789278263483708
SEMA4A	-0.395163439024333	0.117936587709492	0.000806240782394622	66.3503225566049	-0.53358404313347	0.188298727274534	-2.8337103009492	0.00460110223138122	0.0381857276266118	-1.52005102360022	-1.41564320865616
SLC25A44	-0.0486602539469607	0.106571524321166	0.647960630289645	26.0440224205766	-0.06600156591582	0.19636910630722	-0.336109722944709	0.736788126675002	0.869725729090649	-0.338309768969993	-0.283429648293081
PMF1	-0.132185554979942	0.0576278200466714	0.0218031249181586	58.4027035433232	-0.184311120900611	0.103423311521849	-1.78210422958343	0.0747322362137431	0.237743416513467	-0.62317091393766	-0.569906770514129
BGLAP	0.0911693833211483	0.172635381718907	0.597427364993584	10.5148914402116	0.097059930635112	0.314247831393755	0.308864281432368	0.757424768485703	0.880760880601253	0.138576037845339	0.111410720119881
PAQR6	-0.365952774807397	0.11020991489251	0.000898541614488901	80.5925866443516	-0.525993115976264	0.185804646259469	-2.83089323418606	0.00464182127094573	0.038416556023675	-1.42042871573429	-1.39726238584547
SMG5	0.00039108447347668	0.0567591201325279	0.99450242016438	111.137774629445	0.00124705722792058	0.0913401842568303	0.0136528871500205	0.989106910548055	0.995105365362202	-0.171021291684233	-0.120592487473541
TMEM79	-5.01897931088215e-05	0.118393748474364	0.999661758662531	24.172107640587	-0.0171444042237231	0.198607317110404	-0.086323124813134	0.931209556145068	0.969871802801375	-0.172526247563107	-0.16512593999801
GLMP	0.122911499286325	0.110684081633578	0.266795976037089	16.5157820007676	0.180058408490327	0.194883416786329	0.923928836324458	0.355523368306091	0.597626182169197	0.246831804489821	0.312384894080269
CCT3	-0.0365045190287464	0.132128150095991	0.782332122497249	125.554047756343	-0.0396556439019272	0.199633976943309	-0.198641756824733	0.842542987229869	0.924369909203603	-0.296852910701878	-0.219635105901552
MIR9-1HG	-0.409952447976562	0.0760675966911509	7.07256671596021e-08	1187.43668607829	-0.537213807245418	0.130786572139164	-4.10756087921469	3.998594018025e-05	0.00145152213743753	-1.57048860324337	-1.42443239205952
MEF2D	0.222582965714594	0.0861633791236378	0.00978697078011344	162.761087979005	0.291536956475877	0.140625046184912	2.07315100961835	0.0381582280374352	0.154326529155026	0.586759080371792	0.582321279356901
NAXE	0.0723457663594246	0.126373905855801	0.567000943626656	82.1571511209812	0.0967647271605567	0.194620110220956	0.497197987662723	0.619049440371949	0.799495480876636	0.074378519083544	0.110695908523547
GPATCH4	0.212891520826816	0.0985160984077806	0.0306967256023525	11.9981464881491	0.343338448371379	0.211757877944624	1.6213727286272	0.104937725848691	0.29174778699527	0.553706627366764	0.707754447682891
BCAN-AS1	-0.130915526400906	0.113470875533265	0.248608086111702	13.7964358526928	-0.225106578849389	0.197119574453387	-1.14197983368019	0.253462402230919	0.489387946361536	-0.618839510270846	-0.668689708159007
BCAN	0.251071151106843	0.0761542922796565	0.000977671455256096	247.497413855066	0.390643491676867	0.130915105818851	2.9839451240822	0.00284557801436048	0.0276316142464827	0.683917390590666	0.822299825479642
ENSG00000272405	0.115779611088937	0.152839730701941	0.44873659268222	22.6665455770419	0.105380671806859	0.249754748629757	0.421936609353836	0.673071287566136	0.831240247335283	0.222508661531173	0.131558729179121
NES	0.0939842592094079	0.136768696492811	0.491971395921745	17.7554914280558	0.0952784472805567	0.241469580377617	0.394577433445478	0.693154770479202	0.844961676541994	0.148176108225868	0.107097000701671
ISG20L2	-0.0715123741020913	0.0709576100442506	0.313541724820718	28.2052382009878	-0.13016014513115	0.141072831956625	-0.922645014818792	0.356192228943782	0.598175195950724	-0.416246406513613	-0.438784514954202
METTL25B	0.0890018119384283	0.0665766508147321	0.181277409282145	57.205679300731	0.143162258063888	0.11665614795284	1.22721571538402	0.219741524267051	0.450818466269123	0.131183584801237	0.223043817642612
MRPL24	-0.100387133112229	0.13461587314361	0.455830362242399	20.4611827747965	-0.149392892542135	0.226292716564096	-0.660175434766236	0.509141254527907	0.722867285237903	-0.514723117289491	-0.485355074123423
HDGF	0.112614934357919	0.0497639264228917	0.0236367188634841	55.926068147808	0.193680904230952	0.103921228545485	1.86372800766284	0.0623599101641376	0.212061689933644	0.211715603309279	0.345370677669298
PRCC	-0.0659898681830893	0.0495224754914742	0.182688186000449	86.3280580787335	-0.104751074066301	0.0852375379179878	-1.22893125053763	0.219097583449454	0.450511753771439	-0.397412025317472	-0.377258482184459
NTRK1	-0.388831802518716	0.267920227117298	0.146697196405279	3.81630025872154	-0.692946202949214	0.425505089842816	-1.62852623738342	0.103413350520268	0.289265848127171	-1.49845712088807	-1.80152592912463
ARHGEF11	-0.0113945151100865	0.041224145611571	0.782237852486733	329.729365557066	-0.0368288514719488	0.0712260353384721	-0.517070075526947	0.605107242084763	0.790810430530796	-0.211215811787532	-0.212790254185555
ETV3	0.236764999571708	0.0954648186167518	0.0131335111131514	12.7804043732141	0.410889351619708	0.191563538289072	2.14492463069706	0.031958873553692	0.137638167752336	0.635126585218168	0.871323555592237
IFI16	0.0203163966982343	0.157745030385912	0.897521740551136	93.6882338544199	-0.0151145174678334	0.255017142862613	-0.059268633073723	0.952738144360667	0.98029457183708	-0.103066466212351	-0.160210731616602
AIM2	-0.512229459981086	0.140685368828566	0.000271625892592793	12.1764947492125	-0.739761086277404	0.254051658505413	-2.91185300906683	0.00359291668095466	0.0324252106729916	-1.91930203322402	-1.91488442375085
ACKR1	-0.174028574530194	0.191378460067104	0.363169343418237	4.51947453968635	-0.221593411631274	0.351953341569634	-0.629610193905295	0.528949652399599	0.736726256871	-0.765875583188507	-0.660182854805899
DUSP23	0.194461435896425	0.226143743366701	0.389843117910131	4.78083086961033	0.256705807262716	0.415937927190706	0.617173358045364	0.537120386490249	0.742432482216225	0.490851240673223	0.49798043814994
SNHG28	0.0181683302388137	0.110164421419414	0.869006851211883	21.3726591367888	-0.0146300580364137	0.193054673504896	-0.0757819418240744	0.939592583143029	0.973834931228789	-0.110392398157876	-0.159037651861853
VSIG8	0.493197225800988	0.147091072715345	0.000799390198836454	5.68393689898989	0.676272978092469	0.290958320357788	2.32429503050768	0.0201096869822431	0.101171551972637	1.50968287734618	1.51392877548572
ENSG00000272668	-0.500577159143078	0.125206481014823	6.38763999041542e-05	32.5754082199597	-0.729373474486986	0.201982382570873	-3.61107471455367	0.000304930793362735	0.00603776493288077	-1.87956212546946	-1.88973165284531
CFAP45	0.388676506878324	0.157141293755903	0.0133826552852678	17.0198931209397	0.446963369236923	0.275230879007793	1.62395793251188	0.104384787024183	0.290935127380136	1.1532173358045	0.958673903205829
TAGLN2	0.515338471619839	0.170816476846128	0.00255362982314018	25.5107797546887	0.752280882019905	0.274492377692742	2.7406257628836	0.006132230901841	0.0468041213277266	1.58519509408728	1.69797583395014
KCNJ10	0.196687716889318	0.0755342949872988	0.00921555255805253	302.638415858573	0.316230733350668	0.120481120242298	2.62473267773988	0.00867170202734136	0.0582242850407205	0.498443921511389	0.642115284471434
PIGM	0.197528970315409	0.10555128379513	0.0612892681178577	105.076673179424	0.285619137004187	0.166333814531251	1.71714415261321	0.0859528366179983	0.25908909161031	0.501312997242941	0.567991752952279
ENSG00000225279	0.214588378824846	0.0789730190894543	0.00658295276530184	20.76413806137	0.265107211794584	0.15197213097887	1.74444623554989	0.081081308737594	0.250495100164925	0.559493723087322	0.518323767082367
IGSF8	-0.173278167443951	0.250927170071411	0.489847350651668	32.7693315836813	-0.261746331143874	0.38080386701745	-0.687352082829243	0.49186088548667	0.709949035145942	-0.763316336838775	-0.757409937032874
ATP1A2	0.0802740971593921	0.0440746021926701	0.0685577361265926	2851.75376930761	0.150900433139115	0.071599241595661	2.10757027275914	0.0350681772145392	0.146106165964611	0.101417911476388	0.241781189506438
ATP1A4	-0.0346228049993985	0.183262746898814	0.850152067368436	27.6064101329912	-0.0953663897851078	0.294686460309148	-0.323619855778448	0.746225853549814	0.873857970131318	-0.290435367678716	-0.354534220004833
CASQ1	-0.0286670856208773	0.240283957100296	0.905033695598765	9.1395432844757	-0.0530364726191631	0.393490260958749	-0.134784714848948	0.89278209133313	0.950923673139892	-0.270123521803395	-0.252035712127645
PEA15	0.288545592438736	0.0867674411369563	0.000882583964175872	121.133995923332	0.419876368138854	0.151427329509107	2.77279120948641	0.00555777672043233	0.0435932772186743	0.811723122899386	0.893084897100865
DCAF8	-0.118097174059101	0.0418820799687513	0.00480604367285101	232.29742105179	-0.197533825793467	0.0722042131843708	-2.73576592115298	0.00622352790451799	0.0472277907524426	-0.575122810306561	-0.60192449254994
PEX19	-0.154603476676502	0.123135452608567	0.209276932645493	19.6130143754968	-0.210509159190047	0.211877117803066	-0.993543622703556	0.320445102880271	0.562361161191081	-0.699626727485172	-0.633343224298096
COPA	-0.0371689269277636	0.0629081493974674	0.55462469165619	193.840651450954	-0.0670189183604264	0.11899809462009	-0.563193205524752	0.573303329038232	0.768247108089948	-0.299118858773887	-0.285893085845972
NCSTN	0.123280026998028	0.121577922280331	0.310582698108868	43.2938711343714	0.189068116669067	0.201565015407881	0.938000655949521	0.348244073009914	0.590546823391289	0.248088659893031	0.334201181627194
VANGL2	-0.296003338961503	0.0892918441950293	0.000916399104125743	85.6375695567566	-0.440221552283921	0.151240286910371	-2.91074264190471	0.00360570877763461	0.0324931203819603	-1.1818677511107	-1.18957340638696
F11R	0.398337942583051	0.273213340324423	0.144847713792604	7.21397791767784	0.486903861388662	0.422316573755149	1.15293571611272	0.248936770941372	0.484896493930394	1.18616744317128	1.05538660957341
TSTD1	0.751909522211032	0.233024003519847	0.00125206080930595	3.70805207866803	0.966322812329366	0.439997288602578	2.19620174342071	0.0280775066520284	0.126879639814006	2.39201529711774	2.21626124409792
USF1	0.043226169816366	0.127334728175331	0.734256582657745	19.7082796086563	0.073735973992936	0.211660376671209	0.348369284570803	0.727562866867334	0.864670801320906	-0.0249332045458829	0.0549336251082559
ENSG00000289121	0.891509388256585	0.188067584818966	2.13331364144987e-06	3.18619964455641	1.21831006720654	0.382712809646815	3.18335325209222	0.001455798862958	0.0174734997932996	2.86811747438935	2.82642822192886
KLHDC9	0.125033830677814	0.113723717340142	0.271570721394919	14.6260006896657	0.197890801939023	0.221535290016637	0.893269880045576	0.371712663748496	0.611880962775988	0.254069967569792	0.355564608162978
PFDN2	-0.129510293333266	0.204117512746945	0.525761817506685	16.1898582997549	-0.170699112884508	0.337055638446099	-0.506441944337346	0.612546435553061	0.795584273069425	-0.614046994761849	-0.536946382110974
NIT1	-0.0114673044242351	0.0585915974693972	0.84483257618706	32.7396099318922	-0.0218954032411348	0.113094831243772	-0.193602156706348	0.846487409337243	0.926421050969003	-0.211464058092703	-0.176630104022278
DEDD	0.014451686737558	0.0802173461261721	0.857029605598717	25.6536628878629	-0.00933415036423796	0.156725937400054	-0.0595571512864004	0.952508346073721	0.98029457183708	-0.123067926532043	-0.146214035124657
UFC1	0.257075592769094	0.0887596977305939	0.00377579307445552	27.5469569589056	0.306315194445094	0.176026659495348	1.74016365091101	0.0818302862347769	0.25135369613162	0.704395402709711	0.618105600289079
USP21	0.288331430170316	0.0803159839450363	0.000330724594727225	20.3710900781215	0.414277885756567	0.152857506191189	2.7102227170866	0.00672380421482761	0.0495613467919196	0.810992727339762	0.879528619910159
PPOX	0.145999110444921	0.0663281501137208	0.0277244433419085	47.4720876138244	0.21930406973509	0.126657949111509	1.73146708338073	0.0833684908585987	0.254305934540491	0.325571578760242	0.407415122995482
B4GALT3	0.292732982095793	0.148843699834871	0.049216196751659	11.115261129402	0.445556449439807	0.250626735908563	1.77776903100378	0.0754417967659771	0.239243618142501	0.826004120362227	0.955267159475575
NDUFS2	0.31494566382114	0.0773669360017541	4.68510756892503e-05	122.89343284998	0.458748049492125	0.126761859240937	3.61897539401169	0.000295771756694855	0.00592482816868659	0.901759967642396	0.987209563628519
TOMM40L	0.443907199249376	0.101642929271618	1.25780371364442e-05	11.7921020090071	0.597024595641756	0.209190926938453	2.85396983692993	0.00431766305447174	0.0364947762200025	1.34158035960207	1.3220351575267
SDHC	0.00644401806705237	0.0809414225300269	0.936544774546549	70.4721277230199	0.0143779438968737	0.142394671192291	0.10097248567299	0.919572301776782	0.964274149318134	-0.150377898933115	-0.0887970959211345
ENSG00000289106	-0.0784978806137482	0.180322016870865	0.663329766338209	3.61825323145058	0.032983867694293	0.361067850296022	0.0913508850684189	0.927213786537557	0.968140206229802	-0.440070318052751	-0.0437443399841012
CFAP126	0.300227352013149	0.224029820823579	0.18020559699622	8.10747318436637	0.480496212573301	0.367325288359071	1.30809456305007	0.190841237342327	0.416026556923833	0.851563499006387	1.03987100060113
ENSG00000288670	0.221895437912154	0.12479087437265	0.0753811372602437	12.9170972393457	0.335792115868702	0.225791692912731	1.48717657207383	0.136968181977626	0.343816125104764	0.584414282393479	0.689481607260424
ENSG00000283696	0.125800889763347	0.115792205702264	0.277285878188621	22.3161990228368	0.148254708541274	0.193446559919855	0.766385861825076	0.443446742702208	0.672208353816112	0.256686005185467	0.235374779059908
ENSG00000288093	0.27205569796465	0.127180631764786	0.0324252730635495	8.4070823501141	0.374300482273439	0.25395419756476	1.47388972445706	0.140511284842145	0.348648938551564	0.755484711757004	0.782726535706659
ENSG00000283360	0.300632829913858	0.188164913496567	0.110107690798555	5.25430728868739	0.353239016885599	0.377359108793509	0.936081861161303	0.349231041409199	0.591670500099748	0.852946372191236	0.731727882260265
HSPA6	0.991137503910723	0.440230644707963	0.0243598935365936	47.1491083751983	1.6098718715649	0.696955247509565	2.30986405126795	0.020895681853737	0.103716885065842	3.20789690343927	3.7745638048806
DUSP12	0.213191707198721	0.143577457325584	0.137582235380441	28.3750632550129	0.315690456249386	0.256401533881451	1.23123466334389	0.218235110443257	0.449708572784186	0.554730406180452	0.640807046694721
ATF6	0.140918552698136	0.0444287780569174	0.00151504881304006	262.617822718023	0.179485670805782	0.087327250119918	2.05532260044044	0.0398478558035714	0.158645275223314	0.308244451782848	0.310998055598144
NOS1AP	0.127712510140675	0.0964033858949787	0.18524677123909	329.005223149675	0.0787144965246823	0.162049292866885	0.485744153103724	0.627148574553879	0.804891746301544	0.263205543130191	0.0669887191198146
C1orf226	0.153692821455325	0.152251031114745	0.312749366938946	19.5584894113511	0.223534896269048	0.248202644408374	0.900614482983751	0.367793331404701	0.609105624851727	0.351810805681539	0.417659730966669
UHMK1	0.168148084186945	0.0526707227188097	0.00141076601704924	68.070026504015	0.228638988028333	0.0969070743464687	2.3593632309122	0.0183063275027809	0.0952932116583114	0.401110151408074	0.43001888081674
UAP1	0.042922620095015	0.0983611933381133	0.662562798529419	48.5184479587337	0.0451290962817894	0.165367196031076	0.272902349225953	0.784928280623041	0.896274050176847	-0.0259684539865824	-0.0143356406198777
DDR2	0.164421818728878	0.0653883850689077	0.0119187218130255	758.957730941638	0.207753134977024	0.11047809139581	1.88049170973371	0.060041095180288	0.206894086523342	0.388401807568409	0.379445458593658
HSD17B7	0.0666054108165092	0.160535416674151	0.678218455063962	48.8760682076164	0.0259801137629783	0.254230960147692	0.102190991010243	0.918605078452197	0.963827492203322	0.0548011666854885	-0.0607033698041805
CCDC190	0.437353856723789	0.135035646486439	0.00120032449799492	125.409274942474	0.541492623522701	0.213470722523002	2.53661306395003	0.0111930592339567	0.0688625690383973	1.31923033353671	1.18756892979073
RGS5	-0.272951859855809	0.084909845058327	0.00130622806486953	44.9924407071598	-0.413019003065542	0.143654183297275	-2.87509206892255	0.00403909699971841	0.0350185788422188	-1.10325120438729	-1.12370460975292
RGS5-AS1	0.12172739203385	0.185239679871218	0.511094410789031	3.36880045240582	-0.0176894112893015	0.456852935878146	-0.0387201436175506	0.969113513166694	0.98645659096986	0.242793433558703	-0.166445631004853
ENSG00000232995	-0.17522822968659	0.13079820700463	0.180348189667796	7.19972975956342	-0.23744581548119	0.259938740251551	-0.913468362781962	0.3609962653869	0.603071956635506	-0.769966979893348	-0.698568182481198
NUF2	0.130507438638145	0.097651515884795	0.181398652811053	12.5546131746112	0.0888112222887832	0.207645283863947	0.427706426248399	0.668864870654009	0.829096693219599	0.272737583386806	0.0914371327845146
PBX1	-0.114492412351687	0.037756068776387	0.00242598109141605	1672.18975683559	-0.18846799503391	0.0727236665811717	-2.59156343311635	0.00955409264017086	0.0617575441742496	-0.56282885225301	-0.57997230866357
ENSG00000269887	0.161437436615335	0.181439824774119	0.37359613616313	3.77961263933612	0.16899959706978	0.330097143736185	0.511969280185125	0.608672509554964	0.79355361855987	0.378223640050654	0.285606866968673
ENSG00000271917	0.00757430798082403	0.0984897667530572	0.938699503828551	13.7392003709129	0.021181284393592	0.187878264115481	0.112739408644806	0.910237156824751	0.959728178811621	-0.146523070815162	-0.0723233511991605
LMX1A	0.774644050412813	0.511949040469823	0.130247335700604	10.9035183963415	0.654198969042908	0.795022324969658	0.822868677389501	0.410582676624875	0.645283932111956	2.46955088997124	1.46047832856947
RXRG	-0.169851612434309	0.10784461197903	0.115264260031489	36.3419729446218	-0.259570266201653	0.180527167945313	-1.43784599933615	0.150477754413887	0.362249992429172	-0.751630148686565	-0.752140769868027
ENSG00000236206	0.398626936566182	0.237935312502773	0.0938639235204929	3.16102538468353	0.344414254242058	0.463638086654431	0.742851513186329	0.457571583804621	0.683337981828712	1.18715305059689	0.710359425530541
MGST3	0.0860365058070278	0.0538234200604976	0.109932700465243	259.080919653558	0.124094315451217	0.0881744088774999	1.40737337546114	0.159316701821856	0.374690057221272	0.121070475487967	0.176872320107556
TMCO1	-0.0719132365786911	0.055849550254116	0.197876785458436	76.9829423452623	-0.107320572067823	0.0984221310049678	-1.0904109774092	0.275532148433151	0.513393339245456	-0.417613538899208	-0.383480316026396
TMCO1-AS1	-0.156043186427995	0.108899847808154	0.151884856951942	14.2489760524687	-0.237540756091236	0.196881560259864	-1.20651601794351	0.227618586688158	0.459376409713728	-0.704536824942581	-0.698798073572844
UCK2	0.118093364136217	0.0842931173841845	0.161218661297472	44.0862153768832	0.13639898892925	0.14534168036775	0.938471253284861	0.348002283366272	0.590304946426215	0.230399663827116	0.206667102518068
FAM78B	0.0415324809865792	0.129203919357806	0.747870094613991	36.3852297526889	-0.0296110448076474	0.210075107213952	-0.140954562396057	0.887905837823245	0.948234598555612	-0.0307094918900195	-0.195312912797509
ENSG00000229588	1.06800653573081	0.425766463427933	0.0121268053162793	3.75593033672755	1.39450764759059	0.668299525060864	2.08665066380765	0.0369197240040439	0.151038939539489	3.47005699320871	3.25307656641148
POGK	0.156520390210656	0.0894164550896374	0.0800380792452961	59.5188393317266	0.236933783158503	0.151197010067012	1.56705336337994	0.117102218854572	0.312669401815318	0.361454164797365	0.450104063612075
TADA1	-0.0280107682184998	0.113705809359344	0.805415786539566	28.9498901033005	-0.0564024974175601	0.187224802020404	-0.301255479022557	0.763219687393621	0.883508405715068	-0.267885166186699	-0.260186271883308
ILDR2	0.0291085643893174	0.158789931312383	0.854550924172597	36.4196109034853	-0.0188105151770924	0.266844572166079	-0.0704924032158507	0.943801746865577	0.975932098136823	-0.0730809776926423	-0.16916029437694
MAEL	-0.327648959964853	0.205693690446572	0.111183193032671	14.9998254058093	-0.574038505714228	0.33881177575645	-1.69426964110854	0.0902140566924515	0.266714625480415	-1.28979442387621	-1.51360045329819
POU2F1	-0.00945203565792722	0.0350467364219165	0.787392578719335	803.357574236347	-0.0373546913938724	0.0622686190877055	-0.599895933797058	0.548575592503615	0.749886439422924	-0.204591029667923	-0.214063533487476
CD247	0.390696501390056	0.155189788226179	0.0118177545702027	12.8304685511885	0.466081069393243	0.25951558516199	1.79596562226625	0.0724999846348696	0.233012367388658	1.16010648127687	1.00496588465206
CREG1	0.0576208700051275	0.174869675661958	0.7417721244912	19.5890352017766	0.075998280319142	0.279755215895175	0.271659922679042	0.78588351976385	0.896574874671501	0.0241595940016822	0.0604116188848133
MPZL1	-0.225491530293565	0.100776148199752	0.0252505060177169	137.871481256759	-0.366456603528623	0.164915610302787	-2.22208560399954	0.0262775209753322	0.121618597404729	-0.941388826731149	-1.01095748442768
ADCY10	-0.0741044251721229	0.189201529048126	0.695302596952414	6.7805470151914	-0.109550540099134	0.345672992242095	-0.316919581679118	0.751304623305564	0.877122963901932	-0.425086537904846	-0.38888000520904
MPC2	0.260442535199395	0.14501316052124	0.0724957246424456	23.5755984703056	0.387105906064874	0.241087796565275	1.60566362785627	0.108347837011163	0.297752326360881	0.715878283511987	0.813733844939315
DCAF6	0.0539815473032951	0.0309862517808046	0.0814887000564917	349.866770877052	0.0451664304783645	0.0558570179692954	0.808607980168087	0.418740673102146	0.652307755918389	0.0117477664604507	-0.0142452388497364
GPR161	-0.247237291967329	0.102485601689484	0.0158474487657844	77.6174729979664	-0.364800895527914	0.165202552239422	-2.20820375098819	0.0272300730460631	0.124444499642448	-1.01555225376431	-1.00694831996635
TIPRL	-0.00338181652337679	0.0721187803485006	0.962599053565352	47.7068696881237	0.0101655177648209	0.132469060001144	0.0767388080260639	0.93883133120956	0.973271858335428	-0.183888684971315	-0.0989971487912036
SFT2D2	0.119332776338633	0.0597547161679319	0.0458204417007492	58.9973142520427	0.118142237102297	0.112197187970242	1.05298750565506	0.292346718477624	0.532460982256818	0.234626651035793	0.162459838572552
TBX19	0.309898415492665	0.146588317012681	0.0345090256408124	19.7780489021242	0.416940156097829	0.248231746763997	1.67964074512286	0.0930272350830975	0.271422399970223	0.884546441680751	0.885975094550666
ENSG00000285622	-0.000639862162473013	0.248538967150138	0.997945852988931	11.1604425453526	-0.121534431489498	0.393682971368142	-0.308711426016566	0.757541051402196	0.880838748570522	-0.174537311806103	-0.417898039457943
ATP1B1	0.616549975904159	0.215844128211042	0.00428394870593195	32.8740092127805	0.796881234100975	0.34449655121879	2.31317623146501	0.0207129518138136	0.102988117871579	1.93037463415199	1.80597201833164
NME7	0.0889253570914181	0.0389778599045026	0.0225228656148079	322.929149141038	0.0838573437603861	0.0712816164646781	1.17642314974633	0.239425825480846	0.473706130839471	0.130922837279369	0.0794417122554604
CCDC181	0.0767757993748186	0.0794507979707102	0.333878387830919	32.0185133060076	0.0808281654048189	0.152760030622578	0.529118546752062	0.596723216264526	0.785313820098419	0.0894870462172731	0.0721067992122261
SLC19A2	0.406053400845633	0.10063509917302	5.46236173251432e-05	80.7391438377581	0.54208667608695	0.167775749985111	3.23101923928254	0.00123349636832108	0.0157584013864196	1.21248083860295	1.18900738054879
ENSG00000213062	0.337562578571606	0.113091572886034	0.00283707595830843	15.7710870375818	0.468360742278231	0.207811532976794	2.25377646547909	0.0242102340862699	0.114937474955019	0.978894442487447	1.01048593016132
F5	0.491178286114257	0.157077425612217	0.00176610726158538	92.1986467718926	0.607823658244265	0.249981845061189	2.43147120582091	0.0150376435303398	0.0831235881930883	1.50279732933054	1.34818422365623
SELL	0.0116473774318849	0.242393085359559	0.961675113130302	3.64919138429004	-0.070172438364839	0.451692758970016	-0.155354357516936	0.876541964644327	0.943502005646768	-0.132631959822292	-0.293529082244123
METTL18	0.443010285314301	0.227696504358528	0.0517007129267815	3.87931780498156	0.628424842618631	0.436661233497429	1.43915876750788	0.150105544691417	0.36188478561642	1.33852145496691	1.39806834345257
KIFAP3	0.00280768366002633	0.0456811643229119	0.950990789710512	258.606289388008	-0.0254823879838313	0.0733428169909363	-0.347442176743503	0.72825915203113	0.865020532125178	-0.162779534962678	-0.1853157006055
GORAB-AS1	-0.12012086912281	0.314125028586435	0.702165969550266	13.1353761839824	-0.216065329259598	0.453744544221752	-0.476182759685157	0.633944180831288	0.809794206147708	-0.582024576427534	-0.646797045608643
GORAB	0.0154911183699582	0.0888699520740164	0.861620098456798	46.5530075626811	-0.0183981222394838	0.152449535717206	-0.120683360253798	0.903941839247687	0.956505438312767	-0.119522968522203	-0.168161717871386
PRRX1	-0.0698868516449277	0.0748725670621584	0.350607982632676	881.840854898588	-0.140656923878012	0.124584357873492	-1.1290095023072	0.258893825176356	0.495429520802498	-0.410702599037415	-0.464201624911034
ENSG00000271811	-0.267470081696056	0.110053037154718	0.0150832337763909	79.8341502532559	-0.402907458423279	0.176691435086994	-2.2802885619493	0.022590579736444	0.109797386978442	-1.08455572429044	-1.09922031336031
ENSG00000231424	-0.651355466333301	0.226529933999036	0.00403565066652454	47.8192144235561	-0.876260955249797	0.337285934643087	-2.59797656898159	0.00937748925841744	0.0611384930705507	-2.39378812275779	-2.24540793600468
FMO2	-0.816090401456434	0.223783363066997	0.000265539204536971	16.6549446698392	-1.10983271286138	0.354042187431154	-3.13474707891187	0.00172002337880131	0.019724032443643	-2.95561288309981	-2.81098326051064
FMO4	-0.426066282069741	0.10051477972632	2.24675588711262e-05	41.9562287756271	-0.65002494000666	0.175592530989348	-3.7018940176111	0.000213996010254932	0.00476554706128814	-1.62544446898505	-1.69759552475909
PRRC2C	0.0209486172096136	0.0545364540939158	0.70088849668354	436.200020989939	0.0204842624075508	0.0966610471382225	0.211918482305069	0.832170631265212	0.919258255467385	-0.100910292495929	-0.0740111341741836
VAMP4	0.029987015951193	0.0866877753472341	0.729403004953039	50.1839186762902	0.0182110818846793	0.153090599478218	0.118956238637438	0.905310026034512	0.957142326272003	-0.0700850385625852	-0.0795154589479932
METTL13	0.105645148852209	0.0961989829795409	0.272119772322494	17.1826589122309	0.155089119170168	0.189550829413895	0.818192775255666	0.413247119883508	0.647023192874503	0.187945307904398	0.251923757621228
DNM3	0.489043828091435	0.195244698255297	0.0122529686210725	55.0243622467294	0.701046009725623	0.317667345711457	2.20685575395085	0.0273241384409088	0.124713989537569	1.49551780864942	1.57391468965698
PIGC	-0.261199405281803	0.0693545401078803	0.000165786088454781	65.0505135683351	-0.365277473659444	0.11144957303107	-3.27751344150606	0.00104725744201654	0.0140105003104235	-1.06316972458742	-1.00810231578394
SUCO	0.0620250766354311	0.0511189212069371	0.22499653053416	120.503619805835	0.0786826893746204	0.0929919908140935	0.846123291756601	0.397483968464475	0.633788729960008	0.0391800408347569	0.066911700650622
TNFSF4	0.0898926313780049	0.116825435000715	0.44161961026685	14.7715733760072	0.120122554906693	0.223572010827878	0.537287983687601	0.59106870441411	0.78173038068987	0.134221704297712	0.167255019703605
PRDX6-AS1	0.0452504111973843	0.06041614043517	0.453869955059765	378.329942291347	-0.00462088603488756	0.102601732015087	-0.0450371153014072	0.964077725223195	0.98454799000999	-0.0180295752221151	-0.134801242628624
PRDX6	0.0396727975005242	0.0646625750001195	0.53952219220184	264.285332198169	0.05560698561593	0.109921952757592	0.505876981084558	0.612943012713623	0.795983582277707	-0.037051900244895	0.011035730135266
SLC9C2	0.220293772080607	0.125790928207302	0.079899558865571	85.2018892210365	0.245973902876211	0.206669952951152	1.19017737878108	0.233976682270948	0.467295022452676	0.57895183739792	0.471993990267582
ENSG00000238272	0.585971666108551	0.185445049313078	0.00157870461981395	3.73029035268049	0.403783791758584	0.429885127914461	0.939282998036	0.347585465456002	0.589937682350732	1.82608800205577	0.854118010857951
ANKRD45	0.182409859693028	0.0862645934434487	0.0344692450240866	40.4452026506876	0.18397747779996	0.146964041555313	1.25185369055542	0.210623181862497	0.440882171347174	0.449749613339857	0.32187460687441
KLHL20	-0.0560411475648681	0.0531936759174822	0.292098030184434	114.895932250039	-0.0914984782709847	0.0872162279694458	-1.04909923762169	0.294132446971193	0.533862347856251	-0.363482139268323	-0.345168381719716
CENPL	0.179025087532669	0.125443473685035	0.153540260441108	7.63719040434301	0.237403661759452	0.23425225319899	1.01345305548794	0.310843808378148	0.552130324976004	0.438205924647568	0.451241837052355
DARS2	0.187316579651563	0.122226223989417	0.125389229988256	22.4126467772484	0.229140667173715	0.223533006054694	1.02508650162227	0.30532237408159	0.546759710744653	0.466483870482756	0.431233656731211
GAS5	-0.0885268471847681	0.0771772762944952	0.251357463282863	52.7447734632446	-0.131251953515009	0.139449565963471	-0.941214500082347	0.346594947478553	0.589316999425643	-0.474273881104084	-0.44142824160726
ZBTB37	0.225482176726578	0.0549697981594105	4.0972105393996e-05	164.55191614143	0.315857407435864	0.101859541176111	3.10091135095296	0.00192926039322601	0.0213750562177522	0.596646773779213	0.641211305636104
RC3H1	-0.0744397381792979	0.0357178058408472	0.0371504125538393	255.296608377542	-0.130717629260835	0.0669929417815245	-1.95121494570469	0.0510314818154317	0.186346813580783	-0.426230115311513	-0.440134418173571
RABGAP1L	0.100776230801529	0.0524322127361426	0.0546021150865248	524.976259948556	0.0933952512289161	0.0918013067146658	1.0173629828517	0.308980784811796	0.550024600492243	0.171339973310957	0.102536992124837
RABGAP1L-AS1	-0.2397594399209	0.144866915638467	0.0979179246531571	7.09307216762458	-0.367028671464175	0.308838781682519	-1.18841509950481	0.234669910460113	0.468395686278232	-0.990049208944352	-1.0123427011662
ENSG00000287697	0.297436064227285	0.210194845667647	0.157054048801126	3.10615065034956	0.353890044921722	0.390165945649359	0.907024431188471	0.364393877784108	0.606377617228534	0.842043875314141	0.733304294565237
CACYBP	0.40561140545047	0.173973263328787	0.0197292074586747	51.0551594176591	0.569006117818388	0.271156671561821	2.09844041284694	0.035866258479668	0.148246094988861	1.21097342333141	1.25419065505279
MRPS14	0.120109532253547	0.0760977687582309	0.11448335764543	27.1631841687304	0.100188292906914	0.147817326156198	0.677784502752036	0.497908338422594	0.714842678796425	0.237275759468165	0.11898579908122
KIAA0040	-0.470193743684064	0.323748180080245	0.146405964426664	5.80558263392277	-0.805139574742542	0.505151325748306	-1.59385818407949	0.110967802081464	0.301978507568939	-1.77594017608833	-2.07319320306341
TNR	-0.644335654384462	0.174286853908691	0.000218176363095242	374.416616741468	-0.982054235303076	0.261603799114138	-3.75397543395234	0.00017405192923612	0.00409022033704882	-2.36984721330313	-2.50157789982447
LINC02803	0.0630902114304903	0.0851849469283288	0.458920061464094	18.7378163381932	0.128958552228364	0.17114330997861	0.75351208437234	0.451142252348614	0.678160912683409	0.0428126588979431	0.188650680307608
COP1	0.0901012184314217	0.0421680458222483	0.0326209429875564	469.031482075857	0.0911909551053953	0.0736762023080537	1.237726053307	0.215817655362095	0.447158158325641	0.134933085713007	0.097199465413064
COP1-DT	-0.372347722710981	0.0835852357815324	8.40078994643671e-06	106.149612387684	-0.552382044540288	0.147679219104051	-3.74041823820245	0.00018371430147984	0.00427231435472649	-1.44223854053342	-1.46116106515748
PAPPA2	-0.354198085375431	0.117379091200003	0.00254821206125894	51.6241266547607	-0.568670249927738	0.196411097387811	-2.89530610790747	0.0037878895495207	0.0335573945210515	-1.38033961400203	-1.50060165139028
ASTN1	-0.0513426607129975	0.0444717088844779	0.248294567765685	625.757558600706	-0.078620852677385	0.0840524879300761	-0.93537805499333	0.349593502218519	0.592029133879674	-0.347458056413346	-0.313986241599514
BRINP2	-0.155088473156197	0.135472847387936	0.252294592209923	228.589082874966	-0.186067803267653	0.215002027191988	-0.865423483200472	0.386806396505628	0.624694083482841	-0.701280796980313	-0.57416043632524
ENSG00000227579	-0.268456662807151	0.177167092980759	0.129703068154095	7.01425568981699	-0.605648565425824	0.300396449101573	-2.0161641964717	0.0437828089634037	0.168431971540557	-1.08792043679592	-1.59014168397543
SEC16B	-0.0243210658135117	0.124906357318404	0.845616541922028	23.8457397774653	-0.0887461944792764	0.210410932175513	-0.421775587236357	0.673188826436892	0.831246711847546	-0.255301519810377	-0.338503946710341
RASAL2	0.126494682748394	0.0860773630225297	0.141684634256442	215.320874684182	0.10847810830795	0.146464387848813	0.740644943806584	0.458908749647458	0.683864019082486	0.25905217042698	0.139058923860853
C1orf220	-0.247392786622083	0.151804459177936	0.10316901335917	5.3512346778509	-0.429417462860386	0.267569082340023	-1.60488446237854	0.108519233539955	0.298039906354544	-1.01608256475801	-1.16341216821249
RALGPS2	0.118093310368767	0.119743649344276	0.324026279337336	103.175529264037	0.0742176570906219	0.197018609334542	0.376703791288054	0.706393745039881	0.853158097570807	0.230399480454449	0.0560999821929843
ANGPTL1	0.434193108006492	0.192848841611728	0.0243558746186979	8.49050419493129	0.564883660515517	0.343633086487578	1.64385701705687	0.10020574055217	0.283552343588106	1.30845067171653	1.24420845450477
FAM20B	-0.0268127564199601	0.0475694351915233	0.572988856199553	64.7475268586852	-0.0907653138210889	0.089222335375347	-1.01729363437138	0.309013763925299	0.550028485519816	-0.263799374116556	-0.343393082659992
TOR3A	-0.258641044330437	0.076383034573004	0.000708920194705789	20.9772895526323	-0.399310782882343	0.153472038675729	-2.60184712686359	0.00927231744140802	0.0606606554958048	-1.05444449258186	-1.09051125128445
ABL2	0.0556602448603771	0.0474461625390113	0.240745974591649	216.682197412796	0.0600041191528691	0.0829269172092265	0.723578316573343	0.469324657401699	0.692795965054496	0.0174729264090032	0.0216830372090347
SOAT1	0.0201951308112635	0.072783705697177	0.781420968369417	65.6382487039144	-0.00384561380016516	0.122941096344678	-0.0312801326367188	0.97504613451352	0.988678040053652	-0.10348004076977	-0.13292398293671
AXDND1	-0.485821099738099	0.11353273810464	1.87627083113933e-05	34.3392775158874	-0.7351062298132	0.195519471204523	-3.75975970722754	0.000170076638179414	0.00402326987799248	-1.82923691950997	-1.90361306122743
TDRD5	-0.0793598082757891	0.298075694062578	0.790054028763645	3.42105236501956	-0.207613126432877	0.52622407085182	-0.394533693787145	0.693187056256594	0.844961676541994	-0.443009902797155	-0.626330712669272
LINC02818	0.177862865238732	0.18125971547548	0.326464660158557	4.58391644277055	0.312687136981822	0.346565555089494	0.902245281996003	0.366926585313076	0.608478069980644	0.434242191871231	0.633534749364269
TOR1AIP2	-0.0221873980812459	0.0492190643124622	0.652141845365231	108.99409496332	-0.029868374858667	0.0844719995303565	-0.353589059389239	0.723646874697625	0.862599825275284	-0.248024694397275	-0.195936016928757
ENSG00000272906	0.71374610089105	0.244567033655579	0.00351824999459831	3.89886035027237	0.938869718487149	0.413742084823634	2.2692149358878	0.023255258423265	0.111800515596101	2.26185981418449	2.14978577370169
TOR1AIP1	-0.0401523527273646	0.0539452347913668	0.456684748076676	120.197209379008	-0.0635147848754959	0.0974617731157523	-0.651689199211073	0.514601691619531	0.727215743948845	-0.309293764804633	-0.277408106955042
QSOX1	0.0253188023369838	0.168512387353952	0.880568240090573	41.5449320197522	0.0462066186686112	0.259269666266464	0.178218375230685	0.858551479382461	0.93390154222369	-0.0860058752270612	-0.0117265063657161
ACBD6	0.152240409848203	0.0456222111808881	0.000846940185879381	424.390980829524	0.175575025497342	0.0865583463619581	2.02840087497913	0.0425193508795446	0.165086001458406	0.346857388833563	0.30152874084894
XPR1	0.0818854654452054	0.0390472374529344	0.0359858487341794	613.295508218708	0.082219117731764	0.0716601466841064	1.14734788492973	0.251237870820625	0.486710365772818	0.106913446472186	0.0754748789909146
ENSG00000243155	-0.190741845701526	0.141483778984875	0.177609030941864	10.1843017484813	-0.285652169357831	0.260729304830958	-1.09558904221768	0.273258659215933	0.510995023505761	-0.822875815491062	-0.815296011718023
STX6	-0.104237042036402	0.0568554099940104	0.0667474638858226	81.3780768056327	-0.161108811976489	0.109031482081406	-1.47763571494149	0.13950530946293	0.347270659910743	-0.527853144366296	-0.513724235719534
MR1	-0.186666628040608	0.0858839096565993	0.0297445000646062	39.7087953865387	-0.282111002328757	0.153925849929968	-1.83277209420712	0.0668364707582293	0.221383413898734	-0.808977378077191	-0.806721359062761
IER5	0.269576279377964	0.159283615753017	0.0905641245205728	22.4593980208415	0.401070696948033	0.257263049229951	1.55899068346011	0.118998585247987	0.316125945638711	0.747028710895917	0.847548468831193
LINC01344	-0.405188243014696	0.119776583373059	0.000717333804421822	18.9117525166943	-0.53332886366035	0.202403008196193	-2.63498486713886	0.00841410343314514	0.0570957018677706	-1.55424039026463	-1.41502531197724
GLUL	-0.247217716289784	0.114143010505019	0.0303219298904162	1141.44988660228	-0.257618999844202	0.186527831875174	-1.3811290103699	0.167239297139556	0.386013632171662	-1.01548549135999	-0.747415934491534
RNASEL	-0.105685808981526	0.10581382178435	0.317896330905659	23.1505313245729	-0.157741360279764	0.197187703954737	-0.799955357845096	0.423736662539002	0.656567463064404	-0.532794131177182	-0.505570220843726
RGS16	-0.205374684370515	0.593315814863194	0.729231996223118	22.5790750691732	-0.059730644447518	0.91796522740844	-0.065068526196953	0.948119439764372	0.977879609556219	-0.872780779924885	-0.268245113653049
NPL	-0.495107000081031	0.0925278857209119	8.75202999096053e-08	1599.09904354252	-0.709881650112326	0.150713060199965	-4.71015351403827	2.47530275918933e-06	0.000198227737599872	-1.86090627204183	-1.84253375953561
DHX9-AS1	-0.0207613391010258	0.129326259935461	0.872459970066201	13.6675971637015	-0.0543590725457812	0.221514609797707	-0.245397234048911	0.806148870460583	0.906663654057054	-0.243161152585716	-0.25523828203737
DHX9	0.0894572831706107	0.0527715362893889	0.0900411709038205	261.794791398882	0.12319561207425	0.0865013521127833	1.42420446692698	0.154387292208124	0.367402670064902	0.132736959109318	0.174696181779615
LAMC1	0.207568182866023	0.0751854855616048	0.00576691457651503	239.458148044846	0.261358464498568	0.129169133992563	2.02338171992092	0.0430338073852217	0.166396146330388	0.535551503975319	0.509246475417844
NMNAT2	0.0166828943836383	0.270628024169779	0.950845452454718	20.5175169346357	-0.0281552155902261	0.420750268527376	-0.0669166907219552	0.946648025546327	0.977347461486641	-0.115458443454908	-0.191787738818909
SMG7	0.0294017028662904	0.0403667382528694	0.466390431701616	253.412747780055	0.0274069795994148	0.0692847532653139	0.395570140727276	0.692422168316087	0.844495938782309	-0.0720812355647855	-0.0572483283354639
RGL1	-0.130285599409664	0.0518017193460784	0.0119004522090726	658.576554323656	-0.206748951642357	0.0828464461782668	-2.49556814057516	0.0125755599537091	0.0742968907619066	-0.61669115855284	-0.624238182551009
ENSG00000289581	-0.212142398123504	0.103394714865516	0.0401918094924001	39.9985755132301	-0.343158813332707	0.165750931604354	-2.07032811225353	0.0384216287269559	0.155180978983137	-0.895861914199739	-0.954543749372269
COLGALT2	0.154396901520369	0.152472039749508	0.311239620190998	185.684325407149	0.200739247784263	0.23434671257575	0.85659084174	0.391671048865121	0.628734604943592	0.354212054776088	0.362461891891683
TSEN15	0.370669427009944	0.0935411540179745	7.41271451338126e-05	154.392121079149	0.514350822109374	0.149163979348778	3.44822405754346	0.000564285728212174	0.00927152079656801	1.09180459828194	1.12184722910658
C1orf21-DT	0.137175967530478	0.192629527686995	0.476388450953991	3.26059240487816	0.257878826938289	0.357627018201649	0.72108317832095	0.470858340058286	0.693695760349877	0.295480449943728	0.5008208114487
C1orf21	0.0165084150244683	0.0557953603181218	0.767326053154184	1058.57550414299	0.0071791689331348	0.100109249658171	0.0717133427495313	0.942830037525204	0.975492090731094	-0.116053501352476	-0.10622835356887
ENSG00000285847	-0.17846219004024	0.11297539123343	0.114185798157029	31.5836018001234	-0.242443591913899	0.190596875983701	-1.2720229052161	0.203364981087927	0.431314399979857	-0.780996328339001	-0.710669898273557
ENSG00000286378	-0.249948905395428	0.187224044693821	0.181867945565339	3.25592126862569	-0.414641418897703	0.365573341915266	-1.13422225134187	0.256701332552326	0.493404119695833	-1.02480014986627	-1.12763315989161
EDEM3	-0.0480341098071934	0.0475277960002938	0.312182537501073	183.810132805907	-0.0638758241791666	0.0824174247283988	-0.775028149565036	0.438323026113235	0.668755274763572	-0.336174318581153	-0.278282334744484
NIBAN1	0.18307535407028	0.293148783374785	0.532290449036507	21.2237285813929	0.319883814751643	0.446758269365068	0.716010954215266	0.473984585004559	0.695903827059927	0.452019266821248	0.650960928824717
RNF2	-0.263536135271828	0.0987706513442777	0.00762673899199888	18.7177305476019	-0.378986150308971	0.184885671732877	-2.04984056772409	0.0403799913992223	0.159943811574653	-1.07113908922552	-1.04129677954911
TRMT1L	-0.03098771541514	0.0455858671851447	0.496652737890997	96.2742253930067	-0.0732422247204257	0.0823984969385348	-0.888878164550268	0.374068561697255	0.613937190949547	-0.278037977088971	-0.300962324310623
SWT1	0.0967325653790594	0.0390574428320824	0.0132612851174777	236.587081967971	0.108298496183148	0.0708099915301008	1.52942393923477	0.126159381550393	0.327532931835362	0.157549144090767	0.138624007470237
IVNS1ABP	0.199739961401343	0.191982972888202	0.298151981712669	22.7630477409058	0.281885249090901	0.315387414051085	0.893774565922413	0.371442520093404	0.611594303389711	0.508853532200174	0.558950442094238
TPR	0.0952296674776028	0.0362678695159765	0.00864631308167322	203.723571395642	0.132824057331674	0.0751415063138588	1.76765231158504	0.0771190469633267	0.242670274681893	0.152423544880902	0.198010691661463
ODR4	0.096792790854112	0.0465016905548093	0.0373891040715286	145.298249426854	0.119428264911696	0.0829393652867668	1.43994669477837	0.149882480757066	0.361547961415613	0.157754541707627	0.165573852026327
PDC-AS1	0.553723075324335	0.108179113213489	3.07850235007614e-07	81.3475677687096	0.780004274324559	0.174111020120637	4.47992478468114	7.46693471931477e-06	0.000446018241093517	1.7161049145269	1.76510581044835
PLA2G4A	0.325005067703413	0.196199826972422	0.0976205490347886	8.93483206625542	0.226783807241607	0.374677675681701	0.60527707403167	0.544994911800701	0.747703881146145	0.936067336453494	0.425526708962577
LINC01036	-0.626070472686879	0.149925047373906	2.96823527467923e-05	26.2325394730566	-0.883615298902754	0.253866652745413	-3.4806276812925	0.000500240331353717	0.00862383428376195	-2.30755422534537	-2.26321589078733
BRINP3	-0.19429553146759	0.0584890076055852	0.000894018158502945	619.787155957269	-0.27441816680059	0.114365833307102	-2.39947682682209	0.0164185190005115	0.0887054051083491	-0.834995580204948	-0.788093773284821
ENSG00000225811	0.233579990291116	0.196188734335128	0.233815289802272	8.25061286579542	0.29931271158256	0.3390553702555	0.882784164005451	0.377352898215381	0.616579859666925	0.624264183297058	0.601149648260363
BRINP3-DT	0.300163136025747	0.118326267112039	0.0111889583556911	9.08106554667476	0.410815978538522	0.22179510597757	1.85223193599262	0.0639925247094343	0.215683429196168	0.851344491837657	0.871145888546245
ENSG00000241505	0.209641147584338	0.106033650660669	0.0480281782167165	11.7031269360855	0.255668577462801	0.237239501047858	1.07768131501518	0.281175999795353	0.519640247966164	0.542621303135979	0.495468869171428
ENSG00000285280	0.149859714932121	0.163702458929784	0.359960892829619	42.8639221345691	0.0771084963823863	0.256027070008561	0.301173217268814	0.763282411753526	0.883508405715068	0.338738082812193	0.0630999182608248
RGS2	0.399506038589021	0.268139906358808	0.136246224109522	30.7234763982541	0.5422589298627	0.406909268370525	1.33262860301557	0.182653713817038	0.406352183454447	1.19015120810931	1.18942447928587
UCHL5	0.163508579406737	0.0770381725538569	0.0338011541845901	46.082301646116	0.198464073804044	0.137873630516122	1.43946360925657	0.150019213316518	0.36178006343951	0.385287225570894	0.35695274012039
RO60	0.0829252203476225	0.0445132241051527	0.0624714838959023	95.5506256884305	0.128646110663943	0.0870807348965195	1.47731999295616	0.139589881212457	0.347273335903952	0.110459506987087	0.187894128055772
GLRX2	0.627168811365499	0.230559680633929	0.00652421274127744	10.882592129307	0.931125894766153	0.355584038046315	2.61858181228279	0.00882961161291218	0.0587815758409756	1.96658993167659	2.13103472409404
CDC73	0.079956515525887	0.037789189053582	0.0343569820058744	279.56120415264	0.0836117162324531	0.0730132415877583	1.14515825368411	0.25214360792146	0.487663107393091	0.100334806517505	0.0788469448476244
ENSG00000227240	0.295804436737835	0.214228872713862	0.167344470014703	8.95682084650008	0.362655720826228	0.361102512515693	1.00430129466482	0.315233409809523	0.556991363197277	0.836479246763782	0.754529677483532
KCNT2	0.749211379951974	0.242677754869229	0.00202005068739972	68.1710295107886	0.957442562764362	0.408190351235116	2.34557862494128	0.0189975712799516	0.0975298850819408	2.3828133441323	2.19475843022702
ZBTB41	0.292429448494297	0.0638252704736283	4.61169511491545e-06	97.5301432144301	0.395321395188174	0.113340186326478	3.48791905149552	0.000486795434170294	0.00849039692800922	0.824968925897929	0.83362699458377
ENSG00000290127	-0.0142613194116034	0.0915168890118412	0.876164933360287	39.6757310280188	-0.0690824606451915	0.1770796001656	-0.390120943240145	0.696447116909205	0.84732073693386	-0.220992982843831	-0.290889788397993
CRB1	0.15311795656334	0.0450554889416325	0.000677736323085606	897.949410489881	0.18435571480593	0.079541156050958	2.31773994695052	0.0204634585986892	0.102231432327997	0.349850242004337	0.322790477524096
DENND1B	0.0764124926148555	0.0581390861083523	0.188743579280048	137.662669158227	0.0263162644659655	0.104699243259932	0.251351047501186	0.801542711395238	0.904444833555658	0.0882479967515704	-0.059889407770119
C1orf53	0.204771729265003	0.167202064184211	0.220689714025918	4.30118471487297	0.409828613097251	0.363878874431747	1.12627756622932	0.260048050386906	0.496574166567961	0.526014262387635	0.868755062122867
NEK7	-0.0171205826414607	0.0336299369520031	0.610690849113588	303.611592326006	-0.0753345960904164	0.0805725043110989	-0.934991368761999	0.349792747575782	0.592195753455519	-0.230744435246253	-0.306028834186091
MIR181A1HG	-0.769864869566507	0.41675122508069	0.0647035577499788	13.6940129969228	-1.15525888610642	0.598104132495869	-1.93153469996197	0.0534169624027134	0.191802764075686	-2.79796175490209	-2.92097910477214
LINC00862	0.805012069398316	0.0983051804753992	2.63607150389961e-16	79.047789205737	1.1770160510796	0.174382556039203	6.74962036234285	1.48232497693702e-11	1.76495493920634e-08	2.57312033002862	2.72643806554196
ENSG00000230623	0.348209229881713	0.151854888694869	0.0218457416314676	52.4451033046063	0.365702535784588	0.253619469001489	1.44193400145649	0.149320993065122	0.360763377110231	1.01520460533345	0.761907296149439
ZNF281	0.559313647118957	0.124932067985457	7.57197393312594e-06	24.821279340118	0.797550346935928	0.241797664076214	3.29842039617282	0.000972304443764211	0.0133273057717857	1.73517143284823	1.80759222153014
KIF14	0.061764999063125	0.182378311465586	0.734862737101886	5.17272367507472	0.102563573696062	0.307624823954749	0.333404737555084	0.738828787493588	0.870370571897185	0.0382930521725037	0.124737351481443
DDX59	-0.209353272073743	0.0650242912704495	0.00128362253518228	58.2253365110823	-0.337492308859167	0.11520669662631	-2.92945044639092	0.00339561950254252	0.0312033379709906	-0.886349663059449	-0.940822762129598
DDX59-AS1	-0.228455072579887	0.120216680123399	0.0573857807588049	45.6153379464715	-0.323397424957698	0.193531455782517	-1.67103287499227	0.0947151844975929	0.274612531676462	-0.951495920490781	-0.906693128401777
CAMSAP2	0.0636315549928249	0.0373765099316382	0.0886714665467244	542.515630873013	0.0714174142265332	0.0621606588494664	1.14891662264204	0.250590362648879	0.486525043690508	0.0446588988405755	0.049319418126732
INAVA	-0.340751302334526	0.213388226226531	0.110296730394209	6.20224017288637	-0.488815565109646	0.364563315450767	-1.3408248838895	0.179977315026852	0.403058914906529	-1.33447966539015	-1.30723992075494
KIF21B	-0.10809392805208	0.112244279319599	0.335535509651852	55.2745978585348	-0.176084470819083	0.19007208454513	-0.926408900288953	0.354233520482802	0.596572531408379	-0.54100696665545	-0.549986595502241
CACNA1S	-0.812354906340752	0.237939036794398	0.000639859357896485	15.1787192167658	-1.16958820559695	0.364697947572343	-3.20700517615319	0.00134124582509994	0.0166121015508217	-2.94287306172217	-2.9556764055232
TMEM9	0.0636460806863956	0.0549660988860716	0.246898649130528	53.9949456076769	0.0994651315694595	0.110763669917356	0.897994185671827	0.369188649254921	0.609864145035446	0.0447084383890815	0.117234721757989
IGFN1	-0.879336222369249	0.227410269343027	0.000110300235195434	11.8411651205707	-1.34221097010541	0.389901656239804	-3.4424346463404	0.000576503144885957	0.00935581395483887	-3.1713113210202	-3.37366861936073
PHLDA3	0.099723540658545	0.180782453128857	0.581207503196811	36.1724700148325	0.141411940652526	0.289335664599475	0.488747008939535	0.625020818318547	0.803728722742807	0.167749797451451	0.218805564062462
CSRP1	0.0376744237688458	0.0536814797570395	0.482795053638529	639.489350202635	0.0733815946933436	0.099551356880633	0.737122998547692	0.461047554341047	0.685520988383153	-0.0438673085372212	0.0540755239858657
CSRP1-AS1	0.438663443850883	0.0941032714998184	3.13896148166526e-06	82.1903838001149	0.607583649149884	0.15831953053183	3.83770496987249	0.000124189562608439	0.00321452983795178	1.32369665073456	1.34760306083574
NAV1	-0.0677577888730769	0.0770404037403711	0.379124930395923	1045.75250663122	-0.146990486431943	0.119383544360725	-1.23124579035617	0.218230950056293	0.449708572784186	-0.403441478737376	-0.479537839928411
IPO9-AS1	0.160163614752529	0.11739584239133	0.172471914490522	63.8467251451758	0.197432657204432	0.190864704262869	1.03441156376675	0.300943800693925	0.541383589886532	0.373879299475568	0.354455247341334
IPO9	-0.0223939346768272	0.0587658820484469	0.703151054866662	273.610028688506	-0.0315461447646078	0.0965022591322278	-0.326895401706432	0.743746999105525	0.872423333614262	-0.248729082772622	-0.199998602528583
SHISA4	0.016723229433928	0.0884189722834453	0.849986061053063	50.0389732883022	0.0265505840546185	0.149741187767281	0.177309826711685	0.859265032491212	0.934279403402718	-0.115320881680623	-0.0593220216325752
ENSG00000223774	-0.556581192062749	0.156621392515891	0.000379891446262213	65.6287111537269	-0.799419880007464	0.243472363508634	-3.28341117853039	0.00102558957648397	0.0137825657155784	-2.0705626096701	-2.05934341985783
LMOD1	-0.499841282872308	0.235462043562296	0.0337697401562836	103.043503804803	-0.765658363735004	0.34074916677294	-2.24698528535274	0.0246409675237422	0.116394519961395	-1.87705243613636	-1.97759260924243
TIMM17A	-0.0208501741438168	0.110615970641947	0.850491350382094	27.1532256026653	-0.0265419847930872	0.183818422755515	-0.144392408525825	0.885190611111179	0.947187365313382	-0.243464122484534	-0.187881429507695
RNPEP	-0.115757050536927	0.0740256041211228	0.117877839049501	42.6008565864525	-0.160752912979756	0.133384735181654	-1.20518223289067	0.228132959700943	0.459766944285583	-0.567141872104025	-0.512862454772097
GPR37L1	-0.189990267417871	0.0872695826750047	0.0294768178544	431.193927786935	-0.217513418203404	0.141948190221389	-1.53234372248184	0.125437637096056	0.326481521208913	-0.820312574799115	-0.650303477133932
ARL8A	0.134833097168627	0.105650389648087	0.201877904793648	49.0429561287459	0.195734627896147	0.170894958827215	1.14535050793422	0.252063991245746	0.487663107393091	0.287490143706771	0.350343605219554
LGR6	-0.119441946900221	0.134582949570742	0.374811449002972	515.697002369041	-0.139704585981141	0.204289080775042	-0.683857333202159	0.494065258686797	0.711269185889586	-0.579709127584144	-0.461895614884094
PPP1R12B	-0.0418093953731696	0.0586490651147102	0.475923710988853	1166.37073498005	-0.124941419877986	0.109124826634628	-1.14494037453379	0.252233857618006	0.487689580627624	-0.31494507116937	-0.426147789269782
SYT2	0.296451563850567	0.183030017911217	0.105299268034461	7.07876472815423	0.372203889906883	0.367241037303208	1.01351388352489	0.310814768061535	0.552130324976004	0.838686259106062	0.777649805025704
ENSG00000226862	-0.11632855802702	0.183377095569922	0.525840700026887	7.32354174354535	-0.209731930769021	0.335657295987833	-0.624839481447242	0.532076415229276	0.738809129062502	-0.569090985438215	-0.631461227857551
KDM5B	0.0118861239727729	0.0459536601393724	0.795901778646624	239.999886020431	0.0123078187082411	0.0825612119780978	0.149075073068285	0.881494394893081	0.94561174201396	-0.131817720158941	-0.0938097384482153
PCAT6	0.0964714225311581	0.150266250512045	0.520871067026768	5.81870939174987	0.0713608613912204	0.289500773529274	0.246496271914121	0.805298090009918	0.90616493651629	0.156658522330255	0.0491824799604451
ENSG00000291234	-0.021529095839677	0.13852799101139	0.876495479107699	7.01496727299951	0.0284539922885261	0.263714970594598	0.107896765300699	0.914077583059528	0.961280435343766	-0.245779569531529	-0.0547130708734264
RABIF	-0.13174509388027	0.155032438457794	0.395441570536368	9.83480171346413	-0.172693005864715	0.276881847296486	-0.623706492682399	0.532820358347725	0.739234956893527	-0.6216687313461	-0.541774434444194
KLHL12	-0.170926113563353	0.0581698007328043	0.00329911597570581	46.2005483746042	-0.262115816046099	0.116250508692175	-2.25474984148386	0.0241490352562468	0.114768964788868	-0.755294710419395	-0.75830461516354
ADIPOR1	-0.0098515782930346	0.0870267105641117	0.909870586785389	22.2095921926199	-0.0380426866288469	0.168557802038387	-0.225695198731787	0.821438492604571	0.913618849042075	-0.20595366076404	-0.215729458906963
CYB5R1	0.169910593413892	0.0546363790280654	0.00187186432683791	37.1111054575867	0.246606084012076	0.105435863812693	2.33892031700118	0.0193395577962405	0.0988564688725974	0.407121149156	0.473524766311396
TMEM183A	0.186538078994818	0.151769089651482	0.219037548790168	17.4387187302593	0.288413015345954	0.255530635750354	1.12868272917273	0.259031697494191	0.495439004091734	0.463828811647937	0.574756905836913
PPFIA4	0.403022789239871	0.184201736100331	0.0286737980125869	63.1930822560186	0.565066040193059	0.281680614222156	2.00605228639342	0.0448506697515089	0.171123991550211	1.20214500645038	1.24465007230293
ADORA1	0.248038724643682	0.0922673037136878	0.00718249275516407	100.367454430844	0.383844580837499	0.14596031399049	2.62978730548983	0.00854383039506589	0.0576692406862724	0.673575368908094	0.805836806818555
CHI3L1	0.313679918059523	0.222680364409982	0.158937061936144	575.011144611985	0.483778890224858	0.345576630513438	1.39991784023731	0.161537923028631	0.378717157428637	0.897443170427265	1.04781974190878
CHIT1	-0.356859280055707	0.261700762689252	0.172688534550118	4.33000524077249	-0.481146193967803	0.437977269114188	-1.09856430435517	0.271958154727174	0.509351158077531	-1.38941555810795	-1.28866915211125
BTG2	-0.0235709096854286	0.163687927821436	0.885501202525251	74.1229396311973	-0.0672004934309745	0.259914238289804	-0.258548719274264	0.795983454116272	0.901532404750879	-0.252743129347757	-0.286332755352669
PRELP	0.305787260844386	0.1243449331994	0.0139252632730272	25.7283096529561	0.433894403361334	0.223354525411953	1.94262642568384	0.0520613116462291	0.188871628275777	0.870525441986474	0.927028447900676
ATP2B4	-0.126798960197965	0.0578493867743814	0.0283881147438849	1250.42747087324	-0.179294320024846	0.0919442964222529	-1.95003199765039	0.0511723053811166	0.186762852997291	-0.604800054592117	-0.557758988554929
ZC3H11A	0.290498032506917	0.203467017188695	0.153366661110476	4.75025804013288	0.431153204208737	0.347221572033488	1.2417235533026	0.214338576689353	0.445472854210138	0.818381875474048	0.9203908534581
SNRPE	-0.0141300428524263	0.100420111023578	0.888099603175404	19.4714468843316	-0.0481034584032212	0.194558070138495	-0.247244734535961	0.804718826568478	0.905901414691653	-0.220545267115876	-0.240090812861983
ENSG00000286383	0.186600522085624	0.180154220321717	0.300303796144468	4.92951664948346	0.179539411236691	0.335535067748213	0.535083895825215	0.592591845303739	0.782701549853926	0.464041772393034	0.311128183752169
ENSG00000286572	-0.210160008614732	0.160646190339531	0.190799862338062	6.68853349166972	-0.370911524335672	0.305752701071066	-1.21310955892246	0.225087935829615	0.456826197036014	-0.889101019737143	-1.02174471875284
SOX13	0.0347737344740092	0.0452137991392828	0.441836553526542	220.829494250748	0.0481266496337934	0.0808679808044433	0.595126144551256	0.551759153681685	0.752316389037351	-0.0537600435947855	-0.00707730499266204
ETNK2	-0.011414394141996	0.124205197294604	0.926777897595283	49.4475360321631	0.0158688530462486	0.196719121602078	0.0806675676315187	0.935706330012146	0.972120007795761	-0.211283608775038	-0.0851869786938246
REN	-0.481293750784371	0.194423427723948	0.0133052530114354	4.72679292146634	-0.70443958462299	0.346511120939605	-2.03294942659508	0.0420576327058986	0.163970600333409	-1.8137964985755	-1.82935623333729
PLEKHA6	-0.0849482054206433	0.0659506806535387	0.197726282877148	563.101315448846	-0.111805436958491	0.107911961686007	-1.03608010837402	0.300164771346853	0.540417622606329	-0.462069004524769	-0.394340057554405
PPP1R15B-AS1	0.100957156734275	0.129433286154465	0.435394542661414	13.4981866822888	0.150278420594373	0.217876799253606	0.689740353765021	0.490357483965935	0.709017540773283	0.171957017101511	0.240275035892505
PPP1R15B	0.323078436403799	0.0541025443884545	2.3494644087341e-09	74.7790484575379	0.472807204711316	0.097119243026955	4.86831641161053	1.12553016965906e-06	0.000106925366117611	0.929496604098734	1.02125268321063
PIK3C2B	0.419898966098971	0.257650113956836	0.103159521088477	12.8779782036503	0.593664538499039	0.404416727018309	1.46795248276702	0.142117130606053	0.350719663047688	1.25970082490665	1.31389904797183
MDM4	-0.0297388202878821	0.0397920128829829	0.454848383516257	307.487229641924	-0.0660252244760163	0.0765255879982944	-0.862786241870992	0.388255004928244	0.625996124988905	-0.273778648580179	-0.28348693560383
ENSG00000240710	0.198113062836071	0.183401709974856	0.280046972935533	4.14359078300547	0.285067180237713	0.356644760350668	0.799302869211993	0.424114815585984	0.656567463064404	0.503305031538478	0.566655233800717
LRRN2	0.0110597900121669	0.0561703652033761	0.843907951698941	145.036337285932	0.00781696086347176	0.0992192291311801	0.0787847369095841	0.937203844489241	0.972385766445321	-0.134635913391802	-0.104683991435125
NFASC	0.120283409259995	0.0856209867567464	0.160070173911658	749.462004352994	0.065528403266326	0.146663219497936	0.446795068938522	0.655023031970009	0.821106799477939	0.237868763055432	0.0350596492278866
TMEM81	0.202167840701118	0.151705217482211	0.182651271128779	5.35371847386113	0.253557114997399	0.307289207640078	0.825141621291123	0.409291192296008	0.644217916137015	0.517133759492068	0.490356131735773
RBBP5	-0.0172623595067254	0.0854475911716843	0.839898919192477	52.3589476141513	-0.0352787023543834	0.141474738615409	-0.249363969141421	0.80307925341691	0.904940368078765	-0.231227962029991	-0.209036692114675
DSTYK	-0.111099500453397	0.0413283662111297	0.00718353022192415	159.069244154084	-0.156559822309674	0.068667280026722	-2.27997704654602	0.0226090498630259	0.10982850794184	-0.5512574031691	-0.502709221176287
TMCC2	-0.518940188336758	0.159919791284881	0.00117449422777646	64.6747342812532	-0.740610046882861	0.242694328332522	-3.05161662397042	0.00227612608004884	0.024111276269082	-1.94218882009365	-1.91694011393717
NUAK2	0.607080725664028	0.225521706065409	0.00710473353037207	5.8303733461298	0.780086391252306	0.406888720715448	1.91719836785018	0.0552127353494739	0.196160623302487	1.89807997095379	1.76530465001926
KLHDC8A	0.247714969811425	0.252048511583413	0.325702576081944	27.4409394777624	0.37673630841807	0.382188271073384	0.985734877106504	0.324263229957548	0.566719565717426	0.672471210394867	0.788624693841346
MFSD4A	-0.249414594253475	0.343397969152691	0.467646581314087	5.16280109979357	-0.346374620044182	0.548216934213733	-0.631820358743499	0.527504268811739	0.73586877902315	-1.02297789383387	-0.962330568048419
ELK4	0.188823167990947	0.0974891831745782	0.0527621222033819	29.5618813222165	0.261090137792305	0.170910235875594	1.52764482744236	0.126600745434309	0.328074479607772	0.471622055847481	0.508596743765696
NUCKS1	-0.105456728856516	0.0389936104209601	0.00684151406055223	401.858737272498	-0.163337949181667	0.0661081871755135	-2.47076733095122	0.0134823506097825	0.0777509789766598	-0.532012858605967	-0.519121913123166
SLC41A1	-0.0193826910787662	0.0522251205098518	0.710535258169856	129.053907319458	-0.0136101858710119	0.0931777157835315	-0.146066962004422	0.883868527147491	0.946623404584684	-0.238459304771086	-0.156568113006643
ENSG00000286619	0.0833654075043406	0.290514765712928	0.774144818512934	287.236370861591	0.0987491544254816	0.465255677461113	0.212247070179461	0.831914286469846	0.919258255467385	0.111960755302412	0.1155010403845
PM20D1	0.311779908884279	0.284341904043487	0.27286154449312	3.507340560887	0.458081785730399	0.479554811716624	0.955222999620504	0.339464937179152	0.582517657380828	0.890963232223927	0.985596259232911
RAB7B	0.261069404006092	0.174066214668575	0.133658930495608	10.8142121698914	0.236445624228445	0.294757021304351	0.802171304290334	0.422453873113975	0.655519215796315	0.718016205360955	0.448922025817345
SRGAP2	0.292799138672715	0.144844534810115	0.0432309514160883	46.1123885217971	0.33901831252207	0.2466122310753	1.37470194014243	0.169223869506872	0.388875232809152	0.826229745867508	0.697293584349636
IKBKE	-0.0735162345680958	0.140030178168069	0.599581249708191	24.3965755348793	-0.117117954702743	0.226639506448898	-0.516758779339958	0.605324558235793	0.791036555944337	-0.423080527188928	-0.407203894252272
RASSF5	0.578823747359437	0.290676318297591	0.0464479174614509	5.57558000483695	0.799945186416941	0.471678656372484	1.69595375073581	0.0898946390948945	0.266078596989529	1.80171018726401	1.81339113373795
EIF2D	0.0971421937811471	0.0467923654833746	0.0378914941281758	73.8291808876698	0.1430832293529	0.0848799822164761	1.68571229183324	0.0918512281883965	0.269414178920145	0.158946172466443	0.222852455941527
DYRK3	0.325655633450282	0.0829526241345322	8.64409992243329e-05	61.37843222128	0.447988653313328	0.144670621144235	3.09661111406088	0.001957464852021	0.0215671327927792	0.938286076179517	0.961156546570563
MAPKAPK2	0.114763886149373	0.0654719416955216	0.0796241046519643	139.987474496309	0.155827774883818	0.108324659053745	1.43852541281949	0.150285032265337	0.362051055936188	0.219044554659626	0.253712353336813
PFKFB2	0.541045256535689	0.111743860742326	1.28646028720007e-06	337.908947377681	0.732690212729401	0.175692659009201	4.17029497340028	3.04205631740316e-05	0.00121646474049464	1.67286750105861	1.65053859558466
YOD1	0.823916739750304	0.0833498329309331	4.83370925028538e-23	87.247681526878	1.12841830484437	0.145087359911542	7.77750939525227	7.39662782517582e-15	3.79585306704166e-11	2.63759427953977	2.60876251102154
LINC02942	0.483652620883233	0.169921813290372	0.00442270998982898	4.66507175156777	0.583462267810323	0.345819962422892	1.68718504195783	0.0915677766902992	0.26884768891809	1.47713121872884	1.28919506571614
CD55	0.565975253941848	0.276363547590277	0.0405661305032537	7.67152823065579	0.759255560367178	0.435639878160343	1.74285137433567	0.0813595796890357	0.250920755179792	1.7578906918443	1.71486445956962
CD46	0.0804238010095014	0.0515183305708244	0.118506865965939	134.329514151636	0.100314280173571	0.0898696369425662	1.11621993352082	0.264328004000434	0.50121012330903	0.101928473062168	0.119290867168012
MIR29B2CHG	-0.0350089523854628	0.0455941847144535	0.442583373165239	454.533021297471	-0.0638710590628983	0.0845458547949839	-0.755460563001933	0.449972686452479	0.677462417050427	-0.291752314581752	-0.278270796396667
LINC02767	0.168508663358525	0.134084930917819	0.208851128930578	8.22957051641868	0.16298368868321	0.25924346100224	0.628689680553996	0.529552235335738	0.737278057615862	0.402339898495451	0.271039826104124
PLXNA2	-0.0161391711474307	0.0728653944293241	0.824708625566627	597.42524408511	-0.02436183206632	0.112503150404743	-0.216543554368705	0.828564078928899	0.917544298714667	-0.227397353602531	-0.182602364099606
ENSG00000286198	0.469131500859431	0.295453734325422	0.11232386866755	3.74723957364786	0.588298509618247	0.496654679751561	1.18452223164902	0.236206401208882	0.469642265212074	1.42760726820085	1.30090563833791
LINC01717	-0.536050055475653	0.22522166198933	0.0173079450481467	6.40300025054221	-0.774961003895403	0.35977840887952	-2.15399530591319	0.0312405400394768	0.135722541500276	-2.00054163394949	-2.00011820814737
HSD11B1-AS1	-0.429184319909674	0.132343521715925	0.00118296158223819	17.6644517480937	-0.629782326697243	0.23154558259487	-2.71990646351115	0.00653003849284213	0.0486551887701963	-1.63607846632659	-1.64857965610959
G0S2	0.527657392035736	0.467832974198149	0.259372463893594	15.9689370202148	0.59500623388658	0.715068690581851	0.832096610749973	0.405354414754668	0.641129104456107	1.62720849279449	1.31714785601248
HSD11B1	-0.269673260691467	0.308001229798458	0.381269801540389	4.90345117531901	-0.445119079302706	0.506358353982157	-0.879059416719706	0.379369060659271	0.618205421840746	-1.0920696162901	-1.20143237624381
UTP25	0.0593310555267776	0.0796317674761897	0.45623081179307	18.4461034600982	0.0943571796564965	0.169598814919021	0.556355182679486	0.577968070292867	0.771891851897899	0.029992142939303	0.104866224854613
SYT14	-0.203629882519987	0.0836839010748281	0.0149609869859822	126.088435416835	-0.319917160515054	0.152209577957701	-2.10182016669122	0.0355690318792451	0.147458836564416	-0.866830172782663	-0.898265946487136
SERTAD4-AS1	-0.0509108686752264	0.164311840247323	0.756680372749103	5.38206594549615	-0.0223274127849613	0.319197976547479	-0.0699484784535913	0.944234667367387	0.976135170740362	-0.345985439460803	-0.177676180570392
SERTAD4	-0.225940502839315	0.149334905311131	0.130285117122661	17.1691127655406	-0.364708863309255	0.264794519336627	-1.37732783980173	0.168410911660285	0.387505653472389	-0.94292003741653	-1.00672547131176
HHAT	-0.290128475728333	0.081899068905443	0.000396334631424045	115.310920692209	-0.462779078514154	0.142813925701512	-3.2404338459359	0.00119347961687006	0.0153239007601001	-1.16183166328543	-1.24419465147316
KCNH1	0.39598206906072	0.419529216039272	0.345234831880022	27.2533973440339	0.459604695585844	0.669727423617985	0.686256347549543	0.492551470795128	0.710234883610608	1.1781327899504	0.989283863609802
RCOR3	0.0383960156090208	0.0405202205937993	0.343345008852749	295.069009826079	0.0154108987843393	0.0702615876743314	0.21933604540464	0.826388285263547	0.916498681992483	-0.0414063359307242	-0.0862958783011092
TRAF5	0.0642532692024274	0.112221485409265	0.566944245864847	39.4827899061788	-0.0209232792147613	0.189645510142336	-0.1103283657971	0.912148961926025	0.96049646011431	0.0467792410530522	-0.174276183465707
LINC00467	-0.259928466911107	0.0767937884700058	0.000712407727383517	79.4177547066807	-0.39957122959039	0.12448297296615	-3.20984645586063	0.00132805893059272	0.016529012195391	-1.05883521809678	-1.09114190215134
SLC30A1	0.327730371248388	0.120673105261681	0.00661053346335925	97.0967257889957	0.487482770179412	0.199589500026948	2.44242693184558	0.0145888825143925	0.0816538519921809	0.945361922388594	1.0567883908955
ENSG00000226868	-0.473770400893562	0.366628914908039	0.196276071707056	17.6966846707599	-0.989494640058511	0.545462689869733	-1.8140464204707	0.06967057936284	0.226909425940036	-1.7881382843891	-2.51959424468157
LPGAT1	-0.0160526491553409	0.122659566353271	0.895876910674689	84.8846491013974	-0.0910054167397312	0.191561245533731	-0.475072170710577	0.634735533425574	0.809831095316317	-0.227102272310674	-0.343974472668418
INTS7	0.0843526225599906	0.0848654363118105	0.320243641144492	35.8219956233417	0.0882692758241521	0.162605130139854	0.542844347827359	0.58723697606636	0.778796494582698	0.115327629861424	0.0901248527780067
LINC02608	0.387928159831349	0.333418212098462	0.244631477607519	70.7417318667927	0.54434740370322	0.510514471655697	1.06627222914523	0.286300599421973	0.526008507939147	1.15066511517197	1.19448155160554
PPP2R5A	-0.0517898392029214	0.0520873054590806	0.320082148833904	381.344100082388	-0.0720110861630361	0.0932457505238171	-0.772272041980538	0.439953320613975	0.670071431611452	-0.348983148512018	-0.297981220789258
ENSG00000234915	0.453009955490107	0.118830068880062	0.000137707367462777	25.6932954074493	0.634533150075771	0.218153113772263	2.90865960656505	0.00362981840141807	0.0326592224933636	1.37262510332676	1.41285912127426
PACC1	0.488069734442729	0.162639778463814	0.00269161083338644	17.5168797199514	0.745122659406861	0.267818047683971	2.78219733826943	0.00539921991339949	0.0427248859784293	1.49219568435122	1.68064277057529
NENF	0.000999683852443137	0.113358229116433	0.992963704716706	34.3898652617133	0.00576634217871804	0.181424198904181	0.0317837543919019	0.974644502208618	0.988678040053652	-0.16894567730422	-0.109649400523651
ENSG00000260805	0.294890975280828	0.15260603696634	0.0533141389091293	7.00665141304653	0.261720146566935	0.336600592556087	0.777539173592884	0.436840731901656	0.667578661734504	0.833363907180342	0.510122259610576
ATF3	0.57376570797935	0.245266475731273	0.019316994276324	104.13737048863	0.737669776859087	0.351029645126316	2.10144580977952	0.0356018502259706	0.147493770601368	1.78445985866556	1.6625962117423
NSL1	0.0175026855652126	0.0500469102816234	0.726544641854861	100.706253003589	0.00868366982998097	0.089390851989014	0.0971427124449846	0.922613061612955	0.965133460893549	-0.112662564221556	-0.102585325012446
TATDN3	-0.188816875443811	0.104351554962824	0.0703841644640848	54.3390774025153	-0.27681100309621	0.173190266729668	-1.59830577273885	0.109974943303977	0.300348241437906	-0.816310748082025	-0.793887834939464
SPATA45	-0.231766450668264	0.192215433263548	0.227908498012416	3.30707833484314	-0.234710842183011	0.370704738813665	-0.633147671470661	0.526637213943471	0.73550281489254	-0.962789300365024	-0.691945663447004
FLVCR1-DT	0.163398810938793	0.147002621042205	0.266337394303565	7.21551560086002	0.215351877811756	0.297207415958525	0.724584469459565	0.468706989455655	0.692393947222113	0.384912862700324	0.397845206442187
FLVCR1	-0.163306232549164	0.0828390054767922	0.048681704690264	63.424481297381	-0.273075728224452	0.143295481927949	-1.9056827511265	0.0566913785239871	0.199587624766097	-0.729307279025856	-0.784843165672444
ANGEL2	0.0416289680724549	0.0555231293197422	0.453399842713399	79.9568914722762	0.0338874751046958	0.0997584311217579	0.339695349291683	0.734085964432969	0.868435225800096	-0.0303804248717959	-0.0415563269315368
RPS6KC1	-0.0562786958087633	0.046166078267058	0.222825724513964	373.144266758709	-0.102417311680139	0.0782226716697276	-1.30930470020976	0.190431158140918	0.415587758278702	-0.364292292166955	-0.371607463275452
SMYD2	-0.423088578296959	0.131392566907285	0.0012817523899509	19.9562305847837	-0.654928570551581	0.22291386048388	-2.93803431123541	0.00330300466443588	0.0305497997446011	-1.61528907779701	-1.70946927381617
PTPN14	-0.0983031719944738	0.0471446991092781	0.0370568366497616	203.349296096293	-0.165831882810616	0.0770000563952379	-2.15365923837002	0.0312669049733929	0.135722541500276	-0.507615815157922	-0.525160773882329
KCNK2	0.314615600394518	0.432888462906185	0.467359429973708	13.8648689237516	0.379903416540892	0.600779705344406	0.632350615643894	0.52715779604662	0.73566480992285	0.900634293811154	0.79629359278113
KCTD3	-0.264448285307905	0.0913647081457497	0.0037985377499298	281.760395209684	-0.406308701828061	0.151507137302544	-2.68177928157077	0.00732317590049532	0.0524568714390983	-1.07424995623762	-1.10745615215373
ESRRG	-0.168910196569977	0.058198533349639	0.00370421554887096	877.786118748112	-0.255749624139454	0.108782842303118	-2.35101068077282	0.0187224964259794	0.0966147894157734	-0.748419471230898	-0.742889390779025
GPATCH2	-0.156204480451956	0.0338360698613609	3.90251360579655e-06	135.233186217472	-0.229266904616957	0.0784491870719021	-2.92248923378676	0.0034724562589447	0.031706579133309	-0.705086914553439	-0.678763604164686
SPATA17	0.244790336497313	0.0775887997587845	0.0016051460296651	155.224513320711	0.27444899877256	0.128600517926097	2.1341204778839	0.0328329200085544	0.140209374040134	0.662496814802571	0.540944156874185
TGFB2	0.136592207942929	0.0513102499766805	0.0077658439894943	488.199928625027	0.179395429914442	0.0835047292638335	2.14832658576308	0.0316878203294494	0.136966232111318	0.293489551109022	0.310779544499347
LINC02869	0.036457550273249	0.194762473489249	0.851511814610515	5.38707162090332	0.0637627758146986	0.343568774404743	0.185589554595501	0.852766645483446	0.930187459474066	-0.048017427997427	0.0307843236100891
LYPLAL1-DT	-0.122237949182588	0.0786776193113269	0.120266512355766	111.299456935643	-0.211811883703111	0.136189037702191	-1.55527851049426	0.119879753052266	0.317613878488896	-0.589244829959795	-0.636497667484003
LYPLAL1	0.240621742324977	0.0504181041047683	1.81929082781031e-06	317.16688031121	0.315166491308922	0.0838638631588973	3.75807266011315	0.000171227164809205	0.00403445536080791	0.648279918914125	0.6395383075104
ENSG00000277007	0.743137291804097	0.131472250037354	1.58198021595448e-08	16.2346216959442	1.08686279475292	0.21508886155099	5.05308730036336	4.34725068189899e-07	4.94534376934496e-05	2.36209780425348	2.50813916792001
ENSG00000287676	0.652163020817879	0.225202593769261	0.003780791178127	3.62933217962706	0.974605957866423	0.428499091826325	2.27446446551966	0.0229380752723352	0.11081255730698	2.0518321161897	2.23631821833554
LYPLAL1-AS1	0.0656244496114226	0.162438451170511	0.686215818632972	5.58212476771617	0.127760185969878	0.309511385958499	0.412780245787173	0.679767625790728	0.835787539351673	0.0514556207419967	0.18574893228614
SLC30A10	-0.543440812518139	0.0785875508012388	4.67531773550427e-12	170.094513697327	-0.744447064388687	0.127870951890168	-5.82186222425336	5.81955153525458e-09	1.82345948104643e-06	-2.02574764323366	-1.92623114485282
EPRS1	0.0872676738043951	0.062304293239919	0.161313164812312	192.456859990149	0.121662086667261	0.103542980506395	1.17499115895883	0.23999825289381	0.474155840341089	0.125269346022287	0.170982872693941
BPNT1	-0.139029394495494	0.0841817520971284	0.098628690531951	25.8585802362047	-0.221040701233755	0.155088289958468	-1.42525719571058	0.15408286846047	0.367069498559956	-0.646511673399336	-0.658844510797055
IARS2	0.036336669567821	0.041859041815875	0.385354821190219	68.1671680770316	0.0306216054270201	0.0832509143239522	0.367823052463581	0.713005178835661	0.856681469625977	-0.0484296889019294	-0.0494643690751302
RAB3GAP2	0.0880564696887905	0.027647541292111	0.00144771184652988	293.963449490921	0.103512337834994	0.0524921685396172	1.97195773607392	0.0486144314292445	0.18000412689384	0.127959516497529	0.127034707939447
MARK1	0.0951240454716944	0.0423813619890982	0.0248016463749957	343.98670234813	0.123315625349113	0.0722730938262156	1.70624528189747	0.0879624211020668	0.262798400950638	0.15206332342507	0.17498678432322
MTARC2	-0.0655733174479682	0.0673041077052682	0.329915530690511	222.905894837424	-0.0636871066946544	0.113064881509293	-0.563279294547527	0.573244715070823	0.768226203283927	-0.395991388481971	-0.277825370453791
MTARC1	-0.0582817758644959	0.0790577710512431	0.460997756686089	71.1482462046893	-0.0526980719400211	0.137137822774218	-0.384270880738588	0.700777688079236	0.850090980716916	-0.371123751270737	-0.25121630195633
HLX-AS1	-0.426456852172788	0.197671552038857	0.0309744144281592	8.83482647600354	-0.655434950192552	0.344192617099936	-1.90426789428271	0.0568753033299923	0.200116808012936	-1.62677649946406	-1.71069543160466
DUSP10	0.591367633883002	0.362671535514058	0.102977410928595	6.82368246017903	0.860740049561068	0.520102631634619	1.65494269247565	0.0979361231117436	0.279951849996117	1.84449082777958	1.9606010310416
ENSG00000236230	-0.00793992461583062	0.0981345357503626	0.935514667188403	26.9419399795151	-0.128818077552843	0.230766766793249	-0.558217629613256	0.576695783815769	0.770653699883998	-0.199434009250842	-0.435534805683391
TAF1A	0.141048780984212	0.135573853069411	0.2981618287231	12.2819364481311	0.119497084706046	0.246291070738727	0.485186427374837	0.627544108921347	0.805110105979115	0.308688592399165	0.165740493652525
TAF1A-AS1	-0.352487763988234	0.159364407064634	0.0269780718374813	5.85731636253786	-0.502705192857905	0.292769313192015	-1.71706927675238	0.0859665149430401	0.25908909161031	-1.37450660169804	-1.34087254312897
MIA3	0.121429940901195	0.0344499187046948	0.000423762351214975	127.401561985759	0.188153163859934	0.0749846391418194	2.50922276900043	0.0120997151106048	0.0723956153686436	0.241778983216447	0.331985696599275
ENSG00000272750	0.120260142981472	0.195535780801528	0.538535679492143	3.34612897271065	0.14704390931474	0.384316436569043	0.382611554758012	0.702007801589485	0.850669695774863	0.237789413940168	0.232442925600993
AIDA	0.0526891265633934	0.069846911490833	0.450638150613396	45.7416037929508	0.0615524447463367	0.126251158272363	0.48753964390211	0.625875955803015	0.804183062636104	0.00733999483682047	0.0254321837622004
BROX	0.214209215206618	0.107557373780554	0.0464170567334995	33.6261004990946	0.300531096569194	0.171560857051867	1.7517463000219	0.079817441683571	0.247517880588528	0.558200594166114	0.604099870030473
DISP1	0.0281656236340835	0.0647752228922673	0.663692400577255	295.771242899357	0.0270990624245628	0.109540838938258	0.247387756814944	0.804608148422999	0.905843515559428	-0.0762968557541477	-0.0579939251399264
TLR5	0.190726343132163	0.170443920758438	0.263141150726676	5.7816936548203	0.253511505511075	0.342132308267327	0.740975053759005	0.458708566095335	0.683864019082486	0.47811279150597	0.490245692013558
SUSD4	1.086986040539	0.639857610226923	0.0893580718658325	7.1407216348159	1.30493321984985	0.951581496406898	1.37133101555377	0.170271791351749	0.390327706510991	3.53478616393563	3.03617925590208
CAPN8	-0.455623276326969	0.177860446189008	0.0104164332420844	7.67102465641055	-0.685096506343613	0.312872244847254	-2.18970048518711	0.0285459658804458	0.128194858090209	-1.72624792759925	-1.78251851679711
CAPN2	0.193938947870962	0.0958904743572302	0.0431242247655143	567.997861430241	0.276796172765364	0.152358016700261	1.81674833238289	0.0692556574065113	0.225918911649368	0.489069307111481	0.546627650915702
TP53BP2	-0.0351776153523022	0.0508223424877862	0.488831631872407	272.511366588985	-0.0406418544043915	0.0915003547806945	-0.444171549955198	0.656918559667271	0.822299234346612	-0.292327535805181	-0.22202313573301
ENSG00000291068	-0.197891748793734	0.0723918155591346	0.00626422033537812	79.5590891233225	-0.30023554118766	0.119347372845281	-2.51564432488077	0.0118815019628193	0.0715695194117886	-0.847260397839945	-0.850608479883642
ENSG00000290989	-0.103084055680659	0.0773776228431013	0.182787740857607	37.4680351732286	-0.179750910077312	0.132359966933994	-1.35804589741966	0.174449120860787	0.395093233180396	-0.523920910547714	-0.558864584838189
FBXO28	-0.0357638351038536	0.0497664360546288	0.472366680391684	162.943554903345	-0.0532355196656191	0.0829172834475309	-0.64203164228488	0.520852638138667	0.731207995374673	-0.294326824973426	-0.252517688626184
DEGS1	0.109113158881377	0.113720434242428	0.337313994325811	38.5814614487204	0.164766896717853	0.186123865530524	0.885254001404951	0.376019652921297	0.615780784170241	0.199772877460574	0.275357721697186
ENSG00000237101	-0.0376804954542318	0.219973732167419	0.86399147220982	4.62657340633727	-0.0942816419289937	0.373038036284001	-0.252740023157358	0.800469117679682	0.903918717865397	-0.300863551631942	-0.351907589854842
NVL	-0.186628093219189	0.0362228694169817	2.57424548526974e-07	152.768526073324	-0.296764311143593	0.0718273957477522	-4.13163122585968	3.60197964251341e-05	0.00134303458069498	-0.808845955942644	-0.842203174042374
CNIH4	0.111948527401132	0.0603674995963293	0.0636747650636892	38.8993443171604	0.149853304098689	0.136144676688492	1.10069161529953	0.271030896716535	0.508574471039853	0.20944283749608	0.239245650308999
WDR26	0.20763906751732	0.0377042579008819	3.64905767400737e-08	214.149677407117	0.284641304946472	0.065820030809235	4.32453922380319	1.52851007338089e-05	0.000745879505753624	0.535793254471029	0.565624010854477
CNIH3	-0.0786445208874472	0.0335756113367024	0.0191647422433504	280.202088865581	-0.136796298620964	0.0631350875671622	-2.16672382810021	0.0302559185732557	0.132965232706286	-0.440570431380661	-0.454853429714497
DNAH14	0.407703597469207	0.582408783005184	0.483908593959425	4.84638746863671	0.243061799036911	0.900270559948051	0.269987501369517	0.787169869133073	0.896897530484892	1.21810879676412	0.46494256379912
LBR	-0.148962990629164	0.062702976003797	0.0175160525589263	67.3524623564337	-0.211935614397759	0.113644826528255	-1.86489452157389	0.0621961905067612	0.211985772469452	-0.680389977736918	-0.636797271462209
ENAH	0.261425729536683	0.0479772194406239	5.06665120735356e-08	481.829171084133	0.343106963959719	0.082811661643459	4.14322037682262	3.42462567024548e-05	0.00130413250470329	0.719231445502207	0.707193926699613
SRP9	0.0423052316242536	0.0540048654982447	0.433415953813422	122.29186529204	0.0729397335654976	0.102546491743841	0.711284533728362	0.476907933742638	0.698373414828831	-0.0280740433648412	0.0530055926152088
EPHX1	-0.108179718761859	0.0648391353250186	0.0952299068740825	420.163661272909	-0.134744736952267	0.109970611087722	-1.22527951440393	0.220469924154977	0.451316035550541	-0.54129955392557	-0.449885737265797
ENSG00000242861	-0.0569511809591024	0.0821955846758216	0.488388647210689	24.4167639311716	-0.144886637097077	0.159634330651977	-0.907615777291336	0.364081255648289	0.606179847662761	-0.366585787521419	-0.474443537079275
TMEM63A	0.0455728776608861	0.0930569759069985	0.624324324849607	143.954303582817	0.0529464117809514	0.144145059119762	0.367313400155888	0.71338525975706	0.856832325323333	-0.0169298106613083	0.00459336344899743
LEFTY1	0.0839167077683663	0.179250029864574	0.639674108836446	13.8934489533879	0.153132229525465	0.291241642186967	0.525790983650475	0.59903343979075	0.787008849172223	0.113840952350362	0.247185305904536
PYCR2	-0.0432614107701926	0.172123108382008	0.801551302657621	22.646231669392	-0.0608644655615906	0.277051245318649	-0.21968667021001	0.826115186706309	0.916290285257711	-0.31989713675179	-0.270990570771155
SDE2	0.19295420369717	0.108588491150235	0.0755796726834974	14.3058412893505	0.292777579620176	0.235038829974803	1.24565621625823	0.212890634269016	0.443964003559295	0.485710859439009	0.585325349046667
H3-3A-DT	0.0432793398913102	0.0761697024182077	0.569901712041297	30.6395596532829	0.0433896916664132	0.133308021465111	0.325484477149555	0.744814429050384	0.873031810910275	-0.0247518692110882	-0.0185474697376108
H3-3A	0.153323482373119	0.0973031919201053	0.115088221194195	47.9098782481168	0.237338402154437	0.154048049655159	1.54067774753219	0.123395235220862	0.322906798687852	0.350551183117631	0.451083816139806
LINC01703	-0.135507705243173	0.0992009132380357	0.171941311853222	13.2259563044473	-0.273697832620059	0.179226966836863	-1.52710184996427	0.126735687001363	0.328233667320814	-0.634501032069946	-0.786349541695897
ACBD3	-0.26974967605418	0.0597428862028338	6.32640518422976e-06	106.471732280558	-0.401514085196344	0.105051425585098	-3.82207174210208	0.000132335174225835	0.00334774250945243	-1.09233022915167	-1.09584637156598
LIN9	0.0678657818382448	0.107763536227674	0.528847871771835	16.3213348388462	0.00587640725646616	0.196931920962211	0.0298397904603478	0.97619482468648	0.98902288476002	0.0590996334721438	-0.109382886743472
PARP1	0.0244311503834554	0.0708254004838812	0.73013271944768	70.4323756948943	0.0394839043133138	0.120954029122805	0.326437280342481	0.744093535319279	0.872587691451235	-0.0890331920842016	-0.0280050213366099
STUM	-0.459938922810412	0.138912076943795	0.000929607308844356	274.774209527709	-0.609532270990533	0.205898983115378	-2.96034619388564	0.00307293517184549	0.0291154494266103	-1.74096634205984	-1.59954576629046
ITPKB	0.108290107752093	0.0614495251293263	0.0780251930484658	2467.58938737744	0.131451464718619	0.104953899285667	1.25246861348934	0.210399158166886	0.440710836202735	0.196965880249487	0.194687068461118
ITPKB-IT1	0.0462837424715345	0.121191751445237	0.70253179081932	7.2979572770613	-0.00490173319356487	0.241207393419104	-0.0203216540093693	0.98378678195138	0.993041826608741	-0.0145054223457422	-0.135481291554614
ITPKB-AS1	0.724251370154165	0.128271389758795	1.63992503872886e-08	41.7138437721222	0.961236091420296	0.224408452333291	4.28342195414578	1.8404067361821e-05	0.000854155895235343	2.29768779676551	2.20394415637191
ENSG00000287259	0.29658407653441	0.169619181144145	0.0803724487634663	4.75330793038439	0.43632817202954	0.313777817809234	1.39056411022277	0.16435764589231	0.382515970241941	0.839138190609158	0.932921624020805
PSEN2	0.0754922543655941	0.0841487933685579	0.369650519916919	34.3995280199841	0.0902726406024121	0.152671158806299	0.591288107775124	0.554327396359191	0.75404372113948	0.0851095450718317	0.0949758403124345
COQ8A	0.162816713405634	0.128599757962458	0.20548685888008	40.1804713830031	0.209001684394251	0.211257413712947	0.989322366117001	0.322505444484882	0.564700709656861	0.382927632264422	0.382468721119189
CDC42BPA	0.0883360914957266	0.0304532681649817	0.00372318582363491	865.542435919039	0.0942549031863711	0.0705630320969828	1.33575472007532	0.181629457352858	0.404981536619482	0.128913160328759	0.104618570564677
ENSG00000287532	0.828891419488868	0.150122346153908	3.36234000645107e-08	5.23155647360089	1.09326516484937	0.302516900127161	3.61389781658421	0.000301627976465262	0.00599229773044447	2.65456031197125	2.52364199489675
ZNF678	-0.11210330670775	0.0738257135667079	0.128891945915222	68.2148187688756	-0.206038850742287	0.126852866826798	-1.62423487853537	0.104325689637107	0.290861195272982	-0.55468086163503	-0.622518730032022
SNAP47	0.128650179540046	0.0716154578103799	0.0724305441036989	31.4980799464367	0.168841776737237	0.131081754588687	1.2880646682449	0.197723453055649	0.424695234103896	0.266403443352074	0.285224717659594
JMJD4	0.0132918430555753	0.0817092666011109	0.870776373751223	17.869274427911	0.0489850577115845	0.164271262445153	0.298196148142099	0.765553461478999	0.884969891392552	-0.127023547106252	-0.00499873850791343
ARF1	0.311689485492371	0.0728452051744599	1.87910307697767e-05	64.4961068823309	0.473241307889325	0.1251033383031	3.7828031954092	0.000155072023781949	0.00375791905664261	0.890654845296465	1.02230382932641
C1orf35	0.112216191848345	0.0663887546308075	0.0909726492164348	45.548950349314	0.183628939069407	0.124594869415109	1.47380819074994	0.140533242364653	0.348648938551564	0.210355701023146	0.321030648222684
MRPL55	0.221283854724644	0.137208087521873	0.10679643852121	18.9618215363641	0.298715928957647	0.231817867183853	1.28858026599278	0.197544047634372	0.424565185409131	0.582328491802096	0.599704586878816
GUK1	0.398164736734961	0.130533921887311	0.00228629711664748	66.1244109152978	0.569185279787075	0.215552411675497	2.64058878006874	0.00827621055339498	0.0565034864234076	1.18557672855438	1.25462448142639
IBA57	0.0417887857349917	0.0859967073466761	0.627013452082579	28.4320055427705	0.0382356419062074	0.154890926963435	0.246855272002043	0.805020232950286	0.906121040523739	-0.0298353703580947	-0.0310275888900973
OBSCN	0.193959219652371	0.201928704162083	0.33678694186944	9.65560506840288	0.240303770628008	0.333130709513743	0.721349799839136	0.470694324358813	0.693657715897042	0.489138443562248	0.458264218658798
ENSG00000269934	0.0389369107107513	0.230408838893696	0.865804093958715	4.50677090041211	0.0148323848006851	0.400540292723783	0.0370309431288943	0.970460333604939	0.987066398531508	-0.0395616254528116	-0.0876967036294032
ENSG00000287315	-0.550097032844388	0.218101936603056	0.0116622880778783	3.3253606889075	-0.992592282322055	0.471182796978109	-2.10659703344002	0.0351525241126694	0.146292517937873	-2.04844853170509	-2.52709493760062
TRIM11	0.268115615440959	0.117402710207105	0.0223876422057182	10.9341780954873	0.33253231130938	0.23285578745323	1.42806118304519	0.153274248941232	0.36626680306267	0.742047149664023	0.681588251315694
ENSG00000231563	0.00298752279537463	0.0722257509456935	0.967005967765301	22.539014663814	-0.0449318072535176	0.152070271952219	-0.295467395939393	0.76763685538616	0.885980031588098	-0.162166197670005	-0.232410913346066
RNF187	0.313691425198998	0.14329128926235	0.0285832523857306	40.0314173810592	0.44015440132297	0.240640676092699	1.82909393569612	0.0673855372903705	0.222627347334979	0.897482415265485	0.942186532143234
RHOU	-0.134793887528265	0.10577050048631	0.202521820567194	124.031655091608	-0.177951488993374	0.167309766634174	-1.06360490826856	0.287507717978259	0.527141755783975	-0.632066572941369	-0.554507430643359
LINC02815	-0.785168864211018	0.299559864707199	0.00876529832958541	5.64831669664978	-1.16562479094559	0.472521445587403	-2.46681881178233	0.0136319316373081	0.0782849836148948	-2.85015568156981	-2.94607931403185
LINC02814	-0.44438025762283	0.18221460128564	0.0147371759289851	161.986831756636	-0.726869060906578	0.275184987912807	-2.64138340692076	0.0082568221006899	0.0564771200664949	-1.68790386728046	-1.88366741572212
RAB4A-AS1	0.0914707396389514	0.068460469588488	0.181513218729805	37.0541505313314	0.126067303629239	0.127596372452374	0.988016361329502	0.323144635326184	0.56559811710365	0.139603806732981	0.18164975313474
RAB4A	0.000686145511782214	0.0627192805757895	0.991271360494482	169.934256470832	0.00257231985836003	0.110181314263905	0.0233462441026873	0.981374084293365	0.992077942427068	-0.170014992704552	-0.117383470039538
ENSG00000237481	-0.128036637068451	0.254035069322782	0.614253183089627	3.86213579244748	-0.217053522567334	0.43669751983282	-0.497034017162332	0.619165063155061	0.799586986836543	-0.609021123490601	-0.649189876644435
CCSAP	0.154557876143691	0.208750777684163	0.459060804850635	19.7329419850736	0.169955881845524	0.337940090319523	0.502917193650599	0.615022492203697	0.797234846186531	0.354761055078308	0.287922434047039
NUP133	0.0123717585574497	0.0573078197118331	0.829079295343317	101.646257697287	0.0118662554133414	0.0960534063551218	0.123538100975517	0.90168100513622	0.95550152793004	-0.130161474421229	-0.0948789486402203
ABCB10	-0.144753716994804	0.0704649468207855	0.0399499912586553	81.6708853317588	-0.218427173758957	0.11447722955617	-1.90804035532483	0.0563860006385183	0.198990545601474	-0.666034345465776	-0.652516063108092
TAF5L	-0.108581818548378	0.0639296819466214	0.0894215337676869	30.103900964436	-0.133127778672186	0.130147468590043	-1.02289948559454	0.306355372750797	0.54778058352898	-0.542670906128582	-0.445970402152849
URB2	-0.215491070076152	0.0922315058182567	0.0194696249533052	21.7916931633735	-0.318105081027575	0.156155325607663	-2.03710683442719	0.0416393371704044	0.162908775873696	-0.907282483952318	-0.893878140980847
GALNT2	-0.0833558274191622	0.0504140175305438	0.0982442753914876	341.205484083214	-0.134760372372585	0.0945436164649991	-1.42537780350802	0.154048020744427	0.367035438966845	-0.456638235463019	-0.449923597185208
PGBD5	-0.152116103798152	0.0764219351093618	0.0465384156392977	111.227609692993	-0.229814412167529	0.124525503172565	-1.84552084763759	0.0649618087004175	0.217166388387388	-0.691143598692755	-0.680089349895893
ENSG00000282564	-0.422266662191707	0.30698095104787	0.16896198971669	4.16512286167866	-0.662111211133012	0.53973560332569	-1.22673250949776	0.219923144657912	0.450852263801376	-1.61248595155964	-1.72686146334795
COG2	0.158234541026315	0.0397283394812135	6.80755281280603e-05	75.2634754339651	0.191433248771275	0.0771965722713542	2.47981540033108	0.0131450417023576	0.0763481121314167	0.367300237280277	0.339928159793921
ENSG00000244137	-0.430833616078166	0.199101664681227	0.0304729796308254	12.0631871805311	-0.634124021272124	0.321851385388088	-1.97023859477099	0.0488110322173632	0.180489655362755	-1.64170335350613	-1.65909272217205
CAPN9	-0.260602037022252	0.15569861680816	0.0941778773671314	10.2738515565807	-0.44435841194218	0.272344312472418	-1.63160525699314	0.102762670078633	0.287896672565394	-1.06113241368547	-1.19959048108632
C1orf198	0.0439862722276385	0.0423109048168493	0.298527363383244	344.076462304976	0.0593368331656202	0.0754759867925694	0.786168365425888	0.43176885656865	0.663402596207509	-0.0223408925100092	0.0200672575761042
ENSG00000223393	-0.0798463242532543	0.119148982955149	0.502769485166277	20.1373767468134	-0.137971013483936	0.206637845413968	-0.667694793311127	0.504328434259907	0.719433373472999	-0.444669154504983	-0.457697907773922
TTC13	-0.0274510915153732	0.0647642940961306	0.671666815788154	114.635302009929	-0.0646134801888956	0.106829442408468	-0.604828394983495	0.545293024635067	0.747979294380684	-0.265976401483158	-0.280068509757005
ARV1	-0.0502949608689242	0.0922821746581622	0.58574475543933	30.703144351555	-0.0664736572314762	0.156809396423572	-0.423913736979883	0.671628725478621	0.830414947267154	-0.343884899855103	-0.284572779645
FAM89A	0.184283364918504	0.0969820093191247	0.0574093796261474	100.722823303552	0.269280672035288	0.155282127039285	1.73413822420891	0.0828935607464827	0.253419889580996	0.456139160423577	0.528429467163941
C1orf131	0.169448450880661	0.0870671856092621	0.0516330723940951	27.4735407624566	0.244493836958722	0.154421196989879	1.58329194258704	0.113354938563526	0.30619713069487	0.405545022526986	0.468410129058787
GNPAT	-0.00703847307391678	0.0384313377508792	0.854684947792736	81.3953448971166	0.00215341721807325	0.0828687599307807	0.0259858747720127	0.979268604946665	0.9906393250834	-0.196359629210463	-0.118397809269328
EXOC8	0.032690699841429	0.115060549847623	0.7763204423914	9.04733988689168	0.106546181292344	0.23316816702471	0.456949945834816	0.647707023275191	0.816763638880894	-0.0608641859696785	0.134380917153424
SPRTN	0.25025119490993	0.104694302269447	0.0168344383377657	17.3026792957364	0.36881158794694	0.189157495879096	1.94975930630142	0.0512048139169207	0.186788802401185	0.681120948576241	0.76943561722562
EGLN1	0.242989879428456	0.0953224183366515	0.0107989946639824	189.766834878416	0.330171679317186	0.157689985812306	2.09380245433074	0.0362775814535135	0.149324177174407	0.656356396800401	0.67587216980534
ENSG00000233461	0.792067114309055	0.227351627528465	0.000494190242664756	4.35823990207062	1.21596292603347	0.404669299239633	3.0048311752788	0.00265728298267464	0.026318899809637	2.52897185426527	2.82074480735772
TSNAX	-0.0521939438144511	0.0571276612414826	0.3609076289868	73.622121117959	-0.0923377048240451	0.103413878727896	-0.892894705816084	0.371913562525707	0.612087746655835	-0.350361338125266	-0.347200501676918
DISC1	0.363373443659617	0.337228210422176	0.281243648274382	7.01885916835783	0.570008841128664	0.534426787652184	1.06657984647962	0.286161605112875	0.52580722914773	1.06692181252558	1.25661866932728
NTPCR	0.120220217189742	0.0620518782537712	0.052694678824246	55.4930263288033	0.174400091330369	0.112182546633544	1.55460984407909	0.120039017860946	0.317896924524984	0.23765324793292	0.298683731762422
PCNX2	-0.586453617240894	0.167693961935119	0.000470229180644429	123.37668155595	-0.919149068208328	0.26778882790348	-3.43236525363791	0.000598341128210759	0.00957493927369222	-2.17244183828668	-2.34925807033602
MAP3K21	0.336468540328072	0.530924247758812	0.526249768822483	5.13238183973855	0.365539926738591	0.747914097191542	0.488745870830906	0.625021624166574	0.803728722742807	0.975163249868719	0.761513551353845
KCNK1	-2.67666603260685	0.641375725563419	3.00193070464572e-05	5.85816329110926	-3.6821256585625	0.899170099811637	-4.09502680230787	4.22119551726837e-05	0.00150500588208318	-9.30106387859115	-9.03958483617112
COA6-AS1	0.235629805339473	0.0891326555289283	0.00820330184462528	32.2794419665829	0.349530557444602	0.155712671353829	2.24471492528926	0.0247864392700414	0.116792479383371	0.631255031033318	0.722748144413505
COA6	0.346419231496024	0.182591277222561	0.057796445600949	15.0072611558707	0.500565304059749	0.298981272174442	1.67423631727572	0.0940841646008423	0.273404357268312	1.00909985643303	1.08846670003866
TARBP1	-0.382970359309399	0.0663119344707063	7.68226716848844e-09	144.634340724962	-0.57923128928665	0.112939623791304	-5.12868088136174	2.91779463886951e-07	3.83181313184003e-05	-1.47846680174981	-1.52617436327811
LINC01354	0.184206380002909	0.128223641726747	0.150831026645815	62.5859299280004	0.242951457150436	0.213607050926742	1.13737564418582	0.255381284539668	0.491710838926096	0.45587660511482	0.464675379748756
ENSG00000288760	0.279307212555852	0.215959404612431	0.195896251414704	15.4227494332886	0.366729770241823	0.369026000792781	0.993777591427094	0.320331157935328	0.562345612247081	0.780215837818842	0.764394662205315
IRF2BP2	0.361131398019959	0.0974772924912057	0.000211578783606908	210.573720797515	0.524429116120414	0.164063346845694	3.19650382735184	0.00139103981021592	0.0169931402260303	1.05927536671714	1.14625101175585
ENSG00000286263	-0.537318257534071	0.207305133846195	0.00954420496720348	4.18185809267636	-0.672377179852392	0.386398093407307	-1.74011515927339	0.0818387989200468	0.25135369613162	-2.00486680830916	-1.75171968528884
TOMM20	0.123511900287877	0.108455242105548	0.25477477067327	40.4406609556048	0.168267502409601	0.187504948375798	0.897402995852452	0.369503914525675	0.609864145035446	0.248879458489589	0.283834158319159
RBM34	0.162229927436653	0.190763711089859	0.395089720355937	3.29999834745803	0.135637397504239	0.355674658786682	0.381352435866365	0.702941749747684	0.851006028412526	0.380926412024472	0.20482296981236
ARID4B	-0.00611724772353253	0.0307705916191744	0.842417820376631	674.304326272018	-0.0463792607757411	0.0545148714257276	-0.850763462570564	0.394900761871222	0.631643167384921	-0.19321781104473	-0.235915806248829
GGPS1	-0.0611434764104945	0.0618725053625971	0.323046267218689	87.4453136311223	-0.0873639817620143	0.104736398784401	-0.834131999724874	0.404206604713501	0.640448009242648	-0.380883516084585	-0.335157029197301
TBCE	-0.0542023994948797	0.0468131309211771	0.246926860394042	73.2680900273862	-0.101740689058359	0.0880727913178106	-1.15518865175088	0.248013180869351	0.483800248024336	-0.357211130675164	-0.369969075728966
B3GALNT2	-0.0141918820400938	0.047841408101383	0.766738069518008	216.748887222198	-0.0233235299295527	0.0841563423614381	-0.277145242712448	0.78166858321196	0.894546200976685	-0.220756168263013	-0.180088198543194
GNG4	0.0977448431523971	0.147226726172112	0.506749883329299	28.5775167406794	0.149253170438423	0.225929417168236	0.660618578621321	0.508856951409828	0.722731219455238	0.161001494480075	0.237792474663441
LYST	0.211385531885403	0.0713756701703282	0.0030605418394474	514.792760467363	0.273135049690753	0.120021273821709	2.27572196989422	0.0228626555561557	0.110578232412752	0.548570486235227	0.537762534293071
NID1	-0.391185235107465	0.112238343775337	0.000491570243944392	77.686915167825	-0.534962257244009	0.196365166979243	-2.72432359299528	0.0064433341415069	0.0482102839410612	-1.50648344936034	-1.41898044386292
GPR137B	0.0538005697519666	0.037133786597678	0.147384870140448	170.30614768185	0.0537646712810361	0.0727187459945532	0.739350913519096	0.459693940670363	0.684634237856294	0.011130546625894	0.00657471336485522
ERO1B	-0.0149175813330522	0.0753540345728476	0.843071203006857	101.868829190814	-0.066041661382732	0.129213449381305	-0.51110516512755	0.609277419374154	0.793878929845402	-0.223231149244078	-0.283526736258432
EDARADD	-0.139497095496474	0.175994562835665	0.427998308578035	8.60331489130395	-0.155828007025096	0.312743063940231	-0.498262071944388	0.618299337095159	0.799251391398445	-0.648106757056552	-0.500937189012441
LGALS8	0.188634758427998	0.111312224330173	0.0901426929229996	32.8536134673139	0.276241853114275	0.196860023087537	1.40323997113136	0.160545291954951	0.376785665481659	0.470979489305839	0.545285410228084
ENSG00000230325	-0.0571457675876968	0.130328250591204	0.661041500065037	17.0642851559043	-0.0513743575012314	0.224418376308007	-0.22892224044399	0.818929354152954	0.912248379290948	-0.367249420805362	-0.248011033344546
HEATR1	0.0340226775987396	0.0632603612341466	0.590701430814433	56.6550826641229	0.0113192638943837	0.116208251669447	0.0974049926039784	0.922404780059883	0.965133460893549	-0.0563215060352581	-0.0962034448421581
ACTN2	-0.224101819978928	0.114687895382715	0.0506994926878567	182.179681935818	-0.376391200993887	0.191450813913216	-1.96599425878911	0.049299273801311	0.181580744502251	-0.936649251219237	-1.03501331738757
MTR	-0.113572908289542	0.0477511865032172	0.0173864845890712	273.10083575198	-0.179350207298408	0.0816650855709371	-2.19616750591191	0.0280799562330204	0.126879639814006	-0.559692904501781	-0.557894315116684
FMN2	-0.00891371768200306	0.0368232816355274	0.808727903667863	4599.90487491131	-0.0410642261279957	0.0691436685561743	-0.593897127321701	0.552580920511397	0.752525081406443	-0.202755108419128	-0.223045875070515
RGS7	-0.192162294603132	0.0464758302147383	3.55462589985223e-05	1361.55489714976	-0.264080910056804	0.0839546476847188	-3.14551865012318	0.00165792623924992	0.0192651676206919	-0.827720224256733	-0.763062933096126
ENSG00000287738	-0.423445517322355	0.152685038501506	0.00554863590752068	8.59217024188446	-0.658621371212089	0.28407000577004	-2.31851782248794	0.0204211954917834	0.102163179687186	-1.61650641024838	-1.71841109517873
FH	-0.0534764008721061	0.117965835718037	0.650317550706477	19.0979950234002	-0.0732444847334699	0.221501124193426	-0.330673196355921	0.74089135057704	0.871119980605002	-0.354735128836553	-0.300967796751401
OPN3	-0.0963737013361317	0.119274552435046	0.419091243512766	22.9094407487919	-0.182084395024842	0.202625561789463	-0.89862499783732	0.368852438999797	0.609769682260528	-0.501035399234609	-0.564514931951746
CHML	-0.017344251591342	0.132861846799123	0.896136434037642	17.5237179138733	-0.0494709409148624	0.232854750010572	-0.212454076683496	0.83175280143484	0.919258255467385	-0.231507253127409	-0.24340206236058
WDR64	-0.0648426450257134	0.189835061011361	0.732671808291034	6.88464633403052	-0.125544884864382	0.349194703585738	-0.359526887364592	0.719200967346374	0.860220410262776	-0.393499446756222	-0.427609031455048
ENSG00000288723	-0.334614986453279	0.121195121700252	0.00576315841239827	24.8753964610451	-0.498326061798276	0.200725473397351	-2.48262491732578	0.0130418331765011	0.0760390180581059	-1.31355189923789	-1.33026882761374
PLD5	-1.48953830815793	0.841876142108065	0.0768424663462009	18.0911037606426	-2.16889815206246	1.1912728342324	-1.82065609970868	0.0686591493702442	0.224711821101807	-5.25239169630414	-5.37542549262874
ENSG00000272865	-1.39573396335635	0.618392596790447	0.024005864748077	140.273479296572	-1.9839047059107	0.793089753922357	-2.50148825665566	0.0123672543896794	0.0733817818603567	-4.93247410567412	-4.9274786628894
LINC01347	-0.219438066493934	0.186444430196034	0.239210551599407	6.04952468974349	-0.284537655306951	0.327095045184172	-0.869892893506661	0.384358939440102	0.622361800398932	-0.920743625724302	-0.812597305108807
CEP170	0.178766851023944	0.0476921726271748	0.000178003293783066	372.671233582756	0.211361816460932	0.0820995273925176	2.57445838208558	0.0100397164149257	0.0640848231488821	0.437325214890907	0.388183592099909
SDCCAG8	0.037449809838351	0.0474470299078739	0.429938298337035	877.172974708966	0.0010209528866063	0.0790889885947109	0.012908913171695	0.989700463536881	0.995214445969985	-0.0446333492533291	-0.121139981046902
AKT3	0.0120228029939674	0.0279734872168759	0.667346381294233	2302.8493157877	-0.0274786047240126	0.0654132696234162	-0.420076918371559	0.674429263784249	0.831977349890767	-0.131351579456794	-0.190149379737588
AKT3-IT1	-0.188207506021893	0.117502875899175	0.109216034942329	11.7645832823307	-0.291565308371051	0.20499257175988	-1.42232133519735	0.15493298798741	0.368184592731406	-0.81423250748799	-0.829614204766912
LINC02774	-1.25448972618358	0.227242514152319	3.38058179621586e-08	13.6143691877739	-1.83500563509099	0.378145701263902	-4.85264179642324	1.21827618858333e-06	0.00011265748226212	-4.45076383796455	-4.56693147534141
ENSG00000289055	0.0589713169018642	0.17051486364277	0.729460950332185	4.2773426626682	0.145089139224215	0.328125979693002	0.442175104086431	0.658362500043757	0.823183579584255	0.0287652625172682	0.227709606215172
ZBTB18	0.0545041763510563	0.0888884487368504	0.539760619895439	49.4827161308514	0.0568783130491357	0.160388421680376	0.354628547704543	0.722867886455545	0.862131582777698	0.0135301809755427	0.0141141478041709
ENSG00000240963	0.285058173309224	0.256834455577535	0.267046129127454	10.1754302270928	0.455881807974956	0.394480209885653	1.15565190990722	0.247823565981443	0.483624222948926	0.79982935904665	0.980269189103954
ADSS2	0.153558337884492	0.0745287796742822	0.0393612906683145	53.9072270942964	0.145954308242277	0.143287203105659	1.01861370086659	0.308386397233715	0.549848220350346	0.351352152513062	0.229804543775888
CATSPERE	-0.187830938805888	0.0565090184595287	0.000887645710450138	122.356973657025	-0.327433063352212	0.107749468203907	-3.03883693172917	0.00237493368046085	0.0247469752234718	-0.812948233537679	-0.916465103909027
DESI2	0.0993849633582061	0.0587036564099005	0.0904565273203612	81.5289053319151	0.123654812958137	0.0981349894682919	1.2600481604789	0.207651989246527	0.436930316675657	0.166595087246977	0.175808099982286
ENSG00000284188	-0.21470169042539	0.20429277631784	0.293281111263886	3.33338255901016	-0.37095896763361	0.407311068906545	-0.910751010596091	0.362426580101911	0.604450765565765	-0.904590322555121	-1.02185959890317
COX20	0.0273344091440847	0.0616919489705526	0.657708569670262	115.67951871165	0.0495027691427636	0.11026861830562	0.448928896574742	0.653482949915386	0.82051801842975	-0.079131693921822	-0.00374514169602293
HNRNPU	0.336078025982813	0.0547177005623827	8.14709557741228e-10	466.923150379015	0.478719889399019	0.0999106567547368	4.79147975750167	1.65555726021108e-06	0.000143535207123154	0.973831409550382	1.03556977614662
EFCAB2	0.15693581399008	0.0501046462241969	0.00173524747597507	535.692556554456	0.203504023596698	0.0873673773541963	2.32929074626644	0.0198436682733511	0.100560401138732	0.362870958176016	0.369156575329842
KIF26B	0.320633181646333	0.124131949459003	0.00979445083616823	48.4068640300441	0.434666943428072	0.195830519376637	2.21960777519098	0.0264454040275439	0.122212679997656	0.921157118202426	0.928899091866397
SMYD3	0.0426534450668823	0.0615449967799459	0.488281385426645	2138.30003634216	0.00724210674239328	0.113400314593636	0.0638631979844589	0.949079156187007	0.978305843230036	-0.026886469315618	-0.106075954698994
TFB2M	-0.067574460361919	0.152039197421164	0.656714232404971	13.3996950102142	-0.0860822560978571	0.265712776840959	-0.323967319604586	0.745962776208791	0.873857970131318	-0.402816241007637	-0.332053433044042
CNST	-0.049268507712392	0.0655439295932534	0.452239421008085	104.577068308682	-0.074404094817542	0.108681918224303	-0.684604173658246	0.493593732633941	0.711028480520126	-0.340384204642883	-0.303775699797154
ENSG00000225300	-0.279627253941356	0.173168110212041	0.106359780752597	4.25487344937217	-0.477080704092898	0.331040784497904	-1.44115385908264	0.149541220466878	0.361017328675108	-1.12601748452998	-1.27882489363245
SCCPDH	-0.0358787973144675	0.0555495867603575	0.518352056924058	79.1989046706492	-0.0784618152025229	0.0992615239631791	-0.790455476299439	0.429261814586068	0.661148806120427	-0.294718900985586	-0.313601145077685
LINC01341	-0.32752608530013	0.113816671038138	0.00400632179788388	9.75694040282522	-0.532534901283252	0.200498951009791	-2.65604831646848	0.00790622857456658	0.0549228739702775	-1.28937536261875	-1.41310279560084
AHCTF1	-0.0011638189897998	0.0390843208547229	0.976244796523436	331.252533166136	0.00370778164886035	0.0726843359388094	0.0510121142467589	0.959315867344431	0.982912062608962	-0.176324254683291	-0.114634040154721
ZNF670	-0.145175146709844	0.133923640679311	0.278358441597622	26.4719709455425	-0.280191932161039	0.218777643886296	-1.28071555751218	0.200293593244121	0.427746451672846	-0.667471621951646	-0.8020744841839
ENSG00000259865	0.12950375841556	0.117473671117924	0.270284913719966	25.8727690921337	0.187239617887868	0.196523916079484	0.952757413057753	0.340712996377464	0.583873931615957	0.269314554749363	0.329773618114762
ENSG00000290683	-0.053877006591655	0.0999230275987614	0.589759147572183	15.0615711389511	-0.146079380273428	0.19018108257997	-0.76810678691979	0.442423745115975	0.671772590568824	-0.356101385558049	-0.47733166925722
ENSG00000289566	-0.192837057529592	0.17331213935786	0.265855540594322	8.87975080700289	-0.198533488780847	0.303097694214188	-0.655014843631738	0.512458197170564	0.725640482158588	-0.830021487915002	-0.604345096497375
ZNF496	-0.214441977256407	0.0580366219334444	0.000219936608756655	65.2213792602737	-0.331630942016592	0.0997663272010829	-3.32407688365812	0.000887117354909633	0.0124266007519106	-0.903704576682138	-0.926629931249975
ZNF496-DT	-0.193738080764697	0.0852880632551331	0.0231122996958124	93.4200069857542	-0.351978679700829	0.141192337692493	-2.49290213231977	0.0126703764431087	0.074634869153668	-0.833094407224722	-0.975900350162785
ENSG00000286216	0.423016043849109	0.143704077558819	0.00324355394499343	5.21384197131956	0.490701373794785	0.294634448285595	1.66545825394842	0.0958213656333878	0.276875843748957	1.27033154788372	1.06458198205067
SH3BP5L	-0.218494576985849	0.0896090322938747	0.0147561238531012	15.1461532568062	-0.386583623850382	0.176304135701553	-2.19270876608811	0.028328368758097	0.1276132162072	-0.917525876153644	-1.05969345390541
ZNF672	0.483463319061986	0.0784291734053386	7.07821216215389e-10	24.2398533919685	0.711115466300718	0.174819751090291	4.06770666280976	4.74780956739962e-05	0.00163068997834149	1.47648560916051	1.59829707316213
ZNF692	0.0253495523593553	0.0798126048949274	0.75077821258975	115.398372589561	0.034340945013113	0.135630782183195	0.253194329932633	0.80011804785675	0.90387187928578	-0.0859010029731189	-0.0404582858274696
PGBD2	0.277853431899509	0.169316487988569	0.100791193282219	4.14274517218309	0.448409613572863	0.371869565619516	1.20582498550489	0.227884979454228	0.459422703809969	0.775257751859543	0.962175868160748
FAM110C	0.586503407254675	0.13065561152651	7.15830647554924e-06	7.70036791166733	0.721371203348502	0.24736102644548	2.91626863663382	0.0035424534616019	0.032197566831659	1.82790149317568	1.62313051992881
SH3YL1	0.040756067267857	0.0680307921573806	0.549117770673414	167.185088604741	0.0370060646857384	0.118793668363831	0.311515463706359	0.755408788977084	0.879926295547519	-0.0333574332700387	-0.0340049117590221
ACP1	0.0390917768428064	0.0744375777743506	0.599470675644597	42.7312005867272	0.0559340167335463	0.132552373484126	0.421976727110395	0.673042004658882	0.831240247335283	-0.0390334580215262	0.0118276098229506
ENSG00000228643	0.710689048291422	0.268822883261596	0.00820035077181401	3.90640968832225	1.17999548655521	0.434005757830852	2.71884753891927	0.0065509795658244	0.0487388578059875	2.25143380562197	2.73365253018096
TMEM18	0.143193991722286	0.130601554967844	0.272895568681862	16.9711621534	0.217163883587362	0.223160855451305	0.973127133556579	0.330490120035284	0.574122511801398	0.316004784971802	0.402232833461073
SNTG2	0.845777026659777	0.241628781940255	0.000464707395247582	5.09472333132353	0.989486690543428	0.597649171927623	1.65563132523382	0.0977965024392955	0.279951849996117	2.71214829229209	2.27235072200269
PXDN	-0.0117514789838025	0.217060512540239	0.956824273853119	102.885014230831	-0.0239473538331016	0.319248492110766	-0.0750116427324982	0.94020544843192	0.973961447073493	-0.212433228983534	-0.181598738217563
ENSG00000290112	0.299403564051452	0.156988308938381	0.0564984360544312	5.13432237667701	0.44951878362922	0.287104931337279	1.56569509807947	0.117420014418068	0.313283755229562	0.848753988845065	0.964861634714765
LINC01250	0.218017815917707	0.381763713814263	0.56794507027353	7.84014935128945	0.27882060770222	0.571878082103928	0.487552533358936	0.625866823958245	0.804183062636104	0.57118974051899	0.551529658153484
ENSG00000236760	0.0200710685043207	0.147004099016443	0.891399089753452	5.78698296237716	-0.0203713227501772	0.260557909324757	-0.0781834748481442	0.93768210693751	0.972645047618999	-0.103903152454086	-0.172939665045148
EIPR1	-0.0254634407717966	0.0571480500539373	0.655908085900314	98.5003680717245	-0.0569849090304803	0.0963509201994237	-0.591430874894967	0.554231758343661	0.75404372113948	-0.259197563698575	-0.261596535009046
TRAPPC12	-0.129709801696925	0.0334314008586288	0.000104508292543336	294.564504347386	-0.191414061213448	0.0610107021678334	-3.13738499004469	0.0017046213572861	0.0196543172634795	-0.614727413511611	-0.58710597222181
ADI1	0.0174782495939511	0.0574680344583035	0.761022273149568	97.1721145723721	0.0339047947386059	0.102597953812022	0.330462679603978	0.741050387484319	0.871119980605002	-0.112745902547378	-0.0415143888236542
ENSG00000235078	0.244028291909306	0.176915439559659	0.167786901599186	16.9627220559241	0.375569838963473	0.274484291134035	1.36827443717016	0.171226189211201	0.391361625199903	0.65989787901699	0.78580018137864
ENSG00000242282	0.0462077755245633	0.184977065038949	0.802739909728089	6.76907638255416	0.0892882163359539	0.306094890724494	0.29170110002365	0.77051516808696	0.887648914705345	-0.0147645058955921	0.0925921357085609
RNASEH1	0.210268376543493	0.102472638831194	0.0401748583301475	32.7585875042874	0.304254553605371	0.170276842736044	1.78682285104977	0.0739661248182178	0.235983385004175	0.544760453276739	0.613115923354102
RNASEH1-DT	0.175581689289061	0.0786331622996988	0.0255541126253372	25.0948107614841	0.257058971641599	0.144015551966566	1.78493897451628	0.0742712159645909	0.236660823751578	0.426462293027894	0.498835597439031
ENSG00000287126	0.0368939346517794	0.13877796537775	0.790355774163634	8.6398245548517	0.0277217788579408	0.243011741715947	0.114075882351168	0.909177640496635	0.959290639763095	-0.0465291489708706	-0.0564860671159755
COLEC11	-0.0344646817897334	0.381079273220047	0.927937837751614	4.63218820884541	-0.0198911817728988	0.609586313109477	-0.0326306239906119	0.973969148415086	0.988245028445258	-0.289896092058106	-0.171777042081611
ENSG00000291325	0.178729949280615	0.590167453141967	0.762007100620662	34.8656862772297	0.124781622799478	0.822110104761639	0.151782130005149	0.879358777012035	0.944577133881462	0.437199362332149	0.178536579864398
SOX11	0.768722090007282	0.247526295839707	0.00189881919626723	13.3014637573456	0.953815499156846	0.419512410240443	2.27362880304344	0.0229883141667712	0.110965213788793	2.44935417830771	2.18597578587908
NRIR	-0.714948344821381	0.248181051686276	0.00396726226501433	17.9996162987137	-1.16668028612382	0.396272055727188	-2.94413968702103	0.00323853794589158	0.0301094678363476	-2.61067019266798	-2.94863511116267
CMPK2	-0.778906629784309	0.277538118007012	0.00500852080637461	5.25518984131441	-1.20462568013649	0.454280816227445	-2.65172033928321	0.00800828418857233	0.0553989457831793	-2.82879847307386	-3.04051684700126
RSAD2	-0.952446606556888	0.191584266877591	6.64629461763e-07	26.3131163549401	-1.48810761808757	0.313012062435927	-4.75415422174722	1.99278881378239e-06	0.000167883057613931	-3.42065262827862	-3.72694568021181
RNF144A	-0.0631412437401649	0.15437145582069	0.682523886363736	208.16719877534	-0.114324639285159	0.23792467873075	-0.480507696364427	0.630866431887501	0.807111351970686	-0.387696856256615	-0.400440104443512
LINC00298	0.234863261171741	0.074346381527078	0.00158289266119713	139.824706929125	0.343354000043844	0.124815057556793	2.75090206874769	0.00594314076757638	0.0457716662824123	0.628640749533126	0.707792104813579
LINC00299	-0.157941731976054	0.0914517538099695	0.0841587223370168	1666.60971112385	-0.23239888179681	0.143887054748557	-1.61514795200254	0.1062786587335	0.293738292321312	-0.711011771478598	-0.686347436336665
LINC01814	-0.418686482228948	0.114467934270786	0.000254513648865378	67.3879615308302	-0.607761131937426	0.182323118310401	-3.33342879153003	0.000857826266891092	0.0122077905391832	-1.60027582898877	-1.59525709477063
ENSG00000285591	-0.617486657773569	0.186564708488364	0.000933719785682993	5.02095278684049	-0.940003095304136	0.351995339434932	-2.67049869698033	0.0075738665536348	0.0536869351070484	-2.27827931924919	-2.39975442855404
ID2-AS1	-0.274456968328083	0.0934968573980935	0.00333045703094126	26.8840663462587	-0.46573117864145	0.172815777352363	-2.69495751936958	0.00703976055430375	0.0511930470276323	-1.1083843426988	-1.25134292575316
ID2	0.454455109413818	0.124041477664863	0.000248563903456319	539.574972089362	0.644147598792286	0.204467762409658	3.1503626351704	0.00163067918999732	0.0189732445168417	1.37755376801005	1.43613973965206
KIDINS220	-0.0650738770381352	0.0318231607566314	0.0408687599387205	535.193425722732	-0.103906563984362	0.06346906026567	-1.63712151321334	0.101605082300795	0.286089668909379	-0.394288058290656	-0.375213568584779
MBOAT2	-0.0583652438960064	0.0402907270262032	0.147448650387767	794.412815128567	-0.100209108648711	0.0766646080682777	-1.30711042779302	0.191175210250669	0.416391794971571	-0.371408417099297	-0.366260476298747
ASAP2	-0.0473972330797724	0.0503699192727776	0.346713618563101	484.593525289644	-0.0697334279861693	0.0902975155922476	-0.772262974554708	0.439958689919136	0.670071431611452	-0.334002264945515	-0.292466053734526
ITGB1BP1	0.119217014091809	0.0675400008690778	0.0775415904759294	97.1248890515412	0.165207640540532	0.115800948626275	1.42665187548426	0.153680263563175	0.36655041496238	0.23423184651828	0.276424947602769
CPSF3	-0.16756458674111	0.0850086583524953	0.0487070306684334	35.2714825684622	-0.257615765412216	0.151037351995925	-1.70564275662861	0.0880746135612719	0.262989244624219	-0.743830299425586	-0.747408102573245
IAH1	0.124928737748086	0.0690033957429829	0.0702225735940807	46.0089535899411	0.179485437692092	0.131305624855229	1.36692878077374	0.171647629807162	0.391823449431994	0.253711550516278	0.310997491131993
ADAM17	0.138598612039504	0.0608841146764174	0.0228201022984066	168.524460340336	0.174624883426722	0.107930930881074	1.61793178286525	0.105677299872377	0.292846637039666	0.300332346778714	0.299228047839593
ENSG00000239300	0.14681921709517	0.076255510107724	0.0541844867124527	27.0294430648706	0.214649142564876	0.144225688044987	1.48828648678676	0.136675357137798	0.343370639820099	0.328368533892355	0.396143589263124
ENSG00000271855	0.265221322426375	0.105203110437454	0.0117008319850541	11.1286899635424	0.50662352459558	0.212952498680475	2.37904475286643	0.0173575684921205	0.0920992790461295	0.732176228975202	1.10313619638753
YWHAQ	0.257199296268921	0.099465736564841	0.00971510338499838	115.738299077644	0.353200888451177	0.168541254518216	2.09563462346842	0.0361146153691714	0.148927968250612	0.704817290690497	0.731635557306718
TAF1B	-0.0892391762845935	0.0631766849922216	0.157792969775903	125.215590058654	-0.171196892787108	0.10891016212414	-1.57190926400395	0.11597159577687	0.310532638766851	-0.476703263344681	-0.538151716321003
ENSG00000269973	-0.108053554925875	0.113125351482594	0.339493464216522	10.4201695629077	-0.146638179421409	0.225500760173297	-0.650277982693794	0.515512676382309	0.727912219855711	-0.540869275024117	-0.478684756688186
GRHL1	-0.11995006729968	0.116480465613205	0.303110012439514	34.6987026284205	-0.165341405549624	0.206850083209863	-0.799329654520246	0.424099288143492	0.656567463064404	-0.58144206068323	-0.523973122434717
ENSG00000260077	0.155922141508805	0.174737318451205	0.37221978894821	4.64320920730787	0.128702354929258	0.359117382807938	0.358385199632873	0.720055066073346	0.860474631365448	0.359413851166918	0.188030319044495
KLF11	0.659786545311807	0.151090856363793	1.26068643874246e-05	5.56655007597567	0.909012300524934	0.340610696294176	2.66877203333581	0.00761291016311904	0.0538268311612455	2.07783197358826	2.07748842480315
CYS1	-0.152485779433703	0.0957570512585623	0.111289577749506	36.43027752557	-0.276915056770442	0.167590282657361	-1.65233361015683	0.0984665612855916	0.280749167394742	-0.692404369064214	-0.794139792586961
ENSG00000285872	-0.11742947668926	0.148826932158491	0.430092264057957	5.78942405391179	-0.192655750462717	0.262761475400893	-0.733196333932834	0.46343869102226	0.687688187243067	-0.572845643568907	-0.59011262339947
HPCAL1	0.0741257732740567	0.0674848529246275	0.272027205333832	217.158914183477	0.0795251518133705	0.10870194162008	0.731589064814643	0.464419424641162	0.68854505507891	0.080449192298505	0.068951656046139
ODC1	0.0529095002374079	0.105732507521896	0.616787104944351	24.3147345708651	0.0985911378990776	0.19085859224918	0.516566410436264	0.605458868621099	0.79115154527164	0.00809157425436394	0.115118416007683
ODC1-DT	-0.151446781933599	0.153411934742388	0.323549330421946	5.65771470773089	-0.357328905286469	0.290238329390153	-1.23115684285148	0.218264209098205	0.449708572784186	-0.688860891652725	-0.988855493381816
NOL10	-0.082075179716145	0.0348306895781397	0.0184528316340039	175.480054206496	-0.137095021662414	0.0684246666826821	-2.00359063929663	0.0451139294040508	0.171652062027343	-0.452270615514692	-0.45557676366049
RN7SL832P	-0.783096690966583	0.240075505946128	0.00110677285453742	15.4343679039234	-1.1347596149213	0.373212351442845	-3.04051998958313	0.00236170013912636	0.0246905416230481	-2.84308858171287	-2.87134175961013
ATP6V1C2	-0.514287589914341	0.240205071028364	0.032271173499956	3.5997003952984	-0.800293661419661	0.453527317144858	-1.76459858351607	0.0776312537191045	0.243287276964942	-1.92632123868666	-2.06145921164192
PDIA6	0.174543413163477	0.0794105473192259	0.0279499762744489	90.6277011147129	0.25571419779496	0.132257589419069	1.93345575795056	0.0531800781795642	0.191331187285854	0.422921275847846	0.495579335155965
LINC01954	-0.0621144554925143	0.250359725973388	0.804056394433151	31.0466508427453	-0.140964904452608	0.373181213490498	-0.377738480279092	0.705624878899025	0.852669846896927	-0.384195018223735	-0.464947375232904
C2orf50	-0.167812699201339	0.12380600735227	0.175274623268368	9.56059000232456	-0.285650369912667	0.24324403028385	-1.17433660994406	0.240260224861593	0.474463469264489	-0.744676481344448	-0.815291654505519
SLC66A3	-0.455630963995655	0.098010176125743	3.33850990747532e-06	38.2617024364347	-0.712050034524072	0.165044146327051	-4.31430044851803	1.60109079829018e-05	0.000777051131996267	-1.72627414621896	-1.84778432891038
ROCK2	0.157370683836812	0.0501695333617864	0.00170815466664022	303.979828506574	0.192093980293352	0.090815933366499	2.11520129973375	0.0344127942257213	0.144410832911509	0.364354071926222	0.341528068313817
E2F6	0.153693417244074	0.0607157722740744	0.0113621485967199	33.1663685902042	0.198373186437792	0.128211762236147	1.54723079207365	0.121807603397227	0.320678625689045	0.351812837605558	0.356732663634314
GREB1	-0.0485406563094489	0.0709635890083025	0.493961271725629	214.136556833425	-0.0797374078063282	0.116565547592105	-0.684056391047475	0.493939557744205	0.711260219407522	-0.337901883939521	-0.316689890515968
LPIN1	-0.178667636953989	0.0667864553716689	0.00746829751471913	1585.58069411957	-0.238879151234112	0.107935219322599	-2.2131714998433	0.026885824186213	0.123587127626172	-0.781697000379172	-0.702038890335067
MIR3681HG	-1.0373001455006	0.217388098519891	1.82721884306664e-06	11.4531552774425	-1.54888391006333	0.356830486219088	-4.34067146693384	1.42047972188474e-05	0.000702763651879819	-3.71004369851877	-3.87411060891702
ENSG00000286427	-0.383669640800471	0.166553740872328	0.0212463077217526	6.17594780321713	-0.50358551466814	0.304511835092523	-1.65374693734032	0.0981789414403249	0.280287067475096	-1.48085168541665	-1.34300417196365
TRIB2	0.102567890040533	0.0902690119753938	0.255853223854163	63.4420897451608	0.141959664072212	0.154284974287307	0.920113346928113	0.357513530317885	0.59971744636775	0.177450386513933	0.220131832503458
ENSG00000225649	-1.38185174524062	0.265798007118451	2.00493705153097e-07	7.81582877508955	-1.977766602057	0.433698031827262	-4.56023882267635	5.10954766036722e-06	0.000340509407515517	-4.88512911561443	-4.91261573547725
LINC00276	-0.29904292248195	0.279349434403362	0.284395351018433	11.9300889264483	-0.374564160150214	0.458054777839947	-0.817727875073261	0.413512589877855	0.647382087589279	-1.19223418177484	-1.03058928415422
ENSG00000287291	-0.135230415258	0.137113832548012	0.324003658238348	11.5976003040154	-0.189888822503801	0.270453267362289	-0.702113249936942	0.482608539866267	0.703050313157855	-0.633555340863957	-0.583412728710787
NBAS	0.0574164343526432	0.0328962128303135	0.0809185204698993	458.035989268959	0.056082728720576	0.0610385414382729	0.918808467553103	0.358195762701988	0.600039458325629	0.0234623708451216	0.0121877040020685
DDX1	0.0926661468993064	0.0929519603117647	0.318800843388758	64.4698669847271	0.110021404117595	0.156996699218105	0.700788008063462	0.483435322964743	0.703737457669763	0.14368071608471	0.142795891194891
CYRIA	-0.0665191424189684	0.0421318075528775	0.114374071438755	310.545979469915	-0.0976073463828689	0.0849315915441968	-1.1492466420116	0.250454293160625	0.486366606050752	-0.399217103095938	-0.359960517122013
SMC6	0.0395349124677851	0.055872220201395	0.479196700750129	94.7510671342249	0.0186380016741338	0.0983086803291168	0.189586531034062	0.84963314246756	0.928896175591983	-0.0375221540220644	-0.0784817068328926
GEN1	-0.289819742502328	0.114950727426502	0.0116938098685045	25.8330169584754	-0.430203432418517	0.189043398840708	-2.27568608614054	0.0228648047200612	0.110578232412752	-1.16077873561966	-1.16531533061722
RDH14	-0.0210277040068346	0.142199697171775	0.882441841359417	14.9347564058215	-0.0394982527982039	0.249749478339521	-0.15815149269104	0.874337425833576	0.942349069180355	-0.244069584056295	-0.21925399593572
ENSG00000287284	-0.161643101910923	0.150355088315822	0.282340837596611	5.31839865434893	-0.349678464840858	0.287187540965432	-1.21759622184637	0.223377450883071	0.454455396542086	-0.72363520970098	-0.970330563904532
LINC01376	-0.354895968656869	0.0835425275922812	2.15603173273775e-05	209.856338836866	-0.583761409127082	0.139449015312534	-4.1861995785252	2.83663951149132e-05	0.00116068588731667	-1.38271972910662	-1.53714368604643
LINC00954	-0.380271866749599	0.253548954055454	0.133667090644791	5.44078290051903	-0.645453865121685	0.427839006097965	-1.5086372582258	0.131391507312478	0.335044591747695	-1.46926365407163	-1.68652703262697
TTC32	0.11280709303874	0.0647734028446745	0.0815845855528332	36.011750473981	0.175536644813755	0.128201777810411	1.36922161152356	0.170930012494973	0.390884766089657	0.212370956132401	0.301435805094223
WDR35	-0.0725037902971044	0.0503247556490567	0.149664317076567	176.4128623541	-0.121330235593162	0.0806843987583625	-1.50376327344928	0.132642330787545	0.336839475027095	-0.419627608963148	-0.417403595431346
WDR35-DT	-0.378170553330475	0.139210468203633	0.00659685839170222	8.55826090465367	-0.553361770968903	0.255504161706044	-2.16576421798382	0.0303292089473743	0.13315626150445	-1.46209717230975	-1.46353339432285
LAPTM4A	0.166970840111886	0.0503203148282724	0.000906126648313236	94.0365159622588	0.244173872530368	0.0932306853423913	2.61902904214031	0.00881804398559189	0.058765024471146	0.397095187187888	0.467635360793791
PUM2	0.166643696994499	0.0335669651423325	6.88730158274209e-07	353.365477619743	0.208156753459438	0.0605163152290909	3.43967990568227	0.000582402559151314	0.00941331195153164	0.395979473005064	0.380422788457945
RHOB	-0.199186118059949	0.0935943228995607	0.0333216736347978	700.243801020281	-0.240277445433502	0.160845511088907	-1.49383992010003	0.135217464735882	0.340906821030894	-0.851674814868379	-0.705424747870505
HS1BP3	0.0939162534264547	0.0881313337200719	0.286586517970911	51.9287910673459	0.113666240503791	0.143456726527577	0.79233817231945	0.428163519640042	0.660305712872044	0.147944176045356	0.151621570904518
GDF7	0.86874205739001	0.551501442384576	0.115203180649013	3.20782462521421	1.26664959831734	0.76866382757545	1.64785898968689	0.0993816106381534	0.282137715490114	2.79047000879148	2.94347852918357
LDAH	-0.0732378695395352	0.0506872446765741	0.148486698474522	167.902351466801	-0.120785532929441	0.0886052290338597	-1.36318741282508	0.172823453189751	0.393209880593123	-0.422131169571847	-0.416084641509245
ENSG00000232451	-0.367245475889344	0.314477759584733	0.242889567270014	4.94650883902506	-0.507456592150495	0.508173575826162	-0.998589096895679	0.317993784033947	0.559985109726513	-1.42483744345811	-1.35237767638756
KLHL29	0.33692668633037	0.234297253410393	0.150425291589209	88.3835529584166	0.414937179904985	0.344022957833089	1.20613223756509	0.227766506476666	0.459376409713728	0.976725746419618	0.881125047944736
ENSG00000283031	-0.518165038427899	0.173678692663054	0.0028500067490696	8.56449464795201	-0.761005479315876	0.301907597146343	-2.52065693778152	0.0117135991136741	0.0708928770485324	-1.93954518890851	-1.9663260218684
ATAD2B	0.0783170494852815	0.0332028099771294	0.0183367210210221	413.889121959746	0.0816779232091483	0.0599043203835344	1.36347299637504	0.172733489273667	0.39309847802711	0.0947434447661949	0.0741644197518389
UBXN2A	0.0853282851829165	0.0366035651125957	0.0197456180879203	313.676049541798	0.0973036224220531	0.0666327133393217	1.46029806600464	0.144208173357219	0.353802216709138	0.11865510511062	0.112000800285771
MFSD2B	-0.135459428824164	0.129085786433841	0.294005446790241	12.8617646449969	-0.229328537597992	0.209778651044403	-1.09319292719377	0.274309101781818	0.512143064794404	-0.63433638643774	-0.67891284349741
WDCP	0.0841651388217193	0.16761350683209	0.61557033526849	6.84240806396607	0.0911841624517626	0.310102613954497	0.294045126833863	0.768723420557184	0.886625785673317	0.114688220823848	0.0971830175457282
SF3B6	0.200842110353497	0.0814784061573262	0.0137023392891636	23.7374471376334	0.317431036434984	0.163269657136631	1.94421328495437	0.051869736409632	0.188367932549009	0.512612386206717	0.645021722361696
FAM228B	-0.0715132057138186	0.029973399061733	0.0170378886890492	250.897142858314	-0.149687225583251	0.062852822464335	-2.38155137214704	0.0172398859521517	0.0916109381450251	-0.416249242706549	-0.486067778034823
TP53I3	0.316420295642528	0.168244649561395	0.0600106499269044	11.2447018163334	0.469432607917601	0.284777650416329	1.64841801044189	0.0992669226822677	0.281950896804278	0.906789166027214	1.01308136705409
PFN4	-0.0253493714371909	0.157610128359726	0.872222626243656	4.46170459976516	0.00334630222403072	0.294995750911886	0.0113435607587115	0.990949342107479	0.995785749473532	-0.258808532819791	-0.115509333662339
FAM228A	-0.13982178903071	0.157376865983914	0.374297672505789	18.0013571299761	-0.238176197118467	0.258297423332119	-0.922100553872809	0.356476128097941	0.598491782528341	-0.649214116991593	-0.700336743182799
ITSN2	0.0605027519533207	0.0371984424110778	0.103846274057347	363.644599101058	0.0345292307879294	0.0740911385242598	0.466037254598583	0.641188834340448	0.813152920636256	0.0339881870300365	-0.0400023668872666
ENSG00000242628	0.0844911990747265	0.137740390867299	0.539605919058951	18.0930947536078	0.128928953071088	0.221495156150116	0.582084752154616	0.560509595203543	0.757812367171482	0.115800241922262	0.1885790083163
NCOA1	0.0574678377076351	0.0315112920950624	0.0681941060212115	2289.91730443771	0.0598251511947441	0.0539405288816569	1.10909463505628	0.267389359065698	0.503870894483622	0.0236376808215847	0.0212496806164921
PTRHD1	0.236918707114456	0.206231222804875	0.250637902704799	8.17176964537563	0.298788437785327	0.358810490449315	0.832719348342277	0.405003029803283	0.640866913490481	0.635650801306897	0.599880161204084
CENPO	0.152532703849239	0.119411338502334	0.201470934670256	15.0323724246053	0.172416618713515	0.20686301532005	0.833482091744431	0.404572893600775	0.640683306598591	0.347854250895389	0.293880911505398
ADCY3	-0.263146594597508	0.150205684749624	0.0797895670800398	113.13093493033	-0.400434065773534	0.232703814524584	-1.72078857663604	0.0852891960687819	0.258049304046831	-1.06981056958984	-1.09323119093894
DNAJC27	-0.087711451180951	0.0463179957939595	0.0582675293841154	90.3073728858361	-0.132656062885801	0.0812774675532314	-1.63213824051444	0.102650367539512	0.287762606224405	-0.471492991524798	-0.444828180115015
DNAJC27-AS1	-0.326592741303564	0.0422736264948752	1.11253038635803e-14	174.529739420277	-0.492804714956822	0.0792008632419569	-6.22221393536222	4.90187998986554e-10	2.65295686724238e-07	-1.28619221408505	-1.31689932796405
ENSG00000286645	0.0642041583202437	0.151106405498752	0.670914174244557	4.74835228533691	0.0600282992929418	0.324169972323666	0.18517538457574	0.853091475453288	0.930342172045901	0.046611749503112	0.0217415874837257
EFR3B	-0.0650689730210208	0.0560598669498336	0.245761850411956	620.875339220196	-0.103813517001241	0.0990967621999731	-1.04759746632034	0.294824105294408	0.534798428985434	-0.394271333251502	-0.374988262759232
DNMT3A	-0.0931271977249002	0.0483581058353168	0.0541315277262407	317.20421727902	-0.149520204013357	0.0787398178954407	-1.8989147804724	0.0575756816560908	0.201706880027027	-0.489963272293434	-0.485663348665629
ENSG00000289567	0.613537568684528	0.227520721454539	0.00700465617612986	5.18520967653341	0.833485326845566	0.395882024841702	2.10538815744121	0.0352575338130818	0.146543996719023	1.92010088764548	1.89460590045833
ARNILA	-0.298837692055812	0.23533357539502	0.20413904840935	3.14748581446619	-0.466506150001282	0.452185344809552	-1.03167021080208	0.302226637027706	0.542871139225066	-1.19153424806075	-1.2532194569006
DTNB	0.00590632891412487	0.0535456546709977	0.912167855258848	268.827000134552	-0.000485654072506579	0.0905714837912532	-0.00536210794145652	0.995721677362029	0.998165916427684	-0.15221167559534	-0.124788109264614
ASXL2	0.168881339631772	0.0377243581176884	7.57990144895727e-06	414.978681636342	0.230253215461544	0.0635017976343345	3.62593224190948	0.00028792085003438	0.00583428751309982	0.403610902473725	0.433927603402469
RAB10	0.00286538339432607	0.0362404450878656	0.936980206714825	652.759088638884	-0.012926695598579	0.0692439338324195	-0.18668343756817	0.851908842708588	0.930125046040373	-0.162582751327376	-0.154913095993538
GAREM2	0.240001199958782	0.0769411497200778	0.0018129190676392	140.100959975612	0.360210079422318	0.120996080319309	2.97703924351701	0.00291046753018333	0.0280221185892443	0.646163573247012	0.748607752483756
HADHA	-0.0941984564151109	0.0352507260030471	0.00753463791974947	226.819400171673	-0.136252219964245	0.0656134022452089	-2.07659129540405	0.0378392969821963	0.15338061208469	-0.493616775762156	-0.453535986775433
HADHB	-0.0423795260612205	0.0418429324400573	0.311144236571471	421.071034217393	-0.0580625709555701	0.0736997309884579	-0.7878260907718	0.430798437552753	0.662481496012758	-0.316889488951418	-0.26420600714396
ENSG00000286707	-0.191104777603255	0.157704065666933	0.225591398473161	5.65948303009312	-0.316474923970658	0.290839740449868	-1.08814195570776	0.276532444324056	0.514304848029536	-0.824113586511257	-0.88993084608574
ADGRF3	-0.201121826278869	0.0791886412485594	0.011092182119321	44.9612564852544	-0.270899447239675	0.140036819807244	-1.93448728421967	0.0530532439892013	0.19126498835127	-0.858276503850584	-0.779573475377831
DRC1	0.0572774668216278	0.134582149399803	0.670403109111963	107.456714624185	0.00353495760734794	0.214908963879029	0.0164486280308799	0.986876485427692	0.994256379719153	0.02298842523213	-0.115052519744721
CENPA	0.132612325837226	0.144866187459418	0.359975093246181	10.0584944438538	0.21248715762582	0.262622545860074	0.809097166162699	0.418459258178853	0.652153782816258	0.279916253444171	0.39090851569949
MAPRE3	0.121038563477692	0.0505237033132393	0.0165896221085835	148.98901279423	0.1649105798483	0.0891948154771836	1.8488807781713	0.0644750298380205	0.21644500978566	0.240444199389333	0.275705638902416
TMEM214	0.183470681580091	0.124250625606299	0.139778125873942	25.3162033345297	0.258343010397703	0.210563186142248	1.22691442474269	0.219854756366643	0.450818466269123	0.453367522328131	0.501944794559385
AGBL5	0.208199967165487	0.0890971797236811	0.0194509418666606	32.5711718791847	0.268368431201059	0.158019555961905	1.6983241698626	0.0894465953701519	0.265544580005138	0.537706190000898	0.526220548966285
ENSG00000272056	0.032910191898663	0.200435729520411	0.86957902236246	3.32346180683035	0.0483414017732369	0.378438860779618	0.12773900035966	0.89835552507704	0.953618405817291	-0.0601156132861718	-0.00655729986791537
OST4	0.437615331947092	0.164925703989203	0.00796832751411925	22.2121619469081	0.632641868724568	0.278017780224316	2.2755446368003	0.0228732781692302	0.110589265864226	1.32012208885599	1.40827953479138
EMILIN1	0.21624230282048	0.0918010013621703	0.0184950615556952	45.3684476899566	0.318388649920784	0.157979983611246	2.01537335707204	0.0438655438831603	0.168662780140634	0.565134393366378	0.647340506805161
KHK	0.159585996516548	0.176796611983522	0.366710075233395	4.22019696269915	0.242537864632155	0.339814329463214	0.713736424874367	0.475390178308214	0.696911153622646	0.371909345581108	0.463673898554572
ABHD1	-0.477172810352667	0.16761639662886	0.00441590677604759	18.8391329924299	-0.686762920200342	0.270040838286	-2.54318170747564	0.0109848087286431	0.0681684099699673	-1.79974212468878	-1.78655360463229
PREB	0.0403876438159739	0.127767207217113	0.751924054613588	18.8740241467894	0.0657671893702608	0.22788721336827	0.288595346786657	0.772891056789131	0.889178656769464	-0.0346139330974975	0.0356378506748484
SLC5A6	0.493177418406225	0.109755472975631	7.00884156097332e-06	26.8269373985498	0.727774700868017	0.189177762070578	3.84704149632819	0.000119552726922112	0.00314927979768277	1.50961532467553	1.63863607687031
ATRAID	0.304573166429085	0.134656388871336	0.023706390972516	19.311903870627	0.395927949525748	0.241727060285549	1.63791322766282	0.101439796201871	0.285714360537047	0.866384800516592	0.835095717385755
CAD	-0.130782284599567	0.0610890868612352	0.0322865153445867	67.2273047173367	-0.197185086850429	0.106107212896804	-1.85835704724619	0.0631183276325517	0.213704896970118	-0.618385092129067	-0.601080049099698
UCN	-0.0292670130352611	0.0955863792667308	0.759464609003115	26.9840964639502	-0.0530121851450557	0.174636011707977	-0.30355815290664	0.761464537063491	0.882684964448716	-0.272169560644864	-0.251976901952176
MPV17	-0.0785780363801836	0.0444760338511457	0.0772700922238739	74.057551753974	-0.115526758844086	0.0853971693880815	-1.35281719138819	0.176114039238766	0.397179702119859	-0.440343687476389	-0.403350940781721
GTF3C2	-0.269595229482232	0.0627998336528857	1.76331375327343e-05	66.9991715061157	-0.392741991574423	0.106636975818766	-3.68298133512249	0.000230522044032215	0.0050330107066174	-1.09180349262062	-1.0746054486584
GTF3C2-AS2	0.305168482898928	0.114322100278229	0.00759926987866237	19.012095476774	0.421547283227282	0.192891670587051	2.18540946814518	0.02885883727312	0.129060719737212	0.868415113836274	0.897130884308492
EIF2B4	-0.01894055116853	0.0502586825997946	0.706276701779257	47.8495245268529	-0.0607691006412513	0.103152127797407	-0.589121154733744	0.555780003280459	0.754649072805082	-0.236951396634172	-0.270759652246078
SNX17	0.0664728673848692	0.128944167284615	0.606192025696968	20.9097965818395	0.111052633969225	0.238077609661492	0.466455598773544	0.640889422429101	0.812888650279365	0.0543491303177295	0.145292931778652
ZNF513	-0.0605291359266038	0.115932320196382	0.601595472457561	18.1838929553618	-0.0736350175840262	0.216562963232081	-0.340016669910056	0.733843974282279	0.868435225800096	-0.378788321796426	-0.301913440805041
PPM1G	-0.106246742811322	0.0649702058450284	0.101983060875269	59.7557018622123	-0.146742539634961	0.111239948555656	-1.31915324971174	0.187117883981263	0.412241207750134	-0.534707183282719	-0.478937456596124
NRBP1	0.0343545456537248	0.0402489877183337	0.393354066960115	85.0093765705871	0.0252927685343637	0.0836457252880646	0.302379690620875	0.762362635096936	0.883107783220499	-0.0551896775599084	-0.0623677212852693
KRTCAP3	0.34608371182205	0.104395202268294	0.000916003737607484	10.0320497726906	0.489271641811332	0.204421212092076	2.39344849198406	0.0166908246905304	0.0896687127322575	1.00795557419394	1.06112000043626
IFT172	0.0342320710808922	0.0410491389208699	0.404320943346096	342.19093137838	0.0368360868881265	0.0652497251974214	0.564540107665958	0.572386612489856	0.767465257213413	-0.0556073743130485	-0.0344164993971261
FNDC4	0.229264538977108	0.10566051631401	0.0300203143154298	30.881673889583	0.360360587186734	0.19624101961715	1.83631632107175	0.0663108873055301	0.220214289192407	0.609546434457394	0.748972194994146
GCKR	0.177173544032802	0.180206958531993	0.325525228189385	11.1752487052053	0.2490518167607	0.292416213086417	0.85170317381512	0.394378858635953	0.631140784434577	0.431891277530986	0.479446912495089
C2orf16	0.543866713241585	0.214663486201602	0.0112904568679891	4.32034284577186	0.745369561898637	0.38285692423459	1.94686190771862	0.0515512925277854	0.187669401660466	1.68249001516845	1.68124062520607
ZNF512	-0.158346579268842	0.047295397671926	0.000813871512181806	66.4830492992123	-0.260181507188968	0.103482298900368	-2.5142609891134	0.0119282124508506	0.0717782595593637	-0.712392493989437	-0.75362084101741
GPN1	0.023127773538105	0.0973684327898118	0.812246845794233	26.8326095280665	-0.0247291852029036	0.177166825126295	-0.139581353254341	0.888990774323478	0.94892273663742	-0.0934783292569997	-0.183491880330318
SUPT7L	0.0189049661579324	0.0709523426872825	0.789895761196656	83.3613007882915	0.0217884978192684	0.121625152951	0.179144669425793	0.857824108167677	0.933676398101876	-0.107880118061315	-0.0708530324680647
SLC4A1AP	0.00741185346864367	0.04265567750268	0.862054027206254	68.135424207234	-0.0147539755500216	0.0935079459841088	-0.157783120939572	0.87462769957953	0.942434432246782	-0.147077118244774	-0.159337708207224
MRPL33	-0.141883565007833	0.0586842228041971	0.0156169591512223	84.0931394708564	-0.200468901076686	0.105330922465197	-1.90322933080667	0.0570106274973394	0.200356121035514	-0.656245757204157	-0.609031542532056
RBKS	-0.227232415007512	0.0690980271617127	0.00100704388890137	53.7736092505755	-0.31804643860827	0.124694203778345	-2.55061124712441	0.0107534198828357	0.0671055482555715	-0.947326074567895	-0.893736143054097
BABAM2	-0.0788742561125729	0.0284176852258991	0.00551111093964221	619.596755705836	-0.155074501258636	0.0594367833849413	-2.60906617799787	0.00907896825038305	0.0598782765701039	-0.441353938155966	-0.499112635082033
ENSG00000223522	0.301142434777407	0.163136835737106	0.0648994720876681	5.12121298201628	0.414261108425104	0.315944175845418	1.31118450693577	0.189795435392892	0.414945922517768	0.854684368021438	0.879487994944266
FOSL2-AS1	0.647286515925825	0.139284820511641	3.36446349993048e-06	7.4343590890579	0.897185656011661	0.279157924824937	3.21390000507525	0.00130945266606055	0.0163658674708477	2.03520090684581	2.04885115128682
FOSL2	0.291100081724726	0.144389944709377	0.0437927681469909	58.319762746736	0.394091786369546	0.232690465473339	1.69363100274816	0.0903354229845822	0.266985049562244	0.82043515067798	0.830649595202431
ENSG00000270640	0.430774545881994	0.23923810532851	0.0717643580229101	14.9548514555874	0.548429500163697	0.380987992810876	1.43949287251145	0.150010927936868	0.36178006343951	1.29679174311784	1.20436602160272
PLB1	-0.540131729736028	0.226059479392004	0.0168789233379186	10.9983062736701	-0.909642938737419	0.397842977933056	-2.2864370849609	0.0222287008586105	0.108452650281695	-2.01446209144938	-2.32623973834553
PPP1CB-DT	-0.278728037815263	0.0870373898100591	0.00136290323939512	52.9448249912191	-0.463184524917116	0.145303811810054	-3.18769699946074	0.00143410730004836	0.0173255141236096	-1.12295072832457	-1.24517640750081
PPP1CB	0.127108758607638	0.0464202484569927	0.00617731181446115	254.55362337682	0.173917406931887	0.0817326734259012	2.1278810497929	0.0333469471501943	0.141534333674541	0.261146462218782	0.297514950107924
SPDYA	0.208904339691765	0.120097067448244	0.0819534509183808	19.8364898691163	0.30799670605056	0.204081342170276	1.50918600777126	0.131251254914611	0.334782549667944	0.540108436527852	0.622177246114958
TRMT61B	-0.119638001313293	0.0564711142213621	0.0341268340018468	77.3801478689933	-0.182825563363473	0.103663285138944	-1.76364817223787	0.0777912319735034	0.243703105252898	-0.580377766713761	-0.566309611787704
WDR43	-0.102662971260814	0.0468552112180365	0.0284468452367704	76.4238850308511	-0.174854511004119	0.0875485141644132	-1.99722990930204	0.0458002133815774	0.172936957927055	-0.52248481168328	-0.547008346211355
TOGARAM2	-0.222454937923929	0.163781721161753	0.174387439362797	782.209109556251	-0.353717912978568	0.250559598231195	-1.41171168646347	0.158034870916992	0.372777347198379	-0.931032597319022	-0.980111764400139
CLIP4	-0.0863321767359989	0.0472874146249389	0.0678969170131542	505.081183833674	-0.147445877401987	0.0876179855487735	-1.68282660778488	0.092408662545255	0.270374176300834	-0.466789007309781	-0.480640532729517
ENSG00000288553	-0.00734376669906862	0.0841796465212346	0.93048136515795	21.3761812611488	-0.0300926850256361	0.16183450132563	-0.185947278109048	0.852486106114058	0.930125046040373	-0.197400826195527	-0.196479166052482
ENSG00000233862	-0.0745952464639613	0.0673572857797319	0.268096721878654	88.2710257407505	-0.157559502352808	0.124825803524417	-1.26223503397667	0.206864225778689	0.435940421522996	-0.426760472789706	-0.505129866422866
YPEL5	0.262684237909905	0.0811728838055198	0.00121171428384837	44.4990220329025	0.362727310701716	0.144115682518281	2.51691768975735	0.0118386482564152	0.0713836117014094	0.723523559768347	0.754703026639588
LCLAT1	-0.0121666812717463	0.0578090368257607	0.833306084258092	119.046042012426	-0.0571089410318976	0.0960997741728135	-0.594267172045589	0.552333431615217	0.752454240171455	-0.213849266970517	-0.261896868577488
EHD3	0.340245523792798	0.21220020954531	0.108842515878549	10.306451541036	0.460848313369933	0.361485491043606	1.27487361121872	0.202353980715414	0.43034556984726	0.988044566319895	0.992295184580239
MEMO1	0.174976293924122	0.0924643320893568	0.0584423254652775	44.4193560448762	0.260900139904748	0.150756718282613	1.7306037361178	0.0835224648829306	0.254549944095879	0.424397605865058	0.508136679081468
DPY30	0.0545786910374334	0.0556188742355289	0.326445799977877	53.1297584108952	0.111166989442035	0.105086367759512	1.05786308740291	0.290117865903862	0.530239980049424	0.0137843116235714	0.145569834407226
ENSG00000288937	0.262954419961252	0.164691606995677	0.110344335068718	4.50498130953149	0.40564748116622	0.35239329253236	1.15112145935346	0.249682270783583	0.485498116613656	0.724445009527218	0.858630785656926
SPAST	-0.00742540424109598	0.0422475829891	0.860483071206944	136.799027920157	-0.0446078278668983	0.0780232208480245	-0.571725024704971	0.567508278054677	0.76363277676912	-0.197679249181217	-0.231626423180841
SLC30A6-DT	-0.0679769801987188	0.141958635372036	0.63204490411981	5.9327722637612	-0.152605454402557	0.297818432422509	-0.512411045754411	0.608363362022289	0.793293626636586	-0.404189025782609	-0.493134035652348
SLC30A6	-0.0237984071294558	0.0380732937470007	0.531926264472406	85.6511314597394	-0.0462306936503735	0.077061992835584	-0.599915625709411	0.548562468102396	0.749886439422924	-0.253519004221374	-0.235556062840637
ENSG00000289727	0.0115879633081039	0.162706221148601	0.943222535795168	14.3751417719634	0.033293423357201	0.270492585855021	0.12308442115691	0.902040247586401	0.955712097163975	-0.13283459034404	-0.0429947757118957
YIPF4	0.0388067913186905	0.048871689468951	0.427163628380959	147.265571983049	0.0545673956061401	0.0789816741275543	0.690886793789842	0.489636685921668	0.70855152284814	-0.0400053946885584	0.00851844609736532
ENSG00000272754	-0.351609569801974	0.185249673411048	0.057692036224699	4.07535949920028	-0.527378762154057	0.338416449554087	-1.55837212655873	0.119145060135224	0.316451484820343	-1.37151154034168	-1.4006176172085
BIRC6	-0.0236950399653042	0.0315690790705736	0.452906975519986	914.660883440499	-0.0519265954080401	0.0525945749343113	-0.987299459552521	0.323495855538535	0.565907128037208	-0.253166472852218	-0.249348233254936
ENSG00000276334	-0.346673872462668	0.0967829002224541	0.000341007195334976	20.3856320889886	-0.470038563904051	0.17352529726447	-2.70876103550289	0.00675349625254695	0.0497391517816448	-1.35467845649882	-1.26177291456079
ENSG00000276517	-0.0636219196492837	0.101662033601817	0.531434394330509	18.9661845121306	-0.0906535919736376	0.188050812510934	-0.482069663848789	0.629756459202429	0.806681019340517	-0.38933619054379	-0.343122557144524
BIRC6-AS2	0.82468348775171	0.136294016583735	1.44156837397075e-09	23.0757611938499	1.14238035225734	0.24147932505265	4.73075842831792	2.23682573316545e-06	0.000183255539423555	2.64020925621008	2.64257049181986
TTC27	-0.169014988349535	0.0411616379144142	4.02345130244777e-05	87.2626817451729	-0.305280659524917	0.0887872154208827	-3.4383402844405	0.000585291692094794	0.00943439496463269	-0.748776861218591	-0.86282483031035
LINC00486	-0.00379804479247184	0.0958815766954363	0.968402595231993	377.933165207235	-0.0371103731351835	0.147941509086665	-0.250844900557584	0.801934025498477	0.904714907169655	-0.185308222043747	-0.213471936370369
LTBP1	-0.106820520064966	0.105700761705171	0.312210949561301	462.234531571325	-0.245448953792049	0.174704486057649	-1.40493790016964	0.160039745229112	0.375994455379104	-0.536664037594024	-0.717947141622127
ENSG00000285577	0.361130662136732	0.201280718073012	0.0727869615308187	3.15480957260109	0.139793553270454	0.430597899430589	0.324649872782271	0.74544607693116	0.87347264281788	1.05927285700408	0.214886768493376
FAM98A	0.396901331973924	0.116356819182343	0.000647083201257232	41.2821848281874	0.566002757921121	0.185528308027148	3.05076224722697	0.00228261244751936	0.0241513378629715	1.18126791526863	1.24691825934077
ENSG00000286415	0.263654176026519	0.157768730163859	0.0946933518699556	21.253821867645	0.318676440998262	0.262836224026799	1.21245251554736	0.22533920877244	0.457128381267126	0.726831511718587	0.648037369874991
LINC01320	-0.0114297062864764	0.236919996267561	0.961522665429475	9.65004427497631	0.00503670201277413	0.392195266338399	0.012842332493703	0.989753582828604	0.995214445969985	-0.211335830496536	-0.111416165811741
ENSG00000226994	-0.47854872613893	0.10364528773896	3.88993889726251e-06	479.088543234359	-0.676936578660982	0.160450161388082	-4.21898347003634	2.45406262616455e-05	0.00106124838991038	-1.8044346542745	-1.76275990473613
ENSG00000288535	-0.330815882949457	0.192574777220417	0.0858227453719175	3.92108263867592	-0.536077772363977	0.365077527950368	-1.46839433085253	0.141997140630098	0.350576296883268	-1.30059514289502	-1.42168157448084
CRIM1-DT	0.00484169497291536	0.230408833064312	0.983234890214284	4.21396592775289	-0.0577885514575954	0.405730379540825	-0.142430920561078	0.886739640274559	0.947652583491122	-0.15584258550783	-0.263542490852124
CRIM1	-0.286493096253281	0.0660026669405165	1.42075370740013e-05	291.073292033264	-0.415779342432506	0.115262501168474	-3.60723859206196	0.000309473066213887	0.00610739111887295	-1.14943328402971	-1.1303885506933
FEZ2	-0.273544105919489	0.106553984029683	0.0102527017683693	88.4744595192825	-0.411626215664131	0.17490548570104	-2.35342084334456	0.0186015678935265	0.0962410204456497	-1.10527104615638	-1.12033208648823
STRN	0.0636611130832228	0.0475744101490605	0.180851544256338	153.509871492378	0.0637232503931842	0.0850932508780607	0.748863743430136	0.45393933505483	0.680268648995585	0.0447597060375527	0.0306886159640629
HEATR5B	-0.0132144841033403	0.059723938293509	0.824890443030061	153.784431892941	-0.0351069683964146	0.0984694709228883	-0.356526424559618	0.721446366545184	0.861068705325915	-0.217422774765363	-0.208620852074766
GPATCH11	0.133167098992566	0.096318771948826	0.166797853707767	23.2265036325497	0.170985216404885	0.184101662800594	0.928754329558032	0.353016417742364	0.595491804174094	0.281808294709189	0.290414885332197
EIF2AK2	-0.192651140053265	0.0860282504537045	0.0251302973525158	173.015897443776	-0.306597842828201	0.147614494394804	-2.07701719323162	0.0377999723846866	0.153285205185422	-0.829387420578265	-0.866014284300021
CEBPZOS	0.099347193269223	0.0532169410109859	0.0619247770468704	105.222890543395	0.149703070947759	0.0971855178785022	1.54038455744932	0.123466643347551	0.322999011306176	0.166466273215058	0.238881872753197
CEBPZ	0.122408751166421	0.082225338285559	0.136566737260303	58.3139665442945	0.143709801524427	0.142312616546795	1.00981771687947	0.312582630324954	0.553896793094918	0.245117193428324	0.224369650326933
ENSG00000272054	0.212409921877308	0.114676879394093	0.0639903424311075	8.39222268843319	0.309130757012939	0.237199365944904	1.30325288088984	0.192488441854028	0.417683104548685	0.552064145071275	0.624923259792347
NDUFAF7	0.0325601789550284	0.0707284768923189	0.645261723710103	39.4056996705756	0.0376466587827748	0.126663473208169	0.297217957389367	0.766300112992156	0.885317292065458	-0.0613093244927663	-0.0324537644027974
PRKD3	0.0964648911222636	0.0549019671685254	0.078911181669439	116.575628561184	0.116642195976993	0.0938108200528751	1.24337678650767	0.213729020328856	0.444718438366446	0.156636247108341	0.158827608996118
RMDN2	-0.257782656780735	0.055514257062944	3.42490138977675e-06	122.350383339231	-0.359864982785799	0.0979020430020951	-3.67576581397895	0.000237136983152625	0.00511505618249503	-1.05151698131031	-0.994996402151448
[truncated: 15,610 more rows]
