# Supplementary material for: Integrative analysis reveals generalizable human neurodegenerative disease-associated glial states
Source: bioRxiv. 2025 Sep 25:2025.09.25.678630. Preprint. [Version 1] doi: 10.1101/2025.09.25.678630 (PMC12485690; doi:10.1101/2025.09.25.678630)
Supplement: Supplement 7 [file media-7.zip › astrocytes_diffexp/Mathys_2024_CR_AnG.csv]

gene	nebula_logFC	nebula_SE	nebula_pval	DESeq_basemean	DESeq_logFC	DESeq_lfcSE	DESeq_stat	DESeq_pval	DESeq_padj	nebula_zscore	DESeq_zscore
ENSG00000291215	-0.161933212416897	0.119094850313762	0.173925025812294	12.0239987618141	-0.182374599549163	0.228307738155603	-0.798810417125967	0.424400349283748	0.712750863852442	-0.303829062416061	-0.325115118059303
LINC01409	-0.0386398539140302	0.107829292945419	0.72008677014139	17.8955475042158	0.069462950403405	0.211950864095462	0.327731385761744	0.743114770445336	0.897864016296395	0.143600585076875	0.392261246724084
LINC01128	-0.151421426195331	0.132752225750661	0.25402312806406	12.4456448332252	-0.161603753736376	0.241913952897144	-0.668021632489656	0.504119783971402	0.765259553635345	-0.265681956515571	-0.265947953093395
SAMD11	0.0264729755389886	0.181346170684338	0.883936909063499	15.3019366095029	0.0904687372376167	0.313206278934506	0.288847137884277	0.772698357972758	0.911031937025263	0.379894013070035	0.452097657145722
NOC2L	-0.151218314616368	0.138346713360814	0.274376799240789	27.424666422999	-0.198371119571652	0.225068480782755	-0.88138116399838	0.378111549173752	0.675317946699135	-0.264944867808759	-0.370682291759488
HES4	0.402856577654132	0.134307889882451	0.00270422714237625	32.4437948475125	0.610874586761604	0.225336433537093	2.7109445959215	0.00670918357507891	0.0950535341075915	1.74578415071752	1.9345090632837
AGRN	-0.0700541430645646	0.129358508383281	0.5881283160312	24.0785980389207	-0.0828820256822995	0.210412092456748	-0.393903338513381	0.693652405461102	0.874169689594311	0.0295986267269615	-0.0417037642838394
C1orf159	0.0181603296576471	0.0942627326923952	0.847227980673427	52.2202835300046	0.0659789850512743	0.161691891113926	0.408053765694325	0.683234202517992	0.868960915967327	0.349727552673583	0.382336934802318
SDF4	-0.157233281079679	0.11356636554004	0.166203662194372	38.2130172994164	-0.231127811315169	0.195100142171628	-1.18466244433511	0.236150936907232	0.550578014075804	-0.28677308594671	-0.463991952887147
UBE2J2	-0.0568316638496442	0.0607720168892205	0.349704962831886	55.4667656580746	-0.0184833726871159	0.121830549164491	-0.151713776338316	0.879412691009431	0.954753234768929	0.0775827946168884	0.141740172457654
SCNN1D	0.00188804521733101	0.150641328240721	0.990000070316327	19.4286611597189	-0.0120998030567302	0.255139442258171	-0.047424274936239	0.962175082182222	0.986465954528599	0.290675689868936	0.159924204094915
INTS11	-0.166494727550534	0.0865753551764313	0.0544650819354488	63.9826879868499	-0.217659553119944	0.144361543101215	-1.50773916961623	0.131621296332497	0.420456918839919	-0.32038272867238	-0.425626704710796
CPTP	0.119166159828954	0.124378574973802	0.33801619817998	9.41359046530534	0.0687746910290069	0.265716609220955	0.258827219083688	0.795768555516756	0.921971998919553	0.716276112442343	0.390300693152439
DVL1	-0.170902842247246	0.107646609367735	0.112370333343078	28.1977847026695	-0.257001732145066	0.18588762328768	-1.38256505516416	0.166798270157482	0.470962073035294	-0.336379707169908	-0.537695573618611
MXRA8	0.218951288368393	0.133389084775844	0.10070438769702	17.6817748142048	0.318858251633614	0.220314120222438	1.44728922191497	0.147815936528152	0.443553984076519	1.07839476530069	1.10268070015461
AURKAIP1	-0.466311214958363	0.207695286605991	0.0247572248175936	17.8561190511142	-0.354596480618474	0.284393320819396	-1.24685235081052	0.212451640929589	0.525316290967332	-1.40841201834687	-0.815700842868523
CCNL2	0.131169003452677	0.0431652202195859	0.00237549291451471	179.194102133883	0.211113297971224	0.0850465176391	2.48232736426783	0.0130527298474683	0.137442886498155	0.75983424206658	0.79576188206478
MRPL20	-0.278843346825198	0.124255870523583	0.024825580852744	37.7329617234665	-0.366310850968521	0.190229309277165	-1.92562782444215	0.0541508618688634	0.273269095624878	-0.728094090653101	-0.849070022401225
ANKRD65	0.138780840606748	0.221569328041026	0.53108275747176	15.6593044913297	0.204684903989616	0.347380876380734	0.589223293239892	0.555711493501891	0.798561413939377	0.787457478678636	0.77745016521878
VWA1	0.179222289700005	0.20367148037194	0.378882219017131	37.8691910509547	0.249910519157415	0.323312185968048	0.772969686896098	0.439540320695543	0.725005850691509	0.934218857650064	0.906278401557162
ATAD3B	-0.153587463598327	0.0827689191029311	0.0635080822447185	35.9850770397482	-0.198870211897597	0.143166856078168	-1.38907996826455	0.164808434342348	0.467489115855829	-0.2735424719841	-0.372103990146186
ATAD3A	-0.397659954434064	0.127861096125623	0.00187028177870639	20.7298946579712	-0.564318170635337	0.215533384477943	-2.61824019514289	0.00883845669156264	0.110614033539718	-1.15927767997438	-1.4131073202936
TMEM240	-0.557437439239203	0.304217729793971	0.0668972944318421	14.22936092644	-0.593352942486342	0.377918131746187	-1.57005682618277	0.116401891536374	0.398030722978892	-1.73910764463553	-1.49581483983035
SSU72	-0.0437339906706287	0.145249943887066	0.763342269851752	24.3419458294659	-0.0389788637110381	0.221145683404712	-0.176258758981536	0.860090660295631	0.946215071518797	0.125114043376961	0.0833573743087637
MIB2	0.0110591591168514	0.0981074526501019	0.910248608588149	52.9737433349986	0.0511445804398401	0.16042969439422	0.318797468467177	0.749880098070254	0.901020184250889	0.323957517122304	0.340080125776496
CDK11B	-0.0908832411057599	0.123749385365403	0.462696653733604	38.9372588704324	-0.0909995257176357	0.191219058032661	-0.475891507122124	0.634151673036431	0.842458595542786	-0.0459898405460034	-0.0648270144408366
SLC35E2B	-0.140436282771081	0.0714915646359618	0.0494865542192693	89.8613569037273	-0.155441634811522	0.12119344718633	-1.28259108409168	0.199635375453362	0.509016430781934	-0.225817044815094	-0.248394738830841
CDK11A	0.0749294938371899	0.12868927349565	0.560397438868355	52.6689382774604	0.155418901785593	0.203649423253695	0.763168877684378	0.445362686937003	0.729427374252605	0.555741951386965	0.637112612001683
ENSG00000290854	-0.133744811450484	0.0984388013425337	0.174254515083691	32.1014236509777	-0.151064974255772	0.166681775862005	-0.906307684055626	0.36477301950846	0.66575674948852	-0.201533801252434	-0.235927523993474
NADK	-0.0449607269566006	0.0542468521362676	0.407207824094546	50.839113749571	-0.0487957230582131	0.109383087581903	-0.446099338909922	0.655525490331303	0.854293704567537	0.120662236802267	0.0553933837386814
GNB1	-0.0882029731830896	0.052812453683635	0.0948962305127301	204.341722897842	-0.094453957260209	0.0934147512264555	-1.01112464594841	0.311956775718135	0.623660134071754	-0.0362631906567546	-0.0746671973002674
FAAP20	-0.0482069259204503	0.0708745285089893	0.49639505804532	37.767382916938	-0.0574536638403327	0.140029479771161	-0.410296917007938	0.681588153377252	0.867943933282323	0.108881832117667	0.0307306514100174
SKI	-0.0289963147277937	0.0638037984502703	0.649497319121175	127.723266539451	-6.27972824701328e-05	0.120405755272918	-0.000521547182921555	0.999583865573882	0.999701391171338	0.178596836221918	0.194212432545524
MORN1	0.171459631459298	0.0731751582495899	0.0191222124248257	28.3195176910916	0.256122037488255	0.15130782684763	1.69272167094287	0.0905084582997766	0.352215869506246	0.906048293700614	0.923972333382668
RER1	-0.0524128197359046	0.0796040523342834	0.510268936223307	44.646779787274	-0.0693929905290295	0.145712523745453	-0.476232164163547	0.633908987276978	0.842458595542786	0.0936187099990686	-0.00327933153141364
PEX10	0.0187940152141463	0.157382914074033	0.904945900864915	15.0534997200817	0.0270628374283604	0.271247587796158	0.099771716490611	0.920525562954235	0.970499168236988	0.352027187533147	0.271481645277949
PANK4	-0.367928958457274	0.180140058032801	0.0411058707617512	9.74405684509496	-0.421034624531296	0.288990378250471	-1.45691571837171	0.145139646600405	0.439779204978573	-1.05138436592211	-1.00495440800252
HES5	-0.695122936794946	0.316333838190837	0.0279894189455525	36.1113839850254	-0.736486462643076	0.366003652225252	-2.01223801501799	0.0441948529700416	0.246182736892875	-2.23876613706619	-1.90354039302139
TTC34	-0.0898345876776807	0.130065542293011	0.489762219744152	10.6652309046485	-0.132706856399712	0.224506852375764	-0.591103812624822	0.554450865452104	0.798176246115401	-0.0421842938453122	-0.183633178474604
PRDM16-DT	-0.0907977105694275	0.0845248535614096	0.282727152684706	173.482968172501	-0.0852880093272809	0.139496443017175	-0.611399168914868	0.540935352716638	0.792311571857901	-0.0456794515827552	-0.0485573721008234
PRDM16	0.00209397319032266	0.050410955692692	0.966866953301607	791.407087886049	0.0340585829829513	0.0959226051123932	0.35506315683404	0.722542277243807	0.887490788728793	0.291422999225121	0.291409501611713
TPRG1L	-1.26950090768849	0.443063301600426	0.00416639205463313	9.68096484627691	-1.50775927094042	0.463613772191584	-3.25218826829276	0.00114520139148267	0.0387999398927039	-4.32317470671863	-4.10056336905031
WRAP73	0.00956007285843822	0.0987963134401702	0.922912636880533	17.3537446181969	0.0381729022234009	0.177476819059047	0.215086693720269	0.829699728003069	0.936389539858549	0.318517356806226	0.303129419395332
LRRC47	-0.474260412097337	0.123289915554154	0.000119715076312944	18.4256268809553	-0.695261851781137	0.218998143617121	-3.17473856306599	0.00149971555234024	0.0449203075226004	-1.43725952900706	-1.78610928917958
CEP104	-0.0718639541804904	0.0754484829309677	0.340848342424368	62.5437552544646	-0.10574953324833	0.143904861063207	-0.734857269358552	0.462426424523695	0.740389804274722	0.0230308508186697	-0.106843412650277
DFFB	-0.341995467777106	0.209513272622855	0.10260931588675	10.0358443584188	-0.392504503844517	0.311402497091247	-1.26044109315381	0.207510285486998	0.520142415734694	-0.957272138514345	-0.923684421580851
NPHP4	0.0709048713826782	0.0804072247731897	0.377872994490357	66.5092698537021	0.139737239687755	0.14369470605181	0.972459205542145	0.330822150184572	0.639136995632004	0.541136660169495	0.592442332483686
RPL22	-0.594733108579727	0.259590422718357	0.021960862703243	30.0155755463695	-0.802993551126907	0.361268108140929	-2.22270810246462	0.0262354891958324	0.189448573672563	-1.87445303865086	-2.09299035144834
ICMT	-0.0813128815808183	0.140011170070045	0.561402243988335	10.6174219188779	-0.0688659573816464	0.254711632121897	-0.270368325183866	0.78687690580882	0.917252778133529	-0.0112591572340896	-0.00177804181722584
ACOT7	-0.207220498326609	0.186269599581974	0.265933453014476	29.9439516941179	-0.23929682013157	0.302396721318612	-0.791334043200296	0.428749087640792	0.716301103607054	-0.468175906532758	-0.487261929305268
NOL9	-0.134769265160119	0.0920211377288128	0.14304459865315	38.5605995751899	-0.17224495453738	0.144226830552349	-1.19426429796543	0.23237459855015	0.546724557391893	-0.205251527557733	-0.296260136280504
ZBTB48	-0.169210144837427	0.136039147050242	0.213560587275983	20.2125954349362	-0.229883350048724	0.227128654463182	-1.01212834898376	0.311476689341938	0.623531479351098	-0.330236935048326	-0.460447020451122
KLHL21	-0.13496705188473	0.0675688530056342	0.0457736763001346	77.919236425683	-0.178557119528705	0.121034001949304	-1.47526411300103	0.140141550626632	0.431200887264803	-0.205969292452338	-0.314240766953896
PHF13	0.0909141399429739	0.101392033675164	0.369900586730701	19.8500187647687	0.160168875342123	0.198558693503857	0.806657580767228	0.41986378960259	0.709966185386817	0.613749979226064	0.650643234275614
THAP3	-0.10978538716685	0.130604809566437	0.400576417190096	13.2283810632635	-0.102095993192577	0.251916284212666	-0.405277465534495	0.685273568734463	0.870339453002121	-0.114585429567749	-0.0964360556684439
DNAJC11	-0.160745372890108	0.0553039910530769	0.00365405591761737	60.3131137379931	-0.193825797343822	0.10676240921156	-1.81548729346991	0.0694490569144489	0.309739269783361	-0.29951841156509	-0.357734632694412
CAMTA1	0.000597966336459138	0.0493890437326082	0.990340034636859	1143.49020982888	0.0325368438686131	0.0822420009671134	0.395623203302456	0.692383017073357	0.873464529945424	0.285994014019437	0.287074724394423
VAMP3	-0.209364591988173	0.118275966009156	0.0767044220586589	22.9676788798996	-0.314991350399607	0.202153278115332	-1.55818076924728	0.119190402342491	0.401488612325309	-0.475956788510783	-0.702882939626792
PER3	0.112403876739219	0.10586000419917	0.288319093827059	409.749424169782	0.206179195814205	0.164940099141288	1.25002468706892	0.211290529331737	0.52398696399699	0.691735894089731	0.781706756967116
PARK7	-0.377992343870381	0.107929346018779	0.000461397988537055	36.2483937972383	-0.518612076319327	0.175486822250172	-2.95527646845185	0.0031238897672591	0.0640240056573636	-1.08790423238245	-1.28291040646942
ERRFI1	-0.153284134691007	0.0748131750514204	0.0404726521691093	76.1773906743365	-0.202790203976472	0.125874020235447	-1.61105686143298	0.107167329596183	0.382830718278921	-0.27244169617813	-0.383270353812179
ERRFI1-DT	0.144787060632891	0.140725106981586	0.30354337295414	23.6269061413698	0.224432794617002	0.218190539109299	1.0286091942079	0.303663355750878	0.615705276348723	0.809253956134472	0.833703372864275
SLC45A1	-0.182078359365781	0.188634507562521	0.334422526365458	12.1289462381618	-0.265289196612324	0.327178367737013	-0.810839660480136	0.417457755259557	0.708297950289805	-0.376935481995209	-0.561302979003204
RERE	-0.0697100264995456	0.0388261283537515	0.0725834495375546	846.866251796915	-0.0731559599422356	0.074489675043543	-0.982095302462687	0.326052899512279	0.634797737300997	0.0308474202974549	-0.013998405469932
ENO1	0.0457323055189525	0.0723087594144221	0.527087173462742	270.533272435781	0.0828532405907232	0.126701930852512	0.653922478002084	0.513161751380378	0.771749615098454	0.449785816882688	0.430404397734655
MIR34AHG	0.252523805599468	0.281417774280391	0.369544380259762	28.5218477042388	0.369598008317331	0.397918747865305	0.928827833069176	0.35297831770028	0.655230991052925	1.20022889921148	1.2472163430983
H6PD	0.0972481093538064	0.0828668859215555	0.240576888366506	74.261253286789	0.150056586648434	0.146805649926281	1.02214449323841	0.306712517322974	0.618362609958958	0.636735854013909	0.621837693147672
SPSB1	0.471410376832598	0.17879958691264	0.00837589288734383	50.5891030538348	0.713328105275934	0.307890783865501	2.31682188183828	0.0205134365382444	0.170359306056457	1.99456480340782	2.22635486898233
SLC25A33	-0.0873950477786535	0.0952315185884089	0.358769991357201	187.123530826569	-0.091044651099594	0.153709414112168	-0.592316688118759	0.553638543009686	0.79786597985133	-0.0333312421455216	-0.0649555571560702
TMEM201	-0.0940120631746087	0.166857384644363	0.573143717326986	10.3621342796462	-0.117323503830206	0.286958660265144	-0.408851587618237	0.682648578925079	0.86878101883319	-0.0573442863355597	-0.139812653907986
PIK3CD	-0.551136120455315	0.228985476145148	0.0160903103320563	13.855738595864	-0.739219875447462	0.328068344249282	-2.25324963046653	0.024243413698446	0.182010497595715	-1.71624025845633	-1.91132670503655
CLSTN1	-0.0342694974385974	0.0560342745488559	0.540815014683301	188.115873885345	-0.0341114116293265	0.0965116727860296	-0.353443377828016	0.723756070753067	0.888223703275515	0.159460539586719	0.0972226421403211
CTNNBIP1	-0.371525733569645	0.0678536833793123	4.36536208567587e-08	83.5814826802933	-0.500050735937153	0.113761695136706	-4.39559849504922	1.10467958631507e-05	0.00339827057740172	-1.06443700590354	-1.2300371677829
LZIC	-0.0180809178398401	0.0784642278924802	0.817753633228948	27.0382800148735	-0.0335109316964254	0.162236921777135	-0.206555519726018	0.836357001150115	0.938897484874237	0.218208638845569	0.0989331500112528
NMNAT1	-0.0364412276517086	0.0758118621357882	0.630744118754156	25.7749114346588	-0.0308496777298569	0.137721326419016	-0.224000730547694	0.822756734782946	0.933864184254603	0.151579365000341	0.10651391267616
UBE4B	-0.286060766912702	0.0541410055303753	1.2665241881673e-07	210.761499184584	-0.397484029077929	0.0934522156970504	-4.25333980701407	2.10605615380588e-05	0.00431917016209689	-0.754285993970305	-0.937868937396564
KIF1B	-0.085325808180765	0.0567372634598967	0.132613300593426	1354.66149086636	-0.0960645348022633	0.0916897340676177	-1.04771309219219	0.294770813754562	0.607258473673177	-0.0258220043803733	-0.0792550368124381
ENSG00000284642	-0.0465063161749056	0.229487930743232	0.839406606953336	8.81635316354918	0.0569664181242127	0.320246562393172	0.177882996459066	0.858814864733825	0.946017570374716	0.115053317980423	0.356664025815075
PGD	0.0548263589993622	0.09047262583922	0.544515136782007	66.4455762469786	0.116612131244369	0.157553528352535	0.740142937220947	0.459213267674479	0.738305340580522	0.482787993094207	0.526568890522937
DFFA	-0.140815640079079	0.0867584414593409	0.104572922984287	39.316235590633	-0.186426370734461	0.146076451528754	-1.2762246671755	0.201876111232131	0.511760868734243	-0.227193726484347	-0.336656863459823
PEX14	-0.0361761473890556	0.048307855099297	0.453937510986303	107.226860947055	-0.015267177874028	0.0986449733385051	-0.154768939129194	0.877003479092462	0.954290992475813	0.152541337079911	0.150901721813112
CASZ1	-0.140084000968015	0.130168876806018	0.281850681606879	10.6052520332476	-0.202593979914995	0.254628905946366	-0.79564407333105	0.426238941906646	0.714050333806574	-0.224538619724905	-0.382711396246353
TARDBP	-0.0680184980364609	0.0817904228327327	0.405623838075707	64.2960677252177	-0.0784995964941176	0.139757103743865	-0.561685913568909	0.574330033465643	0.810553062943293	0.03698595032983	-0.0292201171052092
SRM	-0.323802808493369	0.146341426768113	0.026921572605133	24.4252209792414	-0.434749591465519	0.224274796820637	-1.9384683327267	0.0525661106807912	0.26866884595535	-0.891251265783458	-1.04402242277733
EXOSC10	0.00508132114154648	0.0927888362198909	0.956327912346027	100.900730237158	0.0524254012149884	0.147357632540126	0.355769839073064	0.722012938115492	0.887490788728793	0.302264037679952	0.343728630742447
ENSG00000226849	-0.0952306408091	0.140454005729722	0.497758940852696	12.9067879749594	-0.058422587904581	0.228122464441808	-0.256101861986871	0.797872184262797	0.922765742434183	-0.0617664852931017	0.0279706054077731
MTOR	-0.067829725258485	0.0553011425412468	0.219991031315802	120.432872290568	-0.0610280219753583	0.0891151952334807	-0.684821727826165	0.49345642270837	0.759373588859351	0.0376710037546994	0.0205488495070783
UBIAD1	-0.250201710112514	0.134450491951749	0.0627553692489352	19.4925799060409	-0.324592001539691	0.221542827318564	-1.46514335611033	0.142881809914592	0.435296031443191	-0.624154044136491	-0.730231046435027
DISP3	0.366322257395399	0.173726529273528	0.0349778808358487	58.5512317108013	0.575299564481724	0.268216567027266	2.14490689690783	0.0319602916972264	0.208742775655187	1.61320168047538	1.83317119621409
FBXO2	-0.308915644200837	0.115261047408005	0.00735915641374372	82.6137052853029	-0.446329911737981	0.192315126256348	-2.32082582595735	0.0202962460656505	0.169663931955047	-0.837225982082372	-1.07700975155992
FBXO44	-0.218989504249279	0.170238376554534	0.198314037347534	31.482429482666	-0.258852157590591	0.247031016895644	-1.04785286011246	0.294706403851236	0.607247705014494	-0.510885442839209	-0.542966636173274
MAD2L2	-0.171787138984917	0.105240544433525	0.102610304579732	22.8514302573752	-0.207843332625724	0.195662663475615	-1.0622534158216	0.288120656250183	0.601495082560298	-0.339588806041246	-0.397664533956745
DRAXIN	-1.03813422346514	0.410435286653213	0.0114274221624028	13.3279523913871	-0.505485198721707	0.495893482727552	-1.01934229089158	0.30804049306627	0.619555127031784	-3.48354866991751	-1.24551760411048
AGTRAP	-0.0676045874432757	0.143323931350796	0.63714746695392	23.9650233333973	-0.081304272865694	0.24228260870532	-0.335576182294544	0.73719048725651	0.895182899965392	0.03848802532439	-0.0372094282314263
MTHFR	-0.229768115401241	0.124625688361614	0.0652318648380326	22.752661850517	-0.304324752468227	0.204721569821663	-1.48652998671967	0.137138991246228	0.428407029013667	-0.550000852190912	-0.672498410988945
CLCN6	0.0223604651792295	0.0497202263133424	0.652908214719466	73.2114128273947	0.039759403713542	0.0962880511752468	0.412921470818625	0.679664149727067	0.866736342757333	0.364969778034818	0.307648676638484
KIAA2013	-0.00616421847580382	0.0988006831104086	0.950251904807304	28.141990905514	-0.00437645719179814	0.175527012745336	-0.0249332403220907	0.980108213527023	0.993038618078626	0.261454152314213	0.181924679328228
PLOD1	-0.158355265445952	0.111216950510987	0.15449247441291	29.3617770862419	-0.218296697949513	0.202643165776604	-1.07724678062997	0.281370031067061	0.594791204922631	-0.290844749462002	-0.427441655030011
MFN2	0.00935023217921241	0.0934725639370048	0.920319050783315	38.8360086075459	0.0765080614706414	0.16062581401276	0.476312365735708	0.633851857005215	0.842458595542786	0.317755848301017	0.412329724073317
MIIP	0.152197465259451	0.0888255488531142	0.0866311739949909	28.7226064788919	0.257157972620712	0.159819162934004	1.6090559348437	0.107604111396353	0.383565640420662	0.836146197290873	0.926923264963813
VPS13D	-0.0361967078060882	0.0393707826017301	0.357896877218452	324.407381684028	-0.0150328245881394	0.0625461595912879	-0.240347683796614	0.810060731822368	0.928619089349193	0.152466723651767	0.151569293064252
DHRS3	-0.262833098234768	0.134403396064038	0.0505177167120961	119.481422854496	-0.364152643703925	0.21947985563039	-1.65916203406461	0.0970831457152086	0.365883034617348	-0.669993151802254	-0.842922222431695
PDPN	0.815610976813118	0.20852816155535	9.1810177555194e-05	36.9890614604818	1.16032515029795	0.34062351891484	3.40647396866345	0.0006580782564633	0.0292891732400217	3.24366333544724	3.49965630988025
PRDM2	-0.147328357171836	0.0701376051897499	0.0356794716387143	83.2635720790413	-0.178850516395139	0.112669402642865	-1.58739207096049	0.112423873993021	0.391336851339216	-0.250828273782089	-0.315076527854211
KAZN	0.679422610119557	0.318825557113036	0.0330877603270123	197.037476485851	0.865425148271961	0.494027948170199	1.75177366276009	0.0798127346433887	0.332800982645509	2.74943790723067	2.65961362574574
TMEM51	0.00749114216030261	0.112174507257716	0.946755933113083	53.0503174042043	0.0615150794136498	0.18124469072776	0.339403483581482	0.73430579465734	0.893785524678521	0.311009240033394	0.369621196423913
CASP9	-0.0496177137971188	0.0869310043488873	0.568154746756638	43.3634764717256	-0.025533673918059	0.151361538429173	-0.168693276925215	0.866037907228926	0.9495232586447	0.103762105232051	0.121656910574609
DNAJC16	-0.0219820538153993	0.0507289300939396	0.664779534965002	63.1260018961238	-0.00793477602085103	0.0918337784716046	-0.0864036757815045	0.931145525009381	0.974316939804654	0.204051478106648	0.171788566477674
DDI2	-0.0158074853146637	0.0745206139268094	0.832011609152955	51.6116874130574	-0.0190570880146465	0.130927015044479	-0.145555048422759	0.884272656108332	0.956940579821609	0.226458889513491	0.140105905382859
PLEKHM2	0.0881942853911097	0.0590015188023986	0.134971889236239	115.764183336684	0.153155384458039	0.109770575030846	1.39523168585936	0.162945984892868	0.46508999689072	0.603879670085736	0.630664829165601
SLC25A34	0.157635668943874	0.240170541423174	0.51159966571055	10.0617452298887	0.241873307901492	0.398273344266446	0.607304785478383	0.543648663100209	0.793758600959522	0.855881352428687	0.883383859441197
SPEN-AS1	0.0469614335829694	0.133477082490468	0.724964681605809	36.6713212895119	0.0963230541376558	0.211453153863523	0.45552904923719	0.64872867373795	0.850842712678051	0.454246303182069	0.468774076435978
SPEN	-0.182618985373114	0.0489493848477578	0.000190894063230036	246.138419262617	-0.233968495481159	0.0804862547308046	-2.90693729337628	0.00364986355082124	0.0680478348376596	-0.378897405223059	-0.472083834661249
ZBTB17	-0.257024086384729	0.101586267613409	0.01140278761182	24.3770142214437	-0.377369085819758	0.207831312946943	-1.81574701361818	0.0694091886540655	0.309739269783361	-0.648912339697647	-0.880570155403613
FAM131C	0.0695725076187537	0.220303932743733	0.752152506918723	11.7441866971311	0.106663391326798	0.340422946877831	0.313326091278674	0.754032929426915	0.903183034111158	0.536301533148349	0.498229229191311
EPHA2	0.418478775772921	0.127326886596985	0.00101387145482082	10.8075955052167	0.572931497521261	0.247177561410704	2.31789444904059	0.0204550582098576	0.170182211813588	1.80247686054577	1.8264255966481
FBXO42	-0.159159470548353	0.0617252593285421	0.00992261615356433	197.177335473426	-0.179801038911931	0.107588207201532	-1.67119653341868	0.0946828647649286	0.360927091366929	-0.293763197056005	-0.31778415579877
SZRD1	-0.0491139542707558	0.0704285366762413	0.485578327746108	40.8224867423129	-0.0691458013742253	0.130528257647261	-0.529738177928373	0.596293473905299	0.822726173895538	0.105590240583693	-0.00257519643590971
NECAP2	-0.236658051616986	0.0955021856344175	0.0132107049290973	20.5901874452998	-0.33569351364802	0.176317892891219	-1.9039106476569	0.05692182215443	0.281615900867557	-0.575004321718329	-0.761854457643451
CROCCP3	-0.137065065923471	0.0943797504098659	0.146425998472758	80.5695948922363	-0.193450227509615	0.16857024567396	-1.14759414828033	0.251136146615959	0.565561911440221	-0.213582952208124	-0.356664796514555
NBPF1	-0.263151745637048	0.116293648501203	0.0236467069366253	42.4546562650147	-0.359410967018854	0.187448501760673	-1.91738511454061	0.0551890239021088	0.27690497236984	-0.671149518184096	-0.829415234359603
CROCCP2	-0.222394513042007	0.12512856655651	0.0755142787192217	60.1242817351243	-0.26541275735153	0.189141673149067	-1.40324843770601	0.160542768099898	0.461344876569183	-0.523242165880419	-0.561654950160555
CROCC	-0.0850250912726335	0.122620765697436	0.488059317774707	44.7760155629362	-0.104788501698048	0.212350042898495	-0.493470593496122	0.621680112973275	0.835484753422433	-0.0247307074781374	-0.104105849010091
ENSG00000290851	0.176131959199739	0.122946479741907	0.151974897510291	9.36520651082068	0.334792348850618	0.243379990445236	1.37559520911376	0.168946990777273	0.47363719854641	0.923004097153956	1.14807005825387
ENSG00000290122	0.160788943634325	0.170300066410001	0.345092593851946	14.9878252328182	0.296928953366826	0.281317061443483	1.05549571662393	0.291198667472072	0.603854063376726	0.867324536395196	1.04021360469628
ATP13A2	-0.0823510740625406	0.135158148816788	0.542329461100331	38.6313972496424	-0.10608419032891	0.223381164363336	-0.474902128078985	0.634856734559577	0.842845781391708	-0.0150267413259451	-0.107796706072806
SDHB	-0.117481819494971	0.057884700337952	0.0423989167195234	76.5294162732463	-0.130168561625865	0.101118774149091	-1.28728381768101	0.197995381777018	0.506830283496194	-0.142515660728127	-0.176402673421032
PADI2	0.275956125895505	0.138183715550008	0.0458226312970867	166.197054043608	0.418703951178541	0.201561257416181	2.07730372664825	0.0377735353452104	0.226843998254179	1.28526441886402	1.38709795640684
RCC2	-0.125838269345544	0.0974091263977771	0.196408066896664	32.4654272986049	-0.141907311269499	0.174185204417271	-0.814692107428091	0.415248572260016	0.706238242109121	-0.172841085035937	-0.209841299027255
ARHGEF10L	0.115939751832389	0.0501324911051098	0.0207409612729064	337.612001470751	0.199748790013119	0.0961946256816025	2.07650675490203	0.0378471070328908	0.227085880763594	0.704567528864927	0.763389309316702
ALDH4A1	0.154932371910279	0.0832811463294901	0.0628355291938664	83.9085415013151	0.246792502351778	0.142855786410858	1.72756391989608	0.084066436086313	0.340163596199303	0.846071130260217	0.897396518923764
UBR4	-0.00020424970378615	0.0571661777403279	0.997149235003821	193.622108094334	0.0270825641742176	0.09511030352921	0.284749003728077	0.775836444489834	0.911898696097756	0.283082784700529	0.27153783825328
EMC1-AS1	-0.118471384387663	0.0831247484851011	0.154092468352187	40.7352902642899	-0.0950014017098347	0.140903629692179	-0.674229627138612	0.500165336529244	0.762465338807846	-0.146106776068687	-0.0762266299951428
EMC1	-0.048446224244348	0.0741311938348705	0.51342104397806	33.4395407876225	-0.0489696791309991	0.138863602639078	-0.352645892806604	0.724353927648161	0.888474389923308	0.108013422285967	0.0548978580509883
MRTO4	-0.308152936240084	0.109367755855783	0.00483863221004896	16.3350650910925	-0.45067397542797	0.198434440223802	-2.27114796665176	0.0231380220973229	0.177969946159272	-0.834458126958919	-1.08938411201132
AKR7A2	-0.0677691926018897	0.0994762067224838	0.4957067851005	17.2324738379765	-0.0262803192855404	0.185397140206566	-0.141751481475169	0.887276309135449	0.957549807846398	0.0378906758078508	0.119530040536336
SLC66A1	0.067225745871549	0.11130760494236	0.545867818454269	11.2493049296778	0.0733648608786425	0.220369206055712	0.332917934369174	0.739196231265879	0.895354476708395	0.527785171893762	0.403376103714089
CAPZB	-0.0671580771594179	0.0288217066151161	0.019799732391635	211.482636111044	-0.0604474822663973	0.0626238777627225	-0.965246554923165	0.334421333911828	0.641470235086655	0.04010840408067	0.0222025562958604
MICOS10	-0.547926753911291	0.170270274704199	0.00129095721441392	39.2199205635051	-0.622620790806409	0.238841364151494	-2.60683819579714	0.00913825312184679	0.112139579293608	-1.70459351804058	-1.57918629351879
NBL1	-0.5494104590528	0.162678187338286	0.000732053910247183	17.2422180154754	-0.780158970132081	0.26909583389707	-2.89918635615331	0.00374132451939553	0.0688146460555486	-1.70997786052675	-2.02794449665621
TMCO4	-0.154524865719483	0.105985996346157	0.144847609088017	38.864193686351	-0.171169727822853	0.168137604732045	-1.01803358086158	0.308661997668415	0.619826193207461	-0.276944289451973	-0.293197279959311
OTUD3	0.234373864177736	0.10313657127968	0.0230586644479534	35.7016909050283	0.379979742393098	0.172947345000453	2.19708340935851	0.0280144897676818	0.193541637874481	1.13436304892601	1.27678941769668
PLA2G5	-0.287053828798164	0.149555789670459	0.0549367360548862	43.5374917633246	-0.384289882361359	0.237936172335254	-1.61509651344602	0.106289795887794	0.381650767628158	-0.757889799842303	-0.900284514383657
CAMK2N1	-0.347119890373007	0.249099898506407	0.163469637590965	58.3380838056289	-0.483842539818359	0.37767274721098	-1.28111584272738	0.200152979958501	0.509386229242885	-0.975868587045961	-1.18386702034625
MUL1	-0.0123510103192739	0.0991655344288234	0.900880269294403	22.6949595510931	-0.0180482063270227	0.189178988073865	-0.0954028061508381	0.923994887260867	0.971857174779466	0.239002382589961	0.142979773389042
FAM43B	0.242206859182986	0.195450069724941	0.215261717702808	14.2987986717846	0.377977537043626	0.304304672266788	1.24210231222559	0.214198815566507	0.526485445517744	1.16278886388126	1.27108599977737
PINK1	-0.235426011596639	0.204050949969448	0.24859820056205	27.3009650605493	-0.265476906549791	0.304859631868402	-0.870816857327927	0.383854159409937	0.680207837784572	-0.570533267975495	-0.561837683508544
DDOST	0.0668417419117253	0.110288308617054	0.544472445354811	24.0110084798198	0.108798620171873	0.193199996984373	0.563139864752033	0.573339647688087	0.809796185124186	0.526391627598545	0.504311573572237
HP1BP3	-0.0587194438889577	0.0643433505242022	0.361455389407588	267.6174048108	-0.0555879145760983	0.109694310312073	-0.506752942955329	0.612328177819656	0.830424510571523	0.0707320707190996	0.0360453649030045
EIF4G3	-0.185830843773863	0.0496051826432792	0.000179534793774678	581.681471166741	-0.244158220393793	0.0831468161208543	-2.93647107351541	0.00331969779256636	0.0652842261178053	-0.390553188547436	-0.501109958117998
ECE1	-0.0139565885766394	0.073896410834555	0.850197109664768	280.640436058301	-0.00969141735465292	0.114523080719323	-0.0846241412104952	0.932560205997028	0.975139690405941	0.233175764494399	0.166784654334674
NBPF3	-0.100847627265241	0.112880900498759	0.371643805280834	31.362693097925	-0.134588833491064	0.187641902053029	-0.7172642784927	0.473211044061226	0.746401723867054	-0.0821504402811169	-0.18899411803526
ALPL	0.0795229464497081	0.191920428684953	0.678615066061511	10.7201146307867	0.118287935784147	0.392812197917989	0.301131014798178	0.763314591623919	0.90678438949158	0.572411518248888	0.531342533568066
USP48	-0.202340838741757	0.0643246515029393	0.00165735818882893	123.544250385609	-0.279449466545383	0.107268070325717	-2.60515049536027	0.00918339129334248	0.112439432701074	-0.450467699096058	-0.601639469613292
HSPG2	-0.313743296474771	0.156087179271207	0.0444257197138072	20.3806357527537	-0.440396697105632	0.256465010110354	-1.71718043298044	0.0859462095516493	0.343154752726408	-0.854745455810509	-1.06010858672077
CDC42	-0.150388573244156	0.0885627625496219	0.0894885781675389	54.1275245059596	-0.182099198110952	0.149000663965561	-1.22213682318249	0.221655890022438	0.53432158803632	-0.261933749495597	-0.324330618358455
ZBTB40	-0.151485730679117	0.0855414848610678	0.0765767196325867	39.7247172708453	-0.176497146292693	0.15045917434532	-1.17305672492668	0.240773058890413	0.555943703667918	-0.265915316469925	-0.308372793286428
EPHB2	-1.51909222273158	0.414099968329247	0.000244054916634428	23.337306683212	-2.13446531188643	0.547930272861364	-3.89550535461377	9.7994197094753e-05	0.00973879394064371	-5.22893764044903	-5.88577808991427
KDM1A	-0.0212834676658717	0.0584182664233765	0.715612358698015	81.6764423794062	-0.0133876270032874	0.0963212646391312	-0.13898931926864	0.889458589114589	0.957884468672765	0.206586636191577	0.156255750119579
ENSG00000240553	-0.183944104253573	0.192091775883965	0.338272325818462	11.953184282914	-0.20567472207364	0.302278387909948	-0.680414909897272	0.496241782910608	0.760886939776186	-0.383706240676724	-0.391487099516258
LUZP1	0.0311401267304822	0.0530477882873836	0.557190096694788	215.758148911936	0.0732282439034272	0.0827709060677843	0.884709946795287	0.376313089557204	0.674513119738003	0.39683103090914	0.40298694098174
LINC01355	0.216050217168534	0.107038028809834	0.0435450892999971	20.9593942706392	0.385469313673314	0.189652276580997	2.03250559720377	0.0421024977219729	0.238852574674447	1.06786682381165	1.29242683431689
HNRNPR	0.123173475484458	0.0720918788414973	0.0875320334639856	81.6752603286574	0.199318844316734	0.128907442185172	1.54621673456539	0.122052233284416	0.40588525324421	0.73081859756001	0.762164579800452
ZNF436	0.121704897132104	0.210439299882379	0.563036414288461	10.4273625148721	0.170476978124091	0.365519208802554	0.466396769358786	0.640931523531915	0.846665316197434	0.725489149952384	0.680006565132884
ZNF436-AS1	0.423126923775723	0.0879410810835857	1.49815271108677e-06	19.0456780998661	0.734130430285614	0.184690897954502	3.97491396932004	7.04047013134228e-05	0.00817292311001574	1.81934491611375	2.28561170457852
TCEA3	0.0175692707112507	0.118800079860303	0.882430065876931	37.4799489213393	0.0907554603758409	0.203125257840912	0.446795545470375	0.655022687870738	0.853819298119643	0.347582609107726	0.452914407477979
ASAP3	0.301215741506971	0.0642626755649026	2.76889787298787e-06	218.399355806468	0.467486111369929	0.104069128598643	4.49207289101897	7.05332727959747e-06	0.00247974834786991	1.37693116430824	1.52605725279044
ID3	0.502293301416337	0.227324877006048	0.0271340802458239	49.2897415727014	0.758922749803564	0.349388076329711	2.1721483966367	0.0298444715333472	0.201025366358617	2.10663844815108	2.3562343105151
RPL11	-0.676103473973298	0.180959569836873	0.000186812539239443	50.199166439702	-0.940870091875117	0.269447850708724	-3.49184485754985	0.000479696783132514	0.0254425384329551	-2.16974480737635	-2.48574104176235
ELOA-AS1	0.0119019713385401	0.059004475486935	0.840141078109552	63.2558170427812	0.0479001253829231	0.102853294800794	0.465713086544245	0.641420883878324	0.847007422221071	0.327016069341434	0.330838075197173
ELOA	-0.243421350428646	0.107278762736876	0.0232650168846718	25.6023070155534	-0.309956611342109	0.194741175819067	-1.59163366472681	0.111467041273858	0.390256880111186	-0.599548226109743	-0.688541143483283
PITHD1	-0.571895400470737	0.340823349104488	0.0933506385025151	12.2924395735377	-0.644054020645833	0.439369522336468	-1.46585957355644	0.142686547334619	0.434878026186947	-1.79157535721829	-1.6402403043709
LYPLA2	-0.0545060238467592	0.123931754165755	0.660077067734895	13.4533575124699	-0.0975755950839907	0.219357843429077	-0.444823825574939	0.656447074926599	0.854770503383259	0.0860225053954875	-0.0835593946497754
GALE	-0.0974326706426429	0.13932648180622	0.484357114158549	14.2538136594901	-0.119830279294779	0.238170023701355	-0.503129140403645	0.614873480094723	0.831902676426949	-0.069757616722684	-0.146953374068429
HMGCL	-0.100782086721635	0.0763930651905619	0.187083204956691	46.546313647202	-0.108506189856778	0.134112679548106	-0.809067347117293	0.418476409048752	0.709081825026838	-0.081912594685229	-0.114695936219924
PNRC2	-0.174704746732124	0.0795087495918746	0.0279988739373118	23.8212161250979	-0.274524033453312	0.147518389531737	-1.86094787453093	0.0627515380951813	0.295290261116944	-0.350176758399	-0.5876090389359
SRSF10	0.132703451606852	0.0687074234300508	0.0534301269681673	96.9784439718272	0.222619889042969	0.125238465129145	1.77756800846612	0.0754748319441001	0.322359530396443	0.765402730142951	0.828539188211746
IFNLR1	0.418090134709637	0.232540209616496	0.0721887040805089	9.57482661012358	0.614148023822434	0.36230185671762	1.69512800565387	0.0900511405603994	0.351325074380379	1.80106648827546	1.9438336710695
STPG1	-0.455899689563252	0.264581245988757	0.0848706173666376	13.6312981374755	-0.548294855628949	0.372727468567786	-1.47103420559742	0.141281866606551	0.43266892325368	-1.37062875739944	-1.36746381926198
SRRM1	-0.140096429313298	0.0929129672797074	0.131599502609462	151.078546141163	-0.15732693901529	0.13556611797366	-1.16051813953881	0.245837912725861	0.560918879304972	-0.224583721993319	-0.253765155897177
CLIC4	0.474171899553186	0.129792985488449	0.000258897783812223	427.388666754849	0.706443623792078	0.21103953393752	3.34744685325749	0.000815596248753006	0.0327970975192998	2.00458632567325	2.20674395591064
SYF2	-0.211484950870549	0.104255785663369	0.0425071997577912	17.4944927026556	-0.266515228978924	0.185995516067924	-1.43291211859965	0.151882953579205	0.449259553796183	-0.483651537350625	-0.564795415466406
ENSG00000284602	0.104317094370811	0.129736030394294	0.421355461277188	9.5327216846764	0.2516531853762	0.23737107207838	1.06016787628235	0.289068232610577	0.602190401702968	0.66238908880853	0.911242504635905
RSRP1	-0.0131865751692504	0.065535279938463	0.840531729918827	319.152378862526	0.0145275563294166	0.110420315975703	0.131565973173027	0.895327600986068	0.960506201406588	0.235970130968121	0.235774045724221
TMEM50A	-0.361165040559429	0.145429558668371	0.0130121615952437	32.4888926848662	-0.514331709299264	0.242814705087472	-2.11820659343502	0.0341575750373701	0.216654103523113	-1.02683821487673	-1.27071749030831
RHCE	-0.237326146210263	0.133309429849516	0.0750325603860154	14.9838210557878	-0.285600856425793	0.233302621199009	-1.22416479916946	0.220890065314437	0.53378873796036	-0.577428826428004	-0.619162121464078
MACO1	-0.376129811039138	0.141303582067095	0.00777110778463262	47.3856948855301	-0.481284296961126	0.204931578606456	-2.34851212406541	0.0188485855545379	0.164626401612402	-1.08114513020334	-1.17657969182236
LDLRAP1	-0.0709149217846114	0.111337381392513	0.524165739838943	12.0302645665315	-0.103466199696418	0.221637394326501	-0.466826457741147	0.640624044868929	0.846608769553191	0.0264748743695219	-0.100339181953279
MAN1C1	0.778268203143926	0.197796774007549	8.3305524488246e-05	245.735978703945	1.08854482803854	0.296619630395502	3.66983407870583	0.000242707953843406	0.01746503726341	3.10814700056837	3.2951851869078
ENSG00000233478	0.713058002942151	0.249439510007174	0.00425460020060293	12.2844466334311	1.04503418943589	0.434448834298747	2.40542523522408	0.0161536569380419	0.15231474990238	2.87150021566839	3.17124217778922
SELENON	0.256671163608245	0.0808245693337326	0.00149497254703354	62.9594633247222	0.372256903764406	0.148232197943575	2.51130934391263	0.012028424047697	0.13238592759124	1.2152795958137	1.25479038736025
MTFR1L	0.0100568887060777	0.0894606766802315	0.910492884701051	32.4428127479236	0.0446020571556041	0.179284260320211	0.248778431949032	0.803532175498762	0.925340757265427	0.320320293657631	0.321443303860781
PAQR7	-0.0656901663676259	0.134786520461289	0.626000039993895	20.4912896688455	-0.0936381943576751	0.226386676610237	-0.41362060594621	0.679151979935608	0.866545532259193	0.0454354291215792	-0.0723434412692261
PAFAH2	-0.158359816342826	0.0780604576360066	0.0424907282657323	29.0021589404722	-0.175344687972579	0.142498282051877	-1.23050387308349	0.218508477542616	0.53136792177405	-0.290861264594761	-0.305089937491478
PDIK1L	-0.131758262701679	0.177438383039984	0.457749420574361	14.4442662942845	-0.202009398272181	0.269108076588198	-0.750662710808585	0.452855669895614	0.734538051159072	-0.194324647270432	-0.38104617573448
CEP85	-0.518364011012654	0.323983071918993	0.109604680428971	9.96220502065378	-0.37013968404184	0.375863738675864	-0.984770931470566	0.324736602124909	0.633874063409656	-1.59731079174715	-0.859976713448758
SH3BGRL3	-0.351333987903935	0.257112285308307	0.171794219417668	13.5257385330534	-0.433307850122501	0.385220764371188	-1.12482994220161	0.260661103718858	0.573986199223434	-0.991161480318232	-1.03991552464476
UBXN11	0.0059679220175659	0.169970101043146	0.971990752509043	13.0421670088422	0.0255355253740553	0.282258949116006	0.0904684349390123	0.927914976339106	0.972978405353841	0.305481498232906	0.267130993162672
DHDDS	-0.376395907943305	0.083509586662556	6.56831559603237e-06	28.2837350929686	-0.505330284094707	0.166193362926956	-3.04061651557533	0.0023609432259129	0.0553360121806822	-1.08211079165888	-1.24507631927433
HMGN2	-0.346372373435559	0.140570584993152	0.0137378517983248	45.861314908536	-0.474905610726499	0.234696922728402	-2.02348460817304	0.0430232088984613	0.241404735748092	-0.973155859905761	-1.15840957086958
ARID1A	0.110085557258099	0.0435630262251184	0.0115028043946884	418.918478758846	0.186941731760503	0.0798598206914893	2.34087342222678	0.0192386884087475	0.166195494410497	0.683322749368803	0.726907534082782
PIGV	0.146092219520977	0.0912946684590482	0.109548171093688	17.3621574207439	0.213029013874448	0.188754254528668	1.1286050977044	0.259064459286589	0.57200577274744	0.813990357091586	0.801218928922452
ZDHHC18	0.210092072574959	0.091159048600427	0.0211847253361179	40.6979228163285	0.30693346572057	0.170368689011006	1.80158377400405	0.0716109160359457	0.313696091784376	1.04624481134005	1.06871213760017
SFN	0.431770455110701	0.363155204249129	0.234462512618881	14.1545628427683	0.74334595863808	0.619255229171381	1.20038705144685	0.229989055363625	0.544129076379429	1.85071215458681	2.31186276297031
GPN2	-0.114039670898714	0.0933352921064801	0.221772687303488	21.7885452144568	-0.0933532227671115	0.172921741292876	-0.539858216029644	0.589294815504909	0.820239507895208	-0.130024157927466	-0.0715316803394381
NUDC	-0.0177506400316323	0.128672709274776	0.890278461030346	47.4982842924502	0.0152471711190069	0.20252340298879	0.0752859713691996	0.939987183029559	0.978602329328608	0.219407211786525	0.237823917325568
SLC9A1	0.127362521188587	0.121366682690767	0.293992828647852	21.6079586046561	0.1742209955029	0.228270388350875	0.763222057672696	0.445330976142215	0.729427374252605	0.746020578149151	0.690671652914282
WDTC1	-0.149729037340186	0.0668650827401592	0.0251382918579277	58.0789576132231	-0.198618631261389	0.122113934670325	-1.62650259200644	0.103842782410534	0.377433296294074	-0.259540304134017	-0.371387345617653
TMEM222	-0.165116203986488	0.098947133326153	0.0951705919136925	31.5923801808857	-0.230936300262127	0.171313752102821	-1.34803130179252	0.177648315120663	0.485269594346411	-0.315380088466845	-0.463446420645936
MAP3K6	0.00587379790137677	0.148402874403309	0.968427907451734	22.5828644477122	0.0500409952170685	0.241865421542134	0.206896028783309	0.836091057991889	0.938897484874237	0.30513992330431	0.33693648831858
WASF2	0.103449914257105	0.0513740174870998	0.0440450169715475	284.28087744339	0.17817455097197	0.0854287058463636	2.08565199726192	0.0370101576180447	0.225099627459389	0.659242105894772	0.701933624176728
AHDC1	0.192686379014081	0.0574305122144949	0.000793299702671162	181.890583641289	0.316223889154162	0.094962986051689	3.32996994199444	0.000868553596514272	0.0331911552953668	0.983079824767531	1.09517653971711
FAM76A	-0.0578885627545677	0.123049743966437	0.638034647627839	27.9536417677661	-0.0817259538433971	0.211647427554655	-0.386141966324124	0.699391530873743	0.87646538467951	0.0737473252111734	-0.0384106151352061
STX12	0.153625178500574	0.0714466800806567	0.0315388149792356	88.2918946306188	0.238140438667313	0.131416765784555	1.81210089325834	0.069970608395388	0.310475570474222	0.841327346056336	0.872750527906916
PPP1R8	-0.1451147923364	0.0856154322774478	0.0900828778198285	23.4169548896226	-0.185524775680598	0.169224992809895	-1.0963201865165	0.272938678339476	0.586741865298263	-0.242795282013122	-0.334088608716362
RPA2	-0.0815321387987361	0.122581505998977	0.505969947702866	25.435429831183	-0.078996300900036	0.204169177673225	-0.386915898865354	0.698818470524896	0.876309567844678	-0.0120548382092411	-0.0306350133395345
XKR8	0.087661349125113	0.134990635085429	0.516087376227998	9.02309410533472	0.0448060403790606	0.250980800872919	0.178523776413271	0.858311650234035	0.946017570374716	0.601945652807542	0.322024363926476
EYA3	-0.265852908890888	0.0776646464960067	0.00061914060850803	118.762728921588	-0.351595990956364	0.118647336763968	-2.96337027484918	0.00304290291538411	0.0636140494397231	-0.680951996899591	-0.80715374428541
DNAJC8	-0.254816255594439	0.126845782936722	0.0445512837999974	26.3981880668138	-0.362227299320686	0.216215973828123	-1.67530313744827	0.0938747701883578	0.359181819457602	-0.640900156687801	-0.837437748194776
ATP5IF1	-0.862152741429695	0.340177669444371	0.0112633970567058	17.8209359610112	-0.894593945638816	0.396490695965509	-2.25627979355318	0.0240531140403655	0.180813819298554	-2.84491465565653	-2.3539202963277
SESN2	-0.015283895194027	0.136488182596214	0.910839563644695	45.4954638046369	0.0207288776119122	0.224429715055492	0.0923624467766528	0.926410074982094	0.972651533502958	0.228358989778031	0.253438930564978
PHACTR4	0.107499983923866	0.0445631554583522	0.015851954804566	235.38486516723	0.192848960288549	0.0798541551774453	2.41501472102504	0.0157345737454081	0.149972060369672	0.673939744642915	0.743734675738949
RCC1	0.148994929725941	0.252214250481239	0.554689638127045	11.2463711216651	0.303561731779211	0.412131705090094	0.736564860286231	0.461387010860112	0.739913899673549	0.824524246504216	1.05910752447427
SNHG3	0.147719510802785	0.142063909616019	0.298428061399606	13.9297845409748	0.23860203516179	0.267913167911307	0.890594654312697	0.37314666808277	0.672089600147699	0.819895771409348	0.87406541687112
TRNAU1AP	-0.0266287246933812	0.0786067439190001	0.734791455636495	70.1248394760777	-0.00188937124897595	0.124816916761638	-0.0151371408459325	0.987922770241474	0.995986400459154	0.187188783001276	0.189009312548737
SNHG12	0.232599788536523	0.0830442441111782	0.00509580922495604	22.9250128934875	0.419628014630984	0.171306862411368	2.44956920419983	0.0143027221908186	0.142969127991895	1.12792495649012	1.38973021390961
TAF12	-0.184514722243959	0.103653447076291	0.0750576689953144	30.8193613703651	-0.213878967957234	0.16740987959746	-1.27757673843091	0.201398706821898	0.511076734882132	-0.385777004336597	-0.414857451113429
GMEB1	-0.0388232044639767	0.0845384381933033	0.646063764669685	24.111044171617	0.040507092857911	0.16867223168372	0.240152705952611	0.810211876045251	0.928619330731819	0.142935208831745	0.30977851994611
YTHDF2	0.0927820912852454	0.0812769450099537	0.253639097772238	52.9661983731068	0.174879338490115	0.138936085880588	1.25870350659237	0.208137444380736	0.520681089318718	0.62052874509598	0.69254698762524
EPB41	-0.0488129077307495	0.175783581002095	0.781252236914231	96.409431144121	-0.0380708830328958	0.270518874195087	-0.140732816318911	0.888081019415077	0.957549807846398	0.106682733714788	0.0859438189366674
SRSF4	0.131420652184634	0.042769999575533	0.00212110449622552	201.266763477751	0.214824747297259	0.0887380001511189	2.42088786012099	0.0154826526486653	0.148082955135402	0.760747471333743	0.806334197535963
MECR	-0.163970064552671	0.0893830682043153	0.0665850743914704	38.9574792745318	-0.211743142053377	0.159534887809182	-1.3272528972261	0.184425039515881	0.492903269546157	-0.311220766593569	-0.408773405970011
SDC3	-0.141697075684399	0.101869897402877	0.164237189943009	95.4232359971278	-0.188440703777735	0.157634371221538	-1.19542903186325	0.231919448419855	0.546280400613767	-0.230392442351648	-0.342394827938588
PUM1	-0.122896749841106	0.0339973075084782	0.000300467570409502	277.004363931883	-0.144663234845064	0.0636255471027875	-2.27366586901579	0.0229860837869271	0.177777348207503	-0.16216635728948	-0.21769173450295
SNRNP40	-0.064330828287918	0.104309294055242	0.537411834781278	38.3149113982916	-0.0450859378100731	0.171237463168232	-0.26329482448463	0.792323348466127	0.920028196930801	0.0503684455079671	0.0659609589709651
ZCCHC17	-0.205029581402364	0.0596304406461511	0.000585297668073744	56.6546182672873	-0.253118639391676	0.117288145119406	-2.15809227039942	0.0309206586081253	0.205553054658553	-0.460225103675209	-0.526634320187309
PEF1	-0.253645422838356	0.183432785843014	0.166735284121674	11.3599914215538	-0.340677118108051	0.29982335782877	-1.13625943147036	0.255848003993274	0.569296507981417	-0.636651223138674	-0.776050593413229
COL16A1	0.396849114510738	0.0949336664874648	2.9115297258638e-05	204.123863378453	0.608910865150552	0.151377890214841	4.02245575153918	5.75944766442616e-05	0.00742786327955221	1.72398316200884	1.92891526890693
ADGRB2	0.0349214887117935	0.126078806794066	0.781794362102079	41.5461718280925	0.0731974973934672	0.202619556436329	0.361255836706309	0.717908204746057	0.885245060567215	0.410553533717773	0.402899357459946
SPOCD1	-0.591006662909571	0.506992785270025	0.243731633351013	67.4178776149176	-0.657775494309037	0.876292347615517	-0.750634758022152	0.452872496963511	0.734538051159072	-1.86092982626663	-1.67932685400512
PTP4A2	-0.10573409169823	0.144882108239895	0.465516119324463	28.7232840895002	-0.127464743563341	0.254526228160598	-0.500792175661027	0.616517392797743	0.833470283275789	-0.0998833424040502	-0.168700664038021
KHDRBS1	0.119997081110786	0.0563440824607242	0.0331947927868805	103.952685141685	0.196267433434785	0.110502576050903	1.77613446173756	0.0757107573217324	0.322806953861371	0.719291512628852	0.753472428664272
TMEM39B	-0.0743457725527728	0.186641140629879	0.690382972811645	14.7106675926648	-0.103461155768805	0.313493269577516	-0.33002672085508	0.74137977189346	0.896489592487129	0.0140243712082859	-0.100324813982911
KPNA6	-0.0229148548130998	0.0580679288214225	0.693122223129132	126.542987102677	0.00845685346558292	0.0941139631167291	0.0898575852670653	0.928400386798255	0.973218773917524	0.200666358043004	0.218481236320074
TXLNA	-0.0115077522439583	0.0714272884727985	0.87200564179356	36.5462236433202	0.0118862214706169	0.1428454276453	0.0832103740844379	0.933684264022127	0.975677608511855	0.24206255280485	0.228250023990614
TMEM234	0.0851297255525139	0.110008856540591	0.439022877187481	16.0531441084889	0.137317625642548	0.20815757923521	0.659681123056223	0.509458483012261	0.769244274376191	0.592758430913132	0.58554989754594
EIF3I	-0.0486034650195878	0.0896934680773548	0.587898344664003	19.3211131638011	0.0248062835133343	0.177426115279237	0.139811906912878	0.888808605347056	0.957771248690387	0.107442798000188	0.265053698195379
HDAC1	-0.16538191761319	0.0796543726594064	0.03787138470746	60.1494753665176	-0.198568550470209	0.127285095302337	-1.56002986837189	0.118752823021964	0.400495051489667	-0.316344359014531	-0.371244687082701
MARCKSL1	-0.0488851109776871	0.191430192691393	0.798439022965213	47.5219472926678	-0.0733097043084866	0.300154904044767	-0.244239568704674	0.807045283413532	0.92670065595742	0.106420709273914	-0.0144363567388662
BSDC1	0.0294264705015618	0.0769948137268769	0.702322147177849	80.6124959104487	0.0821036638561158	0.128688853959865	0.638001360100089	0.523472794724141	0.779162058676733	0.390612199564611	0.428269177498038
ZBTB8A	-0.166415025672125	0.114766223249376	0.147048795425985	27.7755176906189	-0.204089234194799	0.183355835445501	-1.1130773869232	0.265675194643237	0.579285457716343	-0.320093491816524	-0.386970729613733
ZBTB8OS	-0.211026121735773	0.0763242177756627	0.00569464417916468	144.151741875497	-0.263740528939219	0.119617333218072	-2.20486882497538	0.0274633006967459	0.192227482976939	-0.48198645367925	-0.556891493957392
RBBP4	-0.140173461730712	0.0594663701967144	0.0184138821961936	104.458047262666	-0.19562476824244	0.103196007896554	-1.89566216978605	0.0580047307092294	0.284361837202019	-0.224863271417454	-0.362859123477637
SYNC	-0.0299015028559544	0.0858040868698292	0.72747540251174	33.4452494670774	-0.0335630893983503	0.148105383536309	-0.226616268747058	0.820722140752221	0.933066290990988	0.175311922824995	0.0987845752549886
KIAA1522	-1.04024382898091	0.240590032654827	1.53420304252961e-05	14.7587851785201	-1.38161204509121	0.329489335951641	-4.19319199239271	2.75056457456354e-05	0.00490517349130498	-3.49120439496006	-3.74122442883168
YARS1	0.108389968173031	0.0651377389310123	0.0961100652726197	102.796181349431	0.201250097581787	0.115486220545765	1.74263298799388	0.0813977439385468	0.335401660689201	0.677169483403491	0.767665885888525
S100PBP	0.098328852286773	0.0353147730864123	0.0053634355636769	117.685893977867	0.148162057301106	0.088410492290632	1.67584246464834	0.0937690538979356	0.359112420857173	0.640657853020178	0.616440997633372
FNDC5	-0.538862147721127	0.379995407637571	0.156168746317603	8.83000878396979	-0.244431188899192	0.453658595129105	-0.538799862988666	0.590024958173675	0.820368035065205	-1.67169820557951	-0.501887527444496
RNF19B	0.244086066736143	0.0847892050993663	0.00399267495325727	25.5901799989505	0.388019790218	0.157484970501811	2.4638528297755	0.013745253669749	0.140594635416677	1.1696084783624	1.29969203997203
AK2	-0.164704222831354	0.0890990157590427	0.0645224333960063	41.4349083432361	-0.218600672794255	0.152896609778088	-1.42972871086892	0.152794896627234	0.450525792881275	-0.313885015372448	-0.428307548019946
AZIN2	-0.277706088566386	0.305382461245025	0.363154092037582	15.3612779837373	-0.0529663889082659	0.396072816597171	-0.133728917231237	0.893616937896418	0.959951433371159	-0.723966998423418	0.0435129588107842
TRIM62	-0.144550943902717	0.153775311935594	0.347210386770248	16.1107680941329	-0.150125420847993	0.249305591518743	-0.602174303165225	0.547058118822726	0.794724635108404	-0.240749084967428	-0.233251142300914
ZNF362	-0.398469229103521	0.0747442258885706	9.7617581611666e-08	47.1110057632597	-0.573730933949944	0.136563954553827	-4.20118863593546	2.65517235541318e-05	0.00490517349130498	-1.16221452494703	-1.43992021587042
PHC2	0.304421594857934	0.0920908572296023	0.00094751035996889	119.747379118523	0.456628667005325	0.158263906471303	2.88523566229627	0.00391120763301024	0.0704343163429411	1.38856515540195	1.49512908512607
CSMD2	-1.05836303743733	0.594982112344837	0.0752701161004375	26.8656115310281	-1.21431889437533	0.923488999206851	-1.31492513220868	0.188535065337447	0.498169123357179	-3.55695871580062	-3.26467852717276
SMIM12	0.257796250620986	0.0860679367088367	0.0027420679213485	82.4613314173094	0.399337387248447	0.131070954394235	3.04672678316906	0.00231347888100524	0.0552092530159473	1.21936251878394	1.33193098375668
ZMYM6	-0.0314872855659565	0.0481259073684487	0.512938564122982	87.8959616357923	-0.0354549440975779	0.0939668799308448	-0.377313199328009	0.705940864224117	0.879121782641206	0.169557142457647	0.0933954986574524
ZMYM1	-0.135705886111592	0.0625535350809017	0.0300496041713365	44.6080807668212	-0.215915110242034	0.129416507995553	-1.66837379238709	0.0952415474613068	0.362216200260406	-0.208650510173184	-0.420657540697871
SFPQ	0.0386262632060076	0.0447626707959648	0.388185638353544	391.617873650553	0.0875254961846037	0.0869052745833338	1.0071367544058	0.313869060848529	0.625248307226996	0.423998101747351	0.443713635113704
ZMYM4	-0.155556451446905	0.0565450193417141	0.00594101047154839	222.650374873345	-0.21726072653865	0.101524539236378	-2.13998239413631	0.0323561895909088	0.210101801011152	-0.280687897736995	-0.424490620107363
KIAA0319L	-0.0791213676098464	0.0521940912241327	0.129542970027768	332.148105511206	-0.0894203883590361	0.0882155285991523	-1.01365813682712	0.310745906292707	0.622588944593668	-0.00330618770341548	-0.060328734426521
NCDN	-1.24036357152117	0.430210551782064	0.00393714041637057	18.6332543511411	-1.62339302825554	0.521891133749877	-3.11059706378068	0.00186709521433868	0.0497285857412067	-4.21743577472317	-4.42995398011918
TFAP2E	-0.525795176255899	0.257367136715395	0.0410547013764739	22.4089911992822	-0.464807775955922	0.304710142364698	-1.52540959860669	0.127156966128431	0.413604670423034	-1.62427837285307	-1.12964520272327
PSMB2	-0.137537618539506	0.0974389142331865	0.158089400341297	27.0738613299214	-0.168812151008485	0.170485144509909	-0.990186866391007	0.32208279078447	0.631944611209414	-0.215297838175883	-0.286481562286918
AGO4	-0.234379478246158	0.0566657979695116	3.53147766333054e-05	117.890251441129	-0.381193265865021	0.114457398209396	-3.33043797804702	0.000867094780933921	0.0331911552953668	-0.566735415002867	-0.891463591984715
AGO1	-0.414589298390267	0.0999718278055192	3.36769916470045e-05	38.6219779193881	-0.469274650860135	0.163586228893706	-2.86866843275088	0.00412203660028616	0.0720758196659622	-1.22071400136743	-1.14236939925921
AGO3	0.0390451114815518	0.0494734733543184	0.429987487868066	297.748892088272	0.0866908393279558	0.0797627880296721	1.08685818875472	0.277099486918499	0.590174083022528	0.425518095513077	0.441336058371171
ADPRS	-0.165917708162332	0.117028353415537	0.156261869687479	12.266895879708	-0.248483121810537	0.21557808261595	-1.15263629212811	0.249059700493039	0.563577557435797	-0.3182887344411	-0.513429733532643
TRAPPC3	-0.134326501913806	0.124686760748454	0.281341052367019	19.4243800628189	-0.148683277771782	0.213492340390955	-0.696433780713201	0.486157213884655	0.754847257646773	-0.203644746741425	-0.229143099804055
MAP7D1	-0.188869095160861	0.110822213920525	0.0883338236941008	31.0106049337085	-0.285531929169417	0.198141404701605	-1.44105130171768	0.149570189939994	0.445809575603342	-0.401578954765396	-0.618965777493041
THRAP3	-0.0550843594871962	0.0395398513304299	0.163578904422651	123.889228705739	-0.0550639684423139	0.0804519393959867	-0.6844330771355	0.4937017350535	0.759373588859351	0.0839237345056727	0.0375378610492993
STK40	0.175402358867823	0.086797003050358	0.0432969232883822	120.246977333147	0.293469252032703	0.138157637273344	2.1241623541381	0.0336565699532496	0.214693671993124	0.920356389091785	1.03035841047771
LSM10	-0.199747377754333	0.219514429419676	0.36284834412492	9.97840331567643	-0.263742389811564	0.357578588540002	-0.737578809985317	0.460770435989897	0.739527513781745	-0.441056070201524	-0.556896794778649
OSCP1	-0.0750884364207474	0.136455432106911	0.582128640249581	19.6327172367077	-0.076820492121512	0.21936481080814	-0.350195146789976	0.726192248752738	0.889806138869853	0.0113292557804271	-0.0244370742621598
MRPS15	-0.0126218326719864	0.115886734634708	0.913269710869356	13.3242980524742	0.0103754009934985	0.213399738647527	0.048619558108436	0.96122248327977	0.986064414902674	0.238019572556405	0.223946349252992
ZC3H12A-DT	-0.215772542455717	0.129251324317239	0.0950375488787236	32.9047745387288	-0.213814622712116	0.205153365821165	-1.04221844889692	0.297310411507626	0.609632496850749	-0.499211139383047	-0.414674159312653
MEAF6	-0.206256304817743	0.0787293386633035	0.00879774713712223	58.3918407188994	-0.282944009085737	0.152095418816791	-1.86030592694289	0.0628422554897002	0.295368202368511	-0.464676863542725	-0.61159391137407
SNIP1	-0.175335020754468	0.141620703656938	0.215693572253191	12.8284496341355	-0.198022038333542	0.24467874430481	-0.809314429400763	0.418334308469386	0.709031807711223	-0.352464012855082	-0.369687910144609
DNALI1	0.186871990018418	0.132257091207104	0.15767190905191	17.6833414529775	0.284538442461062	0.22596619975583	1.25920798229347	0.207955219133388	0.520525769149807	0.961979499086519	1.00491839287
GNL2	-0.037304621071096	0.098739243273241	0.705572138953678	15.7638627866935	-0.0155613681369079	0.193871123723149	-0.0802665597540445	0.936025253823448	0.976777398119033	0.148446123940359	0.150063700869138
C1orf122	-0.0538139410247547	0.110794268520491	0.627172428640509	47.1808035165247	-0.0577405561500608	0.184810973171605	-0.312430345228722	0.754713491594644	0.90335597593037	0.0885340630077184	0.029913419181242
MTF1	-0.163503616421703	0.0792289230746278	0.0390475010990831	33.0522934767083	-0.228906148091966	0.152144041797804	-1.50453573723365	0.132443478765931	0.42121097383583	-0.309528033705546	-0.457663394309865
INPP5B	-0.142576898790654	0.0560369672192488	0.0109485567143522	119.013829029299	-0.153438746071061	0.0989153408470199	-1.55121283268251	0.120850687847187	0.403546191033823	-0.233585306485353	-0.242689374225887
SF3A3	-0.112240567238245	0.07699413267959	0.144900976049433	36.0096712006825	-0.179598682252039	0.152696796888045	-1.17617845241193	0.23952357310938	0.554531997574962	-0.123495239205635	-0.317207729109857
UTP11	-0.233618865737844	0.166916259671099	0.161627984586746	11.8180396016404	-0.322509588940858	0.268831016727451	-1.19967402893777	0.230265963274014	0.544566922160165	-0.563975164243164	-0.724299152718577
POU3F1	0.174962483571679	0.165287789720477	0.289812779757617	17.5009638101378	0.292912327377948	0.273637559376593	1.07043904369439	0.284421732839243	0.598454516443141	0.918760088600955	1.02877197277467
MIR3659HG	-0.0383123012593961	0.0915568760793309	0.675615529653672	49.9349682943494	-0.022350365682929	0.158404306640156	-0.141096957254464	0.887793347364635	0.957549807846398	0.144789268478625	0.130724780279237
RRAGC	0.391839854326962	0.0996221555620063	8.38014559566929e-05	28.6272954388477	0.553704255086772	0.191443265217331	2.89226290858648	0.00382477738194058	0.0696729637133348	1.70580463604894	1.7716554907403
RRAGC-DT	0.429710016624493	0.106411063836842	5.38610690970631e-05	324.223781768656	0.639970051089256	0.177273195141847	3.61007793974255	0.000306105012445856	0.0198243272534014	1.84323485591671	2.01738946946215
MYCBP	0.30196955992192	0.194275212360559	0.120103550079703	13.2741668596431	0.482387872304085	0.346479336008308	1.39225582068339	0.163844944642776	0.466309612136066	1.3796667594106	1.56850593087609
RHBDL2	0.0609156068208783	0.139015190491792	0.66124573878934	22.9325593787389	0.121866388939577	0.250668556828429	0.486165438862718	0.626849873284252	0.838175093348029	0.504885777105945	0.541536000414745
AKIRIN1	0.0505206307319018	0.0839516139201379	0.54731877772701	64.9187068164556	0.0986154321881786	0.137146061690084	0.719054057935873	0.472107612766618	0.746180581782349	0.46716257332867	0.475304071001535
NDUFS5	-0.51249274819688	0.148089976036893	0.000538803018216624	33.9325323291648	-0.71039398660558	0.227142113149804	-3.12753093979126	0.00176281264760932	0.0486354475982796	-1.5760040718727	-1.82921420293774
MACF1	0.252357245022956	0.0534691828760203	2.36220026427655e-06	5531.19635362632	0.388672379553214	0.0861409075513733	4.51205345522294	6.42030013663472e-06	0.00247741391936994	1.19962445351433	1.3015509850145
ENSG00000226438	0.447882336218248	0.187791113778091	0.0170789903627174	9.60853530437556	0.655192483180579	0.309611275622171	2.11617771950958	0.0343296954202619	0.217074461534595	1.90918191623443	2.06075160111762
PPIEL	-0.110807447760278	0.101734185946327	0.276071885666115	43.8158812851859	-0.130289799181221	0.159877462477931	-0.814935370888854	0.415109305255209	0.706179847000106	-0.118294471292195	-0.176748026831407
PABPC4	0.067761582265642	0.0613272377365543	0.269195027399839	38.7959646997972	0.111085483049856	0.116834028463519	0.950797336278974	0.341707265056653	0.646727437900455	0.529729713690937	0.510825857794246
PPIE	-0.183709325208757	0.0855751646372356	0.0318124074893409	56.2555749309474	-0.243043276290431	0.141958784235682	-1.7120692995435	0.0868838982437532	0.344760812256394	-0.382854231237314	-0.497933964117272
TRIT1	-0.131948045780193	0.121586971802363	0.277826295854975	34.8948210178469	-0.198444130651815	0.205728684858141	-0.964591451059203	0.334749483018616	0.64160317578568	-0.195013367059971	-0.370890268779938
MFSD2A	0.768570735361841	0.222514103208195	0.000552272738408234	18.4108053206255	1.21292350769553	0.380783968638827	3.18533238684211	0.0014458783406066	0.0444039763562738	3.07295504340215	3.6494863031857
CAP1	-0.269481548590165	0.11587960519361	0.0200436144931994	38.182623334314	-0.405681283087224	0.201714522410924	-2.01116547404945	0.0443079812830776	0.24641087442839	-0.694120272962804	-0.961219372164936
PPT1	-0.0849645297869392	0.10106242861135	0.400508557203588	25.5468827278601	-0.157607918853241	0.181764315404268	-0.867100445446069	0.385886976565622	0.681001099579529	-0.0245109308046419	-0.254565546048545
RLF	-0.0868298579878309	0.0615939437479401	0.158624085992739	150.413384929752	-0.0858708455313991	0.110936910734515	-0.774051169830195	0.43890053203635	0.724338927938208	-0.0312801773359886	-0.0502176206120292
ZMPSTE24-DT	-0.314881780905729	0.162481380140794	0.0526285793387728	9.23417735269165	-0.362421202683328	0.260079606374467	-1.3935010427596	0.163468329918728	0.465943432858453	-0.85887699779951	-0.837990095092358
ZMPSTE24	-0.074126207355065	0.073408009604868	0.312598958541354	45.2695479972634	-0.130742747690891	0.127411857234026	-1.0261427038988	0.304824323825021	0.617019790206759	0.0148211698372231	-0.178038281423552
COL9A2	0.0840136966723821	0.137841965691904	0.542197790606868	32.191574414209	0.155806551355779	0.227787558280929	0.683999391940555	0.493975549761381	0.759373588859351	0.588708379762829	0.63821685812988
SMAP2	-0.819547278485759	0.158096129361828	2.17346907365484e-07	15.0232910061996	-1.13880986801718	0.29337089363176	-3.88180931625281	0.000103682164603706	0.0100457404366031	-2.69030010465592	-3.04958593733718
EXO5-DT	-0.0697396763372285	0.0729703145152998	0.339210340172188	45.2552776698848	-0.0332309783039682	0.130005025285337	-0.255613029042779	0.798249656840922	0.922903507227995	0.0307398215055671	0.09973061626292
ZNF684	-0.140962812889222	0.0960032961093179	0.142019432936645	23.8627562978971	-0.196575615511388	0.181125670364545	-1.08529958848874	0.277788988107337	0.590637708719027	-0.227727814284068	-0.36556767650077
NFYC	-0.0686236449539553	0.052449567710328	0.190746524028825	128.286094606464	-0.0770023174719096	0.1008334168312	-0.763658714459863	0.445070649922707	0.729240259294129	0.0347898817397313	-0.0249550161215779
CTPS1	-0.322743952357567	0.249698401686147	0.196171893389074	11.6887133002927	-0.44091501239496	0.400527966643598	-1.10083452121909	0.270968684244802	0.584641460907612	-0.887408693617846	-1.06158504302421
SCMH1	0.0149065433270708	0.0522424984597786	0.775388526762143	370.218656863257	0.0580929636070648	0.0788969148739173	0.736314768453258	0.461539160578943	0.739966041814189	0.337919613555166	0.359873067133194
HIVEP3	0.141589958199328	0.0914783638491795	0.121671123557186	241.777221241273	0.232677958472474	0.149901776371103	1.55220280976822	0.12061370401487	0.403302072799722	0.79765172198157	0.857190282083317
FOXJ3	0.0145259082461785	0.0506224463777143	0.774153671712151	235.948746702237	0.0635776826190835	0.0868386777783913	0.73213554427131	0.464085840830087	0.741440700001847	0.336538294868295	0.375496661737896
ZMYND12	-0.428114161282526	0.168926419871419	0.011266473326019	10.2619207734589	-0.419349787709062	0.252655587930737	-1.65976850598698	0.0969610317663568	0.365646796164579	-1.26979551483868	-1.00015503588739
PPCS	-0.135482838041777	0.134393280038716	0.313402984353035	14.6831225842979	-0.185482719129556	0.241264525187165	-0.768793998975461	0.442015611933089	0.726721131509137	-0.207841072256469	-0.333968807774417
CCDC30	-0.077324059539021	0.0909526613297455	0.395237695773248	120.873463046783	-0.0963375118534383	0.157241336513988	-0.612672939503208	0.54009261878511	0.791412756589743	0.00321621485200625	-0.0800326304821593
PPIH	-0.132921686873764	0.116107769314379	0.252286617724368	13.5968706491458	-0.239061327263243	0.217278092463807	-1.10025509038867	0.27122099349296	0.58491337002787	-0.198546695185433	-0.486591111876156
YBX1	-0.225065103840087	0.115789695943981	0.0519267704748961	35.9382619541832	-0.299160888904807	0.19788263341836	-1.51180972143385	0.130582275601803	0.418768543466299	-0.532933697637623	-0.657788794920723
P3H1	-0.0404208791489114	0.127706833147939	0.751613122160583	20.1328022687154	-0.0227564747937523	0.200973477618073	-0.113231233610827	0.909847234056618	0.966560495127919	0.137137272675499	0.12956795089584
C1orf50	-0.0603890337505703	0.103892972357406	0.561063907650514	13.6891782081454	-0.108201907675723	0.199790211625704	-0.541577621822802	0.58810951137863	0.819742584675356	0.0646731555243957	-0.113829167761628
ERMAP	0.14011826046154	0.0703321036147259	0.0463449958946131	42.7910056873614	0.155018967228305	0.158344994899853	0.978995056498938	0.327582422109741	0.636348554860467	0.792310954173551	0.635973371253381
ZNF691	0.0177524318666888	0.126465101324761	0.888364376149468	9.20859372870974	-0.00481697686316672	0.248014369173132	-0.0194221684784889	0.984504325854482	0.99509821994738	0.348247298043182	0.180669829126098
SLC2A1	0.0755470151655092	0.145780263519676	0.60430111164285	42.8605413671969	0.107213887607408	0.237598201076602	0.451240317147191	0.651816354794925	0.852167471924305	0.557982926518183	0.499797355234012
SLC2A1-DT	-0.090046922115019	0.148306442407874	0.54373944384057	33.1433905553217	-0.0689309304186226	0.232765778296443	-0.29613859444078	0.767124241016382	0.908376961410716	-0.0429548521592595	-0.00196312192574699
ELOVL1	0.338963690278022	0.136464774952285	0.0129955408424832	26.0388422335255	0.487729641007541	0.239711789982467	2.03465019823687	0.041886082576968	0.237953945572295	1.51391787322185	1.58372232181827
MED8	-0.150922501303426	0.158679321775334	0.34154530310566	11.4470609673217	-0.145978869727056	0.258428480993544	-0.564871445925122	0.572161206737569	0.809060405528129	-0.263871365975889	-0.221439409816672
SZT2	-0.125341787585225	0.0589150111557795	0.03337841853027	59.2088759393755	-0.0946874675342539	0.107356682941811	-0.881989503956414	0.377782483286126	0.675081826435634	-0.171039360582133	-0.0753323671749166
HYI	0.0147746914199404	0.138854500010745	0.915261721274348	16.2279421375555	0.0232518821125553	0.249130568788545	0.0933321118545306	0.925639721843538	0.972506555437563	0.337441125070101	0.260625880236877
PTPRF	-0.0972726248060639	0.0858333912662145	0.257099822265834	184.626002208009	-0.125515810865788	0.151527139579117	-0.828338812534978	0.407478648070924	0.6993061038372	-0.069176812913681	-0.163148996885756
KDM4A	-0.154441470522774	0.0951682844836267	0.104626821556628	52.0209463266619	-0.219813889480509	0.164668197156557	-1.33488975574028	0.181912431122666	0.490024620176096	-0.276641649602438	-0.431763478147298
ST3GAL3	-0.143355922519484	0.0477513955434439	0.00268097190769823	232.329190607138	-0.166666214839891	0.0786540230044496	-2.11897889610126	0.0340922505050008	0.216462921808068	-0.23641237127304	-0.280368717367751
IPO13	-0.240434804442497	0.0971971051128898	0.0133728381178904	23.8219509522011	-0.337592199908725	0.168068808399092	-2.00865468806732	0.0445737672374996	0.247063155791636	-0.588710097973479	-0.767262994407826
ATP6V0B	-0.131844372411082	0.127445267721071	0.300894253537394	35.4980054368657	-0.187367776751065	0.216398082285665	-0.865847676522947	0.386573699903684	0.681538934655826	-0.19463713804359	-0.339338522434441
B4GALT2	0.0271681247318174	0.123892659758919	0.826426016113106	23.7952630514438	0.0427199844429698	0.209320412882495	0.204088955561879	0.838283984886451	0.939567351791579	0.382416698493477	0.316082091916407
CCDC24	0.0512694183402198	0.0923148482595419	0.578637748128033	47.2374519470698	0.108383622023324	0.153946910214578	0.704032460750623	0.481412558689656	0.752082582162485	0.469879911713357	0.503129423161174
SLC6A9	0.238747297975244	0.206203410460593	0.246935787062948	14.6123057724312	0.343397181062871	0.328787165322993	1.04443608899856	0.296283673921182	0.608541246469729	1.15023417098898	1.17258150721436
ENSG00000230615	-0.0201428976605141	0.216017462237243	0.925707640332846	28.6270019987784	-0.0500083470642263	0.361838370236071	-0.138206313033081	0.890077365901309	0.958304374997361	0.210725746697082	0.0519391419012483
DMAP1	-0.106938792376332	0.131928150938939	0.417604851781457	26.3526340573643	-0.127432441220175	0.215845870895371	-0.590386282079708	0.554931705318326	0.798228529645296	-0.104255182106392	-0.168608648619673
ERI3	0.0805166394452534	0.0492059007760538	0.101772462889337	327.608079763999	0.142361434469478	0.0926359214951161	1.53678435073358	0.124346126904768	0.408674971037171	0.576017614409394	0.59991752954366
RNF220	-0.284484364046663	0.162075669364109	0.0792154520450137	305.063666754649	-0.423283737785948	0.250182772340392	-1.69189802249868	0.09066541911425	0.352492253459983	-0.748565252908307	-1.01136115985868
TMEM53	0.159726500533463	0.0753742695310156	0.0340810235864038	26.5361305787645	0.249204785415728	0.140059364367903	1.77927971143096	0.0751939155097708	0.32160623230717	0.863468947190131	0.904268071063507
ARMH1	0.03315860434349	0.0944564016405473	0.725553343273905	226.276022243839	0.0820508231210203	0.141178498476957	0.581184982176395	0.561115788081924	0.802199346154069	0.404156054234216	0.428118657075398
RPS8	-0.810235785065495	0.26426549077484	0.00216949381768558	29.2910009005485	-1.12244906802144	0.388155204918153	-2.89175323118009	0.00383098719863702	0.0696729637133348	-2.65650884234259	-3.00298108739283
PLK3	0.142427532080386	0.127758760481532	0.264929205613069	17.0548254712093	0.210959359841367	0.222569085919571	0.947837652159835	0.343212109156982	0.648330519370075	0.800691264345423	0.795323378847054
BTBD19	0.173759105083068	0.175095418920839	0.321018002934397	9.48895593745614	0.266262451670625	0.329885889079673	0.80713501390876	0.419588701351539	0.70969607836848	0.914393047103357	0.952857991875283
PTCH2	-0.0191737250010698	0.114774513530655	0.8673263025829	74.6142506198783	-0.0223142619247941	0.193541279680301	-0.115294587085782	0.908211628632795	0.965990499639255	0.214242858945791	0.130827624286299
EIF2B3	-0.231055843293329	0.0787022620403932	0.00332665001951316	93.6018834679792	-0.302548025515518	0.119270234818753	-2.53665993007627	0.011191561068324	0.127393301522412	-0.554673996339307	-0.667437283596357
HECTD3	-0.259540680187472	0.114142499054923	0.0229761878505745	12.1766629743888	-0.422268924728939	0.221261138248271	-1.90846403517604	0.0563312672701255	0.28007357467473	-0.658045018795021	-1.00847039594397
UROD	-0.0313391437614583	0.119704750420397	0.793472804424596	11.9547255184384	-0.0319069459229438	0.226575237145088	-0.140822740935772	0.888009977419835	0.957549807846398	0.170094746722552	0.103502212422959
ZSWIM5	-0.111169037229263	0.0491539571130904	0.0237190486277059	319.027201693231	-0.115720092445272	0.0796359190701203	-1.45311429561551	0.146192022522476	0.441449077580732	-0.119606673754758	-0.135245227681065
MUTYH	0.0179629387663931	0.0722924669032926	0.803766182515364	35.3554086097316	0.0569577708673963	0.134845822930767	0.422391807395026	0.672739056765355	0.863244603943712	0.349011224251967	0.356639393516748
TESK2	-0.121587886396519	0.114098307969311	0.286585754099906	234.751266176954	-0.14269429375436	0.169889108743402	-0.839926083607182	0.400949831814005	0.694001114801212	-0.157416512555435	-0.21208307208391
PRDX1	-0.244242623305372	0.11322600434804	0.0309959408480316	76.771812317415	-0.335250580103233	0.178999180507545	-1.87291684326511	0.0610798689288124	0.291652226297647	-0.602528612386756	-0.760592731358947
AKR1A1	-0.375272138387795	0.159138252903792	0.0183661868370243	19.8270265196571	-0.506000153472191	0.242851018744887	-2.0835825852711	0.0371981524367395	0.225193359747552	-1.07803264972009	-1.24698448769079
NASP	-0.107691443645344	0.0738927747641215	0.14500557258083	172.383252164346	-0.119880058621692	0.118938298315355	-1.00791805767929	0.313493801906571	0.624804216465883	-0.106986541654613	-0.147095173861945
GPBP1L1	-0.146350690495126	0.0436482757808606	0.000799537976119605	211.154404558707	-0.181328646016191	0.0718643208946343	-2.52320823127307	0.0116289517569817	0.130353195026192	-0.247280336879098	-0.322135648383881
TMEM69	-0.0893849511961982	0.113220696706743	0.429834220876729	17.4387558800868	-0.09292201894429	0.210676396409074	-0.441065162154482	0.659165823477359	0.855667663896568	-0.0405525701673087	-0.0703033669645874
IPP	0.129149900828808	0.107601457429573	0.230037746078644	35.7068075325914	0.232363189949962	0.178118133706505	1.30454538858373	0.192047694517419	0.501353625762789	0.752506950586978	0.856293642569191
MAST2	-0.188448737320017	0.0809074702473551	0.0198490896907676	122.66358094609	-0.246016929469467	0.123646408079219	-1.98968116657175	0.0466260686347944	0.252301571922227	-0.400053482811079	-0.506404617155731
PIK3R3	-0.576787344999264	0.292876645914899	0.0489087121294493	37.5942690424966	-0.844201964391555	0.421438078825141	-2.00314591112642	0.0451616293226407	0.248586937647017	-1.80932814652124	-2.21037531533419
POMGNT1	0.0549582483715626	0.0805578760312351	0.495099424762825	44.5786394349354	0.0881408203064191	0.148996953102441	0.591561226395139	0.554144444457999	0.798145685000727	0.483266617539419	0.445466427664912
LURAP1	-0.301477111108883	0.258844758227499	0.244139477219928	11.4684703521968	-0.348159566311628	0.364936587954292	-0.954027570278141	0.340069686851017	0.645466218834145	-0.810231663170049	-0.797364855297422
LRRC41	0.048680651298818	0.063350895071746	0.442232484864915	65.6449970156535	0.10633726595306	0.106892065192676	0.994809724757242	0.319828815594471	0.630183118637305	0.460485317074678	0.497300238915157
UQCRH	-0.323633207727877	0.150456838096367	0.0314759116868698	50.6526356625651	-0.43644682462218	0.238340358349879	-1.83119144253985	0.0670719735531552	0.303649975927732	-0.890635787288589	-1.04885710669299
NSUN4	0.103467640572354	0.0806873241797512	0.199727498712023	39.0065938922716	0.194773595190052	0.139803774678925	1.39319267764673	0.163561533432927	0.466101127580399	0.659306434412376	0.749217128968961
FAAH	-0.584219985443259	0.355062625597418	0.0998873836436753	11.5209250925542	-0.435002300259913	0.438210054385027	-0.992679871004751	0.320865987409172	0.630786630210658	-1.83630108110734	-1.04474228094108
MKNK1	0.16827536608875	0.0650455080770858	0.00968042031422282	101.616996289936	0.294711066568539	0.117719763565522	2.50349692899703	0.0122972747596859	0.133555133202061	0.894492645046309	1.03389580352185
MOB3C	0.299823647052322	0.112067943030549	0.00746459539177752	11.0700869568768	0.413224587237972	0.20849562860875	1.98193405778019	0.0474866215139019	0.253612360125244	1.3718792755554	1.37148961608686
ATPAF1	-0.328281124765257	0.0785804692122769	2.94545850146915e-05	79.9052259481766	-0.425341968667385	0.135342806902117	-3.14270095620969	0.00167396763198844	0.0473725409296295	-0.907503004686702	-1.01722417031081
EFCAB14	-0.143286521023449	0.0684173203934099	0.0362330991933231	66.9076280637732	-0.191673877150868	0.114111026744898	-1.67971389460343	0.093012995071436	0.356660923762549	-0.236160514341869	-0.351604741875446
CYP4A22-AS1	0.0291323267417275	0.252634705502693	0.908196215916755	13.6732795960865	0.155913559600432	0.346474769776617	0.449999749479462	0.652710621214668	0.852883529154347	0.389544756513557	0.638521678382322
STIL	-0.134641829274273	0.161551572252819	0.404602601721426	12.4949848041887	-0.198989530395361	0.264690587121745	-0.751781665374579	0.452182369662454	0.733857037548997	-0.204789064744048	-0.372443876990675
CMPK1	-0.15758697537821	0.0734488356160323	0.0319101745829838	39.0256615141941	-0.201113506189326	0.139607804591886	-1.44056062465303	0.149708851195536	0.445916370267556	-0.288056636960596	-0.378494166291256
SPATA6	-0.18522705792773	0.0591588230914061	0.00174204310905166	335.706820494578	-0.241368160201791	0.108449751018389	-2.2256220778309	0.0260395061013624	0.188813271996031	-0.388362059263777	-0.493162282171967
AGBL4	-0.159617669788655	0.223131975659287	0.474392215806292	310.536090863051	-0.183899439515621	0.357479231720135	-0.514433911672924	0.606948654971489	0.827810152895607	-0.295425994850301	-0.329458728264452
FAF1	-0.115740252334611	0.0293915012211459	8.2204131182675e-05	568.652181924878	-0.130131051032021	0.0678796416530297	-1.91708512100274	0.055227118570799	0.27690497236984	-0.13619554105496	-0.176295821946906
RNF11	-0.0976711809237398	0.0917118225173384	0.286885354552646	47.2953625866241	-0.105288213868128	0.149819688757822	-0.702766203434865	0.482201462292059	0.752602723236136	-0.0706231667595271	-0.105529313064907
EPS15	-0.22159193655888	0.0453223025075592	1.0122236657305e-06	473.805297409813	-0.299425113270106	0.0759758528322434	-3.94105629760083	8.11235819749756e-05	0.00868022327132239	-0.520329628519996	-0.658541455970283
EPS15-AS1	-0.100639670810319	0.199155365396052	0.613325347405771	21.4581106389877	-0.0981083110087141	0.310752570239228	-0.315711985690696	0.752221128404777	0.902329500315747	-0.0813957695960984	-0.0850768721411672
OSBPL9	-0.0699360395385722	0.0659209527441601	0.288731896626522	248.566001540371	-0.062079349328652	0.1041615353841	-0.59599111226358	0.551181164144505	0.796991607099674	0.0300272225543775	0.0175540721395045
NRDC	0.0330227310869969	0.0326807060426059	0.31227224544229	240.740696837054	0.0877423279873847	0.0651661445055409	1.34644037411058	0.178160537622539	0.485781198678124	0.403662972335932	0.444331295230227
TXNDC12	0.0227870275163808	0.0796049683888813	0.774685637455411	29.3718359485636	0.028736950818626	0.14964386378301	0.192035611031106	0.847714310948897	0.941737864080587	0.366517766008079	0.276250470968836
BTF3L4	-0.326682824424115	0.101027226736684	0.00122235516606976	41.3333524314298	-0.449249097602168	0.164964488175835	-2.72330792263189	0.00646317864193101	0.0932163680785505	-0.901702798033977	-1.08532525075283
ZFYVE9	-0.177237699881323	0.0535543120697883	0.000934646108408577	157.145344727826	-0.22300007769433	0.08988783107585	-2.48087060312042	0.0131061940973363	0.137603855262562	-0.359368805305853	-0.440839551666825
CC2D1B	-0.0149649961945357	0.0913234784071274	0.869835055075749	20.0238095922846	-0.022995915273645	0.175826721814614	-0.130787374275744	0.895943511067736	0.960794229032829	0.229516269202169	0.128885888427079
TUT4	-0.0901602178605413	0.0379980757628414	0.0176558532494895	432.276528178962	-0.0956376464296102	0.0612863781994972	-1.56050413222811	0.118640794227666	0.400495051489667	-0.0433660006274094	-0.0780390162904793
ZYG11B	-0.0942902842930618	0.0582700135159865	0.105627827791533	83.2168431830279	-0.0997011723573551	0.102887080591253	-0.969034904911389	0.332527774058103	0.640637898823385	-0.0583539463729384	-0.0896142458731912
ECHDC2	0.0686789869933401	0.0681239643430367	0.313383779412739	495.082131258162	0.143949842859039	0.108981027007277	1.32087067641074	0.186544488718602	0.49523838914399	0.533058960934314	0.604442218719315
SCP2	-0.285937803866965	0.0712054703700641	5.92766834158246e-05	149.51334969256	-0.36513186738171	0.109478090559304	-3.33520493019487	0.000852365591334036	0.0331911552953668	-0.753839763022615	-0.845711607582606
CPT2	0.00634889913879207	0.0920904105284733	0.945035769093282	17.1281722414604	0.0124333606773201	0.16615193272909	0.0748312732394914	0.940348959120801	0.978602329328608	0.306864058178738	0.229808587180294
CZIB	-0.298011074735782	0.138704343527013	0.0316713145129592	28.3211915450639	-0.366273159156743	0.220927399805652	-1.6578892408952	0.0973398241900164	0.366401510143209	-0.797653472005127	-0.848962654715507
MAGOH	-0.114715714746226	0.0923192439339621	0.214015979843786	26.9265684943012	-0.126958947215172	0.167973755191229	-0.755826093609898	0.449753469860934	0.731616471634029	-0.132477510355001	-0.167259868788708
LRP8	-0.182164648207403	0.105589902621308	0.0844898179278654	77.0278239942686	-0.245739974834747	0.169099807739814	-1.4532244484444	0.146161446173797	0.441449077580732	-0.377248622836355	-0.50561569306914
NDC1	-0.429304699613049	0.110523189799201	0.000102627141355217	26.0949865863892	-0.59832555253176	0.19043062887852	-3.14196070272627	0.00167820558342933	0.0473725409296295	-1.2741159596057	-1.50997965726341
YIPF1	0.238931388566866	0.0749722042764915	0.00143790101452314	46.9579431103019	0.370960982218365	0.134912552867614	2.74964022497135	0.00596607298135092	0.088877152585379	1.15090223283365	1.25109886682283
IFT25	0.112014134537722	0.091918921087089	0.222988872031052	39.9789860183531	0.154680111243812	0.169461196418792	0.912775989504696	0.361360368759491	0.662735064582938	0.690321525806259	0.635008116967885
LRRC42	0.20574665640139	0.0984271447791654	0.0365868502806262	15.6988648375706	0.302365069066345	0.194737784247084	1.55267797790439	0.120500086033019	0.403031682151752	1.03047536479111	1.05569874946439
TMEM59	-0.06620182447792	0.0635380418189937	0.29744681539151	83.8310960760357	-0.117661053039627	0.128415689582798	-0.916251381913601	0.359535061525275	0.661000886309354	0.0435786299338074	-0.140774185755938
TCEANC2	-0.162127680385495	0.134361233597517	0.227564961248509	26.8050123780766	-0.202382881825593	0.213429037119893	-0.94824436523089	0.343005066318452	0.648038897750431	-0.304534783597601	-0.382110069001801
CYB5RL	-0.346586864383578	0.213335022464631	0.104245031857709	9.39183394669167	-0.419976070625667	0.294096333676662	-1.42802212246345	0.153285491101101	0.451515408845689	-0.973934244162854	-1.00193904530983
MRPL37	-0.179629117768092	0.124500702551161	0.149077941481353	11.5807012267369	-0.242713051380198	0.245544300338368	-0.988469498358266	0.322922765426094	0.63289272076308	-0.368047222984455	-0.496993296032992
SSBP3	-0.197676667544454	0.108932371147872	0.0695741275826178	133.881660925133	-0.244468685192006	0.183945934730198	-1.32902466994217	0.18383983095857	0.49241897298325	-0.433541495608728	-0.501994338181166
ACOT11	0.174798510127813	0.0838478430776639	0.0370955531107741	678.726366968696	0.276290254642129	0.129481723740906	2.13381662415144	0.0328577945342432	0.211461904677752	0.918165031567242	0.981422869685666
MROH7	0.171208700434709	0.103069970842287	0.0966949778964196	484.609826097597	0.27170752108685	0.15952883703415	1.70318749975396	0.088532985216466	0.348260051436127	0.905137668982134	0.968368641913534
TTC4	0.00305020123655205	0.0783233081463606	0.968935256878158	81.2430476857894	0.0407047072535259	0.130401402883946	0.312149304787404	0.754927057346237	0.90335597593037	0.294893135677258	0.310341437973155
TTC22	-2.46395128837905	0.791496217925608	0.00185177338513337	16.4288931334865	-4.33230796694423	1.21111416768237	-3.57712599071869	0.000347392757627785	0.021589231730353	-8.6578162419134	-12.1464821610434
DHCR24	-0.199957287394657	0.445238120563343	0.653358147468463	21.3045364524908	-0.262459026888226	0.753561777991803	-0.348291320703212	0.727621411366268	0.890561332712826	-0.441817828965466	-0.553241048330927
ENSG00000260971	0.0582862739254961	0.115244015206932	0.613022334737877	106.827924358471	0.118258415617687	0.175954516649545	0.672096504650839	0.501522261583034	0.763105159982593	0.495343969624927	0.53125844336902
PLPP3	0.0632943101437927	0.0582678777665965	0.277362117000702	1173.63708499808	0.102318492589709	0.103781448285661	0.985903495083966	0.32418047163521	0.633672245954834	0.513518053833463	0.485852490051528
PRKAA2	-0.156507589859308	0.147888823463287	0.289928406835483	52.7641148130677	-0.185641230312867	0.22671938625725	-0.818814982598033	0.412891981428634	0.704176830419867	-0.284139563988493	-0.334420337645487
DAB1	-0.138361636406136	0.274164821826076	0.613793515879841	99.3922396896065	-0.176060446451514	0.420098573460642	-0.41909317853946	0.675148035835402	0.863921049475274	-0.218288185977837	-0.307128824130019
OMA1	-0.221553133818892	0.111444009991586	0.0468092666322035	23.3421289059722	-0.279433990617634	0.199025421098678	-1.40401155327334	0.160315409257469	0.461224850300298	-0.520188813990444	-0.60159538538204
MYSM1	-0.0545038695827392	0.0647228815571472	0.399725659699477	104.402208919002	-0.0452668227167858	0.105994101554144	-0.427069261902867	0.669328880638576	0.861007177219421	0.0860303231855351	0.0654456960292544
JUN	0.528247797206963	0.190891190253227	0.00565276143686261	181.130037576171	0.789260645329209	0.287545277819353	2.74482214180215	0.00605437004368431	0.0895420954177108	2.20082690277239	2.44265386634172
LINC01135	-0.00640052320702441	0.0850637217949279	0.940020683954791	71.2264239951045	-0.00053451468384397	0.144248559960843	-0.00370551140329627	0.997043436427437	0.998835047658153	0.260596606182979	0.192868713490655
LINC01358	-0.0456472091183109	0.198293281717341	0.817935986981838	17.6413219796652	0.00478834698677699	0.298852097018286	0.0160224640701919	0.987216470257967	0.995876263856721	0.118171003897641	0.208031246465718
FGGY	-0.00385107155275802	0.0590950584060803	0.948040713684771	303.290480430885	0.0171758052727289	0.110364143274485	0.155628492761559	0.876325864608181	0.954180140164911	0.269848525903717	0.243317762697137
CYP2J2	0.172031765179074	0.0883936293137411	0.051630606086901	87.2552776701912	0.259702329034844	0.144023488999818	1.8031942625357	0.0713577112349087	0.31295582215712	0.908124557918466	0.934171037011419
C1orf87	1.04573240789479	0.328955304426176	0.00147809674155674	13.3158252371628	1.58293536336857	0.459873148545675	3.44211304437869	0.000577188991492425	0.0273165790012088	4.07877036829726	4.70349020371393
LINC01748	0.185526628651173	0.0928352303837437	0.0456678226081306	515.341719130369	0.312501562368028	0.149327385226449	2.09272774644873	0.0363734649221552	0.223163967688374	0.957097203968547	1.08457323906208
ENSG00000231252	0.030579939257794	0.0569277901305171	0.591149727868149	391.326999772977	0.0910348739752999	0.102132299456781	0.891342645367766	0.372745376984622	0.672089600147699	0.39479811943298	0.45371033609263
NFIA	0.0520423919327463	0.0518890469929764	0.315882454691442	3029.60651615274	0.099904655260219	0.0899026895435832	1.11125324244929	0.266459359450255	0.580466640058991	0.472685020652111	0.478976510480832
NFIA-AS2	-0.0100549999473492	0.0972002904703391	0.917608852547929	43.0280470617466	0.00232042782173919	0.165317117606179	0.0140362223545836	0.988801082619278	0.996249678345223	0.247334567906549	0.201001211113455
TM2D1	0.0250386769472599	0.0476796032558874	0.599482808275463	114.631009757767	0.0590750206450067	0.0892103995224194	0.662198812708608	0.507843815025743	0.768413432528152	0.374688966171407	0.36267052330294
PATJ-DT	0.309415782145664	0.0872047480918618	0.000387942906756545	19.0631062550932	0.443887325198213	0.179772560759094	2.46916060673491	0.0135430419443391	0.139453666213466	1.40668898206055	1.45883450765035
PATJ	-0.0554439260002448	0.0599321008323816	0.354907475197235	152.188215458496	-0.0415048131949549	0.0964507100956567	-0.430321489119071	0.666961797428678	0.859938053116648	0.0826188733181993	0.0761620356519988
USP1	-0.311792465044065	0.192410380324642	0.105134459387333	12.465933229126	-0.374281859186443	0.279081140896902	-1.34112200481762	0.179880843975013	0.487715638856843	-0.847665919410837	-0.871775980667214
DOCK7	0.0536099415219893	0.0483654286080725	0.267673927957589	952.115166922768	0.105979458840307	0.0879347065308203	1.20520626066071	0.228123686094878	0.541172538538168	0.478373633312674	0.496281001053732
DOCK7-DT	-0.0106719125084513	0.0799679520277438	0.893835632598317	106.579084371497	0.0205893676014397	0.139513604253083	0.147579640793237	0.882674523434624	0.956195781981714	0.245095801981931	0.253041526825216
ATG4C	-0.167173895748051	0.0954899915529871	0.0799983799710534	116.312478717883	-0.239370284362772	0.155727436506903	-1.53711054218864	0.124266241799258	0.408623910234146	-0.322847419316656	-0.487471197157225
ALG6	-0.148089367511819	0.102968504672671	0.150377138677154	30.8807538849482	-0.184576899793688	0.188431052007997	-0.979546087689696	0.327310228221915	0.63616369582541	-0.253589968266624	-0.331388519876768
ITGB3BP	-0.312518510653674	0.120489902396897	0.00949404718285555	99.1114609575748	-0.420646219622737	0.189915132493694	-2.21491681099558	0.026765775003947	0.190652182846693	-0.850300727441987	-1.00384801024167
EFCAB7	-0.390336609514453	0.0872372455766804	7.66168147044862e-06	40.7579921214061	-0.559334564332781	0.156758055309393	-3.56813921446539	0.000359525476555665	0.0220097561642659	-1.1327013771172	-1.39891117927526
DLEU2L	-0.18701889577964	0.168485633685174	0.266999429588979	9.13725268397716	-0.283113592606951	0.298032449879004	-0.949942171471226	0.342141637147005	0.646912574110052	-0.394864610481293	-0.612076981551644
PGM1	0.153720189829066	0.0516506741327702	0.0029189139014824	124.834440859363	0.269537002798418	0.0934299203761751	2.88491097619677	0.00391524359029433	0.0704343163429411	0.841672140664342	0.962185773156493
ROR1	-0.118291017994599	0.0671152121176982	0.0779837078579605	272.653175169584	-0.151272571713567	0.117222456203449	-1.29047433924283	0.19688601576613	0.505494507402187	-0.145452229281672	-0.236518879451145
CACHD1	0.18424186718177	0.050776051958984	0.000285051820113541	967.154144947787	0.282802480005274	0.0963112009618694	2.93634050017961	0.00332109559904838	0.0652842261178053	0.952434824921143	0.999973385915446
RAVER2	-0.11056426464176	0.0677610603490193	0.102747233662075	188.727058988752	-0.13635940425641	0.108359463072512	-1.25839867040649	0.208247612523057	0.520830665060207	-0.117411963602273	-0.19403770911004
JAK1	0.0397105818603539	0.0697667452982914	0.569226738397483	670.922607796138	0.0867974182508312	0.123415590560657	0.703293788544254	0.481872680839858	0.7525629315566	0.427933076989938	0.441639655671373
LINC01359	-0.0742282547987439	0.151420003648223	0.623982245506022	14.4947750486209	-0.108065755450171	0.256326816072652	-0.421593640126755	0.673321649212814	0.863258693098201	0.0144508412785136	-0.113441328900257
AK4	-0.271536677035306	0.0761664060413062	0.000363793546820883	154.439644293901	-0.365524050029524	0.128961374258059	-2.83436844661789	0.00459163586177858	0.0760431753421069	-0.70157830157787	-0.846828766490294
DNAJC6	-0.47316534355019	0.206184422731607	0.0217408821030363	101.417447666692	-0.687106952189295	0.294476657732022	-2.33331550786131	0.0196315921118329	0.167917177254506	-1.43328554257357	-1.76287950384586
LEPROT	0.0183962518645719	0.0861364329935334	0.830881546222122	86.8029037363931	0.0371040842779379	0.139593909833092	0.265800165080998	0.790393116071217	0.919042893938899	0.350583710630199	0.300084818888076
LEPR	-0.438425767658862	0.144282958215005	0.00237638816958262	137.653425297855	-0.639699703038537	0.223202331375803	-2.86600815993038	0.00415683530915531	0.072093736523297	-1.3072161712477	-1.62783673493964
PDE4B	0.129988102363374	0.0645938648542732	0.0441787526540055	1393.19507389306	0.192532892582467	0.109512443209576	1.75809147289329	0.0787319464348547	0.329646518199113	0.75554877069548	0.74283433541219
SGIP1	0.0920365549488205	0.0636300930094837	0.14805628219155	913.031904463657	0.159999819651679	0.100707119502274	1.58876373827836	0.112113742818902	0.390715407209391	0.617823205525558	0.650161667659835
DNAI4	-0.0541306154151974	0.0783197448016383	0.489471892940834	61.8112010138357	-0.0715894456668817	0.141149895620283	-0.507187379432922	0.612023349416159	0.830424510571523	0.087384856654624	-0.00953608316554833
MIER1	0.0300401873942238	0.0466354787255897	0.519478951867372	114.501833820453	0.0586427994134986	0.085129765727728	0.68886362968573	0.490909089035588	0.757920540727028	0.392839368459015	0.361439311770348
SLC35D1	-0.154171938609705	0.0676270653017694	0.0226232777417551	91.3925944109534	-0.210079698015154	0.102321298691381	-2.05313752563667	0.0400592414247613	0.232680958279188	-0.275663522553933	-0.404034972653034
SERBP1	-0.037345120544885	0.0711760771852244	0.599801204894394	56.734650326271	-0.0424343392134484	0.131299347857245	-0.323187737836939	0.746553066831622	0.899827161069949	0.148299151990684	0.0735142176588359
GADD45A	0.569270510867658	0.252180941511807	0.0239837716521352	45.4909154385131	0.848762147963025	0.388281927908822	2.18594296297595	0.0288197784883167	0.196687395617713	2.34969768166338	2.61214793768508
GNG12	0.121665809286713	0.0547697671148791	0.0263235738605475	169.705644402462	0.212244813057575	0.1010680846132	2.10001815973719	0.0357272436950051	0.221127078887359	0.725347300779834	0.798985079635978
GNG12-AS1	0.132370327883706	0.0609203693773082	0.0297922225698465	94.8842720237404	0.249526655795002	0.11990074367088	2.08111015958281	0.0374238241388117	0.225735370601999	0.764193829421704	0.905184940698949
DIRAS3	0.382959723056455	0.141929918305962	0.00697090243874641	11.138944658262	0.627232624031388	0.262279657720565	2.39146500907686	0.0167812834809531	0.155492238880367	1.67357878015289	1.98110604341552
WLS	0.25942775182844	0.0687881477699638	0.000162332969686538	621.072888132139	0.407926847273819	0.117825703731667	3.46212103432728	0.000535936080587648	0.0269168215541471	1.22528321085527	1.35639864399882
RPE65	0.495779822013791	0.290771107082624	0.0881847495264533	9.31264248797639	0.749172962709432	0.522122308123533	1.43486104894062	0.15132669714257	0.448368651177298	2.08300113444317	2.32846137981308
LRRC7-AS1	-0.171810639894301	0.18962881705556	0.364916505050384	33.7431681449476	-0.18176357882254	0.276984654583599	-0.656222558956532	0.511680936043792	0.770841566848538	-0.339674090469615	-0.323374584021569
SRSF11	-0.0444225417091807	0.0556765565814159	0.424947106882089	250.012163505813	-0.029441248042891	0.0847094644382628	-0.347555591788071	0.728173961954102	0.890681753497992	0.122615302551006	0.110525920294083
ANKRD13C	-0.1005303935023	0.0533801379378996	0.0596607898256712	127.02807852994	-0.129177844630217	0.0930342153770695	-1.38849824343288	0.164985379281916	0.467559901442648	-0.0809992039740781	-0.173580548773612
HHLA3	-0.026420986267668	0.103970696147553	0.7994032021618	23.7758320277668	-0.025583855972861	0.172617571335326	-0.148211191797861	0.882176099589355	0.956195781981714	0.187942662461746	0.121513963583352
CTH	-0.162701498854727	0.0984391591972934	0.0983689754356094	44.1200617619929	-0.196595599693262	0.179447299267815	-1.09556176379035	0.273270602416159	0.586776371020782	-0.306617161744576	-0.365624602800078
ZRANB2	0.0345570393582176	0.0382979708451606	0.366886705939398	299.691477923426	0.0768371767575361	0.0773698530944531	0.993115195187631	0.320653819731777	0.63066711560099	0.409230952779273	0.413267231320157
ZRANB2-DT	-0.0416947486901108	0.07718530164742	0.589065824335935	155.501199108845	-0.0435961988956097	0.150086438183469	-0.290473939039827	0.771453685354721	0.910401732909121	0.132514420263237	0.0702045814455936
NEGR1	0.10792150551527	0.2404733531815	0.653584745221972	82.5341473934309	0.211283038476977	0.355939012700776	0.593593371161578	0.552784115734902	0.797677046723212	0.675469439829607	0.796245399423476
ENSG00000286863	-0.0442842966369129	0.199763392556441	0.824560086220836	93.2932258347975	-0.0598625180055512	0.303788562914919	-0.197053231468482	0.843785881648112	0.940384500831448	0.123116991731214	0.0238688667211842
FPGT	-0.158484892012698	0.0749202014698791	0.0343973499438532	68.7821193191446	-0.22925515995676	0.127794455986578	-1.79393666326839	0.0728232787097535	0.315347723672113	-0.291315162222017	-0.458657578310145
TNNI3K	-0.18108642519831	0.116464743415855	0.119979304684069	129.512401039979	-0.238184917019127	0.180103928926656	-1.3224859581832	0.186006382144382	0.494984544179633	-0.373335768593961	-0.484094597773707
CRYZ	-0.132442164625469	0.16034392198087	0.408810866481806	21.743863052782	-0.216299313824112	0.26521498630683	-0.815562185365622	0.414750584601122	0.706179847000106	-0.196806516532465	-0.421751970694907
TYW3	-0.212691630789246	0.0871686435912727	0.0146871964138632	33.3899999381289	-0.270168678734689	0.149324174144072	-1.80927622927298	0.0704081000214512	0.310801131231765	-0.488030559685773	-0.57520251522259
ACADM	-0.143430298095035	0.0769485245949986	0.0623249013466735	78.0578192857611	-0.184003444242753	0.122796041275846	-1.49844768879326	0.134016974111965	0.423158872002576	-0.236682279060085	-0.32975499279325
RABGGTB	-0.0989925887239489	0.111398354063793	0.374198732291932	17.1786456936471	-0.112919055050883	0.20925589782338	-0.539621851644013	0.589457843773845	0.820239507895208	-0.0754185347616746	-0.12726628242851
MSH4	-0.260876232786317	0.542256711537256	0.630449977408814	11.7721466117935	-0.164031370247583	0.670848701405573	-0.244513211255983	0.806833371341964	0.926559461909741	-0.662891718047646	-0.272863183599035
ST6GALNAC3	-0.0460035571929444	0.19356974479962	0.812145725248069	171.224894486171	-0.0544165737845832	0.288892424713231	-0.18836275765486	0.850592292181463	0.943100474988078	0.11687782237226	0.0393820087001582
ST6GALNAC5	-0.58023384563342	0.393124956741255	0.139956587570263	39.7879921278351	-0.205174463350039	0.427092958639016	-0.480397672684309	0.630944648876327	0.841176686705754	-1.82183544279859	-0.390062078566619
PIGK	-0.084094801974585	0.12079166290361	0.486305421414087	33.2313098922775	-0.115582990518174	0.195935601306873	-0.589902956620674	0.555255711812746	0.798335252716257	-0.0213547023327944	-0.134854683530344
ZZZ3	-0.0585305459525744	0.0686969200407288	0.394207870379547	175.939496494245	-0.0640959314873002	0.109608350543427	-0.584772338690609	0.558700806118853	0.800369824659999	0.0714175783418492	0.0118097009028459
USP33	-0.0718287976564947	0.0469012906872664	0.125648652053364	166.257535140246	-0.0857543223067572	0.0816146705946928	-1.05072190675893	0.293386331599673	0.60664070077869	0.0231584332880702	-0.0498856962928713
MIGA1	-0.130299937733475	0.0668599214263382	0.0513133766197135	110.685555010597	-0.166202025909141	0.106708149364193	-1.55753826581601	0.119342742773008	0.401781792016925	-0.189032409031674	-0.279046443672756
NEXN	-0.554747535916933	0.204364677444125	0.00663762739445727	12.3789358372583	-0.659030125541044	0.281795661681398	-2.33868087822499	0.0193519555126203	0.166761221902481	-1.72934602803357	-1.68290075627875
FUBP1	-0.0131138926357383	0.0499213158047419	0.792788564805304	142.316696885814	0.00990040345843789	0.0827061854057857	0.119705719830543	0.904716269175311	0.964222055455774	0.236233894732391	0.222593286514544
DNAJB4	-0.101261698482245	0.125099933939115	0.418258388295894	27.4927749420628	-0.103276979618109	0.225087682902829	-0.458829991433577	0.646356255773765	0.849814480959095	-0.0836530981769762	-0.0998001757091853
GIPC2	-0.138863895088958	0.239812572347038	0.562554240152521	18.0659667103124	-0.140984686643711	0.364885121498224	-0.386381023333661	0.699214502197655	0.87646538467951	-0.220110874792012	-0.207213140119926
IFI44L	-0.473395454468443	0.378671176924665	0.211245063843766	19.1841526940981	-0.688437358172729	0.556883160689603	-1.23623303193478	0.216371955671463	0.528160467077436	-1.43412061145553	-1.76666925564523
IFI44	-0.161052837037363	0.156206143162246	0.302527900701225	22.2026120227071	-0.208511936221823	0.258240315383345	-0.807433711162788	0.419416651347251	0.70969607836848	-0.300634194091364	-0.399569096708968
LINC01725	-0.0410095035286817	0.664781471406706	0.950810740393678	12.7004444350072	0.422581381649086	0.829831835335826	0.509237370337896	0.61058585161361	0.829467195327693	0.135001164113412	1.3981430804409
TTLL7	-0.806505362453744	0.509357063016408	0.113335068303846	15.5658744482448	-1.12208574839222	0.83257852568843	-1.34772362458472	0.177747290688434	0.485269594346411	-2.64297119770022	-3.00194614675386
PRKACB	-0.113039846850023	0.0740095736313882	0.126669554565085	203.539658785976	-0.133546636691202	0.116119320583088	-1.15008110640506	0.250110467331338	0.564436369092036	-0.12639581227209	-0.186025349669244
RPF1	-0.422983940739834	0.16357713024654	0.0097142607904179	15.5623799086531	-0.575853550621559	0.253431046518823	-2.27222969928741	0.0230726403517274	0.177969946159272	-1.25117802564988	-1.44596663361868
GNG5	-0.00530231769925721	0.0981351415195309	0.956910645561556	41.4122955716574	0.00429748013910488	0.157293675243897	0.0273213791491697	0.97820340513699	0.992523910445252	0.264581976596939	0.20663297891252
SPATA1	-0.226655239098284	0.184370917118421	0.218942941468749	33.8916917482319	-0.332690462923725	0.290147243523762	-1.14662630905359	0.251536098282729	0.565677259557043	-0.538704273333512	-0.753300063700765
CTBS	0.137125859907825	0.070489727056821	0.0517351385831165	34.4451491855713	0.168374215506031	0.146685101684067	1.14786173628375	0.251025646404951	0.565428544696135	0.781451579904214	0.67401670300458
SSX2IP	-0.189234890628241	0.139421526379205	0.174690343086755	94.7226803161797	-0.266411065605233	0.216317976228941	-1.23157155151671	0.218109173304061	0.530821474981502	-0.402906420729595	-0.56449869902211
LPAR3	-0.275959757388586	0.142130924810901	0.0521869461656616	27.1650733435179	-0.336586704754654	0.232973074861901	-1.4447450846162	0.148529501169572	0.44430676465061	-0.717629590206327	-0.764398773172466
DNAI3	-0.213397213919447	0.218276594771186	0.328249496587674	11.1640726382477	-0.280220174385731	0.329100340874234	-0.851473364145853	0.394506453331389	0.688372363619221	-0.490591109702874	-0.603834883239746
SYDE2	-0.356429403740533	0.129893302920687	0.00606924341693453	18.0149451955942	-0.469951448114496	0.225366273449731	-2.08527851537342	0.037044026461216	0.225099627459389	-1.00965266377923	-1.14429730220347
C1orf52	-0.0518256815152101	0.0822029324608207	0.528393500674585	79.3697038461629	-0.0520338790597564	0.133873566977977	-0.388679260845542	0.697513425869698	0.87589577562268	0.0957494253133802	0.0461692764463968
BCL10-AS1	0.18458105448934	0.082898567302645	0.0259747415473017	38.1518297267397	0.299242391832258	0.150283290152058	1.99118871785068	0.0464601437404712	0.251874928770524	0.953665730294335	1.04680359128404
DDAH1	0.0899504433308384	0.0553129376381531	0.103905024136902	756.466530020369	0.172552481466461	0.0928861240174367	1.85767770258203	0.0632147967582385	0.295819276367846	0.610252739466407	0.685918777363054
CCN1	0.209117752986306	0.169964250651735	0.218561141364683	68.1009854615084	0.286890566326852	0.272420726597058	1.05311578127899	0.292287930873036	0.605386801782983	1.04270902096666	1.01161857744803
ZNHIT6	0.0759868181839838	0.115010446579042	0.508807980148559	67.5502429513043	0.132376246744511	0.181526341121736	0.72923987740014	0.465854942092647	0.742820365117641	0.559578964714498	0.571474044157283
ODF2L	-0.0874825715326977	0.22311910646572	0.694992374736375	36.8605211846525	-0.004364691785035	0.308911320252315	-0.014129271084886	0.98872684783562	0.996249678345223	-0.0336488644643127	0.18195819388845
SH3GLB1	0.260437476161349	0.0663123067121352	8.58555277025581e-05	136.155997891546	0.385929667538393	0.117432323385955	3.28640068092659	0.00101476552075551	0.036725558037931	1.22894748448545	1.29373818356686
SELENOF	-0.0409171609577676	0.0697600333547644	0.557511620640901	85.8928572885287	-0.047869844120963	0.118130008832041	-0.405230174739299	0.685308326707644	0.870339453002121	0.135336273842391	0.058030812773228
HS2ST1	0.111941020900744	0.0575087839099476	0.0515943468984774	502.976743668449	0.171812630384685	0.0984979679636567	1.74432664893229	0.0811021473485291	0.335173189605151	0.690056197574334	0.683811261309052
LMO4	0.000927422145170369	0.210373653845389	0.996482575642804	68.4128692158976	0.0390249605445589	0.322323887496946	0.121073746186214	0.903632623684582	0.963862927387469	0.287189603937224	0.305556565391355
PKN2-AS1	-0.123512468238042	0.153687798407405	0.42159436789705	84.2791341095238	-0.112694918196287	0.237325593379362	-0.474853624472541	0.634891308225904	0.842845781391708	-0.164400789611232	-0.126627813375764
GTF2B	0.175364288548795	0.104039198543579	0.091880621588919	37.7656274906308	0.287327952727641	0.182941743417176	1.57059808964663	0.116276033993249	0.398030722978892	0.92021823250631	1.01286450231611
KYAT3	0.164369371172592	0.0492963939114945	0.000855118469475924	71.1913290389742	0.278465544436084	0.088567269656513	3.14411345766948	0.001665908366291	0.0473725409296295	0.880317851288825	0.98761933040025
RBMXL1	0.11165745888208	0.0838031153867598	0.182735883770465	21.0099554376753	0.193457761555165	0.160750591723291	1.20346531531389	0.228796305672707	0.542349940532201	0.689027155494583	0.745468887494117
GBP1	0.314917097204917	0.225522791238268	0.162597983276213	38.9133760158425	0.431906865571375	0.361245737577473	1.19560404634186	0.231851111685816	0.546223995652683	1.42665316737919	1.42470735474105
GBP2	0.441496970302149	0.35946523048153	0.219370046337336	74.5131763788725	0.691348818805829	0.662633609942042	1.0433349718954	0.296793179419064	0.609078585838751	1.88600952434207	2.16374537873186
ENSG00000286802	0.240241713690056	0.159519957892066	0.132059679321988	15.1675743888188	0.380854991430357	0.279861471053982	1.36086968311867	0.173554875761846	0.479307523945402	1.15565738197622	1.27928262402253
LRRC8B	-0.530257251961793	0.314335444713036	0.0916196513327149	17.7758293634773	-0.7223462743323	0.461608590583223	-1.56484582191082	0.117619064667959	0.399807345508076	-1.64047117499925	-1.86326110627624
LRRC8C-DT	0.107549521394913	0.206941390429651	0.603265677673359	26.7311810894009	0.176711736565002	0.326113896935947	0.541871224211307	0.587907221360403	0.819636935434783	0.674119515341657	0.697766697990299
LRRC8C	0.0273620167961066	0.127038308094743	0.829467956653496	51.0926748216463	0.0506414118824476	0.207576147160317	0.243965467975161	0.807257564502851	0.92670065595742	0.38312032972739	0.338646815967678
LRRC8D	-0.551548570115016	0.163581557845375	0.000747047280591493	77.5641901234537	-0.758994321829904	0.228479684889404	-3.32193351105722	0.000893959933503543	0.033951163523954	-1.71773703174639	-1.96765555855387
ZNF326	-0.00382091903396448	0.0528364139399743	0.942350417966069	106.508663905718	0.0251196368424669	0.0933989594281755	0.268949857645727	0.787968269107205	0.917861320838917	0.269957948917403	0.265946306435049
ENSG00000287372	-0.0280384264953261	0.704974449421153	0.968274692718589	8.95663282568004	0.912550564915622	0.688347868075146	1.3257113259716	0.184935334417342	0.493414850391456	0.18207299746365	2.79385357561461
ZNF644	-0.00667261252296733	0.036367287970166	0.854422649983449	305.677967540709	0.0029262464292519	0.0730993504901486	0.0400310865914775	0.968068342633237	0.988308384311125	0.259609198359904	0.202726926561597
HFM1	0.0492794152758535	0.0883999882371788	0.577213507006957	89.7818914008036	0.096498479680083	0.150983187132161	0.639133942745655	0.522735800449353	0.778913056978602	0.46265822207483	0.469273788007745
CDC7	0.42808118810356	0.192152731704453	0.0258926978954275	32.9748153488134	0.629362204972691	0.338484051748314	1.85935556408627	0.062976755920892	0.295617420269667	1.83732386298249	1.98717229935898
TGFBR3	0.0779765734945032	0.0748604674727432	0.297585331293109	319.060141575273	0.137825806343681	0.13164697582927	1.04693484582908	0.295129629150188	0.607427641964736	0.566799755258233	0.586997484786606
BTBD8	-0.261049473575128	0.0914672473396474	0.00431696347201794	145.428815501482	-0.341162320571862	0.146894939448732	-2.32249199225091	0.0202064591064874	0.169337464895402	-0.663520406129554	-0.777432725584299
GLMN	0.0403906499238365	0.0538578280826128	0.45328513494751	67.8999107928573	0.0943733053965439	0.0972363746229582	0.970555574109832	0.331769637884985	0.640028102302026	0.430401033233568	0.463220084728216
RPAP2	-0.145689040998848	0.0561049779517883	0.00941180129183609	213.485449647578	-0.176197851162464	0.0852549483424288	-2.06671700104445	0.0387608282382892	0.229303842053918	-0.244879221324473	-0.30752023078111
EVI5	-0.0729436377342508	0.0590404981486156	0.216650131980141	189.237142330162	-0.0967294801744422	0.105998608521912	-0.9125542450347	0.361477027802931	0.662735064582938	0.0191126962827813	-0.081149178865373
RPL5	-0.297904408642617	0.137919857283551	0.0307740633406186	48.5441414917882	-0.399451015625718	0.217704865935756	-1.83482814639336	0.0665311567959732	0.302932050899761	-0.797266382440503	-0.943472032167364
DIPK1A	-0.139017784763586	0.137966969273779	0.313638639233587	152.817825517926	-0.0638718173714812	0.216091679966421	-0.295577402061044	0.767552833449257	0.908423147539337	-0.220669337986684	0.0124481051826412
MTF2	-0.0804931190496882	0.0816842484781605	0.324418850031477	109.237448328444	-0.0861352059550229	0.125799364444284	-0.684703029586225	0.493531336901211	0.759373588859351	-0.00828425197734865	-0.050970669232966
TMED5	0.131754745482879	0.0639517307572312	0.0393773483018027	60.0599363387588	0.178600259404801	0.123527573028763	1.44583314498711	0.148224007119549	0.443833492869632	0.761959890627682	0.703146283559967
CCDC18	-0.0576824794157848	0.112856575715287	0.609271831548114	39.0045491030508	-0.0423849057608458	0.186865277397248	-0.226820661126581	0.82056319712557	0.933066290990988	0.0744951983873565	0.0736550322058857
CCDC18-AS1	-0.0124092525481116	0.0447563742212896	0.78157875185561	416.686006035666	0.0133146769117499	0.078109261887708	0.170462203712684	0.864646656366296	0.948730790110779	0.238791022462907	0.232319076329346
DR1	0.0204712558386593	0.114939483269235	0.858640794349835	22.5330775578969	0.0500777986857057	0.187210304471589	0.267494884039919	0.789088152655882	0.918264584682299	0.35811386722538	0.337041325498529
FNBP1L	-0.306976617090138	0.118983735362895	0.00988037300184499	103.873158233126	-0.415354101158593	0.189666607289121	-2.18991686040675	0.0285302669643479	0.195798819261791	-0.830189283373257	-0.988773051378208
BCAR3	-0.304473237329289	0.0606672460316735	5.20110266549737e-07	344.27561417764	-0.424931545509572	0.101325344023443	-4.19373405148526	2.74399671493074e-05	0.00490517349130498	-0.821104557824869	-1.01605505207157
DNTTIP2	0.0182388570563246	0.104566712161993	0.861532909059958	13.9696319542019	0.0638184902671376	0.226734878417795	0.281467459759507	0.778351882966501	0.913110870426427	0.350012527361072	0.376182618678017
GCLM	0.254939336406674	0.0835079824131775	0.00226661195338253	85.6694963467936	0.392987638616782	0.139529607379802	2.81651791327029	0.00485473356065446	0.078809362089516	1.20899482229688	1.31384329353126
ARHGAP29	0.023202125307936	0.109625525258686	0.832380932010315	166.266401036859	0.0234822644324905	0.177871864220689	0.132017868792085	0.894970158201681	0.960373924886343	0.368024149326742	0.261282139921807
F3	0.464147837790264	0.183609364468482	0.011474395880434	785.459790452712	0.67629209520416	0.273726531323917	2.47068521978187	0.0134854463855845	0.139156684352748	1.96820916411732	2.12085527896339
ENSG00000288736	0.4744331821642	0.212717827424232	0.0257248474617747	16.5917254874944	0.709025589086589	0.353416795063539	2.00620230557837	0.0448346679954176	0.247916349196306	2.0055345161351	2.21409885940824
SLC44A3	0.228260647896018	0.116997506781727	0.051058558559586	181.239972026669	0.347007715954409	0.183164931421409	1.89450957266512	0.058157404964656	0.284387907822676	1.11217828375138	1.1828663610652
CNN3	0.192896435682491	0.0871531913350062	0.0268767504129315	465.728524247095	0.296691475918891	0.139850734139204	2.1214867247216	0.0338808639346185	0.215454279439525	0.983842117094073	1.03953713405737
CNN3-DT	0.321522960516426	0.109999967470938	0.0034674681258874	53.7315019221781	0.499697226383544	0.18594571613409	2.68732852131532	0.00720260740717534	0.0986445284006215	1.4506257408312	1.6178128015497
ALG14	0.0406730654446753	0.0774915586951971	0.599672928404906	73.7120525575649	0.0838833940215388	0.136227470908564	0.615759754343832	0.538053093039752	0.790253438750794	0.431425914690849	0.433338859746007
TLCD4	-0.0597131666682657	0.0574849165233707	0.29891527801152	116.281720919544	-0.0632150588839459	0.101402845105213	-0.623405179789142	0.533018294980287	0.786165658033914	0.0671258664737901	0.0143189263386499
RWDD3-DT	0.0147686465261284	0.0912430423830499	0.871415691186781	60.684640685918	0.086819552278678	0.168473839383355	0.515329576368969	0.606322734614719	0.827451075430108	0.337419188246088	0.441702705952944
RWDD3	0.0145553714000176	0.0692001043118323	0.833404331594116	94.3982667316723	0.0489623719707229	0.130479113265886	0.375250649281689	0.70747406499257	0.879784575010973	0.336645216187467	0.333863956745826
PTBP2	-0.0201434769876889	0.0504515368086498	0.689698769106893	288.568925854544	-0.00919290722709355	0.0891735023699851	-0.10309012187221	0.917891444856084	0.969331808183498	0.21072364432793	0.168204694289731
DPYD	-0.476015062739339	0.254448224103286	0.0613764451443853	62.6834006519012	-0.683161039267257	0.382958424985081	-1.78390392976436	0.0744392772536596	0.31904449878809	-1.44362712842813	-1.75163930289768
SNX7	-0.098290290534053	0.0952482815466335	0.302101313638014	50.036980835898	-0.134721086950505	0.16688509328175	-0.807268548084504	0.41951178036604	0.70969607836848	-0.0728699057409741	-0.189370850996574
AGL	-0.12648918886028	0.069342259174964	0.0681326529268926	156.821635274529	-0.155067189040169	0.119585195003443	-1.2967089198266	0.194731359092302	0.503926261541697	-0.175203261657301	-0.247328104620364
SLC35A3	-0.233373270900935	0.199158851682423	0.241279523262307	33.0357419755166	-0.32399509980886	0.304212224308891	-1.06502985060811	0.286862421708099	0.600720286744101	-0.563083904465359	-0.728530731315708
MFSD14A	0.156209796492029	0.0575312473264865	0.00662324407798783	83.1636169714092	0.250466129715571	0.102494570615903	2.44370143911515	0.014537451437215	0.144000267081169	0.850706883858394	0.907861095966793
SASS6	-0.101124408803817	0.136619845573076	0.459185756708883	16.7072964939346	-0.140531726063023	0.222032688166427	-0.63293259755377	0.526777659583301	0.781357019685504	-0.0831548761058975	-0.205922851142665
TRMT13	-0.157099739622116	0.0778530817562238	0.0436016691057481	59.8876820523852	-0.20955034936656	0.137734360792538	-1.52140938659595	0.128157134791946	0.415251172264542	-0.286288466109851	-0.402527087076388
LRRC39	-0.434446722266431	0.19069966936176	0.0227163083660462	18.9137782222296	-0.249336982981156	0.273274428809717	-0.912405101593943	0.361555504961013	0.662735064582938	-1.29277627846749	-0.515862015067799
DBT	-0.00302771663900756	0.0734664759614921	0.967126711049566	87.0796269806011	0.0227800303392254	0.11728223302576	0.194232576849232	0.845993775930826	0.940987012080456	0.272836467860156	0.259281778414366
RTCA-AS1	-0.0150656136888586	0.112196634180422	0.893182227299409	47.3019663563609	0.0523969232587117	0.186728660725428	0.280604611285452	0.77901367879179	0.913319090374283	0.22915112990705	0.34364750934989
RTCA	-0.188676725366453	0.0755122594607445	0.012467660162902	34.5450233260736	-0.271817191701579	0.149048768878447	-1.82367954963286	0.0682005323157676	0.306124383305736	-0.400880847824797	-0.579898416368821
CDC14A	0.109518312889936	0.0598318718265207	0.0671850165090445	489.243996285625	0.187816509606799	0.102613421879389	1.83033082969944	0.0672004840118652	0.30389634537523	0.681264228530606	0.729399398189176
EXTL2	0.0602175997378281	0.12112733600908	0.619088257004399	51.1424061316321	0.0844796158168005	0.202131258517142	0.417944341892257	0.67598781144429	0.864514533908984	0.502352720444101	0.435037238022677
SLC30A7	0.0581156212266046	0.0604147404017253	0.336077533637863	83.1262133652251	0.110567058210546	0.0943017135644277	1.17248196274828	0.241003609646481	0.555943703667918	0.494724673680394	0.509349089430246
DPH5	-0.030629063843961	0.0886785968341305	0.729798114634198	41.2228220396819	-0.0304206591109012	0.141613291663148	-0.214814999027507	0.829911558347895	0.936542711433497	0.172671615509611	0.10773600134939
DPH5-DT	-0.117381716579806	0.0946166173700973	0.214752219645625	83.8314493674811	-0.162195526584514	0.156444583079681	-1.03676025971384	0.299847600498715	0.61176742303263	-0.142152388832635	-0.267633658242031
S1PR1	-0.157253926186657	0.0943674631537344	0.0956338012104151	74.9518182413956	-0.218530261414731	0.15394290724114	-1.41955394588215	0.155737581142825	0.455482345625299	-0.286848006713325	-0.42810697642333
COL11A1	0.0768434998857824	0.161477427352106	0.634161540327251	85.6543981168578	0.14300909436509	0.242236378819352	0.590370014042107	0.55494260940636	0.798228529645296	0.562687849057529	0.601762432742635
RNPC3-DT	0.201254945260003	0.118758871918906	0.0901414796166371	13.690385707036	0.297048867117535	0.240273597829221	1.23629424872835	0.216349208147335	0.528160467077436	1.01417501611836	1.04055518715921
RNPC3	0.0591625804980291	0.0560472381494877	0.291158210696672	410.203000845502	0.123684355086895	0.0969810362399741	1.27534577771313	0.202186881464539	0.511760868734243	0.498524072313387	0.546714600453967
AMY2B	-0.0179239527347689	0.0890574241013579	0.840493034234503	79.4728728945936	-0.022082914213224	0.156027477989727	-0.141532212772663	0.887449514049661	0.957549807846398	0.218778262728668	0.131486633954867
NTNG1	-0.605180281891342	0.576322786984089	0.293685122398894	72.5690308947039	-0.0958771959477296	0.636243403231891	-0.150692636592706	0.880218182050366	0.955122110240719	-1.91236566532333	-0.0787213893620346
VAV3	-0.228843099989405	0.135572942578871	0.0914169311273712	651.643587303356	-0.323713614046407	0.20847574107872	-1.55276394448299	0.120479539421128	0.403031682151752	-0.546643985895201	-0.727728900004038
VAV3-AS1	-0.46454810648813	0.200278667516097	0.0203674713683748	10.2276812600995	-0.614203295900662	0.338139286244997	-1.81642098651514	0.069305818317441	0.309549217566647	-1.40201372560095	-1.55520848759904
LINC02785	-0.242780108969495	0.224695518457655	0.279926318884769	9.40927166353027	-0.317276405245121	0.358853356340366	-0.884139439242669	0.376620945370095	0.674514037099825	-0.59722117099899	-0.70939207354552
SLC25A24	-0.114119735668308	0.298071654286506	0.701823516076645	22.6133648415183	-0.0547030783804692	0.385022930143926	-0.142077455906381	0.887018825097089	0.957519663375707	-0.130314711709691	0.0385658809005938
EEIG2	-0.43349089404136	0.288668311079119	0.133176670346224	10.5438785206306	-0.470582864811395	0.401266179869716	-1.17274489707601	0.240898121159692	0.555943703667918	-1.28930759296001	-1.14609593554775
PRPF38B	-0.0977831949508368	0.0791769010595718	0.216831810210024	85.7675868963205	-0.110938559211226	0.121722160496187	-0.911408068662251	0.362080403838947	0.663499533765933	-0.0710296638917883	-0.121624705522331
STXBP3	0.0118650710497229	0.0582472147883717	0.838586420747013	114.481521340955	0.0269510431601396	0.106572749621606	0.252888691113171	0.800354228681203	0.923774391137999	0.326882158777083	0.271163191712327
GPSM2	0.00556620983684126	0.0595867353697842	0.925575008205319	163.770055231708	0.0394243353535881	0.10499025648531	0.37550470561146	0.707285147483872	0.879784575010973	0.304023691084186	0.306694211658726
CLCC1	0.0682826940525721	0.0655924249537722	0.297868616419538	88.8110383013367	0.107868585409916	0.109119446288036	0.988536773960364	0.322889833681672	0.63289272076308	0.531620820121663	0.501662306388767
WDR47	-0.197719960204871	0.103876596303883	0.0569868060695057	63.4181730895055	-0.265118007700886	0.159369471663551	-1.66354324284003	0.0962037423338347	0.363682657271225	-0.433698603988485	-0.560815335762543
TAF13	-0.507267722065284	0.21770589298575	0.0198029973828314	14.8436784516437	-0.608406067702588	0.284531037212278	-2.13827663113138	0.0324942980545415	0.210166089568554	-1.55704253470161	-1.53869468935356
TMEM167B	0.150360738805893	0.156014370021434	0.335165205897623	16.9916953725719	0.251408982776145	0.249289774233206	1.00850098464511	0.313214015260674	0.624804216465883	0.829480746048119	0.910546876944439
SARS1	0.0897902285159565	0.160742749584338	0.576437591267886	35.0396646661263	0.172973871389683	0.255140799684007	0.677954570981636	0.497800497759144	0.76196481215652	0.609671322437816	0.687119135178375
CELSR2	0.102888941313174	0.328639023377708	0.754223037006385	15.6781061490754	0.18537158299838	0.495025254754292	0.374468941166224	0.708055459830515	0.880055744873373	0.657206343955898	0.722434858695998
PSRC1	0.509535559817739	0.312483390751487	0.102974652652098	18.8287020683336	0.749738576470004	0.485006195667981	1.54583298763311	0.122144907985641	0.40588525324421	2.13292048931647	2.33007256902417
SORT1	-0.108520676157357	0.0773546499703304	0.160647286581832	256.738094595875	-0.134195170614293	0.132298001432893	-1.01434011973615	0.310420486464018	0.622206236510791	-0.109995813322162	-0.187872742594858
PSMA5	-0.0450236457798638	0.0950930166850144	0.635878235561138	22.1134204869262	-0.0635308964089378	0.194119449689645	-0.327277336251004	0.7434581324621	0.897864016296395	0.120433905388027	0.0134192416983589
SYPL2	0.316746761792185	0.108378938896265	0.00347137820543055	24.0057499322697	0.483787739956397	0.190503195711775	2.53952558721562	0.011100292537031	0.126645135982082	1.4332929912209	1.5724935489568
CYB561D1	-0.213319034310584	0.132416963169863	0.107187447926991	20.4608495436571	-0.270039642390062	0.213196141954966	-1.26662537095584	0.205289276221519	0.516883794054344	-0.490307397139118	-0.574834946431317
GNAI3	0.0259662647213149	0.0574593260278151	0.651336068243172	55.4447184110417	0.0641607466993668	0.122831842512747	0.522346204264652	0.601429304483684	0.825037635637874	0.378055167528916	0.377157559369834
AMPD2	-0.338651529637741	0.0914868368736885	0.000214208609040081	31.036292914952	-0.450556644740575	0.170177946682172	-2.64756188169343	0.00810745200108511	0.105655318816738	-0.945137039908045	-1.08904988757967
GSTM4	-0.0583966714638634	0.0893492074969219	0.513383756964971	21.6420212385423	-0.081549802484958	0.170992179806397	-0.476921240359011	0.633418206370671	0.842458595542786	0.0719034067434727	-0.0379088360272354
GSTM2	-0.123280152404766	0.122412207065	0.313891358323914	55.199458877648	-0.10260116841138	0.196710910451034	-0.521583516522434	0.601960342530249	0.825306074076291	-0.163557719127534	-0.0978750815885726
GSTM5	-0.420878681313507	0.215268087949018	0.0505668595607061	50.783787497368	-0.570147117158894	0.324775789458664	-1.75550991072707	0.0791721269378166	0.330914749310405	-1.24353807249717	-1.4297114703434
GSTM3	-0.270141872563004	0.138078670367267	0.0504139929414175	50.4688263515539	-0.310158833514948	0.196126335305465	-1.58142369321223	0.113781193599146	0.393722606084785	-0.696516578213842	-0.689117187076691
CSF1	0.0321256012203116	0.100310807753343	0.748770774913199	82.9455785147815	0.056215085162707	0.171773076553784	0.327263656741372	0.743468477993982	0.897864016296395	0.40040730224242	0.354523802846862
AHCYL1	0.211257681502061	0.113160752909727	0.0619181806249198	1398.13172180206	0.333254058167442	0.174701995042935	1.90755725534526	0.056448464249412	0.280306034136003	1.05047478769644	1.14368813276864
STRIP1	-0.0542333891537111	0.0677579648563899	0.423479815432451	64.92595899994	-0.0462844621459705	0.118202675679626	-0.391568650031399	0.695376955456927	0.874991487707074	0.0870118923834494	0.0625468810014469
KCNC4	-0.141319748994926	0.140367619007086	0.314039009526869	27.832131026535	-0.182409718203983	0.221477861626257	-0.823602489497567	0.410165460972757	0.701763903958535	-0.229023129764899	-0.325215155932668
RBM15-AS1	0.180712088482525	0.184016986095248	0.326080015492104	15.9384584671351	0.291271995660267	0.291672368892985	0.99862731861013	0.317975261218006	0.628506979101996	0.939625313863057	1.02409937647245
RBM15	-0.0237386567450111	0.098159379992169	0.808905782897118	15.9738494689872	-0.0480113745276271	0.176405964315172	-0.272164122760887	0.785495826782746	0.916806765843959	0.197676793864731	0.0576276537976975
LAMTOR5-AS1	-0.0438602211842392	0.0855585583073595	0.608207404424484	41.0639733199919	-0.0575433278081877	0.15331685078181	-0.375322917962092	0.707420323820764	0.879784575010973	0.124655954840049	0.0304752375079841
SLC16A4-AS1	-0.0443220181281584	0.160254442331823	0.782108160859197	10.8273940422693	-0.0463683550886411	0.294251136376917	-0.157580887059842	0.874787065299502	0.95360159802537	0.122980101036243	0.0623079062565951
LAMTOR5	-0.12277080059257	0.155541362728935	0.429929161938186	19.3244555577057	-0.153041377658866	0.246140328944747	-0.621764740117903	0.534096574636979	0.787085489637051	-0.161709289459075	-0.241557443316163
KCNA2	-0.288944243574069	0.11799794079516	0.0143363748437199	95.681318561291	-0.389665796439439	0.182278309551729	-2.13775186635059	0.0325368874951724	0.210166089568554	-0.764750085157498	-0.915598170744461
LRIF1	0.0824780889861979	0.0680412575900279	0.225444400369708	44.7739494646192	0.171148999392525	0.134738210539728	1.27023357893016	0.204001439881627	0.514920557485829	0.583135683763142	0.681920863356866
DRAM2	-0.0706176809782688	0.102031271101694	0.488863218250861	36.4645394566494	-0.0990489861869343	0.181320180536469	-0.546265649492956	0.584883344898008	0.817221492252741	0.0275535565533581	-0.0877564492730154
CEPT1	-0.0812817762365094	0.0771224033473429	0.291914006816345	59.1648161350016	-0.10842421057136	0.131850412295831	-0.822327429117857	0.410890569819103	0.702516112494659	-0.0111462764316826	-0.114462412657724
CHI3L2	0.804723433337549	0.413798295527659	0.0518082179494065	36.5383701863044	1.10492057055742	0.723923935732329	1.52629373891287	0.126936727242909	0.413325331760783	3.20415261241649	3.34183260164414
WDR77	0.0524621416234339	0.127777019022827	0.681383670108767	9.49050879113702	0.119638359195656	0.256929054335044	0.465647450831479	0.641467872220899	0.847007422221071	0.474208285639132	0.535189306370807
ATP5PB	0.0208146579039955	0.0772102876971855	0.78748031383833	44.1165766830773	0.0562820792927488	0.130015224861518	0.432888374055392	0.665095866488526	0.858816211441428	0.359360067887828	0.354714640176245
RAP1A	-0.0324324455223758	0.0850864778118123	0.703076822505426	101.693806919546	-0.0274804516246469	0.149041534926999	-0.184381163533419	0.853714445806194	0.944860249653285	0.166127171928332	0.116111382060468
KCND3	0.198347809433106	0.139025101922275	0.153664940940484	286.13484319446	0.317225781994953	0.210728416413012	1.50537733540983	0.132227092674701	0.421042729111659	1.00362506619374	1.09803049951843
LINC02884	0.215386771908051	0.12679877967746	0.0893851126722939	197.096655044265	0.315261966634791	0.20078744973902	1.57012784934797	0.116385370743409	0.398030722978892	1.06545919145713	1.09243643809096
CTTNBP2NL	0.410681818900317	0.0841418548409657	1.05642001203397e-06	56.7711029088974	0.604598688884595	0.141536288746888	4.27168674717628	1.93999967029403e-05	0.00422979323932752	1.77418182740378	1.91663174194854
WNT2B	0.195723623471925	0.250328754490039	0.434293136971695	9.86149593318951	0.323534468360262	0.38701539145393	0.835973130538337	0.403170019184391	0.695633334506532	0.994101936855518	1.11600122108937
ST7L	0.0919946753062332	0.0593429446112788	0.121088495795272	118.745822680683	0.162030618512786	0.110156936406355	1.47090708763973	0.141316245636452	0.43266892325368	0.617671224965148	0.655946536138987
CAPZA1	0.0588853831147921	0.0453653271614012	0.194278332900698	191.95389934403	0.116300398342757	0.0747951621695849	1.55491872695009	0.119965426708438	0.403017073532147	0.497518127394912	0.525680898181111
MOV10	-0.159406730965976	0.0901622102465816	0.0770610088841284	75.8678564626641	-0.189006258317178	0.143653925301321	-1.31570549096189	0.188272910520036	0.498107539012909	-0.294660501199876	-0.344005848454267
RHOC	0.156609845863571	0.0965791065918344	0.104895308535122	34.322234719601	0.198592660477382	0.1774495115296	1.11915022343837	0.263076056755323	0.576723833667246	0.852158656698898	0.760095995814716
SLC16A1	-0.673818422086546	0.184645413075101	0.000263000688118775	15.2596817676808	-0.949349106125862	0.294356087043335	-3.22517232669321	0.00125896862566546	0.0406958743870165	-2.16145239022909	-2.50989408971445
SLC16A1-AS1	-0.235783460818942	0.0849856873203227	0.00553052940955133	154.234091546929	-0.316317537187056	0.155361753214472	-2.03600648578153	0.0417497040020165	0.23750814042756	-0.571830445548347	-0.70666067275985
LRIG2-DT	-0.129034962909394	0.0904272609592125	0.153594999349068	28.7814029081405	-0.112277718469865	0.163460818170056	-0.686878480891106	0.492159308537385	0.758329613267283	-0.184441835407119	-0.125439391620608
LRIG2	-0.0788154829496467	0.0517050056039657	0.127426336458235	72.7299427119382	-0.112213340048291	0.100819666531397	-1.11301042652572	0.265703951511665	0.579285457716343	-0.00219613711067821	-0.125256005314442
MAGI3	-0.0878618222825015	0.0520868725211494	0.0916355905242721	308.692435585541	-0.0887733417193387	0.0953981590109613	-0.930556130639152	0.352083216146907	0.654880301067886	-0.0350251594355637	-0.0584855781286661
PHTF1	-0.0521268142442443	0.0891908784309538	0.558923588259219	59.6201465916895	-0.0585463873960378	0.160484625952419	-0.364809943934416	0.7152532817496	0.883653778306107	0.0946566194036668	0.0276179541484194
RSBN1	-0.0825698711842942	0.0563542534845496	0.142868203735767	64.9758643553204	-0.125719571496246	0.104146729413694	-1.20713892989246	0.227378644609885	0.540108431044859	-0.0158207526193953	-0.163729422880178
AP4B1	-0.0108697040160042	0.098776614261395	0.912375039640442	14.9040265250971	0.0731336084880204	0.204877630140761	0.356962389880115	0.721119961834756	0.887249388098857	0.244378019730105	0.402717365573716
HIPK1	0.0473232699609947	0.0731959359595689	0.517937046294199	52.0842205811671	0.0879936330990534	0.125997394265102	0.698376610185386	0.484941699967333	0.75430367318154	0.455559401673633	0.445047154908397
TRIM33	-0.120544974721337	0.0589146700528974	0.0407470867887793	181.25156584144	-0.142910327192242	0.0889139796486391	-1.60728749018973	0.107991317236486	0.384217137301379	-0.153631802585172	-0.212698458003795
BCAS2	0.00362947749797091	0.129475515114448	0.977636506532774	28.0934552790676	0.0273740170809275	0.204312607722349	0.13398104691673	0.89341756166563	0.9598797779006	0.296995320065736	0.272368061652295
DENND2C	0.000375664841928022	0.136689984344525	0.997807178034863	10.4331837168049	0.0191942148942073	0.238741807511106	0.0803973761207048	0.935921213703584	0.976777398119033	0.285187285412616	0.249067339585781
NRAS	0.0948972491136991	0.118942008187698	0.424960626215735	11.4458450570133	0.189844881790732	0.236691320449259	0.802077919166581	0.422507886870188	0.711584604887835	0.628204619393418	0.735177354113585
CSDE1	-0.0717196013251386	0.042861657779388	0.0942719738704779	101.663815208468	-0.0745955148799806	0.0839096411050054	-0.888998140113971	0.374004079368458	0.672313734097261	0.0235547050470641	-0.0180990754785941
SIKE1	-0.299232913157913	0.0957558256655691	0.00177830576628984	23.6783298612236	-0.384192662111594	0.173353845934851	-2.21623385417119	0.0266754904505384	0.190615185327659	-0.80208750430943	-0.900007575899411
VANGL1	-0.180512727361167	0.192690502788824	0.348860739508678	9.34976859688571	-0.270846538149953	0.311925926510846	-0.868304027111819	0.385227918159611	0.680676268373637	-0.371253828218929	-0.57713344380432
SLC22A15	-0.227628768171641	0.123019143331305	0.0642627735775418	109.382875601038	-0.289844011867377	0.186494859991818	-1.55416622141807	0.120144772524771	0.403017073532147	-0.542237194939393	-0.631249037916638
ATP1A1-AS1	-0.0685619844948421	0.055679078093127	0.218181570477152	85.5917792991682	-0.0483292358071194	0.0969554591447087	-0.498468433169779	0.618153913207914	0.834587394621559	0.035013646570378	0.0567222043552671
CD58	-0.102400460133078	0.118868755838397	0.388985753484585	22.2612696694918	-0.141029628150827	0.207951747139269	-0.678184386959619	0.497654790660939	0.76183655126684	-0.0877856461925186	-0.207341159055183
PTGFRN	0.133654104718969	0.12445358561322	0.282855260950056	55.5185801276423	0.233955783996421	0.189227336350613	1.23637413340181	0.216319526422105	0.528160467077436	0.768852635247388	0.860830254872797
TTF2	-0.187140832210475	0.112763033736759	0.0969961954684282	43.7470030237784	-0.196602499727591	0.186275697957699	-1.05543826641432	0.291224929445484	0.603854063376726	-0.395307115859747	-0.365644258016485
MAN1A2	-0.11124335333412	0.0826757839788144	0.178451775695675	113.983185239213	-0.132514941859259	0.132307600846385	-1.00156711338991	0.316552710980393	0.62774876851148	-0.119876365723596	-0.183086496872095
WDR3	0.183050664139996	0.154102106707872	0.234891292565673	13.468215914017	0.30414486268456	0.289526345579871	1.0504911464116	0.29349235939982	0.606757977556248	0.948111967927505	1.06076861246195
WARS2	0.172106983178135	0.0783032480890309	0.027952342440689	55.6884923773031	0.274868268836262	0.135818046653711	2.02379783547529	0.0429909570326909	0.241368030072901	0.908397522847102	0.97737224654238
WARS2-AS1	-0.102162472178116	0.0937837766442493	0.276003730872687	152.272611465474	-0.137930886480849	0.147906599523222	-0.932553969366276	0.351050309123619	0.654595249850906	-0.0869219916689571	-0.198514182954796
PHGDH	-0.000963905326215615	0.111230338418196	0.993085739350272	59.2079193704432	0.0253461383655759	0.177510807486229	0.142786451847684	0.886458837296925	0.957335088023404	0.280326006464565	0.266591511406652
NOTCH2	-0.042931960907584	0.0512423169713359	0.402130457139864	466.740196034809	-0.0443224646608152	0.0902730553990676	-0.490982214625173	0.623439026805996	0.835848466424906	0.128024596698855	0.0681357640885003
SEC22B	-0.144128213754537	0.0826172368873271	0.0810667876958058	38.8616116657368	-0.157253313151152	0.144693888181609	-1.0867999687297	0.277125221593187	0.590174083022528	-0.239215003947319	-0.253555427622822
ENSG00000290569	0.0885753392213801	0.218943221661804	0.685802075829105	42.9495465885701	0.190873943452275	0.332679526739128	0.57374718944442	0.56613889022615	0.805226550602975	0.605262508407475	0.738108706146015
NBPF8	0.118538807311628	0.0911505622755765	0.193439046601532	26.48941770199	0.189260005863496	0.174764598593761	1.08294246882018	0.278833959886825	0.591771341352712	0.71399946008175	0.733511295312549
ENSG00000290999	-0.164387664569412	0.11604602780786	0.156607820207923	73.6149920053879	-0.200292389604759	0.188028614091343	-1.06522292137652	0.286775063383309	0.600641217860701	-0.312736230447847	-0.376155159933346
NBPF26	0.180439086181297	0.179399158444405	0.314513362623842	107.390928118149	0.297322632218334	0.270677464717545	1.09843880992677	0.272012923334695	0.585775117541725	0.938634592830826	1.0413350256418
LINC00623	0.188416852765402	0.245906577326805	0.443549486277382	26.1526398841752	0.316575963374523	0.358112783326338	0.884011903830968	0.37668978694271	0.674514037099825	0.967585781555432	1.0961794470452
SRGAP2C	-0.206645798700541	0.349274853019842	0.55409010108661	10.3677464346912	-0.229672145804883	0.505306731018357	-0.454520258105447	0.649454414511417	0.850857880937161	-0.466090330681566	-0.459845390818441
NBPF15	-0.171121064896055	0.208652406712411	0.412144824849512	18.0804039866286	-0.131864228518092	0.301312988491182	-0.437632075465444	0.661653015599705	0.857285496151876	-0.337171633710129	-0.181232895726078
NBPF20	-0.0831753445996293	0.116304318291162	0.474514706828153	21.8401830968673	-0.0943901080074089	0.193945256295086	-0.486684283031883	0.626482084928638	0.837919788592054	-0.0180180060649931	-0.0744853183672947
GPR89A	-0.0499682714682203	0.0950418545100352	0.599061798378908	24.1769970894254	-0.11042356856559	0.171170835570393	-0.645107375900951	0.518857604309725	0.775904041459603	0.102489936989483	-0.120157719692243
RNF115	-0.00133603901738915	0.037107589116899	0.971278796048898	244.11100265643	0.0359682114711402	0.0825694336665363	0.435611701254981	0.663118479605699	0.858108211440199	0.27897553918649	0.296849208054226
POLR3C	-0.108425102296444	0.0893208781722825	0.224792376668814	32.7483026257866	-0.128745375139701	0.153637430408381	-0.83798183032276	0.402040908198457	0.694573994963156	-0.109648977292898	-0.172348630058373
PIAS3	-0.112915638883611	0.0986591780452945	0.252415457290903	21.2791342768369	-0.132550575815538	0.175477433970032	-0.755371062914988	0.450026370812871	0.731616471634029	-0.125945063526964	-0.183188002616664
ANKRD35	0.0345773188881626	0.194854810670649	0.859153594913809	18.2314340590114	0.0681384140870067	0.295466726331752	0.230612816992802	0.817615609464935	0.931293166200687	0.409304546872619	0.388488215069907
PEX11B	-0.222550014254481	0.156770734820073	0.155727363031808	13.0542309954556	-0.180866646376626	0.233008389883934	-0.77622375085601	0.437616884836273	0.722802116498031	-0.523806477320441	-0.320819611033517
RBM8A	-0.345108773960257	0.113424054080064	0.00234511258941013	15.5965687136565	-0.474999229338108	0.20250729510995	-2.34559070615313	0.0189969555972591	0.165263993271974	-0.968570277400166	-1.15867624984293
LIX1L-AS1	0.378598388248967	0.145175898211104	0.00911102637817235	9.72954314751218	0.60862942493023	0.273451760095074	2.22572867959827	0.0260323605262871	0.188813271996031	1.65775156513329	1.92811356732511
LIX1L	-0.115713332103015	0.131514774288683	0.378940335392413	22.3686666837904	-0.142792447587842	0.203251488108064	-0.702540723893361	0.482342014236401	0.752636762837659	-0.136097847960379	-0.212362669944777
POLR3GL	-0.264118095725898	0.121613079197413	0.0298714898886833	23.9300276030217	-0.377565783607441	0.194734297349403	-1.93887665781849	0.0525163588732568	0.268596271830386	-0.67465638736877	-0.881130462410713
TXNIP	-0.366946411011466	0.190998565100948	0.0547065194634956	152.883821514544	-0.493233130413812	0.287858019487472	-1.71345975106759	0.0866279919200716	0.344301498894212	-1.04781871678528	-1.21061675542667
LINC01719	0.131236859670671	0.118980894972922	0.270023761589892	28.3368795899693	0.218942966330125	0.21014480432112	1.04186714031512	0.297473280645392	0.609763238104538	0.760080491208188	0.818065224143137
NBPF10	-0.0603231886800367	0.0947837855677835	0.524496577248076	56.3977558285041	-0.0398731110551244	0.157795643472195	-0.252688288331296	0.800509098809887	0.923779842526087	0.0649121062436862	0.0808100500156284
NOTCH2NLA	-0.0119007333707585	0.082634174964489	0.88548697485507	122.645601017824	0.0210406546910594	0.145096577692927	0.145011378115261	0.884701888312096	0.956940579821609	0.240636430512695	0.254327048749512
ENSG00000291242	-0.103495388912239	0.122147034815377	0.396826985437786	73.2072753540039	-0.120295394092572	0.184575163139475	-0.651742043980587	0.514567594914244	0.772817885870574	-0.0917591254102058	-0.148278285158577
ENSG00000289321	0.00567974437629025	0.213984070558711	0.978824366373503	20.5669194443715	0.0505927545571951	0.331844372405387	0.152459281410956	0.878824703675267	0.954505966931698	0.304435706131718	0.338508212272096
ENSG00000290557	-0.342501473498186	0.186757902352406	0.0666639455680864	14.4729543732035	-0.433367172864116	0.281818825950899	-1.53775096962337	0.124109515992263	0.408442790661888	-0.959108425271082	-1.04008450950319
NBPF12	-0.00158328243820735	0.0938029891050508	0.986533300866935	76.8492951150258	0.0331264352646807	0.151915532373121	0.218058250839806	0.827383725647227	0.935794886369663	0.278078296723758	0.28875421552868
PRKAB2	-0.261119698286123	0.106269660967776	0.0140047130473577	40.907971514456	-0.354195803400948	0.175394928524927	-2.01941872766641	0.0434437166677922	0.243099105774072	-0.663775250494793	-0.814559486602097
ENSG00000237188	-0.0828689612717161	0.0870266069700646	0.340982590833976	77.9401556676938	-0.129348046459388	0.144940709144905	-0.892420405712733	0.37216763768864	0.671779783153692	-0.0169061458150125	-0.174065380243393
FMO5	-0.290871930303151	0.171452400143225	0.0897879927717503	24.9765389432932	-0.278468669566416	0.239492514663777	-1.1627447728684	0.244933070216707	0.560308873213715	-0.77174562980113	-0.598845602807112
BCL9	0.0168698498286209	0.061348532974693	0.783328720667792	112.110919204699	0.0617838817360341	0.104909268796202	0.588926816905535	0.555910367477018	0.798561413939377	0.345044421789575	0.370386898095144
ACP6	-0.0155147079065817	0.0673681949889399	0.817860822016606	148.872582827799	-0.00185094179639839	0.118116218506178	-0.0156705134977004	0.987497250928675	0.995959153821107	0.227521374095651	0.189118781454371
GPR89B	-0.0553223582276238	0.10203697798284	0.587694852571171	30.9022144066513	-0.0465637722079109	0.17330732295067	-0.268677465066867	0.788177894602433	0.917861320838917	0.083060040841826	0.0617512473204491
NBPF11	-0.170740526717226	0.125489347295979	0.173640835129554	53.3484666895839	-0.189747466829241	0.198716910569363	-0.954863208599492	0.339646877431111	0.645260896524597	-0.335790666679314	-0.346117231240632
ENSG00000227733	0.0693572379559373	0.15279537279831	0.649884701092353	34.4854848820803	0.121496751143422	0.247293146282002	0.491306584796622	0.623209623273954	0.835814105110192	0.535520322947577	0.540483062048157
LINC01138	0.337269210835	0.0793119440106934	2.11454742512965e-05	539.035148215505	0.508389679799943	0.127168949989226	3.99775007848232	6.3947416184717e-05	0.00779082134804894	1.50776863412996	1.64257384546106
ENSG00000291232	0.101564213539199	0.123678991828528	0.411536844117549	23.7928110298016	0.233718635904729	0.20927193871716	1.11681784637457	0.2640722166469	0.57756996548882	0.652398927821475	0.860154722427513
NBPF14	-0.0285721818204845	0.122669854774472	0.815824038953803	119.648338244155	-0.00594387904942332	0.197788481143435	-0.0300516946945604	0.976025825361801	0.991721514112882	0.180136007832716	0.177459771714105
NOTCH2NLB	-0.28321738899032	0.153201627274306	0.0645072354272026	9.27250285095491	-0.413623399029405	0.291050699722553	-1.42113865186958	0.155276455236372	0.455138801791892	-0.743967420472519	-0.983843028821234
PDE4DIP	-0.102712477149128	0.0766717854088296	0.180362894118644	555.146383016511	-0.116419814148048	0.125265212469406	-0.92938663379094	0.352688752224776	0.655230991052925	-0.08891795100762	-0.137238432473569
NBPF9	0.126676161227946	0.0951092402125329	0.182892483707678	51.7866722246359	0.231627804340094	0.160142379153864	1.44638668142646	0.148068775347262	0.443737525730164	0.743529788710269	0.854198846715196
ENSG00000274265	0.202359906766665	0.105986845330837	0.0562243475359838	151.829539389184	0.321282804307517	0.173680114841542	1.84985370720558	0.0643346375883616	0.29758124080113	1.01818490394543	1.1095872031116
ENSG00000291233	-0.228961793534687	0.151787301880511	0.131442363365663	26.2997095261006	-0.150745793985019	0.238454873441477	-0.63217745064043	0.527270930239301	0.781532376246628	-0.547074722893284	-0.235018317314856
NOTCH2NLC	0.0680520875401589	0.0906453308220853	0.452802425582168	146.364046378896	0.130259602506207	0.15370647136488	0.847456852984329	0.396740526897724	0.690605769341702	0.530783952736334	0.565444639290931
NBPF19	0.133061165483972	0.131783261559469	0.312640474266881	129.238733360126	0.213748281570108	0.206083767383433	1.03719125617698	0.299646732258749	0.61167104187855	0.766700868143948	0.803267811803165
LINC00869	0.125086182225677	0.118122115871067	0.28961959166715	45.0719872736325	0.205697820320717	0.183694011475343	1.11978511802671	0.262805342541962	0.57645011112964	0.737759780064674	0.780335526180923
SF3B4	-0.0192438986856592	0.119745611789417	0.872324566271962	10.4046583234144	0.019700929225268	0.23550555337296	0.0836537777691741	0.933331708263266	0.97550723436503	0.213988199754571	0.250510749771706
OTUD7B	0.0801101306579852	0.0930423657099316	0.389234173029136	384.985271183534	0.14585520283223	0.158819050407882	0.918373472562906	0.358423373802986	0.660041845951174	0.574542400451409	0.609869766006958
ENSG00000285184	-0.0705125450104226	0.0842093054000832	0.402396641782714	73.0219946909342	-0.0686757535667583	0.138187210657636	-0.496976190777199	0.619205841320293	0.834699063698562	0.02793509331741	-0.00123623333267667
PLEKHO1	0.0786892491172094	0.0948627849842251	0.406818144276451	120.848350176882	0.144614615226577	0.149425601480306	0.967803467370595	0.333142531804354	0.640999930204274	0.56938604381843	0.606335867956783
ANP32E	-0.0364838420798198	0.0831103781753892	0.660675607328673	35.2132229568583	0.00047286518229798	0.152602133987187	0.00309868001149764	0.997527615016523	0.998907658103704	0.15142471791489	0.19573830345635
APH1A	-0.110894116823624	0.089785128297038	0.216791196955496	33.0722694797921	-0.20382022463291	0.166925699075903	-1.22102363962682	0.222077069392167	0.534828116573146	-0.118608991951962	-0.3862044376067
C1orf54	-0.35465073305327	0.160005738612301	0.0266581272593928	87.0250187455203	-0.461267269059134	0.237169998607198	-1.94488034645177	0.0517893809706231	0.266837991643998	-1.00319789599391	-1.11955982837148
CIART	-0.434231681573192	0.239149569516174	0.0694113930654578	10.8035245496258	-0.638724842241147	0.353590937353764	-1.80639483302738	0.0708566880974837	0.311723828044168	-1.29199589919369	-1.62505977774985
MRPS21	-0.293057162786694	0.0783108020026125	0.00018239325188561	53.2931233641018	-0.336269065294281	0.143143080078948	-2.34918142818234	0.0188147366483953	0.164626401612402	-0.779675803913297	-0.763493955596865
PRPF3	-0.121816746469548	0.059672355450876	0.0412084214801549	99.5151297417115	-0.127899881934097	0.0996901650313407	-1.28297392118759	0.199501212820996	0.508953713346863	-0.158247042139865	-0.169940185239881
RPRD2	-0.0684060587764248	0.0567259581969308	0.227854515744506	243.414131464118	-0.0631657113117925	0.0898672891917607	-0.702877675290819	0.482131984896637	0.752602723236136	0.0355794985357531	0.0144594962494077
TARS2	-0.133563339689297	0.11373000322795	0.240238985458883	21.6105706220734	-0.130893058840318	0.197996428050327	-0.661087980875331	0.508555892728957	0.768554985132638	-0.200875243101988	-0.178466452941194
FALEC	-0.434854670914909	0.283369183798846	0.124885303374344	10.7487664825622	-0.436886753244386	0.364798671269351	-1.19761059360276	0.231068650026111	0.54500665872557	-1.29425671765902	-1.05011027325144
ADAMTSL4	0.000447134744410214	0.159066181721795	0.997757150920051	12.5580104914121	0.020757462464314	0.306888503855068	0.0676384491551922	0.946073447468969	0.980895510306614	0.285446648558063	0.253520356458407
MCL1	0.0544101807037207	0.0887585345154311	0.539867407351753	177.067107292503	0.103119406097971	0.143775385550873	0.717225731670762	0.473234824470579	0.746401723867054	0.481277688643309	0.488133946574477
ENSA	0.147297627930881	0.0936869800861416	0.115896856030333	303.210789474432	0.238099487414518	0.144614619170036	1.6464413403085	0.0996729277395537	0.369502352059364	0.81836476514144	0.872633875482091
ENSG00000288880	0.208165768560367	0.13131991747862	0.112925336409519	29.0168598798248	0.345379068521024	0.213236935708947	1.61969626590602	0.105297538736024	0.380114489228086	1.03925428454543	1.17822704824034
GOLPH3L	-0.286798488705905	0.0989799711737472	0.00376101010876388	36.9609524695569	-0.43289516863532	0.174120261797264	-2.48618491706243	0.0129120852900868	0.136933575038078	-0.756963174687	-1.03873997340094
ARNT	-0.0902718357756219	0.0680483301268164	0.184646283771904	85.8597039774424	-0.131688043278168	0.121105044262193	-1.08738693817793	0.276865841291023	0.590107795376681	-0.0437710602754295	-0.180731020104398
SETDB1	0.00810112985077016	0.075102103772524	0.914100230999263	61.2141036678223	0.045669190479515	0.131770849389914	0.346580375636635	0.728906591119273	0.890870673037629	0.313222875712031	0.324483105609133
CERS2	0.0261306495600751	0.0891939022931957	0.769549264589296	27.2556712505019	0.0537937922137855	0.176352271916316	0.305036003388219	0.760338731468712	0.905900513686638	0.378651717508191	0.347626585437861
MINDY1	-0.16897274249741	0.0946277574530427	0.0741547688697531	19.2134453427604	-0.208836218800279	0.18487982135163	-1.12957821612714	0.2586539943713	0.571612320534994	-0.329375405712133	-0.400492837657602
PRUNE1	-0.416271331735201	0.127211588074523	0.0010668565490697	16.3579387886108	-0.606865125059179	0.221938757936347	-2.73438100988756	0.00624976796010932	0.0919897066377335	-1.22681807376625	-1.53430520957949
C1orf56	-0.103213159001777	0.148772980947125	0.487830978695801	15.6974475681514	-0.109413284672436	0.247311984542834	-0.442409957910819	0.658192574459637	0.855253743354006	-0.0907349175300453	-0.117279857408378
CDC42SE1	0.229277369993365	0.076177530765491	0.00261439676469344	59.1121025177653	0.356663021011888	0.122757368471025	2.9054306511635	0.00366748109906887	0.0680669003379222	1.11586795215801	1.210370153269
GABPB2	0.12050330635084	0.0563796162653541	0.0325690541349129	101.151420528717	0.212982776930126	0.111632523178867	1.90789181203821	0.0564052007823394	0.280204277604637	0.72112859601647	0.801087219846333
SCNM1	-0.0469475939855892	0.163119198048326	0.773490973335707	13.2138131242157	-0.0608371788357134	0.270925785078419	-0.22455292994022	0.822327086130913	0.933831569746455	0.113451927786514	0.0210924791516174
VPS72	-0.174785085382686	0.126007628241105	0.165411503711146	14.3707162236069	-0.271252191797084	0.221023582567972	-1.22725452481372	0.219726941815194	0.532651697997629	-0.350468306090922	-0.578288975768457
PIP5K1A	0.0334950659649513	0.0623268504480725	0.590984511940532	184.942501781534	0.0873425917234353	0.100381913088015	0.870102880454701	0.38424418370098	0.680207837784572	0.405377068135641	0.443192619333967
PSMD4	-0.503152150907785	0.104676166306496	1.53403705915417e-06	38.3294846672756	-0.707096011460574	0.181293337782088	-3.90028679548332	9.60788047541355e-05	0.00973879394064371	-1.54210719207982	-1.81981969675264
ZNF687	0.101447971126969	0.15972516248187	0.525336574433734	8.99938621428666	0.158386117506067	0.278210530362669	0.56930310042398	0.569150463127227	0.806657043167534	0.651977085946458	0.645564927502222
PI4KB	0.0321684978531445	0.0716053026749323	0.653253179477036	73.732407969907	0.084040976628068	0.116800790347407	0.719524040702983	0.47181809510485	0.746180581782349	0.400562973444342	0.43378774450305
SELENBP1	0.063048146019853	0.119092391776058	0.596524307059952	57.2004569869794	0.129117794750119	0.198598151386889	0.650146005128644	0.515597914845305	0.773616917713874	0.512624728122028	0.562192122350951
PSMB4	0.0638192358902894	0.220109238396455	0.771859486685709	18.5710920160742	0.115186939226978	0.359051302131663	0.32080913937123	0.74835503297941	0.900587413163407	0.515423001063119	0.522509134268372
POGZ	-0.0458067899433042	0.0405030195283515	0.258077175926936	507.127959091498	-0.0411716952478904	0.0768491559372913	-0.535746876406637	0.592133501522205	0.821443374997828	0.117591887608325	0.077110944748177
THEM4	0.0474175119826298	0.0969255543860298	0.624688929453257	52.4133505268601	0.0914188611936588	0.159463229569964	0.573291168379033	0.566447564169949	0.805423766710333	0.455901404479228	0.454804149762917
S100A10	0.267215888030006	0.289565427277306	0.356102599636412	15.9589202864355	0.421379836542252	0.469250028482989	0.897985745263578	0.369193149115152	0.668956183260867	1.25354623392161	1.39472039760021
FLG-AS1	-0.351169895235122	0.192707130498305	0.0684097211193369	94.6401472449218	-0.484246492300619	0.295058921862124	-1.64118573078397	0.100758866818862	0.371542659935898	-0.990565990619074	-1.18501770642671
S100A6	0.294502055158186	0.157434777528735	0.0613965267743204	51.7793130342307	0.434783067391217	0.251275529085527	1.73030405695904	0.0835759651016643	0.339419271667081	1.35256730275973	1.43290041096436
ENSG00000285867	-0.0549715310948203	0.10956596108855	0.615863870486576	32.923906703227	-0.0340563918182246	0.175557183553484	-0.193990306342829	0.846183472144286	0.940987012080456	0.0843331869566474	0.0973793698089584
S100A16	-0.0367847145530711	0.10353806310379	0.72238192441033	40.3315606506493	-0.0438996013929876	0.198679475815855	-0.220956901626193	0.825125991075212	0.93491485452859	0.150332856469295	0.0693403188259956
S100A13	0.0653560056498107	0.129680526731453	0.614277524263388	80.1953698206082	0.124893318556828	0.206454918785045	0.604942324899819	0.545217319273236	0.794048938703754	0.520999914208562	0.550158415005768
S100A1	0.0822401613746568	0.195563866024498	0.674099480612233	66.1982181544262	0.138802282121486	0.282682240041379	0.491018756966011	0.62341318122806	0.835848466424906	0.5822722482249	0.589779042357796
CHTOP	0.0508881841635233	0.0674629738125456	0.450661422680656	55.7690139875215	0.0955192544800186	0.119097487212189	0.802025774984132	0.422538048714303	0.711584604887835	0.46849641891729	0.466484398520519
SNAPIN	0.0410040930098543	0.151033754028342	0.786014499780531	13.9303848757078	0.132014395713074	0.234313163442553	0.56341006955608	0.573155681955204	0.809629280961863	0.432627208487992	0.570443286918839
ILF2	0.141106114926603	0.121992359625423	0.247403149314516	14.5679423279347	0.176313123668431	0.237342636689956	0.742863255112275	0.457564474133751	0.737243793926385	0.795895862399304	0.696631222082311
INTS3	0.0148358196244607	0.0634196682685361	0.815038629466353	157.30371688937	0.0468826417150311	0.107364254034185	0.436669002516457	0.662351412439754	0.857738805522119	0.33766295835725	0.327939703865987
SLC27A3	-0.00279346159761287	0.134958141085536	0.983485985226274	25.840261294105	-0.0262746460314817	0.229509615581733	-0.114481678533965	0.908855969317334	0.966174747511861	0.273686575699438	0.119546201185826
GATAD2B	-0.190751065603761	0.0588807646609334	0.00119690782308278	170.787965771164	-0.241296470064373	0.105828979699165	-2.28006044044169	0.0226041040516754	0.17671124546116	-0.408408595729706	-0.49295806794664
DENND4B	-0.0805209021799118	0.0868807095066223	0.354031218138897	39.5131822447368	-0.17186411463922	0.165418243959475	-1.03896710861787	0.298820033560102	0.611224212138895	-0.00838507651739793	-0.295175287965556
CRTC2	0.0194230251070791	0.113383572186274	0.863984973561057	15.4492412157297	0.0744850792040219	0.211413662164395	0.352319137947207	0.724598937128716	0.888597759753723	0.354309854483596	0.406567121694433
SLC39A1	0.375229585247876	0.138374455058845	0.00669397648504151	23.6863740959925	0.504701568465108	0.249178270238318	2.02546380943412	0.0428197610130308	0.241102429222211	1.64552623233715	1.63206800984283
JTB	0.218572234894888	0.112012415599674	0.0510188129783772	35.5771137464377	0.340170206768035	0.194319819264565	1.75056876882381	0.080020218861861	0.332902078504091	1.077019186242	1.16338925177305
RAB13	0.077309530336574	0.0992509794385665	0.436021158910476	20.1106297411613	0.17303662925124	0.194477314354949	0.889752256324474	0.373598927896399	0.672194006106915	0.564379066190801	0.687297905209269
RPS27	-0.492016454365932	0.226892543249286	0.0301206732199536	71.6871103577154	-0.670470565049869	0.320504966204065	-2.09191942636852	0.0364457239927115	0.223292261447499	-1.50169592549733	-1.715489625206
NUP210L	-0.594568366456683	0.205782454339048	0.00386093837369191	21.8077240559358	-0.482431485206192	0.302336011687594	-1.59567986133485	0.110560287111782	0.38911809260165	-1.87385519209257	-1.17984753545061
TPM3	0.0537833287977844	0.126202599788885	0.669986476763667	41.5507640886088	0.109131152607162	0.20622094941463	0.529195277768515	0.596669992173029	0.822975852664844	0.479002852993529	0.505258814798358
C1orf43	-0.0971444347827555	0.0658622140523561	0.140222058581062	62.7408326935777	-0.0974166813310654	0.118858889415535	-0.81959945789577	0.412444482793451	0.703608673336117	-0.0687116133470745	-0.0831067180318163
UBAP2L	-0.145004250960157	0.0498979317321996	0.00366061253677782	69.6562255012541	-0.168385867714803	0.101753933572973	-1.65483398825113	0.0979581775000021	0.367716709620966	-0.242394129107515	-0.285267265373503
HAX1	0.0727517108348203	0.110865008294707	0.511683307102334	18.4064739049641	0.0880748167975684	0.207689587210758	0.424069487451927	0.671515137305462	0.862795631674189	0.547838811324123	0.445278412187271
ATP8B2	-0.0632561260881889	0.0741903898371613	0.393870696659676	96.2790490738776	-0.0622404330556133	0.125725974085756	-0.495048326395625	0.620566008070213	0.834971657055638	0.0542685227888817	0.0170952142031282
IL6R-AS1	0.855919120728493	0.244422865570315	0.000462132550477582	13.2256361201567	1.28618994586156	0.421167031422594	3.05387138569973	0.00225908908748354	0.0545060612185979	3.38994095203704	3.8581907282489
IL6R	0.21582632688976	0.089799543462073	0.0162423680539033	157.865898196405	0.335990242730627	0.154192802554076	2.17902675848176	0.0293296804517829	0.199063275211908	1.06705432953195	1.15148234032698
SHE	-0.466195340847449	0.239582436721697	0.051670826475195	8.93801697177131	-0.604910147124739	0.335647147742568	-1.80222043057159	0.0715107315383624	0.313368786175053	-1.4079915130315	-1.52873632215938
TDRD10	-0.195591053529228	0.240828045558718	0.416699475745664	14.3765578071459	-0.241520549561836	0.378146817300718	-0.638695180051638	0.523021248896056	0.779006365891832	-0.425972835342108	-0.493596373613697
UBE2Q1	-0.525165253501842	0.174874957915718	0.00267253302894019	16.1797316700769	-0.693444441774856	0.270983391080544	-2.55899241281819	0.0104976032482386	0.122671422573196	-1.62199239314404	-1.78093227334587
ADAR	0.0375222375282898	0.0602445197175796	0.533394678412432	118.050663145778	0.0771474486484604	0.102541787517717	0.752351314678722	0.451839816263686	0.733494582997976	0.419991610028716	0.414151061873813
PMVK	0.148420298325516	0.0960921405928618	0.122452169460711	31.9969845830439	0.265235219374204	0.171210911146672	1.54917240728299	0.12134028058858	0.404522393021532	0.822438918242805	0.949931850913646
PBXIP1	0.0946299325943649	0.061728137673641	0.125273070665848	207.736187783057	0.150272722766727	0.107508526662215	1.39777492476365	0.162180666559423	0.46402535779926	0.62723453197373	0.622453371559684
PYGO2	0.127607505207703	0.109031672387499	0.241851709045269	18.5133374544712	0.1902253025555	0.196103520100259	0.970024925907737	0.332034067826317	0.640187904199753	0.746909621278847	0.736261008498599
SHC1	0.357177694192726	0.0917217747611054	9.85465631569603e-05	51.2471350241723	0.53499307440222	0.171592091469958	3.11781894969144	0.00182194688848234	0.0490591690406084	1.58001620528084	1.71835542177593
FLAD1	-0.134747644325652	0.0926784719214453	0.145966810475627	20.2785298302059	-0.224026952732067	0.181042409463542	-1.23742803355245	0.215928216644028	0.528148593770371	-0.205173065891496	-0.443764674952838
ZBTB7B	0.151747398205804	0.101414934948374	0.13457490170991	25.1415803936863	0.250489976462189	0.177607533745463	1.41035670717199	0.158434381965646	0.458606226790701	0.834512911073297	0.907929025044105
ADAM15	-0.198228270931845	0.112761051782527	0.0787560474627783	24.7542236131298	-0.292816858551224	0.20807250844102	-1.4072827820703	0.159343552840233	0.460263478333114	-0.435543255575148	-0.639717393598776
EFNA1	0.409160864725848	0.272140071867161	0.132711798155281	28.7959667148951	0.6000075425137	0.417758271422606	1.43625532648456	0.150929700926797	0.447679617785171	1.76866230876628	1.90355354969976
SLC50A1	0.162128951240212	0.119297622221839	0.174137338247736	11.81043434484	0.23460189785722	0.227362726713689	1.031839744571	0.302147197059929	0.614126405652863	0.872187402797898	0.862670754086608
KRTCAP2	-0.209130739088161	0.121899194586646	0.0862345560347253	25.0093903501519	-0.288690534841926	0.205306880944122	-1.40614154535083	0.159682097812055	0.460591569808332	-0.475108140036218	-0.627963280270349
MUC1	0.338145967671673	0.135095750389578	0.0123142184462247	19.3408278843617	0.472349299616169	0.240227278404169	1.9662600465442	0.0492685794468889	0.25930276736269	1.51095037081986	1.53991037479707
THBS3-AS1	0.153119495221256	0.0917761741836593	0.0952360754623735	107.913296782974	0.251414358826542	0.15710814977755	1.60026299833917	0.109540251682965	0.387042940004841	0.839492229435654	0.910562190989114
THBS3	0.0256058887220938	0.116208369391452	0.825602774060839	14.5133323959181	0.0698563223569391	0.21560030637281	0.324008455888488	0.745931632410811	0.899606854534454	0.376747368728929	0.393381793449889
MTX1	0.0673702297128818	0.144059326265782	0.640030504779404	10.8172006763363	0.0684425028778416	0.268638750230077	0.254775243032599	0.798896697611017	0.92325878946141	0.528309501468209	0.389354432643028
GBAP1	-0.0382027303752352	0.141317582579691	0.786904491733267	9.31350177260089	0.00675996896113897	0.254807693821831	0.0265296893502194	0.978834853251527	0.992523910445252	0.145186899483822	0.213647545563932
ENTREP3	0.0220401821692719	0.0783250571829438	0.778408405346808	25.6829949887849	0.0325204211809306	0.148748304719156	0.218627171868148	0.826940484709827	0.935678405917648	0.363807476058593	0.287027943253199
SCAMP3	-0.03211743001832	0.0728260208372595	0.659201517078239	41.720980256302	-0.0388899610249799	0.12775649918715	-0.304406909021593	0.760817904765815	0.906107552218138	0.167270358208972	0.0836106196478957
CLK2	0.0620502195136951	0.0910602776118943	0.495606291319637	33.0314617038156	0.117772055144824	0.153116876842783	0.769164428985509	0.441795704071121	0.726618979413642	0.509003268618484	0.529873012530518
FDPS	0.212286329990287	0.123509989617613	0.0856546892627194	92.0121355821187	0.348955236676248	0.192592268676492	1.81188600702559	0.0700038119606692	0.310475570474222	1.05420773678688	1.18841400610875
ASH1L	-0.0162117798430409	0.0450692490739429	0.719065336296968	601.852542559753	0.0135523373505277	0.0754742863819344	0.1795623118839	0.857496194453865	0.946017570374716	0.224991711065993	0.232996068230099
MSTO1	-0.0825490344873982	0.0914198787338056	0.366543985038491	80.4379883907556	-0.0740233273425054	0.140149969627003	-0.528172268174669	0.597379775318233	0.822975852664844	-0.0157451365759986	-0.0164691604175333
YY1AP1	0.119331451137405	0.0529769092724642	0.0242895453071629	153.422575349058	0.190538273780127	0.095017710280044	2.00529220519582	0.0449318176508789	0.247930948965948	0.716875951985788	0.737152528287635
DAP3	0.171385133298169	0.0719001062408764	0.0171416086296636	169.503322312662	0.276507213225867	0.118573663654323	2.33194458789741	0.0197036064200826	0.167917177254506	0.905777941052446	0.982040890946354
GON4L	-0.0308751174925811	0.0548922405955105	0.573797340259036	199.774864293048	-0.00704223781615716	0.100460327944872	-0.0700996897006109	0.944114313679562	0.980176063600475	0.171778690711363	0.174331022171172
SYT11	0.134076062271011	0.087557205777561	0.125696075129609	287.607494713509	0.200981688415609	0.140128823130537	1.4342637290858	0.151497016760823	0.448657230142462	0.770383912528337	0.766901304149449
RIT1	-0.00457139570612069	0.0823496146639784	0.955730532376146	28.580590497641	-0.0513207357744204	0.169727485876094	-0.302371389698696	0.762368962309452	0.906485473725184	0.267234480946768	0.0482007135283582
KHDC4	-0.0686495058264777	0.0485975898968342	0.157770037502409	69.3291196632351	-0.0762689748469588	0.102379922004719	-0.744960274959415	0.45629573522124	0.736743081209469	0.0346960330424692	-0.0228660398488696
ARHGEF2	-0.36275230095237	0.411397082441357	0.377908172001693	14.470727010657	-0.490090789553909	0.620280917482738	-0.790111021862199	0.429462933563944	0.716816640251092	-1.03259835773208	-1.20166558407271
SSR2	0.0497230173906841	0.111038458715741	0.654297572162118	18.911598139147	0.0498778523655853	0.198444988062846	0.251343472326896	0.801548567573895	0.924302249124149	0.464268047131718	0.336471764826156
UBQLN4	-0.420532185473975	0.238865481676886	0.0783163268044453	13.5182346486196	-0.410477175426201	0.303042068062156	-1.3545220901212	0.175569870710306	0.482803513900759	-1.24228064457711	-0.974880797209279
LAMTOR2	-0.109436200222066	0.240887007645304	0.649609233518615	10.9092738190326	-0.0517143722995929	0.358207256386489	-0.144369974023629	0.885208325650511	0.956940579821609	-0.113318235669305	0.0470794131522731
LMNA	0.242859204881797	0.065755817856614	0.000221319675490839	124.008268685262	0.38864426852628	0.117349372546129	3.31185638315628	0.000926791107532219	0.0345580744793453	1.16515621610206	1.3014709088451
SEMA4A	-0.295433192699718	0.145724710351804	0.0426278930009271	51.8649973102106	-0.393338613107945	0.21870547613671	-1.79848543372583	0.0721001149132244	0.314006781821082	-0.78829837887862	-0.926060438466907
SLC25A44	0.151004445448255	0.0924527110754558	0.102402659806037	22.8581083162041	0.204495816249581	0.171901360303652	1.18961139044132	0.234199166853322	0.548533258937243	0.831816747269745	0.776911535949251
PMF1	-0.0162788328944501	0.0872031325469525	0.851913767053301	30.9394635572989	-0.00097258395656354	0.150707609927434	-0.0064534495440001	0.994850927985523	0.997932719398538	0.224748376603215	0.191620843415498
PAQR6	0.0784793390679241	0.122966929652449	0.523333733849529	55.7722016058709	0.129470315816824	0.200728478964025	0.645002226316021	0.518925742970199	0.775904041459603	0.568624283570373	0.563196302551203
SMG5	-0.171290368574889	0.0749213751510465	0.0222385644175024	68.1967691080537	-0.223847325848799	0.127593178479953	-1.75438317718505	0.0793648719483024	0.331452725563136	-0.337786034082214	-0.443252995576348
TMEM79	0.058623282413758	0.130518461666481	0.653318394726137	10.6108489616179	0.114708122806814	0.260910531934453	0.439645429244809	0.660193932226534	0.856025957433877	0.49656696809732	0.521145193176345
GLMP	-0.292972023290913	0.145473383740197	0.0440177411440039	11.5981612554347	-0.390901045566638	0.242103109091212	-1.61460564068745	0.106396123138559	0.381670739949397	-0.779366834030027	-0.919116861776196
CCT3	0.229220812900421	0.123746227833931	0.0639761742012066	72.5815270369397	0.345115177562478	0.190993168462233	1.80695037598018	0.0707700168969002	0.311637209318255	1.11566270736245	1.17747533692257
MIR9-1HG	-0.0114673396547037	0.0871705109640729	0.895339701105314	772.151733952803	0.0207220962574653	0.139015233630383	0.14906349265694	0.88150353263057	0.955842524587519	0.242209209451923	0.253419613416275
MEF2D	-0.234086599902351	0.109896396906685	0.0331661488312078	48.7511106635669	-0.350857794251685	0.189091851157098	-1.85548870617482	0.0635264705166826	0.29599537353438	-0.565672564126558	-0.805050940836927
NAXE	0.0217057658003114	0.114249622142498	0.8493205326127	29.1573909995316	0.0505342888784056	0.183133416453501	0.275942478751477	0.782592246710542	0.915379999598215	0.362593884346137	0.338341668815322
BCAN	0.315823900047333	0.108670311375913	0.00365780379443563	186.521826415274	0.50393734537259	0.166254363142172	3.03112252724248	0.00243646354145645	0.0557758661221749	1.4299439405486	1.62989106846099
ENSG00000272405	0.251570016305027	0.173922130675339	0.148050461734519	9.36387501225822	0.460481878809149	0.299294566379221	1.53855742982549	0.123912377978044	0.408379673357696	1.19676761295101	1.50610522064314
ISG20L2	-0.188324660202174	0.136252603236538	0.166918608928729	17.4142494434924	-0.227917571323023	0.217687494004827	-1.0469943271889	0.295102194571656	0.607427641964736	-0.399603208913339	-0.454847366243568
METTL25B	-0.192855987788481	0.0903185693822892	0.0327376458015409	27.730999754428	-0.250341195191012	0.16764114713558	-1.49331592791207	0.135354508172289	0.425424578048536	-0.416047325037966	-0.518722581749429
MRPL24	-0.0491740991984871	0.156549089195165	0.753435239864751	13.5092395503895	-0.06397545741574	0.257020533789343	-0.248911853354779	0.803428966166523	0.925340757265427	0.105371975592455	0.0121528794777756
HDGF	-0.0878786147352097	0.106685611674897	0.410101108896963	30.1066761550529	-0.116068288450515	0.172509398776937	-0.672822983984757	0.501059913692297	0.76284083402789	-0.0350860989807833	-0.136237087650004
PRCC	-0.155469275059889	0.0910447217972856	0.0877079206258852	47.0529262786076	-0.217012679487019	0.150879767512813	-1.43831530936439	0.150344610012492	0.446857590870462	-0.280371536007653	-0.423784041234483
ARHGEF11	0.273469922672034	0.0681081734122427	5.93880673926968e-05	296.65654688946	0.428473853272413	0.117591125921786	3.64376010446066	0.000268683862927704	0.0188923139047165	1.27624202669804	1.41492818605175
IFI16	0.56556346898108	0.226768884499869	0.0126309608353836	50.4501256612722	0.838513435712279	0.362438016843187	2.31353609926375	0.0206931823792665	0.170361769963812	2.33624488530279	2.58295378478955
CADM3	-0.325359866323064	0.228294849698096	0.154106932570373	45.3090649974322	-0.457051254345786	0.33810244574513	-1.35181291971583	0.176435170043369	0.483849959301015	-0.896901804014602	-1.10755022412659
SNHG28	-0.0935491416372891	0.135647748041211	0.4904158361303	9.77136667538501	-0.131340905076137	0.264958566620277	-0.495703561320842	0.620103574087463	0.834971657055638	-0.0556643514000946	-0.179742173359751
ENSG00000272668	-0.0224951483793976	0.182925162444358	0.902127212848497	15.630368207074	0.00250038323838287	0.297448398031567	0.00840610759691338	0.993292975521416	0.997475066005312	0.202189466051109	0.201513826339576
KCNJ10	0.204644124010752	0.0880436685159278	0.0201068506426205	234.23114046309	0.316851964219728	0.133583964052112	2.37193114059799	0.017695388216284	0.159051681520361	1.02647429218766	1.09696565419758
PIGM	-0.04440909790648	0.119696781652169	0.710627625954246	52.952455369056	-0.034247880963334	0.189050652183156	-0.181157169085849	0.856244212410147	0.945533970538172	0.122664089898325	0.0968338999739796
ENSG00000225279	0.240421331178816	0.157041203945554	0.125783166987083	12.5108521531798	0.375282045890971	0.274995814339415	1.36468275632653	0.172352781643683	0.477873136125625	1.15630921100137	1.26340771016265
IGSF8	-0.893177575653408	0.259283461612784	0.000571499136028529	18.256168372283	-1.27923537822031	0.401841398715485	-3.18343351956638	0.00145539530032936	0.044438310596905	-2.95750328823823	-3.44959754025879
ATP1A2	0.0946740205801729	0.0634147203854656	0.135454346801031	1966.03914830577	0.168090300925315	0.107789108345133	1.55943678824305	0.118893034824558	0.400816107812652	0.62739452657675	0.673207953039131
ATP1A4	-1.15939354332867	0.283932270812661	4.43919583586561e-05	13.3945730497707	-0.684380014155296	0.388920287756753	-1.75969224465692	0.0784600014648495	0.328943890298117	-3.92359682336699	-1.75511163565389
PEA15	-0.0012517069523128	0.107518725619865	0.990711431081918	54.3104094269752	0.026624279437761	0.17698222893877	0.150434761712557	0.880421617435669	0.955174396274546	0.27928157891651	0.270232383056719
DCAF8	0.0823725417189034	0.0484306404280017	0.0889739230027592	143.434396615543	0.149702362437131	0.0856608431238027	1.74761719565113	0.0805303357289802	0.333757420392422	0.582752654399899	0.620828661424364
PEX19	-0.34018573564059	0.115178944610605	0.00314150871327852	13.8895924457116	-0.464493720054011	0.202102907650028	-2.29830300540926	0.0215445495257112	0.172258402803038	-0.950704649221081	-1.12875059315733
COPA	-0.192971330638087	0.0631494155966775	0.00224468673341023	118.322991329232	-0.248287787298641	0.113145697865126	-2.19440767067088	0.0282061149550891	0.19411423071721	-0.41646590241445	-0.512873309909212
NCSTN	0.0449972360869312	0.0912533591456109	0.621940346001547	33.4395841654316	0.0476892559550786	0.173820288698813	0.274359548658398	0.783808326173909	0.915881280184255	0.447118261542759	0.330237399310597
VANGL2	-0.225284699873005	0.153030841152827	0.140979763664991	22.7128629978795	-0.314397842813789	0.242424869065554	-1.29688774928769	0.19466981226477	0.503926261541697	-0.533730608167051	-0.70119229296006
USF1	-0.074385133228642	0.132010158019109	0.573107820516246	13.1987906050018	-0.0133862270394753	0.229060350967997	-0.0584397386230565	0.953398361999842	0.983037275381939	0.0138815319382467	0.156259738011578
PFDN2	-0.243926417637266	0.334316158757846	0.465617625392871	10.2914630753223	-0.283599505798078	0.464788206948164	-0.61016932348653	0.541749648510072	0.792794634117799	-0.601381107019606	-0.613461138277745
DEDD	0.0049616693748523	0.0898736056530623	0.955973399538202	17.6196205371516	-0.01761845960815	0.193373730359724	-0.091110925850038	0.927404451181013	0.972978405353841	0.301829823311522	0.144203936104334
UFC1	0.189621283752505	0.135373281341104	0.161295121120612	16.5156774855281	0.276529225524982	0.223267499436531	1.23855566180868	0.215510096596733	0.527973876514385	0.971956642553402	0.982103594475367
PPOX	0.102911552992669	0.088345926077293	0.244071462444132	21.1732316891986	0.178803976769528	0.177825842267169	1.00550051944019	0.314655899474754	0.625802625349418	0.657288401383065	0.703726586309016
NDUFS2	-0.0210659819566691	0.0699102747471664	0.763163751565532	78.9033952931001	-0.0123834209941734	0.126768455752577	-0.0976853501973948	0.922182148763968	0.971029551646468	0.207375888389627	0.159116299137974
SDHC	0.017209897003233	0.072088888782799	0.811313698492943	41.680074127749	0.0765081490717628	0.145657121615071	0.52526198666723	0.599401079101872	0.823356807138707	0.34627844760666	0.41232997361106
ENSG00000283696	0.31572111245654	0.167562942607782	0.0595387216047675	11.719723322441	0.452206011678888	0.283763613628814	1.59360111712706	0.111025404129212	0.389933917510997	1.42957092600772	1.48253085106063
ATF6-DT	-1.10820704736589	0.555354636657291	0.0459889882587386	19.8976045662632	-1.40277066616587	0.764719172281004	-1.83436052999913	0.0666004944956665	0.303019195971097	-3.73784183929384	-3.80149619796709
DUSP12	0.139020192117239	0.0951877273234257	0.144156988136975	18.406085807099	0.231429573068086	0.206962406855707	1.11822034051545	0.263472899052426	0.577285260477227	0.788326081523642	0.853634171473848
ATF6	0.0409271187623439	0.0468889279376538	0.382743470351125	176.83083455566	0.0868075524824976	0.077713986259385	1.11701325154987	0.263988659256918	0.577567606042661	0.432347870161518	0.441668523718549
UHMK1	0.0455539032297363	0.0604856533627358	0.451368389983698	44.2179641180324	0.0777028201369404	0.117331666632928	0.662249351490365	0.507811430546348	0.768413432528152	0.449138397797465	0.415733075277235
UAP1	0.114825497109142	0.0900088625576489	0.202056908786507	59.1153486789078	0.186520611281819	0.180356401909825	1.03417793494836	0.301052987413793	0.613320697040849	0.700523916101891	0.725707943798525
DDR2	0.114355483977847	0.0798229965205653	0.151968387651126	299.876644901941	0.154481590155855	0.137379426905506	1.12448853249411	0.260805832670328	0.574062236816476	0.698818245884076	0.634442616166123
HSD17B7	0.454003401844884	0.0958807602249121	2.18964974907988e-06	92.4831717124142	0.65807885736058	0.174084082453375	3.78023566592789	0.000156679985112777	0.0135628048073231	1.93139516655759	2.06897363399971
CCDC190	0.702906932739828	0.178565428406769	8.27092430474675e-05	37.1037836692445	1.05795343723046	0.281294545659247	3.76101653429156	0.000169224242354126	0.0141503150288119	2.83466214249517	3.20804353255283
RGS5	-0.0381694440292408	0.0984215627901035	0.698152300139055	34.0057147323789	-0.0231567316881565	0.161084800268899	-0.143754914489145	0.885694006007164	0.956940579821609	0.145307695106842	0.128427791948371
PBX1	-0.200958840506192	0.0395066109544046	3.64320129896546e-07	855.790298363821	-0.253911733822791	0.0749192553284283	-3.38913851598901	0.000701125836818884	0.0299794285650366	-0.445452449362552	-0.528893503537966
RXRG	-0.461095066953374	0.164622346609661	0.00509561484866954	36.273733505409	-0.558283216634261	0.23220927930278	-2.40422440615007	0.0162068211369989	0.15257483874991	-1.38948269975677	-1.39591634395293
MGST3	-0.0628525993536504	0.0760610554252718	0.408608961340998	139.103305918238	-0.0574311272522694	0.129294230945577	-0.444189402978417	0.656905653137574	0.855096166492949	0.0557329149246862	0.0307948484117056
ALDH9A1	-0.0206171619354853	0.0877233972757938	0.814189590507478	34.4516359073757	-0.0174877074212155	0.160122391964995	-0.109214627677049	0.913032258502275	0.967709109875481	0.209004649146122	0.144576392588954
TMCO1	-0.0281892064429548	0.0691805061302485	0.683660428923082	66.5409874313987	-0.0292690219863271	0.128282262492686	-0.228161098951586	0.819521002380021	0.9326001973815	0.18152581941906	0.111016517913072
TMCO1-AS1	-0.212115352522522	0.130108379432863	0.103038657124719	9.21923667354544	-0.251543233062661	0.229875907395887	-1.09425661833042	0.273842445926267	0.587248396152443	-0.485939254972616	-0.52214666826416
UCK2	-0.0708676242828532	0.134625113382292	0.598605338447468	36.2589742754062	-0.081754041900611	0.213265505300499	-0.383343953282161	0.701464753734946	0.876973206976539	0.0266465162551511	-0.0384906258738019
FAM78B	-0.481651060736171	0.473607041602839	0.30916076254075	11.8560985490588	-0.297612848044229	0.502761067622732	-0.591956830411451	0.553879496606076	0.797913214288698	-1.46408007599655	-0.653379095392966
TADA1	-0.18167049369344	0.0963253255500482	0.0592936540416068	20.0422697194724	-0.233999961873119	0.16831227793644	-1.39027268088835	0.16444609033151	0.467165168365689	-0.37545534392276	-0.472173468815812
ILDR2	-0.192295392633434	0.119723471702281	0.108238133316182	118.50382792127	-0.247507200357262	0.192805847963965	-1.28371210194579	0.199242708413574	0.508558578625219	-0.414012934088974	-0.510649754992523
MAEL	0.185409250412397	0.224182754459237	0.408211494826209	15.0093794268999	0.310748639792257	0.360029696656197	0.863119466750545	0.388071785882591	0.683052971718679	0.956671240196963	1.07957992005389
POU2F1	-0.028479630513174	0.0456438464127561	0.532658227281574	626.808294390324	-0.0115156192816391	0.0754251139518685	-0.152676193356335	0.878653635582986	0.954505966931698	0.180471875062774	0.161588291253558
CREG1	-0.369942894868974	0.244106024335706	0.129645607457187	14.8312587977447	-0.497908971850208	0.354687296470171	-1.40379702573329	0.160379299914869	0.461224850300298	-1.05869290929948	-1.22393620732166
MPZL1	0.168584527471878	0.061538417111466	0.00615326120081004	119.611608891133	0.270902487348547	0.111216760430641	2.43580631462012	0.0148586381825859	0.144762900108249	0.895614586814717	0.966075448635484
MPC2	-0.081686657169276	0.146074106844289	0.576015812374529	13.9653426389756	-0.0797672701953293	0.249823071067898	-0.31929505091085	0.749502785237307	0.901007170036049	-0.0126155829314332	-0.0328311717381582
DCAF6	-0.100176272284724	0.0451699286250029	0.0265708815622784	232.65514324336	-0.146553083720759	0.0901702682359076	-1.62529275544951	0.104100194349606	0.377681148599095	-0.0797141036777275	-0.223075097375927
GPR161	-0.232982417655716	0.138616724211131	0.092808178107673	41.667585397744	-0.290937875585823	0.22312500712516	-1.30392321028644	0.192259765662422	0.501353625762789	-0.5616655042218	-0.634364983009239
TIPRL	-0.0117109126904925	0.0902732043045958	0.896782063308547	29.0933889193929	0.0208265891961208	0.18137017320902	0.114829185128027	0.908580515674486	0.966128559896029	0.241325286758397	0.253717268648755
SFT2D2	-0.148901341197425	0.074397279284679	0.0453454994119337	33.0686789865447	-0.230383983344483	0.141659851088634	-1.62631812453576	0.103881998082431	0.377433296294074	-0.25653660792618	-0.461873108394992
NME7	-0.0826916581840019	0.0555086996202093	0.136301483761759	128.438547584733	-0.11293372043968	0.096185895529232	-1.17411934274041	0.240347226845953	0.555498239357523	-0.0162627157146515	-0.127308057784511
BLZF1	-0.16882412368211	0.0703998611530484	0.0164815051360688	64.6294460818635	-0.21360488433271	0.113342375061356	-1.88459862621618	0.0594840479341621	0.287751427115137	-0.328836070382577	-0.41407670529437
SLC19A2	-0.149497247676279	0.108138452092628	0.16683004113862	42.2761505160197	-0.187863155846146	0.179178184853107	-1.04847114061435	0.294421591911911	0.607247705014494	-0.258699143110636	-0.340749643430836
C1orf112	0.0742069646706249	0.104577539281674	0.477959676702382	17.2547590337991	0.0081502861505378	0.198095888384551	0.0411431363719987	0.9671817858475	0.987919588446792	0.553119904471989	0.21760795850241
SCYL3	0.24545111825471	0.0660673464497285	0.000203070835511216	43.8285152371889	0.384168694408269	0.116627154031822	3.29399013117861	0.000987759663977211	0.035959712027336	1.17456222872802	1.28872193200784
KIFAP3	-0.0642437139775177	0.0649294399291936	0.32244844736181	122.086181445439	-0.092971124430225	0.109678336502306	-0.847670810801098	0.396621326594322	0.690593664036103	0.0506845819622521	-0.0704432472763106
GORAB	0.243064509364033	0.131244927035441	0.0640270215278983	16.1068427324821	0.330746045175242	0.243677412397485	1.35731105284281	0.174682396851525	0.481188021772557	1.16590126282016	1.1365438874267
PRRX1	0.508085571091099	0.216869884802341	0.0191389763991563	173.11797499753	0.735763365283433	0.36356639875162	2.02373862878921	0.0429970517610563	0.241368030072901	2.12765850316647	2.29026323082186
ENSG00000271811	0.418944469523089	0.209439853023004	0.0454668837960665	11.6361249931138	0.646541204982416	0.365502760384635	1.76890922602618	0.076909024290854	0.324988167547719	1.80416685579781	2.03610784761185
ENSG00000231424	0.0207543073624458	0.192944704498757	0.914339897490034	17.5954047706686	0.0643024120881468	0.316642465050701	0.203075768999748	0.839075810650306	0.939567351791579	0.359141056727296	0.377561102851089
FMO4	0.0474043628245524	0.126993737864893	0.708939237688673	17.8737481134187	0.0724243725816869	0.218920460907371	0.330825050712509	0.740776637613813	0.896200621948478	0.455853686392586	0.400697058926216
PRRC2C	-0.0700872903389764	0.0521902453470312	0.179298090196296	246.062959012333	-0.0680182170933445	0.0789348827927804	-0.861700362207489	0.388852426232076	0.683742369932222	0.0294783357925143	0.000636803968944469
VAMP4	-0.0016010418716469	0.0881225189272099	0.985504541506299	26.6655513743468	-0.00392326535161674	0.169184944267876	-0.0231892108874942	0.98149934475938	0.993611636138557	0.278013848020762	0.183215627063862
METTL13	-0.0873014641487509	0.134043389393217	0.514857640931846	10.7829562649948	-0.0883206786462652	0.256085364531669	-0.344887646382239	0.730178838221487	0.891177405704761	-0.0329916286331079	-0.0571961366220508
DNM3	0.0981589900991382	0.0713394226199225	0.168839233668072	1079.49762471757	0.163489547872116	0.113146441920216	1.44493759677745	0.148475414663656	0.44430676465061	0.640041425828489	0.660102395503363
PIGC	0.019277350507215	0.0761752034365649	0.800217247692113	49.9688322814902	0.0977243205787557	0.142845709719002	0.684124995920377	0.493896239141147	0.759373588859351	0.353781203665277	0.472765679061554
SUCO	0.0288853521760815	0.0579527507762816	0.618181450828512	106.587024147374	0.0572571816506573	0.107766580494016	0.531307399642663	0.595205778520542	0.822684212802237	0.388648489721992	0.357492285467584
TNFSF4	-0.38326726413245	0.177086706245558	0.0304419798892374	11.0503053644629	-0.402412328661328	0.252755132944627	-1.59210348756591	0.111361453607861	0.390114189604903	-1.10704683456371	-0.951907533469182
PRDX6	-0.124222358273635	0.073828376890337	0.0924558806051422	192.440661308558	-0.155715041905461	0.11414283396304	-1.36421215856514	0.172500802612156	0.478068102734816	-0.166976969319865	-0.249173557506581
SLC9C2	0.108134055333763	0.145768062256438	0.458194774254818	48.4146312379483	0.172650497212509	0.226454015279906	0.762408637352295	0.445816152759424	0.729453137577696	0.676240779758357	0.686197981872486
ANKRD45	-0.134898616546124	0.127229362776341	0.289017707875697	24.6939328165621	-0.212478350515056	0.20259058669085	-1.04880663008935	0.294267125376014	0.607247705014494	-0.205720941691192	-0.410867697205358
KLHL20	-0.0992043090347352	0.079652833164742	0.212963210776986	84.2486459833578	-0.102742140327533	0.127078897969253	-0.808490960886301	0.418808007501919	0.709253032247607	-0.0761868644200805	-0.0982766496659542
DARS2	-0.113885956493055	0.127129374018764	0.370345037961011	11.511052434521	-0.184920335645256	0.233335714971834	-0.792507635050975	0.428064741665773	0.715670739972463	-0.129466330781109	-0.332366820224675
GAS5	-0.0910058411287685	0.0936553994490672	0.331195090584467	33.8870694935658	-0.100826406308805	0.15580923775544	-0.647114431475903	0.517557885865511	0.774857012480242	-0.0464347540899563	-0.0928195512050386
ZBTB37	-0.153765773912164	0.0566215045585803	0.00661402125074019	93.4576566579055	-0.19793350430387	0.10866721146683	-1.82146483407543	0.0685362275415902	0.307115178404686	-0.274189557292127	-0.369435714948229
RC3H1	-0.155113129027537	0.051543953731491	0.00261818493238141	159.963216769818	-0.178425087668962	0.0892666512694407	-1.99878773463123	0.045631325439305	0.24988582978667	-0.279079087690517	-0.313864665234371
RABGAP1L	-0.123478552395864	0.0589882639958866	0.0363247732073323	360.132990323208	-0.149880791956729	0.0935456128466611	-1.60222149810929	0.109106637758037	0.38656987550033	-0.164277709556519	-0.232554300289985
CACYBP	-0.71973114438108	0.370864037266777	0.0522962121089889	17.8291222477569	-0.915423622379445	0.478341493207234	-1.91374496124435	0.0556527511205502	0.27800108062324	-2.32806893309183	-2.41325504518711
MRPS14	-0.261821965925075	0.118312751625422	0.0269000660159785	16.5239671561536	-0.306579300095024	0.219932620042108	-1.39396920764335	0.16332690338218	0.465648180286775	-0.666323768646599	-0.678920643023234
TNR	-1.57515346844911	0.883682898288904	0.0746698142653772	11.5910585192655	-1.06510974131531	0.856560655385266	-1.24347264215193	0.213693716215187	0.52590819793956	-5.43238301426312	-2.83964612102536
LINC02803	-0.341843041695	0.191632130560425	0.0744479867597494	11.3805251676518	-0.420839075784533	0.326593755367814	-1.28857049122259	0.197547447717871	0.506284774455916	-0.956718986673778	-1.00439737411652
COP1	-0.0873033231542399	0.0407339096656782	0.0320922978908686	288.092525761406	-0.0996121241206076	0.0734323102783519	-1.35651627659567	0.174934960160942	0.481633834260107	-0.0329983749346178	-0.0893605859230357
COP1-DT	-0.122599663228737	0.121543451521407	0.313123332625235	83.1639677514454	-0.144283852429687	0.191350189037868	-0.754030362630754	0.450830990227528	0.732436669494287	-0.161088234673138	-0.216611037926695
PAPPA2	0.0267649025038045	0.167579853184826	0.873106119012761	46.3540763989904	0.0409731684656848	0.260758206428884	0.157130887755432	0.87514169503213	0.953734705284771	0.380953411407036	0.311106167968742
ASTN1	-0.0565434066193259	0.0590039733942962	0.337912367454683	503.610613682212	-0.0561325887930771	0.0968671758738034	-0.579479976439135	0.562265353702112	0.802630531009801	0.0786288755454538	0.0344938234039664
BRINP2	-0.0148016079745569	0.097466921745641	0.879295081806395	358.545583376841	0.00783082373316316	0.151811218778221	0.0515826418902749	0.958861250689885	0.98543193428201	0.230109202467653	0.216697948109979
SEC16B	-0.278401050052785	0.217495511075935	0.200534147053479	13.588005951607	-0.355520847916306	0.308029438171611	-1.15417815266811	0.248427137582611	0.563171689011427	-0.726489002663196	-0.818333965895523
RASAL2	-0.16439231267256	0.135404862790571	0.224717241740555	129.608075254254	-0.224329653698548	0.207178612444435	-1.08278384072445	0.278904379708642	0.591771341352712	-0.312753098340639	-0.44462693921403
RALGPS2	-0.142454408007559	0.141363273641009	0.313589546584265	40.0553676803514	-0.170383358441677	0.237785788145012	-0.716541386980495	0.473657121675361	0.746401723867054	-0.233140789371321	-0.290957253370142
ANGPTL1	-0.230658728777306	0.244256930397969	0.345001914972691	9.14858196012529	-0.313599822128318	0.376756103384956	-0.832368259759533	0.405201112106485	0.697050144620481	-0.553232874043053	-0.698919076839299
FAM20B	-0.0837387194825786	0.0963980164317879	0.385023939872218	42.8783704309486	-0.109848283460048	0.158068320272161	-0.694941802828749	0.487091773861565	0.755216057787071	-0.0200624846025658	-0.118518980998171
TOR3A	0.0855997813308209	0.0849165431091571	0.313432381130629	25.2052793135112	0.0972644865184284	0.172540281099542	0.563720459353574	0.572944391308146	0.809601791684551	0.594464255896276	0.471455810510723
ABL2	-0.0477434886886006	0.0536189782833582	0.373239625931902	178.752600038713	-0.0556607318357934	0.0976354349781748	-0.570087405748084	0.568618416740894	0.806408504697656	0.110563638500424	0.035837939993322
SOAT1	0.203066662254364	0.0913802599682542	0.0262687216815663	72.3934284053091	0.294808916698173	0.161157742675989	1.82931897532775	0.0673518376538633	0.304357092299224	1.02074970842934	1.03417453626168
AXDND1	-0.152623854537032	0.157991219310471	0.334030446094455	14.0157950801152	-0.122411396417478	0.256168402683524	-0.477855173140569	0.632753288628774	0.842188125102982	-0.270045549945059	-0.15430586149102
TOR1AIP2	-0.134762222444867	0.0674777786941074	0.0458105376215401	68.2514525105716	-0.166856351894904	0.11299168118633	-1.47671359646157	0.139752425972971	0.43118046321933	-0.205225969655501	-0.28091033568226
TOR1AIP1	0.0405012170897173	0.0692993982977546	0.558925517962062	80.2481844604453	0.0844523279520886	0.109523207211796	0.77109071311959	0.440653164847521	0.725807964752381	0.430802279729365	0.434959506686769
CEP350	-0.145284511254332	0.0807473725246218	0.0719795326244854	564.796954857569	-0.180908461172137	0.134434730593945	-1.34569735345075	0.178400140247866	0.486246282682098	-0.243411189281325	-0.320938723318413
QSOX1	-0.0842339869356598	0.122064127157355	0.490144013269604	30.953731823223	-0.108016807674391	0.207169456141608	-0.521393499245165	0.602092679108876	0.825376728750989	-0.021859802354614	-0.113301897836621
ACBD6	-0.211956024922665	0.0700379030884325	0.00247562812132507	193.740104399533	-0.280520017521299	0.107797222161505	-2.60229356468031	0.00926025467230518	0.112707649597147	-0.485361057633312	-0.604689006775493
XPR1	-0.0280429089932972	0.0501206889161875	0.575815310120491	242.245572320816	-0.0197426948671006	0.0904917649724316	-0.218171176936545	0.827295741625541	0.935794886369663	0.182056730549427	0.13815290770012
KIAA1614	0.273369010292254	0.0802714779977221	0.000660294795890063	51.9531775976274	0.442850836237425	0.142126762005397	3.11588633969307	0.00183392943936317	0.0491644918330367	1.27587581726826	1.45588199845159
STX6	-0.147418315778715	0.0765805299139409	0.0542280583808548	55.4687170323158	-0.215194618459491	0.145309065228992	-1.48094420757829	0.138621441434406	0.429656633967348	-0.2511547321433	-0.418605170922539
MR1	0.179669170047651	0.108722039236282	0.0984214244454492	31.3596989698496	0.27112601295978	0.182869481342239	1.48262034194962	0.138175309429181	0.429628840522396	0.935840579361979	0.966712176519996
LINC01344	0.0461140176213458	0.152648414494898	0.762581167798778	23.5831543558125	0.0776102329317643	0.248555322809766	0.312245306414798	0.754854102536005	0.90335597593037	0.451171044063547	0.415469334335159
RNASEL	-0.270743658777771	0.20901482247605	0.195205608032877	12.8046855655613	-0.372146199786707	0.31111204415461	-1.19618062617263	0.231626079549887	0.545902874710086	-0.698700450866908	-0.865692409822093
RGS16	0.432134065477304	0.200486196531467	0.0311281607503392	58.4828859607865	0.661707339763229	0.321641593515456	2.05728162371957	0.0396591439482733	0.231392018152443	1.85203169085485	2.07930961255486
NPL	0.031491911083573	0.0770500976072724	0.682745200593061	513.848191127214	0.0821738449808703	0.133534372204841	0.615375978664252	0.538306451407186	0.790523342656734	0.398107650761241	0.428469093198307
DHX9-AS1	0.225974574895677	0.135857690516537	0.096248749139575	8.80168152062971	0.352252801367039	0.23839551198363	1.47759829216595	0.139515331758152	0.430935279903542	1.10388216099906	1.19780734308714
DHX9	0.165388885296752	0.0394714506909629	2.788452499096e-05	134.024596589586	0.258520596219965	0.0796177606508965	3.24702169599459	0.00116619499421157	0.0392077306114026	0.884017651916581	0.93080479082993
LAMC1	0.0115639278603874	0.079304736107491	0.88406636142706	122.360881391899	0.0477285007216914	0.124025483778304	0.384828176175522	0.700364722199811	0.876970378209899	0.325789314907102	0.330349190693632
SMG7	-0.0233830191437681	0.056072954669758	0.676670619565212	149.73221686363	-0.0142576482277705	0.109475732241876	-0.130235696403196	0.896379953427742	0.961048647462609	0.198967397093417	0.15377743557347
ARPC5	-0.209581312144065	0.143005353787519	0.142771272267854	28.6728420056146	-0.275055635692356	0.237585593578733	-1.15771175999864	0.246981683224156	0.56175778411705	-0.476743262527979	-0.589123344017998
RGL1	0.131738428267956	0.0727182410693104	0.0700436388666895	606.350910499637	0.216462757563837	0.118933305688092	1.82003481961159	0.068753702501363	0.307699402766153	0.761900675712866	0.811000181027057
ENSG00000289581	0.273411113144602	0.0891724063881272	0.00216874039728024	33.5049182263065	0.404535584914343	0.148150667564197	2.73056876196018	0.00632251421047198	0.0923973127789283	1.27602860785336	1.34673840284763
COLGALT2	-0.266643984393752	0.147758421193414	0.0711382121734496	111.541821085717	-0.389591794503	0.227132156533656	-1.71526480639596	0.0862966879069905	0.343965066994848	-0.683822797384588	-0.915387371202615
TSEN15	0.0238049935123014	0.0999988008332385	0.811840150506879	83.4097240868509	0.0371928072821807	0.163394790764616	0.227625416380379	0.819937459180262	0.932729077860139	0.370211948502945	0.300337552391354
C1orf21	-0.0997655158937372	0.0616907717297273	0.105837915210929	696.030935632775	-0.121955229921481	0.10656194545248	-1.14445386111935	0.252435462021611	0.566733169657384	-0.078223475233047	-0.153006440246268
ENSG00000285847	-0.256439724704786	0.117144498057481	0.0285903764806571	52.8236293643647	-0.324959656033051	0.186345433572362	-1.74385628777354	0.0811841524914356	0.3353183943912	-0.646791700405798	-0.731278335228905
EDEM3	0.230659355672239	0.0525368805837236	1.13128125115055e-05	148.605474584981	0.346663685217722	0.100474329350738	3.45027120318045	0.000560023646643381	0.0270238861644973	1.12088315632348	1.18188636614663
NIBAN1	0.748668635605021	0.46262297049589	0.105595221773177	45.2487108918002	1.1145525850469	0.777223236661607	1.43401860942066	0.151566952354194	0.448711538777484	3.00073063823798	3.3692700490832
RNF2	-0.0777903648220107	0.094283488091598	0.409332529101119	19.7498731449568	-0.10669189049282	0.173789704190776	-0.61391375852565	0.539272317918147	0.791099889363709	0.0015240003570357	-0.109527781262135
TRMT1L	0.0412518000625143	0.0839886219072694	0.623313720988976	57.131981278552	0.0578653675147883	0.148229754483556	0.390376194822665	0.696258388059154	0.875226726190166	0.433526133463343	0.359224744206978
SWT1	0.0723130675656822	0.0514433197662081	0.15981788737978	127.30035100633	0.130000288563576	0.0870024698951925	1.49421377025481	0.13511975456968	0.425012418195274	0.546246981839804	0.564705965913838
IVNS1ABP	-0.219876665638957	0.148109281904125	0.137661223278237	13.4061017042498	-0.334602243411026	0.271089794586068	-1.23428565033935	0.217096481120995	0.529508860296103	-0.514104937487361	-0.758745900258904
TPR	0.029757765444821	0.072904244400626	0.683144440740827	126.091573287206	0.0848512522852825	0.117979727064684	0.719201971358707	0.472016484939184	0.746180581782349	0.391814463672577	0.436095869743129
ODR4	0.101565543848812	0.0398474171200538	0.0108075239172894	99.3817243457059	0.175907390065748	0.0760910297690844	2.31180193775244	0.0207886005943899	0.170361769963812	0.652403755494015	0.695475462359354
PDC-AS1	-0.117626748922869	0.166845363997693	0.480807374191337	43.5508112478564	-0.152797618593111	0.25160974669824	-0.607280205151845	0.543664972684831	0.793758600959522	-0.143041607329173	-0.240863079062273
LINC01036	0.0251943412315225	0.18176693187631	0.889759963260079	20.3926463916759	0.0993896174743916	0.299835587002685	0.331480390529832	0.740281650625785	0.896042269422612	0.37525386939637	0.47750939036871
BRINP3	-0.0389674378501587	0.0707244068343351	0.581650252246089	597.010117962956	-0.0200323061122525	0.122307890090875	-0.163785885745952	0.869899703170064	0.951392396009923	0.142411788155077	0.137327930399132
BRINP3-DT	0.00739583845577829	0.164181828638815	0.964070139500683	10.9353929678375	0.0921624465868297	0.259510569075719	0.355139472411772	0.72248510678806	0.887490788728793	0.31066338439739	0.456922303256545
ENSG00000241505	0.100310633485909	0.177051485191372	0.571011837189459	10.9932159112337	0.148151932481418	0.290618399353635	0.509781668369666	0.610204429903989	0.829467195327693	0.647849705639855	0.616412156396855
UCHL5	-0.0684092914008731	0.160625791273881	0.670186309100972	24.2306738893706	-0.106688498035164	0.280357315413981	-0.380544726923304	0.703541101997212	0.878233097299543	0.0355677673927707	-0.1095181176161
RO60	-0.145131803818084	0.0681291886945147	0.0331514640447274	66.9962732707927	-0.184923117543766	0.114203187083427	-1.61924655752976	0.105394224304803	0.380114489228086	-0.24285701641103	-0.332374744651515
CDC73	0.021677624254973	0.0528528472149204	0.681695514372883	166.779844015347	0.0507901323446729	0.089969590205716	0.564525549449998	0.572396517250307	0.809207162771717	0.362491759123307	0.339070456304793
ZBTB41	0.0169059019364977	0.0666783522208903	0.799847797308713	51.7927808818065	0.0647450777588418	0.124480307039194	0.520123056400045	0.602977809370098	0.82568906569097	0.345175254318711	0.378822066078048
ENSG00000290127	-0.00453975965512077	0.170145167270069	0.978713621664122	24.2797444021878	0.0448528983873517	0.267007099596587	0.167983916738988	0.86659593185993	0.949805196538384	0.267349287675361	0.322157842145492
CRB1	0.123511654833679	0.0667035768426191	0.0640761482429218	919.032393831837	0.21673207673903	0.104930122461483	2.0654896006491	0.0388766985009334	0.22976838379154	0.732045845068301	0.811767354988613
DENND1B	-0.122610483131906	0.053792633545203	0.0226482071931933	84.2643489436806	-0.232787255732012	0.119653878949133	-1.94550530059267	0.0517141923870829	0.266837991643998	-0.161127499930565	-0.468718993010986
NEK7	-0.174204905231396	0.0496961441934446	0.000455920311731017	209.198768208411	-0.245803860897952	0.0940978852971976	-2.61221450536968	0.00899577916532416	0.11153934191644	-0.348362841500403	-0.505797676859052
MIR181A1HG	-0.265526593570451	0.26543536918154	0.317144216245998	14.053594748579	-0.350261072566175	0.397450502033909	-0.881269669490294	0.37817187840422	0.675317946699135	-0.679767803764067	-0.803351138588932
LINC00862	-0.378856318288087	0.291326907785306	0.193446499115444	25.4667552968836	-0.515927780133592	0.417682987871615	-1.2352137748358	0.216750954006455	0.52887576622039	-1.09103958187615	-1.27526400647829
ZNF281	-0.252287830809611	0.234707814968122	0.282418737944504	11.8451243458522	-0.330883382939418	0.366062043454643	-0.903899731905464	0.366048571345875	0.666996545300013	-0.631724543143606	-0.748152473636222
DDX59	0.00653114942499608	0.0871238582465129	0.940243386927304	36.8020094414542	0.0326650789685187	0.153070775396119	0.213398533351566	0.831016124375159	0.937273456501955	0.307525441584153	0.28744001078569
DDX59-AS1	-0.0719126439250718	0.184073177083481	0.696038060743396	23.4136540070163	-0.0189186240797611	0.271354322474241	-0.069719265598052	0.944417107363829	0.980265922067644	0.022854156505861	0.140500329305267
CAMSAP2	0.240184998867041	0.0528228130289478	5.44176225418409e-06	424.561565357347	0.364766863011758	0.102863746505278	3.54611683323282	0.000390952833976694	0.0227608897545628	1.15545156478074	1.23345449758437
KIF21B	-0.138442008788766	0.13107266285922	0.290866179254368	54.1760102583852	-0.175673058546374	0.22332524763015	-0.786624263985178	0.431501851033462	0.717968878746979	-0.218579856082902	-0.306025323372477
TMEM9	0.0721980588222653	0.0619425832432493	0.24379068051095	40.9305350573773	0.0975335785455762	0.129093475912791	0.755526782867517	0.44993296847952	0.731616471634029	0.545829616929395	0.472222337425649
PHLDA3	-0.155186078672911	0.186762063658366	0.406013546598648	16.8481113521035	-0.211128138961295	0.290672869930843	-0.726342774994883	0.467628662813648	0.744050639804325	-0.279343820799507	-0.407021527893801
CSRP1	-0.0062139398534525	0.0804810812735207	0.938456530351345	283.104631604636	0.00358700711948478	0.132550796671918	0.0270613772949485	0.97841077992404	0.992523910445252	0.261273714221323	0.204609148263803
CSRP1-AS1	-0.0912675818700861	0.0829248292512633	0.271068082494465	32.8180334486029	-0.0646720067991168	0.169363560961798	-0.381853135537841	0.702570303279038	0.877410695407344	-0.0473846070994315	0.0101687112525324
NAV1	0.2800457630065	0.0986801936998389	0.00454096178285394	573.311821500878	0.428518321651239	0.152323270185079	2.81321639911336	0.00490486306359998	0.0792051706005219	1.30010564724133	1.41505485724894
IPO9-AS1	0.169978435265397	0.0950745983522257	0.0738013749443349	34.8658288099578	0.272772971270313	0.163459057336937	1.66875409484375	0.0951661236733151	0.362216200260406	0.900673056145629	0.971403649122007
IPO9	-0.112214029487338	0.063174912843988	0.0756927881812766	146.146291085888	-0.131717849881085	0.103049388403644	-1.27820118024521	0.201178500107738	0.510728583417726	-0.123398934127421	-0.180815926237144
SHISA4	-0.179555137708006	0.134893838445409	0.183161110434522	34.6763190168847	-0.28006048536015	0.219657739686942	-1.27498573808187	0.202314290021619	0.511922134220855	-0.367778750516775	-0.603379998204975
ENSG00000223774	-0.0620345654464954	0.18611327936931	0.738895634785993	44.4648508167978	-0.0507901453113298	0.27722856549382	-0.18320675295801	0.854635795952937	0.945155564395254	0.0587015470323688	0.0497121364979367
LMOD1	0.0230252593107231	0.217770568010011	0.915795203048416	52.463479319901	0.0846042196171565	0.320980820408229	0.263580295886699	0.792103343344472	0.919946355814415	0.367382305420895	0.435392180410556
TIMM17A	0.116207648202047	0.0841309778031621	0.167195766975539	18.1564968916758	0.15702171706896	0.16661075156073	0.942446484383842	0.345964097738774	0.65003637542764	0.705539720552266	0.641678340192802
RNPEP	-0.350749959711721	0.147283874635558	0.0172443848023458	22.1857522171013	-0.438135165344993	0.21493088622412	-2.03849327121894	0.0415006270004705	0.236638190565704	-0.989042051248075	-1.0536664599069
GPR37L1	0.0374814732790634	0.10647616309952	0.724825134550388	363.290249570327	0.0723009997218555	0.173404542131296	0.416949860904517	0.676715081993338	0.864943296054991	0.419843677213169	0.400345622956022
ARL8A	-0.28882282964487	0.119439484336417	0.0155995583563872	26.6719432166797	-0.473713343864911	0.218759254804651	-2.16545509943308	0.0303528503831994	0.20332495422657	-0.764309475929219	-1.15501331774061
PTPN7	0.100809868016011	0.22331649859682	0.651685792960372	9.20073302250865	0.383041416136937	0.30782337961253	1.24435452764857	0.213369110783987	0.525595767602589	0.649661419851651	1.28551080329196
LGR6	-0.316194730394975	0.40468047587391	0.434600098250704	11.8447822206253	-0.424813185268758	0.613323163287724	-0.692641678477531	0.488534447709366	0.755867770534861	-0.863641670724985	-1.01571789488708
PPP1R12B	-0.191484483512093	0.0540967530521807	0.000400632428996574	369.81221769023	-0.270004132909405	0.107011760996235	-2.52312577978139	0.0116316788410206	0.130353195026192	-0.411070157716295	-0.574733795264011
KDM5B	-0.111267592642299	0.0523406470146489	0.0335169794781192	158.004716115535	-0.137104712909107	0.0906564743080956	-1.51235434595831	0.130443742508731	0.418647831112887	-0.119964329789508	-0.196160771425466
KLHL12	-0.141994110296374	0.085502604803187	0.0967738673462422	24.7219966349926	-0.182179400666871	0.16165969171598	-1.12693151108405	0.259771439221006	0.572874126732384	-0.231470376259389	-0.324559080786011
ADIPOR1	0.0247834594491463	0.0935970123291143	0.791172010012405	15.8103684795743	0.119244952405885	0.203110955856623	0.587092665203451	0.557141473430774	0.799408472147317	0.37376278590832	0.534068660411617
CYB5R1	0.0397693700220119	0.0818739654727042	0.627152298691064	28.506752716445	0.0760867506553491	0.148784251725785	0.511389812919043	0.609078126744766	0.82918921908113	0.42814641829856	0.411129591602304
TMEM183A	-0.257196426013613	0.217058772561	0.23605063608581	9.45325094212946	-0.343676072296896	0.344171530589689	-0.99856043208471	0.318007675895085	0.628506979101996	-0.649537757484435	-0.784593318096465
PPFIA4	-1.56860680618205	0.528535026457223	0.00299901479549916	13.4772308939164	-2.15598257191449	0.68664180536897	-3.13989412683074	0.00169008902625822	0.0473725409296295	-5.40862528046484	-5.94707146646568
ADORA1	-0.0771740513873809	0.159359390743969	0.628189458229284	43.6460929343751	-0.0919964432573374	0.247332409223039	-0.371954664357702	0.709926604014224	0.880810676639076	0.00376059206116334	-0.0676668017591088
MYBPH	0.967471952614008	0.508504691045905	0.057095089046037	9.62125122107508	1.43139423044332	0.730193311789869	1.96029490729606	0.0499613309352259	0.261161502615954	3.79476441417198	4.27181499454221
CHI3L1	0.767264332055588	0.371293767098872	0.0387849095660323	538.325851999972	1.12219298908636	0.549085549098167	2.04374890384473	0.0409783592930486	0.234857340987873	3.0682141264712	3.3910342588936
BTG2	0.238153127527758	0.132826583104196	0.072978866270941	36.6325286478007	0.371744836112084	0.224803768557019	1.65364147806888	0.098200379786749	0.367723609871189	1.1480779358349	1.25333172787513
PRELP	0.118412975682129	0.221062791261149	0.592198303312958	18.0730892559286	0.146510322849546	0.349647546907062	0.419022882172513	0.67519940941111	0.863921049475274	0.713542819088969	0.611735919869271
ATP2B4	-0.0127158680994467	0.0746730344104994	0.864784212353618	726.743751823227	0.00686629378427922	0.130601196537652	0.0525745090114829	0.958070927735153	0.985036480351729	0.237678319477802	0.21395041904378
SNRPE	-0.31917825340252	0.153901101765973	0.0380869341436282	13.9902833688613	-0.466055469446694	0.244627905048677	-1.90516069437767	0.0567591857659374	0.281168188747931	-0.874468828519718	-1.13319934236981
SOX13	-0.0954834950250284	0.0692814079121718	0.168142177050857	103.235947448335	-0.114139155405934	0.134547193527532	-0.848320596018809	0.396259450395943	0.690256587927814	-0.0626840892425256	-0.130741821153939
ETNK2	-0.487506465585233	0.21491991241027	0.0233098996985221	10.1978722141091	-0.384694940602895	0.308758115970009	-1.24594276459525	0.212785408554858	0.525316290967332	-1.48532924756067	-0.901438350294517
PLEKHA6	-0.516241024908114	0.119253382151742	1.49827095525152e-05	297.327930478526	-0.691490306155123	0.191278099756698	-3.6151044318962	0.00030022657238741	0.0197389117750051	-1.58960650875964	-1.77536578531642
PPP1R15B	-0.272652607728028	0.0848484875543778	0.00131170894746846	43.4074930351107	-0.358289695390432	0.150861840076803	-2.37495244130675	0.0175512114402586	0.15835527543055	-0.705627996407618	-0.826221215974005
PIK3C2B	-0.169018159487834	0.186342585903123	0.364391376257336	62.9770477358448	-0.218368528146484	0.272978506456931	-0.799947699109185	0.423741100053264	0.712356624346387	-0.32954022325188	-0.427646268224486
MDM4	-0.112269336956339	0.0466244342431888	0.0160423491858763	181.113180568249	-0.13374336150499	0.0798465139521447	-1.67500564376734	0.0939331243408829	0.359181819457602	-0.123599644057457	-0.186585733662039
LRRN2	-0.434975676085618	0.156032761158677	0.00530803710982698	57.9883697946575	-0.591206216902953	0.235478373202666	-2.51066035858048	0.0120505576383719	0.13238592759124	-1.29469584350921	-1.48969974620952
NFASC	0.506260828935145	0.330297147952514	0.125339049937025	79.7940433228403	0.709743158355429	0.511418884086432	1.38779223927812	0.165200318693851	0.467830464244957	2.12103654275012	2.21614290420481
RBBP5	-0.110897887204054	0.0791434442992051	0.161146368285752	36.5604550012549	-0.117313870597099	0.130168595556344	-0.901245573832121	0.367457764614369	0.667332896217441	-0.118622674602895	-0.13978521298923
DSTYK	-0.190506700529471	0.0736607079825695	0.00970200517500334	96.3426385132501	-0.252049225792372	0.11599612930789	-2.17291065914238	0.0297870420709032	0.200948219672404	-0.407521798740992	-0.523588022919631
TMCC2	0.219501407557704	0.17664662019272	0.214014607667112	34.9322772597312	0.340975763155699	0.269031659935716	1.26741872401625	0.205005608212348	0.516516914337868	1.08039113913575	1.1656839338533
CDK18	-0.237823792784874	0.173427291541178	0.170276159169797	46.3700234398517	-0.314461230334427	0.276862114753953	-1.13580448019726	0.256038401622102	0.569561865426976	-0.579234777974446	-0.701372856617611
ELK4	-0.419851324936284	0.116637347303307	0.000318669969382579	19.4748005635181	-0.612065174593854	0.219523092210969	-2.78815849589819	0.00530086026805651	0.0826470573665669	-1.23980981245711	-1.54911790384443
NUCKS1	-0.0817938266672207	0.0518223580536682	0.114485190414721	230.853858837509	-0.0891802291447094	0.0827406566580896	-1.07782839473018	0.281110345330882	0.594647206342875	-0.013004499344042	-0.0596446245939113
RAB29	0.0338620151537357	0.0793655826921483	0.669627946918151	39.4652185719066	0.0599530359455913	0.145178334038291	0.41296131645772	0.679634955782315	0.866736342757333	0.406708720936564	0.365171609517749
SLC41A1	0.0457247529514082	0.0691077274655026	0.508199033344906	81.1978340426122	0.109467284955265	0.118288288995258	0.92542791754857	0.354743362576286	0.65718778571595	0.449758408734552	0.506216310620619
ENSG00000286619	0.165843402141642	0.318635701164948	0.602729299350686	144.178501543165	0.291361553265562	0.49099711452396	0.593407872769371	0.552908221403267	0.797677046723212	0.88566708635618	1.02435448739351
SRGAP2	-0.105521380472926	0.320767016921958	0.742181533224609	20.9058915760363	-0.0948163619902432	0.460093721070956	-0.206080538916158	0.836728000190732	0.938982037605742	-0.0991114167325381	-0.0756995317867694
EIF2D	-0.0758952783775105	0.070838952815365	0.283999609985227	38.9984411727622	-0.0784664992872458	0.129730418571956	-0.604842720396555	0.545283505245568	0.794048938703754	0.00840123908365885	-0.0291258374636122
DYRK3	0.181557035565306	0.147705397469065	0.21900301857301	31.4267396463311	0.291529167773924	0.235770707230601	1.23649443647292	0.216274832481808	0.528160467077436	0.942691613459315	1.02483194870425
MAPKAPK2	0.0865584756442874	0.0562184338096773	0.123638038177822	99.6690288506827	0.121868382966193	0.115083953126666	1.05895200551601	0.28962163799661	0.602501142104529	0.5979433423932	0.541541680534985
PFKFB2	0.385436179025926	0.11306043656391	0.000651736847663821	121.24761874664	0.587220546548829	0.188295727925484	3.11860791011263	0.00181707589687067	0.0490591690406084	1.6825657996883	1.86712892325503
YOD1	-0.129230306938002	0.152317773844468	0.396200960408885	23.9490030967168	-0.0893455211305767	0.223522888182733	-0.39971531263293	0.68936621242906	0.871624665427413	-0.185150735796574	-0.0601154700415884
CD46	0.0976242871085909	0.0588179980679381	0.0969609416756151	108.83492520764	0.164234549658007	0.108790324207905	1.50964298391228	0.131134547067351	0.419695664174752	0.638100997134851	0.662224583687849
PLXNA2	-0.151142476254718	0.0716304052427888	0.0348555647603788	419.744533030875	-0.189918450523947	0.121668558154106	-1.56094929869553	0.118535714117278	0.400379347299783	-0.264669651594101	-0.346604289907494
HSD11B1-AS1	-0.37581894999606	0.218367829994319	0.0852442471625785	11.7428616824197	-0.49916973103494	0.350206644171516	-1.42535768336385	0.154053833725637	0.452839565925043	-1.08001702039587	-1.22752756548481
G0S2	-0.708392652075201	0.662271761781233	0.284781189431113	11.5024176985974	-0.308693588670447	0.621234691605096	-0.496903332737052	0.619257221216733	0.834699063698562	-2.28692172388994	-0.684943337623884
UTP25	-0.262465464915602	0.174242855320719	0.131985094815931	10.163573525778	-0.393909000424395	0.286366973334971	-1.37553921053469	0.168964338172943	0.47363719854641	-0.668659016303	-0.927685225476113
SYT14	-1.13521990280273	0.536691938769078	0.0344114582492658	20.7722311474756	-1.11037616589491	0.561474212647135	-1.97760848296115	0.0479728915495946	0.255322850569966	-3.83587106432792	-2.96859060574485
HHAT	-0.218192905675349	0.119262391113941	0.0673217762442504	54.2209212299343	-0.255041399233527	0.184626729640758	-1.38138935640457	0.167159276721102	0.471548578645842	-0.507994599216689	-0.532111432182554
RCOR3	-0.131359463673593	0.0673298591322591	0.0510589742462404	158.559247834136	-0.177100622960382	0.113867619507478	-1.55532032483344	0.119869799098542	0.403017073532147	-0.19287741190655	-0.310091837559928
TRAF5	-0.260435632294709	0.206382330534518	0.206981686654066	11.6571488098623	-0.351173612821201	0.335562001535307	-1.04652377567921	0.295319273676166	0.607644894415538	-0.661292785833945	-0.805950571481259
LINC00467	-0.0411183132720975	0.0893995163071742	0.645560092916505	58.9392946096754	-0.0117736677553068	0.148574161605152	-0.0792443829270681	0.936838243094575	0.97698348753076	0.134606295275938	0.160853222650753
SLC30A1	0.0655136858213677	0.155693048955657	0.673910274321383	57.779298636882	0.0892375365292237	0.23901575054932	0.373354209185514	0.708884835281414	0.880382307038534	0.521572133056625	0.448590498309908
LPGAT1	-0.385753582588192	0.173591185072387	0.0262700838879498	55.641466710772	-0.49928307731758	0.23650275942795	-2.11110888737721	0.0347629537149821	0.218243951766762	-1.11606964490578	-1.22785044006892
INTS7	-0.0473752808709462	0.10850235963954	0.662380400338984	23.1376310443439	-0.100843320608288	0.21192726002093	-0.475839307309163	0.634188863918149	0.842458595542786	0.111899858845605	-0.0928677327358626
LINC02608	0.782708680093405	0.474052783328739	0.098718101538733	37.509923275007	1.19005571837773	0.691488806765463	1.72100503541681	0.0852499101606453	0.34225127064494	3.12426142116922	3.58434585223021
PPP2R5A	-0.206890089425732	0.0619829991922441	0.000844286499242672	187.3209302864	-0.274312662444727	0.0987941329436374	-2.7766088356808	0.00549292413997978	0.0842773460629068	-0.466976857858577	-0.587006934262519
ENSG00000234915	-0.610940443074627	0.176730034660715	0.00054640020313193	9.74189803733061	-0.357198948633589	0.286894514649558	-1.24505325265597	0.213112176068395	0.525316290967332	-1.93326919913111	-0.823114149758222
PACC1	-0.114810850306352	0.127386510344289	0.367439730807895	16.1697593698819	-0.139210796644315	0.205180544340035	-0.678479517110591	0.497467706611971	0.761739687638167	-0.132822755797646	-0.202160093981525
NENF	-0.37354911546881	0.201280487251986	0.0634730125207246	22.584164765691	-0.511402853746241	0.319649853376502	-1.5998845247205	0.109624202994505	0.387121563379898	-1.0717798268055	-1.26237444635002
ATF3	0.67304358375127	0.298398876155397	0.0241009288387077	22.9283899961377	1.068495240706	0.473343086237172	2.25733779952291	0.0239869751373864	0.180636309097637	2.72628852145703	3.23807257570772
TATDN3	-0.390953054303493	0.127268784021647	0.00212722936080974	39.7307622019807	-0.531993457007149	0.201167891437247	-2.6445246962938	0.00818057368238611	0.105848537499223	-1.13493844550441	-1.32102817816559
FLVCR1	0.176976122406674	0.0995921406296494	0.07556677198451	38.6461227911888	0.294894756219175	0.160009651976174	1.84298104881252	0.0653317774963951	0.299741805403856	0.926067552077173	1.03441905596711
ANGEL2	-0.0763681234521012	0.0709137671981507	0.281518090925122	53.8378726581909	-0.0710567309723057	0.124396812090583	-0.5712102245881	0.567857148180158	0.806408504697656	0.00668529178842828	-0.00801860917831466
RPS6KC1	-0.172201968250548	0.0469287423675197	0.000243087165277394	192.911318503078	-0.232798651999603	0.0771731914333654	-3.01657411953231	0.0025564870891075	0.0570917851750776	-0.341094214883578	-0.468751456053205
PTPN14	-0.207902065666705	0.0682411422785866	0.00231461255521328	120.348532285469	-0.275470307164722	0.111276174110101	-2.47555516145047	0.0133029210108713	0.138370619643931	-0.470649303627498	-0.590304563869768
KCTD3	0.0922892502210519	0.084268476995038	0.273437268287984	134.403892150778	0.159048742995665	0.148073152520997	1.07412275816247	0.282767665719166	0.596307819481462	0.618740232670819	0.647452461212066
ESRRG	-0.0610448455009065	0.0621710637989346	0.326156422934962	687.812422444288	-0.0648876516272007	0.113805761968713	-0.570161391696839	0.568568239431236	0.806408504697656	0.0622932250574368	0.00955443231404905
GPATCH2	0.00738386310013923	0.0739121169063458	0.920423258544761	105.620722197754	0.00860943514037593	0.144881550521865	0.0594239577735376	0.95261443123059	0.983006085242401	0.310619926021228	0.218915875583425
SPATA17	0.165704005449182	0.0790443321629738	0.036051805104222	33.3854143130601	0.279252110659397	0.133298297183815	2.09494132002538	0.0361762091339986	0.222574126696926	0.885161217964515	0.989859917707614
RRP15	-0.2107745841896	0.129125500337267	0.102611362499389	21.6222831341619	-0.267993267201085	0.216627154794527	-1.23711760630969	0.216043424297804	0.528148593770371	-0.481073627903537	-0.56900570772435
TGFB2	0.104829099861292	0.0812859594177023	0.197177923601685	464.984843084431	0.15478174059041	0.14397397541205	1.0750674915201	0.282344512624967	0.595926111123536	0.664247148633502	0.635297615063903
LYPLAL1-DT	-0.177869423161869	0.0653921452347851	0.00652734992831824	89.9610244836103	-0.200632342860225	0.120519809093346	-1.66472503042906	0.09596762685202	0.363348199512033	-0.361661319097028	-0.377123539869731
LYPLAL1	-0.0433771685498331	0.0625688094690824	0.488139223519324	191.612884060403	-0.0498662037916989	0.108776114532827	-0.458429720585854	0.646643743281215	0.84994115425014	0.126408945208365	0.0523440466668139
SLC30A10	0.044310517259867	0.0726649087775691	0.541999262387107	112.17725509511	0.0937183258312716	0.115894217623311	0.808654027381096	0.418714178690299	0.709225714988822	0.444626169783307	0.46135433095309
EPRS1	-0.191672971771262	0.0644935369203734	0.0029589387901548	100.394017128567	-0.24094211648761	0.112103008503338	-2.14929215285454	0.0316112481725787	0.207608921386701	-0.411754178626917	-0.491948667717032
BPNT1	-0.168882005503565	0.148864909126627	0.256599613614113	16.4043762942001	-0.199507279829863	0.23120684479509	-0.862895214052503	0.388195082298821	0.683111427012094	-0.329046122596941	-0.373918721418211
IARS2	-0.265101945022272	0.0903047077160865	0.00332862356906365	46.5194802981207	-0.418374287892293	0.163902102995952	-2.55258645401656	0.0106926369145155	0.124513792646732	-0.678226760900713	-0.997376258407491
RAB3GAP2	0.133356612539894	0.0483702077531263	0.00583345368032091	213.576993489928	0.210150542332491	0.0845004328511517	2.4869759271254	0.0128834116460606	0.136900155703606	0.767773040835885	0.793019407241548
MARK1	0.0526284688679465	0.0730688171717303	0.471365579864623	188.473274841514	0.104228012101179	0.116929637712453	0.891373770929581	0.372728684170669	0.672089600147699	0.474811884578154	0.491291886066456
MTARC2	0.0498460878081139	0.0822662651745355	0.544573428279817	131.939353109581	0.0983332552624153	0.142970350990713	0.687787744668844	0.491586454779767	0.758111458336262	0.464714667729584	0.474500270864232
MTARC1	-0.218458048652895	0.107454681386845	0.0420500019876206	40.2961774390477	-0.292312931922217	0.183730461582255	-1.59098784929221	0.11161231031354	0.390256880111186	-0.508956798887614	-0.638281924371481
MIA3	-0.0592458811355622	0.0569411799089378	0.298119216175347	79.456607954872	-0.0855497803493026	0.111229594292577	-0.769127864696453	0.44181740788077	0.726618979413642	0.0688216382794646	-0.0493030446354352
AIDA	-0.359445404851381	0.119829947851749	0.00270308497716117	29.9738855606119	-0.523901424527428	0.192610920770354	-2.71999854645867	0.00652822032809938	0.0935063006930407	-1.02059768409704	-1.29797747407041
BROX	-0.483460154871771	0.122645535249488	8.08284585547921e-05	28.0194868264854	-0.549952825559547	0.195121136192265	-2.81852000399201	0.00482456046848516	0.078809362089516	-1.47064524999458	-1.37218665921161
DISP1	-0.247794488483421	0.0819095598931612	0.00248451834303323	124.344519302636	-0.351167027648559	0.127346396600888	-2.75757333557809	0.00582321496369485	0.087277296136742	-0.615418274927015	-0.805931813169751
CAPN2	-0.121802827474824	0.0712157782110905	0.0872039705529368	316.406258344737	-0.154094685245213	0.114050862680857	-1.35110495109896	0.176661815697722	0.484256534177245	-0.158196530328211	-0.244557861512077
TP53BP2	0.120413056028656	0.0655201445102657	0.0660915791640248	272.909233988887	0.195121683493426	0.115542384138612	1.68874551921436	0.091268208393423	0.353829648481749	0.720801079025035	0.750208682141809
ENSG00000291068	0.0921340109109729	0.0629110538760076	0.143054030449308	36.3724382117576	0.115960111507427	0.129740921075849	0.893782089304231	0.371438493967721	0.671054275183204	0.618176871670445	0.52471156801983
ENSG00000290989	-0.0811352240829508	0.11643683095864	0.485916998720543	24.6246489266745	-0.0421754860746652	0.197209935911191	-0.213860857871066	0.830655564914301	0.937210409524158	-0.0106144409848891	0.0742515784048727
FBXO28	-0.0776680959642221	0.0838178578258722	0.354118955966647	86.7241521506096	-0.075832054745494	0.138645746150442	-0.546948297015979	0.584414253467706	0.817221492252741	0.00196771210764407	-0.0216214432660779
DEGS1	0.0674196697710407	0.113010474652167	0.550788531823515	32.5866198088069	0.0570762429683792	0.20639258010864	0.276542126361015	0.782131708469863	0.915276335969725	0.528488918657121	0.356976869342523
NVL	-0.167473607352877	0.0714586455973974	0.0190964023670614	78.0843600217511	-0.209833520550221	0.113212363427174	-1.85345057905448	0.0638178034834365	0.296346696386521	-0.3239350679891	-0.403333719424838
CNIH4	0.0193806948414912	0.0714964777024814	0.78633563874018	27.2860516867852	0.0538485063303189	0.142502148700267	0.377878557070614	0.705520812433003	0.879081391602262	0.354156238619447	0.347782442314759
WDR26	0.00809565244672827	0.0464933548324701	0.861767276247723	119.927037690705	0.0242750794985696	0.0977258499350554	0.248399778714658	0.80382510477665	0.925366614298457	0.313202998299416	0.263540527482187
CNIH3	-0.0384380321151107	0.0505004698125464	0.446572214954324	158.10289321484	-0.0261916929699417	0.0920154761795652	-0.284644432191271	0.775916566767315	0.911905764476773	0.144332993192312	0.119782498615444
LBR	-0.149914667645233	0.0804560503870545	0.0624184815710829	47.1855936167677	-0.211304379816767	0.154028669968305	-1.37185096683785	0.170109837268805	0.474988468032373	-0.260213953574342	-0.40752356194015
ENAH	0.249452063752617	0.0587774865711359	2.19563509624152e-05	272.752292398636	0.39760699110793	0.107068006435846	3.713592924196	0.000204337386408842	0.0155979473701488	1.18908159664454	1.32700183282921
SRP9	-0.0438065184800945	0.102752240655111	0.669866296466371	62.5871424181689	-0.0481475806075637	0.16386249972028	-0.293829159751337	0.768888451852391	0.908671155612966	0.124850841103808	0.0572396615284561
EPHX1	-0.00149072551607908	0.0581355739766929	0.979542705797705	229.119055983776	0.0085583485208524	0.112877526819463	0.075819773536859	0.939562484398053	0.978493593262157	0.278414184329901	0.218770351878125
ENSG00000242861	0.0812179864191963	0.136952765005319	0.553156735137494	13.8833210814693	0.164507450412848	0.238239283156237	0.690513538461932	0.489871299073489	0.75726964008785	0.578562791482449	0.663001960022281
TMEM63A	-0.158449500968142	0.0682093396906417	0.0201797786833322	106.43161535159	-0.205508658822935	0.1143379016395	-1.79738001026896	0.0722753119883792	0.314340108407899	-0.291186728681215	-0.391014057068311
PYCR2	0.0323799124014748	0.100625553749739	0.74761468580619	14.9775932719276	0.0640055658768096	0.180161408600389	0.355267903232142	0.722388898624601	0.887490788728793	0.401330193495632	0.376715516257553
SDE2	-0.0269156509157649	0.173789663924179	0.876919968550528	9.7592080263327	-0.00297924341876178	0.282024175351495	-0.0105637873598909	0.991571473923829	0.996776901999036	0.186147532279449	0.185904737653584
H3-3A-DT	0.0430407085986636	0.145239791837717	0.766968608192008	10.9299289888962	0.116963829348766	0.262924540590923	0.44485702660501	0.6564230798649	0.854770503383259	0.440018054240307	0.527570726459163
H3-3A	-0.476157372221179	0.177399979182745	0.00727276944675143	33.3741528562123	-0.479436750969515	0.244628960555545	-1.95985279044938	0.0500129989091726	0.261318921478354	-1.44414356728637	-1.17131683158773
ACBD3	-0.0650572866126843	0.0847723270044369	0.442822674377705	68.5060571907682	-0.0545122842249827	0.140441027001737	-0.388150709153589	0.697904507435539	0.876247092084678	0.0477321397400376	0.0391093710104309
PARP1	-0.19752002408161	0.0816485139094384	0.0155568123061094	59.8205213492725	-0.272074763224777	0.143725370256132	-1.89301834978692	0.0583554292551686	0.284626897424563	-0.432973038960184	-0.580632126345822
STUM	0.503939947190621	0.237553455584378	0.03389026256605	28.779348087048	0.778224456619105	0.354346154915587	2.1962266157636	0.0280757272333156	0.193541637874481	2.11261409961584	2.41121653326964
ITPKB	0.184732492655289	0.0841632151808075	0.0281685113861588	998.097121823891	0.281521283550677	0.141026041438125	1.99623616092347	0.0459082231204534	0.250375093316596	0.954215297002798	0.996323810801069
ITPKB-AS1	0.0620081504742689	0.276351394163738	0.822460436072214	13.336027422385	0.254822086437143	0.351423368708454	0.725114232936931	0.468381953441604	0.744222443240481	0.508850600739943	0.920269334526387
PSEN2	-0.447821083207439	0.168607281697674	0.00790734154899633	18.4876951083096	-0.491813291091074	0.242885962183628	-2.02487326426568	0.0428803795668995	0.241102429222211	-1.3413116227386	-1.20657224668636
COQ8A	0.212532915645303	0.160885379976819	0.186494465621119	14.5507935969688	0.32865659557615	0.289531353000812	1.13513300777214	0.256319593413736	0.569817167339411	1.05510259222793	1.13059194833708
CDC42BPA	-0.112089252031908	0.0513771140954544	0.0291319652458564	818.04955829284	-0.134345124055171	0.0905736697864903	-1.48326908219423	0.138002933357023	0.429579077904926	-0.12294611871566	-0.188299895155401
ZNF678	0.206871760420663	0.0839023412794494	0.0136774214439451	88.2262814070326	0.313357069299982	0.150287070779456	2.08505673624998	0.0370641507722317	0.225110747903411	1.03455834947778	1.08701020866017
SNAP47	0.018906619589094	0.109932058232664	0.863449646554407	23.3652692001824	0.0486237331789807	0.198489547441179	0.244968734151555	0.806480640405197	0.926287539651546	0.352435827028419	0.332899321148631
JMJD4	0.0329296249417312	0.135316864977343	0.807732752039993	10.5143986488609	0.040029836362703	0.246016582486981	0.162711943878098	0.870745242465578	0.951555968786762	0.403325091607712	0.308419022406263
ARF1	-0.28465457043793	0.104721708002587	0.0065638104023688	40.9340296724456	-0.408045825030643	0.177867261042353	-2.29410304425546	0.0217845805486241	0.173483139723095	-0.749182929209535	-0.967954930480474
C1orf35	-0.0320171647964898	0.101387263293934	0.752161303017618	25.7142756102814	-0.0518417587074324	0.174283651364227	-0.297456234716421	0.766118216244434	0.908109493390594	0.167634219112787	0.0467165443179952
MRPL55	-0.0723892324375373	0.195670603420715	0.711416346183683	9.30062024453559	0.0708587956817284	0.296897820022438	0.238663913653435	0.811366200915007	0.929249916442588	0.0211246243338044	0.396237406799308
GUK1	-0.151556840485752	0.171644931470256	0.377254006262478	43.6649600744841	-0.19933535549293	0.268018551356958	-0.743737157311351	0.457035505305742	0.736952772425331	-0.266173372833236	-0.373428983268084
IBA57	-0.193345749832251	0.09879769736477	0.0503490676497505	15.5174890870529	-0.1742833715025	0.195999813099264	-0.889201722933452	0.373894677037085	0.672234658232222	-0.417824663746721	-0.302066705446323
ENSG00000231563	-0.105291300447242	0.130172974233128	0.418597497774208	11.783731696734	-0.119864674145089	0.235449577812241	-0.509088507436931	0.610690187038873	0.829511287284836	-0.0982764599592197	-0.147051350135492
RNF187	-1.26781466807366	0.431489254915243	0.00330092051682778	10.3517758239746	-1.71205319362498	0.542219748796996	-3.15748955552329	0.0015913393727475	0.046401495217199	-4.3170553698329	-4.68250848259827
RHOU	0.143357210645843	0.0942708961291251	0.128336579778506	103.80171560859	0.21976746745213	0.168628766293297	1.3032620251155	0.192485321048166	0.501595060461178	0.804065053151853	0.820413871585806
LINC02814	-0.32901954591274	0.226072710340693	0.145566727989614	26.5394230099054	-0.387943428286349	0.354002819678716	-1.09587666176907	0.273132753667367	0.586776371020782	-0.910182723349018	-0.910691888084409
RAB4A-AS1	-0.143034462602697	0.128229336382329	0.26465412843214	15.2541446759338	-0.101640356167672	0.234167053629413	-0.434050625791815	0.664251678459869	0.858224796636793	-0.235245798320549	-0.0951381426580597
NUP133	-0.220195559652756	0.0791704822725384	0.00541444238140065	63.7237191893279	-0.284054489920788	0.128792800513587	-2.20551528337038	0.0274179565291927	0.19212867602034	-0.5152621988185	-0.614757191451884
ABCB10	-0.108008692654549	0.0582820663145701	0.0638527945873747	62.3870315226599	-0.192489288333699	0.113025944276837	-1.70305401618439	0.0885579602554767	0.348260051436127	-0.108137833290105	-0.353927496009027
TAF5L	-0.0395289810186843	0.108822262042852	0.716422983772633	30.545317121253	-0.0523075311705339	0.17679257315897	-0.295869505352464	0.767329740177942	0.908423147539337	0.14037395688017	0.0453897598235506
URB2	-0.231666467155954	0.121454871489984	0.0564651389547754	15.0481365818415	-0.25396132753091	0.198997919848631	-1.2762009156884	0.201884505039753	0.511760868734243	-0.55688994067664	-0.529034774583738
GALNT2	0.0848187295676889	0.0624520180320841	0.174418524221679	417.729155740545	0.142662251134974	0.113270055319022	1.25948778548019	0.207854199331655	0.520481465766384	0.591629831404192	0.600774426245522
PGBD5	-0.477677611234357	0.192231117076231	0.0129583081364964	33.6672453162693	-0.655567713035588	0.285821497360883	-2.29362633352892	0.0218119714514837	0.173494705048808	-1.44966049061486	-1.67303783910451
COG2	-0.0861741316237239	0.0828725079871823	0.298414337666168	42.7390242369721	-0.102316928698834	0.143446286110707	-0.713276944792209	0.475674401081165	0.747818257992045	-0.0289005567343044	-0.0970654054630257
AGT	0.249911332671375	0.111687908111599	0.0252480460111461	340.707259105232	0.357374559158078	0.187723050514812	1.90373296288343	0.0569449711400637	0.281615900867557	1.19074827628503	1.21239701800309
C1orf198	0.23870807897799	0.0973381324119684	0.0141922851166649	155.670911469249	0.379005792303226	0.15477569706441	2.44874227344299	0.0143355983528442	0.143065318517233	1.1500918458684	1.2740150547191
ENSG00000223393	0.223866381070153	0.16940707889008	0.186344682344873	9.65829880712948	0.308219335282294	0.302532197323522	1.01879845520274	0.308298659274096	0.619669226129982	1.09623155895809	1.07237502437758
TTC13	-0.229964042867746	0.0842964538570394	0.00637120080296857	69.0038724165532	-0.33249123378458	0.143756093630497	-2.31288445162678	0.0207289929032733	0.170361769963812	-0.550711869867265	-0.752732545967108
ARV1	-0.00948567539028106	0.0875814687780694	0.913752267435274	24.1624372986033	0.000759262359627705	0.170251593591371	0.00445964906178819	0.996441726661773	0.998824808988985	0.249400637717375	0.196554125266861
FAM89A	0.425298800073378	0.205926039829576	0.0388947383726953	18.5318375248706	0.629521209325388	0.329100732901782	1.91285265084252	0.0557669186163162	0.27826923502586	1.82722662083863	1.98762523405654
C1orf131	0.0220382796771234	0.156718586906985	0.888167566544833	21.15100921217	0.0693893553677583	0.258224720110361	0.268716935148976	0.788147518611496	0.917861320838917	0.363800571944683	0.39205160626678
GNPAT	-0.0729899398000806	0.081139123847806	0.368351633648433	51.7470815144667	-0.0670565493029816	0.141056459200434	-0.475388009050316	0.634510439598487	0.842717629537888	0.0189446668183887	0.00337617998221093
SPRTN	0.0177167672958494	0.172370695280428	0.918135243312289	10.2389952177717	0.0295227481037778	0.282116540963877	0.104647348939238	0.916655641920902	0.968905230229254	0.348117871879823	0.278488867903626
EGLN1	-0.0374737437238496	0.0845098457352664	0.657458652697075	101.162865094324	-0.0288888443821279	0.142850558421699	-0.202231231724326	0.839735958135565	0.939567351791579	0.147832380509054	0.112099479638692
TSNAX	-0.149806036096931	0.0918792953362458	0.103003116813419	48.5648674580731	-0.179709097458806	0.1474382419788	-1.21887710438549	0.222890840873881	0.535782730406935	-0.259819731404116	-0.317522254325269
NTPCR	-0.320417866185284	0.103920526154115	0.00204720598290104	52.4119359468094	-0.420356268913334	0.172258785244187	-2.44026026491162	0.0146766837545624	0.144210558792799	-0.878967363697561	-1.00302206595371
PCNX2	-0.42507291692702	0.226783514621912	0.0608814493182483	135.230684733043	-0.583297347729838	0.334546130230707	-1.74354833316287	0.0812378793043248	0.3353183943912	-1.25875888718536	-1.46717079523289
COA6-AS1	0.29906933600266	0.168026566130039	0.0750934470758113	18.4274611198587	0.472348194753699	0.271694605296872	1.7385262185739	0.0821181343946414	0.336918992984481	1.36914189268946	1.53990722752129
COA6	0.192202842647943	0.257864736152251	0.456052283307806	9.12622376246946	0.330938932536379	0.399914298593942	0.827524631402094	0.407939767020012	0.699902235524435	0.981325078944412	1.13709334017499
TARBP1	-0.124448243589765	0.111684581689586	0.265157748348548	107.761974810135	-0.153629390417431	0.165151371056152	-0.93023381783005	0.352250035877784	0.654880301067886	-0.167796703558569	-0.243232437594281
LINC01354	0.276711792941871	0.166408295034476	0.0963427544289689	18.2650161009267	0.446756018049382	0.291111641110231	1.5346552832637	0.124868525339174	0.409516845495345	1.28800672262055	1.46700617406642
IRF2BP2	0.0190617965621324	0.0862180444927329	0.825023719157299	73.5252711049684	0.0697501940204614	0.151837900691127	0.459372750169599	0.645966513178994	0.849574384851168	0.352998961808659	0.393079479675643
TOMM20	-0.7366805514918	0.190957093970936	0.000114396830961254	21.077184346999	-1.03370028376908	0.302816749164215	-3.41361660681626	0.00064106718687718	0.0290195873525829	-2.38957806335522	-2.75017414800713
ARID4B	0.0372918580783495	0.0447196230251457	0.404335265001216	374.203284693452	0.0838322770321141	0.0796262248399115	1.05282244889368	0.292422374241224	0.605563331376348	0.41915556664951	0.43319324952998
GGPS1	0.0262555372121384	0.0756368170172032	0.728496348813006	50.2422589336672	0.0747571044507534	0.134703895477749	0.554973589929341	0.578912724948246	0.813094518946259	0.379104932821793	0.407342004084555
TBCE	-0.119104757750011	0.0878716960241807	0.175277608054427	40.2657367046424	-0.14391817703562	0.144279795242641	-0.99749363237997	0.318524963069909	0.629024180801674	-0.148405277980614	-0.215569386731566
B3GALNT2	0.0958274796430462	0.04689644932961	0.0410143864552699	116.701143652814	0.165754829948053	0.0794828405608062	2.08541653492173	0.0370315072191088	0.225099627459389	0.631580411268073	0.666555205345067
LYST	0.11983336265087	0.0573327182164244	0.0366052958958942	243.968705287228	0.202740229070347	0.0834448956607991	2.42963008659607	0.0151142399288382	0.146211259688958	0.718697380927857	0.771910626637132
NID1	-0.0822458970610703	0.176176829407273	0.640616361436212	48.5488817157416	-0.0842389191999903	0.267926981593793	-0.314409988493454	0.753209670810793	0.902633911114805	-0.0146450556515206	-0.0455689676234626
GPR137B	-0.137286925315189	0.0633886993799222	0.0303268590475503	84.5137406694995	-0.204774338748246	0.114475921585734	-1.78879834214642	0.0736472980392089	0.317418564753928	-0.214388076430831	-0.388922296463636
ERO1B	-0.0419914938470692	0.0707124826532549	0.5526229811905	58.8286913653732	-0.0696809847519754	0.132851394440073	-0.524503224415966	0.599928577719144	0.823805507067746	0.131437536783175	-0.00409970263482708
LGALS8	0.208556028745093	0.237993626584258	0.380861909633048	16.7742453143657	0.334744197740099	0.37871459781186	0.883895682062921	0.376752528351233	0.674514037099825	1.04067053258184	1.14793289654534
ENSG00000230325	-0.361632882128208	0.186313316343842	0.0522591008560195	10.7613882769506	-0.460141931278727	0.3031334568533	-1.51795165091728	0.129026587624604	0.416274819276547	-1.02853600452852	-1.1163542272758
HEATR1	-0.101276335050412	0.110258286484037	0.358337705540908	34.9417072988071	-0.137447933974517	0.180266409950927	-0.762471133762156	0.445778865172888	0.729453137577696	-0.0837062140512997	-0.197138459940414
ACTN2	-0.399173194069971	0.196173706910102	0.0418715474335289	129.500241699992	-0.585909538731238	0.301338923931322	-1.9443539888155	0.0518527782921722	0.266965873173715	-1.16476920267348	-1.47461179870937
MTR	-0.292255227209197	0.0442303725527666	3.90682786921224e-11	164.585463266853	-0.366848100335536	0.0837324401223532	-4.38119443073058	1.18030486469498e-05	0.00348920427355565	-0.776765592389268	-0.850600413710877
FMN2	0.0115764828805845	0.0544955484756657	0.831771675993707	2544.13251607951	0.036661913413405	0.09747020010032	0.376134586526664	0.706816842757851	0.879784575010973	0.325834876876775	0.298825265150076
RGS7	-0.384928535720693	0.0995764988962701	0.000110790798965141	333.992821305727	-0.512294044781419	0.150110161418561	-3.41278724864574	0.000643021204096574	0.0290195873525829	-1.11307556287595	-1.26491306453966
FH	-0.0254521057832148	0.124063271730326	0.837451622929581	14.594419112352	0.00135626142914824	0.240587730359917	0.0056372842751344	0.995502121735019	0.998423148418731	0.191458714412035	0.198254717662047
ENSG00000288723	-0.314851010175798	0.144146899615777	0.0289448279355031	13.4340182306084	-0.464435045044288	0.255191109198535	-1.81994994458433	0.0687666280054385	0.307699402766153	-0.858765331307387	-1.12858345340717
PLD5	-2.57107751835625	1.40582815664097	0.0674190238293898	28.4539818813121	-1.08401583892111	1.11822211555	-0.969410123308048	0.332340603410715	0.640477858256672	-9.04657563575235	-2.89350142407785
ENSG00000272865	-1.29281201290192	0.549839678435677	0.0187103236909973	153.172694244479	-1.9000954518895	0.799899778819769	-2.37541689871829	0.0175291390515408	0.15835527543055	-4.40777033875402	-5.2181596263013
CEP170	-0.0655658056161381	0.0582674016005701	0.260480115660827	209.155976046381	-0.0689421686996936	0.0952019150374781	-0.724167877007024	0.468962677119274	0.744694651510178	0.045886732321328	-0.0019951349326343
SDCCAG8	0.0502308060822219	0.0610428977288358	0.410577854545702	451.886169278461	0.0945224328330548	0.106777154193647	0.885230867472196	0.376032127365074	0.674304186421923	0.466110804260038	0.463644884359223
AKT3	-0.101146536282723	0.0433883370386917	0.0197432474137537	1160.2839039312	-0.117259852896056	0.0868422744939464	-1.3502623414617	0.176931847382347	0.484456248784999	-0.0832351763767874	-0.139631339899155
LINC02774	-0.777526701815204	0.303512234744169	0.0104142072651909	15.8606369297171	-0.795585591598788	0.376979875833854	-2.1104192626702	0.0348222587240483	0.218504790208778	-2.53780809668844	-2.07188827561515
ZBTB18	-0.396605483108071	0.108086736293504	0.000243190696794137	53.521538613469	-0.560249745934919	0.173836448971637	-3.22285544400603	0.0012691958771713	0.0406958743870165	-1.1554510202142	-1.40151813622423
ADSS2	-0.651783096104875	0.26661291113799	0.0144980948938933	27.029588265672	-0.8309380956628	0.342094020971762	-2.42897579239302	0.0151415432800846	0.146360322122106	-2.08148654084279	-2.17259228443435
CATSPERE	-0.267270412540744	0.109634279041871	0.0147754680995808	69.9221107100813	-0.400703446577044	0.181168489499373	-2.21177229927962	0.0269824020284494	0.191254871520777	-0.686096095219861	-0.947039666792042
DESI2	-0.0896482720054394	0.0940150627451147	0.340310350014284	45.6261055566592	-0.0994376147905948	0.152615936841504	-0.651554594156594	0.51468854731486	0.772817885870574	-0.041508157218282	-0.0888634842445569
COX20	-0.0936884012673248	0.0886316926924661	0.290487375895357	76.964580703253	-0.108897039623829	0.138760712910132	-0.784782935601919	0.432580846816976	0.718676844147422	-0.0561697223943919	-0.115809298326234
HNRNPU	-0.108890125538441	0.0508801328132693	0.032344219525829	237.458679395408	-0.130442506522082	0.0900352258242937	-1.44879412838531	0.147395084020716	0.44337885397883	-0.111336539281388	-0.177183024063088
EFCAB2	0.121204287610207	0.0888731537777021	0.172633777523403	238.758252620506	0.217953654286749	0.146134164963086	1.49146268664692	0.135840060625275	0.425971443933234	0.723672445917116	0.815247101597682
KIF26B	-1.19053241543254	0.373937374956801	0.00145368026183491	25.2616476189978	-0.923866369680189	0.454895644846323	-2.03094133818823	0.042260945705532	0.239200062974504	-4.0365992976117	-2.43730478426905
SMYD3	0.0306489831776641	0.0606754555291865	0.613467643662151	984.094542230497	0.0584931264656712	0.104040398419166	0.562215517764644	0.573969189995716	0.810220360548043	0.395048678725906	0.361012958213307
CNST	-0.397303504139862	0.107288797347216	0.000212962416525379	52.0803293142852	-0.550949751027152	0.174912750703382	-3.14985470648424	0.00163351678675091	0.0470971493199812	-1.1579841274958	-1.37502646911305
SCCPDH	-0.171428632146394	0.0767885324712812	0.0255834540886747	45.0264706540104	-0.206225010701648	0.140672876286516	-1.46598986347317	0.142651048385134	0.434878026186947	-0.338287790395864	-0.393054634046418
AHCTF1	0.0531387616927317	0.0497166150020746	0.28514490001767	169.233575753925	0.10488076113944	0.0847773160779816	1.23713236029985	0.216037947705306	0.528148593770371	0.476663729166413	0.493151286033902
ZNF670	-0.0846410511200438	0.128626250339222	0.510513261056607	17.4096331843894	-0.0200248044851914	0.228926634910134	-0.0874725848001577	0.930295876046425	0.973823479431975	-0.0233370318399451	0.137349299293294
ZNF124	-0.146148910992018	0.106454911511048	0.169792306929383	16.5752383217727	-0.250260349944727	0.216381894418086	-1.15656788483967	0.24744894956623	0.562340708825929	-0.246548082254495	-0.518492288574716
ENSG00000259865	0.00373206097113434	0.0929128082366973	0.967959710256575	17.0677236536469	-0.00875688151032155	0.179685060190491	-0.0487346109968076	0.961130793048987	0.986064414902674	0.297367593866964	0.169446743156982
ENSG00000290683	0.0174409903828013	0.128274148149428	0.891847743038681	12.7304551193418	0.0247552925498268	0.235303488022937	0.105205803610585	0.916212505666355	0.968722708560277	0.347117081825191	0.264908446972737
ENSG00000289566	-0.213674767826351	0.181227045301972	0.238380419655474	17.1795911083153	-0.252644004974211	0.26066980995406	-0.969210838104868	0.332440004614466	0.640569097522864	-0.491598348440093	-0.525282291813992
ZNF496	-0.0427441959669458	0.0763429687503673	0.575549723815687	41.0257298576721	-0.0488563730499829	0.132911233017428	-0.367586485662778	0.713181593252901	0.882757750370286	0.12870599269797	0.0552206181180337
ZNF496-DT	-0.62424891277072	0.288303562275238	0.0303686448307958	47.8771238180396	-0.675100709982191	0.336623699623964	-2.00550558601885	0.0449090241656697	0.247916349196306	-1.98156542511683	-1.72867890750562
SH3BP5L	-0.158870424956491	0.122321038966522	0.194012968819246	11.1560323562097	-0.2670092902209	0.225369033119854	-1.18476476792134	0.236110466311099	0.550578014075804	-0.292714255175871	-0.566202782468731
ZNF672	0.0351495893245556	0.111221367429113	0.751977686215261	14.3411243611338	0.0410836897838327	0.210451013306403	0.195217353142498	0.845222794565006	0.940878097260937	0.41138130723291	0.311420995449628
ZNF692	-0.0652901327186821	0.115378567966261	0.571477074789155	51.0801138968666	-0.0627803377075535	0.188527670997753	-0.333003305961923	0.739131787650091	0.895354476708395	0.0468871449050218	0.0155572591340312
SH3YL1	-0.174912814289327	0.0698083977873115	0.0122239404308133	100.159856983851	-0.248776972275409	0.12636286458053	-1.96875065393018	0.0489817313984393	0.258816816944538	-0.350931832272437	-0.514266786538916
ACP1	-0.17603384706166	0.118330887570031	0.136845668040099	26.5203312319495	-0.171607259575734	0.19753946309375	-0.868723934388199	0.384998146899098	0.680499189494466	-0.355000042468378	-0.294443618872705
TMEM18	0.348303887415082	0.162032964057312	0.0315879297223372	10.9686135573148	0.497916352939941	0.293432520615695	1.69686833584495	0.0897215556136406	0.351118919068413	1.54781330086933	1.61273986259619
PXDN	0.901243349726818	0.615844595076907	0.14335068991646	9.43161734737769	1.29838408170382	0.945175753042616	1.37369592641812	0.169536102075917	0.474283822008339	3.55442186203787	3.89292655236981
EIPR1	-0.265102701116748	0.0896209346167678	0.00309597556479669	71.4000782942368	-0.339364269840963	0.151069092410253	-2.24641761214373	0.024677271269276	0.183921152615652	-0.678229504755604	-0.772310855961315
TRAPPC12	-0.106672666043518	0.0548471398426498	0.0517859971840677	174.063913814698	-0.124624048348786	0.0844873338526131	-1.47506191361407	0.14019589874358	0.431200887264803	-0.103289413854756	-0.160608750791331
ADI1	-0.0594022148862895	0.0991514730984269	0.549102386150813	50.7700962036116	-0.0502145781813782	0.165140400123976	-0.304072038966119	0.761073008528994	0.906107552218138	0.068254305571292	0.0513516785576942
ENSG00000235078	0.204720894846699	0.151218479805065	0.175797414614819	9.32790246871581	0.324135938779237	0.284780812480927	1.13819444489767	0.255039297796048	0.568585354810588	1.02675289233679	1.11771455042715
RNASEH1	0.153700604008241	0.11650199758195	0.187070218724967	19.4743684754486	0.251468713539391	0.203049067859761	1.23846278237077	0.215544513863748	0.527973876514385	0.841601064030419	0.910717024080206
RNASEH1-DT	-0.133323179436808	0.13681797486876	0.329829875113796	13.3697213886895	-0.108363604656525	0.212798523615154	-0.509230998484276	0.610590317373283	0.829467195327693	-0.200003705345066	-0.114289772593218
RPS7	-0.631644996013277	0.212249642376114	0.00292079460013258	33.9924904891118	-0.869864275896472	0.313956071921143	-2.77065600475139	0.00559434941293073	0.0852726847267555	-2.00840569419725	-2.28347615253184
RNF144A	-0.227683359809656	0.247055274624674	0.356743132857651	47.8013245186629	-0.287876399356385	0.367373175655417	-0.783607564277916	0.433270415929042	0.719183805071299	-0.542435307130103	-0.62564416004714
LINC00298	0.238998071571143	0.125278881110158	0.0564263371869966	89.5603712349238	0.374309663457253	0.19433964567506	1.92605920504305	0.0540969816824205	0.273260820854756	1.15114422440124	1.2606378127601
LINC00299	0.134592313539546	0.139001536854532	0.332904890098416	2243.90021481387	0.210477067405827	0.213725632719148	0.984800300871771	0.324722172827969	0.633874063409656	0.7722573802147	0.79394953608915
LINC01814	-0.039123239353517	0.166434389340081	0.814156699788934	47.1981219087819	-0.0454762543047423	0.264419414655095	-0.17198530737261	0.86344907990279	0.948145288123082	0.141846386964186	0.0648491159272508
ID2-AS1	0.143250059027136	0.150511793803643	0.341222237215228	12.9373410780593	0.211160027592223	0.273543198821089	0.771943987283459	0.440147603176313	0.725607078918061	0.803676201622715	0.795894994563875
ID2	-0.0802704627363039	0.156666245577876	0.60839485881461	212.741718669511	-0.102702563877184	0.243214585597065	-0.422271401302108	0.672826930134581	0.863244603943712	-0.00747623573852347	-0.0981639134592688
KIDINS220	-0.0893413908306662	0.0347356120152607	0.0101101148577165	322.898397450207	-0.112025491695332	0.0664937128279844	-1.68475314328041	0.092036208617064	0.354683854379258	-0.0403944902899227	-0.124720906523171
MBOAT2	-0.195322428087908	0.0519010180377081	0.000167642845885258	364.589221120991	-0.249960721975303	0.0889425670861886	-2.81036100220811	0.00494859590233929	0.079702189238593	-0.424997997865241	-0.517638777954347
ASAP2	-0.0988500578866829	0.0554008124601248	0.0743796552900215	504.40753313384	-0.104860647483923	0.102341431271187	-1.02461580008648	0.305544506330051	0.61799249716412	-0.0749012926080892	-0.104311361180994
ITGB1BP1	-0.148280297217038	0.0784381401427506	0.058703057224132	66.0650623240453	-0.177677424993676	0.145608057497062	-1.22024445657659	0.222372218570964	0.53516333845408	-0.254282849146338	-0.311734897325726
CPSF3	-0.136965642923375	0.108874128521498	0.208385148570193	21.1380735023774	-0.197382142850484	0.202932752316851	-0.972648035356554	0.330728260123804	0.639136995632004	-0.213222147713661	-0.367865124402115
IAH1	-0.32196837081478	0.0917615127897618	0.000450214880682567	27.9256849006354	-0.476259152063517	0.166993499649065	-2.85196222047188	0.00434502643716314	0.0736538035779099	-0.884594120468855	-1.16226522529489
ADAM17	0.0511261966672951	0.0641237530600391	0.425273847154817	114.130714657665	0.0849136132664511	0.118148303444607	0.718703619017792	0.47232355300023	0.746180581782349	0.469360162528095	0.436273509233282
ENSG00000239300	-0.128635545652669	0.145687139295668	0.377259259208576	11.7239345562737	-0.105707608533714	0.230054170933563	-0.459490076205754	0.645882276812988	0.849574384851168	-0.182992356501286	-0.106723987253345
YWHAQ	-0.15872496405156	0.122662450523709	0.195666116147321	56.6813317956296	-0.202201889263577	0.211470417512141	-0.95617104104865	0.338985828025974	0.645260896524597	-0.292186379853081	-0.381594499396645
TAF1B	0.00869908968196208	0.0859563987096271	0.919388906519176	53.9711662835625	0.0168810953350746	0.145750784324152	0.115821643179159	0.907793897175722	0.965880147405729	0.315392862479639	0.242478261424274
CYS1	-0.0271386430130702	0.182853810375418	0.882013559267159	12.9035170298532	-0.0452330177265569	0.288380697138389	-0.15685175247652	0.875361685021368	0.953865829003388	0.185338297486087	0.0655419918398136
HPCAL1	0.020686383492351	0.0923612551515043	0.822778682347643	75.5087007587563	0.0416252926114682	0.156779166142868	0.265502704444392	0.790622226750819	0.919042893938899	0.358894562077285	0.312963787887525
ODC1	-0.0760397051704942	0.167674073542777	0.650190835078385	14.5645114307245	-0.0350948195605331	0.292598440697616	-0.119941922714488	0.904529154646215	0.964222055455774	0.00787711653676825	0.0944213378593631
NOL10	0.0638268045846778	0.0412783791325331	0.122043553979627	113.88663078207	0.11865454476928	0.0810892539123291	1.46325855824948	0.143396642851497	0.43600091185759	0.515450467735317	0.532386844160753
PDIA6	0.178845429460495	0.114150321210658	0.117172291189649	60.6977130129808	0.267183559379501	0.18939101310072	1.41075099079495	0.158318049976495	0.458606226790701	0.932851237802851	0.955481829741762
LINC01954	-0.240080721146408	0.3429395749926	0.483885387466223	14.0255442998303	-0.257416240836475	0.485013870343207	-0.530739957301265	0.595598992801446	0.822684212802237	-0.587425135293609	-0.538876329777768
SLC66A3	-0.087071070884978	0.169681945243147	0.607851424523604	28.5726799985211	-0.131349395493926	0.265335451357641	-0.495031458562552	0.62057791457462	0.834971657055638	-0.0321555351237219	-0.179766358891455
ROCK2	0.0215397709563051	0.0833734044287138	0.796134469414481	247.072617345715	0.0480752557316959	0.141682194340519	0.339317554724991	0.734370519530754	0.893785524678521	0.361991491683294	0.331336945889767
E2F6	-0.0401372701935459	0.105773684912166	0.704343580942942	17.7012842388538	-0.031761173665764	0.189421099904109	-0.167674951110739	0.866839003282286	0.949869778380843	0.138166485087797	0.103917454597772
GREB1	-0.15591731652535	0.061481489350299	0.0112125382501665	118.329550957231	-0.186734878443303	0.107969198028386	-1.72951991728426	0.0837160849502739	0.339639441250617	-0.281997471397749	-0.337535668621001
NTSR2	0.105315052504146	0.0781688120357635	0.177890995878604	62.6436832839575	0.190369066701922	0.14616261435746	1.30244705555381	0.192763605682646	0.502107571533648	0.666010663086599	0.736670530433536
LPIN1	0.19810130190994	0.0952370402941704	0.0375175802684001	719.94475179359	0.325005568500398	0.140929852815989	2.30615133703968	0.0211021776097869	0.171194777760116	1.00273049429195	1.12019174974946
MIR3681HG	-0.0588454027167663	0.368588692015295	0.873156323777386	8.94795442969208	0.0369891822460622	0.572136116845332	0.0646510177508364	0.948451863351128	0.981170236558921	0.070274968125664	0.299757512646617
TRIB2	-0.122437049222715	0.0640607363084856	0.0559705223649612	80.6401813414095	-0.141771564567161	0.115322333491692	-1.22935046729153	0.218940433078438	0.532107846934659	-0.160498111017854	-0.2094546153263
ENSG00000225649	-0.297810216744769	0.210611096213153	0.157353361395694	20.1866353884668	-0.461022859317235	0.336523458839205	-1.36995756821077	0.170700147510418	0.475944698649067	-0.796924561533335	-1.11886361062241
NBAS	-0.119262399496517	0.0398711087988342	0.00277884825177069	283.341212881827	-0.144287304151826	0.0755486256736154	-1.90986007839739	0.0561512313789752	0.279393814038936	-0.148977357384773	-0.216620870391635
DDX1	-0.142155251086684	0.0808948793171355	0.0788694683980222	48.8301876678972	-0.182508953113379	0.140430077258583	-1.29964290183586	0.193723388400836	0.502813248603063	-0.232055153638159	-0.325497833311698
CYRIA	-0.289082148152832	0.0777805600109132	0.000201891766770366	169.577138067189	-0.394126786118605	0.127005238667944	-3.10323251428276	0.00191419185182369	0.0500589036760704	-0.765250538692164	-0.928305602817158
SMC6	-0.177515944990265	0.0941297471893438	0.0593132216286182	63.2387867254233	-0.219433422005517	0.153381276732495	-1.43064021033167	0.152533356978457	0.450330368692227	-0.360378552404337	-0.430679690705038
GEN1	0.120036108819704	0.0882938583731823	0.173986020616497	20.6601725657749	0.198744559581676	0.168246664935096	1.18126894020957	0.237495901889646	0.55245332531432	0.719433143567092	0.760528690729643
RDH14	-0.219932034312911	0.152805721157929	0.150067841318296	12.5613921938351	-0.301066044223661	0.262541091655774	-1.14673875363632	0.251489608677879	0.565677259557043	-0.514305869529204	-0.663215759236588
LINC01376	-0.0422942969084462	0.0969318165529577	0.662597038825393	147.561625416395	-0.0363686807325891	0.159280827564849	-0.22833056111403	0.81938926765544	0.932552995668533	0.130338669263814	0.0907926577954871
TTC32	0.109686711179485	0.101366157111279	0.279215141398777	16.17291261556	0.187897814657939	0.198703589621087	0.945618622271729	0.344343142475697	0.649273952335021	0.681875343259302	0.729631001149243
WDR35	0.0380029847764	0.0752177767397517	0.61339069664836	90.996383158258	0.0891065092426374	0.123261557765752	0.722905915337987	0.469737689082091	0.744694651510178	0.421736234186636	0.448217258185247
LAPTM4A	0.157557555738268	0.0897875121119449	0.0792965166081161	86.690919753102	0.219530856318903	0.159417558315312	1.37708078481978	0.168487272782993	0.473233483587019	0.855597880841302	0.819739868703178
PUM2	-0.0835594804621293	0.043523125311915	0.0548721802131601	223.920450993903	-0.104951065870949	0.0873762313921958	-1.20113976305372	0.229696990930324	0.543937466149149	-0.0194120290329354	-0.104568924097273
RHOB	0.119279235833123	0.134788682700783	0.376191638003729	181.541839724181	0.18462222392236	0.216687833312656	0.852019336295501	0.394203360028674	0.688372363619221	0.7166864634726	0.720300258474647
HS1BP3	-0.329695739071227	0.138481099344733	0.0172751093159567	18.8246349006272	-0.455268017283272	0.227230768351523	-2.00354916979807	0.0451183754744462	0.248514597230555	-0.912636617623719	-1.10247055224408
LDAH	-0.0998930708375341	0.0630628254534328	0.11318810676844	100.601498391591	-0.119965784964706	0.114236484478373	-1.05015298319529	0.293647782192053	0.6069070689213	-0.0786863701061532	-0.147339371172192
ATAD2B	-0.00227255149540183	0.0413789701029675	0.956201842863275	250.607022409403	0.0314778073437305	0.0701435968592232	0.448762378223999	0.653603080933085	0.853234236248845	0.275576950219509	0.284057986928003
UBXN2A	-0.0205672727669375	0.0815713424425889	0.800934042293505	144.673646230598	0.00704989783880465	0.126122584126136	0.05589718833983	0.955423710709626	0.983901989457837	0.20918569614953	0.214473427662708
SF3B6	-0.368084914674579	0.153473181166747	0.0164683847016889	14.0686518761828	-0.491481455584024	0.260511696580004	-1.88660034092975	0.0592141008873663	0.287201226416651	-1.05195032856747	-1.20562699070766
FAM228B	-0.110964042068027	0.0767756546482285	0.148372948900402	148.637518223827	-0.115268602094556	0.116044700375074	-0.993312074760763	0.320557894963266	0.63066711560099	-0.118862749557678	-0.133959126753732
FAM228A	-0.145849738824795	0.244867324646096	0.55142402911873	10.7487445641118	-0.115324677739211	0.329643876765532	-0.34984626097344	0.726454078923857	0.889920524107786	-0.245462391192578	-0.134118862035953
ITSN2	-0.105851690246625	0.0485930180166923	0.0293813833571866	211.994318859314	-0.113569283569756	0.0768613692020095	-1.47758600645364	0.139518622148991	0.430935279903542	-0.100310105675755	-0.129118502525298
ENSG00000242628	-0.290435495161936	0.238454750276813	0.22322778265026	9.40064748213305	-0.219334096386637	0.324040547575289	-0.67687237917556	0.498486930211739	0.762465338807846	-0.770161813578111	-0.430396754933883
NCOA1	0.0755698085399421	0.0225058937247102	0.000785715162782294	1514.18453185464	0.136854173250487	0.048427604801956	2.82595378834346	0.00471400642557292	0.07765173904508	0.558065643313407	0.584229721931425
CENPO	0.176766250542059	0.126770248042247	0.163202046115094	12.3225514424652	0.26162207551578	0.22566378518605	1.15934453239842	0.246315776464422	0.561327535155439	0.925305930400677	0.939639565243442
ADCY3	0.118034449583399	0.159419664105385	0.459056823106596	92.4025381054512	0.212357646137788	0.243091175284043	0.873572008073331	0.382351375743971	0.678404692049335	0.712169153865	0.799306492328111
DNAJC27	0.218612971805133	0.0691624625624037	0.00157303223371546	53.6660925269277	0.343306995569881	0.12298432783523	2.79146946292076	0.0052469308400355	0.0821583352067755	1.07716701984482	1.17232460771256
DNAJC27-AS1	-0.0365262068075494	0.0632430822071546	0.563566213840899	87.7969706196248	-0.0138450255848572	0.105799915827614	-0.130860459354389	0.895885694497207	0.960794229032829	0.151270976988173	0.154952819195397
EFR3B	0.022520320894539	0.0596047590306937	0.705558695951738	412.187847660112	0.0702326235108944	0.110328524234389	0.636577204292953	0.524400277555529	0.779496593352908	0.365549891896742	0.394453712843717
DNMT3A	-0.0571018216090209	0.077296626078451	0.460067154102418	158.682095193426	-0.041334710667691	0.138510517955156	-0.298422901581188	0.765380411990401	0.907930259277086	0.0766023963820346	0.0766465842535557
DTNB	-0.268738326682681	0.100573003212528	0.00753844251905549	173.125166608433	-0.346727660076211	0.155256708675473	-2.23325396392991	0.0255322014935839	0.18715856627081	-0.691423132418395	-0.793285973136807
ASXL2	-0.0525890800657114	0.0511398838646628	0.303790915523854	163.021220332894	-0.0542540740018054	0.0906622784786993	-0.598419485062381	0.549560067586637	0.796130990305342	0.0929790640506565	0.0398449003677
KIF3C	-0.202475846984849	0.289108750242279	0.483711919961812	25.1937118488925	-0.239119325275959	0.43492508475356	-0.549794283333762	0.582460480091359	0.815815113928873	-0.450957641874395	-0.486756323154359
RAB10	-0.163916044724784	0.0460283825251766	0.000369170804311617	268.851687472839	-0.202442240706959	0.0863832378838207	-2.34353614967789	0.0191019110374598	0.165559980004366	-0.311024729492768	-0.382279156806774
GAREM2	0.105643962652542	0.107118806014495	0.32401942463881	75.7635793555151	0.181599463514515	0.153781122016889	1.18089568558728	0.237644165487329	0.552522623720548	0.667204272811735	0.711689720159773
HADHA	-0.148365553244154	0.0636517498566477	0.0197588905716583	129.400490995295	-0.200208167543847	0.115727118403653	-1.73000218363276	0.0836298850886411	0.339513604756097	-0.254592241919979	-0.375915247672831
HADHB	-0.0346902069197155	0.057988294477059	0.549687977811903	170.405506950197	-0.0156233335530379	0.105231181798056	-0.148466768937555	0.881974409824589	0.956184591444191	0.15793379153541	0.149887188172862
ADGRF3	-0.0655065375538286	0.0747577999259499	0.380894028464867	30.0258095607353	-0.0306355161188986	0.141135827493715	-0.21706406277501	0.828158420000276	0.936109623195241	0.0461018151818224	0.107123966569928
SELENOI	0.161031715244103	0.0463155708654458	0.000507365154367943	70.9759295065274	0.234650818257483	0.0877162362517529	2.67511270757236	0.00747041311217266	0.101368645691129	0.868205550726408	0.862810107169225
SLC35F6	0.108320851092855	0.103318107908984	0.294444784551142	27.0857377668679	0.14672048205767	0.192540973729713	0.762022125553569	0.446046798950397	0.729453137577696	0.676918658612971	0.612334572646737
DPYSL5	0.0672075435399372	0.310026466269566	0.828379783492455	34.8456437725259	0.100174939938547	0.518288343386075	0.193280325936109	0.846739433441665	0.94128907114461	0.527719115920305	0.479746434743642
MAPRE3	0.0825585672697393	0.0779309209436472	0.28942612206716	75.2409432817148	0.148585592585988	0.142872395789673	1.03998810802282	0.298345425637489	0.610989047006744	0.583427738180939	0.617647466657088
TMEM214	-0.131864833883213	0.112408564589731	0.240761603769723	13.3346987678958	-0.239523932743544	0.220197543874222	-1.08776841253216	0.276697357479105	0.589977644044428	-0.194711392402252	-0.487908875005005
AGBL5	-0.0373364161329053	0.121179781423111	0.758000430081383	17.4600967653448	-0.0654153345215754	0.200806346277642	-0.325763282556468	0.744603460882052	0.898357249353236	0.148330740164054	0.00805129175142749
OST4	-0.104356016881031	0.195612482260457	0.593698982207488	19.4745818180432	-0.0982380184477134	0.293058600843076	-0.335216295188404	0.737461930674456	0.895182899965392	-0.0948823306937266	-0.0854463525903387
EMILIN1	0.486231727115876	0.15567323679392	0.00178767036220677	22.1049572232703	0.710265815960433	0.272297505219984	2.60841837455184	0.00909617028972473	0.112040415830894	2.0483512491105	2.21763172988936
ABHD1	0.0205428930170569	0.124830800343631	0.869285672998988	13.7974777974246	0.00357052156890816	0.22865823086877	0.0156151018720919	0.987541457600271	0.995959153821107	0.358373837412477	0.204562188053357
PREB	-0.241113163152827	0.155450572239532	0.120887308057724	10.3995637110565	-0.396434610950079	0.266512896133183	-1.48748753513215	0.13688609294229	0.427725590059643	-0.591171851001562	-0.934879598587333
SLC5A6	0.179599050494961	0.142801953082406	0.208507786457173	12.8038470256306	0.299702938483989	0.247800004856428	1.2094549338594	0.226488114812214	0.538850783597118	0.935586116614563	1.04811548969987
ATRAID	-0.194192210461492	0.188935165068175	0.304032342344195	12.4389796414305	-0.264678143397687	0.299303039735689	-0.88431491919167	0.37652623679175	0.674514037099825	-0.420896455979138	-0.559562352421155
CAD	-0.0279099989730894	0.0799575815351362	0.727044213230521	35.6251100007195	-0.0216267105421263	0.146878278265664	-0.147242402331333	0.882940693093367	0.956305362953427	0.18253905891011	0.132786161095416
UCN	-0.231468836053847	0.231360722156957	0.31708441688779	9.0069298667324	-0.281351650138708	0.396616492572164	-0.709379603238554	0.47808894169209	0.749256943063499	-0.556172740533636	-0.60705796876716
MPV17	-0.00101328148710256	0.0958845726763941	0.991568334885453	36.2336726857747	0.047211347868017	0.165532871714808	0.285208293548825	0.775484566796626	0.911749962104759	0.280146821157842	0.328876045667101
GTF3C2	-0.15889659564286	0.0907435713477392	0.0799371743108856	35.0746055896517	-0.201361640870257	0.144800817620767	-1.39061121462465	0.164343353775991	0.467165168365689	-0.292809228182681	-0.379200994782149
EIF2B4	0.125180034425004	0.104281143281589	0.229980492422543	28.9553154072433	0.206594125014284	0.176551123819701	1.17016601505898	0.241934166373999	0.556747414141819	0.738100368211278	0.782888710973783
SNX17	-0.0101007256236066	0.171273406263356	0.952972594934905	15.1212260512534	-0.0219687154327536	0.300174268825138	-0.0731865376693935	0.941657679041684	0.979136195758655	0.247168630150796	0.131811936936936
ZNF513	-0.235732151360031	0.151645314334521	0.120065966462707	9.8741539814456	-0.314007116068906	0.270663305884725	-1.16013921814226	0.245992129018478	0.561024803669637	-0.571644244333681	-0.700079281290749
PPM1G	-0.183856267831658	0.0981456026881893	0.0610268147622561	41.1523410995947	-0.247712590234902	0.163038787414506	-1.51934759920118	0.128675024371041	0.4158320126283	-0.383387483691176	-0.511234822008194
NRBP1	-0.0660651458670315	0.0779451048893136	0.396668815476256	50.2399072718939	-0.0799120383185016	0.131991626973126	-0.605432633501609	0.544891573353246	0.793853991251681	0.0440746344504514	-0.0332435535690544
IFT172	-0.113768224787015	0.0709470572124975	0.108809949055755	139.430906050486	-0.120177700172558	0.110846081235657	-1.08418537518763	0.278282614729523	0.591206418205591	-0.129039084282418	-0.147943026034145
FNDC4	0.528373405351085	0.11631382845173	5.55505520044809e-06	28.9700938025133	0.802428129681808	0.218973813406919	3.66449356293875	0.000247828472371065	0.0177298218170114	2.20128273274027	2.48016233980007
GCKR	0.266797780492014	0.321437591113546	0.406530727997885	15.6652548065294	0.422547461379427	0.479928131365474	0.880439036105698	0.378621517373033	0.675502069200401	1.25202892828074	1.39804645624905
ZNF512	-0.126642317199279	0.0856670859521253	0.139325423883678	49.133406325128	-0.15762268002949	0.144733750111603	-1.08905269094423	0.2761306506079	0.589379536567279	-0.17575896197702	-0.254607594261608
GPN1	0.00931122192749816	0.098511485745274	0.924696770804858	23.725368612537	0.0409285443502235	0.206885731795572	0.197831643559962	0.843176787451774	0.94029560773381	0.317614280714693	0.310979053145169
SUPT7L	0.00352646516914544	0.0750371293795999	0.962516200600982	45.0974690436485	0.0362914613148857	0.134213131248154	0.270401718351868	0.786851218271489	0.917252778133529	0.296621489954094	0.2977700071879
SLC4A1AP	-0.0122850722518249	0.0613531685086099	0.8412965333621	46.1293912964771	0.0211252969504148	0.120597561521045	0.175171841652273	0.860944609315635	0.946646717686434	0.239241670793586	0.254568157973831
MRPL33	-0.0812036676786552	0.0853764478225021	0.341540962413824	55.3759598457604	-0.0754048264289174	0.140264100711321	-0.537591771854075	0.590858912013924	0.820994565484412	-0.0108628217109152	-0.0204044543907651
RBKS	0.0797486839619804	0.0827385974642061	0.335114548304088	31.3147830770221	0.150781642215364	0.154865118347294	0.973632047193655	0.330239268284007	0.639130889624836	0.573230716109733	0.623903063172785
BABAM2	-0.0065381420700826	0.0227775502161322	0.774079203304459	383.336285594402	0.0106672993328658	0.0671202715771019	0.158928131281652	0.873725496814017	0.952906425230121	0.260097189506086	0.224777841497183
FOSL2	0.392063438239417	0.305998185828193	0.200102125099272	38.1305373087919	0.582618931431103	0.531210779448862	1.09677543071618	0.272739572990123	0.586723854133473	1.70661601853012	1.85402091006991
PPP1CB-DT	0.438851099465604	0.13207027046039	0.000890994248032891	31.8701691419851	0.666934087709556	0.228249620092156	2.92195048316084	0.00347846837689661	0.0667108015851147	1.87640770093421	2.09419835905864
PPP1CB	0.191365787143299	0.0678049019797324	0.00476805245783035	170.913115990444	0.299170762419409	0.127432677157077	2.34767697810071	0.0188908963085503	0.164626401612402	0.978287417760367	1.04659955003677
SPDYA	-0.139664098494484	0.141964290934977	0.325215144284329	14.5358798633326	-0.115268137742434	0.23270605551402	-0.495337938189103	0.620361595182332	0.834971657055638	-0.223014800291361	-0.133957804015176
TRMT61B	-0.0489739857886365	0.0812648373365945	0.546743748365136	38.749777607698	-0.0623345347736558	0.149917543213685	-0.415792131043713	0.677562117443983	0.865234729674991	0.106098183990988	0.0168271590682926
WDR43	-0.221054466577313	0.0684860992581802	0.00124777772929011	59.0324325669291	-0.271901649933024	0.114516071472872	-2.37435362945922	0.0175797047021724	0.158357724291037	-0.518379158459723	-0.580139001377138
TOGARAM2	-0.321042053683743	0.181334985046659	0.0766544745774787	94.5130485904827	-0.394130279169054	0.2673623200992	-1.47414294962289	0.140443106588943	0.4314987332277	-0.881232530254756	-0.928315553008594
CLIP4	-0.339260541693839	0.0718989094325418	2.37500052627961e-06	359.800194820328	-0.457143252254338	0.121391329057797	-3.76586413381045	0.000165974034728893	0.0140848999816485	-0.947347135024988	-1.10781228641721
ALK	0.110438636457779	0.146081705317594	0.449645636328418	259.158638055861	0.113085993173544	0.227014173502368	0.498145078031283	0.618381789989663	0.834589750019611	0.684604068198694	0.516524446747777
ENSG00000233862	0.0467467296620181	0.120355931429723	0.697717057077032	36.1126371641423	0.176904223715433	0.191928282811359	0.921720452682358	0.356674409385419	0.658619863435174	0.453467146049575	0.698315010711217
YPEL5	0.130878311241723	0.0973463363226722	0.178799497259129	23.5846544823701	0.213770390353896	0.176211058015926	1.21314968970094	0.225072595113345	0.537705931182199	0.75877932463181	0.803330790175319
LCLAT1	-0.0979787073439549	0.0908834555945775	0.281002614859314	77.6194664323331	-0.114291803754941	0.144718821428942	-0.789750791406621	0.429673322355573	0.716823907046278	-0.071739175273387	-0.131176650343318
MEMO1	0.0513394587925649	0.120446706000321	0.669931431797733	24.0064148756799	0.0762172052466956	0.206806267255126	0.368543982048042	0.712467656375086	0.882427228152535	0.47013408740687	0.41150120036568
DPY30	-0.0579735630461983	0.084132359930237	0.490775644224202	29.7203424034953	-0.102171776522213	0.15007868491576	-0.680788058474547	0.496005607185721	0.7608834240217	0.0734388604975598	-0.0966519296297973
SPAST	-0.0812180293897034	0.0619847805812534	0.190097796884091	84.1591411871855	-0.10201380515656	0.10899385540596	-0.935959231615381	0.349294178563004	0.652903671155668	-0.0109149401331054	-0.0962019374659857
SLC30A6	-0.171385241249032	0.0595872475341057	0.00402486037337833	62.2489424586694	-0.262805715149357	0.120650980851434	-2.17823107027175	0.0293888379995458	0.19927263778302	-0.338130325515784	-0.554228613388361
ENSG00000289727	-0.7034562842479	0.285565049857365	0.0137632544833029	9.82194301676313	-0.827121451793879	0.377794394022217	-2.18934284065962	0.028571930781447	0.19586496282212	-2.26900772313853	-2.16172031516339
YIPF4	-0.088565066873998	0.0795588813890052	0.265621894430814	91.7691197461005	-0.115280953538119	0.142117130115136	-0.811168600468675	0.41726885481565	0.708205966690562	-0.037577222932701	-0.13399431067958
BIRC6	0.0061679453528861	0.0512534176943978	0.904212133261896	591.887520019395	0.0353439050510668	0.0750396546628147	0.471003034460674	0.637638567952233	0.844500130527342	0.306207379752393	0.29507082881639
ENSG00000276334	-0.0742670619806335	0.112402364144053	0.508788631487771	12.6076945260885	-0.10700645424839	0.218433088604374	-0.489882072959196	0.624217349337332	0.836345218161572	0.01431001062937	-0.110423837483719
ENSG00000276517	0.129958217194351	0.115620686306279	0.261010949994688	11.1656613890702	0.205198363897093	0.206341670411135	0.994459158386359	0.319999379469514	0.630317330618276	0.755440317889882	0.778912790637258
BIRC6-AS2	-0.0155202639181137	0.23909740001686	0.948244154413173	13.7652355836277	0.254897022809662	0.325477765874457	0.783147266987144	0.433540637193478	0.719183805071299	0.227501211417698	0.92048279587287
TTC27	-0.321829736256458	0.105978309607576	0.00239142924307721	65.1599693621308	-0.471821014373654	0.181903507536534	-2.59379833167259	0.00949221469140754	0.11496230489938	-0.884091017849917	-1.14962288866573
LINC00486	-0.49076819819344	0.131097142186322	0.00018144127890574	176.077462912348	-0.689429026404261	0.202727687030078	-3.40076403230494	0.000671978064544903	0.0292891732400217	-1.4971660235949	-1.76949408995267
LTBP1	0.262697169166233	0.114780048676803	0.022096752680097	341.645037921977	0.408242680888121	0.182370759234642	2.23853145428247	0.0251864185882891	0.186856369841114	1.23714787465159	1.35729831749925
FAM98A	-0.118511625157784	0.198958928683515	0.551403225727824	23.2829861378796	-0.0523486493942677	0.287222072303169	-0.182258448922451	0.855379905431688	0.945230345133171	-0.146252809186843	0.0452726317706687
ENSG00000286415	-0.0870634361573432	0.224576436052263	0.69825403331591	9.49993672105936	-0.111995304439863	0.362518436702906	-0.308936851483903	0.757369563614787	0.904842840138508	-0.0321278288179171	-0.124634916075777
ENSG00000226994	0.351962851616558	0.124857334009882	0.00481855070881606	212.481052381023	0.507206421864723	0.198125062095023	2.56003161084922	0.0104662642711123	0.122537946580435	1.56109162407129	1.63920325487071
CRIM1	-0.0480302041335193	0.0610120387520315	0.431150146437065	390.794288289461	-0.068489967900564	0.121982194620017	-0.561475124413977	0.574473683593371	0.810553062943293	0.109523152686683	-0.000707010244743791
FEZ2	-0.0398258433287611	0.0738509628119772	0.589698374179884	107.075501184942	-0.0404244777127215	0.127829694745941	-0.316236988542171	0.751822634424277	0.902192280449879	0.139296648253295	0.0792394446449667
STRN	-0.203903121914578	0.0547824105751619	0.000197608297511924	101.53359234142	-0.297015715794827	0.102433541716857	-2.89959432053834	0.00373645908300957	0.0688146460555486	-0.456137200014741	-0.651678123625842
HEATR5B	-0.199763938784814	0.0745509370191892	0.00737183110055548	101.964437196662	-0.261239231546358	0.115243924032916	-2.26683735163116	0.0234001634532172	0.178923742894685	-0.441116169919145	-0.549766378456264
GPATCH11	-0.595962745167541	0.216486510323004	0.00590724109220838	12.986882811732	-0.492956652652342	0.293524862973107	-1.67943746795142	0.0930668162439737	0.356756128935232	-1.87891537037506	-1.20982918974592
EIF2AK2	-0.0239706782814666	0.0921195182388384	0.794699627060829	91.4593264316484	-0.00948705129456217	0.144681468350722	-0.0655719865350316	0.947718592605176	0.981170236558921	0.196834791379539	0.167366804936523
CEBPZOS	-0.145296046981486	0.0941858399432257	0.122915046801583	56.3632882184886	-0.15712981264405	0.157043042835229	-1.00055252246298	0.317043193210632	0.628219035406166	-0.24345305225267	-0.25320362804071
CEBPZ	0.0304901117688258	0.115379646014105	0.791580338214986	41.2589070022211	0.0849943246350075	0.184241288051413	0.461320725305012	0.644568517707884	0.849234924168423	0.394472136896594	0.436503421048191
NDUFAF7	-0.0586566496656242	0.0974066129846832	0.547052034961403	25.6779098201278	-0.0153327303549203	0.168010460259953	-0.0912605699144971	0.927285547852585	0.972978405353841	0.0709599499621655	0.150714991119243
PRKD3	-0.0604794430533498	0.083632825226806	0.469585048890439	52.645504028981	-0.0673098962019155	0.140122435407733	-0.480364875232541	0.630967965728899	0.841176686705754	0.0643450615948935	0.0026545041343456
RMDN2	-0.162604308369476	0.0858434118352396	0.058198904510986	55.4533416053625	-0.206123268677413	0.144445578246866	-1.42699604362507	0.153581035024015	0.452093684589806	-0.306264459011164	-0.392764814980496
ATL2	-0.231308980067458	0.0616956960108287	0.000177405571308113	171.248105808466	-0.311445676589549	0.0980178534450561	-3.17743824867711	0.00148582327316244	0.0448114102359407	-0.555592625687972	-0.692782846971641
HNRNPLL	0.0617242461622819	0.0831815373772571	0.45806151171113	65.1358089312564	0.0860661447463411	0.147538608472764	0.583346594069503	0.559660002047111	0.80123517454214	0.507820316483139	0.439556573428823
GALM	-0.102326862044577	0.0881495242575798	0.245709887603213	39.3991657485482	-0.116115544348373	0.16235984815883	-0.715174014173638	0.474501523945274	0.74673759459606	-0.0875185598936769	-0.136371699284473
SRSF7	0.319953314571307	0.138900215580402	0.0212520753416019	48.9902318170254	0.490340289789757	0.228773850266481	2.14334063625977	0.0320857560851158	0.209047544761167	1.44492952052833	1.59115893217866
DHX57	0.0355600995993079	0.0786014614258558	0.650973530291649	75.4870131739617	0.0853326634874575	0.115864730930034	0.736485234138995	0.461435450408543	0.739913899673549	0.41287104252567	0.437467202247941
ARHGEF33	0.0522438880272714	0.16012212632368	0.7442161063406	10.983958862735	0.277517529242068	0.24422984212867	1.13629655910706	0.255832470377689	0.569296507981417	0.473416246791453	0.984918844734903
SOS1	-0.109238477699268	0.0501918540779201	0.0295239847801093	329.567933631325	-0.13247600587047	0.0933166936430244	-1.41963887380372	0.15571284205293	0.455482345625299	-0.112600703762062	-0.182975585063664
MAP4K3	0.131459286614677	0.0369403730136324	0.000372711022287026	408.805464539887	0.208560688358387	0.0740074017722578	2.81810580244647	0.00483078885658337	0.078809362089516	0.760887675069169	0.788490600220142
MAP4K3-DT	0.116960185529059	0.0826954827641069	0.157259768149144	130.505811909132	0.196216206656793	0.143904712691635	1.36351480772734	0.172720320890712	0.478341888021239	0.708270666606771	0.753326505708055
THUMPD2	-0.0496339117618173	0.0772338514143342	0.520454784879921	58.2584501894794	-0.0338033541291897	0.121406446308188	-0.278431295512764	0.780681298574567	0.914361638964406	0.103703323074413	0.098100164851426
PKDCC	-0.225667983731184	0.235113687357854	0.337143321909685	13.6552088831717	-0.253744360760208	0.348798695717884	-0.72748081880857	0.466931461389565	0.743765907106615	-0.53512153922479	-0.528416730001925
EML4	-0.0585805580991328	0.0670150841238781	0.382042077588966	107.311887466263	-0.057297477215684	0.114840101605321	-0.49893265866833	0.6178268256338	0.834518417402613	0.0712360850531864	0.0311755596178655
COX7A2L	-0.0569860448248632	0.126377811900546	0.65204856638314	25.0622920838752	-0.0643838143370364	0.212318770687048	-0.303241273151192	0.761705997426715	0.906123292282769	0.0770225485001419	0.0109896470535841
MTA3	-0.153377256478842	0.0499662367566246	0.00214332765100069	157.3990609743	-0.219230397628168	0.0948314925829761	-2.31178896015313	0.020789316100092	0.170361769963812	-0.272779633672989	-0.430101361977601
LINC01819	0.258314478195413	0.152519399872739	0.0903318151054055	14.107473232257	0.346994756429815	0.256515348664854	1.3527251224377	0.17614346149799	0.48371321113552	1.22124315845312	1.18282944497924
LINC02580	-0.263126573686461	0.143721920642715	0.0671299002545991	34.1665680619031	-0.328404186786928	0.225770053277394	-1.45459586875958	0.145781175397488	0.441107460052048	-0.671058169573636	-0.741090315019313
ZFP36L2	0.18843490760586	0.137877745526259	0.17172528745364	198.095947393025	0.322216361551007	0.217176841959141	1.48365893271267	0.137899426350752	0.429365496266702	0.967651302285823	1.11224650432295
THADA	0.0099112697746886	0.0455381185487536	0.827703564543302	223.361044270461	0.0457846593251813	0.0806141009178137	0.567948520220537	0.570069924295585	0.807309289729217	0.319791844859326	0.32481202645817
PLEKHH2	0.0529933996599274	0.125709319970847	0.673349815835639	67.4239461479494	0.111736331794676	0.200487906651619	0.557322053288912	0.577307410727442	0.812137611638409	0.476136212649009	0.512679844646767
DYNC2LI1	0.0195203761738257	0.0662642785156895	0.76831191736913	125.33419497014	0.069391738222325	0.111568961847605	0.621962749076298	0.53396636266685	0.787069488813559	0.354663139964716	0.392058393989847
LRPPRC	-0.056215281419437	0.0658528438654152	0.393298935202795	137.914531053714	-0.0481421246073571	0.103607575186423	-0.464658346850934	0.642176141577777	0.847487926009711	0.0798196367048753	0.0572552033155932
PPM1B	-0.105141663620731	0.0638117890734835	0.0994175338036167	239.958883465733	-0.13318015231265	0.108028293711057	-1.23282658401387	0.217640470843136	0.530100157111002	-0.0977334302830837	-0.184981394026867
PREPL	-0.0473251380193064	0.0894742327025875	0.596857637659774	111.885262614336	-0.030567294306281	0.146170832780494	-0.209120340390919	0.834354296399014	0.938256385792875	0.112081826460941	0.107318301036507
CAMKMT	-0.0236378711529595	0.0312047038228653	0.44874445464707	376.753694182467	-0.0133772377384563	0.067495790701278	-0.198193659181816	0.842893548327703	0.94029560773381	0.198042543183848	0.156285344646046
SRBD1	-0.163288859048896	0.0717758655740114	0.0229069621438162	83.9146918052943	-0.191310358186597	0.124252069437534	-1.53969554835283	0.12363458245627	0.407970913683132	-0.308748682597115	-0.350569233417046
PRKCE	0.290502453418662	0.104060463393	0.00524368362336164	293.248520667985	0.446519423120952	0.173001952982576	2.58100799108275	0.00985123014271615	0.117463191171602	1.33805281132112	1.46633221734425
EPAS1	0.0731501674945039	0.113643456812645	0.519782121478919	128.773306120293	0.120811298257612	0.196069497028847	0.616165696797998	0.537785165916734	0.790076100904069	0.549284804238489	0.538530502949861
ATP6V1E2	0.114135357974122	0.119719781237332	0.340410631335833	21.3073905738873	0.216762768189404	0.200922882994309	1.07883564559217	0.280661001366898	0.594411983101495	0.698019412098975	0.811854781669439
RHOQ	0.0298292752338065	0.0799585563564855	0.709104382310426	229.640011281712	0.072342812858403	0.126146586690798	0.573482127072728	0.566318297217657	0.805333022912663	0.392073971565513	0.400464730515249
RHOQ-AS1	0.188049507264727	0.159095639990213	0.237209539686988	21.0368791485321	0.332806781923127	0.258788275943927	1.28601954902794	0.198436239195019	0.507536462958784	0.966252690544926	1.14241403600959
PIGF	-0.0111173035251531	0.0735941072070029	0.879926481107084	55.039402155298	0.00180050993316337	0.116163850273174	0.0154997439300543	0.987633488783153	0.995970339245755	0.243479485028454	0.199520189697218
CRIPT	0.0187795053104857	0.0992415504420195	0.849912344791084	50.8693241622244	0.0765901598436378	0.159331035134196	0.480698313289248	0.630730930103413	0.841042923160219	0.35197453132231	0.412563586864572
LINC01118	-0.334708249176202	0.128694772437424	0.0093009007577494	17.5312057947093	-0.446323117721374	0.211941462480579	-2.1058792012548	0.0352148467695834	0.219401868101126	-0.930826937496232	-1.07699039834219
SOCS5	-0.220607897129163	0.145509403319055	0.12949217315141	15.709276563422	-0.189120551056048	0.247048981991173	-0.765518439022773	0.443962890835956	0.72820092931704	-0.516758564997159	-0.344331419083219
MCFD2	0.127874477317629	0.06806108879951	0.0602691906899152	47.6523490941965	0.203852519783268	0.12638307803046	1.6129732157191	0.106750326978018	0.381835453514809	0.747878458842245	0.775079062274978
TTC7A	-0.125361567028858	0.0625500607379126	0.0450508056344359	146.588032028949	-0.132384343915278	0.1008061023626	-1.31325724150201	0.18909628139747	0.498703378548826	-0.171111139870166	-0.182714479759005
STPG4	-0.291495470556317	0.165468082051865	0.0781298566121306	37.1175207389372	-0.397577519330597	0.256499050082233	-1.55001556225309	0.121137780828283	0.404130050593841	-0.774008447515396	-0.938135250730751
CALM2	-0.16061910011862	0.0924505829854203	0.0823252588242156	528.560746523693	-0.20480978305175	0.146144227117206	-1.4014223284201	0.161087819132247	0.462263436199229	-0.299060169675011	-0.389023261969397
EPCAM-DT	0.157633107370281	0.124358417513267	0.204951240424384	26.0367493715505	0.2754048130939	0.197405953581363	1.39511908378381	0.162979932270848	0.46508999689072	0.855872056518644	0.978900629300082
MSH2	-0.684161078034195	0.177721487834959	0.000118298812804499	36.5811327510749	-0.922560629811078	0.267686584234349	-3.4464208673357	0.000568064907077665	0.0271095986626472	-2.19898572504119	-2.43358529557154
MSH6	-0.0588641228892666	0.123315697428916	0.633116522235143	20.8347605211318	-0.0771521332149912	0.240759239881069	-0.320453467343987	0.748624599573099	0.900587413163407	0.0702070329158158	-0.0253817764405986
FBXO11	-0.0045687041171699	0.0473065708736249	0.92306270147333	373.840075132333	0.018674842942089	0.0917477555176065	0.203545501867948	0.838708684618913	0.939567351791579	0.26724424868049	0.247587873306621
ENSG00000230773	-0.295991009446821	0.156559791805472	0.0586785563301941	16.2063189590204	-0.393566209748675	0.251242722783586	-1.56647804715794	0.117236743997892	0.399611671715808	-0.790322687029135	-0.92670876295543
FOXN2	-0.181408801097284	0.074231101354727	0.0145319421508075	140.016806642132	-0.231217678679506	0.115074074610438	-2.00929426947164	0.044505935283792	0.246798347754421	-0.374505665631316	-0.464247946177875
PPP1R21	-0.233886513476237	0.0924488700844821	0.0114094627973954	97.2745926055814	-0.335091731651126	0.14996174041165	-2.23451482178913	0.0254492184095444	0.18715856627081	-0.564946453651578	-0.760140240754804
NRXN1	0.071135488635917	0.0417103185550775	0.0881077336440183	7368.40498415025	0.147301893616939	0.0794185502542144	1.85475425005158	0.0636313278934038	0.29599537353438	0.541973566533109	0.613990762960336
ENSG00000231918	-0.12387138580757	0.161475355000089	0.44300865682319	79.6051652990927	-0.154107259678924	0.246021823920398	-0.626396704256554	0.531054770742362	0.784846139080562	-0.165703295792935	-0.244593680640506
ASB3	-0.116582421420806	0.0606295894111201	0.0544972011222545	1033.83744524925	-0.129717472103487	0.0949493592465807	-1.36617532896261	0.171883939090859	0.477326082264278	-0.139251759345554	-0.17511771428044
ERLEC1	-0.0569967986508595	0.0949411118967366	0.548280707840693	60.2185792635577	-0.0397220436893596	0.157749868868151	-0.251803972797971	0.801192586399409	0.924289405182526	0.0769835230357283	0.0812403756668676
PSME4	-0.1333145794543	0.055310303608545	0.0159392856618134	235.842055065475	-0.163518325229894	0.0977286696125183	-1.67318685374746	0.0942905175155994	0.360100812547936	-0.199972496144596	-0.271401740022297
ACYP2	-0.0520540485467653	0.0473730620336675	0.271850449811022	548.520075256414	-0.0503158586363769	0.0909520519438813	-0.55321301236197	0.580117557725397	0.814229103206457	0.0949206849686569	0.0510631743030892
C2orf73	-0.0487509353523498	0.125429736785328	0.69751933625678	30.7896725688022	-0.0432592169804905	0.204058886378422	-0.211993791342502	0.83211187803747	0.937728504517304	0.106907630495591	0.0711644973171999
SPTBN1	-0.130112095405633	0.0327191780774828	6.98985220358787e-05	808.423892858856	-0.16002918589322	0.0694729738260741	-2.30347395656121	0.0212521908306042	0.171569427747091	-0.188350732195622	-0.261462689654163
SPTBN1-AS1	-0.000324409198791858	0.177088951047811	0.998538356318705	10.8957372036051	0.0406880840386855	0.297832012940087	0.136614206233332	0.891335746838815	0.958934053749641	0.282646727794089	0.310294085616703
ENSG00000289627	0.0314779779916175	0.124693868927157	0.800699388129381	10.3545994742096	0.107815114298525	0.220666137628093	0.488589302633443	0.625132487955725	0.836629876874265	0.398057087790957	0.501509990296439
EML6	0.0102221722358248	0.118625389703909	0.93132978814046	304.618351907502	0.0490820987475121	0.17365078146079	0.282648303305187	0.777446448772617	0.912732817597997	0.32092010497228	0.334205006600847
ENSG00000285519	-0.332486888343476	0.231093214048914	0.150219495004242	11.2912614344982	0.0561244351702204	0.31828953494517	0.176331387018077	0.860033605068472	0.946215071518797	-0.922765654176433	0.354265580186699
RTN4	0.0309768164877878	0.0823894132350743	0.706931359544669	515.616887283808	0.0626493470421025	0.137181316588808	0.456690084334807	0.647893818914032	0.85058687648335	0.396238380621987	0.372852234798231
CLHC1	-0.0280418348777898	0.0636293529428319	0.659425883503322	78.2653706796691	-0.0210180056348713	0.128015532902764	-0.164183245253807	0.869586890471477	0.951240834839752	0.18206062849761	0.134520098364401
RPS27A	-0.637456766495894	0.306604278737425	0.0376094157640305	32.7373869711238	-0.822022574619873	0.398403415093653	-2.06329198866591	0.0390848947655697	0.22995111119331	-2.02949651733585	-2.14719581723901
MTIF2	-0.233438734183255	0.0743426803303911	0.00168926751673799	31.62376821076	-0.318126869269298	0.137829039616918	-2.30812657589069	0.020992097444563	0.171128954470598	-0.56332146968126	-0.711814678078314
ENSG00000240401	-0.00348001254669213	0.11504547482114	0.975868456325097	21.2761461806124	0.0215494453541052	0.192295621835672	0.112064149710702	0.910772542712288	0.967042552254267	0.271195093166538	0.255776373508113
CCDC88A	-0.00945804061358292	0.0675816872892202	0.888699688868394	547.561387668064	0.0139567005859633	0.106685812603544	0.130820586593158	0.895917237205328	0.960794229032829	0.249500923884827	0.234147924368881
CFAP36	0.252061577387862	0.0621756216463394	5.03436496290817e-05	72.2322002999874	0.408788821631775	0.113731491492132	3.59433272410794	0.000325224011426558	0.020628254951566	1.19855148034407	1.35885403649912
PPP4R3B	-0.120025532608336	0.0606555746368267	0.0478380057509487	127.845315457552	-0.148519555201884	0.096121083657749	-1.54512984612935	0.122314859031174	0.406120976896545	-0.15174675537472	-0.228676724944355
PNPT1	0.0178517877480788	0.0490136189643412	0.715693010505143	70.9982215974694	0.0301596522243823	0.107375981604664	0.280878943071495	0.778803251761505	0.913214413229612	0.348607858964926	0.280303132547008
EFEMP1	0.124170325983535	0.162254096198068	0.444102954955	586.676284863879	0.22186833063281	0.236747946950807	0.937149966833339	0.348681422077275	0.652650577830981	0.73443615225088	0.826398323037733
CCDC85A	0.303498720774156	1.13612302958703	0.789364884726391	10.4646882522374	0.231575963904912	1.91569020383772	0.120883827375112	0.903783052108624	0.963862927387469	1.38521605995188	0.854051175714796
FANCL	0.14317652696963	0.136921623525654	0.295707707919491	37.7472777612876	0.21914632633865	0.235956003693982	0.928759272524666	0.353013855507853	0.655230991052925	0.80340935494931	0.818644508938774
PAPOLG	0.0196258780478395	0.13327513910127	0.882928100167872	26.8565403133644	0.0622515848879708	0.214198380030308	0.290625843571565	0.771337492509488	0.910401732909121	0.355046004596461	0.37171918228786
REL-DT	0.0560971329495153	0.0976905595905883	0.565810211392032	24.2188108384294	0.129297076487903	0.160187526243043	0.807160704209442	0.419573902074521	0.70969607836848	0.487399611655535	0.562702818557086
REL	0.0359157886143162	0.110976920516797	0.746215935867925	25.61858933322	0.0798777440642091	0.190235391664045	0.419888977363753	0.674566560436975	0.863860600866415	0.414161832334098	0.421928493795714
PUS10	-0.123256601688787	0.106219626683861	0.245888489029367	47.0957137426817	-0.159157457156572	0.178276007549502	-0.89275870233059	0.371986406469708	0.67155116367514	-0.163472253951823	-0.258979511143685
PEX13	-0.128972885325064	0.0779116273526415	0.0978486485628727	31.9539739002445	-0.191195362426319	0.14813324649401	-1.29069852279279	0.196808237104879	0.505494507402187	-0.184216556835661	-0.350241660183866
SANBR	-0.142772839841688	0.0805931620055537	0.0764733597568642	60.151697377117	-0.181969922985372	0.139854291848575	-1.30113935425304	0.193210759240412	0.502467638117535	-0.234296373459749	-0.323962369383419
C2orf74	-0.267652351776863	0.165168937478995	0.105129997325122	22.7779510489851	-0.303731206968959	0.240083203948884	-1.2651081040789	0.205832578199697	0.517842951287521	-0.687482146665419	-0.670807656323175
USP34	-0.0665269761819971	0.0373050801994319	0.0745338762197799	601.940816633616	-0.0671900086041352	0.0680592938962856	-0.987227529961225	0.323531108579189	0.633191317735522	0.0423986595436457	0.00299601209888247
USP34-DT	0.224841583729173	0.107646959577978	0.0367352562756933	12.1516627760429	0.306692968640194	0.208465990810382	1.47118946091863	0.141239886551284	0.432650436647636	1.09977055397986	1.06802706533317
XPO1	-0.240858023184998	0.0656825589287402	0.000245411632540348	505.699009688181	-0.324617098502148	0.108245669434212	-2.99889224390117	0.00270963120882722	0.0593850424213088	-0.590245952094652	-0.730302536837067
ENSG00000289410	0.0866178266016784	0.161057421944464	0.590710223031067	26.5839025193323	0.137451699699972	0.251133520442852	0.547325181670643	0.584155346571679	0.817088962929469	0.598158726078634	0.585931816604256
FAM161A	0.096242843686104	0.147529061909489	0.514165530965947	31.8516116144164	0.156453600799443	0.246830435200887	0.633850524438411	0.526178376588086	0.781110498723175	0.633087760809227	0.640060022415025
CCT4	-0.227466519195533	0.113593480452295	0.0452351690701189	66.4768613448315	-0.304289440556445	0.181306867695889	-1.67831171771627	0.0932862617115186	0.357374673213025	-0.541648395971891	-0.672397822609997
COMMD1	0.0134800042409341	0.0543912888038151	0.804262938655894	252.029130256423	0.0574359270464844	0.0912432309920321	0.629481512458716	0.529033868372089	0.783176341472396	0.332742725779575	0.35800145386723
EHBP1	-0.0237080718157174	0.0637612152425057	0.710022471961951	745.186962168414	-0.0329983256439164	0.112255303567888	-0.29395783179153	0.76879012582213	0.90865070581513	0.197787786089281	0.100393343165864
EHBP1-AS1	-0.231402115226801	0.110701127930592	0.0365879825223367	44.8901406872745	-0.309714395000677	0.188185114597883	-1.6457964577192	0.099805671841621	0.369502352059364	-0.555930611707819	-0.687851173784403
OTX1	0.0228840246124487	0.0987468718756969	0.816736622122845	19.2975051516608	0.0698100520624699	0.180135973446639	0.387540871080642	0.698355833438679	0.876297834683541	0.366869766935205	0.39324998937361
WDPCP	-0.108889017673129	0.0679500852787861	0.109048319745754	286.968916647678	-0.133801871345062	0.113627242985284	-1.17755098011479	0.238975662169758	0.553775378722123	-0.111332518855698	-0.186752402915227
MDH1	-0.620691166359613	0.189687959379885	0.00106725548770598	42.410965641364	-0.877468807192944	0.269828877300522	-3.25194551439972	0.00114617991278914	0.0387999398927039	-1.96865441967485	-2.30513817639751
UGP2	0.0968258455914518	0.0625895209414437	0.121863797752944	294.6345555326	0.163967238488371	0.106588030039532	1.5383269437249	0.123968695011015	0.408379673357696	0.635203465500582	0.661463129666494
VPS54	-0.0760635747867858	0.0460100771677112	0.0982914257979381	174.573379548217	-0.0792430128885128	0.0763867962133109	-1.03739149718003	0.299553439396305	0.6116303643528	0.0077904940768659	-0.0313377891943477
AFTPH	0.15593014278153	0.0565826911024802	0.00585501687308631	106.377188218272	0.244793357012404	0.109446432348648	2.23664994609054	0.0253092278128604	0.18715856627081	0.849692024967146	0.891701817651043
SERTAD2	-0.162022296197341	0.105072828105984	0.123073604562346	54.4848920870463	-0.236275840209789	0.181185487832559	-1.30405499378704	0.19221483253677	0.501353625762789	-0.304152346045978	-0.478656462825867
LINC02245	-0.353530096070965	0.086273428761469	4.17119642536976e-05	69.284447185544	-0.451098638582431	0.148517310271282	-3.03734721399448	0.00238670362992885	0.0553743657550115	-0.999131122113721	-1.09059379384813
SLC1A4	-0.046626213824526	0.0685226440785272	0.496219749535523	226.40458252294	-0.0518446274174679	0.112645247127776	-0.460246914445129	0.645339000172941	0.849475438289264	0.114618211306744	0.0467083726026283
CEP68	-0.0576923278183763	0.066367266909636	0.384689137823376	65.7478264391309	-0.0571052349101122	0.10531375864508	-0.542239073458235	0.587653821187471	0.819478725035339	0.0744594586901547	0.0317231748815728
RAB1A	-0.0316449941342455	0.0553992608060851	0.567852622326907	209.044044180026	-0.0174407486852633	0.0899417147293772	-0.193911676442241	0.84624504075629	0.940987012080456	0.168984820558293	0.144710157737553
ACTR2	-0.175052118413185	0.0618865450031116	0.00467524766070581	86.2605194476118	-0.229115728436503	0.112354380473798	-2.03922381548742	0.0414276950758041	0.236441460068539	-0.351437364734111	-0.45826039815509
SPRED2	-0.0203180543533079	0.0625796942486171	0.745427152843691	452.644303244115	-0.00656519041774712	0.111523564461036	-0.0588681903190143	0.953057094543461	0.983014882511088	0.21009010582993	0.175689924084589
LINC02934	-0.242819480973631	0.110654946371865	0.0282077910719337	692.599353177851	-0.331962926832868	0.171201893192136	-1.93901434524624	0.0524995914163251	0.268596271830386	-0.597364051379129	-0.751227627734777
MEIS1	-0.0907805805277652	0.068100642080565	0.182520120158305	142.593602405856	-0.0863596292862973	0.116507035081083	-0.741239610347956	0.458548170412106	0.737669660991105	-0.0456172869325617	-0.0516099543339865
ETAA1	-0.212603998993222	0.110344667419806	0.0540137188416153	21.3715992514409	-0.307640942541253	0.190549905321931	-1.61449013591216	0.106421154714862	0.381670739949397	-0.487712545284344	-0.681944803633592
C1D	-0.207407040087928	0.0752884648154332	0.00587223555095244	55.962510653576	-0.277893534576344	0.135559588432211	-2.04997328326435	0.0403670380097297	0.233038641331815	-0.468852863633473	-0.59720729172715
DNAAF10	-0.282305682635	0.0904538891617106	0.00180244160874708	41.3940426022717	-0.398331659175827	0.157506748655674	-2.52898153619196	0.0114394044922368	0.129139332364196	-0.740658852532355	-0.940283469297886
PNO1	0.0607396214550218	0.155739365070692	0.696530521318243	9.70064583438258	0.138283023810321	0.265298783505837	0.521235046700766	0.602203042613491	0.825376728750989	0.504247128997359	0.588299899792612
PPP3R1	-0.124978114498795	0.0327141140937433	0.000133283100265037	242.197113996456	-0.134261510347511	0.0691352873003748	-1.94201131708876	0.0521357302693718	0.267638782213025	-0.169719596704825	-0.188061715830442
ENSG00000289156	0.118432652899733	0.0946623139386277	0.2108955603219	60.4891861788724	0.238266614124395	0.167154194788356	1.42543006130404	0.154032923540623	0.452839565925043	0.713614227400358	0.873109947265718
ENSG00000273064	-0.143554710007188	0.180501209227984	0.426432253024479	20.8332077448727	-0.155368177939243	0.270139717786188	-0.575140076448197	0.56519656571889	0.804645262138655	-0.237133767921079	-0.248185491941271
APLF	0.024044101749897	0.0991476182884988	0.808386471731126	61.373300891886	0.0705629036069189	0.153517114769647	0.459641934469645	0.645773254147443	0.849574384851168	0.371079668514462	0.395394538128473
ANTXR1	0.0964053880738297	0.0732377199785264	0.188061564531811	289.904398336856	0.16248691759878	0.123980387431402	1.31058565766044	0.189997787391428	0.499236125101754	0.633677631820814	0.657246335075349
GFPT1	-0.400247150557627	0.120313716356926	0.000878822132150417	44.5142410429161	-0.551227300546937	0.222420473816049	-2.47831187070856	0.0132005704899798	0.138358619999319	-1.16866657377708	-1.37581708777015
NFU1	-0.201257468363992	0.0963439427354303	0.0367124212683323	36.5126837435621	-0.237450489534037	0.155984390362247	-1.52227084378507	0.127941230464458	0.415140867621194	-0.446536165134184	-0.482002531203214
AAK1	-0.0601764647275935	0.0755287502548801	0.425604445544685	258.568913584085	-0.0491998599914314	0.116653704481632	-0.42175994504468	0.673200244955551	0.863258693098201	0.065444565145914	0.0542421722371343
ANXA4	-0.226796946403715	0.0601949686830957	0.000164754553275079	151.09498258564	-0.292591066172309	0.0974652422884411	-3.00200419454566	0.00268208480088636	0.0593580098469544	-0.539218526903095	-0.639074208672571
GMCL1	-0.279252008117689	0.129268972505047	0.0307540933242571	39.4622993809065	-0.394139450048329	0.203400984187292	-1.93774603216966	0.0526542148907732	0.268739822083006	-0.729577116018484	-0.928341676881057
SNRNP27	-0.196226417623874	0.248788787487458	0.430271622156102	9.9117973399255	-0.246899855543843	0.365683895971243	-0.675172897313638	0.499565923748036	0.762465338807846	-0.42827856159005	-0.508919692043204
MXD1	-0.0748030770441504	0.0663111973060232	0.259294148733242	59.879622177736	-0.0782171749610448	0.119697010978143	-0.653459717346888	0.513459950841033	0.771923715755372	0.012364820443682	-0.0284156201873727
PCBP1-AS1	0.101015274080056	0.0726586310073423	0.164446239225893	262.06513352915	0.184959159881836	0.121893156577566	1.51738756362534	0.129168861963622	0.41641269294849	0.650406835208524	0.721260043438482
PCBP1	-0.796477552842901	0.202045686839155	8.07825379104787e-05	27.2688987494685	-1.06571000403441	0.300369892345242	-3.54799209638991	0.000388179869558066	0.0227608897545628	-2.60658043526348	-2.84135601014802
LINC01816	0.0524447431901371	0.149439076863099	0.725630382090552	13.498507415206	0.0860316583908848	0.257912536685989	0.333569121905963	0.738704722053506	0.895354476708395	0.474145146999943	0.439458336703138
C2orf42	-0.0238680649937945	0.103674726473828	0.817920300841039	27.6563951446171	-0.0168137886688696	0.174246928724313	-0.096494031728225	0.923128213799673	0.971424859145699	0.197207173377148	0.146496095924728
TIA1	-0.0678948837351827	0.0603139151809303	0.260295967805034	92.1371704785963	-0.0951302443363915	0.106005131025942	-0.897411695223613	0.369499274177422	0.668956183260867	0.0374345446735775	-0.0765936469673371
PCYOX1	-0.254685788025302	0.115729446749844	0.0277572721511824	58.0586915230686	-0.369199832908715	0.188170246176375	-1.96205213316593	0.0497564149925079	0.260533058077792	-0.640426691943413	-0.857299483665328
SNRPG	-0.242310547537343	0.149071613150993	0.104063718674761	22.8826306554201	-0.319170145457137	0.238196761817287	-1.33994325960637	0.180263792505831	0.488148320154986	-0.595517139990221	-0.714786521154291
FAM136A	-0.350617869229575	0.14099668632131	0.0128930452109879	12.8174024170532	-0.54245399476747	0.237907778278668	-2.28010197351379	0.0226016412157028	0.17671124546116	-0.988562696978055	-1.35082573041144
TEX261	0.0702704914889316	0.0871980404967044	0.420316444566015	29.8086154795675	0.0900376605757107	0.156544302342366	0.575157698034875	0.565184649085448	0.804645262138655	0.538834505571046	0.450869705997375
NAGK	-0.141282649485968	0.103760741365742	0.173317995838276	31.1691309532262	-0.200476288760938	0.188135422327123	-1.06559565594382	0.286606463774982	0.600641217860701	-0.22888849623381	-0.376679009169377
MCEE	-0.148047632825429	0.0972711300231076	0.128006574488542	33.7820523790097	-0.197096219614305	0.162770483405201	-1.21088428006725	0.225939758176983	0.538076495608433	-0.253438513749962	-0.367050652645161
MPHOSPH10	-0.130454897294824	0.135809877829094	0.336768407954129	26.8681515755253	-0.163149961615066	0.218782502845344	-0.745717593926586	0.455838028746083	0.736554122774646	-0.189594754828333	-0.270352431247759
PAIP2B	-0.154497905546039	0.192395486880586	0.421961727819379	13.3381590553405	-0.183654226701057	0.306655598178305	-0.598894094195767	0.549243509974575	0.795859796306776	-0.276846451409059	-0.328760222908349
ZNF638	-0.131584426519455	0.0400740155074236	0.00102513968817902	564.234649900804	-0.157908724910748	0.0689382649174195	-2.29058165446876	0.021987620982084	0.174104038728792	-0.193693798515246	-0.255422412532832
ENSG00000289463	-0.0547925888849883	0.118609819448293	0.644112443934599	14.9907997964306	-0.0609678805007207	0.214573571314912	-0.284135087686279	0.776306858497006	0.912083427725824	0.0849825654052432	0.0207201665821384
EXOC6B	-0.108795944005333	0.0290402735786621	0.000179403683266711	551.613647895225	-0.140834545585975	0.0622618379394332	-2.26197218467877	0.0236991218887535	0.179899873436836	-0.110994755987699	-0.20678545312002
SFXN5	-0.0286677919515456	0.0798009467631326	0.719414619555811	1629.64324859349	-0.00473335035354491	0.123979267267961	-0.0381785637054503	0.96954531211814	0.988749798244134	0.179789040179658	0.180908044918315
RAB11FIP5	-0.0143285224369822	0.13396257444538	0.914821391255704	19.4219351460128	0.0254442226005094	0.244321195731724	0.10414251012609	0.917056256046069	0.968905230229254	0.231826022399248	0.266870911011328
SMYD5	0.173603744071234	0.0966943341636721	0.0725920728850553	14.8461978436109	0.207526007349234	0.199971680227123	1.0377769847887	0.299373894163737	0.6116303643528	0.91382924444924	0.785543241094402
PRADC1	0.072099176858655	0.0994001086404894	0.468241608360142	15.2281913768698	0.120741244988853	0.197910485608567	0.610080080484764	0.541808761197411	0.792794634117799	0.545470775847776	0.538330951456079
CCT7	-0.129038577702518	0.112397073864355	0.250943820887	19.1626327439919	-0.158268794204393	0.204829128015859	-0.772686950032511	0.43970767171101	0.725184680391901	-0.184454953434178	-0.256448094370166
ALMS1	-0.076795156418455	0.0549480144696929	0.162234249679111	145.242976169108	-0.0786236300173724	0.0862209262760133	-0.911885703543474	0.361828888188234	0.663137394869857	0.00513559590923713	-0.0295734350200337
ALMS1P1	-0.0949558451604647	0.179406667441542	0.596613221583101	14.149351942525	-0.0757210726303825	0.278640904179231	-0.271751460373084	0.785813130024841	0.916806765843959	-0.0607692562315006	-0.0213053031737458
TPRKB	-0.136854607357441	0.120610537670547	0.256508577473617	11.4844227487543	-0.167270971720272	0.236448420591714	-0.707431123040175	0.479298601503566	0.750066042414013	-0.212819201401479	-0.282091408414051
DUSP11	-0.144798646411304	0.125843021070937	0.249884841805286	21.0501617794964	-0.156997524751803	0.221253160126297	-0.709583197194493	0.477962642413666	0.749256943063499	-0.24164799345241	-0.252826796995208
STAMBP	-0.0659649873163426	0.0734148348266838	0.368906283099719	67.5023903679787	-0.0660362037073164	0.112615423855042	-0.586386850457695	0.557615578833368	0.799517559723211	0.0444381082463828	0.00628270370902953
DGUOK	0.0485595171119543	0.0927920087188608	0.600754561337335	43.5349720063397	0.106967392477208	0.153995614907423	0.694613236497115	0.487297714813053	0.755311413320233	0.460045723026905	0.499095197114728
TET3	-0.0963095468182877	0.0813626516548609	0.236529035341337	130.141843661691	-0.099012331416239	0.134727151690123	-0.734910002728856	0.462394306089613	0.740389804274722	-0.0656818181320366	-0.0876520356692526
ENSG00000217702	-0.208186908743473	0.22471565259042	0.354214268087655	9.0986002716934	-0.290660442907284	0.358946151603347	-0.809760577203452	0.41807779441574	0.70899218030398	-0.471682994646841	-0.633574697182363
BOLA3	-0.449063710079141	0.199357260735472	0.0242870579241682	17.6799809177935	-0.48716318142919	0.262122177054063	-1.85853477528806	0.0630931097699887	0.295643836907734	-1.34582109599752	-1.19332609349866
MOB1A	-0.215680904359111	0.090586130609051	0.0172681297664858	32.7772979710292	-0.263517106022789	0.164969886523727	-1.59736489838034	0.110184392128761	0.388375001084843	-0.498878586180188	-0.556255058605999
MTHFD2	0.28113040413668	0.327963908221311	0.391334797158626	9.28150033703244	0.455130130539424	0.521050702623938	0.873485302385069	0.382398613901193	0.678404692049335	1.30404179274361	1.49086040222868
SLC4A5	-0.156619449698046	0.155564403232679	0.314039519613165	57.7304081800341	-0.165854688567271	0.230261524554901	-0.720288328186268	0.471347489595246	0.745779974214929	-0.284545501573641	-0.278057029664752
RTKN	-0.0102200473017412	0.125503500354322	0.935098108158888	13.8471490826784	-0.000129145809325195	0.22615300775287	-0.000571055015400547	0.999544364044607	0.999701391171338	0.246735613668527	0.194023434260665
WBP1	0.107583978673912	0.0923252418124542	0.243909086795995	28.5686620350474	0.196279576395729	0.173674867650786	1.13015532443298	0.258410780995955	0.571392690700463	0.674244560262026	0.753507018713219
MOGS	-0.0333527991515235	0.104804634581535	0.750304541411464	22.6387619978017	-0.0275163386524127	0.18082795576658	-0.152168609857714	0.879053951316406	0.954532198283478	0.162787223168247	0.116009155424582
CCDC142	-0.05717897603415	0.0849903293051144	0.501093385287102	30.5927002730143	-0.0378487610287732	0.151513577986626	-0.249804417080786	0.802738603689124	0.925051369019917	0.0763224041938326	0.0865765485509997
TTC31	-0.105659774303538	0.12269091262578	0.389135259278179	11.3909809945101	-0.142702546308806	0.221420891800753	-0.644485464529779	0.519260680264948	0.775990122742311	-0.0996136457544238	-0.212106580045728
AUP1	0.044892323398652	0.0738259657177751	0.543132348599965	48.538983435541	0.085629835888025	0.140773808327945	0.608279600481808	0.543002048360735	0.793706356853765	0.446737535056723	0.438313718013653
LOXL3	0.000494632959368777	0.0665305182332212	0.994068040107198	34.4482877155033	0.0226260532986847	0.131944193118338	0.171481993742551	0.863844787642817	0.94831029636407	0.285619018828721	0.258843164356915
MRPL19	-0.0569603857786177	0.109425103103899	0.602685711169549	46.2231003846048	-0.0492788139644436	0.170629444905094	-0.288806038089458	0.772729811193228	0.911031937025263	0.0771156647730382	0.0540172664827885
GCFC2	-0.122364980721238	0.0629517893846981	0.0519209295719409	83.1431321843341	-0.180635351438385	0.109661797002388	-1.64720400701123	0.0995161204900816	0.369502352059364	-0.160236575566125	-0.320160751693361
LRRTM4	0.213222988149301	0.470875365446399	0.650676517697962	92.3141810487688	0.249484550034177	0.74662761316832	0.334148571033273	0.738267449959556	0.895354476708395	1.05760685442792	0.905064999579594
CTNNA2	0.123328477356176	0.0683755522187998	0.071279510727736	11254.9586448495	0.209045529207859	0.124766680066041	1.67549163845034	0.0938378102799307	0.359181819457602	0.731381096900331	0.789871702308208
ENSG00000224731	0.267024480227696	0.175833934443481	0.128858817493808	30.0633301381892	0.416465268629703	0.279135488130612	1.49198251866431	0.13570372819882	0.425807333074851	1.25285161803512	1.3807209171246
ENSG00000237031	-0.283239567560495	0.346116140174344	0.41316491009738	13.1976520639564	-0.129848750451858	0.411668601744872	-0.315420583210596	0.752442340734651	0.902329500315747	-0.744047906152815	-0.175491669571648
SUCLG1	0.0531014676011933	0.058284851577214	0.36225950566833	56.3560605356123	0.0816695876163243	0.103884490260933	0.78615765848386	0.431775128440341	0.718108069841217	0.476528389498216	0.427032681848366
DNAH6	-0.00213656133181303	0.410588373163872	0.995848100633491	19.5192850586669	0.220757445763132	0.523791717456311	0.421460359921681	0.673418951243367	0.863258693098201	0.276070456371794	0.823233892039845
KCMF1	0.00415035972602333	0.0498876621967567	0.933697194935696	93.8858984048144	0.0491521308618326	0.0921919861426785	0.533149712012535	0.593929949175897	0.822573981192829	0.298885593430926	0.334404497834775
TCF7L1	0.17905437202632	0.0831643154702472	0.0313171657776788	260.263303602284	0.279926204476104	0.143378852270809	1.95235350292378	0.0508962493704469	0.264364013720282	0.933609487068737	0.991780119726112
TGOLN2	-0.311834572238257	0.110674934223896	0.00483882962831278	49.9944358183543	-0.422916118396296	0.182263269926482	-2.32035844943901	0.020321494646103	0.169669603822282	-0.847818725752417	-1.0103139710601
RETSAT	0.000498290776782987	0.107992248515087	0.996318466257533	16.7116919668112	-0.0225207886167055	0.19518265621926	-0.115383144450123	0.908141438506734	0.965990499639255	0.28563229299025	0.130239318977968
ELMOD3	-0.117112748007566	0.053216536264427	0.0277584447285474	97.2643642877415	-0.15071744903114	0.0959972867122218	-1.57001780147138	0.116410969910677	0.398030722978892	-0.141176306139086	-0.234937574788661
CAPG	-0.677276393252299	0.222225507817533	0.00230601007184265	9.5817784007037	-0.714013048416786	0.298148588237868	-2.39482283862815	0.0166283975604977	0.154892075686543	-2.17400131288414	-1.83952334629836
MAT2A	-0.0837379976978988	0.0917389350591571	0.361355205347227	197.070699251228	-0.0944019774764472	0.1529340336444	-0.617272527421523	0.537054984294951	0.78963574880504	-0.0200598652573814	-0.0745191293559743
GGCX	-0.123463133397294	0.0855531311217761	0.148987661810561	27.7705191729808	-0.240607708791018	0.178513686343168	-1.34783900170255	0.177710170630729	0.485269594346411	-0.164221754254641	-0.49099608468173
VAMP8	0.125427349333331	0.122456673532669	0.305712960379075	18.2206519085492	0.193733496081481	0.213546663744094	0.907218556753686	0.364291232506488	0.665216171814322	0.738997870101049	0.746254336019056
VAMP5	0.121266685973038	0.134283353746325	0.366491046071324	19.3951963183781	0.178646315335267	0.244764267618538	0.729870896080651	0.465469103713408	0.742493819185051	0.723898888588679	0.703277477005823
TMEM150A	0.212166302269441	0.120342216804694	0.0778963216473577	14.8258437108197	0.305852218025352	0.226832152972737	1.34836359844502	0.17754146591256	0.485269594346411	1.05377215808679	1.06563213010656
USP39	0.0163462588259934	0.0933252697480091	0.860958926819609	27.9286043004589	0.043477199547595	0.171266610418982	0.253856834331185	0.799606163764541	0.923537545953849	0.343144318324304	0.318239070568786
C2orf68	-0.0568760883157115	0.0913504365534972	0.533538010295392	33.2576403728427	-0.0437345465234435	0.159866367690383	-0.273569401465012	0.784415551299916	0.916293274990077	0.07742157893233	0.0698104888317219
ATOH8	-0.135340477161258	0.101516899002642	0.182472166559348	47.6326645123256	-0.175939666938723	0.175206521360575	-1.0041844651241	0.315289708581453	0.626438996108496	-0.207324446873231	-0.306784775485002
ST3GAL5	-0.282183479816739	0.149721238319711	0.0594668679913729	167.915424617596	-0.388012004959798	0.223201825753514	-1.73839082028069	0.0821419730965821	0.336918992984481	-0.740215380438145	-0.910887233396168
POLR1A	-0.208210136283508	0.107007522301923	0.0516844968482549	55.8319572840911	-0.26492262437363	0.161944318488412	-1.63588711753779	0.101863214631861	0.374558240916379	-0.471767287022167	-0.560258773085243
PTCD3	-0.256128343160978	0.0698643793855366	0.000246297741942101	142.377102913676	-0.332745339387921	0.108067141063813	-3.07906118467072	0.00207654030312809	0.0516028585595799	-0.645661701709407	-0.753456383036005
IMMT	0.0614990438718658	0.0841336373331433	0.464798355938544	65.5262808917637	0.11824995444595	0.1510901935194	0.782644801039097	0.433835725134124	0.719550963441892	0.507003060933942	0.531234341146679
MRPL35	-0.235237756704192	0.112793311676951	0.0370180657151465	18.3568552687406	-0.311393678837751	0.209274245331411	-1.48796942664694	0.136758956652583	0.427654119850073	-0.569850093949017	-0.692634727844176
KDM3A	-0.368272464792875	0.0826391880967748	8.33512758043351e-06	147.348767795247	-0.54213565810431	0.147709134953561	-3.67029201189727	0.000242273536383792	0.01746503726341	-1.0526309449797	-1.34991892680634
CHMP3	0.0121264809599323	0.0951226665117552	0.898558476333008	45.4606534450983	0.0500550634190852	0.163986445791314	0.305239028613281	0.76018410931441	0.905900513686638	0.327830811205701	0.336976562547478
RNF103	-0.158849269294989	0.117506029862569	0.176426728596306	42.1793994720189	-0.2183025497442	0.192219633334086	-1.13569330019885	0.25608494554159	0.569561865426976	-0.292637481614964	-0.427458324264607
RMND5A	-0.185644424118028	0.108574249511099	0.0872957547683103	45.1682617047306	-0.261020556455588	0.178581309981958	-1.46163423530692	0.143841467607568	0.437029446644722	-0.38987667456559	-0.549143467608717
PLGLB1	-0.59474615758647	0.259340730222358	0.0218307257138729	14.3322921805871	-0.641161326446271	0.317984687865012	-2.0163276752447	0.0437657228172789	0.244345380792476	-1.8745003932899	-1.63200026848387
KRCC1	-0.000852218323719988	0.0515069542260023	0.986799048214518	102.308307184684	0.0302728226609191	0.0826073033789506	0.36646666121089	0.714016885417988	0.882924105624393	0.280731316829721	0.280625506221541
THNSL2	-0.405327733230345	0.260924938917844	0.120321259012579	23.8587061232542	-0.536555026135879	0.377300188097647	-1.42209053443943	0.154999970300956	0.454437606517338	-1.18710392792101	-1.3340221176313
EIF2AK3	-0.353684997616195	0.119596854052792	0.00310335729794197	56.4633611137623	-0.493062506440106	0.186202729455097	-2.6479875342483	0.00809725109390824	0.105655318816738	-0.999693257370802	-1.21013072144951
RPIA	-0.424687293621378	0.167756232954835	0.0113551900698779	17.1303943656564	-0.593841543905477	0.252838811455956	-2.34869615343419	0.0188392732805724	0.164626401612402	-1.25735946630978	-1.4972066541565
ENSG00000290846	-0.241350510649613	0.259935626513279	0.35314770643765	17.0111025298015	-0.256846113823752	0.366595783364355	-0.700624844799363	0.483537169305935	0.753727497885677	-0.592033181312534	-0.537252284261408
LSP1P5.1	-0.463811842928259	0.247249731079157	0.0606711943709598	21.4653854433474	-0.509810551812828	0.321309628042185	-1.58666441126966	0.11258867073423	0.391368008519963	-1.39934183678995	-1.25783866615027
ENSG00000291142	-0.0455519879396383	0.115075298434382	0.692219336139161	21.3359967192266	-0.0166193859504748	0.202384223785915	-0.0821179914105117	0.934552886365615	0.976203163559329	0.118516560048635	0.147049865271088
AQP7B	0.0430614097208072	0.221947272266945	0.846163044202412	10.0549533668856	0.0742946070580323	0.374248131698848	0.198516975143689	0.842640604792585	0.940215147077689	0.440093178285072	0.406024548850518
MAL	-0.175791876696771	0.125111900570331	0.159998328474832	80.9125515264535	-0.213848575210306	0.198043394535176	-1.0798066540529	0.28022828747006	0.593802148668692	-0.35412193584219	-0.414770875309657
MRPS5	-0.0742177865550788	0.0806396733340776	0.35738300061363	111.776853388845	-0.0767429919309543	0.12715328656411	-0.603547057293408	0.546144820651897	0.794361443754925	0.0144888303691654	-0.0242163097058703
ZNF514	-0.00595381029914876	0.121218846203696	0.960826685332085	59.7829610697122	0.00232882757723469	0.204563093110917	0.0113843975558776	0.99091676116133	0.996636604084046	0.262217720258615	0.201025138387459
ZNF2	0.0364660065814378	0.131573854672093	0.78166310530083	9.83779561645133	0.0465730554669217	0.245770512968071	0.189498141597532	0.849702411501432	0.942879265355317	0.416158564632276	0.327057826412456
ZNF892	-0.189160246591162	0.11014553857213	0.0859122475797981	34.5395327666481	-0.232361880640546	0.188159603742567	-1.23491905817603	0.216860629784604	0.529038471352014	-0.402635538699911	-0.467507283173265
KCNIP3	-0.361485730359887	0.189942561266039	0.0570233481824309	23.0290185829784	-0.260414200462975	0.250620777525344	-1.0390766601011	0.29876908482085	0.611224212138895	-1.02800199308924	-0.547416221382619
FAHD2A	-0.0299770202005849	0.0946326765646364	0.75141630709715	26.7258119391074	-0.0190043750105691	0.175600886598135	-0.108224823796367	0.913817354060673	0.967709109875481	0.175037871576023	0.140256061955019
ENSG00000291126	-0.313404497797141	0.165788125419036	0.0587055914096907	13.45951905967	-0.397256356799969	0.263623583651846	-1.50690750537936	0.131834367378637	0.421028261249451	-0.853515960769221	-0.937220397450253
LINC00342	-0.0324982289681835	0.124172143997251	0.793537969313404	210.398376396156	-0.00180721773834387	0.198491861036906	-0.00910474479358049	0.992735565065181	0.997298264291354	0.165888444844197	0.189243332403292
ANKRD36C	-0.100298283021846	0.0610938564403735	0.100650498480526	275.567048448635	-0.106216533675694	0.102859727323286	-1.03263479730855	0.301774837403222	0.613775103181264	-0.0801568787125228	-0.108173695084323
ENSG00000291176	0.0150134181373082	0.117537393306718	0.898360177634958	59.0879891579079	0.0611959564150629	0.190882831855664	0.32059434481429	0.748517823766909	0.900587413163407	0.338307460550746	0.368712152888951
STARD7	-0.303329596614605	0.0805318784748547	0.00016550043630423	46.4683401276373	-0.429339327537975	0.137409865469149	-3.12451603145168	0.0017809781670425	0.0486998585454623	-0.8169543037638	-1.02861091853743
STARD7-AS1	0.096377180633693	0.0968081912370793	0.319469914227426	17.543877995093	0.219510537439071	0.207135405737484	1.05974416424621	0.289261004839369	0.602361933414865	0.633575267466803	0.819681988994004
TMEM127	-0.14012913252632	0.133527371541364	0.293975078555108	22.7054621812556	-0.190895763506382	0.211164857713389	-0.904012938390923	0.365988540797304	0.666985929281816	-0.224702401436008	-0.349388232312933
CIAO1	0.00343932993300401	0.0554503141064357	0.950542575649005	75.1755235909697	0.0261451084506358	0.094297150894408	0.27726297351139	0.781578188276574	0.914956663968035	0.296305277560625	0.268867431956621
SNRNP200	-0.0710887551209021	0.0713496683878686	0.319083432874906	66.5169167043154	-0.0765338148556515	0.114404147324715	-0.668977625771068	0.503509750617357	0.764899689055134	0.0258440359421849	-0.0236204546004463
ARID5A	0.530971663415561	0.14266389510545	0.000197779232600787	52.5986452885078	0.753900534990091	0.239608825673342	3.14638049275313	0.0016530480101735	0.0473400578625274	2.21071177015154	2.34192819053129
KANSL3	-0.0936183689753592	0.0715830737121125	0.190931556057331	75.1282449558963	-0.126178436914059	0.129437566655156	-0.974820835825977	0.329649139862789	0.638476821548568	-0.0559155763147672	-0.165036532187023
LMAN2L	-0.140660794144933	0.0613022588319116	0.0217592108635685	42.2753170141456	-0.166464195565343	0.124035125650368	-1.34207301917502	0.179572321129234	0.487348348366834	-0.226631793039011	-0.279793251743904
CNNM4	0.092575659323339	0.109156259678956	0.396381080268663	28.0147416065866	0.161748219905532	0.187093017154343	0.864533708236144	0.387294771350243	0.682173226662574	0.619779606771997	0.655142104526903
CNNM3	0.0197501418659941	0.107511094972667	0.854246227731226	26.5198216003446	0.0353091598827547	0.182116265698266	0.193882516464815	0.846267873776391	0.940987012080456	0.355496956026677	0.294971854844708
ANKRD23	-0.116827910652848	0.0750932350097414	0.119762450838942	36.9764732029535	-0.146870210012494	0.138172069485081	-1.06295151082146	0.287803941398076	0.601158971126009	-0.140142635884971	-0.223978453155813
SEMA4C	0.121981903113911	0.100574236353128	0.22518549992004	21.9989162319186	0.192800623988767	0.187347360020734	1.02910777054681	0.30342903510135	0.615686631190885	0.726494400278096	0.743596986506224
FAHD2B	-0.0400213314546195	0.192315858046697	0.835149257513222	15.7898486375536	0.107400207284877	0.273015105156881	0.393385586570978	0.694034713591815	0.874472368497572	0.138587224937198	0.500328099489327
ANKRD36	-0.164694928631084	0.106655020869583	0.122543873066416	151.579464428352	-0.197241961599332	0.162170455775521	-1.21626322535812	0.223884665586731	0.537485215889453	-0.313851286866706	-0.36746580858769
APPAT	0.116272577363479	0.541613775728763	0.83001835422621	11.940874448654	0.315637147113438	0.813500381789011	0.387998769489577	0.698016944219081	0.876247092084678	0.705775347451915	1.09350516516506
ANKRD36B	-0.436707687273998	0.105870538529042	3.70860819854145e-05	66.7422884709109	-0.597807688272633	0.178718750238595	-3.34496345500705	0.000822934128693086	0.0328772871869105	-1.30098128471124	-1.50850448575013
COX5B	-0.59035649576515	0.221642138600555	0.00773192843930428	36.5597399787876	-0.563551065591059	0.291766480616038	-1.93151408071679	0.053419509718785	0.271174532627743	-1.85857037998524	-1.41092216947644
ACTR1B	-0.210167793702838	0.117322585829682	0.0732344412725703	36.9984978457883	-0.279668057853158	0.192157124807765	-1.45541341822708	0.145554843875961	0.440711701253372	-0.478871594826566	-0.602262141799287
C2orf92	0.186935901110304	0.108516794223001	0.0849527618230546	34.3849634604154	0.293524504704337	0.179987851666151	1.63080175682512	0.102932156641041	0.375930654426834	0.962211431427891	1.03051580146539
TMEM131	-0.0830015283848798	0.042824948251245	0.0526039139690267	265.220115325945	-0.0940558446073597	0.0731322980756105	-1.28610541555957	0.19840627436305	0.507536462958784	-0.0173872297714579	-0.073533146370495
VWA3B	-0.109322879708556	0.132305592615242	0.408639212180558	25.1892564878902	-0.06225400238319	0.21623309430195	-0.287902287039643	0.773421536201475	0.911174208482049	-0.112906997318519	0.0170565610519545
INPP4A	-0.30491502688769	0.107635343727639	0.00461347029483263	143.109080466773	-0.420697558808177	0.158371368931907	-2.65639908049958	0.00789800865658177	0.104895777002716	-0.82270780514315	-1.00399425339814
COA5	-0.0933797971250006	0.120820716102442	0.439593979855941	20.8807431268146	-0.0576579998087385	0.212600732317523	-0.27120320414807	0.786234748748146	0.916806765843959	-0.0550498028440479	0.0301485865263768
UNC50	-0.0339216304610148	0.10748382855134	0.752308015148411	22.8945394551101	-0.0709316055545473	0.203676355879378	-0.348256454453431	0.727647593587546	0.890561332712826	0.160722943345074	-0.0076621809278397
MGAT4A	-0.0625713797691764	0.150428190627014	0.677442826435391	44.8370161768239	-0.0509515627095182	0.243195541217153	-0.209508621969441	0.834051205378059	0.938202768276535	0.0567534563478189	0.0492523280764086
TSGA10	-0.213166801603475	0.0956634204259849	0.0258605150468577	89.2678516843442	-0.291503836395394	0.161412664832343	-1.80595392993588	0.0709255360730809	0.311803758977942	-0.489754947053355	-0.635977160812971
LIPT1	0.0742123207653669	0.144696405997827	0.608033194926718	17.5132561298767	0.15447750678082	0.23926350555019	0.64563756359582	0.518514104377868	0.775904041459603	0.553139341655073	0.63443098439501
MITD1	-0.0660192505418831	0.0822896158693786	0.422391447932884	46.424842950797	-0.0425900291743042	0.144733536631173	-0.294265103759864	0.768555335912719	0.90865070581513	0.0442411878593464	0.0730707242315331
MRPL30	-0.0588161969898266	0.110243397180562	0.593679070457045	21.3658826380735	-0.0391103366281895	0.178277307323389	-0.219379220021787	0.826354655801874	0.935435699692581	0.0703809552466907	0.0829828647751722
TXNDC9	-0.07533582898728	0.210179675439686	0.720017528831944	12.0512711069427	-0.0564669261330312	0.324545485796395	-0.173987710827246	0.861875120266702	0.947246637627882	0.0104314720702568	0.0335414407843262
EIF5B	-0.134920470143227	0.0772506744624941	0.0807192366237554	77.1531021340699	-0.14327914253914	0.123953336935492	-1.15591194300565	0.24771717703953	0.56240822131476	-0.205800248049352	-0.213749053567816
REV1	-0.171093276854029	0.0582553287765933	0.00331452237812781	156.962088666443	-0.221440486987983	0.103619250137178	-2.13705934654831	0.032593164960163	0.210308806940118	-0.337070791345227	-0.436396951618976
AFF3	-2.44085096803667	0.544227041269197	7.29185292144091e-06	16.1543766848409	-2.10535944689457	0.508732412623771	-4.13844173214017	3.49672649847419e-05	0.00566147625838486	-8.57398554484039	-5.80286805673744
LONRF2	-0.121774641955727	0.133949645444727	0.363293326303104	97.7855831623871	-0.147927974207779	0.205856535639263	-0.718597414205994	0.472389007077164	0.746180581782349	-0.158094245525305	-0.226991566304961
CHST10	0.0488834386592677	0.0572689109763117	0.393339276787478	64.3382987548179	0.0869136614565914	0.110077747190416	0.789566135526422	0.429781191879853	0.716823907046278	0.461221229197632	0.441970782337728
NPAS2	0.0654915069735488	0.104009917219192	0.52891314187745	448.710009365968	0.122066597892745	0.171940732518574	0.709934150592029	0.477744971706913	0.749256943063499	0.521491646368762	0.542106309215191
RPL31	-0.568227297370326	0.122113351662899	3.26700289185068e-06	50.2280183489823	-0.790756062215844	0.193560978049068	-4.08530722558854	4.40185338258338e-05	0.00645299646059211	-1.77826386909668	-2.05813103316658
TBC1D8	-0.143475447253833	0.0935159927544124	0.12497201281258	60.66765518653	-0.165145388653278	0.143281238833505	-1.15259604116893	0.249076228898896	0.563577557435797	-0.236846124643099	-0.276036540687086
CNOT11	-0.0939217893766884	0.119596017530784	0.432262811715317	22.9222636435975	-0.125582260630199	0.196348751960433	-0.639587771128313	0.522440634834705	0.778823674432833	-0.0570166841510479	-0.163338283552671
RNF149	-0.103877065575117	0.0822531945840179	0.206627278023388	122.512746383905	-0.122502564685821	0.129418190060071	-0.946563729789143	0.343861133332657	0.64905832883239	-0.0931442239816253	-0.154565560495159
MAP4K4	0.0346502542815408	0.0437432403160344	0.428285927705232	1243.41010447953	0.0698555716224805	0.0845061975577951	0.826632526859407	0.408445375429247	0.700183943251168	0.409569228261343	0.393379654931797
IL1R1	0.22486477152842	0.172074890614566	0.191285966787656	90.5757409745425	0.347095549993675	0.292720797046521	1.18575637090286	0.235718525764217	0.550578014075804	1.0998547021365	1.18311656229137
LINC01965	-0.184709675052703	0.169795019904359	0.27666611009992	19.6536722016738	-0.245445660144116	0.266835198294191	-0.919839892612321	0.357656433125025	0.659221451408544	-0.386484484995355	-0.504777317684267
LINC01102	-0.937707489415491	0.361697207779213	0.00952754543625383	9.49580463915241	-0.884040481580554	0.388033104460742	-2.27826046648552	0.0227110635777881	0.177209662222373	-3.11910164081288	-2.323858037211
ENSG00000288565	-0.189874434227997	0.202915220789938	0.349410761848084	51.8305770566344	-0.201441364265485	0.294045137501274	-0.685069530403684	0.493300046333744	0.759373588859351	-0.40522731433546	-0.379428092287932
LINC01114	-0.162537021918454	0.0845074612606073	0.0544367087037959	21.0489896901638	-0.170569904284548	0.171409686312384	-0.995100731785337	0.319687274780621	0.630106025336464	-0.306020277544883	-0.291488641872968
PANTR1	-0.202220728378126	0.041557394348218	1.13845605637445e-06	581.229924645333	-0.275396736291303	0.0820043366781176	-3.35831917490274	0.000784180089772935	0.0318452596969925	-0.4500318204866	-0.590094992240209
ENSG00000269707	-0.0280474487117541	0.072339171564567	0.698222178083648	93.3689418387128	-0.0184124601206436	0.120585729745683	-0.152691866272035	0.878641275322226	0.954505966931698	0.182040255982965	0.141942171719333
POU3F3	-0.0818324241359911	0.0642533442773527	0.202808717255645	134.726710478424	-0.0895948653580571	0.103252800883915	-0.867723341072241	0.385545804849257	0.680749193380702	-0.0131445689475936	-0.0608257440079739
ENSG00000289498	0.0569181264754024	0.194024248018385	0.769250253790927	8.81571762496262	0.111913034555513	0.315564909162533	0.354643470506638	0.722856705458074	0.887699776513134	0.490378984172774	0.513183194461915
LINC01159	0.125341100289913	0.135562135152934	0.355172669077051	13.3451490379516	0.249461899930123	0.243634148122824	1.02392009433899	0.30587301821898	0.61799249716412	0.738684873686953	0.905000479219895
MRPS9-AS2	-0.572335305626236	0.378474861096594	0.130479214229506	16.359254196531	-0.36690343670228	0.476079936216084	-0.770676117163124	0.440898931488468	0.725981714434042	-1.79317176606825	-0.85075804310976
MRPS9	-0.0788131970830052	0.0844712840022651	0.350810866503862	56.7035440802458	-0.0926900134460129	0.140947213900669	-0.657622175570887	0.510780941470291	0.770146523216504	-0.00218784173679901	-0.0696424835459108
TGFBRAP1	-0.293188680208282	0.0837999575118182	0.000467578985859209	27.3085192849502	-0.396128363149974	0.150291263229296	-2.63573779764968	0.00839545770525912	0.1075617144785	-0.780153078555623	-0.934007230929674
C2orf49	-0.0420446746412042	0.119371183820073	0.72467481006234	21.18258000254	-0.0392955812437667	0.193467326689176	-0.203112235622601	0.839047308416588	0.939567351791579	0.131244544522585	0.0824551829066682
NCK2	-0.153762259184147	0.0777610721729482	0.0480000433913149	121.434957878694	-0.190961262853409	0.125254401760159	-1.52458724140543	0.127362081671743	0.414052949794135	-0.274176802399758	-0.349574811651378
UXS1	-0.206763689881312	0.0846788896846827	0.0146167372218678	56.5720000252471	-0.296512850376825	0.145345762987643	-2.04005155899889	0.0413451907168619	0.236189680487923	-0.466518155911532	-0.650245677330166
ST6GAL2	-0.606590434819389	0.360323659252831	0.0922860940381281	24.3755230643825	-0.617738730644298	0.431331401297934	-1.43216730519837	0.152095946169449	0.449457400964234	-1.91748308799044	-1.5652794135781
SULT1C4	-0.0970839846575493	0.137090523482496	0.478837027600454	19.3898270453932	-0.141819205696809	0.229115915630874	-0.618984522774455	0.535926554958105	0.789013670586203	-0.0684922407990287	-0.209590324319688
GCC2	-0.170354798454325	0.0918967728727641	0.0637731346936193	115.655351880811	-0.201587666505452	0.146371019962344	-1.37723756080482	0.168438812580486	0.473233483587019	-0.334390864915507	-0.37984484415471
GCC2-AS1	-0.0269769965250312	0.121320674511332	0.824032805035826	17.1870050699498	-0.00280286663295415	0.212726519305774	-0.0131759154528604	0.989487444658186	0.996503246661245	0.185924910033916	0.186407158906724
LIMS1	0.134458853922741	0.0697794648124925	0.0539906588089987	350.833888849881	0.218276895042963	0.125128510736942	1.74442174495185	0.081085576001987	0.335173189605151	0.771773057376659	0.816167874844905
RANBP2	0.0023140703953992	0.0611442910931115	0.969810421574828	118.997276776448	0.0438667382682827	0.10407646678872	0.42148565974414	0.673400480532583	0.863258693098201	0.292221728500382	0.31934869807049
CCDC138	-0.188382579643255	0.155162832534008	0.224711054217341	28.7033351121138	-0.244771798908623	0.256173925713121	-0.955490681681372	0.339329615434474	0.645260896524597	-0.399813397648729	-0.502857778189155
SH3RF3	-0.367405560756188	0.0981666508173611	0.000182073931537399	162.986991343822	-0.489513150544433	0.175874277648574	-2.78331292721816	0.00538068819666488	0.0828621671930651	-1.04948496394508	-1.20002014012341
SEPTIN10	0.300792787423151	0.0705407084448905	2.00707603170667e-05	73.1432109475887	0.448331162860843	0.126158235102372	3.55372094811759	0.000379821997182837	0.022679207204078	1.37539627062923	1.47149308103905
NPHP1	0.0750667905562627	0.071120735384526	0.291204072870987	77.6590298650065	0.133183216514436	0.114905935014081	1.15906298920169	0.24643051063091	0.561327535155439	0.556240199008432	0.573772752352894
MTLN	-0.437582400130121	0.323700055602431	0.176434692735896	11.6832360661679	-0.396705624013855	0.393665382905681	-1.00772290691585	0.313587504886423	0.624889756700798	-1.30415560382806	-0.935651597705561
ANAPC1	-0.0567533856055236	0.0822276436191026	0.490069448189219	51.553018076391	-0.0716724082445191	0.144432068153762	-0.496236114047865	0.61972783405206	0.83487713620977	0.0778668651264321	-0.00977240770241639
MERTK	-0.217565482233007	0.0794530399316043	0.00617595478651045	747.623508015942	-0.281939667720385	0.134711102186079	-2.09292079973436	0.0363562251650566	0.223163967688374	-0.505717689470335	-0.608732976784238
ENSG00000286904	-0.10301554572272	0.157986576104333	0.514367289458193	9.05694870164746	-0.10597310272878	0.285366599864485	-0.371357764991085	0.710371078652982	0.880983281881167	-0.0900177820666095	-0.107480265499236
TMEM87B	0.390827987987261	0.0599913358997728	7.28154104426559e-11	75.1071348309397	0.582848277164103	0.124941083778299	4.66498496361962	3.08639606712752e-06	0.00180683446335038	1.70213258911	1.85467421696655
ZC3H8	-0.255870973271385	0.116820647503021	0.0285032877701487	50.0132253416328	-0.332407617745069	0.18140676728206	-1.83238818884979	0.0668936064919959	0.303177100509764	-0.644727710451693	-0.752494359999712
ZC3H6	-0.115177816077325	0.11991751024851	0.336816016771835	104.903387386989	-0.146637771707494	0.18957611288247	-0.773503420224695	0.439224505383149	0.724776389800141	-0.134154468775069	-0.22331633685779
RGPD8	-0.159607072648543	0.1630671626174	0.327688102150185	12.4781912206895	-0.19747741841724	0.264783051817524	-0.745808378072974	0.45578317820219	0.736554122774646	-0.295387537996482	-0.368136523324735
TTL	-0.255622024596358	0.101992645115124	0.0122009303521588	44.120581691653	-0.320658954454465	0.164159539493715	-1.95333731712095	0.0507796384160161	0.263978134152744	-0.643824279648414	-0.719027494696801
POLR1B	0.0705816764535948	0.13822028316025	0.609598747775808	13.8371144796778	0.0777944255973643	0.234375317601477	0.331922432760787	0.739947830884837	0.895814448941157	0.539963790884829	0.415994019652709
CHCHD5	-0.0609011810137318	0.161432800692751	0.705984801914798	10.6572251687545	-0.058437804899524	0.265892262736204	-0.219780012769687	0.826042486556904	0.935435699692581	0.0628145812086063	0.0279272587642039
ENSG00000243389	-0.482136879123428	0.144123196739376	0.000821904284966751	21.9581268941379	-0.631385051059745	0.226911722551828	-2.7825140277428	0.00539395334592809	0.0828621671930651	-1.46584310323821	-1.60415188408198
SLC20A1	-0.289218015157678	0.0924677479902943	0.00176136874432834	88.8586078569193	-0.363958530922663	0.146201919007033	-2.48942375992449	0.0127950357685999	0.13655066360158	-0.765743597903322	-0.842369278990951
PSD4	-0.130552781626604	0.155105762462815	0.39995495482253	19.0698509532335	-0.193964621421439	0.249569775980603	-0.777195959163398	0.437043165898008	0.722339309116855	-0.189949975519823	-0.35813008250785
PAX8-AS1	-0.235824977638807	0.331708544268529	0.477121220911666	45.4919830140508	-0.313774243474849	0.530483486927022	-0.591487296414213	0.55419396445723	0.798145685000727	-0.571981109430838	-0.699415927890854
LINC02966	-0.567692911070253	0.177381947219501	0.00137237714948147	93.7761515361669	-0.818087193765562	0.281310738254847	-2.90812643285744	0.00363601302055254	0.0680125919717271	-1.77632458966776	-2.13598561760105
ENSG00000272563	-0.211139248012043	0.282788412326273	0.455284936457339	13.62678697509	-0.187878413134286	0.413111087844772	-0.454789083765484	0.649260984398127	0.850857880937161	-0.482396987146162	-0.340793104852316
ZNG1B	-0.17859954176797	0.120465971731184	0.138188017228981	36.7963598965944	-0.241553659460797	0.200273956474387	-1.20611618062127	0.227772696768531	0.540548318946341	-0.364310907968013	-0.493690689409574
WASH2P	-0.0287260056254038	0.12424304960911	0.817153098902854	30.8254034356874	-0.00375914974001832	0.207428738448049	-0.0181226081214383	0.985541042239415	0.995515031126421	0.179577783678172	0.18368312152954
RABL2A	0.217096558664899	0.108249842611094	0.0449081415503523	42.5795449141057	0.340974513392468	0.185993136372868	1.83326395824039	0.0667633265131077	0.303019195971097	1.07166398054873	1.16568037381786
SLC35F5	-0.0383793695772996	0.0528419103831714	0.467651514948779	138.24459951618	-0.0454527530263077	0.0984004731511708	-0.461916000713528	0.644141559109554	0.849080009088706	0.144545878613981	0.0649160609149795
ACTR3-AS1	0.0181080589567367	0.105333687460623	0.863507204427061	37.173731610253	0.0572511208539316	0.170210758249976	0.336354302410493	0.73660370535337	0.894935682698778	0.349537863126908	0.357475020876487
ACTR3	0.122799616618843	0.0486651320441037	0.0116239545300889	94.4180635275707	0.198092092225633	0.115713497655287	1.71191862867851	0.0869116651458216	0.344760812256394	0.729461869651181	0.758670093153126
DPP10	0.31745597163795	0.159042162377011	0.0459285741119674	5596.42186423982	0.495552939923456	0.231509116242257	2.14053315898324	0.0323117040167448	0.209982312090373	1.43586670253141	1.6060075201057
DPP10-AS3	-0.134459258380783	0.227231054625849	0.554031915726193	12.0912719418368	0.469676123738872	0.366918093832499	1.28005713436766	0.200525042780161	0.510143158676822	-0.204126517859863	1.53229565175977
DDX18	-0.0889633337802787	0.110221320928283	0.419589504246643	54.7009785756956	-0.0915582634724131	0.171007238428498	-0.535405777637276	0.592369295800901	0.821593121406687	-0.0390225272349688	-0.06641861688243
CCDC93	-0.111288953076455	0.0481255181093253	0.0207516408912757	141.860414639861	-0.125196704585092	0.0827897239655208	-1.51222517225969	0.130476589379758	0.418647831112887	-0.120041846467134	-0.162240000972844
INSIG2	-0.160309820362752	0.111315270326369	0.149827166735383	29.9427485911232	-0.218256151528111	0.184767063179739	-1.1812503147046	0.237503298733259	0.55245332531432	-0.297937798333803	-0.427326155794906
C1QL2	0.134928082449437	0.261719340010901	0.606172271701826	10.2160905554823	0.241209169639001	0.408175446340681	0.590944829733039	0.554557387327852	0.798176246115401	0.773475880276796	0.881492016495024
C2orf76	-0.0506635148173967	0.0713624446952955	0.477737339552088	64.6447716909256	-0.0445170728999438	0.127541239870568	-0.3490406157657	0.72705881777993	0.890106332980006	0.0999669098741449	0.0675814093023722
DBI	0.153442156102843	0.172360162769573	0.373336268224774	92.4302582676554	0.241776056995097	0.252406878884158	0.957882202196475	0.338122162032253	0.645260896524597	0.840663160670405	0.883106833629459
CFAP221	-0.342718261072327	0.208919761246227	0.100915774888959	50.2758136470247	-0.420768630515446	0.304714924345871	-1.38085993463794	0.167322030975154	0.471844467132042	-0.959895143948034	-1.00419670598319
PTPN4	-0.0403394028660909	0.0563409509042969	0.473999217727046	342.306362518658	-0.0326495046035781	0.0976702140918903	-0.334283127227106	0.738165921368958	0.895354476708395	0.137432948816891	0.101386983589721
EPB41L5	-0.0574032739041199	0.0638543846641294	0.368667825163826	185.457108094354	-0.031745263157329	0.101217227465579	-0.313634980449593	0.753798288549756	0.903075449382216	0.0755084307721275	0.103962776761624
ENSG00000224789	0.158326253002626	0.169912538793364	0.351434572927335	12.4813949333192	0.277734467030938	0.285207781119925	0.973796948808194	0.330157368389235	0.639072898856306	0.858387471052785	0.985536806759999
TMEM185B	0.00102183032646019	0.119941257343016	0.993202566015324	15.3800279735896	-0.0112603200482407	0.231418202144585	-0.0486578840553153	0.961191939748655	0.986064414902674	0.287532209733577	0.16231552845874
RALB	-0.021191025113703	0.0787275809092992	0.787799625920921	26.1451578253279	0.047107853703337	0.160570607641687	0.293377813008332	0.769233382374512	0.908717965159893	0.206922108750946	0.328581235510124
INHBB	-0.0714311452414931	0.133364138332467	0.59222822436091	36.4228879519358	-0.100531640673666	0.206955855256111	-0.485763693659484	0.627134718499191	0.838175093348029	0.0246015076112078	-0.091979891274106
GLI2	0.256162028819512	0.0811938377544562	0.00160528795366006	247.552694354455	0.420291929081227	0.143867244729507	2.92138721271434	0.00348476424900697	0.0667108015851147	1.21343195371995	1.3916214193114
TFCP2L1	-0.446776761734977	0.232160371662793	0.0543005033334718	36.0478424263716	-0.604683816255622	0.352691309976397	-1.71448459077738	0.0864397646851269	0.343969252152743	-1.33752179663631	-1.52809160330727
CLASP1	-0.131858917037116	0.0331125377236408	6.82961728562476e-05	749.236790606439	-0.167698694535082	0.067340625721414	-2.49030496432935	0.0127633525817053	0.136458111004749	-0.194689920261371	-0.283309805901165
NIFK-AS1	-0.268741723419792	0.0873600977267584	0.00209620213360686	93.9093256645487	-0.342416505699701	0.148025329815181	-2.31322913535968	0.0207100444921121	0.170361769963812	-0.691435459123632	-0.78100535709991
NIFK	-0.0716243282550527	0.236702696590041	0.762200857341149	11.335250214007	-0.0388662826798385	0.373091403306944	-0.104173621625538	0.917031566949691	0.968905230229254	0.0239004495111759	0.0836780690221644
TSN	-0.147678434565093	0.109874216623387	0.178926351759172	33.7695251304843	-0.189661025162466	0.190752471319059	-0.99427820699231	0.320087442477914	0.630381729319183	-0.252098699103958	-0.34587099628207
ERCC3	-0.173288822190179	0.0797676568591075	0.0298240270276975	51.1903966040431	-0.224891540638905	0.137493135516883	-1.63565649872964	0.101911498625602	0.374558240916379	-0.345038390636355	-0.446227512324625
ENSG00000286145	-0.151289505008775	0.20761559036151	0.466185121168254	15.7144106471954	-0.133566743281427	0.297457511051122	-0.449027973136209	0.653411477560574	0.853165134909047	-0.265203216616565	-0.186082624657055
MAP3K2	-0.0953942460084971	0.0519522171829406	0.06632926419995	184.035787931336	-0.105372146225432	0.0903288797475241	-1.1665388358624	0.24339665630862	0.558663655265354	-0.0623602059734624	-0.105768400085018
IWS1	0.0435030751122727	0.0555366809629246	0.433438352715463	135.55126856168	0.0919702865072003	0.0893941404379008	1.02881784037164	0.303565281709476	0.615686631190885	0.441695975003507	0.45637492221902
WDR33	-0.0620397466593559	0.0807120874783016	0.442098167258753	165.282164376783	-0.053076809088696	0.125258191153165	-0.423739226952385	0.671756003826924	0.86291838656573	0.0586827444928653	0.0431984194275563
POLR2D	-0.286658361106874	0.135776660134824	0.0347509004672097	10.5182957604102	-0.458514731291184	0.25546754821965	-1.79480616808893	0.0726845877417319	0.315347723672113	-0.756454653846952	-1.11171903759873
AMMECR1L	0.036330942565199	0.0869269487994481	0.675985152209429	23.5254970044056	0.0792258574343953	0.158312274390239	0.500440396927809	0.616765014624339	0.833713446660715	0.415668419454072	0.420071550457301
SAP130	-0.0701708262405995	0.0587490512511784	0.232315151763323	86.9795038302763	-0.0705489752111052	0.097096039081695	-0.726589631032698	0.467477382061239	0.744050639804325	0.0291751853270707	-0.00657223240790702
UGGT1	-0.0801969185137865	0.0631608760845256	0.204182744690608	71.8390826418088	-0.0919543288348054	0.10864556230071	-0.846369855220534	0.397346449554383	0.691464865191159	-0.00720934491848494	-0.0675468359662924
HS6ST1	0.257261161749111	0.0848990674432114	0.00244391772215088	128.144120367064	0.391975209921902	0.146700351029185	2.67194459435152	0.00754130989000257	0.101733934741484	1.21742068973306	1.31095932163401
SMPD4	-0.216338284446753	0.0917853565050092	0.0184231392059478	62.4779106044499	-0.294580729461261	0.154546307592784	-1.90610008126144	0.0566372221746945	0.28076950754108	-0.501264208118419	-0.644741899680685
MZT2B	-0.673334632383092	0.186988339337124	0.000317063258785864	32.463749046087	-0.732447875844848	0.249912918292124	-2.93081238397084	0.00338076893868917	0.0655814571236272	-2.15969672504886	-1.89203620424287
PTPN18	-0.196624874800412	0.107133804889542	0.0664582064473878	31.1877747528389	-0.238963404124799	0.189016572662065	-1.26424577887163	0.206141824254195	0.518197170060852	-0.429724556380074	-0.486312171165772
ENSG00000290596	-0.53009747136493	0.175150040611298	0.00247375380177629	14.2746359942692	-0.749032326497065	0.261261419999177	-2.86698405948886	0.00414403884839015	0.0720758196659622	-1.63989133374098	-1.9392781382716
ARHGEF4	-0.00718098931057345	0.0753306015556099	0.92405563454554	767.021006681064	0.0223220510502208	0.124725778423175	0.178969025749317	0.857962022863268	0.946017570374716	0.257764307040256	0.257977193305616
FAM168B	-0.130284197554485	0.0601425330102939	0.0302915352975875	72.3211505011554	-0.126268526065421	0.109012078337765	-1.1582984930733	0.246742246135596	0.561524567911689	-0.188975288171132	-0.165293157253153
PLEKHB2	-0.0294363613968952	0.101046397482706	0.770810188458791	34.5889146761567	-0.0339996421630907	0.174061987879332	-0.195330655344812	0.845134099763126	0.940864480013143	0.176999913821334	0.0975410250558043
MZT2A	-0.408451863282722	0.112089892320601	0.000268467906684656	24.7119940756279	-0.436455813739762	0.191733779714962	-2.27636368713229	0.0228242511956497	0.177372928290717	-1.19844134645702	-1.04888271280493
ENSG00000286833	0.220796732246195	0.112184610040443	0.0490501743037473	18.0170205837102	0.386152537628059	0.201189794092135	1.91934456402505	0.0549407416815434	0.27604974536194	1.08509185193811	1.29437304415367
GPR39	-0.174117958139989	0.149547564073632	0.24430318990492	35.9049942482356	-0.273550475774177	0.234440460513284	-1.16682280513895	0.243281935361672	0.558504517653987	-0.348047311881196	-0.584835793766953
LYPD1	0.139027491340092	0.127710057818965	0.27632229415699	32.94459018259	0.225850426434974	0.220524558530637	1.02415090609329	0.305764003080642	0.61799249716412	0.788352570287899	0.837741593377338
NCKAP5	0.0282840776573925	0.0659455389578313	0.667995602944492	1062.93385894141	0.0756344955683247	0.121861014035691	0.620661957943112	0.534822064514027	0.78776460424289	0.386466474005896	0.409841312271658
MGAT5	0.279457022089647	0.0731746121542475	0.000133970174598028	293.561284542864	0.412568957968704	0.129958986924589	3.17460891110288	0.00150038572871099	0.0449203075226004	1.29796911576801	1.36962201158577
CCNT2	-0.171625110124296	0.0688689894933435	0.012700740455756	106.615337946412	-0.232795608965872	0.125937526801111	-1.84850071999205	0.0645299403202431	0.298175334450091	-0.339000805869367	-0.468742787764952
RAB3GAP1	-0.0626840679981734	0.0469758975875313	0.182076772786589	234.650677799142	-0.055404467542091	0.0778856851187385	-0.711356232632809	0.476863513478212	0.748635561795024	0.0563445125475282	0.0365679262383225
ZRANB3	-0.133480924777641	0.0795559012918712	0.0933811576514688	109.949681906188	-0.167899445505809	0.12875140988751	-1.30405908294521	0.192213438413983	0.501353625762789	-0.200576160691399	-0.283881658675438
R3HDM1	-0.34697903961532	0.0821959693665968	2.4282931610626e-05	224.658711949427	-0.481676265825832	0.121663449225575	-3.9590877037586	7.5236606500769e-05	0.00834288159458962	-0.975357441874591	-1.17769624175435
UBXN4	0.101691181831422	0.0398890257287386	0.010792319707711	179.906965638434	0.172734594153015	0.0708261120612594	2.43885466992191	0.0147338923815738	0.144210558792799	0.652859693745299	0.686437537719028
MCM6	-0.0552523733967562	0.14135235737753	0.695882988793871	11.7295706804773	-0.0501838676393235	0.240051196180556	-0.209054853455416	0.834405417661198	0.938256385792875	0.0833140146858771	0.0514391596224674
DARS1	-0.161158787972916	0.0626405835693632	0.0100893003942758	190.03870845976	-0.207688260295309	0.101222051881915	-2.05180843930724	0.0401882828174842	0.232823361614474	-0.301018688360333	-0.3972227998917
HNMT	-0.0680685967912964	0.151104954737458	0.652369921626697	19.3405795889089	-0.0387488896883315	0.267401076824217	-0.144909250735008	0.884782522502708	0.956940579821609	0.0368041427410997	0.0840124709313084
SPOPL-DT	-0.310724344099722	0.119652052916592	0.00940694712521405	36.1938541112104	-0.464183834694362	0.203133878090883	-2.28511284802373	0.0223062116393792	0.175497400398057	-0.8437897254016	-1.12786786366426
SPOPL	-0.153691432017484	0.0780681791870047	0.0489896006188559	63.8093576487167	-0.204180291166803	0.140795727445974	-1.45018811913274	0.147006067259191	0.442925969055912	-0.273919771732429	-0.387230111582692
LRP1B	-0.00435768581005572	0.0612122280380185	0.943246705242034	7711.09606727182	0.00555170780467511	0.1136058448762	0.0488681529610117	0.961024368781772	0.986064414902674	0.268010030778675	0.210205731599746
GTDC1	-0.168026371051918	0.0906234223136569	0.0637225128309256	152.056634960294	-0.2274280813332	0.145475959654516	-1.5633379004566	0.117973138186275	0.400084596237653	-0.325941038708139	-0.453453020763464
ZEB2	-0.16927785254616	0.057602714138294	0.0032957796616559	240.228846791555	-0.222927514754841	0.100393383315782	-2.22053991400643	0.0263821393852798	0.189843406512203	-0.330482645252174	-0.440632851205521
ACVR2A	-0.093035965727449	0.110520566806737	0.399901165199214	47.4614633803328	-0.0895356536374679	0.171197095816779	-0.522997503025941	0.600975990881347	0.824995081660504	-0.0538020441417821	-0.0606570754004654
ORC4	-0.131819546296469	0.0716789086398662	0.0659110138652784	125.843718817084	-0.15956910938377	0.112622090585604	-1.4168544426236	0.156525488442459	0.456409036797264	-0.194547044466412	-0.260152130470541
MBD5	-0.116388303802933	0.0242544473481689	1.59748515838069e-06	889.761886085809	-0.135989976122541	0.0543563375378344	-2.50182374829588	0.012355541799659	0.133833575567609	-0.138547309581255	-0.192985367980716
EPC2	0.115906700396282	0.0391896672697665	0.00310061089770911	197.049408502313	0.19949352917985	0.075382315220707	2.64642348269306	0.00813479066635929	0.105656524372476	0.704447585726172	0.762662181496895
KIF5C	0.259062363689923	0.241986136189341	0.284364183353735	42.2225382714875	0.4278764387192	0.348372072279492	1.22821681979124	0.219365586307537	0.532300047232153	1.22395722308107	1.41322641012305
ENSG00000289474	-1.01079434586586	0.411166862380052	0.013957490612576	81.2383435775719	-1.57383268319344	0.693179949901256	-2.27045326890605	0.0231800955877294	0.17813858590321	-3.38433268662949	-4.28877797128033
LYPD6	-0.0799217737099402	0.0696581023332733	0.251239665906433	139.937120172479	-0.0922484026937532	0.136597427038311	-0.675330456025946	0.499465838290267	0.762465338807846	-0.0062108487781468	-0.0683845253257606
MMADHC	-0.0247763097607454	0.122932843854933	0.840273656344566	18.7002172114956	0.0267512192778088	0.229049631562496	0.116792238849377	0.907024694161466	0.965479140281733	0.193911167486412	0.270593979812313
MMADHC-DT	-0.143502303924143	0.087522124848951	0.101085919305723	242.953179480171	-0.152485236380655	0.135317447295414	-1.12687047700332	0.25979724731416	0.572874126732384	-0.23694358707478	-0.239973237114412
RND3	0.217403828090597	0.159717592718983	0.173457930123502	12.6730355233873	0.309652147409647	0.332859298137338	0.930279397758884	0.352226441996007	0.654880301067886	1.07277905643355	1.07645648703289
RBM43	-0.130963384050816	0.158871441237624	0.409748898745361	10.69419136865	-0.199909675049448	0.263312824859431	-0.759209792216423	0.447727069291643	0.730483144852516	-0.191440045221512	-0.375064971530185
NMI	0.185509133665707	0.0988098253231526	0.0604583468232044	15.0649276654515	0.296742158442796	0.189079010304765	1.5694082487765	0.116552843235463	0.398278413379248	0.957033714943062	1.03968150666885
RIF1	-0.230837581862317	0.0779316118552407	0.00305594957127715	103.484953834062	-0.305881321321426	0.121028090904666	-2.52735806237222	0.0114924267317004	0.129428430322274	-0.553881929059082	-0.67693240308287
NEB	0.167970678955244	0.213340211580368	0.431084514745163	40.003656292188	0.273154696044518	0.309676647789764	0.882064236984248	0.377742070546146	0.675081826435634	0.893386940258998	0.972491018066465
ARL5A	-0.0488503584996142	0.0737197885489322	0.507555255475142	89.553086374028	-0.0244495637365896	0.122048544984341	-0.200326548257716	0.841225200845002	0.939726254647028	0.106546825467053	0.124745072054713
CACNB4	-0.369661023004485	0.138685408142778	0.00768820633841192	87.5031020707157	-0.509662862226985	0.218553713134867	-2.33197988227488	0.0197017495201628	0.167917177254506	-1.0576700007625	-1.25741796233454
STAM2	-0.114877217769461	0.0548842109749516	0.0363417316564625	93.2082036348121	-0.170881051884142	0.098732868107491	-1.73074129375136	0.0834979166971046	0.339313693843419	-0.133063602271327	-0.292374966942241
FMNL2	-0.0730792720895225	0.0549400201697733	0.183464032112916	1964.69538214831	-0.0941772288461398	0.107149374707671	-0.878934003143537	0.37943706067418	0.676418549503488	0.01862048135325	-0.0738789176185654
PRPF40A	-0.207795338054005	0.0838625622438632	0.0132192213260262	121.520914285458	-0.280660958799493	0.137038161086772	-2.04804965692571	0.0405551340227245	0.233738137775	-0.47026199080945	-0.605090487578565
ARL6IP6	-0.134851167315119	0.0783210185594445	0.0851102952143079	82.1830030754835	-0.190931221206001	0.128867088486703	-1.48161352481943	0.138443158237538	0.429628840522396	-0.205548749182528	-0.349489235978434
KCNJ3	-1.13307593019622	0.767935628942703	0.14008274779046	15.8257824208134	-0.021530815313428	0.9210409751659	-0.0233766096123463	0.981349862732464	0.993611636138557	-3.82809062165676	0.133059325167163
LINC01876	-0.488599485519606	0.628909958002566	0.437218391259571	23.1658963450734	-0.223843040665668	0.733340934233158	-0.30523734625524	0.760185390543543	0.905900513686638	-1.48929579961082	-0.443240788941166
NR4A2	0.102886568885823	0.111607836921647	0.356602688726347	37.4957795411015	0.17324550206809	0.193375147928392	0.895903656307707	0.370304221219943	0.66979177452762	0.657197734454572	0.687892893613827
GPD2	0.0259945049376413	0.0664781676756794	0.695780097465585	499.185409419126	0.059075136763359	0.112063629303622	0.527157090399978	0.598084503825878	0.823273889686209	0.378157650827201	0.362670854073953
ACVR1C	-0.189809007636057	0.125500939551293	0.130429325832305	27.0441648431833	-0.242211444816177	0.204394445125751	-1.18501970377502	0.236009656487978	0.550578014075804	-0.404989882268367	-0.495564435668378
ACVR1	0.012544294861815	0.0492321030658943	0.798878281264762	112.581247407745	0.0813218838755681	0.106919208140679	0.760591901958056	0.446900858138633	0.729809563290761	0.329347051245773	0.426042224128251
UPP2	0.113078462106671	0.138566638298041	0.414466764192375	195.701512574231	0.202168048751192	0.205561016447747	0.983494109169201	0.325364313162651	0.634285151056151	0.694183953716202	0.770280732137946
CCDC148	-0.152250211546707	0.179927322022894	0.397454475717608	27.5535235788972	-0.190224507754902	0.284633119488448	-0.668314734760241	0.503932709668614	0.765164362348507	-0.268689605444242	-0.347476114715984
PKP4	-0.293212225901287	0.257872680829816	0.255520473623533	24.2025773846841	-0.397198070483805	0.380739128812044	-1.04322892087061	0.296842281940267	0.609078585838751	-0.780238525503041	-0.9370543649201
TANC1	0.439303550878572	0.0639838126905401	6.60943949297583e-12	233.051579425093	0.673162438849305	0.103917913114507	6.47782868876081	9.30519127008601e-11	5.72501892892042e-07	1.87804963995404	2.11194024028353
WDSUB1	-0.266274051132714	0.0904606713241764	0.00324488301244393	74.8628329544953	-0.378456838385771	0.15050954120409	-2.51450396671255	0.0119199961647667	0.131788957897044	-0.682480315432665	-0.883668692463466
BAZ2B	-0.0709964856422818	0.0566698237395126	0.210275094247094	1357.46961588001	-0.066633673780369	0.0980890800253792	-0.679317960400164	0.496936418834305	0.761210336581118	0.026178880420385	0.00458076962829347
ENSG00000226266	0.0146104961075525	0.0776854399204453	0.85081980603221	32.2234352929949	0.0466882369955488	0.137006610262748	0.340773608704071	0.733274019745485	0.892918041857318	0.336845262879032	0.327385928819393
MARCHF7	-0.0300554741196822	0.0369321726522252	0.4157584178581	187.25664752128	-0.0178743281718033	0.0741229388820983	-0.241144353440096	0.809443237797245	0.928414324447723	0.174753163544768	0.143475077123255
CD302	-0.283072068462918	0.112363677841389	0.0117605499605787	35.724919627178	-0.393226035064344	0.181230964513808	-2.16975082662755	0.0300257273591871	0.201673894735151	-0.743440054577565	-0.925739752263885
TANK	-0.0413767976583553	0.0525964949924404	0.431467133205657	197.468492846418	-0.0347831040177012	0.0863584540566694	-0.402775899564809	0.687113092238192	0.870455934364163	0.133668259527459	0.0953092807535237
PSMD14-DT	-0.341084540579719	0.184991579319857	0.0652146045177057	13.5880519751527	-0.438999933607674	0.296381167389878	-1.48120050094204	0.138553152773637	0.429628840522396	-0.953966398125993	-1.05612981103456
PSMD14	-0.140324765576906	0.0641663561782019	0.0287505518060653	94.6275488875911	-0.174454272489511	0.10752756024578	-1.62241449625337	0.104714627329055	0.378863125340787	-0.225412350681649	-0.302553528514699
FAP	0.571020215498889	0.319274769817923	0.0736967440247576	26.4133101803861	0.934858814323004	0.47794148183173	1.9560110387157	0.0504638537472855	0.263229215922148	2.35604733208961	2.85740013913368
IFIH1	-0.0483647475317773	0.110392192336166	0.661301134084364	14.0066122710012	-0.0463206635876424	0.202064374321006	-0.229237161391231	0.818684590874043	0.932079375527859	0.108309099986916	0.0624437587361951
GCA	0.262148371361195	0.263712361377092	0.320189113847072	14.2701016756297	0.401246636970193	0.409020997499828	0.980992759351827	0.326596312182115	0.635478751012163	1.23515629609914	1.33736961125726
FIGN	0.0184325806224333	0.0818016844175438	0.821720593944675	448.545820647322	0.0483733293874887	0.136805830890152	0.353591137693027	0.723645316939414	0.888223703275515	0.350715547117753	0.332186028942197
CSRNP3	-0.141179794352445	0.253662999059481	0.577825084024952	100.237111613332	-0.177526911362466	0.357119478974229	-0.497107891936851	0.61911296964866	0.834699063698562	-0.228515236581436	-0.311306149024974
TTC21B	-0.0562747677634536	0.0683253548851595	0.410150192879268	95.3104580283164	-0.0273147447941529	0.122722480981016	-0.222573277331137	0.823867636354914	0.934252835781166	0.0796037617035191	0.116583409221239
B3GALT1	-0.0909796403290831	0.0694146269792556	0.189969418688503	965.517576396647	-0.0896446863061909	0.121554660816847	-0.737484566233648	0.460827725450922	0.739527513781745	-0.0463396718023973	-0.0609676623623614
STK39	-0.400077948124771	0.104072140083853	0.000120928206677885	94.1077157792457	-0.55706352989509	0.168430095419823	-3.30738712999345	0.000941706525508952	0.0349702645804305	-1.16805254082504	-1.39244198344043
CERS6	-0.124421265241315	0.191873808806989	0.516691601618704	135.005129223372	-0.219376621394869	0.285414244760759	-0.768625341663504	0.442115757048143	0.726721131509137	-0.167698799558847	-0.430517890307951
BBS5	-0.0036732277938598	0.0799990126380403	0.963377269922545	50.6982227996923	0.019141342597147	0.129457176500886	0.1478584896915	0.882454448470375	0.956195781981714	0.270493918091252	0.248916729256742
FASTKD1	-0.0645055490379048	0.0905849058245793	0.476402597270015	77.0729642530755	-0.0631279547776407	0.153054136063903	-0.412455072441058	0.680005904346143	0.866736342757333	0.0497343866703658	0.0145670483012038
PPIG	-0.0343766366178055	0.0431646790423837	0.42579572525768	116.09675062604	-0.00599019502217589	0.0805746250747909	-0.0743434426981904	0.940737110375216	0.978675189648887	0.159071733200326	0.177327837520134
CFAP210	0.413726003838971	0.179808445873757	0.021395790400277	21.1213992283854	0.656453142191916	0.279424390008845	2.34930509169632	0.0188084884011526	0.164626401612402	1.78522912638682	2.06434267393006
KLHL23	0.151771417061222	0.0702568349130596	0.0307543241528431	158.570476675252	0.24073273758038	0.114665925102141	2.0994269864037	0.0357792778597913	0.221127078887359	0.83460007511963	0.880134867418787
SSB	-0.16613928278819	0.0994739897317547	0.094884124398011	36.2610364159241	-0.229219232703317	0.160244978407873	-1.43043005141717	0.152593628351524	0.450330368692227	-0.319092825253008	-0.458555237088683
METTL5	-0.0872353039059415	0.102599412452705	0.39518527712927	31.0813772466081	-0.104325450020725	0.172099586556141	-0.606192333801411	0.54438704286902	0.793844247579384	-0.0327515341586147	-0.102786814858723
UBR3	-0.0717298426560759	0.0447530391562417	0.108980437971931	402.419386781041	-0.0706456514469763	0.0748516677907037	-0.943808648920314	0.345267440084484	0.649933736171098	0.0235175394191116	-0.00684762123162749
ERICH2-DT	-0.0702779876598519	0.101789570807404	0.489927433752178	42.834950678981	-0.0965423266234482	0.178943523785564	-0.53951282829961	0.589533047758573	0.820239507895208	0.0287862982319089	-0.0806160592646872
ERICH2	-0.232659594168917	0.16285817518245	0.153118518814114	15.2633287532282	-0.367470252046799	0.263375061259758	-1.39523556364502	0.162944815909451	0.46508999689072	-0.560493982895305	-0.85237265511433
GAD1	-1.03399295342193	0.534540100143576	0.0530688888673609	9.07747223302465	-0.64769980874084	0.562256950250608	-1.15196407701523	0.249335835304448	0.563577557435797	-3.46852006644602	-1.65062557936607
GORASP2	-0.222916588423265	0.112421813073111	0.0473831968143751	27.397972204672	-0.300768584666038	0.198460976174498	-1.51550491418315	0.129644586786098	0.417502392149422	-0.525136769179718	-0.6623684254845
TLK1	-0.0211993282996894	0.051026904500742	0.677809629962195	443.090174016101	0.00491545806662972	0.0839807011908357	0.0585308052556021	0.953325825502425	0.983037275381939	0.206891976620359	0.208393331009527
METTL8	-0.0402325115389758	0.0752093263286712	0.592691030136099	95.475055654593	-0.0201827083942878	0.114397361998095	-0.176426344469586	0.859959009372762	0.946215071518797	0.13782085575196	0.136899499284066
DCAF17	-0.0469659558624763	0.0830745343128561	0.571837626205769	45.1523811843	-0.0705956907046837	0.146695564512705	-0.481239435828815	0.630346335859086	0.840712298151533	0.113385292825778	-0.00670530466408449
CYBRD1	-0.243994441283924	0.0892367373151946	0.0062524910968292	126.939272247303	-0.325763580985864	0.140647671350284	-2.31616761129693	0.0205491188717851	0.170361769963812	-0.601627963757186	-0.733568370056182
DYNC1I2	-0.303929876790476	0.13818185635938	0.0278429629198991	58.021350921825	-0.418468129582794	0.217488401963897	-1.92409400135396	0.0543428018631982	0.273828082279547	-0.819132711025538	-0.997643572836214
SLC25A12	-0.0550697577353954	0.0763717059242698	0.470863130805114	208.507638835455	-0.0614204008549365	0.133293677196925	-0.460790055061618	0.64494923741194	0.849234924168423	0.0839767240319564	0.0194311316198822
HAT1	0.180899762621835	0.0700161692484416	0.00977508796180141	50.3406923833455	0.300020753462534	0.135968341123804	2.20654860523271	0.0273456109498285	0.19212867602034	0.940306380345587	1.04902080725091
METAP1D	0.00823224874583027	0.104225680115765	0.93704468072017	43.500753126412	0.025641485294605	0.178513929935779	0.143638568171289	0.885785883446905	0.956944275312921	0.31369870410789	0.267432827192708
ENSG00000232555	0.161819571149829	0.0983915522709046	0.100042209268072	66.7935277760516	0.241994084383098	0.180058071214568	1.34397798860526	0.178955504823975	0.486683006409498	0.871064667344325	0.883727899451682
ITGA6	0.286116122377446	0.0789346434136924	0.000289272675870772	277.133085701741	0.441856282108704	0.135011663171703	3.27272675358993	0.00106515395877676	0.0373664723493157	1.32213488536476	1.45304894347001
PDK1	-0.427039028857603	0.277779750777895	0.124212620251664	20.4099995121624	-0.600890639516327	0.42212565409387	-1.42348761248873	0.154594850599011	0.453682241025717	-1.26589387627734	-1.51728648174883
SP3	0.0433145989773267	0.0655088324104146	0.508482505052547	105.328938591529	0.0969163568066426	0.107071187933323	0.905158135230512	0.365381617175448	0.666373321378967	0.441011998091501	0.470464139383201
OLA1	-0.0440293958712512	0.0638212365314241	0.490265700395051	173.884345117153	-0.0470976998226803	0.10982322183075	-0.428850101440868	0.668032315328953	0.86068940519443	0.124042022577244	0.0602303182476683
CIR1	-0.239352680077478	0.0888560448697505	0.00706609876394599	68.2458261647031	-0.26929846691421	0.145391028049084	-1.85223579836918	0.0639919703232881	0.296804068913705	-0.584783085772149	-0.572723657750844
SCRN3	-0.220602393961531	0.100225573209491	0.0277318515347485	43.923438287162	-0.339226302002362	0.17648525366657	-1.92212264172085	0.0545903277151473	0.274737825167643	-0.516738594088886	-0.771917845202868
GPR155	0.256606460407918	0.141180441789475	0.0691286616741795	80.5889651728977	0.382887074191741	0.22561461022454	1.69708457183104	0.0896806726087593	0.351104255949979	1.21504478892332	1.28507114977882
WIPF1	0.155577925619059	0.0874813973711175	0.0753362906237555	95.3725403941493	0.240391331805414	0.145106483753574	1.65665465516797	0.0975893155668138	0.367003828866028	0.848413834456652	0.879162349881957
CHN1	-0.0682285904812743	0.0819092009878608	0.404856943746693	327.913957464737	-0.0703929716299787	0.130102459564812	-0.541057962051146	0.588467632220163	0.820047505325145	0.0362235281712869	-0.00612784561196335
ATF2	-0.0358743310958876	0.0446645513352535	0.421862205986365	126.507602397549	-0.032230044615533	0.0922821459369313	-0.349255473941406	0.726897522837491	0.890085980546853	0.153636623633051	0.102581843853619
ATP5MC3	-0.396437626644087	0.226731456479769	0.0803792597223413	22.0745969659175	-0.452292057197757	0.290205054607829	-1.55852577347064	0.119108663210915	0.401323138228453	-1.15484187176191	-1.09399332782584
LNPK	-0.127159362895531	0.0829904786081759	0.125469070989738	73.508916522792	-0.15033795680394	0.13603587324639	-1.10513464732678	0.269101249551513	0.582959097986107	-0.177635312629002	-0.233856565405972
MTX2	-0.123558420075167	0.0424311885797413	0.00359155180725605	134.854578395852	-0.195973427956318	0.103800753364718	-1.88797693276597	0.0590290472546206	0.286982388964088	-0.164567548101195	-0.363852304352114
ENSG00000236501	0.120056476876233	0.142145864479184	0.398333895758951	22.2182435913466	0.192063089993155	0.229296984273438	0.837617165361927	0.402245749115391	0.694782979065818	0.719507058922011	0.741496070829527
ENSG00000229337	-0.104419190691835	0.128480224314311	0.416375296302166	31.8618627757018	-0.125678489391476	0.204073376903857	-0.615849511083876	0.537993846694368	0.790253438750794	-0.0951115874537155	-0.163612397714619
HNRNPA3	-0.0286590045325975	0.0394922943139956	0.468031294910683	192.301085847236	-0.0202322310709063	0.0858660427742872	-0.235625521069953	0.813723268024542	0.930494826288475	0.179820929584002	0.136758430576347
NFE2L2	0.018294083396296	0.0370071791940073	0.621066949692851	309.427983012414	0.0489553750036161	0.0660310513809841	0.741399295933586	0.458451371265986	0.737669660991105	0.350212942875142	0.333844025409818
ENSG00000213963	-0.343293771351548	0.193512603363141	0.07606108777344	31.9799158667376	-0.474940150107262	0.304137848141386	-1.56159502347263	0.11838342258442	0.400084596237653	-0.961983661646697	-1.15850795864145
AGPS	-0.0626045433253825	0.0755770511383913	0.407470119082035	80.7547126463017	-0.0887347023673467	0.129803919428242	-0.683605724374144	0.494224168981053	0.759513975185694	0.0566331063269977	-0.0583755113102951
RBM45	0.00977750663719818	0.0755924295673944	0.897084625479327	35.9476911060065	0.0551151576582299	0.142655959381733	0.386350194531637	0.699237330905023	0.87646538467951	0.319306420549521	0.351390584647925
OSBPL6	0.193894635149914	0.0715266478344702	0.00671205378149533	559.990829021791	0.305640805620797	0.116758006508606	2.61772888010271	0.00885171034318681	0.110614033539718	0.987464567169728	1.06502990751395
CHROMR	0.212210451853608	0.200239049000494	0.289242169466938	9.77156620632076	0.306568039134956	0.36246756736438	0.845780606977095	0.397675145963367	0.6917433801356	1.05393237622928	1.06767119515282
PRKRA	-0.0433246065806183	0.0826101966440023	0.599968205959402	56.4451639158792	-0.0111171729499813	0.136304313690494	-0.0815614168692052	0.93499548390774	0.976499696951684	0.126599691763109	0.162723292690079
PJVK	0.208804808669759	0.0722622728332039	0.00385804547413603	37.0855583962264	0.31678170348776	0.137922898317624	2.29680283224791	0.0216300199295858	0.172717323318334	1.04157335099272	1.09676551173075
PLEKHA3	-0.10680621167116	0.091116518209305	0.241119283716848	28.7875709353553	-0.112239230313109	0.154761856007096	-0.725238332034236	0.468305830571633	0.74422100544801	-0.103774048824763	-0.125329755492135
TTN-AS1	-0.0290150798644784	0.0904324777201738	0.748325579950579	201.118293409543	-0.0350962575305438	0.142131418308554	-0.246928215789369	0.804963779297975	0.925708346192671	0.178528737837756	0.0944172417041268
TTN	0.349960819902541	0.32704184713386	0.284583465642534	51.0880782567872	0.493322680803872	0.470803436154716	1.04783152143723	0.294716236842467	0.607247705014494	1.55382628265347	1.59965447553378
SESTD1	0.0983794568429585	0.06719662908445	0.143179343918198	163.915027168941	0.171460251225389	0.112701910176107	1.52136064914487	0.128169358168284	0.415251172264542	0.640841496154006	0.682807485341693
CWC22	-0.27941915599803	0.0685160164357872	4.53938707952748e-05	47.048856518981	-0.397845975381226	0.130768649126386	-3.04236510844975	0.00234726995101313	0.0553097473153532	-0.730183693031945	-0.93889996602337
UBE2E3	-0.126337630077336	0.0511185357088319	0.0134561030001608	217.948120857848	-0.163298360837196	0.0979571744477388	-1.66703829257874	0.095506790875021	0.3626182229933	-0.174653257231672	-0.270775156510645
LINC01934	-0.550724478878432	0.257947757217112	0.0327591047161916	10.4030444846292	-0.592297698255559	0.419849402186939	-1.41073845805272	0.158321746722249	0.458606226790701	-1.71474641768604	-1.49280890497123
ITPRID2	-0.0302659667255382	0.0860326655720209	0.724991092013912	155.771048249132	-0.00944845468770119	0.132025088602726	-0.0715656000514596	0.942947617033812	0.979897848796644	0.173989289208132	0.167476749992485
DNAJC10	-0.159763246467054	0.0833285258641661	0.0552036944666498	59.8576793726435	-0.214899093786992	0.135366263258969	-1.58753805130802	0.11239083600686	0.391332551517944	-0.295954290313174	-0.417763348822135
NCKAP1	-0.065246862593121	0.0441815391008493	0.139731892663659	405.761170202169	-0.0702475637298106	0.0743039093571567	-0.945408718566228	0.344450252811298	0.649273952335021	0.0470441715061449	-0.00571364133284366
NUP35	-0.281764570371644	0.270820211285332	0.298148575737696	8.7838558492023	-0.417304619540776	0.422198627926995	-0.988408279746788	0.322952734146394	0.63289272076308	-0.738695164689088	-0.994329235460833
ENSG00000287621	-0.332904257650158	0.248622279677172	0.180571949361397	10.3554786901579	-0.114154596607676	0.316310539212735	-0.360894065976413	0.718178639739854	0.885312378481156	-0.924280280787557	-0.130785806465802
ENSG00000286797	0.297310034668117	0.363209729023278	0.413035801111208	16.1888046367635	0.570318518700863	0.483136268194473	1.18045064352589	0.237821029807787	0.552670022999965	1.36275741597873	1.8189823490157
FSIP2-AS1	0.210525409492667	0.0875385199695181	0.0161748576680592	145.8879621311	0.360335594247073	0.143613699917186	2.50906142279503	0.0121052433203319	0.132522258947228	1.04781738415897	1.2208317275551
FSIP2	0.253851298631658	0.226388338643412	0.262156323936936	15.7002626827037	0.40670118043587	0.35304486722237	1.1519815700357	0.249328646751265	0.563577557435797	1.20504635042422	1.35290724876881
ENSG00000287129	-0.057463600971038	0.118147641259071	0.626704060660317	22.9480408522652	-0.0575458352151045	0.205993458131747	-0.279357586095283	0.77997041721673	0.913876974276505	0.0752895048006623	0.0304680949890892
LINC01473	-0.0607544511153588	0.0351306851332864	0.0837403594146955	1030.22204771856	-0.066729005233955	0.0568497376422595	-1.17377859602208	0.240483719390939	0.555665691363434	0.0633470616885194	0.00430921150824376
ENSG00000259915	-0.417093995236237	0.167727055445893	0.012891867794509	9.34400300745273	-0.386959861822846	0.23220090869644	-1.66648728463301	0.0956163987038332	0.362687973505138	-1.22980350659689	-0.907890132213439
ZC3H15	-0.182963011632794	0.0832537119860897	0.0279736361873973	59.9810344273643	-0.21283346413714	0.137809286683872	-1.54440581805905	0.122490051468718	0.406154697742543	-0.380145871076904	-0.411879262475685
ITGAV	0.016652008457824	0.0884251290447328	0.850627686034732	492.432362592842	0.0366839102142891	0.141785315929094	0.258728557142225	0.795844684185856	0.921971998919553	0.344253878901226	0.298887924531324
ENSG00000227227	0.262883646114541	0.158410509416476	0.0970132939728876	12.15937772167	0.391291431942331	0.289414488098255	1.35201051790292	0.176371950618363	0.483798590813397	1.23782459654691	1.30901153361988
FAM171B	-0.0595909718185016	0.0654222754680228	0.362365615955966	599.286312831572	-0.0648135413230351	0.106397856934522	-0.609162093959485	0.54241700293792	0.793149685730179	0.0675693096504488	0.00976554054872379
CALCRL-AS1	-0.17972855513116	0.265881609933286	0.499058347350751	19.8821601385505	-0.230365066975309	0.408638634304188	-0.563737854516778	0.572932551048522	0.809601791684551	-0.368408079601921	-0.461819223832681
CALCRL	0.0504880560047398	0.432164676898742	0.906997966467225	10.8707127263437	0.130502572161479	0.649259087973708	0.20100230336208	0.840696773003237	0.939567351791579	0.467044360159134	0.566136754855445
COL5A2	-0.214083834878288	0.235747919816353	0.363822815931091	43.1766606866835	-0.307257818337644	0.364080877732942	-0.843927371991841	0.398709991553488	0.692454282308084	-0.493082846300091	-0.680853448319435
WDR75	-0.235703954502635	0.11650137845101	0.0430539774972947	39.5905292792646	-0.327878168803649	0.194352113704434	-1.68703165895216	0.0915972645739267	0.354323904615583	-0.571541918384268	-0.739591917069024
ASNSD1	-0.506716513561576	0.179191929736893	0.00468710591830787	11.2628921959882	-0.726235265103663	0.299513530007899	-2.42471605568039	0.0153203641194926	0.147283109170973	-1.55504220776183	-1.8743391606123
ANKAR	0.0539626536393832	0.0337896186063644	0.110261533237818	178.761102647102	0.0911412118743178	0.0618656125466212	1.47321279338558	0.14069366649159	0.431918558883047	0.479653620006753	0.454013246820004
OSGEPL1	-0.295384899120381	0.210808787092075	0.161154803777636	11.3852021901259	-0.209257618285478	0.294368616137114	-0.710869321028459	0.477165218728336	0.748686558169749	-0.788123122243215	-0.401693222710866
ORMDL1	-0.117069864792364	0.0848626678815466	0.167734058648277	46.153713256052	-0.1757544855489	0.155397141893646	-1.13100204680203	0.258054229943987	0.571004729268254	-0.141020683629534	-0.30625727371935
PMS1	-0.145233771860674	0.0602211281017254	0.0158794417290488	119.322957183352	-0.195586783417974	0.0998942368842678	-1.95793861105891	0.0502372165498582	0.262211903268817	-0.243227056824446	-0.362750921125375
C2orf88	-0.257645644090906	0.153347966266757	0.092930597375821	22.295073711829	-0.152659888795466	0.235573021454703	-0.648036383168013	0.516961418517816	0.774718092176559	-0.651167962780255	-0.240470746379656
HIBCH	-0.103567302055931	0.0434925457799701	0.017253268294452	429.913459446261	-0.112865202662004	0.0837856946257447	-1.34707008357635	0.177957662143891	0.48553637088261	-0.0920200970709879	-0.127112880241363
INPP1	-0.19582455498908	0.10699356748183	0.0672131536241101	63.9541013572975	-0.241993385159389	0.164205563509103	-1.47372220519175	0.140556401656425	0.431739022062483	-0.426820208445893	-0.494943277926325
NEMP2-DT	-0.102108989288096	0.0991869656514885	0.303263682346672	46.8581103617724	-0.137648978610972	0.160523523157405	-0.857500358224735	0.391168416921003	0.685553376289923	-0.0867279031071781	-0.197711149241458
ENSG00000284052	0.0597220928418263	0.142093173330654	0.674264602782112	27.4741440363021	0.132164013265342	0.222399293077332	0.59426453850906	0.552335192753453	0.797677046723212	0.500554533757482	0.570869482677868
NAB1	-0.336067706744357	0.186462003475037	0.0714921148915371	29.9157331158034	-0.352145555047113	0.276614520383107	-1.27305520534279	0.202998452846503	0.513231140800538	-0.935760387504304	-0.808719214921983
GLS	-0.264121983109719	0.129034134872557	0.0406663724976378	63.0240283961796	-0.337883607894006	0.199323174718553	-1.6951546571095	0.0900460859521587	0.351325074380379	-0.674670494623158	-0.7680930898451
STAT1	0.206720449595476	0.15017123629792	0.168646815864151	87.5915829426032	0.334569322129804	0.23316445461855	1.43490706024273	0.151313583546148	0.448368651177298	1.03400924488693	1.1474347514926
SLC39A10	-0.328770167469532	0.263555312918741	0.212235195327757	59.1145584041528	-0.332445844981974	0.338664680466562	-0.981637189103923	0.326278619366316	0.635061438042157	-0.909277732923807	-0.752603252880268
DNAH7	0.0471266814906851	0.115934609973859	0.68437992987409	818.466756911313	0.100425084393349	0.185359899835408	0.541784304385804	0.587967105167235	0.819636935434783	0.45484598522493	0.480458988211903
STK17B	-0.164508350370813	0.0937564925114932	0.0793218937513935	169.018017692897	-0.198122607098208	0.154461573681602	-1.28266598854293	0.19960912051802	0.509016430781934	-0.31317419731187	-0.369974387100964
ENSG00000272211	-0.173938916375655	0.391549906628802	0.65687500970897	9.32585970260494	0.188453949564558	0.450635186297213	0.418196260068037	0.675803629961248	0.86451436393317	-0.34739757215089	0.731215189201081
GTF3C3	-0.210538824696108	0.0763737383964969	0.00583894362977491	50.1952746667461	-0.283990206648463	0.133153428898637	-2.13280430701225	0.0329407827988148	0.211774468306905	-0.480218060431393	-0.614574076184817
PGAP1	-0.0680122203518653	0.0642955082432565	0.290143570874931	116.053055484758	-0.0670766180461213	0.12051258459665	-0.556594303164467	0.577804646934852	0.812279924658214	0.0370087319479141	0.00331901280439308
ANKRD44	-0.129660244583814	0.0611667109568273	0.034024224719927	197.499202756318	-0.159951057717371	0.109039387798756	-1.46691081953412	0.142400316868173	0.43440971103267	-0.186710972711569	-0.261240136239123
SF3B1	-0.059447897743932	0.0554057174587967	0.283290852136643	155.122166990414	-0.0672733114641191	0.0936465495579879	-0.718374694867557	0.472526285335379	0.746205844590842	0.0680885232036147	0.00275871824463967
COQ10B	0.0955666631680544	0.10504372022456	0.36293860749691	30.1135575925976	0.170124154042782	0.186400910490341	0.91267877176811	0.361411511787669	0.662735064582938	0.630633912406472	0.679001521774954
HSPD1	0.0573665120094946	0.104760094192169	0.583967347084237	176.423175561942	0.114098959216641	0.162959705703023	0.700166699027887	0.483823205666062	0.753821995308745	0.492006168182488	0.519409949317918
HSPE1	0.0323787500099818	0.113262217958602	0.774974447424894	85.7164994485059	0.0915825698466898	0.179707855180564	0.509619180278296	0.610318283810018	0.829467195327693	0.401325975195293	0.455270484979476
MOB4	-0.233451788002676	0.0592762682725309	8.20375332753572e-05	84.010754448192	-0.303706620843422	0.103005751793265	-2.9484433204562	0.00319378699506847	0.0642353687122875	-0.563368841785429	-0.670737621074797
RFTN2	-0.142754166965064	0.0475859560650746	0.00270048556101384	445.54149829889	-0.177529710788651	0.0854468113884033	-2.07766337800108	0.0377403743345545	0.226843998254179	-0.234228609885888	-0.311314123380588
ENSG00000222017	-0.270696230554567	0.225699880402695	0.230386578520214	28.3076579858913	-0.307082967595449	0.32823296056197	-0.935564079456525	0.34949767624448	0.653085634956465	-0.698528334595221	-0.680355374105168
PLCL1	-0.351523443695395	0.198062632145593	0.0759293450615937	82.8251723814712	-0.454834377909747	0.303461768681026	-1.49881937315086	0.133920497326191	0.423158872002576	-0.99184901238823	-1.10123530103764
SATB2	0.248135051547391	0.346585773103311	0.4740276263803	32.0332768941467	0.39603107016445	0.542362303062761	0.730196527170182	0.465270065039194	0.742465069421253	1.18430218018705	1.32251271499181
FTCDNL1	-0.134912197352005	0.0797400893019128	0.0906651848686713	144.268406722727	-0.182392322272412	0.1459134003827	-1.2500039187219	0.211298115835275	0.52398696399699	-0.205770226220886	-0.325165602440131
C2orf69	-0.221657961584562	0.110297383037456	0.0444693729220401	33.0691435330922	-0.293642273947664	0.18047306652669	-1.62706978719308	0.103722276897273	0.377433296294074	-0.520569232293672	-0.642068645414266
TYW5	-0.0199676959212533	0.0646895890096751	0.757573031436342	57.8121059916529	0.00967278409137101	0.116329897756403	0.0831495967754222	0.933732589828168	0.975677608511855	0.211361551037149	0.221944897288508
MAIP1	0.0730108480782881	0.118938053462189	0.539310430600865	31.0524999139199	0.144156906102961	0.203700803547771	0.707689432698552	0.479138141138724	0.750066042414013	0.54877921628109	0.60503205243249
SPATS2L	-0.0256311764261918	0.0677379764337476	0.705143050194969	342.942493792105	-0.0097883064155366	0.110852661176631	-0.0883001482475917	0.929638121132779	0.973568703108844	0.190808869881588	0.166508659264451
ENSG00000287299	0.158452745512704	0.176394290809085	0.369032418754598	10.1956980236133	0.26120259123424	0.310561001888847	0.841066939009059	0.400310435129549	0.693582076072811	0.858846510370734	0.938444635777873
KCTD18	0.0225313102784305	0.0990517563068492	0.820058237288751	24.1429675359415	0.0295000610694172	0.166327975887839	0.177360789199467	0.859225004676913	0.946108606939545	0.365589772197031	0.278424242345442
SGO2	-0.184078927996371	0.146623178051834	0.209313322327872	25.5183382672044	-0.216667257202024	0.240087530260675	-0.902451105922818	0.366817283433168	0.667080264945515	-0.384195513906412	-0.42280008239605
BZW1	0.123136637851711	0.0464816629447638	0.00806958405088991	77.0886715918543	0.195573830401472	0.100067916444947	1.95441093758626	0.0506526382290957	0.263543642033414	0.730684914373548	0.751496653317289
CLK1	0.00266579414950665	0.0767895005096022	0.972306515550747	140.425205327297	0.0261820970162213	0.123005727270336	0.21285266627203	0.831441883127539	0.937475895146206	0.293498128439731	0.268972796397799
PPIL3	0.0832490060617387	0.0880970640684626	0.344674635923202	37.3211827741437	0.147139560119226	0.144524140606477	1.01809676571522	0.308631972231677	0.619826193207461	0.58593332963429	0.613528344967093
ORC2	-0.0466524550065378	0.0851272845904591	0.583670100070796	72.8319400101083	-0.0510279072702921	0.145484762619996	-0.350743997868535	0.725780414355112	0.889514740900364	0.114522982472362	0.0490348554100439
ENSG00000183308	-0.0686442354285845	0.103235553460875	0.506096388781524	21.5714824217828	-0.0653857684620826	0.18070384430699	-0.361839388159345	0.717472056183622	0.884795916149475	0.0347151592330454	0.00813551267989477
HYCC2	-0.291860065222657	0.0718115928848728	4.81877346956576e-05	116.042877050118	-0.384735672229121	0.131730352734413	-2.92063039567504	0.00349323978709478	0.0667458316462752	-0.77533155579162	-0.901554377098143
NDUFB3	-0.1967722654868	0.237916418246429	0.40820040409091	20.9815214392313	-0.0627561500207465	0.30433313236002	-0.206208734271191	0.836627865503436	0.93895529779458	-0.430259434849239	0.0156261594026267
CFLAR	-0.0946315296499273	0.0524283578477412	0.0710796256514597	161.001384664347	-0.109717571849475	0.100465160020079	-1.09209572579735	0.274791027927097	0.588492516947078	-0.0595923203744659	-0.118146640098073
FLACC1	-0.307832288029834	0.194467286570763	0.113432513285971	33.5942724942772	-0.385157222769858	0.296276464631841	-1.2999926377833	0.193603492488715	0.502805186803217	-0.833294499676611	-0.902755192443366
TRAK2	-0.0253854573414825	0.0627911087563768	0.686003693913021	122.322946558806	-0.0128166444285858	0.100741844816091	-0.127222649654502	0.89876417920764	0.961578750842927	0.191700580552696	0.157882232762343
STRADB	0.0318304157556381	0.0754117759199367	0.672960688945755	38.1793282793202	0.0366552576836114	0.130108533409958	0.281728313454389	0.778151842504915	0.913000021732311	0.399336078860985	0.298806305851729
C2CD6	0.0799124708292167	0.150874649302107	0.596346748071185	41.5469855065566	0.121006472729507	0.262529540387595	0.460925168843304	0.644852293650803	0.849234924168423	0.573825096059808	0.53908647068848
TMEM237	-0.0117330762696819	0.123547590654293	0.924340188504319	17.2522692241519	-0.0157187108445515	0.20551753376372	-0.076483551338364	0.939034399771491	0.978309905104411	0.241244855480149	0.149615499480363
ALS2	-0.112184712073074	0.0702619989559357	0.110340917183794	52.7977936981874	-0.145586279088833	0.125498054944809	-1.1600680118338	0.246021116668132	0.561024803669637	-0.123292541694864	-0.220321088720594
FZD7	0.254060466420944	0.120648755763843	0.0352229414309003	12.4042490076258	0.414136265386897	0.233389635608283	1.77444154410514	0.0759901431956021	0.323374160484848	1.20580541702249	1.3740865932114
SUMO1	0.003018716048332	0.102224784696027	0.97644175117815	30.6838904617301	0.0441547194252519	0.189764725422564	0.232681386527075	0.816008823946313	0.930600004453233	0.294778876427307	0.320169031954582
NOP58	0.0669938780317243	0.0779336258408314	0.389994481144335	58.815218857881	0.135625297862375	0.132129342043764	1.02645858796037	0.304675474077364	0.616921459358558	0.526943727171212	0.580729186928358
ENSG00000273456	0.0689605194642679	0.157438273339345	0.66137451585994	9.28169076328029	0.115445095173909	0.281196807965509	0.410549095521985	0.681403196565301	0.867943933282323	0.534080637817437	0.523244509016067
BMPR2	0.22193649068864	0.06052272160808	0.000245418017344761	452.898306750397	0.351403626603742	0.111584237911627	3.14922280404915	0.00163705331886305	0.0470971493199812	1.08922801729465	1.19538841110152
FAM117B	-0.438233320514154	0.158723285601393	0.00576265339968769	34.0695914784521	-0.573021181340798	0.239128580072857	-2.39628898045651	0.0165620269306671	0.154507764504821	-1.30651778360409	-1.43789843735986
ICA1L	0.0453763637357155	0.0562303221664036	0.419681916318528	201.8211766666	0.100362355301337	0.0905361881856444	1.10853303317281	0.267631681157112	0.582044509833557	0.448494109782357	0.48028030013301
WDR12	-0.0748776205964202	0.100829374659834	0.457713515894278	36.9694624434058	-0.0727256922856362	0.166476432783062	-0.436852778918	0.662218119612322	0.857738805522119	0.0120943030717818	-0.0127727588281452
CARF	-0.0142283240561383	0.070466568333111	0.839982432951447	78.2061888062967	0.00528234021008453	0.116233373754937	0.045445985429466	0.963751827756754	0.986767036158002	0.232189640738182	0.209438419712245
NBEAL1	0.122798065457406	0.0527799903588672	0.0199864233520819	286.03053603838	0.202213746698026	0.089021473509036	2.27151650862644	0.0231157287520423	0.177969946159272	0.729456240510866	0.770410905843114
CYP20A1	-0.107806732885533	0.0660888694195308	0.102839925799762	105.232925799763	-0.100479441462083	0.110116512596826	-0.912482960934041	0.361514535150814	0.662735064582938	-0.10740492448337	-0.0918311982747609
ABI2	-0.198399799926665	0.0550725879233318	0.000315153740321491	331.098835074319	-0.262024681256577	0.0913008267596899	-2.8699048032308	0.00410595394155474	0.0720758196659622	-0.436165731583743	-0.552003785300254
RAPH1	-0.24040011591204	0.135012511137145	0.0749816478938552	54.3713294748148	-0.306598956604439	0.198336847774573	-1.54584969986473	0.12214087084451	0.40588525324421	-0.588584213845227	-0.678976635925292
NRP2	0.692137408744145	0.372430247693391	0.0631072653546127	41.4114179806508	1.07240584415765	0.600599637968762	1.78555859238367	0.0741707564287435	0.318717954599283	2.79557971028984	3.2492121952314
INO80D-AS1	-0.0444007313866337	0.180691846506793	0.805894143946345	9.95752820546987	-0.0553959561239881	0.30298312222667	-0.182835122025526	0.854927389699555	0.945182527426148	0.122694451866488	0.0365921715908484
NDUFS1	-0.199957156391238	0.0625229310000642	0.0013831657666396	176.480063712111	-0.252266794797492	0.106102584389389	-2.37757446012521	0.017426924139623	0.15835527543055	-0.441817353556134	-0.524207783007083
EEF1B2	-0.277203207003006	0.243673648925348	0.255287436939338	9.89045755458457	-0.201813741975902	0.345810830862716	-0.58359578117442	0.559492299245981	0.801157969795577	-0.722142049185551	-0.380488835486378
ZDBF2	-0.433333015371269	0.325669870644647	0.183324013137937	10.1746156104899	-0.580070958474283	0.498589197102222	-1.163424642663	0.244657256158445	0.560091486472744	-1.2887346537639	-1.4579802063157
ADAM23	-0.235822214070165	0.15567839711367	0.129822119768183	97.0797756059194	-0.305954188812672	0.233053861623684	-1.31280463100286	0.189248789155047	0.498731079353175	-0.571971080483956	-0.677139971080535
MDH1B	-0.119035044832267	0.158118319060678	0.451556521169462	9.88375538476722	-0.238867268120406	0.295182527554585	-0.809218858918521	0.418389269060641	0.709031807711223	-0.148152290904985	-0.486038321228108
FASTKD2	0.0575340143804379	0.0650720181755466	0.376610355436478	51.9443239038607	0.114350869427529	0.119330410279225	0.958270981889327	0.337926132345727	0.645260896524597	0.492614031636736	0.52012753266231
ENSG00000229321	-0.0347941103127924	0.216412503637548	0.872269196605003	68.520617673267	-0.043407358138167	0.329474079525259	-0.131747414548401	0.895184080970854	0.960447395587448	0.157556727765697	0.0707425071684363
KLF7	0.0937894908678051	0.0690308748528101	0.174254341620489	285.555977728385	0.157497928961741	0.129647940329641	1.21481242633928	0.224437640323943	0.537610505000217	0.624184582243921	0.643034862111692
CREB1	0.00189792961043718	0.042332955892163	0.964240116324945	127.729875507791	0.014439275102947	0.0891528990899515	0.161960802737086	0.871336721150394	0.951695220464725	0.290711560175146	0.235522570654934
METTL21A	-0.243010443101167	0.113548313982666	0.0323426329541705	32.1682868719039	-0.287589963759157	0.183854884806189	-1.56422258816958	0.117765304310946	0.399878094054435	-0.598057049918918	-0.62482822879494
CCNYL1	0.0756804839139233	0.0934314605305091	0.417934018893204	45.7825230855403	0.131169464697726	0.15685374446687	0.836253320847118	0.403012407387216	0.69561897501749	0.558467282494688	0.568036443537471
PLEKHM3	-0.701222222648858	0.162279399196739	1.55267552502641e-05	71.0492178823462	-0.94434491151321	0.21806174741153	-4.33063076272165	1.48682820052843e-05	0.00396619866920518	-2.2609003489387	-2.49563930149654
IDH1	-0.105220566834969	0.112593690141791	0.350037961020874	93.1892597250609	-0.123513771029981	0.170451847815907	-0.724625591406782	0.468681754645498	0.744433844186504	-0.0980197687992962	-0.157446050443365
PIKFYVE	0.0032015260820416	0.0522419732177711	0.951134115409641	140.874164389201	0.0346513297935782	0.0810187841305808	0.427695011291819	0.668873182395654	0.860929341985202	0.295442291147565	0.293097981158645
MAP2	-0.578367840530277	0.292532880055747	0.0480299092584232	85.9999655659171	-0.796965538839135	0.480307670932572	-1.65928130460989	0.0970591207194878	0.365883034617348	-1.81506373979968	-2.07581914904947
UNC80	-0.969661692420699	0.302350891314788	0.00134092482432008	60.9783260055242	-1.29397360177701	0.418754195278642	-3.09005525524583	0.002001192619027	0.0505640147374276	-3.23506293799992	-3.49158037101798
RPE	-0.17097194608644	0.136382530942698	0.20997995117637	26.6786222119338	-0.18179473973354	0.219832428058381	-0.826969621084568	0.408254280344695	0.700183943251168	-0.336630483909111	-0.32346334799287
KANSL1L	0.0185309376822476	0.0552514087751158	0.737328621210377	361.332083915872	0.0646456594463539	0.0991400699390014	0.652063887852095	0.514359958931562	0.772607335773056	0.351072483331801	0.378538866262854
KANSL1L-AS1	-0.0713191446622117	0.114286380998405	0.53260205471627	35.4155410061376	-0.112817099805367	0.217467704237129	-0.518776340611708	0.603916718551067	0.826081099974874	0.025007955941559	-0.12697585598729
ENSG00000279317	-0.136100624874172	0.146057895888575	0.3514261725216	25.9279030092513	-0.13449848649365	0.241473216744679	-0.556991323124094	0.577533357553234	0.812176910250577	-0.210083010897778	-0.18873675847714
ACADL	-0.386462945637218	0.193666049775856	0.0459870558162602	12.7658134737928	-0.436317688355642	0.297476599968265	-1.46672944494521	0.142449669566585	0.43440971103267	-1.11864391218849	-1.04848925326737
LANCL1	-0.445213676088756	0.132433635329478	0.00077439828807221	61.8034151974772	-0.636337826343923	0.205837595187375	-3.09145579438324	0.00199177636800302	0.0504946738912222	-1.33184938355436	-1.61826020085056
CPS1	-0.144724827764533	0.16831407944548	0.389871842864421	17.2796236405022	-0.218383655367434	0.274426650877724	-0.795781512724648	0.426159038996963	0.714050333806574	-0.241380106751099	-0.42768935914074
ERBB4	0.00655970749152972	0.0522646579498272	0.900120259056374	5007.56099907408	0.0316010017710592	0.104249365821667	0.303128959317767	0.761791585425863	0.906123292282769	0.307629078355812	0.284408914621095
ENSG00000273118	0.236028788979992	0.0985457218117579	0.0166149450578119	291.925779786117	0.380579687355343	0.150996504221282	2.52045363114905	0.011720367918487	0.130812820675521	1.14036874485231	1.27849840166737
IKZF2	0.24592408934783	0.0654588772876198	0.000172014055344924	202.044872496242	0.36809199438987	0.117299052812249	3.13806450746916	0.00170067444570695	0.0474530590803266	1.1762786333425	1.24292636014382
SPAG16	-0.009766135538648	0.139208451563222	0.944070481681952	189.08492485297	0.00475372667536584	0.223999808056297	0.0212220122714172	0.983068554982225	0.993973588254419	0.24838285227586	0.207932628157398
ENSG00000197585	0.422733461916656	0.371275073457444	0.254870406883788	11.4899784163205	0.6964335081536	0.498044108257175	1.39833700792216	0.1620118895749	0.46402535779926	1.81791704925181	2.17822946166963
BARD1	0.512559896464099	0.100525747711062	3.41827584845673e-07	88.9307259533709	0.768034888127194	0.172303084192481	4.45746454119892	8.29347502049038e-06	0.00283475583686484	2.14389575916078	2.38219085538794
SNHG31	0.412724317110962	0.12345789592363	0.000828668425967242	44.5728193746369	0.58946594823534	0.230214627120015	2.56050606171101	0.0104519840063534	0.12248729828398	1.78159402109767	1.87352510245726
ENSG00000286836	0.0819443402138358	0.127221491809442	0.519505609130069	27.9250391509749	0.120193418694038	0.19828909693101	0.606152433766221	0.544413535414048	0.793844247579384	0.581198717912202	0.536770431049247
ATIC	-0.115925383116398	0.0743930673759667	0.119166397102606	63.5637744077913	-0.168774218086322	0.129808421020787	-1.30017927002822	0.193539533825948	0.502805186803217	-0.136867377733275	-0.286373507781894
FN1	0.362471316668822	0.113059696379911	0.00134586003689286	107.185373894679	0.495771051214608	0.19577562374927	2.53234310646122	0.0113303062495416	0.128142847794678	1.59922667750092	1.60662882493174
MREG	-0.263266549823397	0.121248966995489	0.0299093323453979	20.3192279882377	-0.42611406782857	0.20474089365504	-2.08123575227972	0.0374123325849346	0.225735370601999	-0.671566140760139	-1.01942354720916
PECR	-0.210154447633557	0.122460388201589	0.0861434790849237	15.8075246824162	-0.366396148074743	0.215998581342496	-1.69628960429963	0.0898310482490518	0.351118919068413	-0.478823162152284	-0.849312997001319
XRCC5	0.0615641096126016	0.05407363138467	0.254901878086254	223.816642827565	0.119943408400854	0.0838462015769187	1.43051690052793	0.152568718740379	0.450330368692227	0.507239183477726	0.536058259749468
SMARCAL1	-0.0762105853652984	0.0604035798843671	0.207060400376075	71.8518275474976	-0.0868629514714049	0.118288594482479	-0.734330742971769	0.462747185400275	0.740389804274722	0.00725699501316656	-0.0530437017617841
RPL37A-DT	-0.0453696682290543	0.152189876946775	0.765617484325205	11.0848156644602	0.0186360903318666	0.263972268919272	0.0705986670803134	0.943717171283335	0.979997459458522	0.119178195394027	0.247477483864489
RPL37A	-0.376337061633225	0.117685162660336	0.0013846621669725	174.99577045032	-0.521039789612551	0.171605830753123	-3.0362592420425	0.00239533318353275	0.0553743657550115	-1.08189723933055	-1.28982591266521
IGFBP5	-0.942443893062219	0.633811486228817	0.137028890764882	22.6934573724761	-0.330186024350936	0.756734146086147	-0.436330283308436	0.662597113143454	0.857786162780663	-3.13628997471646	-0.746166000335278
[truncated: 10,164 more rows]
