# Supplementary material for: Integrative analysis reveals generalizable human neurodegenerative disease-associated glial states
Source: bioRxiv. 2025 Sep 25:2025.09.25.678630. Preprint. [Version 1] doi: 10.1101/2025.09.25.678630 (PMC12485690; doi:10.1101/2025.09.25.678630)
Supplement: Supplement 7 [file media-7.zip › astrocytes_diffexp/Mathys_2024_CR_EC.csv]

gene	nebula_logFC	nebula_SE	nebula_pval	DESeq_basemean	DESeq_logFC	DESeq_lfcSE	DESeq_stat	DESeq_pval	DESeq_padj	nebula_zscore	DESeq_zscore
ENSG00000291215	0.154277033120185	0.113365810023866	0.173552257312828	19.0558562897905	0.213436913277575	0.200651784613441	1.06371799128906	0.28745647169717	0.646243359441894	0.755576262670511	0.740959565048794
LINC01409	0.0607270535249622	0.130521398177402	0.641741612393593	25.986898350596	0.127375081239749	0.218340744410629	0.583377516567397	0.559639189895885	0.826713878843681	0.335928059130925	0.461360361291506
LINC00115	-0.0684115620203765	0.10619797472946	0.519452914326557	13.5866675793451	-0.12428977665729	0.211168663442074	-0.588580590658442	0.556142657255381	0.825052131792636	-0.243364296203358	-0.356252885086704
LINC01128	0.199459648781567	0.165369884640849	0.227762543868204	20.9243085984456	0.31021390901829	0.267863319091269	1.15810522348	0.246821098629888	0.60350900762444	0.958257263516895	1.05537038236945
SAMD11	0.73349260187989	0.231789483385142	0.001553616810363	20.204833807034	1.08053677154772	0.351867966061939	3.07085860540518	0.00213444202376576	0.0462961139890004	3.35383201797783	3.55800893768861
NOC2L	0.203091099531635	0.0858231654819744	0.0179625005088539	39.9462741080104	0.293642966661895	0.149385256085521	1.96567569221014	0.049336084428153	0.281264365298201	0.974547291479514	1.00153441143266
KLHL17	-0.148933491427094	0.129020703968349	0.248361654656787	11.7679550143434	-0.309464130627779	0.259404874755824	-1.19297731362634	0.232878258028556	0.583767730521628	-0.604571034754012	-0.957850605010478
HES4	0.306770220781097	0.12925670773975	0.0176279894910186	99.5502521591862	0.414457668877429	0.213956141317134	1.9371150850169	0.0527312770389741	0.290920377483247	1.43963298326861	1.39403935516649
ISG15	-0.0996889827932414	0.175133760110927	0.569209391773746	15.5635598529205	-0.0925673613607234	0.309934947709382	-0.298667065604752	0.765194088507476	0.929622027784558	-0.383669120378379	-0.253192540586025
AGRN	0.0109368234441656	0.0954990866838596	0.908823368204708	42.479030499076	0.00387207985002809	0.164166628287257	0.0235862787122165	0.98118261710926	0.994031862004107	0.112578137542102	0.0601216236008643
C1orf159	0.0515728248013575	0.0769092974500395	0.502496510879733	80.7464808126664	0.0854089342274418	0.128677564858895	0.663743787202527	0.506854309054395	0.800237412624635	0.294863853074728	0.325019999814594
SDF4	-0.0124271746439737	0.0773667234574034	0.872387290362434	49.725967876634	-0.0317903485440921	0.129365594251405	-0.245740366502021	0.805883222185892	0.945517301851291	0.00777148907875297	-0.0557391052140273
UBE2J2	0.0373393450577224	0.0579472876258277	0.519337196724607	80.1855788215937	0.0705520906393662	0.104942899058069	0.672290276642034	0.501398918614888	0.797760827217796	0.231015050216854	0.276752823306583
SCNN1D	-0.0893900310427566	0.15679485048032	0.56860430924281	23.564064278838	-0.161575033651934	0.252953152783112	-0.638754772866862	0.522982474549126	0.809439919761762	-0.337469894904122	-0.477385888193195
ACAP3	0.267024243465098	0.138443205282499	0.0537601910759968	93.0249467885336	0.390191978451547	0.220855794031529	1.76672738047273	0.0772738955855113	0.353611237603761	1.26133975380182	1.31520455045636
INTS11	0.0573778793662167	0.0552163119428277	0.2987362533648	81.909504028225	0.080652966913941	0.10203439289658	0.790448834205235	0.429265692233541	0.749515183686459	0.320904272646523	0.309568728996119
CPTP	0.0951326350135815	0.108043031136327	0.378584765894846	11.8155765631454	0.0738345900227355	0.201607712200179	0.366228995989122	0.714194207248274	0.905885388072517	0.490265243659517	0.287417065424046
DVL1	0.0151028086321841	0.0833764703765251	0.856257737492106	42.2692460594537	0.0124652722016933	0.141091722850938	0.0883487135164027	0.929599522506523	0.982661385694655	0.131265989829071	0.0880393390662146
MXRA8	0.220355452876344	0.0807687997553907	0.00636761726526978	27.9538500234619	0.302433749111155	0.150112142358229	2.01471875865595	0.0439341255558276	0.26484099496316	1.05199204237874	1.03009406110565
AURKAIP1	0.078206629512763	0.112663089173945	0.48757953947825	25.1600623464687	0.0736303507503344	0.191412984231216	0.384667482438877	0.700483790049597	0.900134912993975	0.414338259685248	0.286753529259557
CCNL2	0.128186054951136	0.0493787764984599	0.00943230077849509	265.199111973103	0.182045962463385	0.094534006861184	1.9257193099908	0.0541394314248193	0.294834408521943	0.638536877257421	0.638976088227451
MRPL20	0.0891248094118234	0.0907256994348099	0.325925177725934	66.0639839566102	0.117436481661694	0.152787531683342	0.768626080726828	0.44211531817978	0.758805550806346	0.463315230074632	0.429071663006933
ANKRD65	0.174211078746575	0.133318177090583	0.191303872675137	19.9002321917548	0.241841891821397	0.239950786462869	1.00788122175553	0.313511487517436	0.667394830561874	0.844996767865553	0.833242162287773
VWA1	0.335326338646002	0.108359704085754	0.00197100569728111	38.7449576313706	0.475702685685962	0.198471954971712	2.39682571652888	0.0165377877192025	0.160816127087915	1.56773053725978	1.59301325019397
ATAD3C	-0.193233786323395	0.141002497829341	0.170553302897912	10.295342981979	-0.232379255203072	0.258281053867046	-0.899714677959664	0.368272110161417	0.708898931761639	-0.803294105030937	-0.70741589684618
ATAD3B	0.0542119444702619	0.0816342155835258	0.506636800509802	49.9374809871064	0.0973945553352235	0.145737365823849	0.668288155097734	0.503949672788901	0.798537389991878	0.306702464186925	0.363959097890026
ATAD3A	0.0692975458232919	0.0818635501686164	0.397273529151335	26.4911890420342	0.110605791206414	0.15003280703749	0.737210703381536	0.460994225452683	0.773086372110991	0.374373729691259	0.40687999490987
TMEM240	-0.16488247963002	0.134889629900502	0.221574904907963	20.2070186276176	-0.359819263955178	0.272424813713859	-1.32080209232744	0.186567361891995	0.531717693512579	-0.676115296725968	-1.1214452537654
SSU72	0.0922463794474066	0.0985259776518935	0.349136999080459	39.8394259908195	0.131349703355249	0.167648928688508	0.783480719994918	0.433344871169961	0.751975739457302	0.477318025834969	0.474273183996016
ENSG00000215014	0.132203739025091	0.149552461828378	0.376698512971063	8.48659739316768	0.173179940015514	0.278697307814953	0.621390789072495	0.534342530986515	0.813704189649494	0.656559477703942	0.610171997514748
MIB2	0.0303229581826525	0.0603020224950223	0.615068732190644	69.0512825475004	0.0575083289052301	0.110982859802936	0.518173067510998	0.604337524005933	0.852023835858895	0.199540814089793	0.234376019228542
CDK11B	0.0414273063106063	0.0828815638446363	0.617189565843535	56.2983536812716	0.074634541513013	0.137596207906935	0.54241713960237	0.587531174981506	0.842832142950188	0.249352901313507	0.290015961989806
SLC35E2B	-0.060184652827563	0.0783447205748078	0.442366565339396	134.362178892753	-0.0885163926791125	0.125580322575549	-0.704858777742517	0.480898125709288	0.785045568815664	-0.206459877000002	-0.24003168180572
CDK11A	-0.070137029384463	0.096720354779859	0.468358338020749	79.6471126475133	-0.092749846971641	0.163343710831143	-0.56782012909895	0.570157110279767	0.83296188103332	-0.251104429154088	-0.253785403069911
ENSG00000290854	1.8228681176154e-05	0.106737838050978	0.999863737326246	44.9956885538365	0.00664333666765702	0.17909600159762	0.0370937184995496	0.970410280494596	0.99219941008432	0.0635993061485434	0.0691249318185588
NADK	-0.151363589724419	0.0549309161123698	0.00585977747876733	63.8611108242883	-0.178600142322731	0.110891137568583	-1.61058986532871	0.1072691442075	0.412972859576841	-0.615472013987887	-0.532697362693808
GNB1	0.00733683856864867	0.0438073735467797	0.866992748488324	284.545036634433	0.019140863574113	0.0798111385760184	0.239826970465805	0.810464397633686	0.947024696695959	0.0964292597730521	0.109727118516659
FAAP20	0.0916441457183219	0.062120959610973	0.140144477987954	55.2731024150691	0.127239028186564	0.116947275616811	1.08800335463543	0.276593626592708	0.634734055752053	0.474616514796539	0.460918349723328
SKI	0.131156900147355	0.0582567571110854	0.024362780787982	162.053959272439	0.202414149182868	0.102037274962607	1.98372750798221	0.0472862252723602	0.275831609043869	0.651863548786179	0.705148613886031
MORN1	0.0750034844775649	0.0521537837780401	0.15039954675764	52.1908852633591	0.132973647108497	0.107529487808034	1.23662494650665	0.216226354058289	0.565227383882598	0.399969533304828	0.479549081215531
RER1	-0.106717906104382	0.0463637121874264	0.0213489928864163	63.9487845499682	-0.166659496902225	0.0978823545087678	-1.70265108291093	0.0886333843086057	0.376861030991553	-0.415199592678861	-0.493904382427547
PEX10	-0.134127362034516	0.0754481105754314	0.0754460486698555	24.4338098944165	-0.168812871658447	0.156992732580294	-1.0752909952192	0.282244466491957	0.640685878378922	-0.538153429663614	-0.500900304463765
PANK4	0.0447654388745684	0.118094257897233	0.704639350858817	13.8835539829277	0.0520851305694351	0.234710812254299	0.221911935241411	0.824382439189352	0.951411094657679	0.264327157210782	0.216757036450675
HES5	-0.378745891783055	0.24525619582432	0.122518882787961	85.880003253993	-0.62487127804386	0.35867580039144	-1.7421618000487	0.0814801361882597	0.362538229854335	-1.63546768890383	-1.98255093021542
ENSG00000272449	-0.384867726866577	0.375031733978779	0.304784552665213	13.4933806893553	-0.441399643365625	0.50760881721546	-0.869566540996999	0.384537329387677	0.719948062477865	-1.66292912829999	-1.38648503487711
TNFRSF14	-0.102512353716379	0.127497077571612	0.421375670422366	16.8320223235244	-0.158722608265398	0.223238264766154	-0.711000904937435	0.477083675032749	0.782403742177721	-0.396334249125034	-0.468118878091646
PRXL2B	-0.0396918945785643	0.151955076424949	0.793932043271511	15.092515761583	-0.0992894881736819	0.28212397036987	-0.351935668718654	0.724886508525784	0.910593706793772	-0.11453308853919	-0.27503150519966
TTC34	-0.182392960854038	0.0933357576509309	0.0506823530298706	19.2356951616372	-0.17421614722362	0.185938568504457	-0.936955407503007	0.348781496279664	0.692908052161859	-0.754664132552205	-0.518454561791678
PRDM16-DT	-0.219107453908662	0.07626360183562	0.00406558242877049	183.329276759263	-0.318185941817498	0.131049815539459	-2.42797702925184	0.0151833048971883	0.15317905309523	-0.919358674666528	-0.986186179634256
ARHGEF16	-0.50067077823509	0.221145848319586	0.0235750666177567	10.3701945454359	-0.724300650803061	0.362069236783993	-2.00044791774224	0.045451918532311	0.270996251010897	-2.18240056679168	-2.30557883695741
MEGF6	-0.31006975557205	0.176189740001819	0.0784310851070185	12.0015546324059	-0.454293279332971	0.310563712673695	-1.46280219096392	0.143521513408257	0.471919221159961	-1.32739902537566	-1.42837410770584
ENSG00000238260	-0.108847783232587	0.149081653295602	0.465315662534998	10.4539744870322	-0.158965832387081	0.273101315753858	-0.582076406143554	0.560515216618784	0.826927089471387	-0.424753834320371	-0.468909068924759
TPRG1L	-0.187188789363521	0.20768412455629	0.367420930660375	11.5370092601758	-0.355858363441753	0.346280870895399	-1.02765816235124	0.304110654529262	0.660062213497836	-0.77617734749032	-1.10857701004466
WRAP73	-0.0148111807821573	0.0707173457894356	0.834103225625828	27.6610061285767	-0.00860249455111005	0.136379219933578	-0.0630777515467519	0.949704590705492	0.987680750129243	-0.00292272910755648	0.0195940054084434
LRRC47	-0.0980495438280177	0.105235732436821	0.351484650862004	24.0825457579529	-0.149763496415862	0.178014905704451	-0.841297507212718	0.400181286798932	0.731398401191118	-0.376314895187248	-0.439012356882547
CEP104	0.0412709042724988	0.0382939546697151	0.281150063841721	94.3008416200667	0.109722305312643	0.0759541463574759	1.44458611642132	0.148574174802038	0.48052000478563	0.248651310200332	0.404009710294958
DFFB	-0.149822242721712	0.14184038785365	0.290843279968573	14.3420449024691	-0.24884294981227	0.250996162211843	-0.991421333375784	0.321479887478669	0.673342149289158	-0.608557811510069	-0.76090343940293
NPHP4	0.252876685614394	0.0766866279187742	0.000975382149019041	106.106313853023	0.366854011878453	0.127391860343172	2.87972882168617	0.00398017354064658	0.0692213112338061	1.1978763809373	1.23938375142569
KCNAB2	0.291748609696325	0.27181926902627	0.283128304144312	19.7831539298656	0.430290000990542	0.428843322581811	1.00337344277631	0.315680712727235	0.668611604016557	1.37224876647593	1.44547571606689
RPL22	-0.134549766018948	0.159556470180351	0.399075419534162	62.3298550242974	-0.217525076263279	0.247924894251789	-0.877382954703867	0.380278668264874	0.716463327775452	-0.540048257155847	-0.659157377294691
RNF207	0.572851745251754	0.219165057869598	0.0089543686419897	8.62153683264462	0.765717253607758	0.370812524927514	2.06497138616728	0.0389257077679275	0.246868002097848	2.63322633542459	2.53521771353038
ICMT	0.146557766482996	0.226323432949378	0.51727024961061	12.121150817323	0.1303651956126	0.388266449444056	0.335762195778864	0.737050200174155	0.91678642585307	0.720949035695627	0.471074697809751
ACOT7	-0.0334844039158001	0.131476111131623	0.798969865569421	42.4652055151995	-0.0434675498514484	0.223636735741797	-0.194366769427517	0.845888707865141	0.958127204338196	-0.0866874137844862	-0.0936762035808779
NOL9	-0.0327451673726445	0.0668599510935945	0.624305456427532	53.9567422808426	-0.0459896755627249	0.121671653607522	-0.377981840462812	0.705444084208984	0.90179949841847	-0.0833713330256411	-0.101870130249076
ZBTB48	-0.0418910119244682	0.0884323517015509	0.635708958532735	35.5549192849534	-0.0894067720769675	0.151450619627538	-0.590336126037946	0.554965324085323	0.824661364119807	-0.12439792921125	-0.242924362158757
KLHL21	-0.0653556171547741	0.0364481591164117	0.072955080109335	113.450653988671	-0.118181635533941	0.0770628937705668	-1.53357380902142	0.125134535743339	0.444174970743306	-0.229655883026627	-0.336408648052862
PHF13	-0.119230673005733	0.0923637132735552	0.196744530006767	26.7779505115439	-0.17462614083132	0.160956450183133	-1.08492788349044	0.277953597156383	0.635904659343545	-0.471329590506561	-0.519786556283827
THAP3	0.131542396828945	0.0986266511890574	0.182288791319175	19.6450519948369	0.186293418745454	0.188323780493004	0.989218771297843	0.322556116198532	0.673718439926166	0.653592816826639	0.652775299403184
DNAJC11	-0.0047892992956535	0.0427054256625251	0.910706593320339	86.3618307651726	0.0282832223543905	0.0881777989468826	0.3207521926401	0.748398191282319	0.922901647605912	0.0420336095265648	0.139428975598966
CAMTA1-DT	0.00839895433390142	0.110178322146567	0.939235676287548	11.3455367465669	0.0618516518040644	0.217696840925716	0.284118279075854	0.776319739272676	0.934374129979193	0.101193718031279	0.24848668356626
CAMTA1	0.049766745951774	0.0348763438071689	0.153594743997658	1627.17468866319	0.0952687643064831	0.0721305189011633	1.32078301609094	0.186573724291328	0.531717693512579	0.286762111653106	0.357052790356055
CAMTA1-AS3	0.243340379844667	0.155470807669322	0.117539833510701	8.73026157038014	0.377164469303181	0.317337254410159	1.18852880984372	0.234625136345115	0.585721589029353	1.15509824670375	1.27288054806674
VAMP3	0.0529813090354119	0.0766343012229897	0.489344101659621	34.1699218400965	0.0804780995315636	0.153194842267202	0.525331651774501	0.599352657799312	0.849291315747982	0.301182057323326	0.309000616748005
PER3	-0.0564706009016444	0.0565323730641381	0.317839593069292	599.034913560428	-0.0697797171661379	0.0962084267173985	-0.725297352290231	0.468269629720417	0.77682327780043	-0.189799315177239	-0.179159638642802
PARK7	-0.191559578318302	0.0935499746671222	0.0405922387111541	61.7076817912671	-0.282943511799563	0.150331777159004	-1.88212710011601	0.0598187606340532	0.309507136563201	-0.795783912247048	-0.871689948980513
ERRFI1	-0.0485267598201077	0.0599368335754876	0.41815188938603	102.436871814442	-0.0314830413232186	0.112272564041864	-0.280416160367366	0.779158240028203	0.934996328239472	-0.154164688066736	-0.0547407200735933
ERRFI1-DT	0.012795449840105	0.121630350816053	0.916217522146314	31.7642722486655	0.0402047474695664	0.195901730023928	0.205229159868347	0.837393088018577	0.95597561446347	0.120915597704916	0.178159837478721
SLC45A1	0.0754906677312149	0.094599562317725	0.424869158942402	14.9342455238779	0.132020511200529	0.186262547457953	0.708787209250061	0.478456536378737	0.783219255701685	0.402154948823607	0.476452516401258
RERE	-0.0568731602228406	0.0297131421373089	0.0556106693024648	1175.63290937012	-0.0637557041166938	0.0613680466515029	-1.03890717719516	0.298847908119061	0.656277735460956	-0.191605123117433	-0.159588718385053
ENO1	0.0976070958146243	0.0672557175634182	0.146701005772884	328.923794084667	0.134891985747899	0.118474046047591	1.13857836587866	0.254879056048373	0.612034981112881	0.501365225021135	0.485781413753814
GPR157	0.00160609850178839	0.141790680271151	0.990962355268808	8.55742560974468	0.0180632397770359	0.253486458942473	0.0712591901452822	0.943191474170048	0.986642826402645	0.0707222015308603	0.106226115244033
MIR34AHG	0.152462720113021	0.166924382904735	0.361051138824043	37.1839666026026	0.240944194189292	0.261380959936075	0.921812339537736	0.356626469876267	0.698652728338073	0.747437584314735	0.830325706325727
LNCTAM34A	0.0179806359909612	0.229081461513545	0.93743817314805	8.16397534556226	0.0308256794789725	0.394259998536218	0.0781861705306652	0.937679962657919	0.984938369305014	0.14417540024726	0.147688955322704
H6PD	0.136483251317396	0.0601293880767705	0.023218139466755	90.0477133752684	0.202298877806313	0.104894569091133	1.92859248633315	0.0537814725556535	0.294034945165872	0.675756591944501	0.704774118196852
SPSB1	0.256175290340652	0.178134517732797	0.150405618325884	31.6195878200931	0.393908469128064	0.284419031983735	1.38495819488827	0.166065250717183	0.506068775272703	1.21267332213975	1.32727875117136
SLC25A33	0.108152807501446	0.0699468954446075	0.122053105730695	220.07813785623	0.154615219874925	0.12253531910043	1.26180125869018	0.207020309162822	0.555658790495816	0.548671370715335	0.549858606010323
TMEM201	-0.0288893482671533	0.113303518711655	0.798743883569136	11.3173731488643	-0.108083346148798	0.245375378335918	-0.440481628115242	0.659588315611555	0.877916965674909	-0.0660748294048577	-0.303601146695516
PIK3CD	-0.359117327259127	0.172105991792157	0.0369238001489827	19.4164127103006	-0.490421150832909	0.286207719055739	-1.71351475931856	0.086617880428541	0.372357242735999	-1.54741751640601	-1.54574697632416
CTNNBIP1	-0.232538110576537	0.0541928280083638	1.77919315062929e-05	106.751339243049	-0.331481844987584	0.0969620046816632	-3.41867771892583	0.000629262096353541	0.0216357399795631	-0.979606159138652	-1.02938214527389
LZIC	-0.0574757615837436	0.058346226780512	0.324584267161278	43.46743431064	-0.0820055210817423	0.116002910362737	-0.706926410943605	0.479612210162254	0.784149351474626	-0.194308283285374	-0.218879046877027
NMNAT1	0.0434457748287426	0.0668550603953573	0.515788984398329	32.2008074341457	0.0933237292736825	0.122536419149981	0.761599938377967	0.446298811624374	0.760532649909591	0.258407384181405	0.350733726102205
UBE4B	-0.054304696598829	0.0237852345859446	0.0224229249178683	300.260649254397	-0.0535076888099823	0.0565794565274004	-0.945708780077615	0.344297142987829	0.691716419808329	-0.180083462179216	-0.12629478480263
KIF1B	-0.0581258706933428	0.0402581938177712	0.148787620686569	2110.77410904208	-0.070359209333332	0.074287219382997	-0.947124012955531	0.343575589856627	0.691716419808329	-0.197224554578307	-0.181042303056219
ENSG00000284642	-0.0574027026923096	0.22006758942322	0.794214940837047	15.7977102123664	-0.092690745673493	0.341293549563525	-0.271586573470356	0.785939924366872	0.937472215949267	-0.193980554378585	-0.253593393726025
PGD	0.0644067681671175	0.0836751516803074	0.441463660768763	67.4352912745685	0.0838006442147732	0.140164438316514	0.597873791821128	0.549924148425403	0.82168430981093	0.352434590140341	0.319794958744642
CENPS	-0.103117298224784	0.155922758190062	0.508397003252801	13.6862464186621	-0.182683228892273	0.282944148361107	-0.645651199893785	0.518505271194042	0.807403517889513	-0.399047920226745	-0.545962566637113
DFFA	-0.0476777679490322	0.0598413054712507	0.425603928854138	50.8949299429033	-0.0492109123433597	0.110790296442036	-0.444180708272646	0.656911938809676	0.877373752918161	-0.150356264857473	-0.112335341338044
PEX14	0.0202129420887972	0.0464437029923263	0.66340722130721	158.313530759361	0.0578245803725559	0.0873388949123171	0.662071353554545	0.507925493718215	0.800237412624635	0.154189119627645	0.235403462595219
CASZ1	0.183627130325354	0.142446755767015	0.197365721221896	10.1958666197509	0.234152422733217	0.284362171214033	0.823430281649438	0.41026334870131	0.736865359301656	0.887235463657558	0.808260478962389
TARDBP	0.132367108414321	0.0376085369370124	0.000432193663163776	114.101618102767	0.197787882246735	0.074439823222432	2.65701708688546	0.00788354471719034	0.104550819225596	0.657292323087771	0.690118715950055
SRM	-0.22415730950115	0.0985685330408934	0.0229583839704425	36.2542528512346	-0.32825499747208	0.178866626255589	-1.8351942133857	0.066476918241037	0.327910409672845	-0.942011408923564	-1.01889870593013
EXOSC10	-0.0467662327428576	0.0661192480715379	0.479379233163759	165.037652149746	-0.0534518754680008	0.108245346533932	-0.493802987191186	0.621445323301804	0.860714753031392	-0.146267283615688	-0.126113457428955
ENSG00000226849	-0.213789721163395	0.102895314416684	0.0377333032590726	24.9115687128195	-0.359543585725521	0.184379144371882	-1.95002307311039	0.0511733690346794	0.286295365129735	-0.895504292195141	-1.12054962545166
MTOR	0.0470438831947109	0.0410855148550211	0.252199390787084	153.208608584253	0.0654085218094756	0.0757916365183371	0.863004479308883	0.388135004167788	0.72265786386448	0.27454784426972	0.26004230581869
UBIAD1	0.0488739782170611	0.0926071621091601	0.597668753968544	25.7103423395642	0.034877758489077	0.169986506907944	0.205179570564181	0.837431830216832	0.95597561446347	0.282757317876865	0.160853421357879
DISP3	0.609590176590744	0.16007476063571	0.000140005116025701	46.964950689705	0.913660833212603	0.261897952241981	3.4886138871694	0.000485531937808185	0.0176990372617251	2.79802826033123	3.01585943447744
ENSG00000284708	0.123698886627437	0.200814564168504	0.537904001353945	14.1691522908258	0.178769022193273	0.340497582877204	0.525022881756383	0.599567284401782	0.849336158219209	0.618408255806431	0.62832990665557
FBXO2	-0.0959011557294358	0.0964393950742629	0.320018977764091	174.659658042921	-0.153679666022393	0.148560091541228	-1.03446130402891	0.300920557926887	0.657717590508853	-0.366677616697433	-0.451735278040946
FBXO44	0.204444689612636	0.072620875352598	0.00487418705014831	54.2397462761297	0.261457923183083	0.127978940854244	2.04297614465226	0.0410547996661512	0.254649481225459	0.980619250535826	0.896971072302085
MAD2L2	0.0654663076704652	0.115053647191136	0.569351524916522	27.7533945870601	0.0919109321424219	0.192161057327703	0.478301552981577	0.632435591205287	0.865726935740989	0.357187491755958	0.346143805766818
FBXO6	0.109409890285417	0.10100801153933	0.278728393097738	12.9158669206158	0.0892932681479093	0.210402685158337	0.424392246138458	0.671279774618518	0.884683973269246	0.554310415579659	0.337639492632418
AGTRAP	0.07729669903589	0.0853989955094911	0.365399583317433	35.3472160466856	0.0636564108856325	0.15099082712732	0.421591245618885	0.673323397289735	0.885125812948876	0.410256476967413	0.254350016825984
MTHFR	-0.0549182213455208	0.0749661123725761	0.46381832185777	40.7359245990294	-0.0778727967741393	0.131163165210588	-0.593709343999981	0.552706532318996	0.823853399972385	-0.182835622670221	-0.205452578971413
CLCN6	0.0794579813443665	0.0458877244199042	0.0833494744262102	105.051076824489	0.106972167549866	0.0861840398787387	1.24120623378036	0.214529572563686	0.563031355839671	0.419951596538987	0.395075014036606
KIAA2013	0.0123569022746624	0.107745961208043	0.908694386513992	40.4374088853408	0.00910704985493104	0.172493291687543	0.0527965451052305	0.957894014269921	0.988855671191983	0.118948353042748	0.0771290868445102
PLOD1	-0.165844572599006	0.0869385234630075	0.0564419751732275	45.7536992606909	-0.24437359640542	0.158749940616846	-1.53936181302413	0.123715991195125	0.441984372161895	-0.680431070901654	-0.746383324919242
MFN2	-0.0111619162738571	0.0499069011987726	0.823025946353229	54.0602814727591	-0.00542755138168608	0.100884544860259	-0.0537996319377174	0.957094802767689	0.988396998556813	0.0134472081364189	0.0299088169936233
MIIP	0.0587755955343052	0.0898246361109977	0.512894622688001	39.3867035084499	0.0769075358021303	0.158718030853729	0.484554498241013	0.627992397067757	0.863559243598298	0.327174173308549	0.297400506082508
VPS13D	0.0429303045095221	0.0320356111848179	0.180219107444573	469.066729410057	0.0754168502338248	0.0524760481591526	1.43716710536388	0.150670517342827	0.483384073148541	0.256095078028321	0.292557540413737
DHRS3	-0.146879871031733	0.121525014002904	0.2268015674846	238.211237036265	-0.213056567060002	0.200692982076592	-1.06160447094603	0.288415283172189	0.647005931279108	-0.595358866954567	-0.64464000547452
PDPN	0.738850640068177	0.175902045879597	2.66499458749019e-05	50.6094515162315	1.05613712972954	0.280308153759436	3.76777170255251	0.000164711227966272	0.00829223155125061	3.37786720334014	3.47873894932341
PRDM2	0.0497682222700361	0.0429335272654661	0.246377732960276	153.762029413633	0.0906459704929372	0.0751779522121997	1.20575205662794	0.227913106464843	0.578241341967294	0.286768734148474	0.342034175962238
KAZN	0.272174965935133	0.195822334987893	0.16455691533345	480.660520467058	0.421894667846438	0.30588645767321	1.37925252087218	0.167816909812015	0.507900558385635	1.28444495853659	1.41820080909841
TMEM51-AS1	-0.307029729171807	0.12478061051073	0.013872176838967	40.645008481059	-0.435694176519067	0.208725183735268	-2.08740588328656	0.0368514606125387	0.240612891301297	-1.31376201954097	-1.36794901316356
TMEM51	-0.173620110083447	0.0847623236127887	0.04052894638338	83.8047829544108	-0.227978961293262	0.139886944970809	-1.62973722344737	0.103157046610859	0.405322199225794	-0.715310718668749	-0.693120144079261
FHAD1	-0.0761148269663478	0.416839486563352	0.855112003466394	10.4551489485479	-0.168420800429571	0.633280602550229	-0.26594972236847	0.790277930623676	0.938906215174518	-0.277919742500125	-0.499626536513279
CASP9	-0.092973987296136	0.0651645858722365	0.153650134243453	60.7688910240603	-0.105947610110441	0.117750677625885	-0.899762211535258	0.368246808240237	0.708898931761639	-0.353546871187845	-0.296662529638214
DNAJC16	0.0746823585456252	0.0396640909299779	0.059717879534692	92.2268283877025	0.11689361985298	0.0713409003827911	1.63852179080679	0.101312892182661	0.401300447782981	0.398529020746391	0.427308003950734
DDI2	0.0198129003542357	0.0514488741456673	0.700164207549843	78.2135354522266	0.0273337845695476	0.100575066523579	0.271774958887443	0.785795060655075	0.937472215949267	0.152394605123463	0.136344425312581
PLEKHM2	0.183401208188431	0.0381790822656845	1.55753003443859e-06	141.746875588256	0.27543195809568	0.0813000112456736	3.38784649442884	0.000704436776428693	0.0231350993202112	0.886222018018021	0.942370164353964
SLC25A34	0.237243491696174	0.151219992844342	0.116679803138445	16.4231622840309	0.349161250173559	0.257841401687647	1.3541706176285	0.175681950730231	0.517831605420839	1.12774871472344	1.18190319392627
UQCRHL	0.0409631442917398	0.146419627948277	0.779657506673616	11.4933069225997	0.115370934136764	0.254325591012584	0.453634782396142	0.650091714477726	0.873667095006797	0.247270754869313	0.422361075634829
SPEN-AS1	-0.255659017784114	0.101711114699249	0.0119512688238572	65.4695568886415	-0.369759311122437	0.166576298529282	-2.21975943989077	0.0264351015628828	0.207068867404158	-1.08332234609932	-1.1537386550034
SPEN	-0.18503821345953	0.0331863158036454	2.46482177312915e-08	361.639274730498	-0.263426952814702	0.0636138109070137	-4.14103398395296	3.45743725463555e-05	0.00290028998619278	-0.766530254903123	-0.808284206585314
ZBTB17	0.0478717430358944	0.0632413502412302	0.449068421855296	31.9434105835957	0.0792991677424985	0.126690822617357	0.625926693853784	0.531363024777703	0.813261351357715	0.278261473034134	0.305170482277222
FAM131C	-0.296289258613044	0.126049392429106	0.0187441467924721	21.3398718928051	-0.466313557586882	0.215892915547979	-2.15992987265602	0.0307780987970635	0.221949780294722	-1.26558222094928	-1.46742580053126
EPHA2	0.36274976042959	0.11799159287234	0.00210947951385657	11.3509794405515	0.594366688729148	0.237271620059499	2.50500539668463	0.0122449525028226	0.13684668025827	1.6907470225245	1.97853096437585
FBXO42	-0.119814789229934	0.0526917336434282	0.022973077034602	297.36457912614	-0.169698491529223	0.0954480163577902	-1.77791533029981	0.0754177619910766	0.348669434171893	-0.473949829711369	-0.503777521980954
SZRD1	-0.175514241006526	0.0802417987340332	0.0287193991679317	56.1463004437962	-0.241138986130964	0.134787623219731	-1.78902914355764	0.0736101221611522	0.344544857510603	-0.723807445686524	-0.735874665786752
SPATA21	-0.131442789596695	0.151217804284909	0.384722290573882	8.31683718906743	-0.16428789188576	0.272786630248445	-0.602257858957868	0.547002507260846	0.819915422414562	-0.526110925692177	-0.486199470057812
NECAP2	0.0562643147461788	0.0785593537582776	0.473867033314027	38.101578067021	0.0846723708338244	0.133939676858543	0.632167949182443	0.52727713820182	0.811127800658633	0.315909024177778	0.32262703961963
NBPF1	-0.243661401688994	0.0930803196719009	0.00885105252052092	74.2868952351679	-0.328906647315031	0.158917767680983	-2.0696656649198	0.0384836641900236	0.245647365361108	-1.02950322114751	-1.0210157974782
CROCCP2	-0.205307217243749	0.0724812202312589	0.00461772736702725	92.0354905222006	-0.278557370250854	0.123074931779814	-2.26331525211977	0.0236162627476704	0.194244807301423	-0.85745332150761	-0.857440174654925
CROCC	-0.13107893949383	0.116264431103594	0.259564603202417	72.4843944899407	-0.192057893449377	0.19837063379151	-0.968177042027459	0.332955958549478	0.683433331780878	-0.524478760269098	-0.576419142840438
ENSG00000290851	-0.186351848071646	0.160230678402423	0.244820465103828	12.2635537625988	-0.294700102247658	0.275527621379452	-1.06958460560947	0.284806327535036	0.642671870187227	-0.77242298098887	-0.909884968193481
ENSG00000290122	0.336250741371053	0.186019206375291	0.0706667487564969	11.6698006811324	0.530410783628327	0.313024341067777	1.69447136864504	0.0901757478438182	0.380053658815123	1.57187723985226	1.77074988746469
ATP13A2	0.00339708425873536	0.127041069806331	0.978667071145183	57.2993247401899	0.00544477220950451	0.206056637644068	0.0264236681320091	0.978919416299458	0.993546127694603	0.0787562380824424	0.0652310143848242
SDHB	0.0329895080662444	0.0456088710438733	0.469487355578411	104.775370317386	0.0660983866862673	0.0915812327675674	0.721745981013649	0.470450666607241	0.777939144104718	0.211502472158986	0.262283551045334
PADI2	0.317813764800753	0.128731824520588	0.0135565091049376	167.220310731759	0.472820057022934	0.197912338841528	2.38903779213852	0.016892564589842	0.163013833619924	1.48917231431509	1.58364811515297
RCC2	-0.0464316933393886	0.0724363608811482	0.521522808401761	53.51234374916	-0.0413474892307505	0.137892379310576	-0.299853330818401	0.764289033760568	0.929308033321184	-0.144766600662187	-0.0867885130980192
ARHGEF10L	0.139720818677815	0.0389904072006989	0.000339064245492574	444.475937045606	0.213152971419698	0.0825180745515547	2.58310645974327	0.00979151037530965	0.119918014051176	0.69027973061879	0.740037089713374
ALDH4A1	0.123867289958094	0.0701566764331281	0.0774661818490902	93.1390115016057	0.162674199684595	0.126932118237524	1.28158421952897	0.199988538800242	0.547012453897736	0.619163682536466	0.576040762310336
IFFO2	0.33038843777266	0.100405972717672	0.00100000352076739	87.6540703855627	0.493857858381786	0.169722836661007	2.90979026804852	0.00361671368364101	0.0659198141946349	1.5455800115224	1.65199609670829
UBR4	0.0453503095010213	0.0340157840966107	0.182461683498863	286.728376842928	0.0919927905127506	0.0710103386323315	1.29548446443918	0.195153157213834	0.540400819991563	0.26695078052696	0.346409748689747
EMC1-AS1	-0.0842653886603122	0.0607437337169305	0.165372348222434	61.8907347132785	-0.100521932230625	0.114696626468506	-0.87641577024261	0.380804048167982	0.716672223517252	-0.31448168070161	-0.279035491273826
EMC1	-0.0139779697810115	0.0527109305842828	0.790869555985298	48.0093065286944	-0.0388216245708947	0.101157470569105	-0.38377417260917	0.701145832230527	0.900438597603069	0.00081490398774896	-0.0785824392674743
MRTO4	-0.422633065912249	0.10283790814618	3.96171549157095e-05	24.8211633344666	-0.660569413171531	0.186336632225725	-3.54503247848405	0.000392564711691006	0.0150177571711463	-1.832337574514	-2.09852766369851
AKR7L	-0.028920215008076	0.112641127069975	0.797374473458687	11.3527274685328	-0.120365407323602	0.215121260533249	-0.559523531171379	0.575804476422487	0.837134822946662	-0.0662132919938755	-0.343503324509532
AKR7A2	-0.0905840896441685	0.0962524504397842	0.346648778871392	29.1113230465365	-0.154749699367564	0.170455231098775	-0.907861251133382	0.363951532255778	0.706027016871003	-0.342826224741623	-0.455211621319021
SLC66A1	0.0539117518906345	0.0982589216500441	0.583231732674536	15.947353578918	0.0672110250152966	0.18185879503976	0.369578083922761	0.711696883179667	0.904644372275386	0.305355854841828	0.265898310149344
CAPZB	0.0272972759546037	0.0260183749544775	0.29410735579362	315.398979146866	0.048081951416714	0.0576773948855723	0.833635976661307	0.404486145949367	0.733695818615645	0.185968153604176	0.203751437138001
MICOS10	-0.320805537714277	0.110887451013591	0.00381492103002959	77.9897926170743	-0.468686795666454	0.179044299242191	-2.61771415035375	0.00885209241177709	0.113093702089859	-1.375557792583	-1.47513601842534
NBL1	-0.146633496029527	0.162666824370346	0.367357317062067	29.9538196841907	-0.221742069895892	0.26858305553553	-0.825599624867467	0.40903124801492	0.736647714512127	-0.594253673479164	-0.672857620875491
TMCO4	-0.0753102517963745	0.0693131566319861	0.277248226400661	63.8682834637555	-0.10855932904186	0.112738116590428	-0.962933676072047	0.33558080826747	0.685285636475219	-0.274310564538218	-0.305147528346368
OTUD3	0.24248277003458	0.0852993851480682	0.0044729522430875	53.3985641343476	0.375429413549253	0.143678216465978	2.61298770811337	0.00897545302381191	0.11413989347633	1.15125116498659	1.26724366821204
PLA2G5	0.21969204509352	0.133196029743362	0.0990679994118309	32.0825198719645	0.334223446532051	0.229284823424728	1.45767801610198	0.144929314271919	0.473630767715671	1.04901611565507	1.13337299296317
VWA5B1	0.0409359018871647	0.205549222387668	0.842142463726288	9.75871687984797	0.0221206069926207	0.360019149415309	0.0614428622159286	0.951006517709884	0.987973392410934	0.247148550394341	0.119407761694806
CAMK2N1	0.479691412849129	0.320858712281808	0.13490822962019	83.5477559057685	0.688800338599399	0.49882874163731	1.38083530700044	0.167329604873133	0.50728254727563	2.21532601836339	2.28532867814066
MUL1	0.0490645971343564	0.0795607134826383	0.537436724674391	25.5481208465124	0.0501780323764152	0.154614483791138	0.32453642858064	0.745531947348997	0.92176348464731	0.283612399690349	0.210561222073624
FAM43B	0.397825041508409	0.162358924286237	0.0142744634912018	15.8040573344015	0.568400282724409	0.286561657027805	1.98351827184353	0.0473095681574903	0.275831609043869	1.84808835768097	1.89417084477983
PINK1	-0.0794762627781411	0.131740078127179	0.546321888061881	42.9170076050808	-0.109696104347848	0.217092878812765	-0.505295728481528	0.613351142525852	0.856489636950711	-0.292998532531253	-0.308840704088498
DDOST	0.216408039219139	0.0964263037851412	0.0248141153674217	26.6903129029169	0.263600246792135	0.192062877291592	1.372468487973	0.169917642208096	0.511555212749212	1.03428466224845	0.903931091175702
HP1BP3	-0.0320408391339507	0.0515734132726523	0.534424225438076	437.540854168124	-0.0431789862629933	0.0899954156482952	-0.479790953260753	0.631376046320915	0.865467333575755	-0.0802118445752005	-0.0927387130853242
EIF4G3	-0.110925447122683	0.0372187043715117	0.00287901995136571	730.089428479895	-0.146081751314436	0.0698279785492776	-2.09202320258127	0.0364364401695667	0.240124194098069	-0.434073856866721	-0.427051038207114
ECE1	0.0463360313475941	0.0527050085369465	0.379315598520423	333.804928605289	0.0749717434084247	0.0888084245235696	0.844196300189149	0.398559721673952	0.730255805830235	0.271372549552393	0.291111469478202
NBPF3	-0.200987531702077	0.0865081995082052	0.0201611605061282	51.952089776551	-0.315392221180058	0.145099597358903	-2.17362575031781	0.0297332529391636	0.218719253659722	-0.838075997372828	-0.977109890561012
ALPL	0.580217586161616	0.222832633647854	0.0092189328199255	11.7166779423324	0.788525816208581	0.349060586831173	2.25899412868964	0.0238837500991086	0.195349331274343	2.66626815883018	2.60931857556217
RAP1GAP	-0.362342588625215	0.521748056927729	0.487382442963648	8.7224877166711	-0.445440155960459	0.759203984924637	-0.586719991998825	0.557391778645695	0.825404814369429	-1.56188545262663	-1.39961192373755
USP48	-0.0843880436259586	0.0432975776941613	0.0512924881694368	199.823947625483	-0.105855618378844	0.0818483187645584	-1.29331451124053	0.195902303776133	0.541442423095024	-0.315031888582054	-0.296363665271771
HSPG2	-0.407493034985407	0.12845067073221	0.00151200314325223	18.7581205485554	-0.633838988808366	0.234145674671531	-2.70702839032812	0.00678884514545659	0.0952629287062053	-1.76442214783541	-2.01168538773173
LINC00339	-0.161453897874111	0.120922038831428	0.181814166647161	12.9313104627356	-0.224580007348742	0.221962928188119	-1.01179061378396	0.311638178790635	0.665138938973417	-0.660735302194903	-0.682077562321558
CDC42	0.00204654707780422	0.0414142451887712	0.960587378542027	86.7688309542613	0.0303028223978163	0.0861560033534883	0.351720381846025	0.725047973557288	0.910593706793772	0.0726979737809064	0.145990287979603
ZBTB40	-0.0129074269196825	0.0667762770431133	0.846729039034253	54.8152283445935	-0.0254654568039097	0.126797799278698	-0.200835163928495	0.840827466240019	0.956422354794337	0.00561716466714947	-0.0351906849383727
EPHB2	-0.502644048190088	0.28674607123649	0.0796150665378232	25.3452252462312	-0.73457079002039	0.457572092483178	-1.60536624083427	0.108413229273976	0.41541528481844	-2.19125229712125	-2.33894464709238
KDM1A	-0.0308432173656698	0.0347272925101961	0.374457398192695	123.508871001996	-0.0191924696211621	0.0699396139485442	-0.274414863589072	0.783765821784789	0.936446921653725	-0.0748395310188151	-0.0148108931079475
ENSG00000240553	0.0412657642992945	0.0835017818120557	0.621171842887402	21.6953375705029	0.0367812433656128	0.162808124383181	0.225917739086812	0.821265400678013	0.950190416357093	0.248628253214849	0.167037496728358
LUZP1	0.0104528795509449	0.0487618372287615	0.830261660614752	261.528436261009	0.0367521432508962	0.0810464172128326	0.453470301523421	0.65021012386225	0.873667095006797	0.110407253205379	0.166942955760413
LINC01355	0.0301840533334196	0.0677072117104095	0.655739818850713	30.6231760041516	0.0557926174478922	0.130163260023328	0.428635679821578	0.668188375660476	0.883010928719747	0.19891771218538	0.228801985467117
HNRNPR	0.0899081467929167	0.0402292143726055	0.0254241176399685	136.398478550952	0.146699926210765	0.0754720140812165	1.9437658845688	0.0519236894922539	0.288370331630295	0.466829139176094	0.524143259803985
ZNF436	0.39825336826493	0.103693368245595	0.000122692412643083	14.0328503849859	0.525037692220868	0.228814214885463	2.2946025992471	0.0217559091821258	0.186776224020408	1.85000975365219	1.75329369296281
ZNF436-AS1	0.222750959051899	0.0852173109904159	0.00895108364221957	29.4317712184831	0.305825292347848	0.164151745344284	1.86306451817752	0.0624531895261152	0.316326040185144	1.0627378476423	1.04111256682455
TCEA3	-0.20155098592614	0.0847258762808384	0.0173662769513667	71.0756875055816	-0.281952959968383	0.150543279250396	-1.87290300418802	0.0610817802775146	0.313651259504991	-0.840603550600827	-0.868471826652414
ASAP3	0.249884302054269	0.048870029973261	3.16675755699962e-07	291.431942276231	0.368717664875128	0.0871145052760006	4.23256337973725	2.31042773666736e-05	0.00224983959671979	1.18445309222316	1.24543842027961
ID3	0.748745216593141	0.184933174222135	5.14954476292268e-05	111.86156776521	1.1726230133893	0.278127876265225	4.21612903077388	2.48531592293753e-05	0.00236370799884149	3.42225247505748	3.85718035068605
RPL11	-0.267807854470358	0.135297977498436	0.0477717885760266	109.130472566701	-0.406387780331657	0.205097656248056	-1.98143551596781	0.0475424541649606	0.276093829721949	-1.13781981913499	-1.27273787432336
ELOA-AS1	-0.0825023352096952	0.0522761123412979	0.114518902709976	92.6247761929774	-0.123424398860093	0.090303689555709	-1.36677027779636	0.171697321770088	0.513506272690823	-0.306572943398865	-0.35344143037657
ELOA	0.00439134409819869	0.0809567017516141	0.956741466340235	40.2846410064311	0.0723129010751113	0.154566423627082	0.467843528873894	0.639896489610337	0.868814217806547	0.0832163069919994	0.282473375427591
PITHD1	0.200867290122511	0.156653519352864	0.199758733733841	21.5556867739544	0.284919954584598	0.254775346072028	1.11831838903301	0.263431035821645	0.621293761418435	0.964571686700215	0.973194935344052
LYPLA2	0.105920742890138	0.0966172467514405	0.272950881491095	17.2406923579879	0.14834473483771	0.187662628743546	0.790486288244604	0.429243826871799	0.749515183686459	0.538658734599619	0.529486943194609
GALE	-0.0191917228400541	0.0902697671439968	0.831635771152216	22.5767572524961	0.00145429361634657	0.165203460013315	0.00880304574873524	0.992976276424781	0.99756111746736	-0.0225730445120063	0.0522666768749386
HMGCL	0.0495410059472521	0.0499310295208038	0.321105457585742	66.5319415543044	0.0789230313792732	0.100058396439589	0.788769700371161	0.430246621712526	0.749796675661367	0.285749483026413	0.303948483800409
FUCA1	0.284648059041856	0.103651010211735	0.00602870634317537	12.0306384832852	0.356790509046318	0.201051377373185	1.77462354999963	0.0759600660727713	0.350102582371104	1.34039698693324	1.2066892652377
PNRC2	-0.198175832409742	0.0861956369692993	0.0214969936397865	26.8190211116612	-0.328550874115488	0.155341035747056	-2.115029506115	0.034427432592349	0.233512907378695	-0.825463225440357	-1.01985995520811
SRSF10	0.0575460615638469	0.061265426181785	0.347581373739097	151.750069593086	0.0715241566573649	0.106250764928821	0.673163686918209	0.500843160452084	0.797760827217796	0.321658707413994	0.279910888597506
IFNLR1	0.200468891973738	0.0922952277179286	0.0298526740902788	21.9224563223651	0.228245372057406	0.191420035743884	1.19237973794339	0.233112381483746	0.584039206937956	0.96278454502312	0.789069548135065
STPG1	0.101541508849841	0.103081501800972	0.324594386910918	28.2563743184263	0.182419362041722	0.183439397622899	0.994439386552755	0.320009000990408	0.672115435715148	0.51901428672436	0.640189195389063
NIPAL3	-0.292744584501928	0.0892104843754512	0.00103254964798649	50.389987456299	-0.47662993630956	0.155728374335697	-3.06064927693979	0.00220857634839098	0.0467993105537267	-1.24968145721529	-1.50094183438994
SRRM1	0.0351251173992114	0.0506606939544517	0.488095811730498	224.54615312046	0.0565540122105989	0.0883434903870308	0.640160491314494	0.522068265404456	0.809104128631836	0.221082427429096	0.231275618253649
CLIC4	0.682019690569251	0.0820004987875343	9.00180781582343e-17	342.596122986642	1.00432070930188	0.141144044745461	7.11557268401282	1.11449093530732e-12	3.87982156853861e-09	3.12293389425911	3.31039684516324
SYF2	0.134528386967496	0.090609232220026	0.13762079670631	29.2719374961198	0.162128849831151	0.171946340227264	0.942903754839234	0.345730134155135	0.692260663386443	0.666987425813748	0.574269020050364
ENSG00000284602	0.0829304777296968	0.0970635819533603	0.392887086265378	14.0829668846174	0.196731482273605	0.18899764765735	1.04092026917857	0.297912553710037	0.655982338774868	0.435528584115113	0.686686665012464
RSRP1	0.00435199824764045	0.0614915315223271	0.943577668977821	485.835974914708	0.00919252275181895	0.100520092902882	0.0914496046148737	0.927135348058561	0.98200043521073	0.0830398086584354	0.0774067727053246
RHD	-0.200247992470553	0.276241821496337	0.468512723320336	21.8819153287781	-0.298371465705575	0.441817192886365	-0.675327874310033	0.499467478178628	0.796568442078358	-0.834758558808984	-0.921812558801661
TMEM50A	-0.0711833493938933	0.0709665831552709	0.315834574370596	47.3597922672257	-0.127783536079168	0.12744913897356	-1.00262376904467	0.316042423033737	0.668806803232066	-0.255798030522948	-0.367603472557901
RHCE	-0.25663269453072	0.135033946994229	0.0573668764373919	19.6155485987944	-0.402915742596316	0.235907017317865	-1.70794301575786	0.0876469164969141	0.374797480976188	-1.08769008299579	-1.26145785665199
MACO1	-0.00165984503550588	0.0434573064514515	0.969532331883013	80.870491978421	0.0245259744532144	0.0813548870767833	0.301468975429425	0.763056904226445	0.929051970914859	0.0560717724851521	0.127222362090834
LDLRAP1	-0.192887488415026	0.131415970944423	0.142168634590347	17.24531836184	-0.273074991869075	0.227654890341286	-1.19951296218455	0.230328547625202	0.581037142333504	-0.801740675561839	-0.83962892669581
MAN1C1	0.805916513152288	0.123902856697165	7.79924776599223e-11	286.292222698761	1.19379436074893	0.16110068484697	7.41023765282513	1.260732867371e-13	8.77785258907058e-10	3.67871251918453	3.92596219885333
ENSG00000233478	0.970419921731935	0.180999717837244	8.25591391409622e-08	16.1445363941928	1.44767062143442	0.362534590016555	3.99319309467357	6.51894388513186e-05	0.00428190064153119	4.41664490768195	4.7507598897663
SELENON	0.250236592139429	0.079343779291716	0.00161144312422554	63.6008497532206	0.341578261488823	0.13811237001177	2.47319093474185	0.0133912576644386	0.142849229915234	1.18603340150812	1.15726744602097
MTFR1L	0.114557786618694	0.0603799961471911	0.0577909330312723	46.9744591713287	0.145533773549957	0.119646749864611	1.21636211359388	0.223847009648139	0.574279327800464	0.577402942778649	0.520354642391355
PAQR7	-0.0010542225495507	0.064136966894588	0.986885721888939	35.28233756376	-0.0162589454294777	0.117082192704014	-0.13886779068599	0.889554623620007	0.970693675547359	0.0587884848709157	-0.00528040777227398
PAFAH2	-0.100688923285415	0.06695497981675	0.132625083043456	34.8209088063908	-0.137843426309671	0.131216045227223	-1.0505073984738	0.293484891199177	0.652006558702703	-0.388154671663401	-0.400286222061747
PDIK1L	-0.113911108249741	0.0950146537871031	0.230574854649764	24.1297656559422	-0.165792192653953	0.162646507198355	-1.01934062716614	0.308041282641212	0.662827550144497	-0.447466989968076	-0.491086669029052
CNKSR1	-0.10240383109636	0.1890372589786	0.588016632133938	10.8561960515961	-0.217636992019658	0.333331900244272	-0.652913783109776	0.51381186268415	0.804094199581567	-0.395847436378188	-0.659520971185625
CEP85	-0.259671671986771	0.160854452968465	0.106456536165626	14.204827041891	-0.428601207752429	0.28824970786672	-1.48690942629022	0.137038734309155	0.463959245138582	-1.1013223834575	-1.34490525064459
SH3BGRL3	-0.468296619223987	0.229897146893293	0.0416517285138112	19.4774058307815	-0.65877006523675	0.367770466124493	-1.79125331128071	0.0732526546921132	0.343303558656532	-2.03717597423807	-2.09268191026828
UBXN11	0.264136118323202	0.0798462289047777	0.000939446701893092	20.1820770907115	0.395018846772822	0.161369221741988	2.44791938951292	0.0143683797769293	0.148675328345451	1.24838414940043	1.33088616572428
DHDDS	-0.0759734196286292	0.076305791738015	0.319423046728124	43.8325146312829	-0.0871112862310728	0.131780398965808	-0.661033711498132	0.508590694491669	0.800463014204452	-0.277285414887252	-0.235466747098155
DHDDS-AS1	0.0539126064561773	0.15449372048137	0.727117017865926	8.3153690547957	0.0608486415076338	0.271353280465195	0.224241407376088	0.822569465313838	0.950720435300066	0.305359688267515	0.24522808595566
HMGN2	-0.0222510406915314	0.131602531229511	0.865735600532298	80.8663286868605	-0.0423918906676007	0.220637798652452	-0.192133401105838	0.847637711988504	0.958463587483468	-0.036296588290252	-0.0901815829784969
ARID1A	0.0811721264546965	0.0301487013299456	0.00709414784236389	583.881546093263	0.128223232844007	0.0522721678075568	2.45299244745443	0.0141673313178599	0.147997065717328	0.427640939917453	0.464115851241008
PIGV	-0.0223370579755746	0.0715867867750025	0.755019498015702	25.4311018632182	-0.0698780293529177	0.140705767964274	-0.49662519428955	0.619453383105321	0.859527581494836	-0.0366824461907913	-0.179479037015953
ZDHHC18	0.199150388574883	0.0968943257073712	0.0398465696657819	51.1741868198473	0.32698513042286	0.169892613633972	1.92465772012513	0.0542721931925338	0.295211050861731	0.95686997844508	1.10985702342416
SFN	1.24839842386047	0.374126802788068	0.000847390422106788	9.84619539914805	1.76219503634267	0.722711042013811	2.43831204160431	0.0147560302335855	0.150864699708281	5.66360593905369	5.77259237796993
GPN2	0.0439495720041956	0.0739666420701888	0.552391071499847	30.5986229843426	0.083694976853803	0.14538255174893	0.57568790647134	0.56482615106279	0.829543111185182	0.260667326733418	0.319451664751349
GPATCH3	0.353817869109635	0.13198585638228	0.00734627192918262	11.0847349711457	0.522745945508012	0.242069248856796	2.15948927001983	0.030812228886325	0.222078024322261	1.65068018164599	1.74584822566383
NUDC	-0.0951396295373429	0.120163241182941	0.428504601307525	61.0344175761874	-0.124032321679205	0.193697079462158	-0.640341723394114	0.521950460921741	0.809104128631836	-0.363261548625126	-0.35541646079534
SLC9A1	-0.0191595221756881	0.0959049126054321	0.84165558986256	24.493519198407	-0.0307977093856907	0.165258085213936	-0.186361286625229	0.852161449362182	0.960442407112769	-0.0224285981848941	-0.0525142015402902
WDTC1	-0.12397339198363	0.0407884372712292	0.0023703028883041	93.7648721980675	-0.169307715553233	0.075120822252522	-2.2538054094256	0.0242084123629478	0.196598646848382	-0.492604565739898	-0.50250796207098
TMEM222	0.0442195960127736	0.0872655371272537	0.612348054368846	46.9158313754982	0.0479537054199391	0.143518026218972	0.33413019035514	0.738281319347369	0.917378243737415	0.261878605352639	0.203334789272923
MAP3K6	0.191071303860685	0.0947360589599288	0.0437079922235048	26.8678821222938	0.250063298947509	0.18804140507131	1.32983104892605	0.183573943458634	0.529028800219678	0.92062867298219	0.859952015329422
WASF2	0.0764079643936421	0.0384278548815984	0.0467731695639953	346.123909630891	0.119611500764155	0.0609481037964693	1.96251389811219	0.0497026841414992	0.282571000565834	0.40626977491086	0.436137903578456
AHDC1	0.113424230667135	0.0465589531809113	0.0148448474666742	240.43592549466	0.17057120479053	0.0829875066981817	2.05538413644457	0.0398419164972254	0.249772291631277	0.5723180168306	0.601696692324888
IFI6	-0.113844734933484	0.233329629456512	0.625610933376597	16.8925329443368	-0.174672640586146	0.370703653678626	-0.471192120317149	0.637503545191606	0.868189424625243	-0.447169251336265	-0.519937625510641
FAM76A	0.0918527812324247	0.0776439430517309	0.236809164758854	39.0664822385001	0.150995270128545	0.127603720578618	1.18331400874409	0.236684722899733	0.588331804066186	0.475552415788358	0.538098049178529
STX12	0.173308331066241	0.0677600049198169	0.0105373358200974	120.78588548512	0.24698249737973	0.112736135801847	2.19080151739317	0.0284661587780641	0.214786882516686	0.840947205867349	0.849943052646561
PPP1R8	-0.123404925526357	0.0735478662612845	0.0933693816023702	35.6143020144893	-0.155019850696894	0.132840445975255	-1.16696273908754	0.243225417326583	0.598077686080287	-0.490054528544817	-0.456089293741117
RPA2	-0.0702468293008615	0.0796712623028439	0.377934462396934	36.7214127284889	-0.0818887121697038	0.146679558138624	-0.558283057359039	0.576651112421829	0.837684980911719	-0.251596971620316	-0.218499556015348
XKR8	0.191764058468707	0.116547084181049	0.0998917947797481	13.4741465893951	0.2491043365382	0.204320849840039	1.21918216732762	0.222775058754274	0.57340900058286	0.923736244229219	0.856836521274427
EYA3	-0.0059418038122171	0.0469161986228844	0.899219660744155	176.675557304313	0.00320925454206193	0.0794917449101022	0.0403721738111461	0.967796414238305	0.991608382421616	0.0368636837602542	0.0579682250041895
DNAJC8	-0.215273635677166	0.0802502225818126	0.00730675813932566	41.5065091513296	-0.330467147563154	0.148289281657978	-2.22853023406884	0.0258451775083365	0.20460153314587	-0.902160862967306	-1.02608557831491
ATP5IF1	-0.411755499881324	0.218425916464356	0.0594158407263119	33.4353433854514	-0.635487238184296	0.33688580853371	-1.88635799456867	0.059246729016575	0.30841943609934	-1.78354279055454	-2.01704024948858
SESN2	0.0734577053511008	0.119902684548602	0.5401115093872	33.3146246494272	0.127599102344495	0.201965625713331	0.631786235374574	0.527526569184621	0.811172375240309	0.393035449125479	0.46208816502318
PHACTR4	0.0778089369341598	0.0455548720464171	0.0876313917729457	312.434583714065	0.118235203041314	0.0732303286845596	1.61456605705832	0.106404700964913	0.411236597539943	0.41255428306768	0.431666563167408
RCC1	-0.0869360610643169	0.148878955462855	0.559262109178241	11.8972649178403	-0.020682218821726	0.280810037712835	-0.073651992607459	0.941287299327902	0.98589136089816	-0.326461831648009	-0.0196508166886197
SNHG3	0.290934555569428	0.149079167952745	0.0509923675609882	16.0427334291842	0.42743868073891	0.269326731181723	1.58706370831978	0.112498216365401	0.423045547633867	1.36859706763629	1.43621229634718
TRNAU1AP	0.0368808979793968	0.0588666536580685	0.530976572422201	91.5466232563683	0.049707997388545	0.107537356125759	0.462239348068166	0.643909688870194	0.871450059235023	0.2289585399571	0.209034164082471
SNHG12	0.313757703931435	0.107391658596896	0.00348215205960228	27.7824614376341	0.450272624838705	0.183322860846702	2.45617280223023	0.0140425614643577	0.146914100970083	1.47097756254046	1.51039561824224
TAF12	-0.0502739621206478	0.0633912666459353	0.427734740157583	45.6326413113148	-0.0302870101369982	0.116906490559428	-0.259070390292847	0.795580930165321	0.940944102432903	-0.162002319991557	-0.0508550327785663
TAF12-DT	-0.0458397122581709	0.181090612115783	0.800166708912547	10.676998801445	-0.0332962451067282	0.315151585840482	-0.105651523275474	0.915858843813759	0.978994398959042	-0.142111081138427	-0.0606314886305089
GMEB1	0.0992614671657704	0.0715342675351347	0.165256677221252	35.0351087681473	0.166112802075236	0.129546091457317	1.2822679573468	0.19974866428135	0.546463683716659	0.508786434181199	0.587212154641824
YTHDF2	0.0293179272755959	0.0732607786883028	0.689019632996299	78.870486697143	0.0531823038050525	0.116310515981285	0.457244156784669	0.647495563072487	0.872834047994616	0.195032428128909	0.220321552285379
EPB41	0.0956830382916374	0.0789177727949713	0.225344123835682	109.008106191832	0.148397787512796	0.130302252565847	1.1388735389498	0.254755903709406	0.611844767015087	0.492734252716043	0.529659301664791
SRSF4	0.0636455672678688	0.0471101221906502	0.17669684575087	274.512962621262	0.0991597165792538	0.0820553215228516	1.20844955255752	0.226874389235106	0.577550762941561	0.349019981272604	0.369693784994028
MECR	-0.00584021371081694	0.0532417051895405	0.912653278979115	53.937214563304	-0.0145754659848875	0.101438481349221	-0.143687738529018	0.885747053955207	0.969122529082964	0.0373193984887281	0.000188910055428036
PTPRU	-0.576491267711494	0.23624525407812	0.014678169538114	9.36350187701845	-0.886968466274353	0.410451694935604	-2.16095700716624	0.0306986606213357	0.221721394788434	-2.52251750041301	-2.83405691609847
SDC3	0.0535686886207823	0.112719622311358	0.634617087196723	95.0834499990965	0.071838265975426	0.177925839118664	0.403753981609805	0.686393639480017	0.891956096790624	0.303816935373146	0.280931372511723
PUM1	-0.0796060912944942	0.0222119977143403	0.000338471799121309	385.850487625198	-0.0999482633741015	0.0478502413846746	-2.08877239658216	0.0367282163185476	0.240597780195832	-0.293580919656205	-0.277171745735226
SNRNP40	-0.0838988672105598	0.0496348017406016	0.0909660992919637	57.534795944113	-0.102650029638276	0.104413388044591	-0.983111759522997	0.325552437255039	0.676816615224907	-0.312837532101975	-0.285949291812439
ZCCHC17	-0.0948859276615817	0.0829493453923894	0.25266425368216	94.2994526439404	-0.140395638745548	0.138513929955005	-1.0135849787177	0.310780828302991	0.664459240614027	-0.362123488126787	-0.408577895013551
PEF1	0.113726104914026	0.110452733207399	0.303180932590059	17.5614881071334	0.113282159546022	0.233750870340672	0.484627755100644	0.627940421889807	0.863559243598298	0.573672169829359	0.415575027760049
COL16A1	0.0837665823465331	0.0885430043748909	0.344120359507898	244.279712073603	0.122354920021773	0.14648580552486	0.835268097023973	0.403566775816678	0.733695818615645	0.439279197444422	0.445050772638288
ADGRB2	0.232689051042154	0.0937569286661542	0.0130708472333436	51.8338349788751	0.347087211783214	0.176168833389353	1.97019645930284	0.0488158591922584	0.279896814029343	1.10731832182697	1.17516502128026
SPOCD1	0.939113192839661	0.449363493925179	0.0366290976538943	26.7967333564801	1.3555269344146	0.788459061952626	1.71921029236144	0.0855760873856378	0.370049609023629	4.2762086126107	4.45140184785665
PTP4A2	0.514102099192348	0.137578947886503	0.000186392740394709	39.1751954402509	0.761490759068717	0.22696913885104	3.35504096690644	0.000793532320591773	0.0246101059337203	2.36968610234179	2.52148660323655
KHDRBS1	0.0908700586220026	0.0513547985160078	0.07681780001616	143.572761379938	0.137793081991825	0.097140017690836	1.41849965922772	0.156044938106853	0.491278716513212	0.471144100791115	0.495206546598634
TMEM39B	-0.00282614447787438	0.0722843412315052	0.968812572024369	26.8092707054519	-0.00927538763734919	0.149889993685399	-0.0618812998072249	0.950657359545791	0.98782954493509	0.0508399651892352	0.0174078984354526
KPNA6	0.043617806187265	0.0457340938906322	0.340222225547675	167.614854634202	0.0656812039877147	0.0817535174525038	0.803405236060618	0.42174054961493	0.74366685493072	0.259179085584962	0.260928200507533
TXLNA	0.165471555002901	0.0595193187421841	0.00543368280368273	47.82497403169	0.234768708482924	0.115139973728987	2.03898525316252	0.041451499360659	0.256538723820968	0.805792852966876	0.81026267901815
CCDC28B	-0.0942269125901833	0.110277421987448	0.392853846920428	14.0021603213131	-0.232412689147423	0.22592754030378	-1.02870455206534	0.303618530218287	0.659634076199062	-0.359167266308092	-0.70752451763658
TMEM234	0.141802474138035	0.0755040656500416	0.0603705868773463	24.4586485369789	0.247045894702868	0.149869607265398	1.64840556541517	0.0992694747375282	0.396843762108769	0.69961765862315	0.850149018992502
EIF3I	0.132693411314102	0.085534597709689	0.120819753900634	22.1458849805634	0.16914089318858	0.194900511608384	0.867831960997807	0.385486330537226	0.720534599540171	0.658756058582906	0.597049870667009
HDAC1	-0.00332912177261469	0.0502035770580533	0.947129078050641	86.951941133191	0.002675261596334	0.0928073436703529	0.0288259688353585	0.977003389347294	0.993194057282894	0.0485837004730668	0.056233379267093
MARCKSL1	0.0556107043333816	0.156287469441962	0.721972988763398	55.9537176452576	0.0370509420016896	0.243374296623647	0.152238517031998	0.878998815806849	0.966892606136031	0.312977046675144	0.167913698432597
TSSK3	0.0445760135526533	0.134031160385947	0.739451735419462	9.84345201842099	0.0609758157490878	0.246104067005321	0.247764356319108	0.804316734698971	0.945023600669718	0.26347742964921	0.245641251883075
FAM229A	-0.0324545116129834	0.154632800478462	0.833760426505642	11.6636677680922	-0.0743591953773601	0.272925364420594	-0.27245249094096	0.785274116653654	0.937224488567156	-0.0820675041213701	-0.194037528540833
BSDC1	0.0624502276211558	0.0438292761979972	0.154200015120547	114.503546343512	0.0859185470045341	0.0891229021985636	0.964045659252767	0.335023034847085	0.685127829132171	0.343657904898743	0.326675638828145
ZBTB8A	0.0202911639179314	0.0717050429730035	0.77719141083762	47.7938357695211	0.0437364008729678	0.129970593954293	0.336509971542861	0.736486333378551	0.916412491492836	0.154540008534471	0.18963353558805
ZBTB8OS	0.0500418741690726	0.0690219613986623	0.468443567505178	193.98204125158	0.0895201526156482	0.108272012953389	0.826807871893789	0.408345967571653	0.73660164765897	0.287996286824837	0.338376598908482
RBBP4	-0.072181266204171	0.0458259726224315	0.1152294524011	152.050671172356	-0.105220327629957	0.0819035780244916	-1.28468536012545	0.198902256166056	0.545402926056195	-0.260274503938837	-0.294299721438166
SYNC	-0.0152848557659822	0.063613549284411	0.810115731486686	51.2661867221792	-0.0446417747960592	0.122928785397566	-0.363151516153702	0.716491703262873	0.907425827006413	-0.00504754898334737	-0.0974910463720566
KIAA1522	-0.527728772141349	0.132882134290969	7.14499936223268e-05	22.2799661100931	-0.807339735745881	0.221570742962026	-3.64371092028268	0.000268735236900147	0.0112868443694041	-2.30377780902388	-2.57535768643091
S100PBP	0.0413471162841719	0.042639879747684	0.332205114106366	170.59381744518	0.0691295672557044	0.0745756570934272	0.926972284925362	0.35394092428209	0.697118439975686	0.248993183431359	0.27213130415018
FNDC5	-0.185879665296861	0.124072848697871	0.134094435682318	17.8629823290268	-0.320590551175069	0.233573548377043	-1.37254647798371	0.169893380458903	0.511555212749212	-0.77030485489159	-0.993998317091761
TMEM54	0.25900655789629	0.117053193536584	0.0269165929166222	13.9005665517778	0.369113356186094	0.215029538840314	1.71657046830299	0.0860576821795085	0.3711220886806	1.2253738737444	1.24672394921688
RNF19B	0.248527166054999	0.108437571335284	0.021911895277088	36.7036441037982	0.35405859117123	0.180195539370379	1.96485768964285	0.0494307109333894	0.281522556133925	1.17836522682205	1.19781376207308
ENSG00000236065	0.0503606985561258	0.127844463979449	0.693638906692963	12.8847036905525	0.0293466296844158	0.247413948777568	0.118613480886638	0.90558158455272	0.976023495735033	0.289426475071274	0.142883792161715
AZIN2	0.20607242776175	0.102354768916848	0.0440814641619774	41.6313318874377	0.327578796028187	0.180588901093546	1.81394755737784	0.0696857999982974	0.334901016623509	0.987920987992788	1.11178573475433
TRIM62	0.0435682035013387	0.123069295916381	0.723328697145511	25.9116699283832	0.112338883233666	0.202665548858252	0.55430675744617	0.579368926466595	0.838988384052343	0.25895657695236	0.412510494974577
ENSG00000284721	-0.268915233154383	0.15917549020362	0.091137796123581	10.4109681136154	-0.313428202069777	0.286115066488994	-1.09546206676898	0.273314255383914	0.631475195988219	-1.14278731861923	-0.970729150500105
ZNF362	-0.178222985754185	0.0633720566185233	0.00491843771167611	80.7177061583869	-0.245088870398468	0.110458612696376	-2.21882988040198	0.0264983003557246	0.207297096883969	-0.735958382246007	-0.748707119732681
PHC2	0.403816349007452	0.092516818670959	1.27245794825872e-05	98.0296842118446	0.594078438472574	0.155565344416993	3.81883536271516	0.00013408320943332	0.00723685539286426	1.87496427405963	1.97759449183846
ZSCAN20	-0.0907258169533624	0.114546234105463	0.428334209041003	11.4365403787322	-0.109635022640942	0.215164916912851	-0.509539492840962	0.610374123507786	0.854990410405988	-0.343461987688371	-0.308642260757572
CSMD2	0.298483068984568	0.531452441801472	0.574363732746494	11.2947040601935	0.512539109831587	0.858657578797455	0.59690745471483	0.550569169886078	0.822075454714094	1.4024583266955	1.71268807719342
SMIM12	0.0795592679818279	0.0643748669963022	0.216505151028014	108.257259171798	0.137148212911699	0.109649854224603	1.25078335836881	0.211013528041388	0.559660843316129	0.420405949983394	0.493111484512904
TMEM35B	0.0916260529042256	0.10769294665836	0.394875850085098	11.1903336529432	0.0610655879732076	0.196684486800612	0.310474857303375	0.756199876423729	0.925540522292581	0.474535353721301	0.245932905474326
ZMYM6	0.00646775107516798	0.042492008241412	0.879020518148111	116.881863884567	-0.0104382311947221	0.0954035911251708	-0.109411302778184	0.912876269248625	0.97870739426682	0.0925306912545346	0.0136300316966542
ZMYM1	-0.159960636839879	0.0609207731197403	0.0086466977624	66.9811586733129	-0.232558285245439	0.103919843966105	-2.23786214807338	0.0252300460989067	0.201565342471185	-0.6540368046309	-0.707997532817774
SFPQ	0.0192288796942847	0.0451064936597651	0.669889557568503	546.119916858318	0.0415938009217878	0.0777956729691743	0.534654426580625	0.592888840588797	0.845405525093423	0.14977479460251	0.182672618929234
ZMYM4	-0.0166851932946288	0.0281590620693547	0.553493259589094	320.506523621877	-0.00317977539580093	0.0495841165215716	-0.0641289110075716	0.948867581564184	0.987664903070808	-0.0113292085923422	0.0372114314162632
KIAA0319L	-0.0164119407113882	0.0293255322332526	0.575720366058134	439.098834486281	-0.0172187766355691	0.0553764222913864	-0.310940575845893	0.755845797278492	0.925490087775797	-0.010103447174054	-0.00839872438964031
NCDN	0.669448025239238	0.224675732002975	0.00288607334081112	30.0896599096528	0.988907985616224	0.342851254086374	2.88436449868458	0.00392204503100065	0.0690095368652142	3.06653968878661	3.26032371555164
TFAP2E	-0.00406659709542219	0.0992059841762463	0.967302712405016	36.0718484678728	-0.00629242770547501	0.181641796507845	-0.0346419592101053	0.972365242953153	0.992919672032064	0.0452755202285599	0.0270989914791766
PSMB2	-0.0591443681033685	0.0717492665810833	0.409757657135025	48.4222041701746	-0.0693605485838332	0.135049621245477	-0.513593062639974	0.607536530846134	0.853505467315619	-0.201793348823654	-0.177797836330705
AGO4	-0.0755293317911838	0.0419687187836583	0.0719146895769086	168.654892530773	-0.116582541837444	0.0814908191461738	-1.43062179346025	0.152538638019707	0.486286752386542	-0.275293317571955	-0.33121348413772
AGO1	-0.124961938923253	0.0510291025945079	0.0143318410991421	72.7646340943243	-0.140111543892373	0.101439408513663	-1.38123384141678	0.167207072622599	0.50728254727563	-0.497039007619228	-0.407654922624298
AGO3	-0.0122767915547467	0.0423470485520487	0.77188583709346	450.425838923019	-0.000774871254511192	0.070628278542204	-0.0109711190829629	0.991246489072713	0.997144123175487	0.0084460802813371	0.0450245265723329
ENSG00000271554	0.0652015327746618	0.146386598960005	0.656026064655539	9.64723327405175	0.00980550009685729	0.273943313428926	0.0357939019358518	0.971446695503184	0.992472137555528	0.355999759702493	0.0793982243574187
ADPRS	-0.0840951082692128	0.168411310900969	0.617537352985032	22.6805110897566	-0.161383490421175	0.286455658026579	-0.563380355385407	0.573175911125235	0.835231745753338	-0.313717833819632	-0.476763599153593
TRAPPC3	0.0750079620391393	0.0695634699340668	0.280914824662245	29.2762223989107	0.100265228617159	0.151216727324962	0.66305646465745	0.507294391661524	0.800237412624635	0.399989618832148	0.373285392077253
MAP7D1	0.13826863115631	0.104576284067793	0.186108346976745	35.6668846096451	0.18843554122611	0.175402373183941	1.07430439968165	0.282686273774285	0.640955567098522	0.683765481366793	0.659734664847307
THRAP3	-0.0143959999601888	0.0348036870552999	0.67914192363832	177.187959486191	-0.00380072324205733	0.0654431448303996	-0.0580767206696311	0.953687517302362	0.988181409549618	-0.00106030340915372	0.0351940850586841
STK40	0.342034348291321	0.0434515956976339	3.50084660252856e-15	117.131570762204	0.545078260992534	0.0903469620995587	6.03316645436157	1.60777651786799e-09	1.48123874431221e-06	1.59782144918904	1.81840184763163
LSM10	0.20213281249664	0.104596422364238	0.0532975552962775	13.0743459248561	0.300780974766914	0.212623880072635	1.41461521003268	0.157181346769503	0.492949149905228	0.970248590031891	1.02472449855164
OSCP1	0.154475638308861	0.090362244874851	0.0873555438659571	35.3584017317059	0.23817389893123	0.153273216207666	1.55391727807508	0.120204149771627	0.436351091128754	0.756467169445713	0.821325522039778
MRPS15	0.223527583749787	0.0790523516589243	0.00468999326167285	19.6657783942225	0.406730211290068	0.19212493633724	2.11700895804659	0.0342590875321089	0.233064630705615	1.06622164486709	1.36893425413233
ZC3H12A-DT	0.10805532272279	0.118250779505384	0.360831900128691	43.8619170540307	0.20225723366962	0.195879530203811	1.03255931571396	0.301810175766529	0.658359374972935	0.548234071718451	0.704638823988202
MEAF6	-0.197440735684657	0.0477431954453656	3.54222971352436e-05	94.1939973733693	-0.268391500518807	0.0900177234910394	-2.98154063566742	0.00286801981788776	0.0560915392754031	-0.822165715152869	-0.824413117069964
SNIP1	-0.0976243217668574	0.115468584720816	0.397852838187267	21.4061465449103	-0.147718209929552	0.201728896276909	-0.732261032781256	0.464009258553	0.774739679298625	-0.374407426315065	-0.43236759393146
DNALI1	0.0613742633693245	0.0685043679182248	0.370296816581767	31.3016631766616	0.0786484503615672	0.133561591014517	0.588855297126692	0.555958347577292	0.825052131792636	0.338831324847015	0.303056420128285
GNL2	-0.0312615532317464	0.0817009718223735	0.70199130600848	20.8724322130496	-0.0384262496923385	0.152402760569556	-0.252136178824668	0.800935806441747	0.943452772655728	-0.0767161096715828	-0.0772979383614124
C1orf109	-0.233657184047627	0.137698026829788	0.0897191353120751	12.7268531763935	-0.387203907837107	0.247518845303627	-1.56434112062107	0.11773748009932	0.432948492206853	-0.984626119311851	-1.21041296968851
C1orf122	-0.0104169185641612	0.0812727119862396	0.898012541359118	70.7196124256967	-0.0449699442376102	0.145752956956694	-0.308535381899468	0.75767498164287	0.926549622649119	0.0167891324411353	-0.0985572090644194
MTF1	0.00605519573236298	0.0869155967625927	0.944458279059603	53.171148068129	0.0123929188067009	0.142759128938531	0.0868099917591749	0.930822545334321	0.982915291103391	0.0906800429784165	0.0878042760754556
INPP5B	-0.00815888301476198	0.0489594120079853	0.867648712037039	150.234048180167	-0.0106986640662147	0.0989169601242121	-0.108158035313461	0.913870332583861	0.978860201393515	0.0269182694642959	0.0127839327724579
SF3A3	0.102963284279275	0.0511941740794471	0.0443011157004789	57.2102563794904	0.152757676135206	0.104269573546444	1.46502638247737	0.142913719943968	0.471581410004683	0.525392112859439	0.543823785018579
UTP11	-0.0464338867024616	0.0978480099227404	0.635106924053727	17.9811045320897	-0.0847267309890903	0.191940014236788	-0.44142296918123	0.658906816684152	0.877513142915724	-0.144776439690236	-0.227719761806458
POU3F1	-0.187218748868007	0.184304305564101	0.309718342616899	25.0760079676077	-0.2521980833227	0.297552492435879	-0.847575099297977	0.3966746467706	0.728527361683012	-0.776311740381592	-0.771803656558466
MIR3659HG	-0.228733109748366	0.0879178736822656	0.00927716411668236	87.9813813144162	-0.312271054270756	0.148663260568526	-2.1005260686235	0.0356825899007671	0.237969379486677	-0.962537617072499	-0.966969788241892
RRAGC	0.147014378677846	0.0707665273497213	0.0377594507461578	40.4958906586173	0.183058648368092	0.133836179426628	1.36778148593557	0.171380484566614	0.5133269310077	0.722997315001646	0.642266120125541
RRAGC-DT	0.340144445794234	0.0719022167268627	2.2379865001069e-06	443.422068651062	0.49676123971286	0.121073825610787	4.10296145518509	4.07895225054824e-05	0.00330229128423746	1.58934369012165	1.6614286533847
MYCBP	0.184097303948035	0.126979914982243	0.147110294461526	24.7336845171173	0.216250383496003	0.23434744752462	0.9227767819971	0.356123542798381	0.698272628372834	0.88934457706371	0.750100016910444
RHBDL2	0.262594640639009	0.120937425730954	0.0299064984427912	43.4728765799074	0.368453451362016	0.210228032970779	1.75263710626655	0.0796643177251628	0.358540925766933	1.24146936070922	1.24458003873998
AKIRIN1	0.257546978325734	0.0509132326553976	4.22463216901615e-07	86.806501619155	0.388852571407103	0.091912853827471	4.23066584502985	2.33000582612511e-05	0.00225314799505501	1.21882646510405	1.31085306113449
NDUFS5	0.0381735622408041	0.110992976600561	0.730900638722736	54.9912719646733	0.0434586389156385	0.199651860628385	0.217672095711287	0.827684606756422	0.952906609725407	0.234757196861427	0.188731137622954
MACF1	0.213236678878455	0.0477389533241882	7.94268786111017e-06	6694.927121217	0.322765312681633	0.0766748886397428	4.20953089606881	2.55901448812273e-05	0.00239156219779255	1.02005851623	1.09614760482928
ENSG00000226438	0.286336380104458	0.0872957642900417	0.00103780648540411	24.9615416095383	0.396340946971978	0.188256415413386	2.10532504882591	0.0352630231239849	0.236987257240101	1.34797048832774	1.33518142826075
PPIEL	-0.00829370183684323	0.0989662541604792	0.933212798928159	68.9655238845395	0.000565448310431231	0.164266985000059	0.00344225171254605	0.997253485928115	0.999190875777019	0.0263134967349536	0.0493789805069587
PABPC4	0.0891197131406274	0.0864948362430514	0.302847045124629	45.4284231315222	0.146221230825153	0.152561059899805	0.958443989057136	0.337838922508365	0.687443418636387	0.463292369128415	0.522588065759309
HEYL	-0.220352342006227	0.221530472967453	0.319891021731133	16.5533480913053	-0.344261617825458	0.354403171004068	-0.971384135334123	0.331357025693472	0.680977134947555	-0.924943016384308	-1.0709012975515
PPIE	0.0320910621663836	0.0763906742835622	0.674418714991597	77.1945273226163	0.0634967733463549	0.123494100857666	0.514168473679066	0.607134207322035	0.853375256178625	0.207472207166032	0.253831383561796
TRIT1	-0.051677218934881	0.0749735204581069	0.49065152281739	56.950202786475	-0.0643482079731644	0.129900679794374	-0.495364674573099	0.620342725669854	0.860087454178151	-0.168297074985045	-0.16151365540498
MFSD2A	0.459292989435174	0.147974568976463	0.00191010884919323	13.3809977835925	0.698398314197017	0.297450443164649	2.34794847426208	0.018877132475433	0.172369881783872	2.12382239882499	2.31651075120642
CAP1	0.132594422612785	0.0963303966739042	0.16868091782569	47.6656239593798	0.195773826063095	0.162426136724703	1.20530987198762	0.228083699998573	0.578241341967294	0.65831201326234	0.683575414559253
PPT1	0.0687026916235434	0.149693968748128	0.64626697935752	33.6650422212653	0.073111487571953	0.243873174711761	0.299793069321237	0.764335002199463	0.929308033321184	0.371705321880027	0.285067837378507
RLF	-0.0592808083806122	0.0694714847155532	0.393486651833043	206.793704171208	-0.0741799537546176	0.114266299126131	-0.649184880598393	0.5162188831341	0.805662283750241	-0.202405395106117	-0.193455205183169
ZMPSTE24-DT	-0.0119579724158915	0.13068347641536	0.927092665562139	16.7225178842909	-0.0309052920319678	0.234834988959639	-0.131604290182156	0.895297291970128	0.972467848216944	0.00987624498531143	-0.0528637179464009
ZMPSTE24	-0.216223116161407	0.138978683999735	0.119755521919977	68.0553877054968	-0.256582139773068	0.203318151381946	-1.26197360161446	0.206958285563759	0.555599407456208	-0.906420059829045	-0.786046656779644
COL9A2	-0.212623991611109	0.100710988210916	0.0347526054482869	57.0555682670281	-0.314567185200613	0.170954279941921	-1.84006615866816	0.0657585249155931	0.325751497491865	-0.890275041322541	-0.97442949906269
SMAP2	-0.234581478786756	0.150890536036379	0.120030227402397	23.6379631290825	-0.303142982114922	0.24424150822584	-1.24116078514639	0.214546358193629	0.563031355839671	-0.988772337499124	-0.937314345798036
EXO5-DT	0.0422446340821144	0.0761865742892718	0.57924408183556	59.5320225442021	0.0729645829882122	0.124906497626598	0.584153621906334	0.559116961115785	0.826332379912684	0.253019285127811	0.28459057116572
ZNF684	-0.0223522032230707	0.0641136141624152	0.727363894547987	37.8278978727695	-0.0203612345207784	0.128601144611952	-0.158328563732597	0.874197901403825	0.965465341455072	-0.0367503850180512	-0.0186079972082711
NFYC	-0.076859861803874	0.0412139217750762	0.0621953575297579	177.909658695517	-0.100300202957792	0.0797489305148615	-1.25769966205504	0.208500394533057	0.557240671719231	-0.281261833353539	-0.278315133286252
KCNQ4	-0.445516397309208	0.26164366189485	0.0886129658324028	10.121078429863	-0.650229017489089	0.414294517337354	-1.56948496849071	0.116534979262082	0.430323411886633	-1.93498803957327	-2.0649336031157
CTPS1	0.432357640394702	0.206502398257145	0.0362851723366925	11.7557708352548	0.637292794616037	0.339191402541803	1.87885892696674	0.0602637583844771	0.310689683637113	2.00299531916711	2.11799005724178
SLFNL1-AS1	-0.121409361870057	0.127877414587441	0.342407094344801	9.85339933451901	-0.151899065171838	0.264257344451412	-0.574814923260409	0.565416472888296	0.83000467899742	-0.481102792723615	-0.445950430469888
SCMH1	0.0360502961319604	0.0443707904042632	0.416517339556859	538.063052602945	0.0638330875499726	0.0835000615701521	0.764467550677716	0.44458866692104	0.759526093347502	0.22523261105106	0.254924007101375
HIVEP3	0.27360682285958	0.0889376913235092	0.00209525186814033	276.105614547626	0.414238567758776	0.151014447436993	2.74303932364887	0.00608733952096343	0.089604865570207	1.29086800842575	1.39332753557275
FOXJ3	0.0739456919364027	0.030075278401132	0.0139446186044518	341.279723459336	0.138759758375023	0.0569699203685666	2.43566705863933	0.0148643590238914	0.151195178530086	0.395224468244024	0.498347101948587
ZMYND12	-0.0641544871060468	0.114088124091801	0.573895308381187	14.4326562932566	-0.067331559032534	0.204921117898699	-0.328573061297756	0.742478412462596	0.919922759457394	-0.224267831961872	-0.171206019150636
PPCS	-0.0632619564337713	0.0817439099311225	0.438987436918837	21.9804931717965	-0.117570148076127	0.1525613122819	-0.770641955798616	0.440919185366538	0.757950937625479	-0.220264101604634	-0.334422036772761
CCDC30	-0.12092440248402	0.07066540679369	0.0870396068792602	209.332918196917	-0.169817621068518	0.118983205447618	-1.4272402599145	0.15351065356902	0.487194792827204	-0.478927353070707	-0.504164552137556
PPIH	0.0801188306199997	0.11412645015513	0.482667892580786	25.0765695967441	0.115263604542016	0.198491965959898	0.58069657371071	0.561444971343788	0.82731441544574	0.422916046264469	0.422012381347005
YBX1	-0.00831426948514265	0.0976429160787683	0.93214234243411	52.7266448498896	-0.0229379412298704	0.165942658662692	-0.138228116957532	0.89006013427176	0.970703675079914	0.0262212340033396	-0.0269792475885967
P3H1	0.126705918068276	0.0884375962379139	0.151939147874325	25.2902018234587	0.172748790352123	0.167536390557702	1.03111204543126	0.302488279797826	0.659161011583591	0.631897252250849	0.608771270854276
C1orf50	0.0348306814458275	0.0937992509934728	0.710390123771838	19.1710878041945	0.103680715730465	0.170034786215642	0.609761790737191	0.542019615839216	0.818170531226134	0.219761641262924	0.38438168708645
SVBP	-0.220944782525806	0.162326343434334	0.173477424854444	12.9835637799785	-0.283853911551292	0.28336900313757	-1.00171122602808	0.316483083220452	0.669315830967457	-0.927600596865039	-0.874647671813701
ERMAP	0.10270326606933	0.0497033065081112	0.0387976481269794	59.8964719060251	0.188545392696978	0.102231936515289	1.84429053311321	0.0651408104217758	0.323727974704935	0.524225718434097	0.660091552250921
ZNF691	0.0442262896455887	0.117884139637077	0.707535951544708	11.0041826859748	0.0518623796677959	0.221873797299815	0.233747203585807	0.815181239522991	0.948455344687546	0.261908631772721	0.216033359377345
SLC2A1	-0.0557813594680842	0.139897565045283	0.690092142631445	54.0729798232513	-0.12072637442587	0.229347594186932	-0.526390411261393	0.598616976573561	0.848507878541006	-0.186707503392243	-0.344676040822758
SLC2A1-DT	-0.302610282159889	0.142255348282995	0.0334007221592197	58.8797916369685	-0.435425855904818	0.232221438882214	-1.87504589585146	0.0607864097927961	0.313036522324218	-1.29393718358468	-1.36707728840103
EBNA1BP2	0.145975320121441	0.156373456977692	0.350559566758391	10.835949149651	0.217624095425847	0.292216945796824	0.744734686184693	0.456432125915981	0.768910882334869	0.718336287191114	0.754562956551416
ELOVL1	0.229737848672314	0.105408463641949	0.0292944727443237	25.451633710621	0.2922453846546	0.203827776760737	1.43378586225591	0.151633380680951	0.484714934432591	1.0940797644468	0.996993922261412
MED8	0.0854251643403015	0.123827842180784	0.490275684953957	16.6378705939458	0.105624734760638	0.217974585749071	0.484573623102244	0.627978827947976	0.863559243598298	0.446719294781905	0.390697450532974
SZT2	-0.119998145642087	0.0423426217581178	0.0045972200815809	85.2005039466496	-0.172728902690303	0.0830279111663063	-2.08037153125922	0.0374914683877831	0.242371725765961	-0.474772333246918	-0.513622775418307
PTPRF	-0.0713788663977187	0.0606149515498871	0.238964667728063	298.925023636768	-0.106892811841601	0.101805822399962	-1.04996756886511	0.293733023683095	0.652245631444282	-0.256675084262262	-0.299733317758389
KDM4A	-0.0449393467301718	0.0575677123911331	0.435017450044912	68.9909449773648	-0.050815805209046	0.107813115060288	-0.471332315930489	0.637403441827509	0.868143274953339	-0.138072205042583	-0.117549345696729
KDM4A-AS1	-0.0962173628151017	0.131838478184061	0.465504833071382	16.8595223075445	-0.155428042360692	0.247674448737199	-0.627549766046368	0.530298925231761	0.812545393249589	-0.368096064205603	-0.457415434046012
ST3GAL3	-0.0991901558980172	0.0410598763254529	0.015703091071907	344.183666418479	-0.116320673503191	0.0715911441100778	-1.62479137537371	0.104207019378837	0.407607512598399	-0.381431473600006	-0.33036272165669
LINC02918	-0.113814670765461	0.135451694650753	0.400762500256469	8.5384938161162	-0.195146244343851	0.257921922851216	-0.756609760762452	0.44928369186239	0.763239649772329	-0.447034388943391	-0.586452631909534
ENSG00000288573	-0.0443827764581574	0.163331414773922	0.785826190129166	10.914762381102	-0.087413908879411	0.275201418737365	-0.317636112780484	0.750760977650301	0.923298155400872	-0.135575531972157	-0.23644991291639
IPO13	0.0402031015899642	0.095953002928342	0.675225322799924	28.6950010940458	0.0445711414133394	0.17490462741934	0.25483111608293	0.798853541308134	0.942451123799513	0.243861341464911	0.192345455435738
DPH2	-0.0754087120282561	0.132681193195722	0.569800630021965	9.71873192495842	-0.13792294898543	0.259680331180375	-0.531125897593022	0.595331539111645	0.84643574455071	-0.27475223924096	-0.400544576738801
ATP6V0B	0.128534235733742	0.240523768059913	0.593069609954846	34.3820005571102	0.142880455999624	0.394625559751525	0.362065893779379	0.717302789827581	0.907564870963425	0.640098752958086	0.511734497353515
B4GALT2	0.0362397981675865	0.0936672195528655	0.69883062906396	27.887133105043	0.0388535648241101	0.17091599332033	0.227325506930711	0.82017064058124	0.94976101206601	0.226082682736395	0.173770091375778
CCDC24	0.0576257570796841	0.0743097905727414	0.438056073578628	75.7648554794962	0.0834911731202867	0.132426458709906	0.630471991274664	0.528385822329352	0.811405233518837	0.322016207011492	0.3187895435733
SLC6A9	0.506908560934823	0.190580457353197	0.00781838240052851	21.1787853099829	0.734020477797751	0.300461616728742	2.44297586423636	0.014566711430026	0.149838930055553	2.33741719731449	2.43224066704761
ENSG00000230615	0.320897010997524	0.186599432569033	0.0854850709228005	10.5918415720898	0.489848411175324	0.318804017892937	1.53651893854057	0.124411156571415	0.44333061433056	1.50300319630078	1.63897013363164
DMAP1	0.013876331758222	0.0819203981598415	0.865491467927204	33.7298859467191	0.00682955650222479	0.148612654029861	0.0459554170996267	0.963345784340031	0.990225883733294	0.125764237513699	0.0697299261143586
ERI3	0.13005322909578	0.0549585261225469	0.0179625796905746	414.109152997432	0.202498158338854	0.0871705055448606	2.32301232020092	0.0201784905976407	0.17885772219742	0.646912681067169	0.705421544319485
RNF220	-0.297713611362554	0.142403591544212	0.0365609981574236	309.716779263493	-0.415748129328836	0.220015432211802	-1.88963167333011	0.058807238042085	0.307506868094643	-1.27197160847373	-1.30314794188212
TMEM53	0.223710820420741	0.0678663636183399	0.000979523055276279	31.6311587682858	0.338158403020936	0.120473967465829	2.80690019706417	0.00500207365364373	0.0795870519730644	1.06704361126538	1.14615694927761
ARMH1	-0.00142203779662086	0.0673310925079486	0.983149870066627	356.140137011688	0.0312134165828347	0.109795059531013	0.284287988149578	0.776189690627297	0.934339682052654	0.057138532531692	0.148948642491104
ENSG00000225721	-0.216798151590693	0.144707609823421	0.134086302491363	9.44101440252276	-0.348424849777337	0.270841186049093	-1.28645445273667	0.198284504967291	0.544432972486726	-0.908999564238513	-1.08442687923202
RPS8	-0.0698301317164847	0.203546291741916	0.731547627521156	56.9335377578918	-0.117190115040168	0.316393397344485	-0.3703936808535	0.711089181488309	0.904606876193628	-0.249727742001458	-0.333187378716575
PLK3	0.35610769865803	0.132371957515315	0.0071408143548367	17.620884157161	0.543848411921365	0.260478125641075	2.08788515574148	0.0368081955254468	0.240612891301297	1.66095194076933	1.8144062921932
BTBD19	0.285782341481972	0.1297353978181	0.0276081920687932	12.6098892601258	0.419293241904506	0.256008233582357	1.63781155018837	0.101461011400344	0.401490361963568	1.34548517177691	1.40974925043674
PTCH2	-0.16814529862549	0.0987240538765475	0.0885335079725048	149.256758800344	-0.266752135043065	0.162349959030339	-1.64306869331095	0.100368721362164	0.399096072235331	-0.690751709645011	-0.819087117485348
EIF2B3	-0.0930345674066467	0.0604645839653564	0.123886794620777	131.060995504909	-0.109646502681328	0.0999855323221407	-1.09662368279504	0.27280593033272	0.631026029570683	-0.353818622551726	-0.308679557316049
HECTD3	-0.0472534317763761	0.0862672034933396	0.583859028926809	18.3249192937183	-0.0908416551570599	0.165482256464498	-0.548951030145933	0.583039056560455	0.841074817886418	-0.148452769920088	-0.247586035715768
UROD	0.0756046423366328	0.130851120458179	0.563405012470333	19.0416454164391	0.0846454656008888	0.222226690572308	0.380896936290139	0.703279725925494	0.900980906631038	0.402666218185927	0.322539629422478
ZSWIM5	-0.120611207615755	0.0479942765323645	0.0119698088962182	435.478747370515	-0.175362350304195	0.0864699408211922	-2.02801515346032	0.0425587014490437	0.260660755625674	-0.477522417822257	-0.522178366654814
MUTYH	0.0948984160603421	0.058013853621222	0.101883782204717	53.7062808142042	0.126467831068502	0.118155218293093	1.07035332755926	0.284460299019479	0.64264983063398	0.489214580010127	0.458412870871155
TOE1	0.0557015282703185	0.125975658488312	0.658372675934478	8.3475917766652	0.0592483910090726	0.238666987594638	0.248247114551521	0.803943214833625	0.945023600669718	0.313384466346841	0.24002916380149
TESK2	-0.0465388405117656	0.0736269777921175	0.527328387650359	355.345113039417	-0.0650306639422896	0.128393478101369	-0.506495072054568	0.612509148273198	0.855828806913936	-0.145247243400933	-0.163730830441213
CCDC163	0.374630116602344	0.219679342774763	0.0881292105100645	12.7360010494445	0.535389882184518	0.345985696650457	1.54743357129417	0.121758731232152	0.438677964400443	1.74404014077935	1.78692607101524
MMACHC	-0.143852221964398	0.173779768616231	0.407792479023195	9.93968572534431	-0.226189236275319	0.307716268084766	-0.735057778008056	0.462304306894828	0.773503365354238	-0.581777383585434	-0.68730565375164
AKR1A1	-0.186046762196585	0.149127141108618	0.212188042856631	26.1574784145016	-0.297133850298363	0.230639450631264	-1.28830453543443	0.197639974960997	0.543685628473308	-0.771054421209931	-0.917791771953176
NASP	0.00484076177693945	0.0432667855744097	0.910917202133717	253.607104627748	0.0208966484110607	0.0736586213808967	0.283695893560129	0.776643441960737	0.934401238059726	0.0852323130065227	0.11543134338331
GPBP1L1	-0.0877169917447152	0.0282832825344501	0.00192625873203671	281.920911413073	-0.123937056558859	0.0609615399765573	-2.03303683939938	0.0420488012499897	0.258892593129806	-0.329964944727628	-0.35510696178557
TMEM69	-0.0740744103726342	0.0766132591639017	0.33361327720941	23.1895670194446	-0.094650451655437	0.149911383523776	-0.631376013152634	0.527794696064933	0.811270059201226	-0.26876680455477	-0.25996012121922
IPP	0.0300247158881023	0.077165072769698	0.697204224210068	46.6037232294961	0.0537736758640252	0.129403619326615	0.41555001431838	0.677739310060707	0.887681958312075	0.198202953369041	0.222242812301554
MAST2	-0.112326318073077	0.063669095262173	0.0776948758396465	158.612228595216	-0.146073471715993	0.113325252868132	-1.28897547562472	0.197406612674042	0.543473128012265	-0.440357909308712	-0.427024139301092
PIK3R3	-0.246205207531567	0.168238920995808	0.143350854544575	39.8136900253069	-0.350972556137841	0.281429077716491	-1.24710836202721	0.212357767263276	0.561009658345878	-1.04091427176033	-1.09270391276636
POMGNT1	0.0679387037430094	0.0580866238080331	0.242157898045592	65.2527196948106	0.0899328739897344	0.107046092351846	0.840132245968751	0.40083424196173	0.731808428536698	0.368278211120845	0.339717455416364
LURAP1	0.190880477515368	0.206411279383964	0.355091813193253	16.0640005781392	0.298237609179764	0.328417931029837	0.908103915777575	0.363823321827356	0.70599773640551	0.919772660684306	1.01646156739862
LRRC41	0.0701399479456018	0.0540146155359148	0.194103054151803	89.5581258781775	0.0909134137121489	0.100956247480821	0.900522909485322	0.36784203917493	0.708898931761639	0.378152592485402	0.342903050228231
UQCRH	0.0290338146472948	0.0923207738398874	0.753150107282936	75.4859348528925	0.0339519914119502	0.147285369312317	0.230518425356666	0.817688947609493	0.949311915157696	0.193757950522549	0.157845772885841
NSUN4	0.177708045110694	0.0564665654169084	0.00164877411325862	43.9614423184019	0.287291183498403	0.105732138059099	2.71716044688154	0.00658446793501734	0.093410626647804	0.860683523318528	0.980898625824806
FAAH	-0.21343549295452	0.350598853070847	0.54267419888949	12.9577836521925	-0.314475522834622	0.510935217857626	-0.615490010951353	0.538231164112601	0.815901258465923	-0.893915288839494	-0.974131704745063
MKNK1	0.0952355148286972	0.0463395778182549	0.0398629946364141	156.746636954966	0.132713869316122	0.0875688674090266	1.51553712229973	0.129636436727174	0.451514672297636	0.490726743809283	0.478705110523973
MOB3C	0.0623491672480004	0.0993425919903519	0.53025442297387	13.4283376637016	0.0394909845300119	0.18580062287301	0.212544952322378	0.831681911916077	0.953662694094648	0.343204566434884	0.175840951802628
ATPAF1	-0.0991613943722558	0.0400733193723412	0.0133423141559216	132.26990354109	-0.119778061055847	0.0773307365295907	-1.54890624906971	0.121404258516658	0.438581551177265	-0.381302454623529	-0.341595143555146
EFCAB14	-0.0526373423788503	0.0563705535383792	0.350420620089756	99.3696738288585	-0.0835146508140767	0.0991040595026963	-0.842696567962532	0.399398167132168	0.731039565479456	-0.172604014229514	-0.223781934272472
CYP4A22-AS1	-0.0336362934213849	0.164505513879698	0.837986941020466	23.6263620940984	-0.0399857133504454	0.267284286053632	-0.149599940725367	0.881080254951556	0.9675138041322	-0.0873687624970245	-0.0823643515061321
STIL	-0.303903779339158	0.11314806251753	0.00723358857510415	14.8591697627443	-0.459481904446416	0.215778962624518	-2.12941010957574	0.0332203447720975	0.229574839181865	-1.29973957680713	-1.44523100484552
CMPK1	0.0639121106786784	0.0562029464483193	0.255468667783827	61.8838616202503	0.109794164580423	0.106539538694485	1.0305485261699	0.302752585031559	0.659341530585621	0.350215646562918	0.40424316795648
SPATA6	-0.151367338693991	0.0465594371129546	0.00114977196743296	485.887880552079	-0.197870699915546	0.0838605879058335	-2.3595195890796	0.0182986147428679	0.169970232309903	-0.615488831183922	-0.595303891410766
AGBL4	-0.0274472425944088	0.0777760823904554	0.724162802402665	774.097771061962	-0.00418097116352123	0.124269888694816	-0.0336442818725695	0.97316081041184	0.992919672032064	-0.059605805493789	0.0339587288786653
BEND5	0.026860989010322	0.123912822414293	0.828385035918082	9.80717035091773	-0.0409132222385662	0.226154836589688	-0.180908013534085	0.856439778749303	0.961314904247818	0.184011049677614	-0.0853776588045685
FAF1	-0.0367311836768158	0.0154874869903752	0.0177079745676928	747.393987060877	-0.0375689421123561	0.0392512036289694	-0.957141148268591	0.338496016927373	0.68801007673532	-0.101251877613279	-0.0745127023158582
RNF11	0.0579125236796542	0.0447499214072712	0.195618144548732	71.2492747131178	0.07446128850125	0.0997477610191584	0.746495838507576	0.45536794452784	0.76793354627647	0.323302589852336	0.289453094537528
EPS15	-0.15413467839377	0.0322254745548676	1.72691895408691e-06	714.452859196118	-0.220145391303788	0.0618791335932704	-3.55766764206489	0.000374162309133118	0.0147181077815781	-0.627902614047592	-0.667670303194266
EPS15-AS1	-0.340983137048596	0.130513475802791	0.00898490888676551	24.6617655396936	-0.467483544805133	0.217206051129066	-2.15225838495332	0.0313770094866768	0.224294074487666	-1.46607083544016	-1.47122687572201
OSBPL9	-0.0557736402108781	0.0407767822321052	0.171381157076944	373.887593979418	-0.0683425103499107	0.0814811022154556	-0.838752894741123	0.401607989198041	0.732064501198104	-0.186672876207575	-0.174490415690692
NRDC	0.0607574177551041	0.0203570004582077	0.00283953283124535	361.48819834933	0.109008736128194	0.0454075184040307	2.40067592239345	0.0163648224645798	0.159803753730206	0.336064267547923	0.401691454093883
TXNDC12	-0.0862390310462067	0.0655784455433154	0.188492605835804	41.3644531979415	-0.112422487981875	0.133842299657832	-0.839962315869372	0.400929515880891	0.731808428536698	-0.323335081688482	-0.31769822751277
BTF3L4	0.052327947758132	0.0491522814872579	0.287053029550228	60.72480376686	0.0932224799574782	0.101740616780539	0.916275946690644	0.35952218053393	0.70175867170381	0.298251197397336	0.350404785530974
ZFYVE9	-0.140780284662126	0.033056330361298	2.05527672098321e-05	242.424628091167	-0.186152486801417	0.0607036634164564	-3.06657747365791	0.00216524688632005	0.0464577240246637	-0.567997231244807	-0.557233553159906
CC2D1B	0.164259475649544	0.0763879201101292	0.0315288732907082	24.7457429011243	0.228366791308294	0.14854569652714	1.53735043590826	0.124207516780336	0.442916689159074	0.800355685311845	0.78946401714723
PRPF38A	-0.0669163151939177	0.0523467467641481	0.201133778285846	52.6120721986692	-0.0655250263243102	0.107797383688194	-0.607853586816563	0.543284584812548	0.818906258924236	-0.236656890736391	-0.165336923701229
TUT4	-0.102053773096076	0.0344595558226456	0.00306092610168904	681.303035579996	-0.134513014313334	0.0614561757657065	-2.18876317371498	0.0286140576553289	0.21537878532457	-0.394277139820247	-0.389466320598919
GPX7	0.0588575974010507	0.120542634238683	0.625357166358095	10.9920201947154	0.0255649414181188	0.245016575968761	0.104339640357142	0.916899821118298	0.979278264233187	0.327542018776988	0.13059777636263
ZYG11B	-0.0179698767914687	0.0474763791955084	0.705058141446643	120.791303225434	-0.0226958595360046	0.0838662287266394	-0.270619770086257	0.786683488704435	0.937779055865446	-0.0170920652375118	-0.0261927682952052
ECHDC2	-0.0784868785897518	0.0411173797274379	0.0562815441435721	791.926016999392	-0.103121173690421	0.0756615238960579	-1.36292752749847	0.172905352150253	0.514498030813497	-0.288560334906149	-0.287479952951244
SCP2	-0.134784928695452	0.0289173643953317	3.14618920023213e-06	213.955849846289	-0.192202268682499	0.0571285843005889	-3.36438003909223	0.000767158262214821	0.0242303237604196	-0.541103154176258	-0.57688819165415
PODN	0.104258197478255	0.1671829338513	0.53287883769131	8.30169900437743	0.255760152472436	0.327274143377419	0.781485973297587	0.434516723356744	0.752942430654886	0.531200858088919	0.87846005393115
CPT2	0.0217976154732635	0.0886062083051953	0.805677967105622	21.8293282603627	0.00672333525931138	0.170135003166798	0.0395176485389071	0.968477683007427	0.991736215321367	0.161297676378439	0.069384832659601
ENSG00000236723	0.00788384315554223	0.126460949782101	0.95029039025091	13.4382573557691	0.0236400649583565	0.233504318286431	0.101240375903276	0.919359646019068	0.980150064297975	0.0988830229188168	0.124344203637799
CZIB	-0.117267425121594	0.100092792293166	0.241362866228303	44.7253433909906	-0.20108253275175	0.181352092939277	-1.1087963171127	0.26751805962447	0.625530559906257	-0.462522817365119	-0.605738550798557
MAGOH	-0.116613288659908	0.0595484938134012	0.0501958582251114	41.3430032074424	-0.155722449132871	0.119813233933445	-1.2997099236915	0.193700407854919	0.53838401421493	-0.45958848010279	-0.458371907980306
LRP8	-0.161571489844071	0.0965683938229823	0.094301680179069	82.2225862387122	-0.205131548532729	0.16462363063446	-1.24606381077948	0.21274096949933	0.561489385951131	-0.661262798397016	-0.618893064960709
NDC1	-0.0301630762728176	0.0805224088035671	0.70796368238662	32.9563679965282	-0.0359075986242971	0.141049704074947	-0.254574079823787	0.799052081011916	0.942451123799513	-0.0717885417080333	-0.0691153001756796
YIPF1	0.223747586412296	0.0495923780548564	6.42999886930374e-06	55.7141033718012	0.282683401084553	0.0988254568795314	2.86043100644751	0.00423065596501007	0.072019418475263	1.0672085368204	0.965928780732118
IFT25	0.095105637001237	0.067415949297021	0.158324526667153	66.785582284928	0.140512276173393	0.122062269187652	1.15115241678308	0.249669536936856	0.608077205497814	0.490144135483668	0.504040712802459
LRRC42	0.0622680083482439	0.0761224452970353	0.413358326738963	22.1316988613096	0.100036853517129	0.147229539311064	0.679461838875773	0.49684527923832	0.793960352696076	0.342840502363129	0.372543443008606
TMEM59	0.0868368037733938	0.0812612224915604	0.285244060407321	123.15400124612	0.115199060606048	0.13323327216974	0.864641832554285	0.387235404600566	0.722144503691293	0.453051652679855	0.421802689865002
TCEANC2	-0.0791694119773958	0.0745278632129397	0.288108874625671	35.8491157057801	-0.116344075105087	0.133082843085726	-0.87422294570415	0.381996852442069	0.717855083705238	-0.291622055616511	-0.330438749195284
CYB5RL	-0.11815447517385	0.107044096561229	0.269683141902559	15.5114413339511	-0.155960890374383	0.200726539198744	-0.776981912790129	0.437169441612739	0.754721606057202	-0.466501962657184	-0.459146560107631
MRPL37	0.277686802997503	0.11928203305137	0.0199128915924234	14.3751617347243	0.43889550779221	0.219424783541241	2.00020936882783	0.045477660578539	0.270996251010897	1.30917005769144	1.47343343893545
SSBP3	-0.167140174453974	0.0623088006254259	0.00730853137016931	207.252394259189	-0.234665887600841	0.110149329305567	-2.13043410323317	0.0331357907771418	0.22931754066208	-0.686242905316714	-0.714844748667751
ACOT11	-0.00540666213682991	0.0685501120765016	0.937134693392094	796.790912431885	0.00418129193884756	0.119960315354567	0.0348556264335327	0.97219486407024	0.992919672032064	0.0392642320413665	0.0611261973100093
FAM151A	-0.394850773460498	0.143157386549077	0.00581279920880016	12.4311240328618	-0.630388831451948	0.301639012491148	-2.08987831595705	0.036628731915541	0.240252045183188	-1.70771126066514	-2.00047645542283
MROH7	0.0912574211943774	0.0730278505902375	0.211436599282922	598.106939425136	0.139990381400781	0.130256506762837	1.07472850976779	0.282496295655464	0.640931707422028	0.472881738878466	0.502345171824395
TTC4	0.0398878258383901	0.0851147526327199	0.639329935940706	96.7048974445454	0.0514796057655379	0.146424061186396	0.351578868585028	0.725154115082505	0.910593706793772	0.242447071752185	0.214789796746197
TTC22	-0.203282022491437	0.708448080788969	0.774158337575335	15.6961728805792	-1.22028464377152	0.992197726027822	-1.2298805084515	0.218741854239811	0.569342115941939	-0.848368665975849	-3.91694041533271
DHCR24	0.469088541406181	0.633346158549385	0.458905004122769	9.85449644964524	0.654078778657741	1.07650596985996	0.607594195453303	0.543456651558246	0.818906258924236	2.16776346439334	2.17252465941339
USP24	-0.1565592582276	0.0509012987757821	0.00209979511605532	370.618509893174	-0.214133006402398	0.0941294727378913	-2.27487735959877	0.0229132878616703	0.192148509834499	-0.638778838457341	-0.648137160669806
ENSG00000234810	0.324306545228464	0.168365007728355	0.0540780215111743	13.3421549066201	0.557099170936598	0.28084784238804	1.98363343723635	0.0472967188315086	0.275831609043869	1.51829774709717	1.85745559270321
ENSG00000260971	0.111719495153121	0.118833403343287	0.347148086914703	159.154090703606	0.165840656597289	0.1873601071157	0.88514390363194	0.376079022910775	0.714151309402812	0.564670883190789	0.58632800359439
PLPP3	0.0820871265565498	0.0627740604621613	0.190988663527417	1510.33125653285	0.102634147343539	0.0983670387777359	1.04337945534219	0.296772584824377	0.655098364629261	0.431745464051426	0.380981577180196
PRKAA2	0.234076055344904	0.0961435919189051	0.014906174780279	80.1264129156869	0.344415658319227	0.165535524288515	2.08061477921161	0.0374691800388096	0.2423688348023	1.11354017100822	1.16648563108325
DAB1	0.865306460316479	0.331756122626358	0.00910036134984958	97.5470413825751	1.32483559356376	0.490965979717837	2.69842646597459	0.0069668127485795	0.097109977501471	3.9451250266335	4.35169127627169
OMA1	-0.213214893871828	0.0830886251541902	0.0102844986843022	35.0092578106288	-0.284131865219749	0.154522125145203	-1.83877787697233	0.0659478634732735	0.326457162767626	-0.892925721453645	-0.875550692613303
MYSM1	0.0118660537482732	0.0379655574031925	0.754624195809665	148.4863682087	0.0317701849383759	0.074767380849009	0.424920394129294	0.670894707107263	0.884427605459495	0.116746495776711	0.150757481382869
JUN	0.465779721306596	0.148827101728275	0.00175002755292475	255.741927730802	0.678514291356162	0.231645615032906	2.92910483653997	0.00339939746743005	0.0631154796452846	2.15292069888303	2.25191118572945
LINC01135	-0.26410009811579	0.0669747552797276	8.0375297968499e-05	106.528111092511	-0.318657363478047	0.11204449974648	-2.84402504539772	0.00445475461024053	0.0742015047220088	-1.12118749810094	-0.98771774267216
LINC01358	-0.556029352573322	0.141850131192905	8.86089820524609e-05	25.4459750303126	-0.771096954502686	0.243954548881611	-3.16082220248696	0.00157324498139096	0.0371942892459577	-2.4307290685409	-2.45761149700407
FGGY	-0.0659682223645427	0.0480775919517677	0.170026104430827	426.797349094292	-0.0855034230998766	0.0868789510941631	-0.984167304312922	0.325033258844347	0.67609691296269	-0.232403918642142	-0.230243092888289
CYP2J2	-0.203959936064799	0.0896205894237589	0.022857048268492	111.400496879363	-0.292766892519846	0.142328297761675	-2.05698302532976	0.03968785871331	0.249650753105861	-0.851409663039102	-0.90360432219986
C1orf87	0.16485496136357	0.207136394900441	0.426103899056343	34.1963986109036	0.248182154544326	0.305432724192893	0.812559149318884	0.416470860919355	0.739808232976402	0.803026925981334	0.853840520084338
LINC01748	0.0107718388216004	0.0516824970825161	0.834898431364074	749.695556704737	0.0388795380462666	0.0950985277078751	0.408834279387555	0.682661281624523	0.890362525128549	0.111838046515137	0.173854473639808
ENSG00000231252	-0.0339575639854054	0.0390171657255228	0.384123531405531	576.509739205101	-0.025509286398351	0.0681363312211438	-0.37438596914703	0.708117180206567	0.902979096554619	-0.0888099238486856	-0.0353330793008514
NFIA	-0.055277251114101	0.0296045846545155	0.0618756881836724	4240.25189496967	-0.06615096278922	0.0457427182435249	-1.44615285950096	0.148134332370578	0.479825675333867	-0.184446164949908	-0.167370477171419
NFIA-AS2	-0.0852441370729414	0.0563609930727107	0.130415124286832	82.3919039914476	-0.111706289940505	0.0978273207156914	-1.14187211837426	0.253507179600591	0.610472593501146	-0.318872168169958	-0.315371430634781
TM2D1	-0.0224065321019105	0.0357461952260976	0.530775361111471	163.409497508973	-0.0319070747044185	0.0680680442682033	-0.468752629041279	0.639246463612772	0.868746270393546	-0.0369940944929659	-0.0561183272304789
PATJ-DT	0.0858079433208412	0.0660289926373874	0.193755422925016	32.3538957182268	0.0667248119890921	0.13626393676117	0.489673302966733	0.624365096238944	0.861804264454761	0.44843637170946	0.264318692660798
PATJ	-0.0676660842863803	0.0574624256974265	0.238967689336827	236.496028708159	-0.0858156649977851	0.0919538589595308	-0.933247021591045	0.350692441792484	0.693860791696553	-0.240020218596886	-0.231257509894849
USP1	-0.0427442668875424	0.0797655315517831	0.592045700293034	22.3986518187504	-0.0940679383847605	0.154001391228151	-0.610825250568028	0.541315274996687	0.81801729239853	-0.128225475876301	-0.258067641791317
DOCK7	-0.0419949347311586	0.0359005950017866	0.242099193856874	1361.1655405604	-0.0514767980107261	0.0600336819649887	-0.857465281585545	0.391187794285626	0.723996581828582	-0.124864108031631	-0.119696790814535
DOCK7-DT	-0.105786305269478	0.090864563453995	0.244335031201355	152.052391182485	-0.122551496632004	0.143512138482041	-0.85394516399977	0.393135373531574	0.725636634252523	-0.411020600673995	-0.350605530162127
ATG4C	-0.261304996999184	0.0796136332659812	0.00103013691322807	151.281162067557	-0.408359452683396	0.139269807519032	-2.93214631338951	0.0033662811238529	0.0627065110298881	-1.10864918256768	-1.27914347837062
LINC01739	-0.529355889168566	0.132776422622844	6.69643821735753e-05	15.6243684643693	-0.694006605877431	0.249777315225883	-2.77850134328578	0.00546102874900985	0.0835702424400429	-2.31107676024091	-2.20715900740892
ALG6	-0.118405392328448	0.0805635830731587	0.14163934241604	42.795778022237	-0.196835910643014	0.15704740222585	-1.25335349616254	0.210077087599841	0.558480993667008	-0.467627531402571	-0.591942049699918
ITGB3BP	-0.347407639788558	0.144709425391439	0.0163625957250154	150.510196947485	-0.494005617068398	0.227130211955327	-2.17498857952706	0.0296309722149668	0.218399557315735	-1.49488998692609	-1.5573922536975
EFCAB7	-0.246699938491411	0.0704086555436704	0.000458618544963124	72.1052744199856	-0.340046378327067	0.123684921007978	-2.74929535108918	0.0059723544317711	0.0885624508244933	-1.04313354491712	-1.05720675283302
DLEU2L	-0.144242233020531	0.152240418209266	0.343402668523068	14.1385698765443	-0.231807703511055	0.266466196975772	-0.86993287006731	0.38433709103917	0.719824343338325	-0.583526902289497	-0.705559029589116
PGM1	-0.0216580137101514	0.0604564996120537	0.720162758626447	163.35401983721	-0.0228549380032603	0.103575078369363	-0.220660590974948	0.825356718905981	0.951887718300959	-0.0336363770484817	-0.0267095852363096
ROR1	-0.0770293357981062	0.0767269882861141	0.315407263535562	276.359972356688	-0.101960877124817	0.127876674120474	-0.797337574081406	0.425255003890959	0.74614869632696	-0.282022062885752	-0.283710360924403
CACHD1	0.0722325763025787	0.0452881425748332	0.110722166431337	1593.41379893864	0.120495343099588	0.0770434985116293	1.5639910625476	0.117819667329437	0.432948492206853	0.387539742910032	0.439009346207346
RAVER2	-0.157830439952877	0.050812925422451	0.00189567392487075	360.612489400651	-0.218153366057381	0.078594117551166	-2.77569585173292	0.00550837116240176	0.0840132184407935	-0.644481128609546	-0.661198576302429
JAK1	0.0663903001584148	0.0412153515219646	0.107220084071092	827.510355906647	0.106344297689402	0.0687120477179704	1.5476805192285	0.121699234596401	0.438677964400443	0.36133235409938	0.393035179316707
LINC01359	-0.0280998262220234	0.110089564448902	0.798533769173686	17.2716944485422	-0.0178881724089311	0.199275349451762	-0.0897661073391383	0.928473081847332	0.982661385694655	-0.0625331770247367	-0.0105734692306317
AK4	-0.230763540073061	0.081271759311923	0.00451975762391073	174.834393837564	-0.340058191270529	0.133349265461953	-2.55013171683015	0.0107682227134948	0.126616249001407	-0.97164575843028	-1.0572451309329
DNAJC6	-0.295540203297211	0.238078406045115	0.214474040184122	112.698415358879	-0.425427988009476	0.38757546532488	-1.09766490934318	0.272350837910631	0.630761798879326	-1.262222094961	-1.33459603815784
ENSG00000229294	-0.849255379061957	0.473535730775768	0.0729034541292509	9.00599382764162	-0.884144817271324	0.553695942207329	-1.59680566512127	0.110309032758463	0.418373945681733	-3.74608772259335	-2.82488339522118
LEPROT	0.0511454198446937	0.0907611981307506	0.57308332420648	111.819455626298	0.0601878491364015	0.147475309840887	0.408121530318119	0.683184453975388	0.890464122393203	0.292946592130109	0.243081291999842
LEPR	-0.210851222966569	0.109574633852368	0.0543207005604511	148.824153325155	-0.290318888894384	0.180219719772779	-1.61091632625119	0.107197961056863	0.412972859576841	-0.882322723425825	-0.89565120467648
PDE4B	0.290625054786835	0.0434101037431868	2.15861623893538e-11	1959.19649483501	0.449479600334803	0.0703273068139134	6.39125285323565	1.64532046720053e-10	2.29110875057673e-07	1.36720870338467	1.50781922619248
SGIP1	0.00860931421771431	0.0545693710522807	0.874639417481759	1316.55405536179	0.0335125544349988	0.0923350312191603	0.362945179012888	0.71664583659662	0.907455442688511	0.102137354232172	0.156418122254337
ENSG00000248458	0.164436386907735	0.206615167308411	0.426114426153714	14.0203435277804	0.254956403133109	0.353906529168015	0.720406045439388	0.47127502890572	0.778415913973079	0.801149277058279	0.875848818846154
DNAI4	-0.0870887562240425	0.065017337962066	0.180417801828893	110.232660574421	-0.102653710934734	0.111345812242053	-0.921935983650436	0.356561968275437	0.698652728338073	-0.327146794378576	-0.285961251673554
MIER1	-0.0350657230335837	0.0359144184481384	0.328881662629605	174.415664747544	-0.0365168214212594	0.0731577551285459	-0.499151748944395	0.617672483629129	0.858734957521528	-0.0937809239046592	-0.0710945539855056
SLC35D1	-0.0701159217502503	0.0463378289270931	0.130242460758344	116.977203350868	-0.080863119061424	0.0764927773753756	-1.0571340437098	0.290450416064504	0.648574271405313	-0.251009744143822	-0.215167590965755
SERBP1	0.0826967520737859	0.0607748439524534	0.173606319876204	86.0880980238998	0.116478189621792	0.110107527544528	1.05785855172062	0.290119934043367	0.648566396139651	0.43448013330787	0.425958346859939
GADD45A	0.370505433083498	0.182912195865944	0.0428066386930606	44.0857701590133	0.524825091728198	0.293638034603353	1.78731986282748	0.0738858054832624	0.344792172035667	1.72553756027273	1.75260299271787
GNG12	0.0396472355489682	0.0387624949895461	0.306390758793058	261.117786864422	0.0666379714809097	0.0762704370621784	0.873706432632399	0.382278146924943	0.718038792047183	0.241367827446822	0.264036563680195
GNG12-AS1	0.000761060207280313	0.0619705556458873	0.990201428420146	194.150586681177	0.0234205290981614	0.116481016942089	0.201067347392799	0.840645913571699	0.956422354794337	0.0669315133474224	0.12363097164804
DIRAS3	-0.189540264929124	0.14013384940242	0.176194355245212	15.8970902882734	-0.277773620438941	0.235984941687799	-1.1770819716388	0.239162790090192	0.592376707934173	-0.786725639441236	-0.854893914388709
WLS	0.00226847875072751	0.0616693765904249	0.97065681262559	860.939458560993	0.026636779383222	0.100242064162691	0.265724569877084	0.790451339432455	0.938906215174518	0.0736935189243021	0.134079982521894
LRRC7	-0.205818431139242	0.807347620917399	0.798775919218177	39.1391269582611	0.527320680623389	0.990366817213428	0.532449867521913	0.594414454770708	0.846024642369372	-0.859746534117558	1.7607107061081
LRRC7-AS1	0.0219592244350625	0.184566537601798	0.90529335664815	66.2877565092933	0.0674146810363962	0.286466257807771	0.235332012755351	0.813951050128394	0.948236289888554	0.162022624804813	0.266559951436678
LRRC40	0.037891986577477	0.0562093446121658	0.500233405791751	74.337188366906	0.050111227146096	0.103609923937405	0.483652774191497	0.628632314398676	0.864035111698541	0.233494099618787	0.210344184058492
SRSF11	0.125091708816092	0.0470846376254881	0.00788999265368207	401.666519714866	0.188022607558511	0.0760375176064064	2.47276099322145	0.0134073775369435	0.142849229915234	0.624656202966314	0.658393118636504
ANKRD13C	0.00774393374430279	0.0312388257155325	0.804216019062542	183.188525245877	-5.92419156808445e-05	0.0760952745265851	-0.000778522924707333	0.999378828640893	0.99945060247231	0.098255414731846	0.0473494758394409
CTH	-0.245034429358976	0.0905640248430172	0.00681711350823759	59.4411703367182	-0.348945318330872	0.156857228883594	-2.22460463451021	0.0261077912503622	0.206094667324997	-1.03566237369475	-1.08611778668429
ZRANB2	0.00928189047994694	0.024934636851446	0.709707560636572	464.831369876149	0.0168395261488802	0.0468216030014922	0.35965291808449	0.719106704993412	0.908506701781279	0.105154409087882	0.102250492741494
ZRANB2-DT	-0.0123433987798791	0.0630734367945636	0.844845887879712	231.318335261308	-0.0224610982793861	0.108548710363619	-0.206921834484679	0.83607090407925	0.955278782782845	0.00814729237683382	-0.0254300717679604
NEGR1	-0.0214227038653286	0.179119312854715	0.904799869139606	163.364246914184	-0.013774820847214	0.271588161914609	-0.0507195186642375	0.95954902302078	0.988951235701603	-0.0325808198577442	0.00279006015512923
ENSG00000286863	-0.221126603323606	0.161607489580658	0.171219981050662	143.477438894717	-0.362775458950748	0.254005011334077	-1.42822166005856	0.153228068082369	0.487013890881426	-0.928416211913735	-1.13104939241015
FPGT	-0.301251869321954	0.0571974482046235	1.38764840135211e-07	108.506515691628	-0.432979864070919	0.0966561177008436	-4.47959088746992	7.47862411494874e-06	0.00094265011528551	-1.28784359051741	-1.35913070682171
TNNI3K	-0.221690461879843	0.0672846393446399	0.000984863749104657	173.33326500454	-0.30207012253345	0.108304069907476	-2.78909299337974	0.00528558857398837	0.0825511779484999	-0.930945578902368	-0.933828820593426
CRYZ	-0.159148224455614	0.104740096497116	0.128647139563618	35.2964256632086	-0.21420433009231	0.184738099741803	-1.15950272516438	0.246251326356794	0.60285684239071	-0.650392470350278	-0.648368878336467
TYW3	-0.0988596898858789	0.0858307182504043	0.249403897111483	46.7982642286714	-0.116111555667298	0.148144373614244	-0.783772969803386	0.433173337070942	0.751882067660545	-0.379949063139579	-0.329683335928749
ACADM	-0.105723067361584	0.0491391483409303	0.0314364514315283	126.92176102078	-0.152882883552342	0.0884344902722031	-1.72876988471088	0.083850288045217	0.367059182970653	-0.410736926914172	-0.449146677044211
RABGGTB	0.0850479372546106	0.110023920537501	0.439525356956202	22.362109763195	0.115093637241728	0.198022739340202	0.581214246531546	0.56109606711503	0.82706404244833	0.445027122645454	0.421460188572348
MSH4	-0.568585380425843	0.287626264362642	0.0480619689474125	14.3187760604169	-0.833324413765374	0.47395475855957	-1.75823620021875	0.0787073281348484	0.356190947116595	-2.48705312713185	-2.65977716847199
ST6GALNAC3	0.113403916838862	0.123527289512283	0.358594009046902	263.217394664159	0.176221708628931	0.199959346369191	0.881287680864727	0.378162132120387	0.715185072630231	0.572226892689485	0.62005414924435
ST6GALNAC5	-0.298286181983783	0.408277466555183	0.465025509990047	52.7938723986579	-0.337214687456877	0.559870260967474	-0.602308625705818	0.546968720208324	0.819915422414562	-1.2745400562023	-1.04800710539531
PIGK	-0.138003795368198	0.111959906221653	0.217718319145085	49.6076472999311	-0.205692872205504	0.184696640802371	-1.1136795521127	0.265416684572488	0.623890501801467	-0.555542404964939	-0.620716703247763
ZZZ3	-0.0329075420353315	0.0458450185757336	0.472880778806414	253.359549515527	-0.0330382178790808	0.0765452320721624	-0.431616927464983	0.666019853481186	0.881475702949195	-0.084099716247014	-0.0597932052046322
USP33	-0.0323323576987614	0.0243354464896031	0.183976126714422	261.90150332603	-0.0242517082497513	0.0516897896785159	-0.46917792470398	0.638942463208875	0.868746270393546	-0.0815195438665375	-0.0312474371446805
MIGA1	-0.0489568958139432	0.0402605071437945	0.223983794853045	176.481472710594	-0.057589655383459	0.0712913642853022	-0.807806891631221	0.419201757214308	0.741820367163457	-0.156094199947678	-0.139556350082885
NEXN	0.00509843142819669	0.13793420155542	0.970514683388969	16.7660578127485	0.0405499562089624	0.236584850394418	0.171397095550963	0.863911538402679	0.963273515393527	0.0863881722245004	0.179281357743625
FUBP1	0.0272532969257609	0.039187309663993	0.486765622836393	195.982481118595	0.0416810206726332	0.076141248045706	0.547417093132135	0.584092214632782	0.841609231358212	0.185770871675017	0.182955980000115
DNAJB4	-0.0862138385055002	0.120301266090721	0.473590412152241	47.7449168492039	-0.0854546781863307	0.201458677215698	-0.424179684724307	0.671434775423441	0.884722347314493	-0.323222072530214	-0.230084729550071
GIPC2	0.129475970633867	0.232130327329634	0.576999573886243	20.6709442309187	0.188359438872298	0.381046664977898	0.494321184737895	0.621079366060197	0.860635901322344	0.644323204537425	0.659487422172757
IFI44L	-0.269437711426034	0.332598751199883	0.417883632027997	51.7998930978464	-0.394897609192615	0.532063884090873	-0.74219961361852	0.457966402652292	0.770470237638416	-1.14513106117305	-1.23540840287893
IFI44	-0.145824938935149	0.175929993196637	0.407172036385516	44.0970010424812	-0.199525446706842	0.272105627483831	-0.733264683100676	0.463397010891023	0.774331300121939	-0.590626633328187	-0.600679862085697
LINC01725	-0.565924948473055	0.284933308369473	0.047014856148325	19.6251625470223	-0.860495431215349	0.44356358487506	-1.93995959216924	0.052384600850716	0.28935167268791	-2.47511891298816	-2.74805085106045
TTLL7	0.125548616540739	0.339048940499406	0.711161624115953	15.4012196300726	0.232819909983556	0.514402486272674	0.452602614094177	0.650834916085473	0.874000401868341	0.626705807965282	0.803931387947479
PRKACB-DT	-0.285094767101792	0.278614903184212	0.306186150220841	8.34722594426899	-0.369214086705001	0.455690086003286	-0.810230676605808	0.417807609566084	0.740630770359945	-1.21536576689378	-1.15196732026216
PRKACB	-0.229839479502958	0.0554104514224523	3.35473634699121e-05	286.867289938308	-0.320871077581484	0.0967373272404298	-3.31693139282208	0.000910119624630419	0.0266345123533554	-0.967500590682693	-0.994909696247996
SAMD13	-0.126355458614128	0.145080844414579	0.383791627003562	11.2197398610078	-0.200944863853716	0.262404720992714	-0.765782197414412	0.443805908711454	0.759306705836958	-0.503290083647284	-0.605291289645024
RPF1	-0.0583020666184963	0.0748904765333607	0.436275639319514	24.9049953304574	-0.0895285928028319	0.145132031010133	-0.616876868460425	0.537315945219763	0.815312687935621	-0.198014937470763	-0.243320135489934
GNG5	-0.0220684883860891	0.0854114346545842	0.796114717402706	58.3718012412597	-0.0392373861994985	0.151517265974323	-0.25896313497465	0.795663684463011	0.940944102432903	-0.0354776918312433	-0.0799331730080641
SPATA1	-0.279535763896742	0.148573124064306	0.059908114793161	48.6499400106127	-0.39559750801876	0.236621187049094	-1.67186004327111	0.094551923485543	0.388159060889206	-1.19042908899643	-1.2376822465779
CTBS	0.0963002972052778	0.085851155469533	0.261984784349775	36.5402835882151	0.112238132952672	0.152773340961912	0.734670933069755	0.462539926761152	0.773584972393591	0.495503164001207	0.412183175677773
SSX2IP	-0.144529979871415	0.0723554211433324	0.0457708552572795	85.6654169957229	-0.222581331412668	0.128481526154967	-1.73239949799633	0.0832024573145741	0.365900444794978	-0.584817682357758	-0.675584228551374
LPAR3	-0.774386897272998	0.225235535637439	0.000585767114080097	24.4042080246909	-1.11835331017557	0.355437431930005	-3.14641399501164	0.00165285864657408	0.0386175447207116	-3.41024132240796	-3.58578409392392
DNAI3	-0.463670897394666	0.212084051777868	0.0287965824794999	13.5520306753158	-0.62147553364399	0.328362541566039	-1.89265051573796	0.0584043611509617	0.30627480231187	-2.01642582694625	-1.97151877568321
SYDE2	-0.0713129630193756	0.0717248700739411	0.320097704030856	29.6763823613944	-0.0864256289292013	0.139073312574048	-0.62143934971841	0.534310588284011	0.813704189649494	-0.256379453686515	-0.233239171515411
C1orf52	-0.0551177211307772	0.0528797406176415	0.297262379658376	126.073419000448	-0.0818708126380484	0.0993300423777205	-0.824230118887092	0.409808816485312	0.736714145308284	-0.18373054244307	-0.218441403699972
BCL10	-0.126191925656328	0.167880714180169	0.452245848077105	10.4724022177797	-0.199674275634357	0.294551880017095	-0.677891703229899	0.497840360899591	0.79500309925766	-0.502556504524582	-0.601163380140611
BCL10-AS1	-0.0511983037844438	0.0647602769342602	0.429188003421944	85.5519213362556	-0.0745956647273186	0.109449194986632	-0.681555170290925	0.495520270025611	0.792920368881442	-0.166148748674355	-0.194805774351965
DDAH1	0.0251003741373529	0.0390495945940124	0.520365603922221	1071.50765141052	0.0628814502230551	0.0657054223220269	0.957020714589866	0.338556799669984	0.688033192557579	0.176113251390929	0.251832310903751
CCN1	0.429659448984275	0.155393155663151	0.00569257452723532	55.7532199622763	0.633826688622166	0.242836975267871	2.61009135006314	0.00905180475514742	0.114483543338263	1.99089172296012	2.10672931071713
ZNHIT6	0.0474196222465446	0.0910535792745123	0.602514380798323	107.367097243197	0.0922485271686796	0.146546365121628	0.629483556907853	0.529032530322666	0.81167672815592	0.276233341356773	0.347240590465668
COL24A1	2.18357088225478	1.12665723561815	0.0526114030627002	8.8613459077111	3.65518431604226	1.12055142038411	3.26195143707846	0.00110648097211306	0.0299217685290582	9.85861959766608	11.9225694676101
ODF2L	0.0339289854939157	0.0803297681266571	0.672754051066605	100.526078072747	0.0638070271461178	0.133101100549647	0.479387675102787	0.631662859835366	0.865483156863866	0.215716797127244	0.254839341599899
SH3GLB1	0.0675217502259046	0.0549448751766436	0.219109348420693	164.70811549019	0.0917365880370419	0.100874543029787	0.90941267520739	0.363132333602787	0.705344921944316	0.36640783343429	0.345577393550278
SELENOF	-0.0560754863542269	0.043997555263409	0.202481425306819	111.400145825435	-0.0771245102789605	0.0833006687177169	-0.92585703651809	0.354520281372588	0.697719631799123	-0.188026903138951	-0.203021532556525
HS2ST1	0.0342122147716186	0.0186241538805697	0.0662127165573405	644.320739102238	0.0964916643412314	0.0473916493767583	2.03604781876515	0.0417455537619451	0.257557304446205	0.21698731218339	0.361025769641926
LMO4	0.00443732817633538	0.103273934704783	0.965728171456271	100.960028364364	0.0021665062284676	0.165617200780246	0.013081408321484	0.989562843940912	0.997015957377971	0.0834225832078253	0.054580525819816
PKN2-AS1	-0.26050565877634	0.0953128373334713	0.00627290034294393	141.865131144095	-0.352466219569272	0.149269538877375	-2.36127358749881	0.0182122891183246	0.16984671022628	-1.10506349659865	-1.09755655296958
PKN2	-0.0984783698441387	0.0243654681271151	5.30608462249252e-05	521.375209127385	-0.137786592962965	0.0589146125835991	-2.33875072618779	0.0193483381913676	0.174885372232299	-0.378238530746282	-0.400101580878661
GTF2B	0.0817250659050297	0.0884646431566652	0.355582046095449	53.4302598319567	0.12728560700369	0.160810760328614	0.791524191189596	0.428638165193614	0.748906706439282	0.430121325781806	0.461069675809143
KYAT3	0.178542376487445	0.05979813353887	0.00282882268671832	81.5975740089617	0.290622114651875	0.116419245122857	2.4963408270272	0.0125481970634207	0.138457721163338	0.864426182215143	0.991720213934524
RBMXL1	0.304747592963877	0.070223546902313	1.42691540736876e-05	25.3889117053862	0.443211038241004	0.12840444401849	3.45167989806632	0.000557108231092354	0.019689675426297	1.43055984254107	1.48745381066938
GBP3	0.559224502862201	0.131312126100813	2.05580324466809e-05	9.25454218214044	0.824671741288952	0.229413739212261	3.59469203597235	0.000324775517526876	0.0131226337407932	2.57209700313913	2.72675009697227
GBP1	0.518122469374928	0.166516225506392	0.00186112088608854	26.5423108287903	0.797720872174904	0.286098903927919	2.78826958517773	0.00529904274597241	0.0825511779484999	2.38772075218334	2.63919163619558
GBP2	0.592794885584236	0.287181313824261	0.039000335829087	61.6579286233779	0.935545701942754	0.490401904828394	1.90771221060026	0.056428422653475	0.300927552426332	2.72268763781798	3.08695938350704
ENSG00000286802	0.0879910041963122	0.137445688965952	0.522050745281522	26.2174023227663	0.139552228849728	0.230308286463385	0.605936638202179	0.544556828939647	0.818906258924236	0.458229185973802	0.500921694058492
LRRC8B	0.40313732212766	0.28674276670091	0.159747952558817	16.87174427594	0.617079375457339	0.449675467103246	1.37227716564679	0.169977171270573	0.511555212749212	1.8719182829061	2.05232034317503
LRRC8C-DT	-0.0863479693541468	0.138185939038156	0.532057705670066	25.3751194138541	-0.115196579707934	0.243105834432361	-0.473853620078314	0.635604294813335	0.867318764032753	-0.323823759135783	-0.326710745831166
LRRC8C	0.377208358882175	0.314395318656344	0.230220909466719	20.8637301166903	0.590697184424856	0.480390748636706	1.2296181516842	0.218840129490889	0.56944091634454	1.75560566699007	1.96660941381888
LRRC8D	-0.184056497931805	0.0966116320190779	0.0567648164761245	95.0383089594382	-0.263978470147796	0.157735343041033	-1.6735530861915	0.0942184651356327	0.387356294836674	-0.762126457495798	-0.810075985862379
ZNF326	-0.0275625196370018	0.0558521328216666	0.621665763812837	162.452265484744	-0.0267705053609616	0.0965386061064814	-0.277303624328633	0.781546976840343	0.935612246604348	-0.0601229173525283	-0.0394305497980462
ENSG00000287372	1.06210160856547	0.282473237176719	0.000169907978771548	22.9544984527288	1.57277056531916	0.402402623927881	3.90845007412535	9.28901378796666e-05	0.00536719987541227	4.82791228949907	5.15718680251064
LINC02609	-0.432044371829899	0.202220229771704	0.0326383383597733	14.8636234599277	-0.675326468661153	0.33123906531085	-2.03878871602115	0.0414711189792187	0.256546126959405	-1.87455498213282	-2.14647064686539
ZNF644	-0.0344409508499475	0.0366393629254389	0.347218264865557	409.149440202791	-0.0341976398943658	0.067814286241658	-0.50428371055181	0.61406202267706	0.856495629529337	-0.0909783094560095	-0.0635599559769126
HFM1	0.145521379548324	0.0721498884511949	0.043702666889599	139.383656791885	0.211965398049469	0.118830100900468	1.78376856068658	0.0744612802299848	0.346317076553954	0.716299992294563	0.736178880320697
CDC7	0.723759421710214	0.0738203958581345	1.07861854879977e-22	38.9054102429524	1.13159539133365	0.235271467333533	4.80974341750264	1.51124158783082e-06	0.000259802951982026	3.3101707409727	3.72388908570609
TGFBR3	-0.00319790532230757	0.063232435649244	0.959665130989926	381.472270017326	0.0053813773045275	0.104580769245821	0.0514566620931845	0.95896163471307	0.988889506018822	0.0491723136174468	0.0650250558950485
BTBD8	-0.429207685900608	0.082542765930244	1.99479523773673e-07	231.57116802105	-0.654234317571469	0.135100223559963	-4.84258501083157	1.28160774664392e-06	0.000236487241057235	-1.86183012468887	-2.07794609294221
GLMN	-0.0216822576574611	0.040131632767114	0.589004995215782	97.5451614652617	-0.0250215564685921	0.077180258211306	-0.324196330104098	0.745789400323871	0.921802304703055	-0.0337451309892011	-0.03374853366918
EVI5	0.0749368713972072	0.0343931711129865	0.0293443029374821	295.821335442002	0.106722614373709	0.0724997181131332	1.47204178376489	0.141009594614304	0.468984158150465	0.399670719134849	0.394264261259254
RPL5	0.148799173846614	0.0911040871859299	0.102408528251104	101.599594149253	0.205291101707008	0.152781445665645	1.34369131547739	0.179048226799348	0.522123944425838	0.731003581699942	0.714495308186513
DIPK1A	0.0553926278535465	0.0807224805001738	0.492580266952574	261.286900155939	0.0837833522598425	0.125663080204163	0.666730054075718	0.504944577986755	0.798561739738032	0.311998795227169	0.319738780335287
MTF2	-0.0788518997569781	0.0517033914579377	0.127238703599989	158.162059611066	-0.125314621941706	0.0950443783990962	-1.31848536496818	0.187341221038431	0.532135214339452	-0.290197753511083	-0.359582420592889
TMED5	0.185408271799867	0.0499749756604134	0.000207241030344624	92.6922287478744	0.250482830812147	0.100832422722092	2.48414968172006	0.0129861210357636	0.140430858389802	0.895225340547573	0.861314997879598
CCDC18	0.0341342454301853	0.0710708076165349	0.631024727404554	66.9004010170333	0.0510212240305957	0.127634045552992	0.399746194751874	0.689343464055498	0.892872557745206	0.216637555890494	0.213300598049493
CCDC18-AS1	0.0368881848473074	0.0398328988361473	0.354407878423682	552.80009729809	0.0713551337672456	0.0668493879454417	1.06740145213418	0.285790593015573	0.643868515189055	0.228991227521986	0.279361764039324
DR1	-0.010705265518757	0.0716368066700978	0.881207980191516	33.0876019691462	-0.013660358326907	0.135975762684706	-0.100461715067427	0.919977775976654	0.980150064297975	0.0154956604167069	0.00316192801780515
FNBP1L	-0.161729443440634	0.0763910684570197	0.0342492375350755	206.707752517689	-0.225329404825515	0.122832949809807	-1.83443778867488	0.0665890345527859	0.328114758013993	-0.661971349519393	-0.684512218113121
BCAR3	-0.138998266157766	0.0345246262514956	5.67188770014552e-05	557.199949394955	-0.193207715581038	0.0576389786731563	-3.35203225367037	0.000802206722540067	0.0246594450582129	-0.56000342015832	-0.580154705340823
DNTTIP2	-0.0239516799381276	0.102754591054584	0.815686892780949	17.730915288311	0.042130608333168	0.211374457101925	0.199317405285411	0.842014464874303	0.95678338876607	-0.0439253468190187	0.184416608352175
GCLM	0.246517393500205	0.0884431993766626	0.00531498738243893	94.4393415604178	0.369889758210353	0.146955504120812	2.51701874266831	0.0118352533085673	0.134535430466776	1.16934975246501	1.24924633786047
ARHGAP29	-0.127538091270452	0.125110310500637	0.308010675764753	132.18937224903	-0.176183103337554	0.196560039893622	-0.89633225264354	0.370075338327616	0.710221825584447	-0.508595158772058	-0.524844843642055
ABCD3	-0.0214899731563519	0.0335645097679063	0.52200435315735	183.928458544202	-0.0157967497470056	0.0674754759623949	-0.234110979162405	0.814898822619062	0.94830905105887	-0.0328825776694879	-0.00377881825530381
F3	0.607683593718578	0.109905979953275	3.21837106860038e-08	780.283978992669	0.867135943682363	0.179434979436844	4.83259142896143	1.34767185487332e-06	0.000243718578949494	2.78947567613329	2.86470854959001
ENSG00000288736	0.330440325844284	0.12922977035893	0.0105579680118223	17.3201135801568	0.522550005235226	0.221639562702171	2.35765672366627	0.0183906904725834	0.170272848956598	1.54581277197982	1.74521165143624
SLC44A3	0.174268830402795	0.0696220374384878	0.012312120429479	243.264836640498	0.27179683994738	0.119098711362279	2.2821140282586	0.0224826089923954	0.190245885843352	0.845255831297625	0.930560328149434
CNN3	0.20008831457295	0.0701401674255629	0.00433505765828174	646.295720705289	0.313942128676609	0.118468215764146	2.65001145371874	0.00804890421068213	0.105936664587664	0.96107734398214	1.06748268840821
CNN3-DT	0.197635349947918	0.0828381457013539	0.0170419592537041	77.2425854525999	0.308409627286836	0.152876400595277	2.01737891581654	0.0436559858359802	0.264193656134735	0.95007379055867	1.04950859993323
ALG14	-0.0318568967489982	0.0873110356910104	0.715210850451466	103.362905000018	-0.0271471704776325	0.141106972118775	-0.192387166062793	0.8474389446259	0.958463587483468	-0.0793867124721887	-0.0406542660984156
TLCD4	-0.237436068447279	0.0556176172544473	1.96280693049776e-05	186.177113693928	-0.354693870537005	0.0878054954899381	-4.03954067519215	5.35559800306406e-05	0.00375732777605668	-1.00157750782695	-1.10479378487691
RWDD3-DT	-0.214007759739798	0.0856123405431316	0.0124287894120118	101.260314330895	-0.321959244440131	0.136262250552427	-2.36279118490162	0.0181378862646239	0.169510111567039	-0.896482373615206	-0.998444952005727
RWDD3	-0.023992541227483	0.0598222941611585	0.688373341503373	137.079285837983	-0.0338331309897771	0.101355207124803	-0.333807526515308	0.738524803554348	0.917391426359884	-0.0441086431355601	-0.062375732993597
PTBP2	0.00554464893151726	0.0285187734691029	0.84584623497578	389.313914683842	0.0157467758704845	0.0564802224388471	0.278801590902622	0.780397093486403	0.935200475628069	0.0883898228337963	0.0987003462885266
DPYD	-0.112812946961707	0.305947068834313	0.712326343392017	16.4888600849643	-0.0959508310606274	0.45070473984394	-0.212890663394956	0.831412244991291	0.953662694094648	-0.442540838046776	-0.264184816855652
SNX7	-0.0418728181136662	0.0785562615635852	0.594013042545552	82.6787944318247	-0.0535538580371572	0.135721155760059	-0.394587400447981	0.693147413562692	0.895065966337823	-0.124316315083148	-0.12644478020536
AGL	-0.169901844203591	0.0579155745980165	0.00335042384808257	217.897983183256	-0.236099628969579	0.0972663445813117	-2.42735172156292	0.0152095026961498	0.15317905309523	-0.698631253814608	-0.719502713012698
SLC35A3	-0.0849639750677404	0.0967618772063671	0.379904198123785	53.7247926037184	-0.107810659357629	0.159680211124773	-0.675166062207841	0.499570265828847	0.79657803179511	-0.317615412340706	-0.302715237020104
MFSD14A	0.110536761080234	0.0360041927185878	0.00213981358565824	106.445131432456	0.168461160901735	0.0802751444708993	2.09854696633781	0.0358568555821621	0.238446377259602	0.559365353129752	0.594841544377994
SASS6	-0.26949095599568	0.0982387451374333	0.0060839031334275	28.3832763365696	-0.471531635840796	0.204475486045311	-2.30605460322176	0.0211075814846092	0.18347257938401	-1.14536990663402	-1.48437838555521
TRMT13	-0.0473202539383284	0.058568712495317	0.419122681809771	95.9732437215534	-0.0704728087092328	0.102320928599821	-0.6887428571417	0.490985101145468	0.790869274181152	-0.148752521992095	-0.181411366720065
LRRC39	-0.00498635058571833	0.100080812273175	0.960263244795602	34.167090981156	0.0122158398523666	0.174538527153375	0.0699893602381093	0.944202128170523	0.986926027114927	0.0411496732580732	0.0872289788332091
DBT	-0.0329792822123488	0.042693699576863	0.439840544777502	123.479815763611	-0.0220277919540101	0.0856481447562118	-0.257189364891789	0.797032593530187	0.941443622436836	-0.0844215296406375	-0.0240223385058462
ENSG00000285530	0.112196269326503	0.102753642666343	0.274878910569329	19.6935555991148	0.20025775017869	0.196956280047	1.01676245170198	0.309266448406319	0.662983876266597	0.566809605467584	0.698142866619503
RTCA-AS1	-0.161439592563442	0.0695754440700399	0.0203217874960901	74.9768827133542	-0.226616710656204	0.121352447647778	-1.86742595677965	0.061842127817078	0.315081262439051	-0.66067113117157	-0.688694440089228
RTCA	-0.0449344531121765	0.0731666924426985	0.5391240765746	52.3389540015237	-0.0708062358563622	0.128150051862238	-0.552526002349802	0.580588024412571	0.839531489090867	-0.138050253161788	-0.182494610739405
CDC14A	-0.0513063167838834	0.0439545914911297	0.243106486250343	805.903521095429	-0.0653822813091078	0.0781000845897493	-0.837160185581786	0.402502533790328	0.73285143606568	-0.166633275355921	-0.164873171168359
EXTL2	0.0640590527400651	0.0833741404832815	0.442289735515483	72.9511630689928	0.107682866793575	0.13643929250391	0.78923647885736	0.429973804909775	0.749641321318219	0.350874801940098	0.397383946323393
DPH5	-0.141455314814792	0.0649254109911682	0.0293513034331031	59.0510864338815	-0.178630902980597	0.118852729169227	-1.50296004331761	0.132849347971904	0.457676192604841	-0.571025293806949	-0.532797298463741
DPH5-DT	-0.182076177058162	0.0707856936209764	0.0101049480720267	116.298627290394	-0.24939823318259	0.109438225425516	-2.27889507722629	0.0226733031303488	0.191117279715562	-0.75324309802686	-0.762707453848414
S1PR1-DT	-0.116985935284072	0.161329865263576	0.468369201301608	8.99172768823408	-0.144363104857906	0.299096201450467	-0.482664454305395	0.629334005941377	0.86441004168645	-0.461260105121441	-0.421467469168348
S1PR1	-0.181472891224888	0.0795132998225501	0.0224718667693174	93.209336299356	-0.28648876535686	0.136270249178393	-2.10235738970297	0.0355219808202824	0.237436625292761	-0.750536867440284	-0.883207831510626
COL11A1	-0.115843627162808	0.0998126099152677	0.245800072313712	262.230709798308	-0.163822998888994	0.168430809016871	-0.972642712133412	0.330730906703458	0.680618054900467	-0.456135918531008	-0.484689117458403
RNPC3-DT	-0.10033915908202	0.116410791120212	0.388720338443549	21.6929927693146	-0.115481432473019	0.20251702129075	-0.570230747702064	0.568521204073822	0.831768654160473	-0.386585693024899	-0.327636180538052
RNPC3	-0.0122058852093613	0.0446364267327204	0.784506386963715	534.30576056471	-0.00553244590332248	0.0844372620126781	-0.0655213796782254	0.947758884387699	0.987660681218728	0.00876415325782819	0.0295680338144418
AMY2B	-0.137525147081609	0.0751547797824911	0.0672660565232252	94.3105456069812	-0.193218635676709	0.128170373287045	-1.50751402778537	0.13167895094386	0.455954908717519	-0.553395275756964	-0.580190182740991
NTNG1	0.415180364648966	0.331627767008916	0.210589202711939	100.210777812177	0.659500402050017	0.507593447832923	1.29926894223248	0.193851648930582	0.538476802584949	1.92594118254845	2.19013852548687
ENSG00000289612	0.44095756427432	0.430353519707439	0.3055329365571	13.1546737719172	0.604679879258461	0.62608955390935	0.965804133742202	0.334142199640866	0.68475701396475	2.04157301445121	2.01203664037547
VAV3	-0.261206269999613	0.128382506604504	0.0418917475906541	522.231938713552	-0.360302251375326	0.206928994820029	-1.74118784894639	0.0816506564675883	0.362906285129642	-1.10820631119357	-1.12301439184787
LINC02785	-0.383414971706744	0.212274267436981	0.0708832874569536	8.12396050026385	-0.562009144037269	0.359738680161239	-1.56227054534522	0.118224267802492	0.434029245755259	-1.65641233272563	-1.7783233162018
SLC25A24	0.135665155565234	0.169446669165638	0.42334222503608	40.1588872830743	0.200673226018865	0.27643898038641	0.72592232013865	0.467886392555024	0.776495592953166	0.672086763108581	0.699492671885587
EEIG2	-0.0499069611377717	0.243218329617987	0.837420495311556	15.5024991958138	-0.0612412989438871	0.370456886645468	-0.165312891058483	0.868697712820403	0.964820555442934	-0.160356020293497	-0.151419874338938
PRPF38B	-0.00961366106108419	0.0563906852891785	0.864630193069466	117.245309204693	-0.00166786343223595	0.0948074117824842	-0.0175921207095339	0.985964242468532	0.995739978822243	0.0203923995888617	0.0421233577737929
FNDC7	-0.244620753141906	0.208186853328223	0.239992408829025	9.58993546941185	-0.372702375418091	0.345296072922866	-1.07937044364054	0.280422621339302	0.638738947313429	-1.03380669738042	-1.16330013439777
STXBP3	-0.0536904472346613	0.0407738123330038	0.187909857162514	159.477251424938	-0.0614413107367679	0.0789093310466251	-0.778631752694293	0.436196668956576	0.753976987986633	-0.177328051185931	-0.152069676193109
GPSM2	0.049218357419542	0.0715915331488895	0.491774930377389	177.31147434542	0.0905421432139499	0.119287055222449	0.759027398615089	0.447836167134712	0.761836798312571	0.284302140380118	0.341696860059872
CLCC1	-0.000606210149897953	0.0333732099906572	0.985507563646652	124.65670675304	-0.00068995122997752	0.0712100327781818	-0.00968896099411593	0.992269448564926	0.997498705693517	0.0607981870588928	0.0453004162516535
WDR47	-0.0534340131783575	0.0407502653965244	0.18977142784146	94.7112270692753	-0.051823881177829	0.0785355575840036	-0.659877930100604	0.509332168122654	0.801010135556835	-0.176177734622316	-0.120824400753362
TAF13	-0.0951106092152583	0.108438176129383	0.380434904409821	20.2998928959964	-0.134004720051257	0.189172696817589	-0.708372414759576	0.478714018210852	0.783219255701685	-0.363131368735386	-0.387814965200295
TMEM167B-DT	-0.581098375308482	0.270554376456469	0.0317291519058027	19.0058726278991	-0.954776684561433	0.438847868428404	-2.17564389222321	0.0295818986316749	0.218287883771899	-2.54318414764217	-3.05435345629918
TMEM167B	-0.0992415610512861	0.128232320264699	0.438978084262758	25.4049559536893	-0.163728925108564	0.213997209331799	-0.765098412356886	0.444212945200041	0.759410626836491	-0.381662067773466	-0.484383488894848
CELSR2	-0.0733207537580576	0.146620178083614	0.617023862011067	22.9722316522591	-0.126366985740481	0.251993821003998	-0.501468588543193	0.616041379178737	0.85756147824817	-0.26538603797672	-0.363001358735771
PSRC1	0.588060634689415	0.0891748637035325	4.26788302143188e-11	33.8536538935787	0.846058999702095	0.173809518248589	4.86773686635521	1.12883493780565e-06	0.000212419277147887	2.70145064886605	2.79623340079316
SORT1	0.054238089263342	0.0577240202787423	0.347417444328633	356.229740834387	0.0962149993028866	0.103982425003538	0.925300590937488	0.354809571461505	0.69774000251131	0.306819744976246	0.360126935366649
PSMA5	0.182322048838362	0.103752357808715	0.0788699218131515	40.9291106389795	0.270024235144869	0.178092079791784	1.51620574851261	0.129467334953282	0.451272250118762	0.881381105336381	0.924801458280845
SYPL2	0.178641160534655	0.0922562730004155	0.0528238852900547	26.7061514530882	0.280768544382557	0.169944511960732	1.65211892483726	0.0985103097344389	0.395212054903218	0.864869309494584	0.95970776037373
ATXN7L2	0.236382769446657	0.0984048966429971	0.0162992738760292	14.6811914569832	0.364860569091762	0.207285003599051	1.76018796708279	0.0783759415156274	0.355913373755869	1.12388767116876	1.23290741920388
CYB561D1	-0.225916887149941	0.0785790444553493	0.00403992742575165	30.040245869125	-0.365479797565216	0.154979780000821	-2.35824181427589	0.0183617276491109	0.170231063591125	-0.949904554411129	-1.13983529558454
AMIGO1	0.119606222405517	0.207645063739534	0.56460650433538	9.56562064025783	0.16139451005416	0.352128164054815	0.458340248038313	0.646708012583094	0.87245355190735	0.600049308045558	0.571883283980465
GNAI3	-0.0301043717817273	0.0445955609651168	0.499642027783255	74.9107008529317	-0.0495269682477197	0.0907203699934148	-0.545929963152871	0.585114080955582	0.84176656495159	-0.071525204031934	-0.113362149356295
AMPD2	-0.325344672752738	0.122352626487161	0.00783557796097172	31.4168561738272	-0.500643863415371	0.193998623798749	-2.58065677793019	0.00986125686832954	0.120138234375756	-1.39591952727023	-1.57895870596803
GSTM4	-0.199216026784732	0.0808391586086352	0.013726178392549	33.1938619776475	-0.29449480277684	0.154918476377957	-1.90096629958041	0.0573064269207042	0.30341900945658	-0.830129348326599	-0.909217987637603
GSTM2	-0.161975463730173	0.0965055973853992	0.0932680893752486	107.503325559602	-0.22831223746203	0.158009989506147	-1.4449228063087	0.14847956952881	0.480496863975987	-0.66307495181825	-0.694202897597429
GSTM5	-0.306463642891409	0.202437171316333	0.130058711091074	87.4358359775914	-0.434055034269434	0.308981936864614	-1.40479096828117	0.16008344556309	0.497669240717762	-1.31122265938669	-1.36262373879988
GSTM3	-0.0973190521133143	0.0959198352636618	0.310302568699347	80.4885685274433	-0.153742086680325	0.156765207566569	-0.980715613284534	0.326733002220061	0.678523026428076	-0.37303804213926	-0.451938071379672
LINC01768	-0.954038518608053	0.38188866445925	0.0124821821461106	8.23173973990155	-1.32327642231994	0.549215856005757	-2.40939224141057	0.015979114073205	0.157919917295514	-4.21612583977967	-4.25154192907957
CSF1	0.00157338654518176	0.0533639378302216	0.97647851674208	106.312922806257	0.00999758264981888	0.100492328483353	0.0994860284432066	0.920752380551922	0.980301911945652	0.0705754616396959	0.0800222655565431
AHCYL1	0.192672038532147	0.0754190469956949	0.0106283405127989	1884.20520615976	0.264225860832228	0.119687533647627	2.20763059259068	0.0272700347540635	0.211057385116062	0.92780927774693	0.90596359714644
STRIP1	-0.0264099297628254	0.0524033244077971	0.614279423188849	96.0480184530275	-0.0271823597093956	0.095587655321234	-0.284371026970438	0.776126059979854	0.934339682052654	-0.0549526086874825	-0.0407685894976369
ENSG00000258634	-0.166350574428229	0.122120982226668	0.173141564323952	10.3814357407378	-0.193462860788326	0.244920966606657	-0.789899139582557	0.429586673920131	0.749522498922305	-0.682700903129732	-0.580983625607926
KCNC4	-0.141038102577974	0.0581842816591796	0.0153510385952498	48.0630231430083	-0.201283349975207	0.121700450364675	-1.65392444622894	0.0981428648897285	0.394146314802694	-0.569153755550789	-0.606390969349847
RBM15-AS1	0.0995596443429506	0.116696076509907	0.393574289571761	27.5783702712793	0.137405069691699	0.199456648080535	0.688896915765972	0.490888140475124	0.790869274181152	0.510124002797265	0.49394596536774
RBM15	-0.0100481234570506	0.0999434651664923	0.91991715758414	21.0984665459912	-0.00515866748769612	0.178947861147707	-0.0288277683488938	0.977001954139672	0.993194057282894	0.0184434802543872	0.0307823717493449
LAMTOR5-AS1	-0.073435208281312	0.0820486964164055	0.370776500938478	65.6706517276469	-0.07311211311742	0.141626297230735	-0.516232610376778	0.605691956747328	0.852720705460169	-0.265899460163219	-0.189985985613582
SLC16A4	0.209901070895497	0.152997557368278	0.170086996451025	14.6002659938893	0.32006168754765	0.266459470618339	1.20116461541008	0.229687352310487	0.580390767989514	1.0050955851442	1.08736401962292
SLC16A4-AS1	0.0800267619402837	0.0980054398389427	0.414183188562174	17.085911377665	0.130252114649025	0.208339033738781	0.625193043816924	0.531844366849273	0.813391851551469	0.422503042902927	0.47070731837305
LAMTOR5	0.0539117168280022	0.107638417684386	0.616470054556587	29.2361149887219	0.0631719152181382	0.196777516895049	0.321032179971205	0.748186004464469	0.922901647605912	0.305355697557233	0.252775978722825
KCNA2	-0.212460600043483	0.065524027406357	0.0011849266765623	129.331091814719	-0.323773902380331	0.106832118739392	-3.03067940803598	0.00244004176764486	0.0502626946959389	-0.889542096450457	-1.00434044485265
LRIF1	-0.200222136537445	0.0881507990546256	0.0231252366011917	60.4946542578963	-0.272270131659382	0.155083513684571	-1.75563556170878	0.0791506560296654	0.357268358253838	-0.834642573792989	-0.837014082595496
DRAM2	0.120630803405093	0.0602280550600248	0.04518796619529	54.0169452879198	0.174037857704734	0.105868671346268	1.64390329539041	0.100196179368284	0.398641729042429	0.604645392167791	0.612959215693997
CEPT1	0.0502798148074803	0.0558791884499646	0.368229351555415	94.9570147307887	0.0770970290656244	0.0932774933169026	0.826534100822088	0.408501182134937	0.73660164765897	0.289063645277387	0.298016135152164
CHI3L2	1.43456018979729	0.457310650314198	0.00170715816548561	31.7449143113931	2.09989931223129	0.711967114453818	2.94943301397033	0.00318357578525706	0.0605618754230937	6.49869378173594	6.8697320089551
PIFO	0.42207399007991	0.151666095481286	0.00538727669936903	9.71184769687576	0.591113376094484	0.268571170126943	2.20095617789165	0.0277391262983859	0.212001829695403	1.95686473315197	1.96796154468437
OVGP1	-0.403541170807901	0.290345447502743	0.164569671102782	8.62238968742312	-0.543219861977429	0.416129369752764	-1.30541101268621	0.191752930419089	0.536318303253022	-1.74669480348004	-1.71728036395796
WDR77	0.155499396454284	0.141598283082306	0.272128999589932	10.8442688383204	0.185710678176731	0.272514473456904	0.681470880503891	0.495573586179107	0.792920368881442	0.761059562393791	0.650882081525363
ATP5PB	-0.0529159492337161	0.0520190367779787	0.309038318447643	56.3953317293465	-0.095819992510934	0.103569088288924	-0.92517945358008	0.354872569222426	0.69774000251131	-0.173853793937047	-0.263759746258748
C1orf162	0.188548034365167	0.200736616595736	0.347586633215405	9.91270524520866	0.346661419781418	0.344261309038162	1.00697177022292	0.313948340311147	0.667439792188203	0.909309744689291	1.17378170068565
RAP1A	0.120940771705229	0.0638661020121078	0.0582699688842769	137.926650479744	0.194185995386358	0.116003994035182	1.67395956493932	0.0941385464100688	0.387356294836674	0.60603585361812	0.678416842142132
INKA2	-0.297738150398862	0.34085726721654	0.382391681180582	9.91054657900435	-0.395970036043727	0.505771255963086	-0.782903400252993	0.433683840624576	0.75234178157434	-1.27208168613006	-1.23889252222149
DDX20	0.263342514443448	0.142588844117776	0.0647665367775737	11.8505898871902	0.411708775562863	0.280323538638321	1.46869141836162	0.141916506153846	0.469589563649072	1.24482418665215	1.38510870189352
KCND3	0.189877109201157	0.160843977167395	0.237799447873205	369.388439554494	0.305587284846218	0.240138869022458	1.27254403291805	0.203179889427792	0.551946929434649	0.915271732812714	1.04033932383904
LINC02884	-0.0469461338949487	0.137625824391048	0.733017551935338	376.229690298529	-0.0395423469203569	0.220374133389168	-0.179432796001186	0.857597881760234	0.961672612619686	-0.147074287482673	-0.0809239347977012
CTTNBP2NL	0.191750900428303	0.0646924799548598	0.00303631834222845	88.0796431358138	0.296745335544124	0.106838582381685	2.77751097898312	0.00547769894850735	0.0837052062291815	0.923677219651751	1.01161344238858
WNT2B	-0.0171196214858272	0.0972959962321422	0.860330066960885	18.7739526007281	-0.0108843790998546	0.187858499403441	-0.0579392422191105	0.95379702483794	0.988181409549618	-0.0132779744904445	0.0121805784828509
ST7L	-0.0578669423298382	0.033359235129642	0.0828009840160237	176.636626412257	-0.0753833468224115	0.0679407842258849	-1.10954484381255	0.267195210263797	0.625326605533339	-0.196063049005988	-0.197364809889403
CAPZA1	0.099599421130182	0.0226607942901707	1.10655116868229e-05	284.083771222705	0.147081748702168	0.0517036594517531	2.84470674342532	0.00444523278174698	0.0741315766297325	0.510302434234411	0.525383731474704
MOV10	-0.177491455479033	0.0593241091011869	0.00277252368711803	116.238100361641	-0.2444049487778	0.110342090656619	-2.21497478725846	0.0267617951311132	0.208421698658139	-0.73267687040463	-0.746485183061761
RHOC	0.194352992711857	0.0777330362094371	0.0124101325448352	39.8189517816723	0.261339493228832	0.144059945232067	1.81410240582723	0.069661961252648	0.334901016623509	0.93534973264387	0.896586314969761
SLC16A1	-0.295443173292212	0.174213130629615	0.0899101200532278	17.8669747126669	-0.443545841921923	0.291505811959044	-1.52156774831042	0.128117423853914	0.448675581907101	-1.26178683599608	-1.39345764274795
SLC16A1-AS1	-0.0637999343464178	0.0757371298677223	0.399571657447903	222.093203174916	-0.0761668972836522	0.120334451079946	-0.632960025994965	0.52675974744491	0.810846960259429	-0.222677372730539	-0.199910422501626
LRIG2-DT	0.00074189625012662	0.0636564295424472	0.990701109576411	40.224365492873	0.00657446639161375	0.12485582421	0.0526564654329294	0.95800562642416	0.988856689533658	0.0668455473191341	0.0689011848463147
LRIG2	-0.0785881557155576	0.0568955087097275	0.167195437979413	111.962098269364	-0.100647317297478	0.0921010232792428	-1.09279260657424	0.274484868531348	0.63288602258167	-0.289014645682997	-0.279442844499119
MAGI3	-0.0632616004099606	0.0354534060122928	0.0743653656873835	519.51571771334	-0.0709016703709402	0.0770337296360648	-0.920397736237169	0.357364951196257	0.699410673985647	-0.220262504546535	-0.182804660080154
PHTF1	0.0933760048353903	0.0540265198534901	0.0839279174296043	92.1710557932847	0.123859322761054	0.101476905338073	1.22056661413169	0.22225015346699	0.572375325879016	0.482385319989293	0.449938302895003
RSBN1	-0.0135885970838481	0.0436227219234903	0.755418465820842	97.2352527533768	-0.0208739618366256	0.080973469997202	-0.257787665976855	0.796570783978819	0.941430174848034	0.00256155912951368	-0.0202737547904765
AP4B1	-0.161848155566345	0.112882526283378	0.151636452475913	22.2820871082605	-0.236312106530912	0.192435102822159	-1.22800935518143	0.21944345613395	0.569996292979901	-0.662503870536589	-0.720193013876139
HIPK1-AS1	-0.169832377156329	0.118195166450468	0.150751837907493	12.5492273822673	-0.168942483670069	0.224977928738744	-0.750929144992945	0.452695299095691	0.765951645189246	-0.698319637267873	-0.501321390262067
HIPK1	0.0348991501323894	0.0424000918983278	0.410456030633331	78.5531387729939	0.0477509964878934	0.0915780698279986	0.521423923626902	0.602071489319278	0.85080632116612	0.220068779345035	0.202676224905276
TRIM33	-0.000925196743104539	0.0302315888163991	0.975585637038641	271.272437881578	0.0113917112671546	0.059299512153278	0.192104637179969	0.847660242620752	0.958463587483468	0.0593672711851368	0.0845515352933412
BCAS2	-0.0261843033485382	0.115205575747729	0.820203458579431	40.9875341419689	-0.0380283955538387	0.186606268991056	-0.203789485527206	0.83851800975892	0.95597561446347	-0.0539404896059351	-0.0760053827917472
DENND2C	0.000243857548721563	0.099885775787604	0.998052075199449	18.9975154832033	0.0328765726492651	0.178402347488324	0.184283296224097	0.853791217195539	0.960808364267649	0.0646114362349613	0.15435193336799
NRAS	-0.0883368239368227	0.122311089037344	0.470152649011745	16.2270105673758	-0.107262306611488	0.222092635106206	-0.482962015197822	0.629122707146936	0.864384183228523	-0.33274539927224	-0.300933738909166
CSDE1	0.0549498317905759	0.0535550538501277	0.30487093158726	140.381642030809	0.0967896109467189	0.0920422863601586	1.05157764734335	0.292993367602158	0.651371550383786	0.310012492577355	0.361993743849352
SIKE1	-0.196288791309745	0.0757012486490543	0.00951593863477548	35.4390738549637	-0.294504797185411	0.152988737759863	-1.92500965429022	0.0542281504569093	0.29508828119629	-0.816998302080186	-0.909250457649132
VANGL1	0.124139002539012	0.107326053117659	0.24741415456459	13.102655167981	0.166415341476152	0.20028512887287	0.830892150668779	0.406034558289301	0.735149034479069	0.620382535784267	0.58819505000436
SLC22A15	-0.0337430195120698	0.128030613013695	0.792123371447664	143.769081524803	-0.0447536374680575	0.19956144781669	-0.224259935762576	0.82255504888531	0.950720435300066	-0.0878475163398421	-0.0978544678015138
ATP1A1-AS1	-0.0306472070645109	0.0465464345826329	0.510266857493241	120.702260556149	-0.0387638347175751	0.0755747214527426	-0.512920642940304	0.608006832842426	0.853563378095652	-0.0739602644373311	-0.0783946905687679
CD58	0.128037569501158	0.0847600063025903	0.130893088981241	36.3076812907129	0.188361885761644	0.154141900507193	1.22200313569414	0.22170644118938	0.571923216483854	0.637870798519569	0.659495371670189
PTGFRN	0.055629857567509	0.064602208240827	0.38917533066998	61.8826283834961	0.101768561231487	0.115541041271856	0.880800104544987	0.378426023164484	0.715231583517471	0.313062964601885	0.378169445693075
TRIM45	-0.0177324245310371	0.11748377942237	0.880026921693684	10.2374670724495	-0.035273373967598	0.211123607997786	-0.167074512898472	0.867311419882898	0.964713758777461	-0.0160268975597884	-0.0670548198812519
MAN1A2	-0.0991062949004998	0.0819150211065	0.226329865925466	172.137291675998	-0.13018644863168	0.131540135208128	-0.989708946442047	0.322316400879753	0.673718439926166	-0.381055288408866	-0.375410097405086
GDAP2	0.128956572163895	0.0466035265532487	0.00565575754551893	97.0603904668834	0.206836053550966	0.0913413485149304	2.26442960295421	0.0235477049617455	0.194244807301423	0.641993277414106	0.719514575092476
WDR3	-0.0403859146058792	0.14224996983335	0.77648083075511	17.313823372581	-0.0622842270594485	0.239223449757354	-0.260360040466868	0.794586063360368	0.94070829215211	-0.117646336227146	-0.154808157667126
SPAG17	0.342276542064186	0.329578165858293	0.299023757856867	8.46883248795789	0.467463641092919	0.478775477636636	0.976373400326275	0.328879458100919	0.680066347583833	1.59890788642966	1.56624609623747
WARS2	0.0887775336482556	0.0648241848128983	0.1708391193538	76.9445931737613	0.172506241158213	0.111140156696408	1.55215042236655	0.120626235554792	0.436921862772225	0.461757414124863	0.607983272738466
WARS2-AS1	-0.0347099651499719	0.0664416263698776	0.601382850634614	221.287686044436	-0.0325541393160402	0.107777446213258	-0.302049644520485	0.762614218393418	0.928873045445313	-0.0921850587061982	-0.058220522197807
NOTCH2	-0.0266124190107943	0.0378185200965494	0.481627420480113	534.061322507554	-0.0411683050340683	0.0718935132988464	-0.572628922208047	0.566895972547683	0.830919858395008	-0.0558609386466538	-0.0862063763071569
SEC22B	0.00158060582910747	0.0468133692566948	0.973065356530021	61.5623827413895	0.00174399593599053	0.0895760378854156	0.019469447155292	0.984466610059798	0.994625020024061	0.0706078460351108	0.0532078669005413
ENSG00000290569	0.0814035618116363	0.169843757300061	0.63173590602235	76.7041489745286	0.114609903323386	0.256510840903959	0.446803351154648	0.655017051468307	0.876528656856628	0.428679116859827	0.41988862525332
NBPF8	0.0781546261484476	0.0809716636758537	0.334439845473645	40.5491107287906	0.130637452282898	0.139396386162124	0.937165272928675	0.348673549955869	0.692908052161859	0.414104982045773	0.471959210100862
ENSG00000290999	-0.133078193326733	0.0883204293169311	0.131870724863064	106.28231844533	-0.165171992391769	0.143981808501399	-1.14717264709287	0.25131027396346	0.609082207186403	-0.533447049551764	-0.489071751435844
NOTCH2NLR	0.138291471805351	0.188591897460694	0.463385067121371	11.0266977203203	0.23774279228641	0.325249050490533	0.730956145537862	0.464805940043185	0.775199898181787	0.683867940366565	0.819924935138802
NBPF26	0.240069997429383	0.196022555284655	0.220686016821187	139.002323486987	0.351756713845575	0.301889769895271	1.16518262267583	0.243945078124708	0.599423894986157	1.14042790565825	1.19033538225986
LINC00623	0.342846879196805	0.116343165886492	0.00321019779336908	45.303423903865	0.509065938578436	0.193823805769416	2.62643660595568	0.00862840631602867	0.111250516621018	1.6014663151343	1.70140437692933
SRGAP2C	0.178052562747508	0.210221881135875	0.39700936125912	10.9822239877075	0.298631782606407	0.33745322588767	0.884957557661087	0.37617952276263	0.714151309402812	0.862228966813033	1.01774216500644
NBPF15	0.123560631894384	0.0886589691678004	0.16341971138841	58.082710206171	0.185768145660781	0.149054957373211	1.24630638882842	0.212651933256723	0.561360790635047	0.617788070205028	0.65106878290508
SRGAP2B	0.384052430576468	0.19943827783149	0.0541455155982943	11.8178491148351	0.630118472734439	0.328738538141593	1.91677701159283	0.0552662666456809	0.298020493126537	1.78630692853853	2.09468199328246
NBPF20	-0.016034512456982	0.0947068500298157	0.865555338032482	26.9043087028161	-0.0271926736283444	0.165921236573998	-0.163889048742817	0.869818488368134	0.965238074658588	-0.0084103726313127	-0.0408020975401388
NBPF25P	-0.106230777711719	0.128885724228949	0.409811981650788	8.83605115528707	-0.280956372924727	0.292866095794556	-0.959333896818894	0.337390564310777	0.687066921326055	-0.413014423256495	-0.865234097019157
GPR89A	-0.180821269845365	0.0816300553543118	0.0267510710934713	34.7460639874625	-0.277706269585492	0.145473833268133	-1.90897746588991	0.0562649986611437	0.300759912176749	-0.747613812379362	-0.854675103743492
RNF115	0.084522676378775	0.0483882752559113	0.0806790756865558	373.492804051452	0.126446640055086	0.0894057647612726	1.41430074886914	0.157273617183265	0.492949149905228	0.442670897835061	0.458344025131555
POLR3C	0.0748259644608827	0.0652949569561507	0.251808182316176	50.1524853362465	0.122016444100191	0.120557047897788	1.01210544076726	0.311487641253231	0.664970262641063	0.39917321077846	0.443951126071108
NUDT17	-0.347825742428209	0.17760985037716	0.0501866521269059	8.47643099777799	-0.527911086774049	0.307430842960677	-1.7171702152265	0.0859480759114263	0.370942138649705	-1.4967655193675	-1.66754494401613
PIAS3	0.0580407234264671	0.0883804745716133	0.51136462375241	32.037759828321	0.0570920296049066	0.155813658499743	0.366412226980736	0.714057497390025	0.905885388072517	0.323877670613199	0.233023538690549
ANKRD35	0.0401683659594826	0.0962760278545119	0.676516877591987	30.803257592919	0.0458673690869433	0.162438595022855	0.28236743293975	0.777661784111007	0.934740947105428	0.243705523740594	0.196556662853081
PEX11B	0.194186807098205	0.109555207636633	0.0763112901662147	24.9450204825676	0.294836276567294	0.185330247767337	1.59086970486022	0.11163890175295	0.421635938950321	0.934604254189199	1.00541125778237
RBM8A	-0.155967079608938	0.108594558313116	0.150936074431176	21.5778363570088	-0.169263311661197	0.191421295735112	-0.884244937383681	0.376564005029338	0.714471506813169	-0.636122432816516	-0.502363701920306
LIX1L-AS1	-0.15511165830433	0.14422304008926	0.282151618859242	12.113159822855	-0.223983967988889	0.257857733961778	-0.868633895705025	0.385047408579724	0.720104019047415	-0.632285168337128	-0.680141139095641
LIX1L	-0.212660729932551	0.146473060312169	0.146536069799358	32.3825797000853	-0.331975714995529	0.231349730137444	-1.43495181428698	0.151300829109067	0.484297839496517	-0.890439842754469	-1.03098663890029
POLR3GL	0.0775171621858785	0.0748502891565059	0.300375057295004	29.5937995702139	0.140632690754334	0.1442120401977	0.975179954194816	0.329471003771796	0.680066347583833	0.411245434583862	0.504431917825112
TXNIP	-0.0825142367277647	0.153464270900695	0.590799934924093	229.725537993682	-0.0938343979365118	0.234714377540321	-0.399781210336773	0.689317671229696	0.892872557745206	-0.306626331445543	-0.25730891144792
LINC01719	0.0612860136653362	0.0944035444035688	0.516214365032085	40.1432644012054	0.0972587648191021	0.162906534801476	0.597021874767796	0.550492776082088	0.822049534256631	0.338435452716398	0.363517939256909
NBPF10	0.0257166716487733	0.0932503665334739	0.782716341108544	71.8224027590908	0.0623936829476365	0.147983884664132	0.42162484847081	0.673298866159894	0.885125812948876	0.178877850000491	0.250247643942839
NOTCH2NLA	0.0553104169930149	0.0895551660311842	0.536830603920422	163.861850897198	0.0867911301996244	0.153406424896759	0.565759421471651	0.571557334855211	0.834095146495369	0.311630012250595	0.329510502562536
ENSG00000276509	-0.409852009377685	0.18415207939621	0.0260398425497158	8.37102007304672	-0.642550094707619	0.316586689941965	-2.02961815869583	0.0423953676607874	0.260068499857473	-1.7750040781597	-2.0399861828183
ENSG00000290578	-0.0570486425228585	0.159306827419236	0.720264403461105	8.98939055641952	-0.0160060439589726	0.274989690691943	-0.0582059782630302	0.953584558832698	0.988181409549618	-0.192392304817249	-0.00445877699695906
ENSG00000291242	-0.201102849143842	0.0911775685763368	0.0274107863554905	123.646498856757	-0.271328452212088	0.139585904510793	-1.94380982208063	0.051918388884539	0.288370331630295	-0.838593290454913	-0.833954737733511
ENSG00000289321	-0.191056101193931	0.14012060685139	0.172721267402762	39.2727924626587	-0.295656777991866	0.227775873478895	-1.29801621864601	0.194281761836255	0.539241286340413	-0.793525405386012	-0.91299303329041
ENSG00000290557	-0.240243574083553	0.0971434104545496	0.0133953579979809	20.8574288019865	-0.344235800111004	0.175967433398673	-1.95624720701075	0.0504360399348706	0.284571254494762	-1.01417146778063	-1.07081742050365
ENSG00000291243	-0.361894131601033	0.196585604485436	0.0656364438316569	8.89515282981885	-0.584718706107364	0.336802921148834	-1.73608561384471	0.0825486976950886	0.365033539347129	-1.55987375593384	-1.85210254355643
NBPF12	0.0226226776422636	0.0604618799512869	0.708282074542152	109.82481986124	0.0462411077095554	0.102785386882978	0.449880173746889	0.652796844095244	0.875197408893421	0.164998755293982	0.197770871507735
PRKAB2	-0.0404704606827856	0.0973354084549203	0.67756840456592	47.2387590654416	-0.0590666558016763	0.155140159304733	-0.380730921422189	0.703402921899554	0.900980906631038	-0.118025594559896	-0.144354855193736
ENSG00000237188	-0.11371719376516	0.0588812225752291	0.0534461972187871	110.072277703835	-0.170621673049941	0.100499215434538	-1.69774134367325	0.0895565909369234	0.379457879651079	-0.446597124838795	-0.506776770451551
FMO5	-0.122540036242774	0.115123694890426	0.287138190686455	37.6205582372225	-0.183179604243371	0.193746594346686	-0.945459737555921	0.344424216722197	0.691716419808329	-0.486174792432777	-0.547575199666707
LINC00624	-0.0445656091945483	0.164648067659234	0.786643372670385	10.7353348675189	-0.104575917614867	0.292470530021165	-0.357560529627719	0.720672220728598	0.90916476478037	-0.136395686393426	-0.292206150771055
BCL9	-0.0649230269951837	0.0548781478263876	0.236793417863188	152.435632912853	-0.0630313029803127	0.0918424567384415	-0.686298093699952	0.492525150832756	0.791510036919974	-0.227715362204212	-0.157235271146746
ENSG00000289419	0.109619991673228	0.116488481249615	0.346685807224331	9.25830344124031	0.1853910673081	0.233924506262922	0.792525205117788	0.428054501024784	0.748168561161054	0.555252892214475	0.649843724076243
ACP6	-0.107770975160444	0.0584889844127181	0.0653895011970233	201.862556979333	-0.144136340738024	0.105131077233247	-1.37101554108723	0.170370111435785	0.512021701619086	-0.419923469044107	-0.420730753880532
GPR89B	-0.125341932408098	0.0762487805722472	0.100206175666458	44.1076261562701	-0.12483406133528	0.13721126447451	-0.909794555231076	0.362930866569184	0.705292250520386	-0.498743589319427	-0.358021166785804
ENSG00000290705	-0.232889398495372	0.233692884194377	0.318977261605692	9.033518072937	-0.251104513523524	0.341742985100525	-0.73477591193177	0.462475979518547	0.773570932708201	-0.981181972887646	-0.768250847631875
NBPF11	0.00185552662126214	0.0731099280555668	0.97975190023627	74.2828746097627	0.0107010715349025	0.121510112290338	0.0880673331066735	0.92982315987325	0.982661385694655	0.071841090735351	0.0823077727025566
ENSG00000227733	0.0788139440176834	0.113353620845357	0.486871894101015	56.1120713887322	0.129324348997175	0.182763627349056	0.707604411627165	0.479190952465417	0.783644628664819	0.417062562160525	0.467693176896064
LINC01138	0.13901301015667	0.0645547790101742	0.0312863444950555	831.858455588756	0.220696029817098	0.101352551208739	2.17750838222678	0.0294426570828501	0.217944953221165	0.687104630253894	0.764543111394169
ENSG00000291232	0.039684880398193	0.0587219149609443	0.499161035586156	55.6320854374206	0.0688702240933591	0.111499018323511	0.617675609425856	0.536789192957168	0.815124022351484	0.241536695397601	0.271288745492356
NBPF14	-0.0196995211047231	0.0920904812151261	0.830613462784421	140.237381904913	-0.0115119186654003	0.154040630341299	-0.074733001545722	0.940427149646935	0.985731882486531	-0.0248509352229492	0.01014181683093
NOTCH2NLB	0.0108373602333703	0.158103744021322	0.945351099135534	12.2106353363373	0.0493080465833467	0.264355142791316	0.186521987288406	0.852035438034663	0.960384772108846	0.112131963658269	0.207734796824912
PDE4DIP	-0.0179871884986095	0.0555915536835993	0.746271374511928	886.227697566299	-0.0176726419725815	0.0972280023166722	-0.181764939641787	0.855767200236905	0.961013041332132	-0.0171697224089325	-0.00987325013278189
NBPF9	0.197968760160667	0.0656657003930678	0.00257151257869673	70.0737453308821	0.305814111741579	0.119217693308669	2.56517387020557	0.0103124114861536	0.123474058421916	0.951569408167859	1.04107624307294
ENSG00000274265	0.162500692392539	0.0610663474098168	0.00778970528437156	231.662653693684	0.245236800702396	0.104161630954577	2.35438710449281	0.018553278545322	0.170582975420657	0.792466103321436	0.844271602371486
ENSG00000289614	0.437352808163285	0.153019590867332	0.00426120094917581	11.1222068998285	0.608242187042856	0.263502913357163	2.30829397403443	0.0209827913791273	0.182730062510536	2.02540273378691	2.02360992898054
NOTCH2NLC	0.0325056085505768	0.0779154170634584	0.676538728388499	180.303211786634	0.0481476400230028	0.136210619601813	0.35347934077206	0.723729114096675	0.910383706806157	0.209331786891899	0.203964847445212
NBPF19	0.104277912090419	0.0912886162821681	0.253334231191655	150.275991842132	0.169904158870964	0.150230128130085	1.13095928883082	0.258072226954311	0.615570179028505	0.53128929425549	0.599529581730516
LINC00869	0.0606591628542798	0.0939498345456265	0.518502930750036	82.7639317319105	0.0947764045119748	0.145873409519466	0.649716797764486	0.515875171436137	0.805523891147777	0.335623513922981	0.355453203137808
H2BC18	0.285749636004765	0.203605782381491	0.160484008213164	9.85436525372447	0.430666504983369	0.334254182972965	1.28844013604521	0.197592794922502	0.543663242303071	1.34533846095115	1.44669890890526
ENSG00000290791	-0.144960437159181	0.111977622000788	0.195476106440333	18.3144496796063	-0.171455234392497	0.224019014456592	-0.765360185198567	0.444057094606048	0.759348425005025	-0.58674863550487	-0.509484859300499
ENSG00000290792	-0.253008855905316	0.125125763973754	0.0431725861346586	15.9945295204428	-0.363334518392687	0.248165768706266	-1.46407991838204	0.143172113481142	0.471919221159961	-1.07143420164073	-1.13286567462397
H2BC21	0.180751708146165	0.194675385699506	0.353159953183045	13.2237811930351	0.24677240125962	0.313988006046876	0.785929387451755	0.431908856735951	0.750759060048449	0.874336842437804	0.849260488651531
BOLA1	0.00989680504134094	0.111099416938123	0.929017838447756	10.6430439614464	0.0128285235639148	0.251595623662472	0.0509886594097713	0.959334557274304	0.988889506018822	0.107912804035009	0.0892194765236213
SF3B4	-0.0402528414833626	0.123291080504198	0.744056497218518	13.8249370989128	-0.134493269331837	0.240913397600834	-0.558263968177799	0.576664145566947	0.837684980911719	-0.117049394388729	-0.389402172753425
MTMR11	0.105134926436634	0.111327919013313	0.344979782404802	10.858047312295	0.0797229431709064	0.252865588029898	0.31527794585272	0.752550628428531	0.923834236772001	0.535133704829954	0.30654725139251
OTUD7B	-0.0250048730537269	0.0551709474560423	0.650386466109246	509.157451531108	-0.0164596852312196	0.0952491731136131	-0.172806594463413	0.862803453397911	0.962857290023348	-0.0486497796928031	-0.00593257479452334
ENSG00000285184	-0.267589584192401	0.0878383948781742	0.00231610922176134	99.0094586108311	-0.380524366306006	0.140509937608353	-2.70816692956374	0.00676559833837692	0.0950665558646807	-1.13684069834387	-1.1887123568926
VPS45	-0.0196142166357897	0.0330484546940031	0.552847417549668	318.872280562958	-0.0172028705550425	0.0598626246585787	-0.287372474113148	0.773827135198978	0.933513199137639	-0.0244682748814219	-0.00834704843358853
PLEKHO1	0.0406128997413252	0.0637952365502646	0.524376722246296	156.197835755659	0.0803027501473211	0.113178100833935	0.709525513819572	0.477998424377322	0.783103434152705	0.245699621481396	0.308430938563697
ANP32E	-0.014547958961025	0.0589279961576758	0.805003521179706	57.5383302108223	-0.0296672350927014	0.109630777214917	-0.270610460368647	0.786690649715176	0.937779055865446	-0.00174196386475747	-0.0488414966407596
APH1A	0.00997837656843595	0.0952533720315447	0.916569305429521	35.11980387913	-0.0331477920308138	0.171691517200891	-0.193065985851989	0.846907290813757	0.95842737466815	0.108278719078	-0.0601491916489301
C1orf54	-0.289762683475627	0.083536723224284	0.00052300985396146	114.571805071229	-0.430967675749934	0.152110428774008	-2.83325528185991	0.00460765728119103	0.075459358457306	-1.23630519124244	-1.35259347377617
CIART	-0.241547614569414	0.158080831539613	0.126512374649416	15.3160875353944	-0.386262364888499	0.279174306914521	-1.38358851556768	0.166484486830232	0.506331072547397	-1.02002115635995	-1.20735406828588
MRPS21	0.0112546685859384	0.0721709789711843	0.876076753630672	87.7775074756863	0.00749003794548556	0.118033297497614	0.0634569914107244	0.949402606066262	0.987680750129243	0.114003933072212	0.0718757099218774
PRPF3	-0.0551027804459199	0.0397666277651809	0.165852629731997	147.864118181111	-0.0571197529300814	0.0790910724988711	-0.722202280553177	0.47017012142227	0.777788584226028	-0.183663521246624	-0.138029722672139
RPRD2	-0.0372576574282813	0.0305935487377653	0.223289625407535	358.590337868184	-0.04420301009082	0.0597354530203543	-0.739979490500529	0.459312439148727	0.771802306642455	-0.103613543163279	-0.0960655798287955
TARS2	-0.0464093519103166	0.0816451471760503	0.569744680057418	27.2024956990717	-0.0431396995426978	0.155399439930593	-0.277605244664752	0.781315405677876	0.935528213283453	-0.144666381072453	-0.0926110776928075
ECM1	0.10264668037297	0.143575402134536	0.474650929231014	8.16649519556396	0.0814965706506624	0.301461247957957	0.270338463741874	0.786899876778964	0.937906593946438	0.523971885286014	0.312309443753043
FALEC	-0.164481802254114	0.115992269249537	0.156178772851638	18.6783508203453	-0.215613315879265	0.207269999797422	-1.04025337043469	0.298222201784903	0.656041731414657	-0.674317930850255	-0.652946416308989
ADAMTSL4	-0.0265239590536566	0.137045461433235	0.846535051645586	13.9865901720221	-0.0448608738725855	0.251414909384688	-0.178433625843343	0.858382443408859	0.961930612645059	-0.0554641233586268	-0.0982028593312993
MCL1	0.0582292012201025	0.0787239104830793	0.459504215705532	248.853649930186	0.0966707360083596	0.140849420681231	0.686341026756111	0.492498083340855	0.791510036919974	0.324723147735144	0.361607540844781
ENSA	0.121065802138185	0.0505504671622664	0.016622667017246	387.888081509508	0.197659247250059	0.0957568406278071	2.06417887175634	0.039000759991904	0.246868002097848	0.606596717413119	0.68970080429521
ENSG00000288880	-0.0289061991453451	0.0693684565745525	0.676894023238269	35.9395490764306	-0.0225204899239364	0.144735688702396	-0.155597352151637	0.876350412198837	0.966019164578376	-0.0661504193813798	-0.0256230243943788
GOLPH3L	-0.216973451106409	0.0891764494566536	0.0149709855580246	49.5966818325287	-0.305112777953121	0.146611421363902	-2.08109828766891	0.0374249105575076	0.2423688348023	-0.909785926001173	-0.943713853394888
CTSK	-0.0972351154989853	0.158586882936993	0.5397873001952	9.65013984901428	-0.155753645789523	0.297263561858694	-0.523958082233979	0.60030769529915	0.849455382885209	-0.372661517744848	-0.458473260230813
ARNT	-0.0879174695823833	0.0365385791722671	0.0161214416446252	128.310360298905	-0.133508083863055	0.0680320767497224	-1.96242846377021	0.0497126215893382	0.282571000565834	-0.330864251865811	-0.386201484758498
SETDB1	0.0512363265565312	0.052179411823052	0.326136254540892	84.1170518665978	0.0952782918320063	0.0914079877707003	1.04234098305516	0.297253617831813	0.655409211954037	0.293354383114964	0.357083743549671
CERS2	0.272803452085588	0.0791340231874285	0.000566094087142572	30.4813066048347	0.35224498340496	0.14638155261498	2.40634818467497	0.0161128995202977	0.15878143789188	1.28726423316529	1.19192168104982
MINDY1	-0.21861695696204	0.0880169074045836	0.012998645932208	27.5079877965264	-0.296193801401582	0.152695373324734	-1.93976932602714	0.0524077300401479	0.289364647426272	-0.917158394523418	-0.914737724452569
PRUNE1	0.0144844152224957	0.0789250046276145	0.854389049640505	25.2085924151341	0.0565386638169563	0.143766465959078	0.393267396814563	0.694121995850552	0.895547928492443	0.128491989400858	0.23122575412062
C1orf56	0.0471172657063435	0.121660095569689	0.698544404030604	23.7827814619165	0.00155685634051594	0.228146234944884	0.00682394053485933	0.9945553254597	0.998546832652325	0.274877024877894	0.0525998844692219
CDC42SE1	0.158376305045114	0.0400431705568769	7.64901708975034e-05	80.3249308826522	0.259974304594066	0.0835102794031072	3.1130814847255	0.00185144892262995	0.0415829455606808	0.773964851385975	0.892151065960757
GABPB2	0.0637002104203326	0.0580414941385446	0.272425360264391	148.078330432789	0.114048836047643	0.100918835307329	1.13010456076242	0.258432168199034	0.615893880227887	0.34926510052187	0.418065819953488
SEMA6C	0.0525524641337268	0.158707476105823	0.740547921634573	12.6923315463042	0.0537456755731065	0.292917303340424	0.1834841266125	0.854418172476003	0.96084377422669	0.299258337047085	0.222151844460637
SCNM1	0.0604591297881902	0.0704423411087742	0.390738832281129	24.7905175452983	0.0532866748832221	0.139807829940243	0.381142278697825	0.70309767699646	0.900980906631038	0.334726201949251	0.220660634892157
LYSMD1	-0.0244276976291797	0.141001059726221	0.862459026096976	9.61256440109429	-0.116258169170627	0.26258183563641	-0.442750233994123	0.657946403224731	0.877513142915724	-0.0460606756535886	-0.330159656474339
VPS72	0.162601004061838	0.0948382811950873	0.0864354453955247	21.2757149452223	0.228932608470838	0.168880509378026	1.35558928211419	0.175229883872981	0.517294071005143	0.792916083235888	0.791302253963404
PIP5K1A	0.0890993506472531	0.0517649601725629	0.0852092773482638	255.640624045326	0.143006092998883	0.0930734455604808	1.53648650415499	0.124419105264189	0.44333061433056	0.463201026684504	0.512142669061269
PSMD4	-0.0692834130969568	0.0804365424880726	0.389049431356242	60.0814740634073	-0.103283023675871	0.134502029262563	-0.767891936219428	0.442551388524706	0.758917098343036	-0.247275261653314	-0.288005774049734
ZNF687	0.173551125709231	0.102347748796032	0.0899426195348096	11.9993585032614	0.197480180380741	0.21058171092467	0.937784100592593	0.348355373514904	0.692908052161859	0.842036338502122	0.689119048679565
PI4KB	0.0456646581288059	0.0493327487367664	0.354630015373264	95.1740587565706	0.0760642264606476	0.0892539935437251	0.852222107276176	0.39409082877958	0.726292070878435	0.268360891330893	0.294660747762048
RFX5	0.314882188850206	0.14650043840354	0.0316058701287476	9.00088046830973	0.483018159763377	0.297867170046443	1.62158911197923	0.104891355506607	0.409096124645283	1.4760217974843	1.61677989190633
SELENBP1	-0.0438227208213025	0.0897535801849881	0.625368548664328	97.6592414753231	-0.0959599912112301	0.153314134968358	-0.625904397080117	0.531377650261924	0.813261351357715	-0.133063224188603	-0.264214576515122
PSMB4	0.248910836193803	0.192780680295815	0.196647962948837	27.8798741412705	0.344593475935575	0.318129291664179	1.08318688333589	0.278725480548978	0.636905699213873	1.18008630132359	1.16706332810373
POGZ	-0.049594791529316	0.0382540320691681	0.194817330334832	730.368930449283	-0.0668109522105583	0.0727305776380436	-0.918608848991338	0.358300201809891	0.700533467386414	-0.158955684174185	-0.169514662489404
CGN	-0.355843187169254	0.146463713323766	0.015116932515144	8.81010229867916	-0.613399396831904	0.277359947098625	-2.21156444269795	0.0269967745548216	0.209548542740184	-1.53273031911535	-1.94528087940996
SNX27	-0.0339215015280953	0.0644874226078328	0.598876169684559	106.226951929372	-0.0490398172537001	0.105449845728258	-0.465053475564816	0.641893162008148	0.870542271407707	-0.0886481542203985	-0.111779484581304
MRPL9	-0.120739107930082	0.126519980382431	0.339927445788035	14.2993668026453	-0.16948144180529	0.22960292592964	-0.738150183056578	0.460423191541357	0.772736283260623	-0.478096155383416	-0.503072366994702
THEM4	0.0689124505765534	0.0828961813234336	0.405798349150836	78.2421063612036	0.117698560557382	0.131429725355995	0.895524663378696	0.370506687684568	0.710632973462715	0.372646262414572	0.429923109563681
FLG-AS1	-0.50622216486474	0.138833236954818	0.000266084115276296	175.19597819671	-0.681191377688616	0.214897715004226	-3.16984002214831	0.00152522887311215	0.0363656098547874	-2.20730307811628	-2.16552466715939
S100A6	0.230901491757845	0.146043622097789	0.113867822118661	58.1177438811989	0.324696721182617	0.224441568217949	1.4466870988324	0.147984579380032	0.479787023950396	1.0992996558088	1.1024223989653
ENSG00000285867	0.125949983307636	0.103552047118671	0.223872028057514	52.1253598440162	0.194383961806196	0.178880641899969	1.08666851673585	0.277183332577777	0.635031290439066	0.628506266323663	0.679059998952147
S100A16	0.191825625387182	0.0710414463006545	0.00692992342379984	42.6804233606747	0.243797074307885	0.131804705694391	1.84968414460986	0.0643590870516804	0.322014290668672	0.924012422234252	0.839594193768837
S100A13	-0.0919016407849489	0.117138660927502	0.43271493010138	116.78907164154	-0.131733009704032	0.181976938533561	-0.723899471908839	0.469127454221447	0.777042916621108	-0.348736519663037	-0.380434592400747
S100A1	0.0103915755576461	0.12994026290717	0.936259569137231	111.186881140725	0.00168380849699761	0.190521395214424	0.00883789715639313	0.992948470106387	0.99756111746736	0.110132254634893	0.0530123288830469
CHTOP	0.0803550655863819	0.0504614940052093	0.111294043992438	74.3872735742713	0.0985637676560177	0.0996843952358963	0.988758244685874	0.32278143812322	0.673718439926166	0.423975753382359	0.367757655580195
SNAPIN	0.247983101701213	0.090290900466078	0.00602366277977222	20.3106434597746	0.297174329611723	0.195017931435228	1.52383079558212	0.127550984553265	0.448146947914115	1.17592465302755	1.01300716591127
ILF2	0.264602893364244	0.111435078624201	0.0175726084188207	22.1391399307765	0.387077629192088	0.205692159836597	1.88182976686902	0.0598591328085725	0.30952039523185	1.25047801738712	1.30508659743877
INTS3	-0.0199728239672827	0.0447013591371126	0.655015324589569	222.89796655603	-0.0221087481808536	0.0828819432685236	-0.266749877102	0.78966174845971	0.938688811944767	-0.026076922185123	-0.0242853505290472
SLC27A3	0.320448955705742	0.0877417087956681	0.00026001841613132	40.1748205408371	0.443666647742283	0.174785086740112	2.53835527971544	0.011137485571926	0.129393150571252	1.5009933017065	1.48893400288427
GATAD2B	-0.0503273499138527	0.0424823435883038	0.236149885569922	229.540253075321	-0.0571454664029702	0.0805681634390006	-0.709280985984444	0.478150125351515	0.783103434152705	-0.162241807927379	-0.138113261058149
DENND4B	0.164365962293958	0.0481662480739989	0.000643765920612665	55.1838982075724	0.226714521605949	0.0996648854110707	2.27476829648535	0.0229198330222695	0.192148509834499	0.800833365042217	0.784096094082741
CRTC2	0.0998407257346918	0.122131463568544	0.413650914582661	20.4146427924008	0.136371205243183	0.220279523339715	0.619082532845647	0.535861989624614	0.814416534674674	0.511384882827415	0.490587128241532
SLC39A1	0.345632821551705	0.0841537882245712	4.00558948006254e-05	22.3678295030403	0.415626150629566	0.176183092593168	2.35905809412318	0.0183213873391141	0.169970232309903	1.61396354612738	1.39783553937227
CREB3L4	-0.00385561590314261	0.161859277253442	0.980995556484778	10.0208260806507	-0.0426225562127077	0.283901514318278	-0.150131485966377	0.880660879290724	0.967427048038861	0.0462219435062972	-0.0909309732856638
JTB	0.165770899668032	0.0964356081256151	0.0856179797126013	43.9581985838719	0.233670439109064	0.166184415875882	1.40609116611503	0.159697055211844	0.497148054307925	0.807135658721668	0.806694602030115
RAB13	0.0458179375148858	0.0717459126785992	0.523074132805249	24.6264589320325	0.131212148795537	0.166779563701281	0.786739969116064	0.431434101386383	0.750603444605112	0.269048474794689	0.473826294306846
RPS27	-0.413364969457293	0.150750324714324	0.0061056995442336	148.893028227555	-0.610699285524092	0.223167312112001	-2.73650867479015	0.00620949577661038	0.090352381075548	-1.79076257851312	-1.93650870998428
NUP210L	-0.212885525487346	0.202115811997002	0.292210454007791	40.3904545059651	-0.32556481504183	0.300642383067608	-1.08289726724464	0.27885402500454	0.636905699213873	-0.891448234751366	-1.01015879361768
TPM3	0.161641791977457	0.0972585974089504	0.0965168913380119	67.0115720385817	0.250274470416752	0.16679843285539	1.50046056268247	0.133495141799387	0.458986065635702	0.788613232184872	0.860638072937756
C1orf43	0.0703053546859874	0.0594493546794393	0.236964058625837	91.9899383829788	0.115923140270846	0.102682061006345	1.1289522155548	0.258917991961055	0.616504168700932	0.378894577056179	0.424155092700737
UBAP2L	-0.0193223488667978	0.0439015384035887	0.659843536134669	100.799890361417	-0.00987785682935734	0.083892347945213	-0.117744431659109	0.906270160248812	0.97631223746439	-0.0231590091236044	0.015450585856983
HAX1	0.0753925400572275	0.0925038983753694	0.415060782798079	27.7464196004907	0.0939579932062622	0.175131231641679	0.536500499228495	0.591612690980136	0.844944279169065	0.401714765915128	0.352794333996809
ATP8B2	-0.00944005655678386	0.0578677053504431	0.870414749166533	117.565406305376	-0.00326038260787072	0.103939171301536	-0.0313681797444014	0.974975917542694	0.992956098308796	0.0211711578384224	0.036949553278439
IL6R	0.160821576532007	0.0712516027527354	0.0240021916699858	133.802412277496	0.234866444879992	0.131978376684684	1.77958276787358	0.0751442684110209	0.348214288726611	0.784933894790167	0.81058020675549
SHE	-0.311149618004398	0.13187630369382	0.0183042639831496	25.0297761015724	-0.434077455640168	0.216228070354268	-2.00749817046868	0.0446966452435138	0.268010776245672	-1.3322430919566	-1.36269658174612
TDRD10	-0.0433820776177843	0.10229528867828	0.671502540407064	39.3165112747927	-0.0428159086044396	0.169769646706847	-0.252200021823529	0.800886461207119	0.943452772655728	-0.131086578874959	-0.0915591399594693
UBE2Q1	-0.181049050883944	0.0904712347954128	0.0453732035787888	23.7603493188107	-0.264388827138893	0.185111577398981	-1.42826737718863	0.153214913890118	0.487013890881426	-0.74863559671383	-0.811409160920941
ADAR	0.0393247184002698	0.0618093008589493	0.524628768950047	168.335774078564	0.0532602938273304	0.105554804169811	0.504574796440795	0.613857515599577	0.856495629529337	0.239921074142891	0.220574927650666
ENSG00000287064	-0.737816059453437	0.238558711997301	0.0019827302180267	15.177151012634	-1.10326460002374	0.385794924553524	-2.85971776663607	0.00424018185883564	0.0720934461346598	-3.24619119156538	-3.5367636252181
KCNN3	-0.104679924193241	0.070252658742222	0.136211276574212	1544.95547040069	-0.133161791596355	0.127578290984732	-1.04376528771882	0.296593995298985	0.655098364629261	-0.406057576276962	-0.385076444310903
PMVK	-0.0765841236420316	0.114866938996013	0.504950789480252	51.7407038045861	-0.121074341027397	0.190118287256479	-0.636836901776112	0.524231086575323	0.810282630786315	-0.280024922081456	-0.345806520878984
PBXIP1	-0.151080488331695	0.0539925831266813	0.00513928727365155	289.407908185774	-0.233511069368281	0.094251803011396	-2.47752363251923	0.013229764714621	0.141711133577767	-0.614202072600508	-0.711092954746302
PYGO2	0.0854333913357038	0.0971661107272435	0.379265245961192	22.9215792913957	0.131397743988402	0.174684880492747	0.752198722738673	0.451931561640342	0.765548963242648	0.446756199587829	0.474429259255623
SHC1	0.213651931591421	0.0752789821424678	0.00453779523637702	53.7681512020086	0.290900689038512	0.144978746355904	2.00650575584636	0.0448023152738533	0.268237032474929	1.02192126441834	0.992625251334341
FLAD1	-0.041440686064345	0.0668804627548234	0.535505891753037	30.2762984054503	-0.0565201851683138	0.128923951210324	-0.43839941793366	0.661096768324141	0.878697994718522	-0.122377849260128	-0.136081836311608
ZBTB7B	0.0751102714421004	0.0819416141392546	0.359335728851447	31.4235094659358	0.109180299817658	0.152699955327266	0.714998898222743	0.47460972408501	0.780460605560198	0.400448560216674	0.402248833245963
ADAM15	-0.101443837627405	0.09754788452379	0.298368298267793	41.5381291673311	-0.171048698127952	0.170842222750193	-1.00120857346875	0.316725982501587	0.669562669854957	-0.391541080178006	-0.50816409708601
EFNA1	0.364518535632987	0.168415984656731	0.0304341289611839	35.2186599578888	0.524862169015896	0.275099349474693	1.90790043676268	0.0564040858342427	0.300927552426332	1.69868142657015	1.75272345006664
SLC50A1	0.272333829549234	0.110062472158713	0.0133476307794571	10.7550936002763	0.392032606910016	0.221570790853951	1.76933342792654	0.0768382480721301	0.352544515454501	1.28515759183222	1.32118441678287
DPM3	-0.226933977397164	0.232838285290488	0.329737860968561	11.8163353697136	-0.355646408644975	0.356815224041645	-0.996724311862507	0.318898345500125	0.671301505833597	-0.954467036379928	-1.10788840754796
KRTCAP2	-0.019360133845082	0.104788325997918	0.853421454370892	34.1819374374712	-0.0610003362028017	0.189908160938056	-0.321209662088712	0.748051510519311	0.922886265968052	-0.0233285056678723	-0.150637030319152
MUC1	0.172804762639304	0.143629357416653	0.228926088210852	26.0398292393806	0.230944919439927	0.230333488146599	1.00265454796977	0.316027567146821	0.668806803232066	0.838688289439598	0.797839885470275
THBS3-AS1	0.00540480735508977	0.0914042792973307	0.952847933700377	172.764123851687	0.0168342407313675	0.151166203234364	0.111362463111335	0.911328924963592	0.977903620260308	0.0877625189414614	0.102233321383494
THBS3	0.190964383244035	0.0750746003304106	0.0109697279712102	23.6585874775916	0.260766660027053	0.149251875291306	1.7471583490532	0.0806098743415762	0.360350722377672	0.920149046531256	0.894725284321092
MTX1	0.0524365136558707	0.111901898952367	0.639360152927741	15.155485616166	0.0368057629379925	0.212775307198052	0.172979484427362	0.862667553578788	0.962857290023348	0.298738204280168	0.167117156349255
GBAP1	-0.0112760345675302	0.116142388414306	0.922656494308059	13.0414826657535	0.0076275137401857	0.208995721819627	0.0364960281185497	0.970886845703503	0.992296890094818	0.0129352942147043	0.0723223437178808
ENTREP3	0.0901911377396401	0.0669653801201358	0.178034245502426	29.5272962507681	0.115631239091725	0.129190174514904	0.895046697830613	0.3707621255202	0.710853937467097	0.468098585122788	0.423206758981534
SCAMP3	0.00162904677354809	0.0901461877685991	0.985582079949896	54.7888290009334	-0.0155725586632199	0.149842349147372	-0.103926284870935	0.917227847739574	0.979399923126249	0.0708251433065824	-0.00305046229271612
CLK2	-0.0619565178736531	0.0808468769887419	0.44347165315173	41.2463987434377	-0.081353011053633	0.137201247492272	-0.592946584237256	0.553216900668035	0.824133528703959	-0.214408141518323	-0.216759160744196
FDPS	0.188519908506899	0.0661933984706081	0.0043992607162078	74.5430760098235	0.270583063235067	0.115711557861701	2.33842727757989	0.0193650940781384	0.174885372232299	0.909183577201645	0.926616988875032
RUSC1-AS1	0.204263286427539	0.121666574389013	0.0931759009132467	9.96936708965927	0.317948899143992	0.234696527802922	1.35472348960773	0.175505671068705	0.517778913057568	0.979805508821807	1.08049995524755
RUSC1	-0.490515210322181	0.11194519618091	1.1773300551556e-05	15.8780263052111	-0.780925890316446	0.209748049751767	-3.72316162767977	0.00019674348260636	0.0093823732715533	-2.13684453514938	-2.48954391770946
ASH1L	-0.0163904120234595	0.0359924119781153	0.648832134931525	791.826099431808	-0.0081799409001354	0.0641043984238002	-0.127603426617578	0.898462819255301	0.974005041504871	-0.0100068733933547	0.0209668051915728
MSTO1	0.01025678215899	0.0842845087373749	0.903142651142874	103.914792444794	0.0254523838162047	0.140097136495776	0.181676688423764	0.855836461440558	0.961013041332132	0.109527595950415	0.130232097232558
YY1AP1	0.215087364483592	0.0521836059983201	3.76018063463095e-05	203.494456583983	0.310791014992656	0.0939594390555966	3.30771467046283	0.000940605905317794	0.0270509754484813	1.0283603554487	1.05724529447736
DAP3	0.23121257279385	0.0604684802484662	0.000131470521540697	193.841291085553	0.336972158451966	0.0990828060109118	3.40091456851612	0.000671608134609549	0.0225352849986457	1.10069510878997	1.14230305691799
SYT11	0.0774569254634683	0.0862383138184701	0.369093322815375	316.345237385283	0.103934502583279	0.145281868971549	0.715398991760168	0.474362535328303	0.78029155356739	0.41097522359658	0.385206194307487
RIT1	-0.0811707627513576	0.0647711994728986	0.210135763498588	40.1130894108894	-0.151957089147863	0.124478794906002	-1.22074678874109	0.222181906452488	0.572355101254262	-0.300599751395596	-0.446138939790585
KHDC4	0.0581889979200824	0.0411814035393337	0.157658046573186	101.171634943763	0.0772625522006349	0.087849769440751	0.879484974092545	0.379138376701853	0.715379660646789	0.324542803039155	0.298553889643981
ARHGEF2	-0.72239729266797	0.453250188162398	0.110977306814844	11.8549329371143	-0.950747678496241	0.601780498630983	-1.57989114080489	0.114131798420298	0.425967647548286	-3.17702540649185	-3.04126395005598
UBQLN4	0.110763904220442	0.0941613967904257	0.239467154086478	20.3449329691658	0.13235219346519	0.180255272261234	0.734248667486289	0.46279719711838	0.773829367179808	0.560384275968077	0.477530091615537
LAMTOR2	-0.123907655112662	0.138074399075392	0.369506712550997	16.5749848303746	-0.161275737471748	0.254709780079055	-0.633174499313267	0.526619696407779	0.810846960259429	-0.492309682085973	-0.476413529463594
LMNA	0.303746776392494	0.0432687910487862	2.21873265103712e-12	133.915034207587	0.413156883215854	0.091243896634393	4.52804952939857	5.95306299046312e-06	0.000782095880091397	1.42607036132396	1.38981333967712
SEMA4A	-0.411938783998883	0.0959705518663866	1.76795418579389e-05	114.074670566098	-0.604926993842559	0.162273920813342	-3.72781399999811	0.000193147838718956	0.00927442639366019	-1.78436496978968	-1.91775558656365
SLC25A44	0.0368226590460878	0.0798455015833385	0.644673866341791	23.4044528731971	0.0198961264397292	0.154153278131325	0.129067164064973	0.897304503927616	0.973355551701492	0.228697290688582	0.11218082988735
PMF1	0.0473649791169026	0.068700477424139	0.490545302002721	47.0887343463465	0.0863259267505021	0.123301081737657	0.700123028394629	0.483850475554357	0.786383816356947	0.275988222209882	0.327999141360016
PAQR6	-0.0938682510994612	0.0919331162077587	0.307231045099279	80.2113207782418	-0.162552215103899	0.155210202148393	-1.04730367497676	0.294959541686408	0.653776098953985	-0.357558376055934	-0.480560572596563
SMG5	0.0409228301276623	0.0530621712021638	0.440574056979785	96.4673011073454	0.0589178922709023	0.0972879902913879	0.605602933048949	0.544778454203775	0.818906258924236	0.247089912857316	0.238955433649027
TMEM79	0.0193383082578999	0.129200254114447	0.881019443944794	13.8362316534742	0.0310269389200309	0.232490117738118	0.13345487206893	0.893833651821428	0.97148248529608	0.150265671247655	0.148342810558366
GLMP	-0.169659585429702	0.131996934218803	0.198677081075931	15.2548842489498	-0.267823272508681	0.236840165709977	-1.13081863334213	0.258131435582891	0.615570179028505	-0.697544524991213	-0.822567047849475
CCT3	0.0329944223096731	0.101700811209566	0.745615278152478	101.505341708988	0.0349158031459141	0.175014082539062	0.199502820797984	0.84186943702765	0.95678338876607	0.211524516561726	0.160977021512639
MIR9-1HG	-0.0708268589770148	0.0649433277945612	0.275451195707869	1158.0781559168	-0.101071941869121	0.114941550624944	-0.879333377004113	0.379220543776128	0.715420816691399	-0.254198879313408	-0.280822372325985
MEF2D	0.0144654223938611	0.073884391019172	0.84477880180966	65.2757258739185	0.026879884494469	0.129361548132556	0.207788828152592	0.835393856077526	0.955000364984776	0.128406791024	0.134869786711795
NAXE	0.0517403820564462	0.127347748399348	0.684528001262419	42.6879410140836	0.0795353134806757	0.204786952258971	0.38838076646649	0.697734275477119	0.898460309415469	0.295615484463556	0.30593767673267
GPATCH4	0.15850986889463	0.132215058049534	0.230574962221491	9.93609953922691	0.2909735144751	0.323693501174769	0.898916763602238	0.368696998129486	0.709228581151138	0.774563994536513	0.992861847902194
BCAN-AS1	-0.0937617015228239	0.130195508059149	0.471425994988541	13.2553841446463	0.0231982890155072	0.235138493050118	0.0986579811522509	0.921409832221783	0.980488796173789	-0.357080414023048	0.122908954132473
BCAN	0.0257868584098365	0.051919821389363	0.619423945002929	357.021369774107	0.00964220698674198	0.0963549763306259	0.100069631626045	0.920289044735764	0.980150064297975	0.179192695052514	0.0788677148099665
ENSG00000272405	-0.249022181664525	0.117342938588068	0.0338230944904652	17.6088594843831	-0.289666592616597	0.225716290083383	-1.28332160921832	0.199379425022801	0.545775210033911	-1.05355070566901	-0.893532012979481
ISG20L2	0.0230083586430925	0.088298221114753	0.7944198369971	25.7291908173067	0.0464222436767758	0.163515950019011	0.283900400366928	0.776486709667449	0.934374129979193	0.166728850157044	0.198359349245281
MRPL24	-0.0343414918226617	0.124246283168456	0.78224197454564	14.5764527377502	-0.0848344650281465	0.224240318734608	-0.378319409760336	0.705193328169838	0.901671928575705	-0.0905321543386397	-0.22806977006011
HDGF	-0.0702202960171553	0.0632449195024737	0.266873438271965	40.9707903746664	-0.0941673592826299	0.121797837169505	-0.773144757501549	0.439436715314948	0.756852969791052	-0.251477948132663	-0.258390642164687
PRCC	-0.0419178551559024	0.0726515943844146	0.563959119620937	70.227850108526	-0.0392927995472548	0.11992342646651	-0.327649073287843	0.743177013120868	0.920436880743468	-0.12451834306807	-0.0801132008734178
ARHGEF11	0.193241768719903	0.0520007940380086	0.00020229663327267	391.385608922002	0.293020526655361	0.0964243573632252	3.03886419021252	0.00237471881279113	0.0495771506268614	0.930364983807246	0.999512217318345
ETV3	0.12253309914915	0.102097370369365	0.230077514449415	12.3643104866394	0.197593668774127	0.196956693204659	1.00323408947979	0.315747928762146	0.668611604016557	0.613178745088323	0.689487751781452
IFI16	0.437793527091005	0.180375435190501	0.0152190579748958	206.848113519466	0.675411381293065	0.27445451511665	2.46092282725244	0.0138580171029386	0.145970414643283	2.02737971878556	2.24183039657555
AIM2	0.460196475159277	0.128597856165811	0.000345478878644262	18.1623125440108	0.681516701360225	0.24446908200787	2.78774189260581	0.0053076812946353	0.0825511779484999	2.12787527155339	2.26166546851209
CADM3	0.0189186132973612	0.124325031707799	0.879052390398798	125.090840107936	0.0159638885372866	0.204209615906399	0.0781740294962594	0.937689620242482	0.984938369305014	0.148382995944178	0.0994057057646856
SNHG28	-0.171540100211123	0.155736824728229	0.270690311127688	11.8172238420178	-0.273647366281481	0.292096270109995	-0.936839645978478	0.34884104843039	0.692908052161859	-0.705980172472565	-0.841488466821442
ENSG00000272668	-0.0254417827706157	0.0897031574818529	0.77670012823674	25.7195977620434	-0.051277336327976	0.166208118582251	-0.308512825759474	0.757692142351667	0.926549622649119	-0.0506096772640769	-0.119048776167897
KCNJ10	0.00770496019286953	0.0727983743762031	0.915709514868216	238.72534998942	-0.00364355963134664	0.111257970555036	-0.0327487515111942	0.97387494663646	0.992956098308796	0.0980805864644825	0.0357046809799401
PIGM	0.0350405988546244	0.0572615773257331	0.540578042197037	62.2908876292697	0.0618027846001305	0.104209096318638	0.593065162096381	0.553137544160985	0.824133528703959	0.220703292601326	0.248327922928865
ENSG00000225279	-0.158434353735751	0.132716941654873	0.232565442986119	18.2507693413328	-0.246881796108663	0.232429867641437	-1.06217758764773	0.288155072460097	0.646670543577135	-0.647190176063885	-0.754532008525962
IGSF8	-0.315920162085828	0.322327270420479	0.327025727485065	26.1195820417424	-0.517100355085714	0.452676492614474	-1.14231766730177	0.253322000152487	0.610472593501146	-1.35364288554651	-1.63242284748949
ATP1A2	-0.0476030451199189	0.0525530677504312	0.36503692254439	2235.89545125057	-0.0897869669939763	0.089095045421477	-1.00776610606377	0.313566760930507	0.667394830561874	-0.150021071828715	-0.244159546136963
ATP1A4	-0.267968329397326	0.136816679038451	0.0501603504800277	24.5748352367442	-0.373032607699551	0.231036755018324	-1.61460286987655	0.106396723559211	0.411236597539943	-1.13853968048725	-1.16437299888096
PEA15	0.135667379408691	0.0986360904303736	0.168997100673215	88.5612233512608	0.180872835974684	0.162748198488464	1.11136613280242	0.266410783864309	0.624750785670345	0.672096738866094	0.635164814119284
DCAF8	0.0596629117131065	0.0367739863620069	0.104713096149283	198.662096214288	0.0946936790825378	0.0685555864683943	1.38126860202988	0.167196388421505	0.50728254727563	0.331154512395919	0.355184443297895
PEX19	-0.125195866152491	0.13889703369734	0.367398335256574	19.1719129185106	-0.195925193069264	0.237275390236931	-0.825729094254666	0.408957784249975	0.736647714512127	-0.498088362647773	-0.588983294320922
COPA	-0.0573196105223163	0.0429964712348378	0.182491245812202	168.357285092259	-0.0839697334735189	0.0896957959222355	-0.936161306225756	0.349190142123136	0.692908052161859	-0.193607818007965	-0.225260414874278
NCSTN	0.0993528420734505	0.0566600458656883	0.0795178793013717	40.7358185780372	0.0801542146614445	0.116732303722135	0.68664981419574	0.492303429305217	0.791510036919974	0.509196325407498	0.307948373847174
VANGL2	-0.227564943899424	0.0791030295821779	0.00401708426065926	43.9546585099161	-0.325885165808594	0.143058597857901	-2.27798378208832	0.0227275438814513	0.19145858956395	-0.957297437415957	-1.01119955486096
USF1	0.180290361468093	0.111631065923906	0.106298687239024	16.4332599107769	0.291069706276898	0.2058703336259	1.41384968465549	0.157406041860021	0.493111166006927	0.872267325100656	0.993174357531073
KLHDC9	0.0217353782508718	0.158725012529794	0.891080337509806	12.4455862100722	-0.0318229964912678	0.27492124515373	-0.115753136770034	0.907848192200177	0.976591815520386	0.161018491511879	-0.0558451724428847
PFDN2	0.177726938847227	0.154702823994302	0.250626903324634	18.5858174043619	0.279920755713583	0.275379179102043	1.01649208421039	0.309395115096045	0.662983876266597	0.860768277186228	0.956953449534805
NIT1	0.0994141099106955	0.0763471805460293	0.192871252254355	30.9634746982357	0.136905075139865	0.145250865155008	0.942542235419827	0.345915098131377	0.692260663386443	0.509471161788499	0.492321574214711
DEDD	0.152003317105561	0.0706580806453379	0.031456337224656	26.283014282993	0.244061024703127	0.147781501775701	1.65149915091239	0.0986366939883478	0.39548400915282	0.745376785930647	0.840451720486473
UFC1	0.0708011376890449	0.101954946466429	0.487409115958673	30.5409301041021	0.0839970725187074	0.180525925676681	0.46529091156217	0.641723142333596	0.870542271407707	0.381118569487592	0.320433118496473
USP21	0.00981816059465048	0.110823890835359	0.929405804309441	13.3049986824559	0.00506868420128529	0.222957544397999	0.0227338537252511	0.981862571440666	0.994256915234181	0.107560019342646	0.0640091730046112
PPOX	-0.00692985863166492	0.0655877808833601	0.915853887822207	31.9611650467262	-0.0222993505558953	0.142492009212731	-0.156495446159397	0.875642508459016	0.965807677646875	0.0324314494425774	-0.0249045828999368
B4GALT3	0.205050845201909	0.139170847313962	0.140649951315112	11.4775909307723	0.32586875407384	0.271741626561377	1.19918599957389	0.230455629922213	0.581147165278307	0.983338354326169	1.10623012017461
NDUFS2	0.172011826781487	0.0810087961967603	0.0337226738502582	99.5490050885108	0.236366846885742	0.146676033617004	1.61148921917902	0.107073135112905	0.412674621214284	0.835131323316303	0.81545473935827
TOMM40L	0.56231228235645	0.121112852495271	3.43588097255863e-06	8.96100667671574	0.826374822723167	0.281579987695126	2.93477824715975	0.00333786136901107	0.06240667147797	2.58594822067327	2.73228309809095
SDHC	0.103737438036345	0.0485703207906079	0.0326941294517431	58.5189769789407	0.155505126141923	0.0974823573769276	1.59521302445163	0.11066460719496	0.419343064035765	0.528864825892873	0.552749749247454
ENSG00000288670	0.265774189464347	0.104178592986829	0.0107371144866419	11.9025942871279	0.468781406301801	0.19238009574509	2.43674588312376	0.0148200900003642	0.15107595406667	1.25573223878138	1.57052727518077
ENSG00000283696	0.249925343552653	0.106233591097557	0.0186425832514247	14.2869046260929	0.411998162674536	0.185824950839107	2.21713048120894	0.0266141764108404	0.207649010469964	1.18463719692465	1.38604886786588
ENSG00000288093	0.0332071090633723	0.127184114507384	0.794019413021434	8.36152722296337	0.0218979352476041	0.256374596167974	0.0854138263888549	0.931932401463681	0.983626465768462	0.212478590677966	0.118684341786913
HSPA6	-1.85341134099676	0.855712279725753	0.0303166754960209	9.31905273766229	-2.08337971196985	1.19967436083706	-1.73662101982091	0.0824540868090221	0.364730990729235	-8.25054883870272	-6.72097895507737
DUSP12	0.0282199013166585	0.0735462782734677	0.701198853868093	28.2565007507554	0.0962602655701137	0.147151516254762	0.654157483525073	0.513010350143016	0.803645908591508	0.190106883269341	0.360273997217113
ATF6	0.0809999507327394	0.0435407978909444	0.0628398317222762	238.017943601149	0.126708212715139	0.0832799733890277	1.52147278101595	0.128141236796846	0.448675581907101	0.426868590925769	0.459193827021005
UHMK1	0.112103594813768	0.0616938930169919	0.0692027412425473	66.5469186273223	0.160449427401207	0.116865717939683	1.37293836233496	0.169771509283087	0.511555212749212	0.566393884449244	0.568812882723678
UAP1	0.404539608467014	0.0832040516425297	1.16194971158726e-06	51.0420380052151	0.576947713410213	0.145430117048267	3.96718179920551	7.27275158913382e-05	0.00461843994792002	1.87820868452569	1.92193988893486
DDR2	0.177982881597604	0.0561535241648096	0.00152661349663767	247.980963973972	0.274492097279932	0.0926571141266395	2.96245031876094	0.0030520105783828	0.0587818081659481	0.861916389840762	0.939316727894346
HSD17B7	0.501883537586228	0.108209630668133	3.51682469846004e-06	58.5559346577615	0.71551457576623	0.194022485455284	3.6877920313578	0.000226208411441593	0.0100380730705476	2.31487585598971	2.37211836485738
CCDC190	0.495619806469319	0.122928127151073	5.53547636965655e-05	58.699344699988	0.740219477082474	0.202315498545816	3.65873836855284	0.000253459928959938	0.0108597831100527	2.28677789678075	2.45238008568489
RGS5	-0.171649441720252	0.0723116242999326	0.0176086505419592	46.0077857293818	-0.245433829669041	0.131334716007026	-1.86876583077936	0.0616554006488836	0.314602951277282	-0.706470658607109	-0.749827829518853
NUF2	-0.0288902997954123	0.117273786507386	0.805411951448899	15.9824919909207	0.0179319037518101	0.227186596961172	0.078930288985643	0.937088071263587	0.984796797529831	-0.0660790977876647	0.10579942843981
PBX1	-0.188661533366917	0.0470835737449003	6.15078358363239e-05	1339.93356503483	-0.255092571005031	0.0838563344355129	-3.04201909995485	0.002349969826391	0.0492080147857063	-0.782783809383447	-0.781207319391363
ENSG00000271917	-0.246784034689801	0.14684325382373	0.0928416122674934	8.79298624407807	-0.365509692467401	0.255919699030031	-1.42822023413098	0.153228478378398	0.487013890881426	-1.04351078517662	-1.13993241867209
RXRG	-0.692363012386752	0.105805384180061	5.99987398652945e-11	60.0475134701126	-1.06584389084053	0.197038406974647	-5.40932048327855	6.32643295697628e-08	2.27305548606647e-05	-3.04229708459212	-3.41519056264307
MGST3	0.108234419109574	0.0510710003467358	0.0340657036561799	210.24499628984	0.157228079126438	0.0948630243848253	1.65742216365167	0.0974341535131667	0.393091383735376	0.549037465554554	0.558347309410593
ALDH9A1	-0.0457471266192082	0.0511561568649378	0.371180477245096	58.8063240032075	-0.0897367046986759	0.0958244330992179	-0.936469977398784	0.34903126331452	0.692908052161859	-0.141695758791673	-0.243996253102035
TMCO1	0.0488769453135633	0.060719279097725	0.420839394331168	83.8675192774768	0.0535547399836582	0.116044666892403	0.461501087622703	0.644439141262265	0.871520646291637	0.282770627732434	0.221531529536883
TMCO1-AS1	-0.0501584016967204	0.100255707766568	0.616860545894859	13.5254006701497	-0.0414875522147312	0.187565430756463	-0.221189757874942	0.824944683800605	0.95180667179745	-0.161483936935664	-0.0872435522003668
UCK2	0.0764043800628668	0.0863956633282073	0.376504961434679	43.9962927833573	0.107863795843423	0.15001158846213	0.71903642211384	0.47211847864869	0.778415913973079	0.406253696254539	0.397971751824115
FAM78B	0.250904847419462	0.258930992114063	0.332543809389036	22.1426056093004	0.364288500705874	0.389146681806372	0.936121307818663	0.349210733409713	0.692908052161859	1.18903107322313	1.23104887330262
POGK	-0.0711034369533673	0.0668434752517787	0.28745084682614	62.8872801124596	-0.0901453699725622	0.120801094000862	-0.746229748316011	0.455528640668027	0.767951041394694	-0.255439557840727	-0.245323932079768
TADA1	-0.178386162216432	0.0817281147951734	0.0290595274952469	31.5316051770945	-0.228665102899369	0.148372184210564	-1.54115883725791	0.123278132926761	0.441184271653856	-0.736690362194459	-0.69534929307818
ILDR2	-0.0487794749928519	0.0881032615540265	0.579809821004708	107.86343076125	-0.0562718818552101	0.152855471216294	-0.368137832473031	0.712770462464752	0.905455048630015	-0.155298322394698	-0.135275144111475
MAEL	0.119224075022206	0.180193911964138	0.50819991997995	18.7391660463448	0.138229470289005	0.30210523588106	0.457554037042331	0.647272871521508	0.872752894198482	0.598335064348362	0.496624292625314
POU2F1	-0.13197956390897	0.0260773412049821	4.16883715097305e-07	821.617685197124	-0.181135192482326	0.0448473118204855	-4.03893087744864	5.36953843759626e-05	0.00375732777605668	-0.528518797685596	-0.540933278538547
CREG1	-0.30065982510939	0.156265593238589	0.0543507143204568	23.0122623055515	-0.440315000508595	0.249860658488823	-1.76224221600813	0.0780283822179446	0.354964136682417	-1.28518778779791	-1.38296122795823
MPZL1	0.235923261280572	0.065296539816024	0.000302551991736218	137.987830283319	0.352533686360677	0.104089468652698	3.38683337443993	0.000707043158619316	0.0231660611382917	1.1218264010622	1.1928596243242
MPC2	0.244476830373897	0.15401384417373	0.112429054091407	21.627324881979	0.356853086340734	0.272048686209709	1.311725086096	0.189612909343684	0.534462206783994	1.16019615720107	1.20689256745981
DCAF6	-0.0596134611340698	0.0263144735688272	0.0234866236326007	329.104200855913	-0.0640000209244067	0.0516348968540178	-1.23947223338797	0.215170665473331	0.563947208115215	-0.203897614890611	-0.160382459155887
GPR161	-0.0108780375464231	0.0724221518879892	0.880604316751217	84.8059284665487	0.00435993713403934	0.11832630470916	0.0368467277394982	0.970607215976751	0.992269692568553	0.014720636506005	0.0617065829832858
TIPRL	0.0294701819108819	0.0891204810481781	0.740887726164722	51.5004505868257	0.0227952410816731	0.162093735806082	0.140629993924897	0.888162251977996	0.970489840116814	0.195715414746915	0.121599524868563
SFT2D2	-0.0338946041520547	0.0915285739519244	0.71114616835817	53.5930324145323	-0.0483895256211144	0.150221223803754	-0.322121764127881	0.747360450920834	0.922388722586543	-0.0885274974807156	-0.10966680561113
TBX19	-0.158929497100515	0.140275069691382	0.257220710387618	14.649079836054	-0.175546838977028	0.257322631691802	-0.682205206059304	0.495109203225459	0.792920368881442	-0.649411299194181	-0.522777736721719
BLZF1	-0.0388577478781375	0.063293552419788	0.53926224013585	103.785291384552	-0.0347155304724542	0.112415196004252	-0.308815282154035	0.757462043498798	0.926549622649119	-0.110791258066995	-0.0652424880569091
CCDC181	0.0381043674667863	0.140653480448995	0.786460619603452	15.0692452930652	0.0779176886901748	0.226897716093083	0.343404464495402	0.731294201337356	0.91357465140518	0.234446801682971	0.300682308671212
SLC19A2	0.0857417626685868	0.0935912907733265	0.359598863371064	43.9125895761414	0.115543025458365	0.157687505072526	0.732734184647182	0.463720569930574	0.774536276392376	0.448139497333348	0.422920168967541
ENSG00000213062	-0.0111242458448901	0.181839600949654	0.951218927452455	11.2014547758938	-0.013363051481656	0.309838494170031	-0.0431290873571142	0.965598632508212	0.991235434439372	0.0136161908332719	0.00412782376084774
C1orf112	-0.156356795956215	0.115847190938589	0.177118209131919	32.9513620098731	-0.215642593084751	0.195869228563827	-1.10095186806987	0.270917605941182	0.629489014305183	-0.637870629510223	-0.653041532612561
SCYL3	0.164514776524824	0.0532002950993588	0.0019856795081937	64.1206149745562	0.261357460641551	0.101688484019207	2.5701775688994	0.0101646398861848	0.12239436057169	0.801500918631372	0.896644687818339
KIFAP3	-0.00257826027406709	0.0450507848131456	0.954361912534161	210.271858654897	0.00561536990821558	0.0761918245985731	0.0737004257057882	0.941248760047739	0.98589136089816	0.0519519286686894	0.0657852552090432
GORAB-AS1	-0.217229773363924	0.271751788249958	0.424076868094615	9.79618317879851	-0.288715734176256	0.409242168086597	-0.70548872205946	0.480506147966357	0.784781622147727	-0.910935741055745	-0.890442847242359
GORAB	0.258646869469107	0.102274044667671	0.0114401378377623	28.9034944911612	0.376445241053142	0.184171777057675	2.04398983963354	0.0409545509013197	0.254487481166299	1.22376037684195	1.27054390659318
PRRX1	0.666730311197746	0.126812466780662	1.45940742995543e-07	336.774742360657	0.979973235221196	0.209830787886965	4.67030241410095	3.00756644452739e-06	0.00045032648107574	3.05434851760537	3.2312963402673
ENSG00000271811	0.737189110409056	0.136821963654503	7.12681557321348e-08	26.9011946042699	1.07262645722305	0.238723348367315	4.49317783350054	7.01681414166655e-06	0.000896414100208318	3.37041388331169	3.53230976844855
ENSG00000231424	0.129231075216938	0.220003533621018	0.556932043137336	20.2378045279586	0.172392025364547	0.375859003842319	0.458661422507439	0.646477321011838	0.87245355190735	0.643224648212623	0.607612206445669
FMO4	-0.187492219779258	0.129430840019918	0.147452117155019	25.3158502721219	-0.282542968284086	0.222692386939346	-1.26875899157272	0.204527035308103	0.553162501951354	-0.777538481179651	-0.870388656115306
PRRC2C	0.0490275855583194	0.0510743994258227	0.33709303498693	357.846637960846	0.0832230816764679	0.0814262948922666	1.02206641953412	0.306749465347139	0.662245938753318	0.283446372487977	0.317918563343726
VAMP4	-0.12463531003147	0.0811706129765274	0.124667607459331	39.2365848166119	-0.193032013849062	0.149172376954819	-1.29401982987458	0.195658571364194	0.54112127234288	-0.495573809783226	-0.579583882442959
METTL13	0.150435831225222	0.132474059673654	0.256129416627234	14.545046706789	0.215770573729725	0.223437085393191	0.965688275740017	0.334200187931438	0.68475701396475	0.738345329199135	0.748541202446127
DNM3	-0.017943110757279	0.0856851997721666	0.834130254226454	1503.28825974426	0.0016925333911576	0.137637312278015	0.0122970534889466	0.990188618153905	0.997015957377971	-0.0169719976734974	0.053040674473679
PIGC	-0.0472838975095734	0.0758063865428488	0.53279469301464	90.6501356554178	-0.0679664579609788	0.138497839951188	-0.490740202048875	0.623610208576196	0.861561837786963	-0.148589433661343	-0.17326869003105
SUCO	-0.0273958502327563	0.0387819665968832	0.479935108163863	155.909497742383	-0.0313346657140627	0.0717519583646547	-0.436708160003313	0.662323010659503	0.879217633275417	-0.0593752687011948	-0.054258674767391
TNFSF4	-0.124307077569931	0.11416010847245	0.276205189539665	16.7863433373999	-0.155623449978409	0.21126261758537	-0.736635055255448	0.461344311004308	0.773410099820866	-0.494101418624787	-0.458050277774388
PRDX6-AS1	-0.0931933713318735	0.0554728177989416	0.0929606918816176	338.873894706066	-0.11446672164255	0.095679356029345	-1.19635756753466	0.231557052589287	0.582409711993844	-0.354530988093918	-0.324339570025294
PRDX6	0.0609726116581547	0.0560310570419065	0.276509854428168	253.649430070944	0.0818246164284403	0.0943060918722309	0.867649319402389	0.385586338266445	0.72054579545854	0.337029588280419	0.31337520468435
SLC9C2	-0.0165583147214772	0.103016245884412	0.872302133754072	78.9553053049299	-0.0148129346699511	0.164426500234036	-0.0900884872503348	0.9282168978612	0.98257677609637	-0.0107600543763699	-0.000582582413287941
ANKRD45	-0.0935072955958321	0.107493966621775	0.384363729262705	40.9454393599342	-0.105655219291036	0.176374681032436	-0.599038471239565	0.549147230362841	0.821247141874926	-0.355939195278866	-0.295712605166984
KLHL20	-0.0718834898502766	0.0536634870522348	0.180400383002786	124.417607561552	-0.0989907181617694	0.0944655309412173	-1.04790305178476	0.294683276090383	0.653730224559277	-0.258938733343172	-0.274060855894861
DARS2	0.0706042832170607	0.0952007905265846	0.458308225678513	15.3821707622134	0.135526366567076	0.174599333377563	0.776213539567224	0.437622913014258	0.755223579591467	0.380235516109233	0.487842401391666
GAS5	0.0348730986712332	0.0516360479697254	0.499444891203928	48.8365082324981	0.0541841411851283	0.102292321905664	0.529699005513806	0.596320637578678	0.847036475027607	0.219951917225759	0.223576339304558
ZBTB37	0.000117986643770058	0.0572623711358074	0.998355994469554	141.69648803835	0.0153614981804467	0.0964420847254532	0.159282104116445	0.873446619599017	0.965465341455072	0.0640468022353672	0.0974486493073062
RC3H1	-0.036505980857131	0.0312018183314647	0.242002859508237	225.077436776801	-0.0405565153292014	0.0617814684230142	-0.656451139223711	0.511533895693086	0.802423059313532	-0.10024165870012	-0.0842187830814804
RABGAP1L	-0.0504391927596259	0.041962833750126	0.229364759838974	512.596670822062	-0.0528858098908294	0.0799392958434085	-0.661574627757872	0.50824387254819	0.800327482215712	-0.162743514603431	-0.124274413558939
CACYBP	-0.757360813184706	0.286480388637252	0.00820115521256484	37.5462091942848	-1.03379666598227	0.403060640603029	-2.56486632987924	0.0103215559699502	0.12347737704601	-3.33386540408193	-3.31107497108717
MRPS14	-0.164276746403907	0.0751245734244319	0.0287626408448699	26.6100074418374	-0.246271492689587	0.146708717813153	-1.67864252622831	0.0932217332993445	0.386154509364466	-0.673398087579987	-0.752549243971879
KIAA0040	1.36149317747874	0.381207313440345	0.000354902521198773	10.0452995216323	2.12038632541195	0.654032219968969	3.24202120426507	0.00118685191448483	0.0311316763665745	6.17092844613504	6.93629058012473
TNR	0.688601945359691	0.563415900428744	0.221635337679976	14.3908025588192	0.971529485686371	0.878790543505552	1.10553020041713	0.268929915738	0.627123992327864	3.1524606927683	3.20386413727137
LINC02803	-0.338868905142906	0.150157322209739	0.0240231309360674	18.9916633051439	-0.557965861018668	0.257583728063183	-2.1661533716206	0.0302994689117449	0.220336503816149	-1.45658677542296	-1.76518742673956
COP1	-0.0640116671007689	0.0314922651337993	0.0420913815376584	429.993554940688	-0.0795474128327	0.0537254747937491	-1.4806274516527	0.138705875998273	0.466843296486778	-0.223627167379114	-0.210893101273646
COP1-DT	-0.0594855576428304	0.0980217979115637	0.54394349142336	121.597281392782	-0.0923030838982868	0.162279234223833	-0.568791714724093	0.569497497996856	0.832572457701441	-0.2033238630784	-0.252333951286697
PAPPA2	0.106183930516883	0.108230836609547	0.326549550312031	59.6761646671557	0.167556356657424	0.179692663715293	0.93246075378404	0.351098459962325	0.69407240984886	0.539839346452613	0.591902000328383
ASTN1	-0.0913485630977111	0.0225930401464777	5.27227921703951e-05	713.960321651851	-0.108409065537172	0.0461227440518101	-2.35044700322675	0.0187508776563472	0.171554514694241	-0.346255513693058	-0.304659349611734
BRINP2	0.107592162099063	0.125638850608741	0.391798348301863	346.09796177327	0.159205761403072	0.206024033794555	0.772753345669515	0.439668369067543	0.757037386424249	0.546156417350827	0.564772438608267
SEC16B	-0.157601722813355	0.117083159625854	0.178281060416761	26.9562402984648	-0.24532045791484	0.216910876726233	-1.13097352063384	0.258066236631799	0.615570179028505	-0.64345514509641	-0.749459505356415
RASAL2	0.233913394021309	0.141034284633922	0.0972051012262263	161.533096751284	0.366844509425563	0.224794016827653	1.63191402779558	0.10269759848198	0.403894877838325	1.11281050187812	1.23935287968849
RALGPS2	0.023068172329382	0.127940049122314	0.856913487845258	58.8504494577548	0.0471565251524369	0.212675997156758	0.221729418377566	0.824524527534502	0.951411094657679	0.166997163481184	0.200744895904784
ANGPTL1	-0.198265063347436	0.18759011093458	0.290554612596022	17.5945978767619	-0.295039415274449	0.303591592080368	-0.971829994541957	0.331135131263687	0.680799749423718	-0.825863499207016	-0.910987334362882
FAM20B	0.0512648257533798	0.0704701447330577	0.466938872498138	56.9566606702412	0.0770874175184209	0.12572023953324	0.613166327113459	0.53976636730499	0.817160976812566	0.293482225331622	0.297984908987424
TOR3A	0.0775173992359881	0.106105627924598	0.46504293224754	22.3884697910595	0.0634397360600625	0.20054845309659	0.316331216125153	0.751751119669994	0.923637454696891	0.411246497947564	0.253646079816173
ABL2	0.109950001579039	0.0483764644972595	0.0230382686137876	198.279288790833	0.181597228138401	0.0821571333319805	2.21036470935035	0.0270798609774929	0.209844691477459	0.556733256664826	0.63751823220704
SOAT1	0.317605386188772	0.0831416956512282	0.00013342493809164	65.2001773955594	0.458396146543874	0.144291571541683	3.176874031145	0.00148871683459104	0.0361156479471782	1.48823756573949	1.53678745939515
AXDND1	-0.307521361827347	0.128894361712135	0.0170401492598189	20.9694546396864	-0.410241845384061	0.225571731455262	-1.81867578325267	0.068960908432814	0.333894523618545	-1.31596739426784	-1.28525902910667
TOR1AIP2	-0.0220854417401398	0.0556779449392043	0.691615179318263	104.361509230388	-0.0232786559827347	0.0940322847039105	-0.247560250780194	0.804474668749647	0.945023600669718	-0.035553741495841	-0.0280861677104848
CEP350	-0.194735715144001	0.0528647376665375	0.000229908934677036	672.678690352576	-0.259718872054254	0.0934429094941035	-2.77943905493057	0.00544528704185574	0.0835702424400429	-0.810031484709037	-0.796237328154546
QSOX1	0.00593058547517024	0.123695132085054	0.961759931679398	28.2802235089911	0.0172712468082849	0.211048852971851	0.0818353028935368	0.934777682563255	0.984032297376272	0.0901210640155157	0.103653074463925
ACBD6	-0.13135663923624	0.0442831408605487	0.00301416096986497	310.387610171849	-0.17980961980382	0.0696444573727802	-2.58182239602167	0.0098280147784255	0.120138234375756	-0.525724470835041	-0.536626734549689
XPR1	0.0534355526484273	0.0537025818096272	0.319722826870972	290.687684739738	0.0942924238370399	0.10454517289795	0.901929962171303	0.367094073872649	0.708690555757193	0.303219711601777	0.353880838151594
KIAA1614	0.162143251376709	0.0617745627499797	0.00867106806799949	82.3237220834999	0.241784696491227	0.111722776062281	2.1641486634421	0.0304529417470705	0.220523554810766	0.790862687897794	0.833056345086401
ENSG00000243155	-0.325892431105684	0.177097752204864	0.0657412438777863	10.3833613558238	-0.52064147419768	0.300221077865506	-1.73419360792155	0.0828837367453145	0.365772319211667	-1.39837667167349	-1.6439272979604
STX6	-0.0659416013589466	0.054511715930476	0.226402630839122	83.6450451558274	-0.109019057946505	0.100481296117344	-1.08496866739448	0.277935532817598	0.635904659343545	-0.232284501650036	-0.306641103751856
MR1	0.14986933126625	0.0905265056615675	0.0978170690032197	38.5522308608794	0.188491642680991	0.152621876449967	1.235023753248	0.216821664016889	0.565930959969104	0.73580411335797	0.659916928247273
IER5	0.144726515736124	0.160779378707059	0.368037260041778	13.2236448259165	0.201103664137131	0.277695371902552	0.724188029347862	0.468950306648472	0.776934327195713	0.712734377718358	0.700891086865656
LINC01344	-0.0835167235081726	0.127334177446709	0.511897379690715	25.7190026193142	-0.16916445349879	0.214973033828613	-0.786910109077478	0.431334489327879	0.750603444605112	-0.311123304916736	-0.50204252977187
GLUL	0.0401141321343583	0.0976417394199156	0.681197371419242	1579.102207082	0.0310014845385554	0.154269966565348	0.200956059230254	0.84073293276359	0.956422354794337	0.243462240659369	0.148260113913126
RNASEL	-0.184973328912085	0.0871535918996529	0.0338055625286807	21.387846965373	-0.249613342876226	0.168145692813856	-1.48450631532119	0.137674648995402	0.465094489874084	-0.766239194617588	-0.763406306029885
RGS16	1.07138294622371	0.317459378459125	0.000738515704038348	32.7278986875136	1.61011996319392	0.536226628896969	3.00268557439225	0.00267608760907599	0.0531590869563241	4.869546683131	5.27852818764413
NPL	-0.0499112044683872	0.0812619208595145	0.539082094605016	806.667737952159	-0.054288497219606	0.137389370144291	-0.395143359072034	0.692737091169023	0.894755959050983	-0.160375055103312	-0.128831488989009
DHX9-AS1	-0.117515896593496	0.142646581991133	0.41003869686607	14.9203697896628	-0.180523978276996	0.258590766132969	-0.698106823289155	0.485110391242882	0.786752423610068	-0.463637415222495	-0.538947555005956
DHX9	0.145012966329647	0.0296095998482775	9.70644502891731e-07	184.077085277756	0.200977902552739	0.0733071076985278	2.74158821514622	0.00611429400972759	0.0896723423088365	0.714019343011723	0.700482510403515
LAMC1	-0.0244754987297732	0.0582168101301567	0.67417881801557	147.121660562933	-0.00951028869344317	0.0990693653352258	-0.0959962614200944	0.923523541805567	0.981219134490269	-0.0462751027018689	0.0166447477251964
SMG7	0.146198639045443	0.0373709473044107	9.14994809061525e-05	205.357136719822	0.227665016182698	0.0705022863948437	3.22918628351531	0.00124143001794315	0.0320660459380846	0.719338055290684	0.787184077693382
RGL1	0.0361642412721103	0.0623536176666542	0.561923886089582	857.254010564377	0.0813060081892202	0.0995535762639417	0.816706051560192	0.414096432181519	0.738252566191814	0.225743748237544	0.311690341054162
ENSG00000289581	0.0920936882578122	0.095861967125435	0.336707771879154	47.5946901030653	0.146715386121853	0.161129105421917	0.910545526444023	0.362534883596877	0.704898861822305	0.476633080913688	0.524193486236868
COLGALT2	-0.262147253506569	0.143954097511853	0.068599632376629	147.663043135004	-0.380806726943828	0.223396259365415	-1.70462445533133	0.0882644873432041	0.375866356652635	-1.11242739215973	-1.18962969513231
C1orf21	-0.133440519845321	0.056003515760326	0.0171854077085908	892.481023100568	-0.173689521721819	0.106710953803358	-1.62766347344142	0.103596262196218	0.405902631143031	-0.535072380452722	-0.516743651536863
ENSG00000285847	-0.383002645132638	0.107821430975129	0.000382033014074866	80.6284572798885	-0.584492858006137	0.187067945387964	-3.12449498920805	0.00178110555390317	0.0405922992440289	-1.65456271066432	-1.85136880424624
EDEM3	0.199653763230758	0.0509126799097876	8.8001680044046e-05	198.665294587467	0.289097777556085	0.0936300237612028	3.08766105083355	0.00201738425175021	0.0445199298028869	0.959128025651066	0.986767920587422
NIBAN1	0.348113751351814	0.585847055966811	0.552374436547645	60.3867297871905	0.693077478868085	0.859970986157168	0.805931234918916	0.420282500031304	0.742972620043963	1.62509254624291	2.29922432717771
RNF2	-0.00413711920499275	0.113528169540099	0.970930447434223	29.0831790286062	0.0136750966255012	0.188695493074668	0.0724717713320787	0.942226469595783	0.986327609376796	0.0449591708640902	0.0919698380757422
TRMT1L	0.0139468485472859	0.054183442911226	0.796869570640697	87.4993298752966	0.0162681457135501	0.101250987553487	0.160671476956768	0.872352155612337	0.965465341455072	0.126080563011343	0.100394181866186
SWT1	0.063008745521867	0.0452038180867463	0.163353526921313	183.704330825663	0.095620315648907	0.0838921724097084	1.13980020903406	0.254369546633925	0.61135031872073	0.346163314677476	0.358194916581979
IVNS1ABP	-0.169161897811239	0.126147053497225	0.179923800924341	16.501424926785	-0.201575999178389	0.22532150112114	-0.894615019762428	0.370992919998641	0.710853937467097	-0.695311988801302	-0.607341733262864
TPR	-0.0853581018806868	0.0434621900254558	0.0495344662191447	196.239199835828	-0.0955318791191191	0.0784108323021033	-1.21835053033299	0.223090795567147	0.573631225377154	-0.319383393581701	-0.26282371837001
ODR4	-0.0467236156606442	0.0412021698917087	0.256790933837233	147.885714342891	-0.0657394395576541	0.0774146862646107	-0.849185635564685	0.395778004944261	0.727837496719996	-0.146076111131543	-0.166033513210172
PDC-AS1	-0.247457309566614	0.117606368908752	0.0353684280793307	72.1913112209651	-0.351813874108514	0.194778460927226	-1.80622576250852	0.0708830823453719	0.338725779567366	-1.04653097389035	-1.09543720148608
LINC01036	-0.00376025745429331	0.120257726603421	0.975055552529845	31.0359610378721	-0.00535203509877949	0.207921864492695	-0.0257406074721282	0.979464234498068	0.993736937368714	0.0466497041741784	0.0301541556306409
BRINP3	-0.189936935665649	0.0560468051621885	0.000701739728330341	692.577008992841	-0.279865444703115	0.104767445725157	-2.67130159341007	0.00755577254722631	0.101656166879349	-0.788505032260986	-0.86168987009653
ENSG00000225811	-0.232753686012244	0.143073775092224	0.103777697749857	17.7573937994247	-0.266746569317767	0.289353658212613	-0.921870388525607	0.356596186462275	0.698652728338073	-0.98057319135729	-0.819069035458451
BRINP3-DT	-0.128900923550551	0.126776674042512	0.309269595056943	17.5385277132832	-0.0491193097467398	0.238590388708876	-0.205872960820205	0.836890147148348	0.955918789372502	-0.514708576653532	-0.112037741200206
ENSG00000241505	-0.264938387884816	0.130412241419838	0.0421996999693782	14.610165117858	-0.312712523861038	0.267740487849815	-1.16796875352094	0.242819368982689	0.597705658897543	-1.12494791362577	-0.968404042463573
UCHL5	-0.0647236851729368	0.058690661717562	0.270116815076149	43.9607763914634	-0.081349469323207	0.112035659283474	-0.726103366048621	0.467775405678158	0.776495592953166	-0.22682115102471	-0.216747654307678
RO60	-0.0304113232219694	0.0536090673722791	0.570524324283714	101.72084694814	-0.0346611902181199	0.092470729428446	-0.374834181933655	0.707783791073465	0.902893000951337	-0.0729021323971657	-0.0650659464764653
GLRX2	-0.273128348578536	0.166554905052693	0.101032254117889	9.67585794242396	-0.435545715762806	0.307511614971793	-1.41635533279859	0.156671494792705	0.492056381320125	-1.16168658857846	-1.36746669122993
CDC73	-0.0149706336183654	0.0312022341502216	0.631374132965138	235.519913225244	-0.0106558459991545	0.0613111556310343	-0.173799464216277	0.862023065479248	0.962842394425066	-0.00363800554645602	0.0129230408668707
ZBTB41	-0.072689462332908	0.0584465825810368	0.213613475967268	79.8456294130839	-0.0863486918129786	0.0985648662125708	-0.876059544653102	0.380997664133609	0.716751212248109	-0.262554179395668	-0.232989216849959
ENSG00000290127	-0.315126386951892	0.103464054123537	0.00232095182057936	42.5560783942769	-0.453053869646878	0.185497703543922	-2.44236915601278	0.0145912177787879	0.149838930055553	-1.35008215458311	-1.42434749157235
CRB1	0.0554326115903103	0.0502052409315534	0.269541078172669	1029.5274536328	0.0983132037212832	0.0838800190807634	1.17206940101698	0.241169193769034	0.59539956341944	0.3121781550023	0.36694361903248
DENND1B	0.00719496482267387	0.0482539571047929	0.881469823162941	152.323237902765	-0.00504276466037425	0.0797755906222879	-0.0632118749737641	0.949597788830125	0.987680750129243	0.0957928399375229	0.0311589189069533
NEK7	-0.20601073099327	0.0468428164783367	1.09295702098594e-05	301.031408047802	-0.28259473781593	0.0854619754301767	-3.30667219419487	0.000944113038991877	0.0270509754484813	-0.860609156307674	-0.870556845887007
LINC00862	-0.0291997276037022	0.142700702686119	0.837867331861563	32.9510661763783	-0.0415942449629999	0.231575988297444	-0.179613807410701	0.857455764228521	0.961668131192183	-0.0674671346898198	-0.0875901774900712
ENSG00000230623	-0.0264625239281583	0.251489541167771	0.91619873465894	11.7349131547006	-0.113328880986904	0.407321115530789	-0.278229820811579	0.780835944556493	0.935528213283453	-0.0551885365529303	-0.320642933156334
ZNF281	-0.19987479960683	0.181070088457132	0.26965681564577	16.9655431290075	-0.329268874722266	0.295430542518456	-1.11453904499971	0.265048003694971	0.623297846973381	-0.833084483458966	-1.02219260829251
DDX59	0.185648669440378	0.0578490507369842	0.00133108904380023	44.0727098565605	0.277556200055451	0.113285109609017	2.45006780691113	0.014282931474539	0.148425239390266	0.896303720664939	0.949271439245238
DDX59-AS1	-0.30583500006998	0.154293671072297	0.0474611495960699	35.9935081620879	-0.429555257358141	0.250567468777309	-1.71432971508327	0.0864681887325733	0.371970814983343	-1.30840268196049	-1.34800478389627
CAMSAP2	0.190115515622988	0.0373528824304124	3.58602591665063e-07	488.881759183453	0.279787925343508	0.0731044650385659	3.82723442673313	0.000129591082397781	0.00704904618120742	0.916341180685032	0.956521907876577
KIF21B	-0.116973304002092	0.12106796901361	0.333954723403473	58.5087813843509	-0.159654225767416	0.19561706761791	-0.816156932069246	0.414410385567493	0.738503278606007	-0.461203443486512	-0.471145533527659
TMEM9	-0.0833586369739728	0.0945252890228092	0.377849284202046	47.078153653582	-0.18055923285674	0.151835872014639	-1.18917374702687	0.23437130300891	0.585602641707129	-0.310414157460287	-0.539062090708855
IGFN1	-0.478933876257706	0.175606276493689	0.00638517821591917	22.2402936429798	-0.709845124259178	0.294903982620587	-2.40703810762854	0.0160824916118043	0.158603892134827	-2.08489277571792	-2.25861546636839
PHLDA3	0.0763067564824642	0.186821440005968	0.682945141670396	18.9779951333214	0.124533478878647	0.332631353543115	0.374388876911765	0.708115017175889	0.902979096554619	0.405815774618251	0.452128513226619
CSRP1	-0.0042724056709589	0.0734764468534395	0.953631854573623	373.076883577775	-0.0283106792475468	0.113804286891245	-0.248766369184329	0.80354150692813	0.944828036371831	0.0443523003692855	-0.0444342939914967
CSRP1-AS1	0.0799266964032071	0.0889670937063856	0.36898036698717	39.1547817291938	0.131798732762293	0.151607958167967	0.869339145220023	0.384661657797869	0.719948062477865	0.422054167092882	0.47573199868425
NAV1	0.370777208150845	0.0727545355906715	3.46399633881551e-07	695.665299878556	0.53858527128279	0.10551793407083	5.10420599138397	3.32186280689414e-07	8.5660999233335e-05	1.72675669382329	1.79730730769608
IPO9-AS1	0.282478308832108	0.0487902938995344	7.05368257898903e-09	72.2862102287578	0.363473218003131	0.101049899876685	3.59696762140975	0.000321948540997585	0.0130703598641148	1.33066388189581	1.22840016842235
IPO9	-0.0458386246973188	0.0645841202033301	0.477858744247017	243.571679906733	-0.0551522912792563	0.10514054034267	-0.524557807098064	0.599890624316122	0.849362170167971	-0.142106202538134	-0.131637798424559
SHISA4	-0.103661770828858	0.119847839734029	0.387069063652666	38.4324660862997	-0.184422733476331	0.203082943829487	-0.908115324697951	0.363817294687105	0.70599773640551	-0.40149032535783	-0.55161389992991
ENSG00000223774	-0.0582770217792805	0.15508176413055	0.707078556918458	48.4829005359711	-0.0948732905698063	0.251549529887023	-0.377155507356409	0.706058042834022	0.90179949841847	-0.197902590874533	-0.260684084229866
LMOD1	-0.127516139108548	0.157467679434008	0.418059468277335	77.896148853376	-0.155621809833043	0.232773907586434	-0.66855349659522	0.503780345559462	0.798537389991878	-0.508496685364079	-0.458044949241082
TIMM17A	0.182859903656258	0.0760832980522471	0.0162426469235888	28.2927974831635	0.271965715582229	0.150563139946023	1.80632335164987	0.0708678463462496	0.338725779567366	0.883793824281612	0.931108974302088
RNPEP	0.113209583881723	0.0866899378021777	0.191581881784148	29.8424333817319	0.173045718530459	0.152726238032681	1.13304511889719	0.257195306424805	0.614667812520715	0.571355150368379	0.609735936377542
GPR37L1	0.00813016198452693	0.0695200818913217	0.906902087608659	356.156174400378	-0.0246418191243022	0.111587787048068	-0.22082899729598	0.825225584322442	0.951887718300959	0.0999879644113608	-0.0325148362613244
ARL8A	-0.0407365576103119	0.121629294968111	0.737682494027142	35.2309167615806	-0.0725652206982454	0.204984200739051	-0.354003969265038	0.723335908572381	0.910383706806157	-0.11921925700736	-0.188209231838751
LGR6	0.374060056477527	0.378155377885069	0.322579842593108	12.4729218674621	0.563509302071173	0.578215159390735	0.974566807734586	0.329775184925181	0.680102591637426	1.74148295468135	1.87828094023264
PPP1R12B	-0.132811342904614	0.032843419211832	5.25977709143153e-05	647.168481480049	-0.173653839123322	0.0687383806573407	-2.52630099025729	0.0115270675733393	0.132367892153181	-0.53225000706452	-0.516627725279059
SYT2	-0.312126378885812	0.235005945306553	0.184124015123517	8.42536214473213	-0.118381147084279	0.369573005986938	-0.320318706092033	0.748726744201363	0.922901647605912	-1.33662466372119	-0.337056824710203
KDM5B	-0.0455371490264685	0.0441514729867513	0.30236050264813	249.403989849692	-0.0721379814521789	0.0859827088657633	-0.83898242337074	0.401479172951751	0.731945205990198	-0.140753837479044	-0.186821209411322
RABIF	-0.00851119143230179	0.146588041454337	0.953699261552589	10.7641044571824	-0.0111189345012832	0.273709246451164	-0.0406231599606083	0.967596320415534	0.991530571528035	0.0253378779436118	0.0114185507415918
KLHL12	-0.110633218477493	0.0643297806786147	0.085472020324728	35.42711547852	-0.192087708812469	0.135095383216553	-1.42186730766779	0.155064775432546	0.489520969825028	-0.432762972283873	-0.576516007519969
ADIPOR1	0.00114647298485189	0.0964431809504742	0.990515332023559	24.6613789495405	-0.0360042967129031	0.182268467473026	-0.197534423875218	0.843409345740442	0.957143795137497	0.0686604050097074	-0.069429454638104
CYB5R1	0.126859867782978	0.0585277057609224	0.0301953630255787	38.4762154105724	0.152648071545981	0.122002371373637	1.25118938121695	0.210865391468692	0.55950849394084	0.632587842686996	0.543467699688418
TMEM183A	0.158297310620393	0.0968705914951314	0.102235520661484	13.704703264889	0.243787214874857	0.188616975305508	1.29249880335526	0.196184460072792	0.541626044485531	0.773610496755787	0.839562162268242
PPFIA4	-0.329462696546948	0.374538102681111	0.379048575278567	34.510756812206	-0.440867050453711	0.578386317536347	-0.762236306577232	0.445918980648633	0.760492566507314	-1.41439223346269	-1.38475473759466
ADORA1	-0.217380059119341	0.124119799809074	0.0798816904355506	74.0329017804229	-0.333037272849346	0.201207358395245	-1.65519430057394	0.0978850909784292	0.393717473100701	-0.91160989563655	-1.03443544685199
CHI3L1	0.573436618478839	0.303517802402671	0.0588514498896733	547.188555081873	0.974954958416669	0.456105417793922	2.13756495840874	0.0325520683201156	0.227735632640012	2.63584997040673	3.21499287372986
BTG2	0.252899338982824	0.189820124443958	0.182758188473476	59.7424391755516	0.362029588612645	0.2970419741462	1.21878259681394	0.222926718558312	0.573587316320122	1.19797799983029	1.22371007969726
PRELP	-0.429735533594499	0.158211010297866	0.00660324983470244	58.051750750158	-0.635056318721859	0.244491074764132	-2.59746217457843	0.00939154633634485	0.117085433564626	-1.86419795349485	-2.01564027070904
ATP2B4	0.122853982272245	0.0348151825047162	0.000417531578730317	918.071013823318	0.180028376264573	0.0662035053603532	2.71931788633635	0.00654167062875294	0.093410626647804	0.614618168450418	0.632421318460854
SNRPE	-0.124930886526489	0.126269055051325	0.322466376639202	23.6882552221378	-0.202485713158618	0.22030024946973	-0.919135196832538	0.358024861440958	0.700240683756579	-0.496899712211852	-0.61029722814946
SOX13	-0.0153828076368035	0.0748521909468532	0.837174376093822	122.720232259627	-0.0273272370445253	0.133809968583135	-0.204224224352516	0.838178281965092	0.95597561446347	-0.0054869432707789	-0.0412392695492416
ETNK2	-0.408603135012221	0.142303999179637	0.00408735911384332	26.5707304897749	-0.642200296062017	0.240178971574589	-2.67384064413224	0.00749880751193683	0.101273880414992	-1.76940185476872	-2.03884975078484
PLEKHA6	-0.445094403652894	0.0975097015851517	5.0040798819044e-06	368.768683504371	-0.659700737177671	0.159447054619714	-4.13742818110425	3.51220329635575e-05	0.00292858867675172	-1.93309505273839	-2.09570549374866
PPP1R15B	0.0266377254640098	0.0647515880072392	0.680791457687869	57.8152937379041	0.041380109623761	0.111939337093052	0.369665487561024	0.711631749913198	0.904644158986789	0.183009529992295	0.181978374856532
PIK3C2B	-0.481228186743541	0.208394202193122	0.0209313424498192	50.2550571492738	-0.708513906298819	0.316218864023129	-2.24058077144631	0.0250532433976174	0.200728661859507	-2.0951846355121	-2.2542905818879
MDM4	0.00878442464518519	0.0407150697536958	0.829179784336211	263.736142734602	0.0176339520093428	0.0752369307810511	0.234378938990212	0.814690807582732	0.94830905105887	0.102922867779339	0.104831437543272
LRRN2	-0.427223330914188	0.178842289754483	0.0169022489235298	76.3138553457417	-0.63984472167912	0.293436040080622	-2.18052534209268	0.029218542430342	0.217926193541785	-1.85292866892331	-2.03119691902128
NFASC	0.0214346635925296	0.129424448321791	0.868459737804474	175.81149720683	0.0707522874456435	0.203477719468643	0.347715158349545	0.728054111515806	0.911990807778375	0.159669540216568	0.277403226235552
RBBP5	-0.125653622323338	0.0560832412405201	0.0250594979470458	50.752808455108	-0.157930263942164	0.107948710775348	-1.46301204347714	0.143464083512566	0.471919221159961	-0.500141773622168	-0.465544695824873
TMCC2	0.192485204751552	0.158697905680928	0.225166814906402	35.3326199764254	0.289121166748936	0.251214833609787	1.15089209739115	0.249776629318064	0.608172681107543	0.926971175368642	0.98684390781129
CDK18	-0.87706383129338	0.340146009627888	0.00992325411941616	29.1192228600425	-1.21424148375511	0.462825630267517	-2.62353984815677	0.00870212649061004	0.111620381431025	-3.87083138445866	-3.89730729006965
ELK4	0.0129486527839481	0.0686999687796804	0.850499449023438	29.5658250943141	0.0139125351196627	0.138645741196036	0.100345924798305	0.92006969874161	0.980150064297975	0.121602838262732	0.092741232459721
NUCKS1	0.0139956635218167	0.0280750438172888	0.6181252895629	364.855147512116	0.0245324319721122	0.0570436838157531	0.430063949785399	0.667149123017156	0.882078573681533	0.12629953811381	0.127243341392568
RAB29	0.200023076500318	0.0505701897981675	7.64209395706094e-05	54.1716527532332	0.264845657994834	0.107675246152544	2.45967079211155	0.0139064512169606	0.146259315102852	0.960784697846879	0.9079772051426
SLC41A1	-0.0407372929378325	0.0538765111888152	0.449575189898035	105.315395887889	-0.0717590890105326	0.0992221031307753	-0.723216770722484	0.46954671693418	0.7773674989072	-0.119222555552955	-0.185590256938136
ENSG00000286619	0.0243683636983051	0.318498408575051	0.939013232411504	230.466835895164	0.0751685734301324	0.507088567395723	0.148235590907085	0.882156844600568	0.968085275519183	0.172829585621596	0.291750934337849
SRGAP2	0.0148990722885918	0.125611519218408	0.905582513299177	26.5744334357058	0.0674853906781005	0.239741922507331	0.281491822424328	0.778333199386126	0.93485984709165	0.130352065625622	0.266789674172649
IKBKE	0.330852200318302	0.158168277898408	0.0364587887306307	12.323080706244	0.431511266834945	0.27336492188029	1.57851733085165	0.114446809843532	0.426475819209158	1.54766036600233	1.44944338616623
EIF2D	-0.103983157810998	0.0489098037023376	0.0335017016174485	63.7866212348671	-0.147922105306398	0.0915235405158036	-1.61621922046226	0.106046924608711	0.41076590408242	-0.402932008940017	-0.433030012841979
MAPKAPK2	0.205216545147503	0.0383611677867824	8.81533891108006e-08	107.491704533845	0.313942892789661	0.0913514604846948	3.43664886279798	0.000588958604963086	0.0204519914566358	0.984081654162215	1.06748517087222
PFKFB2	0.589455157489574	0.108491293458085	5.53515584704139e-08	128.113054714744	0.845960216991788	0.1778281585244	4.75717807579789	1.96317978399916e-06	0.000321615041084568	2.70770622466001	2.79591247377484
YOD1	0.166167700496433	0.106838463161575	0.119870540451808	30.993943208516	0.225304353237755	0.183297008373721	1.22917638010974	0.219005682722034	0.569685922093258	0.808915635109927	0.779514714119352
CD46	0.0305491753960489	0.0483420972022119	0.527427835069789	160.68178089985	0.0457703372243284	0.0904979396089113	0.505761097126917	0.613024371718619	0.856119183249601	0.200555583388752	0.196241424019747
MIR29B2CHG	-0.0237586474249069	0.0583158939322073	0.683704754449094	275.172597119376	-0.0226367820272099	0.113209970806242	-0.199953960468311	0.841516588132558	0.956719403813665	-0.0430594380529421	-0.0260008362385916
PLXNA2	-0.0664892079521282	0.0626589129783348	0.288631147641526	568.684625377977	-0.0741660830849016	0.114256209078358	-0.649120810878976	0.516260291411375	0.805662283750241	-0.234740965286581	-0.193410141905798
HSD11B1-AS1	-0.416287900474185	0.195746072363667	0.0334472566525004	14.9722710117284	-0.59528773086663	0.328976377670914	-1.80951512409841	0.0703710126807838	0.336964430724055	-1.80387431574295	-1.88643937833219
UTP25	-0.067422164543567	0.0992946822004448	0.497131000114456	18.4140217364622	-0.0802866101649413	0.188058869781981	-0.426922751678867	0.669435593433509	0.883643570302613	-0.238926038968816	-0.213294618655048
SYT14	-0.348744571413973	0.189662149115665	0.0659494092967751	96.0498785143108	-0.491608132073867	0.284582085752602	-1.72747392294131	0.0840825845298564	0.367809099970161	-1.50088721917871	-1.54960326199678
HHAT	-0.23001854034877	0.0836493012238742	0.00596323193252156	96.1704200650209	-0.298253214685512	0.141888878551477	-2.102019677161	0.0355515521533506	0.237436625292761	-0.968303825088455	-0.921428382793899
RCOR3	-0.105996100165229	0.0427701061157646	0.0132019214600298	262.027165427402	-0.150084681875712	0.0729950930229687	-2.05609275446071	0.039773576510401	0.249739507758605	-0.411961702441145	-0.4400558298915
TRAF5	-0.190094641676903	0.151291685360338	0.208942795378318	21.7379317523815	-0.277100134962985	0.254400738573415	-1.08922692802253	0.276053826939411	0.634301144842838	-0.789212472760667	-0.852705882849516
LINC00467	-0.241069814177641	0.0788410112234276	0.00223064892309126	79.3548170120656	-0.341753208562128	0.12482438254301	-2.73787221374296	0.00618380987781459	0.0901675769236043	-1.017877830654	-1.06275193312226
ENSG00000226868	-0.493937908679326	0.367009304943615	0.178352271543975	12.6689177681331	-0.999176774622149	0.60157955523957	-1.66092209404331	0.0967290942753119	0.392125949864256	-2.15219813782303	-3.19860125504778
LPGAT1	-0.140214176783809	0.0926054400725245	0.129999712016057	81.8547485495995	-0.187046035460444	0.150329431294522	-1.24424095700853	0.213410894021155	0.561873076053051	-0.56545777420619	-0.560136529864753
INTS7	-0.0323275585504747	0.102433068646325	0.752308493716168	38.423821708593	-0.0309952948547515	0.176734362361835	-0.175377863368153	0.860782733480948	0.962681940907653	-0.081498015759682	-0.0531561207106737
LINC02608	0.635086710861883	0.459125503643119	0.166587316780902	59.5896230081254	0.94497905891482	0.662282896000962	1.42685107017085	0.153622826980022	0.48728880767581	2.91240107847255	3.11760664066732
PPP2R5A	-0.127632602666006	0.0431114157998496	0.00307111069173802	305.186028918769	-0.168776169385356	0.0817551977510969	-2.06440904099081	0.0389789499887296	0.246868002097848	-0.509019119712825	-0.500781065469087
ENSG00000234915	-0.0511087002268266	0.100054756084633	0.609485994071546	27.348108493857	-0.0640687854150512	0.188216477000136	-0.340399450867443	0.733555732170599	0.914644161562407	-0.165746803402454	-0.160605862450654
PACC1	-0.348014555081771	0.118007533824933	0.00318713619268811	21.0085160543964	-0.519773488523426	0.213829355035903	-2.43078640178358	0.015066093521032	0.152578438022088	-1.49761249861021	-1.64110737073311
NENF	0.0568407405475111	0.230188898237195	0.804961739788201	32.4806075788708	0.0761147136543983	0.35065103175735	0.217066846411191	0.828156250692773	0.952906609725407	0.318494765543512	0.294824771451044
ATF3	0.649142463623281	0.239544025163867	0.0067301709373805	18.0280073032989	0.982031964963077	0.391822714385754	2.50631708910131	0.0121996159597695	0.136621481651499	2.9754526303942	3.23798477790512
NSL1	-0.149250986501953	0.0460395118298113	0.00118776468041624	117.896079753897	-0.215980176159903	0.0842447988395008	-2.56372119270387	0.0103556692726776	0.123672979950288	-0.605995259947578	-0.654138278484447
TATDN3	-0.152795944356004	0.110754493901054	0.16771249502352	47.6182156240692	-0.227435836293854	0.184040620500995	-1.23579150991085	0.216536071653894	0.565609603785496	-0.621897296500793	-0.691355629964476
FLVCR1	0.0277188731739363	0.0756501174458512	0.714060010600274	52.1686292925523	0.0546336145449902	0.132792396316764	0.411421256490218	0.680763669964094	0.889354921122995	0.187859362094822	0.225036596314567
ANGEL2	-0.0483877531687663	0.0550267780507447	0.379211967922832	83.6359584672975	-0.0782848894751709	0.099544536786338	-0.786430797736307	0.43161514647585	0.750603444605112	-0.153541129496571	-0.206791393035144
PTPN14	-0.0985759474204642	0.0491682541707349	0.0449769690902526	153.507610102687	-0.127921341374711	0.0922932227980312	-1.38603179623108	0.165737194654323	0.505524106825925	-0.378676246016642	-0.368051176842075
KCTD3	0.0410318523680262	0.0614558098844537	0.504347881538418	191.567460033566	0.0765027717577209	0.100987382429188	0.757547823475515	0.448721725897136	0.762750248183303	0.247578966810214	0.296085501488175
GPATCH2	-0.0143175133870583	0.0560225632266972	0.798285271825559	153.237045573048	-0.0169278920324006	0.0941077808451443	-0.17987770915835	0.857248575265516	0.961611576652696	-0.00070822690888411	-0.00745369334038952
SPATA17	0.0147083912830876	0.0780318850430737	0.850490933885969	53.693482334019	0.0234152268706921	0.130645179016362	0.179227638149277	0.857758962974531	0.96169835422064	0.129496705295719	0.123613745677555
RRP15	-0.0872971004134146	0.0988239555461129	0.37704195369215	29.9593141994495	-0.10909123870571	0.169429028050281	-0.643875727560306	0.519656022570012	0.808063664353704	-0.328081388540608	-0.306875605880415
TGFB2	0.129169641603024	0.0517732985232273	0.0125989620291434	406.517258093735	0.216414863138759	0.0825434223064231	2.62183051164718	0.0087458913480901	0.112039132495082	0.642949068187619	0.750634381286148
LYPLAL1-DT	-0.246321930224197	0.0625372545844048	8.18891085035884e-05	111.48927862668	-0.340176463376493	0.104287337403848	-3.26191531824401	0.00110662195996158	0.0299217685290582	-1.04143786854235	-1.05762937544492
LYPLAL1	-0.100594747278002	0.0290589712737041	0.000536685476404857	248.429332118648	-0.137117763313149	0.0547094389129633	-2.50629079803375	0.0122005232055933	0.136621481651499	-0.387732215212868	-0.397928675269872
ENSG00000277007	-0.107788755465783	0.184137860739536	0.558299044078649	8.6917070437304	-0.188355745130245	0.342636940532855	-0.549723987254036	0.582508701694864	0.840475978769141	-0.42000322826187	-0.564391537830057
SLC30A10	-0.121139740587215	0.0714850901351791	0.0901483878741561	164.285178960694	-0.192224467928263	0.120649803248921	-1.59324311148415	0.111105663248133	0.420534482394743	-0.479893320658842	-0.576960312956851
EPRS1	-0.0327768206057606	0.0517411157777097	0.526422021646986	147.938052685894	-0.0405611705031306	0.0990174018824928	-0.409636788402769	0.682072406085263	0.889979221770735	-0.0835133236756753	-0.0842339068929675
BPNT1	-0.167037287106783	0.0837158045517551	0.0460112866954518	23.4538936312074	-0.207458210322385	0.151570740644127	-1.36872202009936	0.171086184399551	0.51300067135309	-0.68578137137943	-0.626451964979414
IARS2	-0.052100741636628	0.0543406084418547	0.337669094539403	76.3371897586147	-0.0536596192831765	0.0968364680556914	-0.554126150618344	0.579492514429659	0.839070060492299	-0.1701969208398	-0.126788379214063
RAB3GAP2	0.116103000144317	0.0348471019495507	0.000862913509716337	262.21438351439	0.18455177784187	0.0720715574093313	2.56067420319094	0.010446927359896	0.124336293578249	0.584334489775438	0.647117025597681
MARK1	0.0989506825075979	0.0550255669029679	0.0721346450084951	233.995552477332	0.166253182739362	0.101032784393519	1.64553697829224	0.0998591234430727	0.398092841094986	0.50739231069711	0.587668225829051
MTARC2	0.0139401059475784	0.0721956854705871	0.846890208462022	144.023384340872	0.0171550122234866	0.13121206199336	0.130742646391417	0.895978894936119	0.972806767206936	0.126050316934682	0.103275449486753
MTARC1	-0.331240145233556	0.0975888904142937	0.0006881927591328	45.3539044800428	-0.470186774843666	0.166734911819705	-2.81996595501302	0.00480287448143285	0.0774971345932241	-1.42236554517742	-1.48000917733528
TAF1A	0.15643344239234	0.105691417399408	0.138847633288153	11.8753974573413	0.175678192856904	0.216051632650312	0.813130596153586	0.416143186103858	0.739509171324174	0.765249522686937	0.618288365580559
MIA3	-0.143777956437615	0.0527721093742601	0.00643976574689182	115.837725848069	-0.209315542500399	0.0904026150329686	-2.31537043949519	0.0205926678347056	0.181202639184439	-0.581444241931805	-0.632486098645743
AIDA	-0.00494944630276443	0.0839531773326774	0.952988076396756	43.4990842310599	0.00555768680342968	0.148052197659943	0.0375386984541423	0.970055484974178	0.992084020918265	0.0413152191631769	0.065597853316863
BROX	-0.0898764539897111	0.0723308565597188	0.214024793484416	40.3398641671638	-0.183996459746043	0.151421282553017	-1.21512944972989	0.224316723002549	0.574509907634815	-0.339651899825268	-0.550229014287239
DISP1	-0.186916112613132	0.0694388480510281	0.00710656424229894	190.6201512765	-0.266607769920193	0.109171295626638	-2.44210502760708	0.0146018978876399	0.149838930055553	-0.774954169153532	-0.818618101517995
CAPN2	-0.0241802256810208	0.0846111622702332	0.775046195203903	420.890601783988	-0.0351933622412644	0.141845965848507	-0.248109715568867	0.804049518668351	0.945023600669718	-0.0449505614780357	-0.0667948763680311
TP53BP2	0.0574350429237381	0.0367338091389745	0.117923952453475	333.610688911172	0.080219015366666	0.0681899714444749	1.17640488282043	0.239433121477359	0.592788322072963	0.321160697974734	0.308158899525675
ENSG00000291068	-0.0335321706174511	0.0653515440275827	0.607878231451812	53.6038933395191	-0.0385743023403456	0.122601956592162	-0.314630397528351	0.753042296574819	0.924049522365559	-0.086901686525363	-0.0777789344257157
ENSG00000290989	0.017783913019249	0.107286016731109	0.86834448437737	39.2239147219512	0.0425891126109285	0.178789863165362	0.2382076469936	0.811720046369098	0.947380910710727	0.143292936755218	0.185906205168157
FBXO28	-0.0420699328517852	0.052855693654454	0.426067217796102	119.280853464849	-0.0568811280974401	0.0955823480113587	-0.595100761603812	0.551776119594871	0.822906979260852	-0.125200535968077	-0.137254474090701
DEGS1	0.0790510554365754	0.0862069650134218	0.359147086491717	42.7702756757274	0.0715721376228695	0.151338290557974	0.472928148976627	0.636264441499356	0.867434951997662	0.418126200885059	0.280066770007801
NVL	0.0513700854661231	0.0434508782945194	0.23710392035932	118.541436255545	0.099681881582795	0.0815795133202997	1.22189845864146	0.221746028423435	0.571923216483854	0.293954401269543	0.37139020390312
CNIH4	0.0458196629805187	0.0579159431665397	0.428861859260963	39.8898118118743	0.0576288846826979	0.10745098576617	0.536327184639396	0.591732445875917	0.845028644120823	0.269056214919874	0.234767682972971
WDR26	0.0612177428428128	0.030757968916775	0.0465573349730887	174.068266699326	0.0723269535876891	0.0710196608317753	1.01840747675507	0.308484350475002	0.662983876266597	0.338129202216397	0.282519029479272
CNIH3	-0.0360530386343707	0.0486544501763042	0.458692305609443	209.188936130727	-0.0384453177350242	0.0940569137946867	-0.408745260544536	0.682726614945125	0.890362525128549	-0.098209842221794	-0.0773598869561133
DNAH14	0.194893493736098	0.401626098783447	0.627491196287481	53.5103070725242	0.286420999114011	0.605739759218437	0.47284497138436	0.636323786969017	0.867434951997662	0.937774321989753	0.978071555389087
LBR	-0.115939755115123	0.0582162323389856	0.0464219299607029	63.4529892760704	-0.135803968041924	0.117461404328757	-1.15615821910173	0.247616446065235	0.604610497992517	-0.456567131051559	-0.39366039393032
ENAH	0.247226011107839	0.0567329724574096	1.31428575111621e-05	354.574970008841	0.376849630057496	0.0933662432724184	4.03625139931943	5.43120178056995e-05	0.0037626609350466	1.17252848224482	1.27185769275074
SRP9	-0.142665140036067	0.0615792392473147	0.0205160818141036	101.501712350831	-0.224549333653641	0.105860910832614	-2.12117326298746	0.0339072244031215	0.231904764151997	-0.576452349835197	-0.681977909077796
EPHX1	-0.322648584875967	0.0657677493890605	9.30101106118428e-07	337.433610233973	-0.468853097993123	0.114618697000346	-4.0905463965596	4.30358104799364e-05	0.00340227828540887	-1.38382536713287	-1.47567630436881
ENSG00000242861	-0.00569618165976363	0.101103103265348	0.955070695418813	20.3563492215032	0.00709632085279194	0.183004430546544	0.0387767707677827	0.969068365144123	0.991762517267505	0.0379655000885165	0.0705965948598789
TMEM63A	-0.0977060414360845	0.0605076307439046	0.106360030420239	127.597807290661	-0.138190406562775	0.101311010932889	-1.36402159341116	0.17256076966995	0.514211152932603	-0.374774005896732	-0.401413497651752
PYCR2	-0.00304080624670032	0.184307128820109	0.986836633470456	17.07310268679	0.0127289942992013	0.307569065809424	0.0413858079833308	0.966988326693014	0.991235434439372	0.0498770315141429	0.0888961240861295
SDE2	0.114981037275235	0.102986916249517	0.264224183087515	12.5796030490909	0.176394828176439	0.207294811735243	0.850937014293106	0.394804342102485	0.726809269577571	0.579301568288061	0.620616583095593
H3-3A-DT	0.0429151233456868	0.112694832015365	0.703345526681095	16.0625142660868	0.00276044248456328	0.255353980561838	0.0108102582872985	0.991374829806586	0.997144123175487	0.256026978086893	0.0565101164450068
H3-3A	0.103290855043971	0.0878979852124213	0.239945915340299	66.1404237983281	0.133949647009335	0.14126403569221	0.948221862365506	0.343016519622824	0.691141306539873	0.52686153576612	0.482719926974677
LINC01703	-0.172584175573911	0.131347312221112	0.188862070897126	8.25819955865854	-0.273996300338643	0.239201397905621	-1.14546278883684	0.252017501384879	0.609493168412093	-0.710663704764604	-0.842622089964665
ACBD3	0.045154395614897	0.0454861294141272	0.320852799691642	101.494862771345	0.0639747093565975	0.0850835599379106	0.751904473711289	0.45210850758408	0.765548963242648	0.266071946445796	0.25538411053433
LIN9	-0.0152327629026553	0.133178554180439	0.908937758771058	11.6496516160076	-0.00126777912180179	0.247674173869405	-0.00511873766245111	0.995915856083437	0.998957561461249	-0.00481386986757468	0.0434231587655265
PARP1	-0.0632381378270577	0.0713264226063858	0.375293300595219	86.7920203573478	-0.0955425453487257	0.118649169554427	-0.80525254165305	0.420673962160016	0.743009249502564	-0.220157255664513	-0.262858371005615
STUM	0.105429768144312	0.156457894290985	0.500404179296448	137.023299437517	0.160141214177766	0.239007188138717	0.670026769591642	0.50284072541758	0.797760827217796	0.536456311136131	0.567811554146061
ITPKB	0.136431653076987	0.0596229962923593	0.0221236187264218	1299.47792584227	0.214798080536026	0.0979443212707043	2.19306313780412	0.0283028304226121	0.214193974801562	0.675525131617225	0.745381749339222
ITPKB-AS1	0.299664179754123	0.131653119161139	0.0228361550652739	31.1094682740237	0.422992451144159	0.222641344519996	1.89988275563153	0.0574485075153697	0.303709364901869	1.40775657491287	1.42176730691367
PSEN2	-0.0626345486085571	0.0970904605255853	0.51885242256847	32.9178105222651	-0.0590933905761254	0.172146671226157	-0.343273501341723	0.731392713875624	0.91357465140518	-0.217449664146956	-0.144441711602339
COQ8A	0.342708223679435	0.129900283340169	0.00833373890281595	21.4082006257859	0.540302927987213	0.225775527472456	2.39309784384461	0.0167067851393383	0.161872904979501	1.60084433168731	1.80288766121068
CDC42BPA	-0.183571040822354	0.0305712273355924	1.91686305383215e-09	1029.83330564999	-0.246199946566612	0.0642863503885614	-3.82973905157975	0.000128279215675625	0.00703263022946096	-0.759948785146132	-0.752316803660745
ZNF678	0.205941331392202	0.0465306657946006	9.6028984633469e-06	114.851748201904	0.331269861816807	0.100896661862167	3.2832588878842	0.0010261438234124	0.0284076595248862	0.987332913508867	1.12377733464336
SNAP47	0.175050083964314	0.0590514348763254	0.00303307003894159	38.7959689814696	0.26904367028753	0.127981696959476	2.10220427357451	0.0355353856215476	0.237436625292761	0.84876039276326	0.921615781810188
JMJD4	0.20331034780075	0.0943705444484481	0.0312101061727592	13.9969046127405	0.292725639106181	0.184366925539281	1.58773401601153	0.112346497695438	0.422809891641553	0.975530799361195	0.998554181427215
ARF1	0.0253780836571793	0.137832085712949	0.853916812491699	47.9235514882536	0.0270545196173206	0.225207474529864	0.120131535038074	0.904378951929983	0.975784666482645	0.177359005816587	0.135437144391049
C1orf35	0.0544078047258292	0.0826412255100646	0.510305840800511	42.9005534045682	0.0737298847478797	0.143211655769374	0.514831592105975	0.60667070699574	0.853246103058768	0.307581057691159	0.287076897073157
MRPL55	0.387065995735316	0.210981784952632	0.0665658128699472	12.9065661623151	0.561449988308658	0.365821594563101	1.53476447714683	0.124841691426489	0.44375781953364	1.79982523405428	1.87159060521825
GUK1	0.0439026499959956	0.0822052662066691	0.593299134934714	65.88171104571	0.0207162682494653	0.149367001100897	0.138693741567935	0.88969216380689	0.970693675547359	0.260456843133819	0.114845321120462
IBA57	-0.127825654863447	0.0811706442440191	0.115307952073745	22.2577372034458	-0.160765048153534	0.159475885483309	-1.00808374674527	0.313414259629022	0.667323175127543	-0.509885116778739	-0.474754392964186
ENSG00000231563	-0.092955599976165	0.104367909807836	0.373115315335603	15.5685796174022	-0.16168016850004	0.191365141637691	-0.844877845130993	0.398179045375859	0.730198646883856	-0.353464389012785	-0.477727452149267
RNF187	0.0625529002146299	0.270861320677293	0.817360879204635	11.7987449412914	0.0468649780535122	0.429659277494274	0.109074749477827	0.913143202372903	0.97870739426682	0.344118475489892	0.19979771252759
RHOU	0.13821588066533	0.106643963244879	0.194958349504973	134.431842861948	0.179858967258557	0.175940980202663	1.02226875769011	0.30665371581946	0.662141881343771	0.683528852252908	0.63187093948251
LINC02814	0.0435235387289675	0.195300794445412	0.823649236420812	45.8032271629338	0.142643939188716	0.300548350245773	0.474612284752417	0.63506334848679	0.867070999870434	0.258756218902383	0.510966097350411
RAB4A-AS1	-0.227360549750867	0.0886705630708079	0.0103442529622375	26.4048627027737	-0.341290333615028	0.164290755178803	-2.07735568105211	0.0377687434510034	0.243824641889301	-0.956380562419009	-1.06124813679834
RAB4A	-0.124050807993986	0.0621514041639872	0.0459398684332254	185.261999298733	-0.16474072261179	0.115942710610794	-1.42088037914523	0.155351537977938	0.4902039805898	-0.492951839890163	-0.487670634538476
CCSAP	-0.245826702620789	0.25057208798834	0.326562268785584	23.8669177459761	-0.353542148765225	0.395326624519735	-0.894303916905995	0.371159304829226	0.710853937467097	-1.03921636753281	-1.10105205079207
NUP133	0.0011416472403715	0.0526714321621232	0.982707297849464	91.8512432414381	0.000169160883252449	0.0917695340738085	0.00184332289533469	0.998529241954138	0.99934823459863	0.0686387575971617	0.0480915148967737
ABCB10	-0.0561639723683715	0.0451424190494604	0.213444103378648	89.5761068279372	-0.0657172305511851	0.0842548748015572	-0.779981344770458	0.435401855907129	0.753741395198429	-0.188423835313975	-0.165961360196717
TAF5L	-0.0219526756343974	0.0682248996602381	0.747627502009679	43.5318700525694	-0.00298420575535571	0.126385418985316	-0.0236119465308132	0.981162142855128	0.994031862004107	-0.0349581768788651	0.0378468015269477
URB2	-0.0829898829271071	0.0834527254023452	0.320001969319127	21.071458108313	-0.0996235469692913	0.16063194563583	-0.620197598771223	0.535127702215086	0.813854658513005	-0.30875999383583	-0.276116801329767
GALNT2	0.0555774612414138	0.0577475667836961	0.335838253680177	548.438355420771	0.0928963164376786	0.106329481211137	0.873664720071526	0.382300869245086	0.718038792047183	0.312827924207296	0.349345139712714
PGBD5	-0.0661790330203305	0.201154298103375	0.742158435024659	32.0782298882144	-0.065167879159823	0.31395227221036	-0.20757256732373	0.835562725915658	0.955036604972136	-0.233349576924177	-0.164176617669503
COG2	-0.0759522245517908	0.0554917206490022	0.17108908898266	59.4131300392434	-0.0656554409739864	0.108198297171708	-0.606806601307164	0.543979266729681	0.818906258924236	-0.277190337625262	-0.165760617124252
AGT	0.106072521043932	0.0771248582261061	0.169027593706332	414.523012689574	0.119189839342386	0.131413142677397	0.906985685860827	0.36441436681636	0.706062342829805	0.539339583808263	0.434768002485365
ENSG00000244137	-0.124486346381973	0.18753259057688	0.50681077279872	10.7174396837975	-0.106368731287034	0.323681826413016	-0.328621265104046	0.742441972771837	0.919922759457394	-0.494905585929256	-0.298030675573205
CAPN9	-0.0853927706488379	0.136804595080934	0.53249940330723	9.69422862029774	-0.138765308047736	0.24966165290855	-0.555813463666225	0.578338380552186	0.838069494172902	-0.319538911373757	-0.403281247775446
C1orf198	0.163288299576841	0.0614535334413779	0.00788156192682486	231.784824024376	0.243959632629685	0.106289241035287	2.29524296394865	0.0217192042442243	0.186691308086928	0.795999165983953	0.840122316122998
ENSG00000223393	0.303954356474907	0.126188908710116	0.0160083631559377	15.087696064891	0.474627204321314	0.235144131146844	2.01845226587822	0.0435441807485876	0.263861060454344	1.42700152784107	1.58951920729375
TTC13	-0.00319977368538621	0.0525343674019061	0.951432319996707	107.762318576633	0.0162507953487065	0.0865655063048804	0.187728300132293	0.851089644372649	0.959837883844987	0.0491639324802953	0.100337813693672
ARV1	-0.0500921530180941	0.0766124882643689	0.513216207568836	36.7551875635485	-0.0799422324015875	0.143355490428874	-0.557650301097124	0.577083200963159	0.837944063963711	-0.161186757405612	-0.212175798079823
FAM89A	0.211154840795048	0.151679553303249	0.163888655678676	47.6047645776296	0.303895055753327	0.240216498234798	1.26508819330255	0.205839714775588	0.554520802524679	1.01071976901121	1.03484157999901
C1orf131	-0.0164003988963707	0.106832543317881	0.877992154778241	33.0885473967593	-0.0350549279025285	0.188807211587434	-0.185665195771906	0.852707323456744	0.960442407112769	-0.0100516726898837	-0.0663451284371921
GNPAT	0.12751824023802	0.0426627237069311	0.00279905893871708	83.2637359869766	0.191383338621698	0.0867963568671495	2.20496971911655	0.0274562194781507	0.211414140929017	0.635541181845526	0.66931152122055
SPRTN	0.0571151045784899	0.114076025449214	0.616599310846658	16.6263463561439	0.0696902813854526	0.205448344488632	0.33921072257318	0.734450992190575	0.915182479871797	0.319725512714322	0.273952962143054
EGLN1	-0.0869614525465973	0.0849584022151784	0.306035190785259	145.653281527971	-0.127677752899421	0.140994179240361	-0.905553361048764	0.365172304032103	0.706547774579273	-0.326575733222015	-0.367259802290512
TSNAX	-0.0949208377923474	0.0458967011207925	0.03862678997432	72.4807844784808	-0.126103844138938	0.0880073556449825	-1.43287845901921	0.151892574230042	0.484937938418983	-0.362280088627659	-0.362146459641426
SIPA1L2	0.318245620105699	0.2309063836953	0.168127589331059	111.056128225144	0.432956073458313	0.378215580860181	1.14473357357102	0.252319539346308	0.609673709074672	1.49110953871314	1.45413729950634
NTPCR	0.0313065743380224	0.0581983142764173	0.590625908272025	60.8127137437821	0.0620082530555198	0.102557720530714	0.60461808954646	0.545432784329912	0.819149215033868	0.203953137367248	0.248995452484811
PCNX2	0.0110568576083804	0.145421022977265	0.939392510423013	220.277315525812	0.0462310988241293	0.216600256818847	0.213439723032252	0.830983999760716	0.953662694094648	0.113116588983717	0.197738354463543
COA6-AS1	-0.11833249655781	0.129386681192823	0.360420175965485	27.139175575042	-0.222832500935722	0.219602512649457	-1.01470833938691	0.310244877701833	0.663848849884882	-0.467300534226023	-0.676400232545144
COA6	-0.108565405194412	0.152237367724169	0.47576380861405	14.9210561350533	-0.126694940015943	0.275612312629358	-0.459685341366887	0.645742092700109	0.872328156853805	-0.423487137770014	-0.364066822392736
TARBP1	-0.163480331522636	0.0880867208857985	0.063467511596422	173.647861736782	-0.228689320151787	0.132548658854743	-1.72532353120526	0.0844691835583627	0.367809099970161	-0.669825515189872	-0.695427970516631
LINC01354	-0.00823787198582833	0.113083457218089	0.941927297032537	30.741929194538	0.014710385281791	0.203734511024923	0.0722036988617575	0.942439801593298	0.986430715362799	0.0265639392982086	0.0953333021933822
IRF2BP2	0.188171980659101	0.067652850063381	0.00541192269825334	100.510729101284	0.266847199313008	0.118369813644143	2.25435177346174	0.0241740466608034	0.196598646848382	0.90762283612055	0.914479848016886
TOMM20	0.061078055497956	0.202334208730883	0.762753321555183	26.2996417994282	0.0575444836559737	0.314463013518048	0.182992851884856	0.854803627286776	0.96084377422669	0.337502590178853	0.234493479422923
ARID4B	0.00918684393171572	0.0252241399020323	0.71570238606508	537.739952795513	0.0346832701298556	0.0586941190932532	0.590915591982067	0.554576978324501	0.824661364119807	0.104728047549478	0.16022156413278
GGPS1	0.0156443263109869	0.065157634641702	0.810252993179115	79.8883625892762	0.0328882401370546	0.116483909211934	0.282341486987845	0.77768167699796	0.934740947105428	0.133695139702516	0.154389838908908
TBCE	-0.181509989144906	0.0550394756773688	0.00097440432840618	56.1623374579052	-0.219252748944385	0.105941882304053	-2.06955685679748	0.0384938617579037	0.245647365361108	-0.750703281966061	-0.664770270891683
B3GALNT2	-0.0114668965391846	0.0391899082319782	0.769829291097689	168.917767976805	-0.0328877307207839	0.0777551447341676	-0.422965333460851	0.672320554026184	0.88486260110915	0.0120791221035463	-0.059304299860193
LYST	0.1910827037153	0.0488436952375764	9.1487048972068e-05	341.582042911406	0.283568597248006	0.0808860799967259	3.50577747443669	0.000455275678766698	0.0167639156504674	0.920679810657803	0.968804621701452
NID1	-0.249662805786363	0.0917700349101859	0.00651780605535714	109.051373105979	-0.325747781782832	0.150550301676527	-2.16371390927355	0.0304863128422631	0.220523554810766	-1.05642442903096	-1.0107532192055
GPR137B	-0.223925376079787	0.0473881463180384	2.29724148993071e-06	156.250987117498	-0.322479131635693	0.0879495375567718	-3.66663817223065	0.000245760151442861	0.0106279817044777	-0.940970997754723	-1.00013397073193
EDARADD	-0.579006066328452	0.308252886565669	0.0603336303176321	11.0744380824005	-0.91844315904934	0.480509013815585	-1.91139631649414	0.0559536697134428	0.300251095989915	-2.53379842988447	-2.9363124552848
LGALS8	0.158714589245764	0.137730324958521	0.249174149094222	26.5852746110752	0.239351697308015	0.240336236288236	0.995903493391486	0.319297037795052	0.671633119531132	0.775482332818925	0.825151974260678
ENSG00000230325	-0.0828989106211608	0.110073366384019	0.451375312782504	14.4627680369639	-0.120748188913318	0.207516959556854	-0.581871424731605	0.56065328942519	0.827022993140442	-0.308351908607726	-0.34474691211583
HEATR1	-0.0466428862813319	0.0532409792145543	0.380991351415645	53.7584425436056	-0.0102956422413098	0.104621629422252	-0.0984083530161499	0.921608042129114	0.980488796173789	-0.145713973810425	0.0140932772132165
ACTN2	0.677839928745082	0.343230019436454	0.0482811630389946	15.9927986826902	1.05488703310831	0.537103749487589	1.9640284286131	0.049526795186353	0.281839241099291	3.1041842424866	3.47467761328582
MTR	-0.0817912691489765	0.0302775444874625	0.00690515978472611	239.054802764786	-0.106292264094638	0.0633990372510539	-1.67655959306971	0.0936286337934877	0.38641930218563	-0.30338323030358	-0.297782247604603
FMN2	0.0718548796671382	0.0331046594606167	0.0299662083981331	3571.25923658507	0.116149650932843	0.068455913470729	1.69670734117816	0.0897520040732032	0.379751911266205	0.385845464458755	0.424890984550089
RGS7	-0.175942683019727	0.104997009522644	0.0937984739176951	457.156203592884	-0.232729885593836	0.177743673316222	-1.30935679032462	0.190413520940281	0.535122475611112	-0.725729358678258	-0.708555031068047
ENSG00000287738	-0.247789482647101	0.179677183484812	0.167869622070289	8.67393714541273	-0.444707326637788	0.316788838978865	-1.40379733096423	0.160379208997228	0.497944366842006	-1.04802104194909	-1.3972310948584
CHML	0.0967691012238934	0.176150431513208	0.582761923918019	8.755984104014	0.117997537719521	0.325919552029948	0.362044980071275	0.717318417940643	0.907564870963425	0.497606133612482	0.430894431861806
ENSG00000288723	-0.631084452077312	0.161047469090141	8.90559695849292e-05	16.3228813447024	-0.79592290256342	0.288136255414478	-2.76231431347819	0.00573931974792471	0.0864000297187584	-2.76741260187374	-2.53826647663836
PLD5	-1.18868517016904	1.09954778764139	0.279667173005592	25.492799806848	-1.42052950091177	1.08096804646948	-1.31412718956063	0.188803405617847	0.532851119422075	-5.26870806609557	-4.5674994527966
ENSG00000272865	-0.838849094743544	0.687974372780933	0.222729277640756	128.814551700694	-1.23026836180284	0.88115684541382	-1.39619679312037	0.162655242155695	0.500340978237779	-3.69940702272961	-3.94937569524713
LINC01347	-0.00524938928017466	0.262156931093566	0.984024352259604	9.04227923000179	0.0337908391052152	0.414181054877994	0.0815847048223125	0.934976964527615	0.984093290328575	0.0399697294882551	0.157322218418316
CEP170	0.0742835277227504	0.0526758241478693	0.158480184659653	311.859644970123	0.125293139760018	0.0825457735820982	1.51786256670554	0.129049048384319	0.450377944549282	0.396739938171924	0.454596512948765
SDCCAG8	0.0902623918934504	0.0442990569865711	0.0415930398763359	724.575209947675	0.151345296588204	0.067179908317223	2.2528357120339	0.0242695095659599	0.196827560108323	0.468418218304651	0.539235221338324
LINC02774	-0.45304300791632	0.178646922675164	0.0112136749747597	20.7668861767725	-0.672724621407856	0.292206498008096	-2.30222334545489	0.0213225800817516	0.18464983062089	-1.96875104661703	-2.13801771943991
ZBTB18	-0.193457013015984	0.0810149374284389	0.0169441300549905	68.6110982085393	-0.303867374876506	0.1395090958165	-2.17811873195846	0.0293971983527216	0.217944953221165	-0.804295459397152	-0.939667765828154
ENSG00000240963	-0.816001372174079	0.374503967549184	0.0293401538551921	9.15776131295365	-1.29951460464063	0.549923986533905	-2.36308041922538	0.0181237362871881	0.169510111567039	-3.59691629239772	-4.17434411507023
ADSS2	-0.150019392590007	0.0975803075290482	0.124196821490637	44.0298626209265	-0.187332754906696	0.161976009643202	-1.15654630163658	0.247457772124398	0.604534995935482	-0.609442189982581	-0.561068029078465
DESI2	-0.00480272579359424	0.0581402398097805	0.934164924043207	68.5313941409124	0.00231329706250345	0.10028205753387	0.0230679058586541	0.981596106285186	0.994233763458046	0.0419733806973867	0.0550574224805477
COX20	-0.0733570590421795	0.0584354264219443	0.209350822099539	105.724728877333	-0.114423869286569	0.0982462779792509	-1.16466365586628	0.24415516594213	0.599707986625855	-0.265548896881946	-0.324200350532429
HNRNPU	0.0115563470085736	0.0487450965028034	0.812596963369257	336.462532260972	0.0413885277228441	0.0887771314424106	0.466207085658007	0.641067277997591	0.87005060417162	0.115357207638955	0.182005723725886
EFCAB2	0.105330882698657	0.0639629278251651	0.0996096632272797	331.84254061905	0.172664798395727	0.109260016533336	1.58031093051359	0.114035677891796	0.425836251820148	0.536012729001697	0.608498396299155
KIF26B	-0.146082091332645	0.310287824872226	0.637786825142008	22.9635178876501	-0.173784002064579	0.425648883112784	-0.408280178709012	0.683067989644539	0.890464122393203	-0.591780172239814	-0.517050600947313
SMYD3	-0.0327714193029248	0.0558470948238003	0.557333898706092	1471.26137617442	-0.0312436327301474	0.0944677215418328	-0.33073342111159	0.740845855241753	0.918763954913023	-0.0834890944129684	-0.0539629251973939
TFB2M	-0.0270778109820205	0.186288065068355	0.884430976509276	10.6903407000885	-0.06398967026336	0.314317584273459	-0.203582852073871	0.838679494569283	0.95597561446347	-0.057948602433561	-0.160348831745007
CNST	-0.0510132358000749	0.0461640639271987	0.269141331719411	78.7273594099275	-0.0508180693857318	0.0938819872123259	-0.541297333968873	0.588302657787914	0.843282694111615	-0.165318567336966	-0.117556701594036
SCCPDH	-0.0393579045932838	0.044092149848146	0.372056212177047	73.5857881166881	-0.0673522609192876	0.0898152983615469	-0.749897424469543	0.453316485793743	0.766369168278288	-0.113034870175812	-0.171273275806874
LINC01341	-0.204698395450126	0.177790818021102	0.249590733375538	8.91684845981385	-0.338037262787252	0.312409773671833	-1.08203164969589	0.27923846479396	0.637232976443115	-0.854722257609197	-1.05067950269336
AHCTF1	-0.0737421836907242	0.0398186357921023	0.0640327826072564	256.924880009289	-0.0897705869735421	0.0787759175294883	-1.13956891634982	0.254465941422202	0.611445435867137	-0.26727649604979	-0.244106330436548
ZNF670	-0.102567695406785	0.0835762080948718	0.219734063784671	25.9919594061692	-0.145651213466976	0.160342716446568	-0.908374366449704	0.363680464102825	0.70599773640551	-0.396582501888533	-0.425652299225074
ZNF669	0.164297974629937	0.124747040910478	0.187822175849977	9.37350528870159	0.256132232245471	0.257850056364469	0.993337895119288	0.320545316014859	0.67247035006657	0.800528384739788	0.879668873285927
ZNF124	-0.173162407547031	0.125973227654135	0.169256451875612	21.8792029317932	-0.241546880811402	0.208668987649852	-1.15756003578605	0.247043626105614	0.603947066980456	-0.713257548288665	-0.737199841246847
ENSG00000259865	0.316379831452171	0.121385836214353	0.00915000042910286	21.1898213787687	0.459644916404675	0.209317005030636	2.19592725558729	0.0280971505342719	0.213216796288684	1.4827399499647	1.54084448502996
ENSG00000290683	0.197678864927835	0.123473157565224	0.109379897494783	18.7028536359063	0.313421056551799	0.23078879007797	1.35804280808401	0.174450101081496	0.516744875039319	0.950268990848697	1.06578982006289
ENSG00000289566	-0.121632919142807	0.134375488929968	0.365374316128349	19.0843033191494	-0.261987597945368	0.237096250335457	-1.10498414704869	0.269166458417682	0.627409262381355	-0.482105630012341	-0.803608005000239
ZNF496	0.0894189972106304	0.0537435104306012	0.096150378464547	62.9002500011259	0.116810816448557	0.102180314043885	1.14318318104198	0.252962543842127	0.610472593501146	0.46463490306448	0.427038990784307
ZNF496-DT	-0.249835964150763	0.0969021248805889	0.0099307877572462	69.6646100168328	-0.340249161705842	0.160807521338223	-2.11587840465624	0.0343551505509431	0.233387787033785	-1.05720118597803	-1.05786555906452
SH3BP5L	-0.214806235344127	0.155967474185159	0.168434905548708	12.5671741820788	-0.329328305133551	0.260824311637641	-1.26264420316416	0.206717074599511	0.555254538260922	-0.900064190034375	-1.02238568686498
ZNF672	0.307968372131147	0.100743421302558	0.00223595866574632	14.2699204241383	0.483210271113547	0.207430607336663	2.32950323637287	0.0198324217514847	0.176916382376313	1.44500767243254	1.61740402666234
ZNF692	-0.0133051045407442	0.0673608357864786	0.843420721941178	65.4312645962181	-0.0284115649472248	0.124203454675759	-0.228750198787909	0.819063076053255	0.949332206329852	0.00383325514639369	-0.0447620532389186
SH3YL1	-0.0573085620813387	0.053328645556498	0.28254041738473	161.231325971647	-0.0702394738644235	0.0923806664660276	-0.760326554801958	0.447059412660193	0.761318615787353	-0.193558256710055	-0.180653304344762
ACP1	-0.0143849369394422	0.0532041837593489	0.786873856764721	47.7461186468107	-0.0168867376008098	0.0977610565535782	-0.172734810732686	0.862859880052623	0.962857290023348	-0.00101067670905055	-0.00731999009434634
TMEM18	0.0659281022024632	0.0935257205350866	0.480860347198594	15.8402045737328	-0.0132056713334804	0.194583809253213	-0.0678662391499168	0.945892114022179	0.987374163916227	0.359259018084407	0.00463912317285385
PXDN	0.948644145952184	0.377123742570114	0.0118873180948431	37.8904889161568	1.37359029089813	0.581803673724524	2.36091718380675	0.0182298011298148	0.16984671022628	4.31896273579701	4.51008640023472
EIPR1	-0.0988409246188529	0.0615556341642456	0.108336117216911	100.719034678053	-0.127196461107215	0.104385247386967	-1.2185290957417	0.223022974977672	0.573631225377154	-0.379864885562732	-0.365696172994119
TRAPPC12	-0.00154919542528836	0.0483717303255413	0.974450617671025	260.85084216231	0.0123451391181018	0.0806592813187997	0.153052927279486	0.878356536998264	0.966733700418971	0.0565681265234004	0.0876490485771357
ADI1	-0.109374128362095	0.0447359061040692	0.0144898492691467	81.2203381436987	-0.14030517820061	0.094063766119402	-1.49159643493873	0.135804973367187	0.461840395169032	-0.427114922895651	-0.408284005193439
ENSG00000235078	0.128055136084144	0.101069163042552	0.205153497951947	14.856259405025	0.189785430101547	0.203647977565526	0.931928872411618	0.351373285239863	0.694517103898522	0.637949599017699	0.664120207727307
RNASEH1	0.178231251578393	0.0660402868489954	0.00695845212232161	31.1475216281615	0.271340133129057	0.131120992122399	2.06938743169183	0.0385097449610987	0.245647365361108	0.863030532427456	0.929076570951499
RNASEH1-DT	-0.107000736746979	0.0978812774747467	0.274319791193204	19.9271193051838	-0.156496355023601	0.182631128890045	-0.856898580076244	0.391500937593698	0.724293614080764	-0.41646831953038	-0.460886187141086
RPS7	0.00619323704164266	0.146971582827435	0.966387882058377	62.7330121375624	-0.0055886311357007	0.228836160108182	-0.024421975674905	0.980516019498426	0.994007394548309	0.0912992711995676	0.0293854982366614
NRIR	-0.0292984211403867	0.242140499877026	0.903692930287866	12.1108493129451	-0.0132142109058136	0.391988264417382	-0.0337107309206159	0.97310782180002	0.992919672032064	-0.0679098559554988	0.00461137965905378
RSAD2	0.0937861035836627	0.225033305734333	0.676849986957308	17.1337222320385	0.136066661405381	0.352314551715774	0.386207895026577	0.699342707117586	0.899746001023254	0.484224948428882	0.48959772082895
RNF144A	-0.260267436253369	0.190694457064504	0.172303321474425	89.1137490174717	-0.358604363145872	0.292995783169648	-1.22392329086264	0.220981166480661	0.571282988297873	-1.10399487366319	-1.11749826250478
LINC00298	0.0762058184005305	0.0776494867897619	0.326391640608765	125.543544085949	0.138947775434868	0.127728628192059	1.0878358078499	0.276667598602	0.63479919435374	0.405362984730584	0.498957935101688
LINC00299	0.119480746909592	0.112868397541944	0.289789005675245	2362.26960951794	0.190599036411976	0.169746683842907	1.12284394662088	0.261503777214993	0.619503249016465	0.59948644777898	0.66676346631455
LINC01814	0.00744687660948734	0.132483550722503	0.955174657880611	45.2466214886604	0.0196552831575409	0.213407019004518	0.0921023275111898	0.926616739228239	0.981907908821836	0.0969228704222342	0.111398373967744
ID2-AS1	-0.121526369108744	0.138340570098516	0.379695265507828	19.2664235822029	-0.204302841774785	0.244999289667413	-0.833891567816897	0.40434208928108	0.733695818615645	-0.481627665927528	-0.616200747772209
ID2	0.179689128467178	0.126033321549914	0.153947116106866	277.484770163861	0.242941717284043	0.188097052856424	1.29157641544486	0.196503875949103	0.541807016610179	0.86957030314689	0.836815294724608
KIDINS220	-0.0768912473189225	0.0382264850796926	0.0442763346335748	460.452468985834	-0.102130072601796	0.0719882276029363	-1.418705196704	0.15598498152836	0.491278716513212	-0.281402623068986	-0.284260046185831
MBOAT2	-0.133814219066895	0.04009451280869	0.000845449590449059	413.993690942602	-0.187140832992895	0.0780565503985984	-2.39750324652133	0.0165072346916132	0.160631197121393	-0.536748727232017	-0.56044450976669
ASAP2	-0.130817432775054	0.0428129810087053	0.00224644141411529	624.389388202716	-0.173584705345592	0.0854749229715854	-2.03082611028847	0.0422726373706253	0.259658789318905	-0.52330568866371	-0.516403122237869
ITGB1BP1	-0.179416516737703	0.0662457809613298	0.00676194216401539	103.193870284643	-0.248503864872948	0.114085092186836	-2.17823258157144	0.0293887255407397	0.217944953221165	-0.741312345285541	-0.759801814248135
CPSF3	-0.0608288939202241	0.0677763687490563	0.369455297867865	31.6939386513604	-0.0482486992728461	0.135228437283735	-0.356794031211137	0.721246004978096	0.909394297294457	-0.209349825435602	-0.109209286477369
IAH1	0.0126647974496792	0.0547871861077697	0.817187788352933	44.4698741755763	0.0131178794955382	0.103385788386891	0.126882811460009	0.899033151144505	0.974123564627792	0.120329514830632	0.0901595411976897
ADAM17	0.044314400421061	0.0416357996428375	0.287177385544126	147.382639306768	0.0764782232062642	0.0896323591968995	0.85324344791886	0.393524313847081	0.725804777525907	0.26230388069527	0.29600574771954
ENSG00000239300	-0.101921751113888	0.0948217250705846	0.282429518531932	20.1150015539495	-0.151232938349077	0.198545025899246	-0.761706004288527	0.446235490960372	0.760532649909591	-0.39368491320627	-0.443786305853492
ENSG00000271855	-0.143428366739853	0.129094553954187	0.266553954472711	8.11792034146785	-0.239974375764903	0.248212990956422	-0.966808283644729	0.333639882640863	0.684433613107545	-0.579876046093848	-0.732091059008605
YWHAQ	0.110629158416591	0.0851761901493078	0.194003214219133	80.5480371782065	0.166658721497518	0.150022667195393	1.11089027153782	0.266615583488788	0.625020538734238	0.559779830785246	0.588985747327121
TAF1B	0.112415439953124	0.0647509975427924	0.0825427877186418	89.4487040516157	0.165910580207431	0.106475555684289	1.55820346877901	0.119185022970683	0.435321992787288	0.567792765059152	0.586555172657105
GRHL1	-0.452420947706659	0.237429737795229	0.0567158828606941	14.2445453036356	-0.648094945559774	0.368300503310874	-1.75969063233327	0.0784602749872018	0.355913373755869	-1.96596059759066	-2.05800039244532
CYS1	-0.0808627190549674	0.0781674393537439	0.300911425057845	31.7050466026602	-0.12555232291309	0.146183393089663	-0.858868577746592	0.39041302713358	0.72347991146137	-0.299217923367828	-0.360354667717515
HPCAL1	-0.122800147151524	0.0981221910520741	0.210751277398031	140.760112890094	-0.155151338396842	0.156916144800022	-0.988753187854383	0.322783912849544	0.673718439926166	-0.48734160268811	-0.456516473308863
ODC1	0.206052569259526	0.145939402803612	0.15797794189504	19.8072946537978	0.273471038072091	0.250288208690756	1.09262453673948	0.274558685026074	0.63288602258167	0.987831906361563	0.935999492660777
NOL10	0.145364581765303	0.0380689138926274	0.000134287969917286	161.318275338019	0.22215976685252	0.0728892091314895	3.0479102393847	0.00230438748466724	0.0484697266316492	0.715596625941641	0.769298526192148
PDIA6	0.152496844008868	0.0749121085848523	0.0417828168335741	76.5809715825555	0.206241371094355	0.138570343305325	1.48835144789909	0.136658233654866	0.463459414108823	0.747590657908678	0.717582560197837
LINC01954	-0.177314926968921	0.2716008281874	0.513852211206889	14.0627359711791	-0.268508025097933	0.42307927341264	-0.634651806343749	0.525655532040433	0.810788441688616	-0.731884995596501	-0.82479168418584
SLC66A3	-0.137743534852999	0.0898865985510485	0.125420159940948	42.3517303864921	-0.228848878252625	0.155800690374618	-1.46885663794149	0.141871678041421	0.469589563649072	-0.554374923602269	-0.695946345699811
ROCK2	0.0408104378501478	0.0527527227169656	0.439156926145342	311.489141811941	0.0750861850195025	0.0987913821193969	0.760047925321614	0.447225938284577	0.761415966574488	0.246585741530344	0.291483269410604
E2F6	0.121747801773336	0.0840358927244027	0.147404744874802	25.3442551335928	0.222478624088586	0.156150273504054	1.42477255464307	0.154222958241502	0.487969709955219	0.60965604380682	0.770334435226447
GREB1	-0.00830964463739612	0.053679028459623	0.876977066751314	181.021172293082	0.00779097655832025	0.0963432982252368	0.0808668241781184	0.935547863997913	0.984491490035544	0.0262419802296549	0.0728534046157508
NTSR2	-0.19543574336105	0.0924628727991849	0.0345437000824639	112.119942803043	-0.273460132148784	0.154104769100753	-1.77450791266555	0.0759791744291185	0.350102582371104	-0.813171684044013	-0.840880177255918
LPIN1	0.109227003687264	0.0788128369262047	0.165776305509345	1067.83035535699	0.162840716581656	0.130552226460172	1.24732240113373	0.212279306844088	0.560908794649702	0.553490019544315	0.576581745353898
MIR3681HG	0.286470723426095	0.442592315935141	0.51746599351212	9.23182930739326	0.567478925700193	0.64349439791741	0.881870809655481	0.377846674062782	0.715155768291815	1.34857312804852	1.89117752376577
TRIB2	0.0511674266183025	0.0871922993554914	0.557315039215073	68.3527814373624	0.0801625198216871	0.152154401024579	0.526849826767337	0.598297878240814	0.848228258450758	0.293045310516266	0.307975355798823
LINC00276	0.561140289551202	0.263247915342737	0.0330394208324692	8.17713327458572	0.865137967637706	0.427876088286043	2.02193576907562	0.0431829879068068	0.262859961077655	2.58069087398638	2.85821748963945
ENSG00000287291	-0.242882303712775	0.152712035983705	0.111731274609323	12.4884031741634	-0.37334201097439	0.267909183529159	-1.39353943025158	0.163456730082272	0.501612512104554	-1.0260083292457	-1.16537819371863
NBAS	-0.0899563663442279	0.0312354925125998	0.00397749968168408	409.525831979858	-0.11185314809657	0.0621358116599458	-1.80013980840413	0.071838565212158	0.339992576732626	-0.340010372121667	-0.315848546012513
DDX1	0.000868798818349364	0.064178657008955	0.989199213191277	80.5729612467498	0.00243109285945077	0.11318873026316	0.0214782236164199	0.98286417449274	0.994256915234181	0.0674148091726337	0.0554401195513927
CYRIA	-0.172653539134245	0.0632188279045016	0.00631336224140069	243.364526677503	-0.230190461958026	0.111802390384738	-2.05890465459538	0.0395033731151058	0.249264365902571	-0.710974857087794	-0.700304906596342
SMC6	-0.0978401807320788	0.0539714483607403	0.0698605609695352	92.7829928174042	-0.118680291590326	0.0892627873131949	-1.32956067318305	0.183663062742505	0.529176111874483	-0.375375730395568	-0.338028690678177
GEN1	-0.0167803539625373	0.0820011697245967	0.837856883036775	28.6076901149063	0.00212951769736219	0.147005510457592	0.014485971925362	0.988442270872773	0.996817686986049	-0.0117560820508746	0.0544603568250323
RDH14	-0.03053695778721	0.101667055620602	0.763900763570813	18.589181065112	-0.0219654482081513	0.203225213379276	-0.108084266921927	0.91392884821376	0.978860201393515	-0.0734657062197768	-0.0238197950404259
LINC01376	0.0188580960628483	0.101068175213437	0.851983773984769	213.113284202569	0.0302949220742666	0.165660466475844	0.182873577014128	0.854897215741967	0.96084377422669	0.148111526630594	0.14596462126857
TTC32	0.185295401439939	0.0919136378498311	0.043802811482626	21.5642351884788	0.254640774606701	0.191271221397711	1.33130730669213	0.183087915000983	0.528174687463993	0.894719024629795	0.874823399300959
WDR35	-0.038960688758706	0.0435970110113462	0.371506486117951	139.128868889885	-0.0328565540754516	0.0744102298126546	-0.441559637138278	0.658807897254771	0.877513142915724	-0.111253032145282	-0.0592030126228158
LAPTM4A	0.0503457103174696	0.0741710745058035	0.497278392609305	114.160588239555	0.0283729230869187	0.126925958958619	0.223539166611054	0.823115903674997	0.951194104454302	0.28935924055713	0.139720396927068
PUM2	-0.0295012433761572	0.0264894761384746	0.265409305806395	333.097495977874	-0.03579776663762	0.0569304880812929	-0.628797817199515	0.529481429249568	0.811972940355065	-0.0688196796374201	-0.0687584760726499
RHOB	0.304337995707372	0.107186913757137	0.00452097306608777	243.752510393354	0.411655309913404	0.166947299523545	2.46577998618868	0.01367152805415	0.144799725513507	1.42872246370239	1.38493500174488
HS1BP3	0.0500033925796808	0.0733630878605501	0.495499571756544	29.2194581887375	0.105917642930467	0.149769081451329	0.707206333270378	0.479438263384275	0.783957000660643	0.287823665409766	0.391649055781422
LDAH	0.00921195853936418	0.0586068394205276	0.875101167724571	162.089127759688	0.0236959308580314	0.0934237564695606	0.253639242880926	0.799774276337995	0.942842600576243	0.104840707114214	0.124525701761839
ATAD2B	-0.0300941869440335	0.0208227610199652	0.148386441733657	365.538158834441	-0.0226968619567375	0.0493291691811431	-0.460110363371249	0.645437005826771	0.872085222796215	-0.0714795167013754	-0.0261960249774316
UBXN2A	-0.151891487583634	0.0676803415121813	0.024816433550699	215.541886533594	-0.204223912826082	0.101878926771562	-2.00457463871801	0.0450085401722212	0.269219897722586	-0.617840067826383	-0.615944322006127
MFSD2B	-0.360869686551353	0.153234150645419	0.0185216446745616	9.86443399595795	-0.531551743934072	0.295229556749164	-1.80046926800657	0.0717865719474072	0.339992576732626	-1.55527828165813	-1.67937277546002
SF3B6	-0.132980015305566	0.121260313167923	0.272794807729869	22.2440765028224	-0.213873046764778	0.20917784330441	-1.02244598847659	0.306569863754911	0.662063485233736	-0.533006640794988	-0.647292599196195
FAM228B	-0.0634689763595515	0.0311114903888857	0.0413454087448786	251.92559641577	-0.0618517483682487	0.0654732767066507	-0.944686923878454	0.344818734745547	0.6920428046295	-0.221192755360909	-0.153403113237577
FAM228A	-0.0569674417505758	0.0962946019801404	0.554121567623494	17.3490506814563	0.0940364438343187	0.196145772082847	0.479421212273695	0.631639005911176	0.865483156863866	-0.192028052912952	0.353049205786306
ITSN2	-0.0689467314212609	0.0369283750044373	0.0618960847810371	301.722492554644	-0.0875547997300571	0.0645395596672077	-1.35660671038856	0.174906208454568	0.516881218589585	-0.245764968856011	-0.236907641606619
ENSG00000242628	-0.21932752996262	0.160553711332015	0.1719171467881	17.3336419084152	-0.277682201825528	0.264084292126942	-1.05149079329584	0.293033235667429	0.651371550383786	-0.920345895840549	-0.854596911978771
NCOA1	-0.0338406147309699	0.0270114418486381	0.210269332607718	2051.99786264282	-0.0369207781736203	0.0477211067721935	-0.773678161947695	0.439121137293262	0.756590180253486	-0.0882853107515849	-0.0724069358351372
PTRHD1	0.108067721509073	0.124861162493074	0.386762722653733	9.64298138735545	-0.089117868093481	0.318500797729788	-0.279804222559868	0.779627711920202	0.935074523859413	0.548289690419946	-0.241985765781798
CENPO	0.0511408691823164	0.0961968510186744	0.59498417448345	21.7715358595864	0.0993254541058985	0.182299910331051	0.544846423267716	0.585859147178343	0.842138448927818	0.292926178685875	0.370232236005182
ADCY3	0.0171397807063041	0.103575361209036	0.868565203176236	158.671491599969	0.0240404684474604	0.163801965098379	0.146765445903056	0.883317159456617	0.968481146929573	0.140403476285652	0.125645041582847
DNAJC27-AS1	-0.171940071867035	0.0663832091598184	0.00959441849655659	140.683090361465	-0.238776978290064	0.104937430842603	-2.27542237667519	0.0228806042962555	0.192050882956816	-0.707774372616666	-0.72820093289092
EFR3B	0.01748863029752	0.0534029225817998	0.743301451734791	552.17789980336	0.0308217894844379	0.100713409524891	0.306034614753267	0.759578290584322	0.927005056650892	0.141968352140171	0.147676317439583
DNMT3A	0.0334967677733591	0.0493908657124125	0.497646398853202	248.754927878155	0.0699710576286056	0.090165452832302	0.776029570424764	0.437731526366879	0.755317410738388	0.213777946998635	0.274865152973305
DTNB	-0.123698458067852	0.0443457467687232	0.00528042124145711	261.856685774885	-0.170376857465212	0.0787336854074643	-2.16396395752941	0.0304671156676088	0.220523554810766	-0.491371262169473	-0.505981409245117
ASXL2	0.0239478626414988	0.047934862420504	0.617362555799952	270.022974981967	0.0459035868611468	0.0855063212519616	0.536844366463651	0.591375122568183	0.844778270595194	0.17094329431679	0.196674327799195
KIF3C	0.10253186658796	0.142176500921866	0.47081167961875	46.8978607332291	0.176870652870237	0.231908258381985	0.762675094471654	0.445657187302721	0.76034134054266	0.523456851516585	0.622162450785878
RAB10	0.0186849312392497	0.0386625718839354	0.628895405585287	376.199867503416	0.038372668643248	0.0788001760817251	0.486961711905961	0.62628546453771	0.862848353308686	0.147334740708739	0.172207747348522
GAREM2	-0.0727895771913408	0.0810178025983864	0.368951396800967	91.772200450193	-0.118782191043888	0.131830939088137	-0.901019076898743	0.367578176749594	0.708898931761639	-0.263003276452351	-0.338359743427165
HADHA	-0.0375184017336999	0.0283010414669688	0.184942470531459	191.74631240579	-0.0555505263698723	0.0719156483362998	-0.772440041284213	0.439853846091688	0.757196786602393	-0.104783194720934	-0.132931591638205
HADHB	0.0761863638400596	0.0266039990473932	0.00418699947147587	229.171984732624	0.107333705228024	0.0612893890642516	1.75126081148407	0.0799009947531006	0.359025928343635	0.405275715108638	0.396249584046886
ADGRF3	-0.0879927159092003	0.0590532082284735	0.136208939227764	46.2586980822727	-0.112406534253459	0.115492595374817	-0.973279143036462	0.330414585546302	0.680618054900467	-0.33120179321011	-0.317646396757411
SELENOI	0.149728352459027	0.0472031956252028	0.0015139503980833	94.4400415479949	0.199459831235989	0.0972609516962026	2.05076989025367	0.0402893610756333	0.251582669496948	0.735171708055006	0.695550573430299
DRC1	0.171156873668038	0.186914890591036	0.359827329108334	19.9417560740632	0.265012582803542	0.313072746092881	0.846488830825661	0.397280102072769	0.729352400034367	0.83129615905735	0.908519513416743
SLC35F6	0.206590699159417	0.103145758098752	0.045187960378661	27.1218511204513	0.233456755953618	0.187543870163892	1.24481144464814	0.213201068270877	0.561755844347616	0.990245859274622	0.806000384411172
MAPRE3	-0.0787313197931834	0.052488503394548	0.133621486002828	146.727925501233	-0.118728916563511	0.099718596505517	-1.1906396672655	0.233795072268068	0.585117969326535	-0.289656853711764	-0.338186664352026
TMEM214	0.067214879241847	0.111646093217967	0.547150699764651	17.0123581446952	0.0949009679513898	0.204107333550146	0.464956188985116	0.641962830973113	0.870542271407707	0.365031265980878	0.355857887045331
AGBL5	0.0315563329831585	0.0690163735759349	0.647505982208401	40.079518710521	0.0394744768122197	0.131168412148908	0.300944992513949	0.763456440633694	0.929213437271584	0.205073509249779	0.175787321236774
OST4	-0.297885328766496	0.141881954467307	0.0357702626503197	35.8432476637269	-0.449935243141474	0.21749121861428	-2.06875130871115	0.0385694297134823	0.24574234541887	-1.27274190153411	-1.4142156425624
EMILIN1	0.137306168147705	0.110291356028059	0.213153648187007	32.0557565532596	0.172665781378594	0.184766296779609	0.934509076536566	0.350041356198586	0.693490428063699	0.679448047260642	0.608501589831298
ABHD1	-0.0178572731065159	0.111461572575622	0.872715549359091	24.495022798268	-0.0696454528348576	0.199569676417603	-0.348978131773503	0.727105727048255	0.911582537962272	-0.0165869455752004	-0.17872343830602
PREB	0.289695448735467	0.111554902340345	0.00940729325150729	13.225234948289	0.384145276543017	0.236987303793222	1.62095298100102	0.105027722980317	0.409208461807755	1.36303865961616	1.29555991823148
SLC5A6	0.249897607869629	0.0989681772980244	0.0115688442417302	13.3105992587089	0.322866931628993	0.204743139476215	1.57693650910584	0.114810134850072	0.426988961526667	1.18451277969222	1.09647774626476
ATRAID	-0.220276269437482	0.146824969226464	0.133545935897313	16.6124031567339	-0.426217997328195	0.268979146072246	-1.58457636419782	0.11306261863808	0.42448017377602	-0.924601768668906	-1.3371626344206
CAD	0.0238479672045375	0.0563677386703589	0.672238132172856	43.4499995578618	0.0555539997721123	0.102771488195598	0.540558483169769	0.58881194042166	0.843355702925066	0.170495181544943	0.228026760137017
UCN	0.127781201451981	0.129704040937366	0.324538031577529	16.6408651524768	0.168526779490187	0.231015258013713	0.72950497269831	0.46569282709331	0.77556761674791	0.636720778051924	0.595054727210017
MPV17	0.0736927506197425	0.0612092668775656	0.228609828073648	54.445043159587	0.142463441122109	0.11860693460708	1.20113922169948	0.229697200889782	0.580390767989514	0.394089819475561	0.510379692035672
GTF3C2	0.137100543924484	0.0643560700328111	0.0331432538772139	52.6433655087885	0.189044362773974	0.116416338275873	1.62386453288019	0.104404723523812	0.407647428867448	0.678525654372344	0.661712615071957
GTF3C2-AS2	-0.0135553067038367	0.151810651784579	0.928850741758893	11.5663443691131	-0.00519349481331519	0.250859545501043	-0.0207027992614042	0.983482736011811	0.994256915234181	0.00271089372292991	0.0306692241172121
EIF2B4	0.0750500334146669	0.075877942034798	0.322619627370227	40.7670602975548	0.10682711427944	0.139194968939484	0.767463903999891	0.442805746447953	0.758917098343036	0.400178343375296	0.394603762403297
SNX17	0.060081387430616	0.110422934017907	0.586370983990816	19.1604353229469	0.0240267095368728	0.238727653141342	0.100644852913824	0.919832389973973	0.980150064297975	0.333031718396793	0.125600341390511
ZNF513	-0.041757930946185	0.0997714131663081	0.675555251031574	13.0115429219208	-0.108255997612832	0.214915726492603	-0.503713708529182	0.6144625737162	0.856495629529337	-0.123800952133291	-0.304162059828881
PPM1G	0.0610088501295017	0.0553609810947207	0.270453434262192	50.8373852390478	0.103993165203854	0.109244810557221	0.95192773618646	0.341133631921765	0.689846910326834	0.337192147475682	0.385396778467905
NRBP1	0.0886676613648472	0.0616613312734083	0.15044018808339	71.734224677406	0.148188173817086	0.113753571486076	1.3027122742711	0.192673009997055	0.537082141627314	0.461264547033383	0.528978304978695
IFT172	-0.0402183146071962	0.0523736502652892	0.442539920496092	209.786004817979	-0.0491387666133152	0.0889644424597271	-0.552341646333135	0.580714302414696	0.839539728106795	-0.116894513098324	-0.112100953012844
FNDC4	0.385861988115821	0.0756883124610291	3.4318966065333e-07	29.1967611734181	0.52543387537551	0.175527145371216	2.99346220360554	0.00275831671169386	0.0544816456884212	1.79442427473013	1.75458081981053
GCKR	0.364688389536494	0.151068980411159	0.0157762062799381	9.83666640415462	0.591500320673572	0.301879040980632	1.95939512313318	0.0500665313682927	0.283289902195642	1.69944336030632	1.96921865708425
ZNF512	-0.0163490021411245	0.0477872172220201	0.732259966585866	76.3997389052227	-0.0301838857293281	0.0972396572928115	-0.310407158659942	0.756251350997845	0.925540522292581	-0.0098211161884269	-0.0505200003769808
GPN1	-0.167165382727042	0.111906431456866	0.135228940248534	16.9892911339538	-0.244165751008518	0.200464509834403	-1.21799989040561	0.223224014392189	0.573639953252417	-0.6863559850475	-0.745708073113622
SUPT7L	0.0527501983269656	0.0480879874679953	0.27266251824334	58.2715016179151	0.0547711039101802	0.109435050409848	0.500489593645321	0.616730381764228	0.857939117489198	0.300145336695081	0.225483274198618
SLC4A1AP	0.127968594058607	0.045994233721296	0.00539793250937147	63.1257864269547	0.199519903029467	0.0948576544994146	2.1033611265467	0.0354342138340132	0.237424427088019	0.637561387222203	0.695745735736597
MRPL33	-0.00993567142563973	0.0734848334459146	0.892448131488496	92.7821917693998	-0.0117020561815301	0.12199008716452	-0.0959262875658772	0.923579116392384	0.981219134490269	0.0189479196264763	0.009524094701904
RBKS	-0.0570978007748743	0.0805213272758446	0.478261439627699	53.2475291126918	-0.0716303950414179	0.131081308944651	-0.546457733891442	0.584751333542152	0.841618844400462	-0.192612819800115	-0.185172153692587
BABAM2	0.0182797405622815	0.0185773183689922	0.32512453059153	563.165980494954	0.0430787725753098	0.0531121420406196	0.811090852678539	0.417313498509338	0.740520437646831	0.145517128984862	0.187497021130484
FOSL2	0.545667635466531	0.215228954893648	0.0112354541309355	31.8249441719722	0.803640081100559	0.341367159737631	2.35418099889346	0.0185635695544417	0.170582975420657	2.5112833602839	2.65842206696027
PPP1CB-DT	0.105494256099121	0.0659664669113715	0.109773873177867	41.4588543136489	0.173400908720974	0.123944015879014	1.39902606423723	0.161805167212456	0.499153301656216	0.536745592379195	0.610889884557574
PPP1CB	0.164886583442859	0.0509714285152726	0.00121692788210741	189.79929360134	0.233132605546447	0.0922860208003481	2.52619631364112	0.0115305029214943	0.132367892153181	0.80316877688096	0.804947278828866
SPDYA	-0.0702702874478231	0.0861084723441687	0.414461785179535	20.7558402518902	-0.115024044866569	0.161544640172011	-0.712026377006955	0.476448442492955	0.782006666868742	-0.251702200603512	-0.326150211583597
TRMT61B	-0.0944420575580799	0.0660206994494228	0.152575968168556	58.0268161159341	-0.131483554749977	0.115553408959607	-1.13785959180087	0.255179116668971	0.612227636046765	-0.360132367526383	-0.379624158729102
WDR43	0.108683249583972	0.0491963389452008	0.0271625735347428	81.0137863507705	0.164329951723344	0.0952656888544702	1.72496471394205	0.0845338317917399	0.367937179503637	0.551050837477138	0.581419998850991
TOGARAM2	-0.0898042012827656	0.12966239399993	0.48856047865455	148.478952253563	-0.116935579207995	0.218474653143943	-0.535236365066808	0.592486423092652	0.845369084613336	-0.339327787315551	-0.332360438198137
CLIP4	-0.219768730209706	0.0599592191738967	0.000247045526725647	454.375595238909	-0.307106950931039	0.101149945842293	-3.03615536690312	0.00239615859014407	0.0496437868108541	-0.922325039950379	-0.950192557874883
ALK	-0.00191907617352171	0.100404788950015	0.984750647446381	195.73610984057	0.0216497064578632	0.151865752847557	0.142558187424884	0.886639121706285	0.969565711462228	0.0549089087214125	0.1178778916996
ENSG00000288553	-0.145572176020535	0.128505675092974	0.257295155181317	12.9598798970057	-0.0292587241650076	0.249779788732816	-0.117138077157656	0.906750636215113	0.976591815520386	-0.589492784838875	-0.0475143191056692
ENSG00000233862	-0.155160311669945	0.0927701432008353	0.0944209954102201	55.7774131668981	-0.238910215753957	0.15371969820071	-1.5541938902457	0.120138174454338	0.436225314022596	-0.632503418491374	-0.728633797122753
YPEL5	0.200325071100401	0.0938451666819995	0.0327909287793696	39.5396231425708	0.287664728660362	0.16347768531119	1.75965746097258	0.078465902508881	0.355913373755869	0.962139390728181	0.982112205961067
LCLAT1	-0.0794439388505172	0.0569458533854959	0.162992152251282	122.664031457296	-0.107282562003893	0.0917479932896298	-1.16931780366273	0.242275612696085	0.597098767780409	-0.292853533267572	-0.300999544986659
MEMO1	-0.0366743797505647	0.078302664286	0.639522201269682	36.9606798011406	-0.05852088958532	0.142338521632872	-0.411138804267341	0.680970757674776	0.88954200756297	-0.100997065525576	-0.142581760246562
DPY30	-0.101458461964011	0.0575673935771517	0.0779967894942102	48.8023731048893	-0.160738319334803	0.118566761525813	-1.35567774025614	0.175201724873325	0.517294071005143	-0.391606682293701	-0.474667555904623
SPAST	-0.0896553361480809	0.0438465456423	0.040879259615912	127.090948526943	-0.121226301382237	0.0749405570392798	-1.61763277685135	0.10574176101404	0.409925952706155	-0.33866000538112	-0.346300212370438
SLC30A6	-0.0778101969094019	0.0587280170887053	0.185196147428028	86.2764352310277	-0.111418307161729	0.106549979746164	-1.04569055223814	0.295703926200906	0.654792230176433	-0.285524863891022	-0.314435827083997
ENSG00000289727	-0.122090234295373	0.145402055089078	0.401091546365323	12.5471921120986	-0.185937421416401	0.274736108543025	-0.676785524853143	0.498542043573792	0.795849817352408	-0.484157062658894	-0.556534844929064
YIPF4	0.0353633168508311	0.0387821098443442	0.361849721853096	135.63835720022	0.0409760420673798	0.0789413627800408	0.519069352546572	0.603712379316781	0.851742135966178	0.222150946870669	0.180665633024837
BIRC6	-0.0311617321510965	0.0261210474572768	0.232879530593795	862.774656323815	-0.0284559074301875	0.0467361600727686	-0.608862760352613	0.542615409698595	0.818714874856748	-0.0762683304486329	-0.0449061138827072
ENSG00000276334	-0.152319376850882	0.0921222907896547	0.0982398104575746	16.5191969001049	-0.192160463314629	0.178866386906356	-1.07432406187772	0.282677464272164	0.640955567098522	-0.619759501300249	-0.576752373634796
ENSG00000276517	-0.0183841018364542	0.106775745824697	0.863300041305001	15.1142759710845	-0.0331689964015167	0.211065176209275	-0.157150492550363	0.875126244611553	0.965577612933392	-0.0189502034941037	-0.0602180807839198
BIRC6-AS2	-0.0617414965400583	0.099996154576921	0.536945396842528	33.658624216863	-0.124740568433138	0.174768231203521	-0.713748531836288	0.475382690507407	0.780805004897984	-0.213443594901036	-0.357717425389916
TTC27	-0.223707028020052	0.0768897159816206	0.00362061622795504	86.5396296182152	-0.314774743053145	0.120547887036773	-2.61120083305253	0.00902248909502447	0.114431922990255	-0.939991528048682	-0.975103816689071
LINC00486	-0.134641897500266	0.079478681795297	0.0902533041402323	269.209849777546	-0.182607515441623	0.126947389495216	-1.43845033889811	0.150306318449037	0.482882907689278	-0.540461542233962	-0.545716587438039
LTBP1	0.278413493448861	0.104728369416756	0.00785046465316841	425.422251239057	0.440166923427949	0.167651544747081	2.62548683396855	0.00865251551177204	0.111275107744757	1.31242985896303	1.47756403656485
FAM98A	0.193272350682995	0.124530780853666	0.120661111504012	35.4871034484848	0.299400777569827	0.214774616784442	1.39402310222869	0.163310628449969	0.501512439376882	0.930502168934682	1.02024048945962
ENSG00000226994	0.405167916720178	0.108306023402317	0.000183322635206025	334.657043745538	0.569399446140739	0.172638365801464	3.29822078364409	0.000972995957294101	0.0274270621565189	1.88102716113947	1.89741694457825
CRIM1	-0.0217654059401638	0.0558220091475572	0.696605134455867	427.256027881594	-0.00680607773940457	0.0922909922376917	-0.0737458507529727	0.941212614464959	0.98589136089816	-0.0341181190712358	0.0254302361541274
FEZ2	0.0747784105910713	0.0651553494061878	0.251094864545883	164.152094740209	0.114483371163753	0.110877683756779	1.03251950514121	0.301828815068382	0.658359374972935	0.398959892762528	0.419477545332696
STRN	-0.152374069190301	0.0353077600008062	1.59172013386667e-05	155.99483408562	-0.219502526789146	0.0682988877033008	-3.21385214562634	0.00130967093605016	0.0334014061987152	-0.620004841193255	-0.665581753576374
HEATR5B	-0.0528795367041613	0.0526875029704001	0.315549867886575	144.001653632758	-0.0636693867244565	0.0836853714406195	-0.760818595035266	0.44676542617122	0.76100410512957	-0.173690453948304	-0.159308288912795
GPATCH11	-0.358234175734604	0.0985239880474623	0.000276893914555001	20.9757810729633	-0.56691537168587	0.190639256448784	-2.97375987635671	0.00294175183847882	0.0571323491643202	-1.54345585920071	-1.79426275545749
EIF2AK2	-0.0919920245750714	0.0646694616607246	0.154882428349562	146.063183922096	-0.126723202041235	0.110292975360976	-1.14896893139826	0.25056879191086	0.608856723501021	-0.349141964916132	-0.364158640560919
CEBPZOS	0.000419494614417972	0.0684846909017346	0.995112686080172	86.3446452578169	0.0194132645396555	0.114488639432171	0.169564985975373	0.865352260861657	0.963925304575519	0.0653993121854786	0.110612099596715
CEBPZ	-0.166137077329946	0.057608603268766	0.00392791549552537	65.5896008187376	-0.233014094301978	0.111479504645554	-2.09019671412104	0.0366001325955203	0.240252045183188	-0.681743193954988	-0.709478373351331
ENSG00000272054	-0.0162719530531307	0.130253402780064	0.900582642361722	8.43951876850228	0.124269278424857	0.261644052468444	0.474955487244811	0.634818700740882	0.866991997628166	-0.00947548798518338	0.451270174114344
NDUFAF7	0.137930201100664	0.0563584350266705	0.0143901199535087	39.6781681585297	0.205271116397757	0.120881376356849	1.69812027778196	0.0894850631162798	0.379457879651079	0.682247345654846	0.714430379559954
PRKD3	-0.00224083221925494	0.0526741916850692	0.966067133981774	88.2846549311099	0.00523956041710645	0.0934176005773339	0.0560875079720013	0.955272095467841	0.988181409549618	0.0534655695870355	0.0645643186801489
RMDN2	-0.188043562835008	0.0757314678858289	0.0130269844980131	80.2032254852016	-0.267691509841446	0.119536020044887	-2.23942130364491	0.0251285165052925	0.201100340423102	-0.780011705908085	-0.822138974963137
CYP1B1-AS1	0.0518815939207986	0.192931702700058	0.787997626173989	15.1360961497127	0.125056626741146	0.332842051732093	0.37572363855576	0.707122362349853	0.902500092665979	0.29624893521844	0.453828125265296
ATL2	-0.239233395615537	0.0367612161397288	7.62765666573057e-11	250.147446023904	-0.335747960166059	0.0750512617568894	-4.47358182003167	7.69201054084196e-06	0.000956350417689502	-1.00963999079697	-1.04324197580265
GALM	-0.262306473719553	0.0999597607437987	0.00868730023588674	62.6418157746912	-0.373411714692357	0.161299787713621	-2.31501677705447	0.0206120139347117	0.181202639184439	-1.11314162509314	-1.16560464839175
SRSF7	0.200731105817544	0.085900183396267	0.0194498539692785	84.3001193407126	0.253557181478289	0.152416292928546	1.66358318134111	0.0961957552304399	0.391514805388479	0.963960788662856	0.871303002758998
DHX57	0.113439073758535	0.0469878494830205	0.0157688753773725	103.416464697795	0.182526535218109	0.0877292543574355	2.08056635788149	0.037473615894388	0.2423688348023	0.572384600240535	0.640537381502142
MORN2	0.05511267498314	0.147532727881897	0.708729937125262	17.9824358814852	0.0964651419172484	0.239989463016175	0.401955738826528	0.687716600566816	0.892410181986107	0.31074297753859	0.360939603121277
ARHGEF33	-0.213795586441097	0.104694144499805	0.0411419217518014	20.8406028453947	-0.325968357452882	0.212777673056333	-1.53196692477496	0.125530596896311	0.445467268547688	-0.895530602764756	-1.01146982934793
SOS1	-0.0911005706189593	0.0385555176685607	0.0181354323987833	494.38272068807	-0.122085293107106	0.0682747105581468	-1.78814808746983	0.0737521190841621	0.344630288002335	-0.345143064511884	-0.349090919895719
MAP4K3	0.0855288137384487	0.0392824913324918	0.0294600032666616	555.886123922604	0.132419460656733	0.0695725378254138	1.90332945722101	0.0569975694322981	0.302441472517518	0.447184247141261	0.477748630458474
MAP4K3-DT	0.139091046226019	0.0598821449684536	0.0201927714396895	162.909791561533	0.20213916801786	0.101900279213406	1.98369591897317	0.047289748797016	0.275831609043869	0.68745468587609	0.704255250208264
THUMPD2	-0.031815908303941	0.0563758085937507	0.572513295653112	86.5119375845771	-0.0209443515395363	0.0963800927702643	-0.217309933384897	0.827966816339754	0.952906609725407	-0.0792028457582829	-0.0205024381036308
SLC8A1-AS1	-0.677998083688303	0.335490826080732	0.0432886756824651	11.0402407874527	-1.04382604650447	0.487250444030714	-2.14227828684887	0.0321710950187193	0.226656266206642	-2.97785862561692	-3.34365860011048
SLC8A1	-0.62017034859288	0.321430002661658	0.0536799496126907	256.023858243968	-0.82208702613448	0.494442355350905	-1.66265494296306	0.0963815262385426	0.391514805388479	-2.71845391753939	-2.62326894456468
PKDCC	0.0568807088648473	0.100763233964967	0.572414823227833	15.4229945695025	0.088501573243854	0.185192302241642	0.477890129193253	0.632728407263348	0.865920694952542	0.318674056149895	0.335067420210171
EML4	-0.0416247766154581	0.0560664376774102	0.457833640749192	159.175224745959	-0.0384425938256029	0.093226568203508	-0.412356633590599	0.68007804407386	0.888931316821148	-0.123203646009604	-0.0773510374709551
COX7A2L	0.0554250054083781	0.0868640387341246	0.523430600481571	41.012541427745	0.079377841816115	0.156432396198012	0.507425851328382	0.611856050837995	0.855517171193803	0.312144035052756	0.305426080000611
MTA3	-0.236942623627693	0.0518496958140852	4.8819510105149e-06	266.192055959033	-0.351247347236401	0.0836590080733004	-4.19855978842882	2.68617934793286e-05	0.00242040406090099	-0.999364004061568	-1.09359665895288
LINC01819	0.00227127370458966	0.100160731342692	0.981908489495606	39.6240607455458	-0.0109617554260695	0.176004864783613	-0.0622809797873843	0.950339074998953	0.98782954493509	0.0737060565792786	0.0119291969041989
LINC02580	-0.144215847611913	0.0781249262194346	0.0648973467013574	57.6859067934493	-0.164986241986058	0.147200672243842	-1.12082532960688	0.262362220077414	0.620387684751065	-0.583408542142612	-0.488468282228825
ZFP36L2	0.419796950104357	0.136806899571279	0.00215110126251865	239.225002902566	0.619493821711273	0.204985188548002	3.0221394340704	0.00250994904029679	0.051036574134044	1.94665034572758	2.06016443891562
THADA	0.00425070855031677	0.0371809292770573	0.90898019064437	315.858030751882	0.029357806782257	0.0681650820280555	0.430686884087866	0.666696056843217	0.881978088252032	0.082585441488043	0.142920104515086
PLEKHH2	-0.0671364347118853	0.0697869782573067	0.336039803112009	118.033509430246	-0.054182691518917	0.125439715339266	-0.431942079686434	0.665783510202164	0.881277127335089	-0.237644306882057	-0.128487745555187
DYNC2LI1	-0.0677863759119127	0.0439866689329332	0.123300635399333	209.110559287498	-0.0857395525430809	0.0795635528739182	-1.0776234776613	0.281201820485947	0.639598778813269	-0.240559824963173	-0.231010234404339
LRPPRC	0.0073822864156177	0.0480416951064215	0.877874550309262	213.784627442998	0.0215206736806857	0.0806274073090179	0.26691511483439	0.789534518762136	0.938688811944767	0.0966331305533326	0.117458687728419
PPM1B	-0.0988251080659373	0.0448306295415988	0.0274954916944766	360.719835131258	-0.143874185430056	0.0809094556406613	-1.77821225332471	0.075369001217903	0.348559728315941	-0.379793935381386	-0.419879059074217
ENSG00000289272	0.0496529320700431	0.115920290466133	0.668405893884886	10.0909835362406	0.0435349203192556	0.229538295061594	0.189662994175214	0.849573220769264	0.959115437297815	0.28625156326803	0.188978961997683
PREPL	0.0723047411490901	0.0644897232878463	0.262210240209547	178.854211771907	0.103670863537888	0.117833372073102	0.879809019414064	0.378962777767223	0.7153391189384	0.387863461293812	0.38434967910876
CAMKMT	0.0444479524868223	0.0386398922136524	0.250015168518605	459.817164914613	0.079995480525434	0.0817022008801918	0.979110472712228	0.327525397590924	0.678775859609242	0.262902970986024	0.307432675575516
SRBD1	-0.07646260536712	0.0869816565450891	0.379365563210813	141.125846733568	-0.103072949403078	0.143973339184641	-0.715916918971301	0.474042650761907	0.779988646089987	-0.279479813189027	-0.287323281032655
PRKCE	0.204096202205641	0.060622892656816	0.000760865496436723	562.973242833863	0.298572401494217	0.104850684082298	2.84759612307217	0.00440507889546314	0.0737268312732262	0.979055999373885	1.01754924659774
EPAS1	0.0958270443307192	0.0781726466578633	0.220259434645623	116.25464358618	0.132232615491411	0.141005238613035	0.937785126227123	0.348354846327859	0.692908052161859	0.493380237630856	0.477141604577047
ATP6V1E2	-0.0751534053008257	0.0985403120937537	0.44566225140725	35.1557184200959	-0.0885793970936226	0.178258349397559	-0.49691583812475	0.619248402215307	0.859527581494836	-0.273606979669752	-0.240236371663153
RHOQ	0.0395676554371685	0.064413259114725	0.539031561319924	280.050007881609	0.0613807548185775	0.111000810304615	0.55297573639447	0.580280024876748	0.839347600125554	0.241010845530858	0.246956825101988
RHOQ-AS1	0.171878762750113	0.108214733947923	0.112215800631581	41.0624580122707	0.233733886443629	0.187040458877713	1.24964346134568	0.211429819276394	0.560010733723625	0.834534422259101	0.806900730854065
PIGF	-0.00463929508517881	0.0595438050422879	0.937896475446156	74.713470827955	-0.0107316616861567	0.107284335701325	-0.100030089350911	0.920320437392892	0.980150064297975	0.0427065011479361	0.0126767295205262
CRIPT	0.0528957061163145	0.0639842305878013	0.408407629174262	89.0734639423636	0.0991766294905983	0.117478019039174	0.844214350069409	0.398549637105466	0.730255805830235	0.300798058188613	0.369748731959868
LINC01118	-0.152625388352436	0.092875674704646	0.100314661503069	24.0705781007327	-0.182383573148972	0.16311216210393	-1.11814821651841	0.263503696364808	0.621293761418435	-0.621132213271382	-0.544989039752493
SOCS5	0.000332836410272135	0.103256345652969	0.997428104089225	20.9312503121708	0.0357458471578182	0.192117396189563	0.186062521493617	0.852395732168322	0.960442407112769	0.0650105792338616	0.163673683195485
MCFD2	0.0311056374835291	0.0453940359358466	0.493194872974075	72.4356149261321	0.011993757475962	0.0910013044917664	0.131797643373861	0.895144350607243	0.972451636932896	0.203051771163023	0.0865074736764985
TTC7A	-0.110122779325916	0.03637453893011	0.00246611224289407	210.508270872863	-0.135435827585337	0.0666194892330627	-2.03297607268536	0.0420549404423426	0.258892593129806	-0.430473235034306	-0.39246437269657
STPG4	-0.233198774964868	0.121378247988	0.0546993502103242	53.3597815624452	-0.309645623286146	0.197678907769096	-1.56640699192772	0.117253367126733	0.431858274962798	-0.982569779493303	-0.958440241572538
CALM2	0.054081833588343	0.0691498432959774	0.434158006529033	788.76316248331	0.0616182012592626	0.108060696724063	0.570218433965932	0.56852955477913	0.831768654160473	0.306118810421371	0.247728245302773
EPCAM-DT	-0.136934317134223	0.124217499135863	0.270298495296861	50.4315695728583	-0.172487571126375	0.205074365880514	-0.841097669061545	0.400293220836837	0.731506968524011	-0.550744920010326	-0.512838733160337
MSH2	-0.475833986059505	0.0879471783583461	6.28658761800393e-08	66.101040980498	-0.702627062418813	0.149378812539867	-4.70365944455004	2.55539359596185e-06	0.000395376175819652	-2.07098723176726	-2.23516529925657
MSH6	-0.120599242939817	0.0662173197629204	0.0685666848675651	35.2433615052455	-0.188865735199394	0.135925437750319	-1.3894804263667	0.164686708896182	0.503571019187382	-0.477468746460863	-0.566048402596723
FBXO11	0.0133470026373933	0.0304223572424044	0.660861906881517	473.915878912155	0.0327991361133629	0.0682947328000142	0.480258649073389	0.631043488132656	0.865467333575755	0.123389763295766	0.154100356179039
ENSG00000230773	-0.488389385607268	0.148444990135682	0.00100174507892763	24.4325540062664	-0.65927396544115	0.247571271344823	-2.66296635251712	0.00774551587006957	0.103508933292436	-2.12730847189727	-2.09431899017452
FOXN2	-0.0867103038491316	0.0645667447843796	0.17928618885479	153.321657932087	-0.0994179738525518	0.113330615016791	-0.877238457038483	0.380357131875683	0.716514212847523	-0.325449125817409	-0.275448931748173
PPP1R21	-0.0223777146707031	0.0554661716979105	0.68661869956266	148.205428720618	-0.0171279683453037	0.097012262626069	-0.176554673416112	0.859858200027837	0.962521684781153	-0.0368648247348201	-0.00810370480835138
STON1	-0.277338870518875	0.214355822575105	0.195725958443766	14.0624900904835	-0.380026190812951	0.347614620052748	-1.09323995278244	0.274288459542098	0.632781113174903	-1.18057422464072	-1.18709387552994
NRXN1	-0.104189528817427	0.0461630637214704	0.0240087596951026	9419.64111007623	-0.127964633561163	0.083608841131816	-1.53051557501457	0.125889161250794	0.446031622958589	-0.403857751762038	-0.368191825263964
ENSG00000231918	0.152886518323051	0.124959061119997	0.221143601587107	80.8064720954812	0.226958025245429	0.214753596817362	1.05682991395225	0.290589219339156	0.648574271405313	0.749338666049568	0.784887193018222
ASB3	-0.160676430397533	0.0479931723809358	0.000814258446872894	1763.23551060404	-0.221359804685347	0.0817789920197921	-2.70680524689976	0.00679340971434103	0.0952629287062053	-0.657247724418102	-0.671615710890988
CHAC2	0.0206640135948774	0.0935463604770033	0.82517343907707	16.4575571008367	-0.00477257753194462	0.189144077148635	-0.025232497913187	0.979869515616521	0.993921869373716	0.156212544410991	0.0320367076337978
ERLEC1	-0.0504448955840685	0.0535660953931396	0.346329968353815	103.153348038583	-0.0650544651688916	0.0940548112657913	-0.691665469244874	0.489147436888166	0.789958635955596	-0.162769096437257	-0.163808156287629
PSME4	-0.118935167012687	0.0408220769082802	0.00357400548864127	341.28282238315	-0.157934228768614	0.0877549541901214	-1.79971866233841	0.071905072781155	0.339992576732626	-0.470004004336971	-0.465557576823245
ACYP2	-0.0451771536075179	0.0347950885867018	0.194157711285839	789.884727502134	-0.0393548768092415	0.065293196335718	-0.60274085230704	0.546681100082356	0.819915422414562	-0.139138963467325	-0.080314878581316
C2orf73	-0.125598308037079	0.0754802906075808	0.0961148004090751	49.5619541154496	-0.150498162263893	0.14587151622029	-1.03171726848041	0.302204585393586	0.658869399030169	-0.499893643788692	-0.441399152297811
SPTBN1	-0.0318119486863325	0.0307006578488774	0.300109955504858	1202.51092679482	-0.0313287160669531	0.061422452808905	-0.510053158645776	0.610014220216101	0.854830232113234	-0.0791850836334455	-0.0542393454485155
SPTBN1-AS1	0.0477430617066957	0.0908189043629667	0.599100002343502	27.7741606717719	0.0707409169828319	0.200100281107604	0.353527324355886	0.723693147692226	0.910383706806157	0.277684231982228	0.277366285674642
ENSG00000289627	0.168748515661948	0.090880405856561	0.0633368292109908	16.2432490623534	0.238437763876666	0.163510984056538	1.45823698176888	0.144775233542798	0.473630767715671	0.820492702818144	0.82218277114657
EML6	0.170758153932144	0.0830219576405894	0.0397071007696079	404.991855759956	0.271110889809923	0.140275722721643	1.93270000360578	0.053273164761492	0.292834763057422	0.829507574798886	0.928331801197256
ENSG00000285519	0.114103185017308	0.0896456831930707	0.203080471233073	22.191487436754	0.169309900286684	0.188197181946799	0.899640996402094	0.368311332681484	0.708898931761639	0.575363682629442	0.597598943919814
RTN4	0.161422216150719	0.0804846310124827	0.0448959699697596	508.795208165556	0.244823378930236	0.134762760021508	1.81669905611285	0.0692632063588028	0.334427929454344	0.787628254939231	0.842928470397943
CLHC1	0.0818861270051551	0.0743475329283254	0.270724043487157	118.937584955781	0.136527755273078	0.128366434179696	1.06357831114914	0.287519771995781	0.646272119541863	0.430843816600299	0.49109573075057
RPS27A	-0.361334824715096	0.159924291886851	0.0238577839820657	65.3979448552592	-0.539847259216603	0.240712662479445	-2.24270403416231	0.0249159063269419	0.199973484497214	-1.5573648069108	-1.70632339239242
ENSG00000240401	-0.153956893210683	0.083798030694367	0.06617482646812	41.9538174402208	-0.249573073661082	0.147111122016749	-1.69649357736981	0.0897924454645151	0.379751911266205	-0.627105102032931	-0.76327547869071
CCDC88A	-0.0708212655903472	0.0609171931709405	0.244998915323215	758.706508389927	-0.0913834780859872	0.099957560455975	-0.914222772836037	0.36059980035668	0.703270619042965	-0.254173788397547	-0.249346319640922
CFAP36	0.131454095203742	0.0526999508058564	0.0126174738711202	101.825837744504	0.192516498348474	0.0979429292939691	1.96559873935002	0.0493449798508801	0.281264365298201	0.65319671178689	0.672992950604914
PPP4R3B	0.00907125705929796	0.0282880913666501	0.748457408374055	189.408761379624	0.0147065771745247	0.0638632495295642	0.230282318592582	0.817872399154435	0.949332206329852	0.104209545850463	0.0953209303470682
PNPT1	0.120805769533754	0.0361783120168648	0.000840271551826121	104.255588354885	0.186415181225168	0.0784079724152722	2.37750289266322	0.0174303062642454	0.16522601411138	0.605430258416726	0.653170883503236
EFEMP1	-0.0247736796900473	0.133659877639	0.852955571219383	995.893932698439	-0.0250316795041838	0.205348712638625	-0.121898399958489	0.902979482826784	0.97544763364493	-0.047612688288206	-0.0337814215664514
CCDC85A	0.829572461362579	0.555811470721908	0.135556881006078	40.9333500925729	1.22822898842876	0.828154699159908	1.48309125055342	0.138050168312967	0.465558432959226	3.784828802827	4.03783402696787
VRK2	0.118514968900791	0.186806462601815	0.525802524551609	14.3647357638815	0.19534784205332	0.313341943092105	0.623433429069848	0.532999736054862	0.813646687017837	0.595154143184529	0.682191470165714
FANCL	0.109390966666288	0.0695340786118424	0.115672667817693	91.3928638703311	0.160040611285243	0.122572014537791	1.30568639088411	0.191659227873046	0.536318303253022	0.554225527664062	0.567484713687531
PAPOLG	0.0224072749347209	0.0741232480836287	0.762425259822583	42.1421183775353	0.0235752536031609	0.148207171364085	0.159069587430732	0.873614048816015	0.965465341455072	0.16403249790249	0.124133643359474
REL-DT	-0.188549632811459	0.117753041491169	0.109326117808534	32.9696204023922	-0.272052359135157	0.194035189504646	-1.40207742641777	0.160892127102948	0.498314695264358	-0.782281843832238	-0.836306579362859
REL	0.0597351730312219	0.0722539143083699	0.408384664633412	42.572745771853	0.0851006498114093	0.129941308041029	0.654916062446737	0.512521797962761	0.803339265717183	0.331478663533779	0.324018439945224
PUS10	-0.142678539018212	0.0599471435003754	0.0173092389540155	71.1306270469064	-0.233099601897952	0.11357064534923	-2.05246347928349	0.0401246407956222	0.250735383044333	-0.576512455233517	-0.70975617194315
PEX13	-0.135525769768505	0.055810091184809	0.015168196398477	51.7305711910009	-0.171592808110009	0.101778412617515	-1.68594502210266	0.0918063891271573	0.384251267987876	-0.54442643256456	-0.509931811229866
SANBR	-0.116114391512405	0.0599053343661319	0.0525868727768034	90.9628067105857	-0.152108281600199	0.0932749942450385	-1.63075090844393	0.102942889835347	0.404594902895063	-0.457350518185468	-0.446630136506787
C2orf74	-0.282297292198093	0.0675523144289518	2.92866675075512e-05	36.7731105787356	-0.439437704553415	0.126326733547829	-3.47858044146324	0.000504077121490944	0.0181846474527497	-1.20281680298312	-1.38011105332541
USP34	-0.042277697686771	0.0282578553135595	0.134617267967997	877.85784062208	-0.042341548219528	0.0543287509487448	-0.779358028302071	0.435768840767829	0.753741395198429	-0.126132531251644	-0.0900180295418223
USP34-DT	0.0926931300398404	0.136066431380387	0.495723201691001	18.0474017801376	0.186704760971276	0.235199998228165	0.793812765211654	0.42730444012082	0.747841136013774	0.479322067785125	0.654111675309764
XPO1	-0.200025546236806	0.0635119966342091	0.00163598473612917	681.630106134489	-0.273255412196685	0.117175119360133	-2.33202589157896	0.0196993291183758	0.176180576733065	-0.833760705439268	-0.840215079450717
ENSG00000289410	-0.186374418545729	0.103441704910909	0.0715872937711307	43.981857921967	-0.262285110645608	0.173820004575635	-1.50894663296064	0.13131242135256	0.455083491123542	-0.772524228032891	-0.804574569528614
FAM161A	-0.0984770825964523	0.115303709450893	0.393067918249479	52.7033433359892	-0.107325538712596	0.185383005081597	-0.578939470019683	0.562630016542386	0.82800919259699	-0.378232756387148	-0.301139168478851
CCT4	-0.0577710679769661	0.0867029932705512	0.505213000662723	88.2695432051134	-0.0745819358111552	0.153030419085198	-0.487366735692154	0.625998462318436	0.862848353308686	-0.195632974086439	-0.194761171606045
COMMD1	0.0276492197303021	0.0305632735707688	0.36564816229385	371.966774063877	0.0632146848586824	0.0563909998011556	1.12100663371085	0.262285038709274	0.620387684751065	0.187546909407841	0.252914929488315
ENSG00000229839	-0.0709091246237111	0.106163002212899	0.504180257430159	15.91287898394	-0.11300944906476	0.185321913529049	-0.609800788869181	0.541993778885443	0.818170531226134	-0.254567908050758	-0.31960515707173
B3GNT2	-0.421479952803227	0.138732876530883	0.00238099991601799	10.3737602755733	-0.662280939794764	0.313480988764579	-2.11266699905725	0.0346292797737239	0.234083845072381	-1.82716491871255	-2.1040881016968
ENSG00000226622	0.58558502547931	0.215707595799757	0.00663324754345745	10.0624777862308	0.789348515079402	0.370540412044883	2.13026296031589	0.0331499096894806	0.22931754066208	2.69034551595013	2.61199137422061
EHBP1	0.0543463731068003	0.0396490018242269	0.170472535335532	890.602414911702	0.107070591358897	0.0768721359944061	1.39284007103287	0.163668158045242	0.501999801933918	0.307305486614847	0.395394775050103
ENSG00000226605	-0.0858665523645293	0.109123246624671	0.431353983053287	13.314067458046	-0.0732460999817692	0.204471510276036	-0.358221543347957	0.720177526312406	0.908952420366197	-0.3216642100293	-0.190421284510885
EHBP1-AS1	-0.112614393841694	0.0709468586846024	0.112443295185416	61.8188481016554	-0.160464687509694	0.128807146376508	-1.2457747261992	0.21284711072745	0.561612654491108	-0.441650164842132	-0.473778575986216
OTX1	-0.0266579750803587	0.0776718517862221	0.731438362827451	21.9376798598916	-0.0760943183037637	0.157295543533334	-0.483766523796255	0.62855157548039	0.864025734310408	-0.0560652948938252	-0.199674626626663
ENSG00000286480	-0.388380107915798	0.160132817325043	0.0152931135800541	16.0989964824135	-0.65116965490382	0.278146365055634	-2.34110431309636	0.0192267943454756	0.174594674728514	-1.67868503122834	-2.06798956260385
WDPCP	-0.0565248700053977	0.040321289583489	0.16095656096298	473.188792548593	-0.0745487740779082	0.0718178722020361	-1.03802537992478	0.299258239353106	0.656557583581536	-0.190042756511981	-0.194653435179902
MDH1	0.0241236541280613	0.100848403787191	0.810944998084403	74.1420451432576	0.0262563652412735	0.168812551886196	0.155535621894835	0.876399073417318	0.966019164578376	0.171731862971243	0.132844086321822
VPS54	-0.0563796999096677	0.0256965714258083	0.0282314309380076	253.218017693086	-0.0463422502917921	0.0516653544098809	-0.896969561539081	0.369735159419405	0.710221825584447	-0.189391549850639	-0.103015581271647
AFTPH	0.145573599703693	0.0348982578846658	3.0277172767918e-05	141.180335974575	0.228715477070676	0.0794156484276911	2.87997997370662	0.00397700431777934	0.0692213112338061	0.716534242419299	0.790596833625976
SERTAD2	-0.0699391811365301	0.0917255844895387	0.445771900691882	58.2444188439382	-0.113888834755832	0.15993629132808	-0.712088756154849	0.476409816451064	0.782006666868742	-0.250216917877466	-0.322462120875513
LINC02245	-0.143657204537258	0.0665272138678282	0.0308210833715505	119.042681766906	-0.204327715356292	0.118306539515135	-1.72710414989488	0.0841489604525306	0.367809099970161	-0.580902570856321	-0.616281557504227
SLC1A4	-0.168895448470922	0.0707551553345787	0.0169846023834659	406.806018093041	-0.245050118514527	0.117602852193208	-2.08370897426822	0.0371866474196183	0.241930243682246	-0.694116745494116	-0.748581221925981
CEP68	-0.0624298977919162	0.0462103074162808	0.176697009938557	101.111813124828	-0.105070439519536	0.0812409045385786	-1.29331941977137	0.195900606798273	0.541442423095024	-0.216531637783638	-0.293812762291073
ACTR2	0.0234401058525353	0.0394561720691799	0.552458892613552	141.100789992722	0.0551226099797684	0.0769024792007426	0.716785863767524	0.47350623551705	0.77962437041877	0.168665589658322	0.226625253341353
SPRED2	0.050510690838163	0.08236169967314	0.539691956517382	395.139208487902	0.111464138314897	0.145369036840448	0.76676671138185	0.443220231709582	0.759174511899978	0.290099313183843	0.409668608194022
LINC02934	-0.212621168388281	0.131997231063144	0.107223273887327	592.208472635012	-0.314307560802328	0.207504126449933	-1.51470511059049	0.129847099621849	0.451779988080112	-0.890262376858123	-0.973586026720567
LINC03050	-0.221604191547895	0.177272822436416	0.211272423152414	9.28338775741711	-0.455692531263887	0.348748726777225	-1.30665002127729	0.191331599880745	0.535840753504269	-0.930558585874923	-1.43292002215451
MEIS1	-0.480691201562323	0.0644051404598417	8.42197565172955e-14	149.312094969414	-0.674542242220448	0.101815079378589	-6.62517032189537	3.46848015622658e-11	9.65971723509102e-08	-2.09277581759893	-2.14392283811911
ETAA1	-0.0647686571799135	0.0676336035465736	0.338244224081099	33.8277255448307	-0.0921577354942284	0.12212254236314	-0.754633286459027	0.450469045592744	0.764263036870969	-0.22702288727328	-0.251861740818016
C1D	-0.0647040963189182	0.0529519538383255	0.22173041861309	81.8883554351338	-0.0861822131009537	0.0933979099234543	-0.922742416522871	0.356141455649817	0.698272628372834	-0.226733278986321	-0.232448357862618
DNAAF10	-0.133701941989	0.0599932180416395	0.0258393585815941	66.0482938153296	-0.172502384601483	0.111444340539514	-1.54787927109067	0.121651366249456	0.438677964400443	-0.536245072669598	-0.512886859440561
PNO1	0.0684521920881404	0.112278069577198	0.542082665355467	13.350776225686	0.108998249926979	0.217846512005358	0.500344251205169	0.616832700490926	0.857995740119483	0.370581626498433	0.401657386337704
PPP3R1	-0.185997357189533	0.0335428912589517	2.93852757646857e-08	395.835167290886	-0.261056867262775	0.065161441112709	-4.0063089889499	6.16749572746754e-05	0.00408963704785645	-0.770832799328829	-0.800584230678876
ENSG00000289156	-0.110262195379985	0.0912152687195187	0.226734726566819	108.172053698225	-0.159434289331601	0.151283499945689	-1.0538775834036	0.291938967187765	0.650335965139918	-0.43109863011069	-0.470431000140731
ENSG00000273064	-0.508293633776101	0.0937977497512319	5.99203546708968e-08	45.2219796319201	-0.735060262567244	0.168163139948783	-4.37111404313169	1.23614203158942e-05	0.0013661331579272	-2.21659531111411	-2.34053485416932
CNRIP1	0.0262092189725973	0.0559465827824867	0.639449499469369	44.9579486041372	0.0461384438923664	0.108883908321138	0.423739784911903	0.671755596865877	0.884808615811326	0.181087327763023	0.19743733548066
ANTXR1	0.208124036579389	0.062509080676706	0.000870018019766392	416.362267430751	0.33454553774515	0.0997682674015861	3.35322589494855	0.00079875486600609	0.0246594450582129	0.99712413222022	1.13441940859931
GFPT1	-0.251726740807906	0.0775879116918967	0.00117695566094194	63.7641069697099	-0.362628429929353	0.127734053145751	-2.83893308791803	0.00452646475709054	0.074947707184882	-1.06568286636853	-1.13057172192211
NFU1	-0.0504284749666904	0.0711950571965988	0.478750117351013	55.0763673541712	-0.0684464490057354	0.11876124992522	-0.576336549580219	0.564387722779484	0.829448175521876	-0.162695436532535	-0.1748280934361
ANXA4	-0.22349531113967	0.045752365032017	1.03486144896385e-06	206.513389987469	-0.30593856683353	0.0826621811224378	-3.70107058245147	0.000214691741529076	0.00967141190619406	-0.939041804607848	-0.946396690931189
GMCL1	-0.283758669725027	0.0748538013058086	0.000150139577066928	64.1917519216659	-0.416262141762086	0.125006918404472	-3.32991283262603	0.000868731755669213	0.0258484822600295	-1.20937227692896	-1.3048178745765
SNRNP27	0.186198900295571	0.174887800554438	0.287022428519585	23.3106214052329	0.282139441966534	0.286031739089881	0.98639207964916	0.323940750218295	0.674948639154625	0.898771956263843	0.964161556718019
MXD1	-0.0352422359968646	0.0804887498303817	0.661492889309289	91.5462612321416	-0.0215983522360128	0.142243228811862	-0.15184098685344	0.879312354084362	0.966892606136031	-0.0945727289725252	-0.0226271671462471
PCBP1-AS1	0.0151605861011728	0.0535303082771596	0.777012032810499	350.176412392041	0.0359043659210866	0.092571643553021	0.387854903975235	0.698123412165399	0.898712074919403	0.131525169052531	0.164188681760365
PCBP1	-0.240001531854032	0.117011648963712	0.0402580924642028	36.2768189858294	-0.433823469714886	0.217305918151975	-1.99637208873201	0.0458934365776735	0.272412146846721	-1.0130857103359	-1.36187142777492
LINC01816	0.0832118028832428	0.141182705748444	0.555599075415916	15.0887164866122	0.0885399639215305	0.241696547869116	0.36632696950838	0.714121107414179	0.905885388072517	0.43679055761641	0.335192144523561
C2orf42	-0.024327189071355	0.0806567211617932	0.76294640258954	36.2105583043289	-0.0151244185556085	0.143456833599977	-0.105428359012735	0.916035914216701	0.978994398959042	-0.0456098125329978	-0.00159453677622484
TIA1	0.08221866680819	0.0829486541427539	0.321588161170594	134.07935353053	0.125088913317931	0.131722184229394	0.949641960841527	0.342294209738076	0.690969530265967	0.432335529709728	0.453933018467627
PCYOX1	-0.104122969521932	0.1029173963966	0.31167482549794	68.9095054612526	-0.180825489046026	0.17163640841422	-1.05353806174753	0.292094459500293	0.650370218826604	-0.403559178861177	-0.539927108531006
SNRPG	-0.145709838224218	0.0878214165542813	0.0970834253417203	38.4210334499866	-0.210121488006669	0.150087395498405	-1.39999423208661	0.161515045704624	0.498936186621438	-0.590110312461234	-0.635104468676791
FAM136A	-0.260500344910043	0.0880854026963278	0.00310284493128459	21.1225181052496	-0.311578245751074	0.162594777152942	-1.91628692635062	0.0553285840418919	0.298020493126537	-1.10503965956036	-0.964718979656104
VAX2	-0.361305686179204	0.153394422364583	0.0185026258688374	12.8592293223113	-0.556131744326126	0.261245043033542	-2.12877434101103	0.0332729347969469	0.229596440558714	-1.55723409673541	-1.7592287159535
TEX261	0.0152530355763228	0.0826790416445739	0.853633063875623	44.5679940072402	0.0183123929379555	0.141172583193374	0.129716355142923	0.896790842365687	0.973284427488245	0.131939880593172	0.107035568444798
NAGK	0.0702041417421345	0.0897108816997863	0.433885576738667	52.9407081491771	0.10427700048753	0.149304976294087	0.698416108262425	0.48491700543396	0.786634354691041	0.378440554187905	0.386318907563172
MCEE	-0.191176523943337	0.0798713972670736	0.0166860126431143	46.0308725018687	-0.251124898765836	0.134724788608381	-1.8639843592244	0.0623239008184362	0.316045272722769	-0.79406559995016	-0.768317075568044
MPHOSPH10	-0.0221887633791086	0.0603726680464213	0.713223759308924	45.9836169845674	-0.0325400238354117	0.11926713083523	-0.272833123489541	0.784981496295782	0.937145690665188	-0.0360172235871	-0.0581746635744088
PAIP2B	-0.190286745502831	0.123614410896902	0.123717092938223	27.0478638569061	-0.304095177865825	0.207000279306889	-1.46905684805859	0.141817370717676	0.469589563649072	-0.790074215604358	-0.940407856213394
ZNF638	-0.102790999407118	0.0378906930774442	0.00667113711279511	924.723302809017	-0.13519905655388	0.0700684965830572	-1.92952700781325	0.0536654705356484	0.293631307351239	-0.397584203043235	-0.391695146777244
ENSG00000289463	-0.00598344805385803	0.0947715453114692	0.949658612864958	24.9363538106488	0.00831979125908851	0.185074216853256	0.0449538104256047	0.964144125646513	0.990534672393957	0.0366768752620803	0.074571427178935
EXOC6B	-0.0266097074463212	0.02580187881134	0.302395982575645	801.379430778911	-0.0162456940411846	0.0568596022122397	-0.285715928517128	0.775095703852804	0.933944221933738	-0.0558487750613186	-0.00523735642735502
SFXN5	-0.0797819261602499	0.0462174503588958	0.0843061330927447	2042.26608770186	-0.100638738240512	0.0833020075287891	-1.208119002483	0.227001491419063	0.577552219437781	-0.294369682901833	-0.279414972706945
RAB11FIP5	0.103618321270489	0.105602145257129	0.326487138052915	26.7891837891725	0.140098839710116	0.182873016419354	0.766099025724218	0.443617382669093	0.759235176850683	0.52833048973354	0.502697533100154
SMYD5	-0.0341864240995324	0.0764758395247857	0.654858784909931	23.0851691956237	-0.0697391732940018	0.147918834681837	-0.471469190816748	0.637305715931414	0.868143274953339	-0.0898365487199131	-0.179027918993126
PRADC1	0.0300409681532108	0.0875055598879668	0.731370120736745	18.6073568053252	0.0424953236577675	0.177254827424322	0.239741417908128	0.810530724252958	0.947024696695959	0.198275858076084	0.185601501956477
CCT7	-0.0457976084170804	0.0987989326725988	0.642974803179638	28.1468515259098	-0.101656924130171	0.191892989613337	-0.529758405114269	0.596279447809822	0.847036475027607	-0.141922210960665	-0.282722873053527
ALMS1	-0.00363774978283902	0.039584336691064	0.926778510280649	229.446839494156	0.0226626119928245	0.0700097920861137	0.323706317609813	0.74616038742628	0.921884711884426	0.0471992513196514	0.121168637136347
ALMS1P1	0.145494562113829	0.114828035251171	0.205132118728752	25.5318288231767	0.216663526981577	0.199428799505969	1.08642045440931	0.277293016107808	0.635031290439066	0.716179694158123	0.751442244781601
TPRKB	-0.0937689534940722	0.0990010234631849	0.343561659227507	23.6315269836229	-0.14933569992934	0.181524567162568	-0.822674871305986	0.410692908934019	0.737161479364039	-0.35711294504785	-0.437622524082461
DUSP11	-0.242433500609603	0.0701988855681228	0.000553314103203881	32.4282197871977	-0.349576121904425	0.142113251882742	-2.45984183229345	0.0138998258443954	0.146259315102852	-1.02399508010547	-1.08816715250322
STAMBP	-0.00170889686630201	0.0395575900066096	0.96554192417065	93.4513024184535	0.00961912817916704	0.0878272950955663	0.109523220186849	0.912787505504229	0.97870739426682	0.0558517348885328	0.0787927359712778
DGUOK	0.0262081703604901	0.0498957778067109	0.599403656469411	59.270436280361	0.0624563905105446	0.104293113640434	0.598854404959779	0.549269978689879	0.821280409455232	0.18108262387972	0.250451369383531
TET3	-0.050555108716809	0.0889955711576032	0.569992056270947	123.696436918963	-0.0353465389431835	0.154406654782908	-0.228918494431991	0.818932265739646	0.949332206329852	-0.163263492516884	-0.0672925195494119
ENSG00000217702	-0.172714461165654	0.20751599562096	0.405242627325923	11.7513003351169	-0.276132032221616	0.340627784975483	-0.810656218903255	0.417563122183333	0.740520437646831	-0.711248142246673	-0.849560693521882
BOLA3	-0.153736114526571	0.0793125629496012	0.0525796013107376	26.3088165676103	-0.224940327313245	0.152273917134639	-1.47720851703287	0.139619751445718	0.46757246469766	-0.626114728987764	-0.683248176202153
BOLA3-DT	-0.18822225952537	0.162202932235782	0.245881026780325	8.77205140209267	-0.245966028384877	0.295081929914818	-0.833551645998387	0.404533683258621	0.733695818615645	-0.780813306778695	-0.751556846130108
MOB1A	0.00700120414541949	0.0627291367781059	0.911132577114705	53.6816335961461	0.018874148272192	0.122412443519364	0.154184882921697	0.877463961337617	0.96615509455188	0.0949236647599521	0.108860609121249
MTHFD2	0.0630994104896677	0.263384967065793	0.810662817731493	20.4314911932421	0.049759688773364	0.419230043018225	0.118693041212223	0.905518549882548	0.976023495735033	0.346570021242524	0.209202099968732
SLC4A5	-0.0482705595249348	0.09322338284612	0.604601621584655	109.887738915808	-0.0339602730842119	0.152674558178844	-0.222435705655886	0.82397471885627	0.951411094657679	-0.153015420113063	-0.062788794481207
DCTN1	-0.00792713808335712	0.210229194782575	0.969921196789922	21.784684022288	-0.0333468819768272	0.347174324866128	-0.0960522699646236	0.923479059006465	0.981219134490269	0.0279578351014477	-0.0607959985906761
RTKN	0.0752504900158914	0.102005630538459	0.460691192704698	20.0975889774956	0.123480194419351	0.179422996368976	0.688207180340583	0.491322322890658	0.791126658909853	0.401077555250654	0.448706584025535
INO80B	0.0949201366001134	0.10280146634037	0.355832934051317	11.4702899739628	0.112201563331079	0.200354218790585	0.560015975747208	0.575468540824188	0.83690855675998	0.489312014403319	0.412064367643631
WBP1	-0.0496563158914882	0.098156042970074	0.612932761924381	43.0554153109832	-0.111451747456324	0.168505815311066	-0.661411876204874	0.508348211714642	0.800345048234556	-0.159231671279379	-0.31454446850518
MOGS	0.228367332140354	0.0878326803025498	0.00932164510679127	34.9994938065278	0.289804873917878	0.159736483674379	1.81426852057568	0.0696363955168942	0.334901016623509	1.08793187640827	0.989065147767642
ENSG00000286883	0.144811663029187	0.116168227219208	0.212555725341842	12.1409879713913	0.25532605599473	0.227569587142171	1.12196914887058	0.261875557535496	0.620143278246167	0.713116332997504	0.877049753608154
CCDC142	0.0489565669337459	0.0622634360250058	0.431702785232988	44.8348295185277	0.108329754126065	0.127497060258413	0.849664720947295	0.395511517824513	0.727638774700271	0.283127795847458	0.399485565343138
TTC31	0.154706001606164	0.0988055359023542	0.117404231420015	18.9160750028304	0.239042847015346	0.181757516850118	1.31517447618118	0.188451271118875	0.532721061780418	0.757500537323429	0.82414857596127
AUP1	-0.00715006544927378	0.0818191885001444	0.93036261978063	55.2533831537201	-0.0725077222055235	0.160906577964289	-0.450620000268823	0.652263449335395	0.874857304179867	0.0314436416865889	-0.188022429717513
HTRA2	0.13016564694306	0.151157439061793	0.389168482915049	12.351986719559	0.167755045385399	0.263489354624048	0.636667259763702	0.524341603917102	0.810282630786315	0.647416967095459	0.59254750378586
LOXL3	0.0486871151604218	0.0656877811461886	0.458578350563553	44.8380096269092	0.0846788014351227	0.123861331654801	0.683658090089977	0.494191093757987	0.792267612670353	0.281919084171568	0.322647931470989
SEMA4F	-0.222333058981889	0.224193121301054	0.321342279169337	15.4228317243587	-0.320264257238451	0.361463668906693	-0.88602060120494	0.375606426028483	0.713939323293288	-0.933828152694901	-0.992938247573034
HK2	-0.0662846496918908	0.368329518462176	0.857183822590127	17.7032897719478	-0.109608333575333	0.525443589184785	-0.208601524181479	0.834759320627268	0.954823684880459	-0.233823354114464	-0.308555552848659
MRPL19	-0.0366336202808822	0.0623844486369679	0.557053546828233	78.4361346468432	-0.0652028860027486	0.111985682417557	-0.58224305639027	0.560402975325813	0.826927089471387	-0.100814225953579	-0.16429034852064
GCFC2	-0.0897993985353816	0.0422694990705422	0.0336326094211268	144.828833015054	-0.112025985491042	0.0795125321039536	-1.40890979732077	0.158861842174251	0.495664609517465	-0.3393062430638	-0.316410063199978
ENSG00000286045	-0.105226804861763	0.146949970253319	0.473946699697209	8.98718106984728	-0.133358114532184	0.275842254669534	-0.48345789042346	0.62877065227694	0.864070989140076	-0.408510783547437	-0.385714261740968
LRRTM4	-0.408597242889679	0.887748387649313	0.645327854396838	31.1880826146721	-0.49667595229722	1.20245478726587	-0.413051665274298	0.679568761149452	0.888460707821436	-1.76937542377803	-1.56606768607053
CTNNA2	0.0164409895746232	0.0541024919338337	0.761214748175905	13964.3263825259	0.0489853188855554	0.102270122765283	0.478979760276421	0.631953027386325	0.865710369538079	0.137268826290771	0.206686313366028
ENSG00000224731	0.118105312662225	0.0999331165633696	0.237267770484494	55.817442638708	0.144592002019637	0.177022880385071	0.816798380554598	0.414043657857736	0.738252566191814	0.593316499763048	0.517294998368404
ENSG00000237031	-0.0078408960635375	0.139832282241222	0.955283194345812	35.4649372622245	-0.0457391119232517	0.233879631704786	-0.195566888787416	0.844949178706407	0.957782355572538	0.0283447011258288	-0.101056094660611
SUCLG1	0.0270781820998149	0.0472396350999049	0.566503218492877	77.6181264640138	0.0311357181494734	0.098938537199308	0.314697579232971	0.752991282432628	0.924049522365559	0.184985338397091	0.148696214445052
TMSB10	-1.18034369744102	0.466115014019073	0.0113316544896142	15.1283813676175	-1.75565536067406	0.787106817935659	-2.23051728262069	0.0257131214016279	0.204040198679928	-5.23128973569792	-5.65626227981646
ENSG00000287625	-0.17950203996904	0.192285588561129	0.350552629734995	9.83977400019355	-0.378104179150888	0.368343623319279	-1.02649850632313	0.304656667324864	0.660320641772054	-0.741695986955448	-1.1808496100106
KCMF1	0.068592273405324	0.0450922493151053	0.128221095845069	136.444317586725	0.0989315880299112	0.0933793590723194	1.05945884628842	0.289390862011765	0.647667480712268	0.371210005824222	0.368952636923621
TCF7L1	0.0251549979590715	0.0471916224894407	0.594006250633969	392.614794975767	0.0597048429175205	0.0873100943572893	0.683825202080267	0.494085550434727	0.792267612670353	0.176358283925985	0.24151209284371
TGOLN2	0.0543711214092437	0.0650423156140377	0.403191702005934	76.7026062742343	0.0606549498604303	0.1265907606844	0.479141996876434	0.631837614646224	0.865637424630919	0.307416503001018	0.244598817102671
RETSAT	0.0869669886777685	0.0831866843997084	0.295817984241939	19.3129043719362	0.152835726272814	0.180130289624824	0.848473216754057	0.39617448228837	0.728088909313126	0.45363563849669	0.544077355687617
ELMOD3	0.0120050255363793	0.0467383410092319	0.797289901475295	145.887776678541	0.0359637640480617	0.0801632629030274	0.448631489608483	0.653697513960233	0.875852774164942	0.117369897956741	0.164381655447
CAPG	-0.0503025987407927	0.103638119370318	0.627415518882361	14.1105103737569	-0.118897476647544	0.204794324473794	-0.580570174261633	0.561530178737656	0.827352421851852	-0.162130778664144	-0.338734285337601
PARTICL	0.0150385229713092	0.125507732701306	0.904624561611706	9.48424514147024	-0.00657118540657841	0.239432055670364	-0.027444885724179	0.978104898086683	0.993535498167128	0.130977616039828	0.0261933585240767
MAT2A	-0.0693919122241213	0.0526411186181619	0.187434228258569	301.808611010786	-0.101195368483354	0.0903135506995914	-1.12048931416681	0.26250530371586	0.620394207340321	-0.247761969015488	-0.281223362895728
GGCX	0.174157154914092	0.0705292125763231	0.0135381048556007	46.3748801611817	0.247865373769817	0.134374563105942	1.8445855230383	0.0650978545204082	0.323727974704935	0.844754875354968	0.852811357095111
VAMP8	0.124358633509522	0.12381795831313	0.315201897291821	23.0225587501351	0.16903842601757	0.214557184833336	0.787847893086758	0.430785683089884	0.750211435346002	0.621367760394841	0.596716973507523
VAMP5	0.200721817596718	0.0921457123956888	0.0293830533237567	22.6245242436943	0.258795901931175	0.173507474025648	1.49155477817007	0.135815900769636	0.461840395169032	0.963919123392585	0.888322650524455
RNF181	-0.106740215340921	0.214579000284878	0.618878681082355	12.7557411796441	-0.159905347537438	0.384561866751485	-0.415811762326329	0.6775477511127	0.887651936611567	-0.41529966785874	-0.471961382380533
TMEM150A	0.17180076462747	0.0912083322340838	0.0596179887144249	25.3122372651683	0.242340133151777	0.167381297525058	1.44783280291813	0.147663816334846	0.479081696752732	0.834184536858931	0.8348608575439
USP39	0.0967581729687447	0.058382526053256	0.0974560249549144	40.5413998310357	0.157409734382291	0.114380190100334	1.37619752375137	0.168760488543213	0.509427661600745	0.497557111446354	0.558937474222241
C2orf68	0.0275683654774141	0.0537329802840536	0.60790775461094	48.3501273454578	0.0597309148141087	0.102505454302011	0.582709624778831	0.560088792863752	0.826886095864071	0.187184211926561	0.241596795682981
ATOH8	-0.0489315069793681	0.123313378603378	0.691510415399359	47.8810893855924	-0.0113937705156083	0.188367893560966	-0.060486796875077	0.951767931163278	0.988181409549618	-0.155980310250796	0.0105256586319357
ST3GAL5	-0.420185730944452	0.0969313498593623	1.45839922967331e-05	174.112456863351	-0.5988720990912	0.158048351031312	-3.78917018231055	0.000151151343469456	0.00788864445414947	-1.82135927470956	-1.89808433728592
POLR1A	-0.0322807976804776	0.0729649105863562	0.65818866113376	73.8680672207042	-0.0163586881390986	0.120482235513207	-0.135776764677522	0.891997760035762	0.971186132150121	-0.0812882549967708	-0.00560445365336021
PTCD3	-0.0306345371059961	0.0365220195951368	0.401583593536231	210.711526146815	-0.0214246991395369	0.0672374476307616	-0.318642362172816	0.749997726188334	0.923298155400872	-0.073903429306499	-0.0220629998916701
IMMT	0.0829811013476779	0.0397140377313371	0.0366658638751703	88.9619077558492	0.124514908390018	0.0864676560138456	1.44001715936512	0.149862544402246	0.482170963678668	0.435755672463334	0.452068181094348
ENSG00000273080	-0.0433832372706519	0.124728963790972	0.727975313871462	8.5887212444726	-0.0278516712512736	0.255108727997238	-0.109175689400855	0.913063142080286	0.97870739426682	-0.131091780866929	-0.0429430606858916
MRPL35	-0.111796947218366	0.0797509534188766	0.160967260370251	23.1175900923278	-0.195824034796417	0.150296743249962	-1.30291602174465	0.192603433442641	0.537082141627314	-0.437983247880168	-0.588654649532964
REEP1	0.414299041280634	0.428594235632926	0.333720869797863	12.2477190848314	0.624021137495976	0.623655471275048	1.00058632728769	0.317026842970313	0.669690350176214	1.92198772611951	2.07487286259877
KDM3A	-0.318503261303037	0.0867807268498	0.00024235379812726	223.704612827855	-0.451665759243905	0.13879814510415	-3.25411956265689	0.00113744396492605	0.030395233519168	-1.36523019909545	-1.41983777391694
CHMP3-AS1	-0.207412662097741	0.148445192434011	0.162343231573578	10.1631944135688	-0.423478804381072	0.284065343897688	-1.49077954589771	0.136019383597255	0.462097593647821	-0.866897964408145	-1.32826349587314
RNF103	-0.157231944050823	0.0697270911916175	0.0241357113431039	67.5912998736247	-0.240383009299877	0.120759734210119	-1.99058908892277	0.0465260807832414	0.273346973395575	-0.641796384783737	-0.733418634872397
RMND5A	-0.258319955428833	0.0746471706950321	0.000539081458790507	76.2959491385767	-0.367384853462346	0.129476653755673	-2.83746021236859	0.0045474014047033	0.0752049460338401	-1.09525882868509	-1.14602447491455
PLGLB1	-0.318190359707936	0.12571976067741	0.0113754239897715	28.7583420745233	-0.500629258881619	0.213855323370296	-2.34097169521829	0.0192336252088718	0.174594674728514	-1.3638265794171	-1.57891125850019
KRCC1	-0.0278272395873715	0.0565348489925852	0.622568125641822	153.62173623452	-0.0189245620619363	0.0932501348730941	-0.202944071745217	0.839178746697558	0.956030765586476	-0.0613104029307658	-0.0139405102858952
THNSL2	-0.268415940164061	0.220000358227244	0.222438162345483	35.3548421452826	-0.390062137107934	0.344760851203016	-1.13139915900208	0.257887125319911	0.615437569850859	-1.14054758102297	-1.21969883555211
EIF2AK3	-0.0418343715769674	0.0833606903585997	0.615774649598963	74.1495797225092	-0.053294881261113	0.138124073248257	-0.385847883050216	0.699609330517567	0.899876217204612	-0.124143850908086	-0.125603411869839
RPIA	-0.00209219711946801	0.0791975982970471	0.978924390761069	25.8724499436624	0.0387050249166455	0.145385496681559	0.266223425307834	0.790067143028731	0.938870538204052	0.0541323196267298	0.173287512294321
ENSG00000290846	0.0319639404739366	0.136902535660105	0.815389058562262	29.7561085793548	0.0612635475831893	0.222453836229066	0.275398926005055	0.783009769120456	0.936075810010504	0.206901962361094	0.246576040160358
LSP1P5.1	0.133059935148924	0.152870650132152	0.384077125012074	36.5206395919408	0.216632847524648	0.237493062043245	0.912164951939526	0.361681890737931	0.704492982029052	0.660400217881531	0.751342572818711
ENSG00000291142	0.158900989067232	0.109823267069716	0.147930789578523	36.6159225810663	0.25821900455226	0.18339529439025	1.40799143953384	0.159133604850175	0.496108581262529	0.776318488535448	0.886448416105145
AQP7B	-0.0270437892635487	0.146184170981922	0.853230550611396	15.7589598027506	0.0159664016436206	0.270546962145979	0.059015268613534	0.95293994671323	0.988181409549618	-0.0577959871887497	0.0994138703890409
MAL	-0.31818137171999	0.0666966735575496	1.83702297670211e-06	135.255711060319	-0.455474878602245	0.115593387856172	-3.94031948582537	8.13731636438394e-05	0.00492661436408897	-1.36378626093695	-1.43221290833355
MRPS5	-0.00119893830287107	0.0387305578317	0.975304729524838	164.913861451938	0.00698576385759656	0.0822131786218679	0.0849713388376206	0.932284176574759	0.983638214790386	0.0581393163070363	0.0702374153363377
ZNF514	-0.00178518889147039	0.0731801782640499	0.980537989527185	92.2847157651675	0.00629111186227152	0.123567505146067	0.0509123483138622	0.959395365740302	0.988889506018822	0.05550950273151	0.0679806176342399
ZNF2	-0.0292459033741917	0.172391449121145	0.865286794037335	13.4239111808981	-0.0545754976908518	0.279480692985331	-0.195274661401087	0.845177932485305	0.957782355572538	-0.0676742708026957	-0.129763901201696
ZNF892	-0.0863455401063607	0.0912335217336564	0.343932673391759	52.4858392725607	-0.0925743614443325	0.148662871103507	-0.622713396809601	0.533472877514172	0.81365312147759	-0.323812861971788	-0.253215282581599
KCNIP3	-0.0117033608841242	0.181598533005501	0.948614832343829	24.1646226818149	-0.0633033326015171	0.273887054153621	-0.231129334670966	0.817214326259973	0.949179205369099	0.011018386035143	-0.158119045796741
FAHD2A	-0.0123759349249285	0.0626186570132885	0.843326942098232	41.9958233064105	-0.0279225382428	0.129581283908646	-0.215482802767144	0.829390918551854	0.95334513130321	0.0080013411443572	-0.0431732946227515
ENSG00000291126	-0.410085223317399	0.212783762687041	0.0539498181661237	25.5099477592179	-0.6212461963459	0.325141073301989	-1.91069737833119	0.0560434819246328	0.300275747059009	-1.7760502335011	-1.97077370060847
LINC00342	-0.120796933306674	0.0794113264536501	0.128220954485176	339.381721769425	-0.160448614880775	0.131048764231911	-1.22434283009976	0.220822926170057	0.571192444876839	-0.478355549511677	-0.473726358944797
ANKRD36C	-0.14219758489483	0.0625271993804486	0.0229556673971	412.680899014124	-0.184565264276167	0.103919689107175	-1.77603749454851	0.0757267373644165	0.349865566622263	-0.574354982460828	-0.552076956516106
ENSG00000291176	0.0599951237562002	0.0628589334926188	0.339860618575481	96.0991882469823	0.0875812556437595	0.104205105914278	0.840469906683899	0.400644967661567	0.731808428536698	0.33264475523383	0.332077476095605
STARD7	-0.0588064463162974	0.063432564362781	0.353890036624875	61.3798574225733	-0.0877909504333252	0.121990698662389	-0.71965282104243	0.471738781232367	0.778415913973079	-0.200277493112142	-0.237674852192741
STARD7-AS1	0.0269471684757547	0.0854093490398131	0.752377439326383	23.5672803927155	0.06672236164115	0.16561092962162	0.402886221299487	0.687031928126703	0.892186850616837	0.184397635094386	0.264310731927018
TMEM127	0.129829266081051	0.0993139641781185	0.191124105374902	24.4915410946913	0.191143569682957	0.177860263036939	1.07468394805679	0.282516252793997	0.640931707422028	0.645908023693677	0.668532555646955
CIAO1	0.0345851682514589	0.0574982155989636	0.547507109421921	114.072710134537	0.0605363246058797	0.100972803987901	0.599530984730637	0.548818854327292	0.821247141874926	0.218660313700825	0.244213425275278
SNRNP200	0.0265612281276389	0.0560652554895639	0.635674207664524	107.070937050207	0.0318302596092477	0.100335030716781	0.317239745499217	0.751061693705526	0.923392752067014	0.182666376846538	0.150952653037295
ARID5A	0.599223452443973	0.13160257356198	5.28157363577438e-06	44.7666416329693	0.872217755290401	0.215527215738963	4.04690308970906	5.18997152542164e-05	0.00370617197392289	2.75152502020647	2.88121842912206
KANSL3	0.0251376931028879	0.0365371828461488	0.491450862995971	107.106638114856	0.0887806036156294	0.0792402561605047	1.12039773616835	0.262544309223287	0.620394207340321	0.176280657486713	0.335973939022578
FER1L5	0.0557999287823596	0.119616562423971	0.640864812336975	17.8947853001641	0.109742803586436	0.214383650940074	0.511899126193686	0.608721609751452	0.854136277286272	0.313825873157234	0.404076305449805
ENSG00000289135	-0.358233428341421	0.144713907836237	0.0133064825889029	8.50096266589943	-0.584938135514478	0.280909442524239	-2.08230143585866	0.0373149448482615	0.242242707231721	-1.54345250653074	-1.85281542969954
CNNM3	-0.0898137976603687	0.0675109659299855	0.183400130876464	36.4984192038421	-0.158613755197994	0.131832399202533	-1.20314699692537	0.228919441483648	0.579477044657297	-0.33937083492111	-0.467765234318883
ANKRD23	-0.125552984472523	0.064468052486925	0.0514721217534269	60.2311046390982	-0.19558991284958	0.113630379512251	-1.72128187628285	0.0851996866073358	0.369454356042197	-0.499690330516726	-0.587894030006655
ANKRD39	-0.0844229439421944	0.0962515615720518	0.380428378907611	16.0920240069211	-0.139525829015869	0.187416839168241	-0.744467944476533	0.456593427191307	0.769031094400202	-0.315188445056729	-0.405752041762695
SEMA4C	0.184110271291119	0.0833619274628663	0.027204882004015	27.5056365280673	0.232921571255281	0.1570500330134	1.48310424892051	0.138046715314685	0.465558432959226	0.889402746207664	0.804261666887098
FAHD2B	-0.119623620586578	0.102383537899619	0.242650594385091	28.7951474044385	-0.251911111750825	0.186726767895578	-1.34908944544951	0.177308237961783	0.520474649851783	-0.473092281926703	-0.770871338234566
ANKRD36	-0.0913290973222668	0.0912012840430912	0.316632767393507	236.672023056254	-0.108287918584683	0.140321815756596	-0.77171121254959	0.440285488300204	0.757565232247664	-0.34616819376278	-0.30426576524743
APPAT	-0.111191109927303	0.312092351495481	0.721633652236564	20.9375143209847	-0.140593078415057	0.461414725996572	-0.30470002471508	0.760594630785991	0.927791573547006	-0.435265571917737	-0.409219340507768
ANKRD36B	-0.236743806579727	0.0818682983231406	0.00383085459586512	102.786865115166	-0.349149603034294	0.139702227771674	-2.49924148385762	0.0124459468748147	0.137985517700474	-0.9984721469241	-1.08678147044588
COX5B	-0.0373225333810574	0.160445420743471	0.816057852699821	56.1591980336075	-0.0533571976122981	0.249179756510651	-0.214131349831451	0.830444629107345	0.953569840877363	-0.103904564894691	-0.125805866334958
ACTR1B	0.0616794280595214	0.0822451504886642	0.453287181158274	57.5074870057673	0.0837332351432324	0.14403951905201	0.581321263041691	0.561023952576448	0.82706404244833	0.340200238176328	0.319575958959458
C2orf92	-0.0180922570348167	0.0648659526215285	0.78030804718933	37.4017208573821	-0.0237940192822859	0.117493099196158	-0.202514185471959	0.83951476975572	0.956218292781519	-0.0176410407636629	-0.0297604891232211
TMEM131	-0.0469619788083637	0.0285811156879654	0.100359728862169	379.575507981728	-0.0378404737503548	0.0622625418081666	-0.607756648723768	0.543348885329613	0.818906258924236	-0.147145364884065	-0.0753948591091972
VWA3B	-0.181398898783134	0.118350455370971	0.125343216242319	70.8676792849249	-0.240517467441936	0.190867854342805	-1.26012558935125	0.207624060432404	0.556079491988419	-0.750204950796454	-0.73385546486507
INPP4A	-0.0857665646912634	0.0471995334839361	0.0692008543880982	217.156173457016	-0.108900338279265	0.0825064568241728	-1.31990079893189	0.18686814082118	0.531717693512579	-0.321215683502157	-0.306255405194848
COA5	-0.259911914740951	0.0727773518767552	0.000355173522443993	32.1261062029528	-0.403396647618337	0.147262797142808	-2.7392977414869	0.00615705858695341	0.0899654153445186	-1.10240006878294	-1.26302022940256
UNC50	0.00176885395219505	0.0705118483989222	0.979986438053717	40.5061508500726	0.0104359845156956	0.138147388135709	0.0755423946592737	0.939783167819337	0.985620881515843	0.0714522928967265	0.0814465533008588
MGAT4A	0.00483477563624464	0.085490084911574	0.954900763917771	79.2494789469015	0.0344952908383406	0.140902014524313	0.244817584438358	0.806597677758223	0.945762265306775	0.0852054602674886	0.159610853682096
TSGA10	-0.309677334293445	0.0620972155220582	6.13316253866037e-07	125.401423570796	-0.443567722625934	0.106748200701808	-4.15527118686527	3.24901949715447e-05	0.00279275287023926	-1.3256386948517	-1.39352872916657
LIPT1	-0.104978882309694	0.103338159033106	0.309687855189922	26.3321691047048	-0.142945391468663	0.180296751479008	-0.792833982287841	0.427874554798934	0.748168561161054	-0.407398648044652	-0.41686157680698
MITD1	0.00471307340910828	0.0440582360131137	0.914809828389874	79.889505412107	0.0250306207533199	0.103732198813409	0.241300396980347	0.809322303233753	0.946648963832698	0.0846595261988172	0.128861865926013
MRPL30	-0.0405932004351816	0.0774649837334687	0.600264632371501	35.7173051370198	-0.0398568656107781	0.138939625054325	-0.286864640632175	0.774215965772457	0.933644744190978	-0.118576182778288	-0.0819457486880901
LYG1	-0.0548469167903922	0.13529618787361	0.685195232221022	12.3120013500793	-0.0628673560491405	0.24555991320487	-0.256016363699764	0.797938201894564	0.941782678330444	-0.182515763397207	-0.156702637453868
TXNDC9	-0.0876962514484772	0.0781820063064788	0.261992764017868	22.7615437833143	-0.137421899943796	0.148195496548029	-0.927301457499138	0.353770037813208	0.696979028940142	-0.329871907528744	-0.398916759740636
EIF5B	0.131298117612647	0.0625853035995536	0.035913402345958	122.766917868439	0.208926376424248	0.107260537856173	1.94784009664765	0.0514340993546003	0.287223896532233	0.652497024665862	0.726305653054985
REV1	-0.0429006285919124	0.0263194270523684	0.10310179813986	233.374535049738	-0.0522588578061614	0.0632055479078003	-0.826808081505643	0.408345848745629	0.73660164765897	-0.128926886059662	-0.122237560525296
AFF3	-0.406426258357687	0.416870841473811	0.329587404933017	31.5098583780011	-0.65029340745347	0.682439871927352	-0.952894803196224	0.340643373413431	0.689556472566074	-1.75963678179538	-2.06514279437209
LONRF2	0.17842582374311	0.077900048054427	0.0219954976267099	154.293145367568	0.275618011387704	0.133082965489588	2.07102396894865	0.0383565561755804	0.245224934913654	0.863903347790276	0.942974617583397
CHST10	0.0357132606376334	0.0655514302657665	0.585882249455472	73.9892612470765	0.0422700147966657	0.123337369812349	0.342718633135903	0.731810143557525	0.91357465140518	0.223720731087693	0.184869514539153
PDCL3	-0.0296649074019329	0.126924011547352	0.815200968838276	9.54423546935047	-0.0395640415194006	0.239878815735321	-0.164933453577889	0.868996360829331	0.964829804725473	-0.0695538467072365	-0.0809944165952045
ENSG00000289077	0.223359790479883	0.173084060115269	0.196887514590984	16.0168765564788	0.34241578051392	0.287794232299865	1.1897937556898	0.234127464463522	0.585320833298698	1.0654689547587	1.15998839265903
NPAS2	0.00377823589583648	0.0707868846222071	0.95743328229792	695.804422856419	0.00816465114780103	0.1295060392831	0.0630445591031713	0.949731021837013	0.987680750129243	0.0804660150431402	0.0740674052384338
RPL31	-0.169576659575479	0.102342384664313	0.0975287045541261	75.3272958778692	-0.236452568751822	0.162968951463356	-1.45090562729054	0.146806140744462	0.477377596631742	-0.697172534682908	-0.720649350026491
TBC1D8	-0.121656160391457	0.0665377238658093	0.0674927283210974	95.1458151811273	-0.133717410960854	0.107360657152778	-1.2454973218967	0.212948999333074	0.561612654491108	-0.48220988602914	-0.386881550340229
RNF149	0.0616849023870722	0.0503995054852917	0.220982859922523	202.98029744426	0.104269078207162	0.0826913943288152	1.26094231514037	0.20732963106113	0.555953227907997	0.340224795014632	0.386293169518438
MAP4K4	0.102581840030182	0.0320957294841337	0.00139288609935726	1558.4648164035	0.169621482895321	0.0594288996911936	2.85419187931651	0.00431464628006331	0.0727378322637791	0.523681023294535	0.598611219015713
ENSG00000288948	0.116605532720488	0.101961074173934	0.252777971401622	22.7876968625368	0.174258823378254	0.184424221151079	0.944880354058822	0.344719962444928	0.691974265106764	0.586588759564942	0.613677092886602
IL1R1	0.210038259680694	0.139444567971521	0.13200323067101	60.6948310177911	0.330658721091553	0.222987866707693	1.48285521527951	0.13811288233785	0.465558432959226	1.00571098909729	1.12179184983414
TMEM182	0.0602386953709632	0.183387284740375	0.742550247533681	11.775155683279	0.0678569608523803	0.320147475228619	0.211955320915535	0.832141891074546	0.953983372853026	0.333737373222747	0.267996837933966
LINC01102	-0.267035452710456	0.264930496327532	0.313480715336204	15.6814558228129	-0.390832701316181	0.411252097046167	-0.95034822709319	0.341935341391196	0.690585097221778	-1.13435496524239	-1.22220225819567
ENSG00000288565	-0.415270648811228	0.122814021805436	0.000721445920863126	81.758520277251	-0.566088741796685	0.201638214173615	-2.80744770586626	0.00499357868150967	0.079560163775769	-1.79931110969252	-1.79157718563699
LINC01114	-0.214818285160666	0.0973145724039057	0.0272817527007739	29.6486072352017	-0.299077391151627	0.176465987632027	-1.69481606719179	0.0901103185386847	0.380053658815123	-0.90011824332103	-0.924105981890094
PANTR1	-0.205415864325528	0.0439506426766668	2.95698562691187e-06	817.355679848818	-0.289372795537554	0.0823919161451036	-3.51215033071847	0.000444496493329671	0.016418073394206	-0.85794069256729	-0.892577519827042
ENSG00000269707	-0.107311677640583	0.0541988605879453	0.0477078127926719	120.978398646614	-0.113051251200068	0.0972593600752806	-1.16236885696723	0.245085667898411	0.601257564782182	-0.417863143858218	-0.319740964589077
POU3F3	-0.153870517555313	0.0550121323403867	0.00515749384807841	176.66603368455	-0.211121042577486	0.0994936301743625	-2.12195536746922	0.0338414862479883	0.231870748558019	-0.626717636543762	-0.638351839264829
ENSG00000289498	-0.165541864028234	0.117082002528743	0.15739221740634	11.8172062064961	-0.23272816243327	0.226189208367102	-1.02890922212149	0.303522334385132	0.659634076199062	-0.679073175277624	-0.708549432833489
LINC01159	0.243363316163979	0.0888911126985986	0.0061857543355818	17.0263588058297	0.384524965487531	0.178623100544017	2.15271689001264	0.0313409352663971	0.224151270459465	1.15520113486296	1.29679345839729
MRPS9-AS2	-0.80525514062064	0.292851218179596	0.00596485147624194	24.6866425238348	-1.03670498683174	0.405619713116102	-2.55585454382243	0.0105927387948734	0.125321909701455	-3.54871065103112	-3.32052357535842
MRPS9	-0.140188639187152	0.0474651997365148	0.00314188924815974	76.0251882375307	-0.192221099560384	0.100778580717899	-1.90736065333617	0.0564739008790568	0.300927552426332	-0.565343217189653	-0.576949369743645
TGFBRAP1	-0.218750035480382	0.0823103330161337	0.00786932974625045	38.2610159653461	-0.299796774269386	0.15116609745348	-1.983227584225	0.0473420140477449	0.275831609043869	-0.917755360566529	-0.92644312650065
C2orf49-DT	-0.0570105240481413	0.141912293834189	0.687882233951202	11.8601706632464	-0.189365263977644	0.256300055741958	-0.738842070983773	0.460002901788547	0.772514050723897	-0.192221312268603	-0.567671280536287
C2orf49	-0.102203716372717	0.0659237981862642	0.121062059831359	31.320983260971	-0.157498500930335	0.135399401249301	-1.16321416104599	0.244742622419388	0.60074757926846	-0.394949758103514	-0.464141976507136
NCK2	-0.072036610159904	0.058061757608227	0.214720492829274	184.117287619101	-0.084125824934098	0.0957358821279506	-0.878728258038759	0.37954863317555	0.715784962785721	-0.259625603218918	-0.225767527575202
ENSG00000234162	-0.100709633373812	0.137754945539799	0.464731407935548	9.58697639999109	-0.162244322507005	0.2484481755845	-0.653030846877057	0.513736392246084	0.804094199581567	-0.388247573355403	-0.479560285676152
UXS1	-0.149710768224049	0.0587130697996276	0.0107762710088506	75.4524152255014	-0.206343621463797	0.104259781082091	-1.97912962527062	0.0478014137650326	0.276609080007105	-0.60805775717668	-0.622830868960437
ST6GAL2	0.15266454216783	0.202478202916221	0.450861151873682	46.3846541747716	0.213046295874768	0.319624197469668	0.666552462427336	0.505058042504334	0.798561739738032	0.748342921366668	0.739690520314183
SULT1C4	-0.0776882375608823	0.0981525861375449	0.428649508923199	28.6028454828512	-0.134342672494129	0.170755850726136	-0.786752968772896	0.431426489990338	0.750603444605112	-0.284977776422563	-0.388912911080572
GCC2	-0.106628776909703	0.0470561825991141	0.0234520765830768	188.003579176894	-0.144260361420464	0.0859776098004112	-1.67788290178513	0.0933699610549107	0.386154509364466	-0.414799775312873	-0.421133674469583
GCC2-AS1	-0.103081238670997	0.151194796017688	0.495379533876918	19.9246008350451	-0.170807306580845	0.253701420034334	-0.673261137275974	0.500781172238192	0.797760827217796	-0.398886163623135	-0.507379859953627
LIMS1	0.218780471490729	0.0496709764807764	1.05982311228143e-05	331.348839306083	0.319756743649713	0.0901610007042173	3.54650837005136	0.000390372341395039	0.0150001634640942	1.04492696217304	1.08637331248789
RANBP2	0.0543897857901166	0.0395327955804821	0.168879130593142	186.170017247257	0.0833532922385798	0.0757323725107528	1.10062961815629	0.271057889513681	0.629604855959633	0.30750022802092	0.318341593723456
CCDC138	-0.15527553362772	0.0945295527801938	0.100462894970248	55.1217073313135	-0.196423020077035	0.157981471334362	-1.24332947666573	0.213746446331422	0.562136587486759	-0.633020283249632	-0.59060064351842
SH3RF3	-0.124541654449477	0.0758774936917882	0.100724426646175	241.832972488939	-0.169793071992907	0.129927880133422	-1.30682553904942	0.191271969383694	0.535840753504269	-0.495153687866528	-0.504084796666038
SEPTIN10	0.131861978814167	0.0503762781872292	0.008856582093488	115.994464381258	0.216087623531168	0.0963007208918534	2.24388375839717	0.0248398814116371	0.199593392185255	0.655026403520751	0.74957123945482
SOWAHC	0.278612725171055	0.129784590171594	0.0318146283549215	9.52327349210504	0.459564100192611	0.257475578937531	1.78488422897812	0.0742800972811322	0.345936573458116	1.31332357625371	1.54058192788925
NPHP1	-0.1501761578187	0.0657742518579025	0.0224182446228281	132.260159897933	-0.204243937532308	0.103066072573355	-1.98167963940746	0.0475151074219752	0.276093829721949	-0.610145410302706	-0.616009378626276
MTLN	-0.0556820319754345	0.106941611390465	0.602591834616952	20.2404596775615	-0.0846047449272433	0.191503787641633	-0.441791496498057	0.658640092526376	0.877513142915724	-0.186261938315341	-0.227323451328813
BCL2L11	-0.29584190332719	0.154289988603736	0.0551819681392482	9.96550620023009	-0.43926272156908	0.280043151036066	-1.56855370304167	0.116751967298715	0.43066785288334	-1.26357546645436	-1.37954256550761
ANAPC1	-0.163844491602629	0.0674790214382491	0.0151789765333898	74.8304995787276	-0.230281329168549	0.116424635902368	-1.9779433054157	0.0479351028418131	0.277084394799605	-0.671459071114001	-0.700600117598808
MERTK	-0.219946207504317	0.0760159694799852	0.00381070058372288	840.078428510217	-0.314230762399255	0.132975976318759	-2.36306414961757	0.0181245319754126	0.169510111567039	-0.923121170833303	-0.973336522708852
ENSG00000286904	0.0674391854985961	0.131735182402576	0.608700035368539	14.2847731840707	0.138177756455713	0.236322062040378	0.584701044255884	0.558748751785171	0.826314397685696	0.366037463075679	0.496456283808057
TMEM87B	0.217081619750107	0.0689341387453266	0.00163765009355798	93.8980368156721	0.313997717451301	0.121250601110761	2.58965905797421	0.0096071028971105	0.118283738145238	1.03730622207115	1.0676632862037
ZC3H6	-0.151121112871884	0.0599387697457498	0.0116936022566485	164.498065385568	-0.203335576727186	0.108021216447027	-1.88236703321056	0.0597861987711075	0.309507136563201	-0.614384306903325	-0.613058279958928
RGPD8	-0.105924575695251	0.133493264676735	0.427496733706694	21.0435421423489	-0.136096942974215	0.218199981095284	-0.623725732197856	0.532807720905487	0.813524946667644	-0.411640856670088	-0.394612216077835
TTL	0.0361949078651136	0.0661146212230601	0.584064849421135	52.4416888862341	0.0711962988512109	0.117021244611095	0.6084049019289	0.542918961139815	0.818906258924236	0.225881312999377	0.278845738351739
POLR1B	-0.0420024362228801	0.113955989486293	0.712437288230698	19.004586617995	-0.0232958932689214	0.198642309262458	-0.117275586230431	0.906641670877879	0.976591815520386	-0.12489775835992	-0.0281421685110561
CHCHD5	0.0334353834637286	0.117307180745509	0.7756256139457	14.3517554027372	0.0362691775671687	0.217694747859499	0.166605661936212	0.867680338389862	0.964713758777461	0.213502588143685	0.165373888295605
ENSG00000243389	-0.10075993425203	0.106677724344785	0.344900682598243	29.3419120911323	-0.104210065801007	0.183190989680273	-0.568860215138783	0.569451006615086	0.832572457701441	-0.388473213951712	-0.291017564920319
SLC20A1-DT	0.0317131569190355	0.125677596339468	0.800780288222233	10.5181526735064	-0.133646474251683	0.270454680986318	-0.494154783212807	0.621196870573933	0.860713076889752	0.205776992919658	-0.386651089903448
SLC20A1	-0.125897130949931	0.0836369772798446	0.132251915029408	85.6271227526525	-0.186034271127098	0.140610828756428	-1.32304369992267	0.185820845708364	0.531669084424146	-0.501234109057602	-0.556849491984021
PSD4	-0.206792906969851	0.0838148458223596	0.0136151954438663	33.702887012611	-0.303639668866883	0.140185371602482	-2.16598683154975	0.0303121932270687	0.220336503816149	-0.864117855559603	-0.938927990512271
PAX8-AS1	0.266994579435837	0.409208415999248	0.514100597788004	65.878354031847	0.42007868033524	0.656630531772411	0.639748930348003	0.522335839037746	0.809257257858124	1.2612066863587	1.41230099671769
LINC02966	-0.525993852046236	0.279480732420747	0.0598306166926663	77.583627116502	-0.717723089290674	0.373116168784295	-1.92359149599224	0.0544058078357901	0.295706820497025	-2.29599527284002	-2.28420953865198
ENSG00000272563	0.00305640750232273	0.225347759273825	0.989178567386293	15.7112005656359	0.0784691498643069	0.361302849205014	0.217183866767077	0.828065057081922	0.952906609725407	0.077228024079245	0.302473905498045
ZNG1B	-0.106474043829182	0.0754030187617742	0.157930510222611	52.8075296018474	-0.163760211023515	0.136610108523754	-1.19874153379389	0.230628462723506	0.581267399354987	-0.414105670840054	-0.484485131129299
WASH2P	0.178876410421851	0.09020383914242	0.0473647085397925	42.5983258914348	0.246258913832322	0.157744996798188	1.56112028166177	0.118495373542533	0.434223178047307	0.86592459772631	0.847592261605786
RABL2A	0.0411728488522702	0.0689833378522992	0.55060614165241	67.864732764571	0.061028416383102	0.124077429484889	0.491857517007429	0.622820072601279	0.861490759499031	0.248211451409082	0.245812141754221
SLC35F5	0.0310588658492713	0.0434307464614673	0.474525358744407	197.567422903693	0.0606593759931566	0.0842726813460793	0.719798812904138	0.47164887593188	0.778415913973079	0.202841962113595	0.244613196801043
ACTR3-AS1	-0.0674683943372542	0.0718952876202873	0.348025621316109	42.6495060477203	-0.0516040216890567	0.136094516520028	-0.379177817068497	0.704555823201829	0.901323116568653	-0.239133417419938	-0.12011011735335
ENSG00000270019	0.0352682078761257	0.113519748363785	0.756044623333071	10.9867100762294	0.118378745773159	0.202324732526712	0.585092807462527	0.558485314843501	0.826188038796957	0.22172430529845	0.43213290733623
ACTR3	0.113358624377626	0.0530072180415895	0.0324720721314447	119.121459646766	0.181991661890072	0.0944842838998846	1.9261580273277	0.0540846449081464	0.294810871034006	0.57202371894136	0.638799675563413
DPP10	0.256194122934405	0.115520162833709	0.0265723071424138	16023.8239652951	0.442437924643214	0.179947584459495	2.45870443869617	0.0139439360575995	0.146360058184371	1.21275780173206	1.48494210552393
DPP10-AS3	0.159785715475874	0.185935154868369	0.390140504780372	66.8384395040405	0.21994061747352	0.298143506763111	0.737700511613937	0.46069646116031	0.772873417580661	0.780287210384636	0.762088914396827
ENSG00000286776	0.382283124071474	0.179219746197824	0.0329213367205719	52.1826215258494	0.561717356372134	0.287942748419295	1.95079528640942	0.0510814027960094	0.286050514111213	1.77837014117049	1.87245923531696
DPP10-AS1	-0.0335602453968271	0.340351186606472	0.921452094415168	19.434458011241	0.170043040594306	0.462869997552506	0.367366736866581	0.713345479762592	0.905746414151392	-0.0870276248823879	0.599980783132387
DDX18	-0.0907480219251921	0.0784472910139698	0.247353062501266	96.8859571603914	-0.127564341233208	0.132935529013109	-0.959595543646043	0.337258812757244	0.686899073810828	-0.34356159515572	-0.366891348461226
ENSG00000236255	0.0160381399032116	0.136502711541975	0.906469235149433	13.8401118020873	0.0561938856439002	0.240874488738127	0.233291146514868	0.815535333019911	0.948494906230874	0.135461715892288	0.230105632687265
CCDC93	-0.0887171616905845	0.0374482003951889	0.0178331952536489	200.757110689684	-0.110718429882048	0.0720402284336064	-1.53689726267439	0.124318469954962	0.443198846421618	-0.33445152530022	-0.312162053385562
INSIG2	-0.0554896593683624	0.0877432767445691	0.527119494668981	51.1263157872498	-0.0785893325294837	0.151649648230944	-0.518229573535191	0.604298103363516	0.852023835858895	-0.185398989768293	-0.207780473020541
C1QL2	0.12561530780509	0.248860734711054	0.613726387871524	16.9532465320154	0.190640491141863	0.411488069555542	0.463295306101533	0.643152709853757	0.871196642481865	0.627004972854443	0.666898145175015
STEAP3	0.749149379603927	0.157862619161341	2.07911727719156e-06	11.5076878058036	1.14182652606256	0.291745228552156	3.91377960739614	9.08625742991765e-05	0.00527192227965013	3.42406547685767	3.75712817736845
STEAP3-AS1	-0.0451171200580693	0.138875069787586	0.745275232975641	9.78389567180161	-0.0389916978374425	0.26562581109999	-0.146791825974942	0.883296336719181	0.968481146929573	-0.138869663877018	-0.0791349763071955
C2orf76	0.00493376560589557	0.0419895976318717	0.906464072685351	96.8081657352816	0.0404215850156931	0.0744569394058596	0.542885395750125	0.587208711816652	0.842617795008658	0.085649511277571	0.178864303137959
DBI	0.208783352531077	0.118393667783717	0.0778217207328933	190.459571285611	0.293013328741702	0.175879528030518	1.66598882782344	0.0957156396785505	0.391091632195955	1.0000817037332	0.999488832609004
CFAP221	0.0497611815522945	0.105396804530505	0.636832725637175	83.0855940234383	0.0884285060819121	0.166434546112773	0.531311005721099	0.59520328003494	0.846339801336316	0.286737150768502	0.334830038320708
TMEM177	-0.134811507290962	0.119952850857808	0.261067837496103	11.2977336687986	-0.218480763168389	0.254612554639547	-0.858091084619495	0.390842169892404	0.723743398637361	-0.541222380924427	-0.66226222983365
PTPN4	-0.155125115199546	0.0329624514553114	2.52481075462456e-06	393.344950315213	-0.202640883558355	0.0641079958606728	-3.16092994076369	0.00157266319690331	0.0371942892459577	-0.632345533522958	-0.610801348491615
EPB41L5	-0.0376164752874662	0.0385573352445995	0.329263508555229	235.825507521215	-0.0191884895242045	0.0798589275992604	-0.240279829707884	0.810113330603239	0.947024696695959	-0.105223134855938	-0.0147979624984791
ENSG00000224789	0.0869548166353204	0.119477939805671	0.466742316924091	17.4657589565029	0.173455862539912	0.20314660854994	0.853845721462151	0.393190477398821	0.725636634252523	0.453581036926825	0.611068419497569
TMEM185B	0.12535940601792	0.0865559323411289	0.147531716881906	17.9131868530049	0.171263040649848	0.16438287052916	1.04185454420245	0.297479121399333	0.655546251857211	0.625857043953411	0.603944340914463
RALB	0.0436803402429122	0.0800532498519831	0.585312692984676	35.4797337667274	0.0905503355733481	0.144022580592637	0.628723184939079	0.529530296704061	0.811972940355065	0.25945960199155	0.341723475542141
INHBB	-0.117676395348323	0.0984299261095609	0.23187817461964	37.2210711883491	-0.212193716360756	0.166448642811579	-1.27482995821696	0.202369434549903	0.550497045537684	-0.464357383462201	-0.641836760844952
GLI2	0.116535241279988	0.0660338250439065	0.077600575303457	421.566160582743	0.183185542560811	0.112613709504445	1.62667177350712	0.103806826703351	0.406412172926547	0.586273444939994	0.642678376225668
TFCP2L1	-0.693472580163963	0.34935483982129	0.0471434450510535	14.0609857838655	-0.628912620840357	0.454100909345818	-1.38496225816058	0.166064008199303	0.506068775272703	-3.04727440395047	-1.99568051624973
CLASP1	-0.0946225361891438	0.0330375937810633	0.0041821339514716	1161.74963632342	-0.119903727724959	0.068394272727242	-1.75312526829751	0.0795805070975204	0.358395394997727	-0.360941961859069	-0.342003411654845
NIFK-AS1	-0.14268280097658	0.0612673760400876	0.0198667780065385	152.998181333388	-0.199696881336189	0.10606699347506	-1.88274292306724	0.0597352154671582	0.309507136563201	-0.576531573604046	-0.601236821944984
NIFK	-0.088431597169578	0.103696735178934	0.393775458177412	19.4954772743929	-0.112643703586026	0.191474215744887	-0.588296983736484	0.556332969809801	0.825052131792636	-0.3331705347671	-0.318416916684435
TSN	-0.0323299846575387	0.051942741471813	0.533668472637731	53.9164035862557	-0.059607642480089	0.105960864876244	-0.562543940630415	0.573745474493028	0.835641470900953	-0.0815088988349688	-0.146112422293412
BIN1	-0.438325637769475	0.45678558050502	0.337262967844429	8.38336958749732	-0.604395952238147	0.614238543689042	-0.983975946231277	0.325127339891198	0.676134738349004	-1.90273159936889	-1.91603032919647
ERCC3	-0.0148100039438036	0.0465034678753219	0.750127721245881	70.2415028457829	-0.0265772329541568	0.0914694728375506	-0.290558501428754	0.771389002355589	0.932025323887338	-0.00291745002461994	-0.0388026429806883
ENSG00000286145	0.050169163900323	0.0947687758313487	0.596538434443385	40.2619209548348	0.0356843707131619	0.172335761730187	0.207063063144319	0.835960608263976	0.955278782782845	0.288567285421303	0.163473957433568
MAP3K2	0.033923336925429	0.0337432959278081	0.314735274587931	279.196136161679	0.063291058385377	0.0598506005489475	1.05748409882063	0.290290707926264	0.648574271405313	0.215691458675774	0.25316305315413
MAP3K2-DT	-0.131746525679062	0.169718144017528	0.437591592856222	10.3311754746942	-0.1983990421947	0.286326472992643	-0.692911976042808	0.488364793513173	0.789376639543927	-0.527473430546447	-0.597020379162244
IWS1	0.0581830701338328	0.0484545269792873	0.229837807341736	188.640037766006	0.112250764297397	0.0848832862194102	1.32241303673429	0.186030650059934	0.531669084424146	0.324516212067555	0.412224212614168
ENSG00000231731	-0.120903916121902	0.194829693680849	0.534887808941695	10.0407962045556	-0.228844648382219	0.336562703677225	-0.679946547498885	0.496538306887738	0.793651965497217	-0.478835454974128	-0.695932603621942
WDR33	0.0122028508479542	0.0441921999910828	0.782447199860351	241.241428664733	0.0390661552378653	0.0840282368860759	0.464916993210634	0.641990900781879	0.870542271407707	0.11825730634503	0.174460758876166
SFT2D3	0.0399545128860056	0.121373241933983	0.742014226976258	8.91996068215854	0.0483832816535435	0.229943120724492	0.210414129812191	0.833344465507861	0.954403140284168	0.242746217725838	0.204730404146843
POLR2D	0.0216609910989998	0.122975114255325	0.860182969876235	16.374559111779	-0.0151067882809321	0.243613529071018	-0.0620112862308573	0.950553844187969	0.98782954493509	0.160684804270208	-0.00153725922769022
AMMECR1L	-0.0198969696037799	0.0632741899718166	0.753174478531151	34.4926695384947	0.0126753372064122	0.133746597457375	0.0947712872505173	0.924496493650758	0.981370153536119	-0.0257366532987767	0.0887218019730102
ENSG00000286873	-0.194053866890331	0.148687994001259	0.191856129048485	10.16751046226	-0.217458664340982	0.268810901057472	-0.80896520001802	0.41853516361691	0.741111667518499	-0.806972837385144	-0.658941617065626
SAP130	-0.0471979851848707	0.0359745916533946	0.189526503613661	129.399396292483	-0.0419143004532639	0.0702659423095601	-0.596509476363505	0.550834925131931	0.822121355656786	-0.148204046589326	-0.0886299794338254
UGGT1	-0.072029010649417	0.0500908359608997	0.150443182348444	102.031223540029	-0.0927424931296157	0.0936227869994619	-0.99059744002439	0.321882188226643	0.673672627932009	-0.259591513196264	-0.25376151177773
HS6ST1	0.153757366274814	0.0762066198240903	0.0436289841007182	201.277570969573	0.228765204305039	0.120860877478779	1.89279781081523	0.0583847628245836	0.30627480231187	0.753245131663937	0.790758388345458
SMPD4	0.0176400794417186	0.0544145086430058	0.745801985036477	100.199984845236	0.0176012772448007	0.0966220474780448	0.182166262299505	0.855452248743627	0.96096906774403	0.142647725471576	0.10472528318968
MZT2B	-0.143798914386006	0.0969537655306514	0.138029255229309	55.1165683562275	-0.223299573387473	0.154398339039751	-1.44625631840497	0.148105322699422	0.479825675333867	-0.581538255478683	-0.677917665796497
CCDC115	-0.282028399945886	0.195746895058861	0.149646573316331	10.085715226501	-0.372014733512246	0.320680518329834	-1.16007899528718	0.246016645215707	0.602393642589005	-1.20161060121725	-1.1610661111985
IMP4	0.299647709974974	0.105008836398177	0.00432340544747868	11.9218388111508	0.406940123411319	0.208427021338806	1.95243457780756	0.0508866311369236	0.285379113403811	1.40768269447738	1.3696162203486
PTPN18	-0.33507263066022	0.102604286193161	0.00109202083173586	44.9084081625989	-0.509298432722504	0.175419336757855	-2.90331979435955	0.00369229394556047	0.0665138333660149	-1.43955737815643	-1.60707582397306
ENSG00000290596	-0.514376716352194	0.142652588644195	0.00031119264513662	22.6185312272631	-0.764537216548158	0.246352949368347	-3.10342221803491	0.001912965122004	0.0428264297811989	-2.24388291380612	-2.436300104189
ARHGEF4	-0.0848775982710196	0.0844579218026565	0.31491174844715	1266.12835081403	-0.0850730157769294	0.140312664168179	-0.606310316187574	0.544308709501964	0.818906258924236	-0.317227941731646	-0.228844777956596
FAM168B	0.000413161393667927	0.0366098146056594	0.990995635920311	106.897498412068	0.0129532751030988	0.0837049442553772	0.154749223218874	0.877019022854468	0.96615509455188	0.0653709025084068	0.0896247715330051
PLEKHB2	-0.0120347493260787	0.088675505537862	0.892045224289939	46.3492352242584	-0.0175812675658469	0.154510426326579	-0.113786933243498	0.909406697073975	0.977153724866478	0.00953183772223345	-0.00957639134228395
MZT2A	0.030006590467838	0.0843569057144263	0.722057794950378	44.7913157617652	0.0357147834388412	0.15246684259513	0.23424623236726	0.814793825023534	0.94830905105887	0.19812164602846	0.16357276283525
ENSG00000286833	-0.197588634989076	0.0894699712414957	0.0272139494042981	27.6357201611935	-0.262638854217076	0.174631199686468	-1.50396294985442	0.132590906807472	0.457468136206634	-0.822829164548289	-0.805723817907072
GPR39	-0.207036408733665	0.155383272628433	0.182720884988413	64.789693925115	-0.312989594257243	0.247559357912485	-1.26430120394758	0.206121937636207	0.554651999073384	-0.865210160209863	-0.969304193672644
LYPD1	-0.126866894448698	0.134098294832217	0.344110903805054	42.2908171210898	-0.19385931054528	0.218453349687112	-0.88741743179009	0.374854201838647	0.713288434080782	-0.505584291835587	-0.582271618597958
NCKAP5	-0.0131336964523137	0.0507631913722321	0.795847584536708	1460.91785975305	-0.0020047386624628	0.0942128729224323	-0.0212788189158965	0.983023240070463	0.994256915234181	0.00460216067361291	0.0410289115610329
ENSG00000286068	0.067792003123676	0.124964601785852	0.587481235344406	19.7241377143645	0.0339651762663268	0.245320489054276	0.138452260539934	0.889882996733921	0.970703675079914	0.367620138808828	0.157888608074194
NCKAP5-AS2	-0.107731211538827	0.204723333386617	0.598729593900397	8.44462353148563	-0.129917600854482	0.359822407674561	-0.361060339999685	0.718054340293325	0.907918522526519	-0.419745096665514	-0.374536659986238
MGAT5	0.290564355052778	0.0608868643926836	1.82223512832575e-06	308.699229367304	0.425388410795815	0.110463257657444	3.8509493547165	0.000117660831262222	0.00652759790966712	1.36693641541131	1.42955134305345
CCNT2-AS1	-0.178943385445209	0.211106814483016	0.396636365729899	12.0014855582549	-0.192843829201717	0.37476025303213	-0.514579194675653	0.606847106754157	0.853375256178625	-0.739189964310232	-0.578972504828621
CCNT2	-0.0795909746346727	0.0426642304203046	0.0621085531131512	167.877915830009	-0.101475985395561	0.0765508899171771	-1.32560164232383	0.184971681952157	0.530811260534609	-0.293513109068056	-0.28213503608878
MAP3K19	-0.249314949477373	0.142207416151087	0.0795714145957401	11.4350595646409	-0.438377975123536	0.278646745732205	-1.57323917051894	0.115663448496786	0.428696704902248	-1.05486400885996	-1.37666818558978
RAB3GAP1	-0.0344300406918592	0.0213231602618863	0.106380414457007	350.027841483616	-0.0546731936034708	0.0615964291818296	-0.887603296646925	0.374754179739082	0.713288434080782	-0.0909293684700054	-0.130081297412441
ZRANB3	-0.0286361467957215	0.0520715265255209	0.582361429855165	168.780575141562	-0.0161378947235697	0.0921543116247438	-0.175118173409877	0.860986778604231	0.962681940907653	-0.0649390136293791	-0.00488713609556538
R3HDM1	-0.0193146403087655	0.0603302307708061	0.748855667897211	357.083977702969	-0.0115120858071284	0.0909322559365812	-0.126600684086814	0.899256455475872	0.974123564627792	-0.0231244299334845	0.0101412738179243
UBXN4	0.126056934098498	0.0316295377191646	6.73613913295662e-05	257.534612618801	0.173169213404705	0.0646265046717644	2.67953859309312	0.00737237042004337	0.100058731090745	0.62898602813063	0.610137148711625
MCM6	-0.015093713603423	0.138789507453499	0.913398755807788	12.5670032686513	0.00545792321763116	0.251353106829668	0.0217141665224365	0.982675963186819	0.994256915234181	-0.00419011998672209	0.0652737396128812
DARS1	-0.109855785137681	0.0567810504931166	0.0530239054873193	269.517457235283	-0.153953603197865	0.0964870201058646	-1.5955887437393	0.110580642286495	0.419230994783404	-0.429275547638401	-0.452625249987023
HNMT	-0.210192136154056	0.191797896333448	0.273120664343565	40.5553321124908	-0.317184697542981	0.294692295506307	-1.07632504269591	0.281781912551979	0.640413437618135	-0.879366179789529	-0.982933319506919
SPOPL-DT	-0.0908787857670896	0.0918679392689154	0.322549216851564	51.201429621311	-0.168217181938907	0.163939995758474	-1.0260899493174	0.304849187350994	0.660320641772054	-0.344148177981047	-0.498965017155491
SPOPL	-0.0202281668949184	0.0531047595570517	0.703269571794417	89.6346822681387	-0.000644644875706696	0.0934090127767385	-0.00690131344442633	0.994493592263447	0.998546832652325	-0.0272223441438718	0.0454476083376145
LRP1B	-0.113549554492999	0.0434221781193571	0.00892240941910958	10095.0833095754	-0.150132567040822	0.0790854540624562	-1.89835879202588	0.0576488340879875	0.304306298208956	-0.445845125536287	-0.440211400063777
GTDC1	-0.0238229608380706	0.0510163712717335	0.640523502388063	234.827150113034	-0.0282540127249811	0.092281563346532	-0.30617180399169	0.759473839346966	0.927005056650892	-0.0433479363339086	-0.0442501947896336
ZEB2	-0.0723172511637483	0.0397362814508824	0.0687696638551198	343.586238290493	-0.0818698975628384	0.0802144558731471	-1.0206376976777	0.307426122114729	0.662545497351419	-0.260884507749014	-0.218438430787428
LINC02993	-0.348209456899025	0.162865395347421	0.0325151278422063	11.8177035179808	-0.508509115633593	0.279792703048615	-1.81744952635608	0.0691483101472675	0.334312052766557	-1.49848679273439	-1.60451147663875
ACVR2A	-0.103820836614646	0.0951845404824098	0.275390768209513	66.7771373586602	-0.144444307909379	0.149910376929419	-0.963537754143505	0.335277727123424	0.685127829132171	-0.402203865558902	-0.421731283079774
ORC4	-0.0860468241511759	0.0313434147469244	0.00604570877262637	190.316752638515	-0.109612631496416	0.0659320339726177	-1.66250947971573	0.0964106642134552	0.391518955722474	-0.322472876495529	-0.308569516010774
MBD5	-0.092758859687691	0.0221200888706145	2.74778004060034e-05	1292.19760984927	-0.109683764234242	0.05160127847163	-2.12560168048056	0.0335364395769207	0.230842768714098	-0.352581847840899	-0.308800613308917
EPC2	-0.0398203260682951	0.0356134436427921	0.263513078131121	276.191207812628	-0.0364580026629024	0.066283903470481	-0.550027997055706	0.582300170888115	0.840349246514354	-0.115109208856657	-0.0709034625618953
KIF5C	0.23162304134706	0.228202403774487	0.310110837628967	55.6406390932633	0.377257484376833	0.363010744086304	1.03924605682509	0.29869031547366	0.656277735460956	1.10253639610729	1.27318273708497
ENSG00000289474	-0.576094817784884	0.505601083446136	0.254525683535883	151.486111548655	-0.962512858972459	0.815533950383583	-1.18022414458619	0.237911078516331	0.590116096961152	-2.5207390981064	-3.0794868767044
LYPD6	-0.175012991550047	0.0639381516170039	0.00619602395418238	174.64894261617	-0.240137726022172	0.122115793095733	-1.96647558791937	0.0492436995445191	0.281032178753044	-0.721558931738721	-0.732621754216741
MMADHC	0.0107080971862375	0.0704712822632269	0.879226530233117	28.1916878338715	0.0341787032216144	0.139434779367734	0.245123228053987	0.806361018077671	0.945723673606635	0.111552113125451	0.158582318227295
MMADHC-DT	-0.115113795322011	0.0525325605055619	0.0284311976004874	355.544667798864	-0.141045068656313	0.0894198482973223	-1.5773351369076	0.114718431573601	0.426898492694387	-0.452862025557414	-0.410687774406616
RND3	0.467486216517616	0.240520113840399	0.0519380245209653	9.03355563569084	0.707423495996456	0.427898211127045	1.65325181924263	0.0982796242305174	0.394506707238384	2.16057572620374	2.34583192163861
RBM43	-0.246492867466034	0.12286475479957	0.0448335282035444	14.4393719837074	-0.397592230903375	0.219035300304695	-1.81519704974629	0.0694936329346909	0.334901016623509	-1.04220466193734	-1.24416273760451
NMI	0.163912008925279	0.0819170372381682	0.045397629448569	20.9395789015643	0.26964858451203	0.155082069267024	1.73874765655688	0.0820791593322828	0.363881659886035	0.7987970127471	0.92358103785351
TNFAIP6	0.268031634408914	0.333055290574534	0.42095462051366	8.73195547337986	0.322660439204447	0.541188058804833	0.596207610191944	0.551036542295126	0.822301140330951	1.26585872645861	1.09580689001969
RIF1	-0.055311512573935	0.0346477795063432	0.110400821038062	170.275674627697	-0.0786347841061607	0.0647883614001833	-1.21371774816855	0.224855524586783	0.57497319537703	-0.184599855630891	-0.207928136907627
NEB	0.288047670312897	0.154010336464871	0.0614402428697694	66.0408076528575	0.449103777629142	0.240501783237318	1.86736152881654	0.0618511183911315	0.315081262439051	1.35564702513527	1.50659824673191
[truncated: 11,731 more rows]
