# Supplementary material for: Integrative analysis reveals generalizable human neurodegenerative disease-associated glial states
Source: bioRxiv. 2025 Sep 25:2025.09.25.678630. Preprint. [Version 1] doi: 10.1101/2025.09.25.678630 (PMC12485690; doi:10.1101/2025.09.25.678630)
Supplement: Supplement 7 [file media-7.zip › astrocytes_diffexp/Mathys_2024_CR_HIP.csv]

gene	nebula_logFC	nebula_SE	nebula_pval	DESeq_basemean	DESeq_logFC	DESeq_lfcSE	DESeq_stat	DESeq_pval	DESeq_padj	nebula_zscore	DESeq_zscore
LINC01409	-0.0117991047481063	0.142031635086558	0.933792874619026	15.3441619890289	-0.0197810793919567	0.230670535765578	-0.085754686121072	0.931661428958109	0.978355887762399	0.0390720748840972	-0.0212167397819361
LINC01128	-0.0767700469739744	0.125684513552666	0.541321741434972	13.7736836933667	-0.0356570703787825	0.238681071525595	-0.14939211622803	0.881244232263272	0.966486848481426	-0.271047560468253	-0.0755225691134101
SAMD11	0.449053974781997	0.208321164099143	0.0311160855148952	19.7539442094411	0.700786330618168	0.325755516031358	2.15126466362187	0.0314553156868505	0.212343700857615	2.2388183626635	2.44357495872077
NOC2L	0.0792832295628684	0.0913903234177365	0.385655383373587	20.4383087353849	0.164783602097921	0.168916088976417	0.97553526781529	0.32929481636324	0.66867165209141	0.473826741137253	0.610110029169013
HES4	0.71807216516379	0.197919564219244	0.000285513593734428	54.430691345995	1.10689281259618	0.310843794776064	3.56092941599045	0.000369544421926227	0.0140939387194492	3.52289737161982	3.83271339543343
AGRN	0.00556813382879254	0.117980748263459	0.962357593535523	18.499678012479	-0.00734211126994249	0.210733027828697	-0.0348408189527407	0.972206671558872	0.991219713038094	0.121969467318722	0.0213323193888771
C1orf159	-0.00633332898599925	0.0807842580817586	0.937511417920959	47.4633642876826	0.0166012396129562	0.140003809269254	0.118577056578717	0.905610443283683	0.97252380354686	0.0651613438432824	0.103233570639856
SDF4	-0.0419301375668311	0.0922093932971333	0.649305366885334	21.7010368913572	-0.0775636098244987	0.169492327984924	-0.457623131068196	0.647223222272645	0.877687975297166	-0.104749525825462	-0.218869172226263
UBE2J2	0.000998723570499734	0.0593039506501535	0.986563653119425	36.4481029956707	0.0112213174276941	0.118193917729799	0.0949398889826713	0.924362572771249	0.976618561558622	0.100158734789237	0.0848308683296884
SCNN1D	0.17760894795236	0.12505855383363	0.155547625600584	12.548675144065	0.27657778806149	0.222901597396225	1.24080666667387	0.214677177871674	0.555543625732017	0.943155565501543	0.992516140902544
ACAP3	-0.286621920962128	0.11123550636283	0.00997448711667405	46.7957835627809	-0.406171340257967	0.179224649749814	-2.26626940448736	0.0234348934909381	0.183579188141157	-1.27271360392764	-1.34291335571889
INTS11	0.00125862401591681	0.0571254405025282	0.982421922381811	47.7350024971213	0.00220199846140423	0.115641801486948	0.0190415440877818	0.984807964019809	0.994515193661288	0.101399292931067	0.053979150356561
DVL1	0.055848714458709	0.113694572570396	0.623272929159145	20.9951725638548	0.105777223825766	0.197873246141007	0.534570619771344	0.592946804328222	0.84834256643345	0.361968993199783	0.408271270846771
MXRA8	0.378011834828978	0.0903893450754874	2.88905432130321e-05	17.0408052774808	0.569306527497056	0.181497243306508	3.13672272440869	0.00170847616873737	0.0389816069067805	1.89971965511683	1.99383171089732
AURKAIP1	0.155899938473496	0.119035571145819	0.19030004183793	12.9282635305064	0.240670422956578	0.224916310343385	1.07004433155221	0.284599354672601	0.627759093822829	0.839534009883014	0.869690470193333
CCNL2	0.123868712110883	0.0546574177177434	0.0234345815875061	133.908510950244	0.196600727226323	0.0940283619273213	2.09086623649026	0.0365400564792883	0.231280187891316	0.686642395583676	0.718944518208152
MRPL20	0.000505300563220994	0.0633162793635388	0.993632486898928	33.0981773932393	0.0105867149824552	0.126022960528186	0.0840062393240432	0.93305147104316	0.978638621314988	0.0978035255549338	0.0826601306344431
VWA1	0.254124435930139	0.110269362330462	0.0211901738045721	17.6825654563054	0.423987806286693	0.219294118172073	1.93342078584161	0.0531843827085829	0.285016445038709	1.30837968597041	1.49675069848892
ATAD3B	-0.0031486397444315	0.0718319646447782	0.965037197703128	25.3734594301975	0.0166461587337816	0.130827332036756	0.127237622862361	0.898752328621202	0.970677657655773	0.0803625188989262	0.103387222157502
ATAD3A	0.151795602845944	0.112898604153119	0.178776940110469	15.7894893481186	0.131006655629483	0.234472889307281	0.558728371610574	0.576347113382507	0.840986995094387	0.819943173971245	0.494571724078301
SSU72	-0.0355783796324461	0.10007468203502	0.722201346753475	17.9560612869835	-0.0514842818568703	0.179714432873632	-0.28647828131351	0.774511825720016	0.931803888875681	-0.0744312822080314	-0.129661541983539
MIB2	0.0539858243137954	0.0580419289356438	0.352310157436552	37.4297343528965	0.0682633354508615	0.106224402568852	0.642633272581742	0.520462088031129	0.8030162143696	0.35307703638571	0.279950284689872
CDK11B	0.130488201085031	0.102230694547914	0.201810898693753	28.9154300042229	0.228211695192886	0.173777808300926	1.31323842453864	0.189102619994668	0.523060449694094	0.718238574376113	0.827073820676224
SLC35E2B	-0.0658027213001672	0.0714603409149299	0.357139952625703	63.4521503445025	-0.0796799426917244	0.116855901780178	-0.681864942017333	0.49532435519939	0.787433453243774	-0.218698265195183	-0.226108355694653
CDK11A	-0.0705371638364948	0.0886571765839228	0.426254636776353	40.8687189620382	-0.072104643803611	0.14834830690285	-0.486049657788347	0.626931958628595	0.866936478452933	-0.241296730642372	-0.200196090507922
ENSG00000290854	-0.148797095430588	0.0943324244126016	0.114710513772861	22.7702257544602	-0.20771785264314	0.167333091511714	-1.24134354278992	0.214478865719069	0.555465711713575	-0.614847438346239	-0.664078173865382
NADK	0.01426070281836	0.0655822426095764	0.827859520528272	30.1137073174306	0.0112997329062892	0.12908319042817	0.0875383763664961	0.930243582566233	0.977972378050014	0.163460882295409	0.0850990983633957
GNB1	-0.0291767678673396	0.0299039332162194	0.329221436711035	165.146881192611	-0.0242876980265864	0.0691095401957782	-0.351437702490605	0.725260001478232	0.912106031636825	-0.0438750760295761	-0.0366321971626645
FAAP20	0.0768146438381668	0.0697831887264801	0.271000494809486	29.0037974228214	0.128513096268706	0.133880614625905	0.959908173620226	0.337101432148348	0.674977958603227	0.462043675068747	0.486042189815736
SKI	0.0508490409742856	0.0760861800507196	0.503936687705752	96.9001357998874	0.0705828470937977	0.136633340823402	0.516585825014889	0.605445312916478	0.853833133600161	0.338104526027982	0.287884466783966
MORN1	-0.00359989211902798	0.0826427908606058	0.965255405423282	25.528019841384	0.0336204572895491	0.148369870338034	0.226598953095739	0.820735606428308	0.948010497696898	0.0782085987452791	0.161449951038863
RER1	0.263654867783149	0.0819799569425888	0.0012995035843446	27.63713265599	0.434567095914673	0.16618411368816	2.61497375573533	0.00892343117521315	0.105134803142736	1.35387039227309	1.53293849284217
HES5	0.227253524934836	0.313347311011717	0.468301829948816	21.4406100898712	0.538806927959226	0.426252842971323	1.26405474319728	0.206210378880677	0.544441247929023	1.18011931550389	1.88950398429719
PRDM16-DT	-0.267975266424427	0.0821929666902846	0.00111287088707887	84.3004708268186	-0.360177696789681	0.141790973215843	-2.54020188042151	0.0110788498945946	0.117537036952806	-1.18370929665332	-1.1855862978619
WRAP73	0.185441211933993	0.100964994456014	0.0662559411580429	12.331107713986	0.290989429859969	0.194215787421466	1.49827896961072	0.134060785684988	0.446390666589938	0.980540568192801	1.04181297916253
LRRC47	-0.202404411639314	0.130163733966842	0.119946425534184	11.9964942481615	-0.303072979706031	0.228079458101041	-1.32880436594061	0.183912521419806	0.516381083679314	-0.870726155589916	-0.990252411458201
CEP104	0.0785333103765845	0.0602315124674435	0.192282166955869	52.7486210543365	0.14453293385036	0.113784700029166	1.27023170789493	0.204002106161837	0.542172433721056	0.470247223023054	0.540840064565677
NPHP4	0.264122433086413	0.0512065998360215	2.49633084724056e-07	54.4335493241209	0.387065051129661	0.104171494713107	3.71565227316413	0.000202680159679135	0.00944684134725077	1.3561021773817	1.37045175805304
RPL22	-0.217006685701446	0.0903183524909381	0.0162751335174802	28.4169718111355	-0.332288686404436	0.174549011549407	-1.90369847101873	0.0569494656892578	0.296575218741513	-0.940425805192049	-1.09018842068613
ACOT7	-0.0821955018420975	0.121879739232566	0.500058055983976	24.2054715798754	-0.11124082805671	0.214213989076625	-0.5192976823606	0.603553169327238	0.852964866583728	-0.296944369529044	-0.334066344307987
NOL9	0.0113696742993449	0.0761306896936827	0.881282067210651	27.7488769976551	0.00598247256173637	0.149116317752567	0.0401195030289258	0.967997853149719	0.990205999109673	0.14966141010993	0.0669107387818163
ZBTB48	-0.0357869963554902	0.0952502491308878	0.707128402684396	16.9617779722039	-0.0353023270165612	0.177996617582037	-0.198331448631548	0.842785747922218	0.955943890783369	-0.0754270526226567	-0.0743091247053569
KLHL21	-0.00339608773061972	0.0673123332721759	0.959761655815487	60.4506510486356	0.00700169101110058	0.122975214292469	0.0569357902841188	0.954596344018566	0.985919331389011	0.0791813988994873	0.0703971040240612
PHF13	0.0379825386673991	0.100799860859853	0.706313753621647	12.2404217020306	0.00735536844373826	0.197468350953639	0.0372483408516696	0.970286994907585	0.990760448418419	0.276690071089031	0.0716069022855464
DNAJC11	-0.135814493425923	0.0675354656113569	0.0443244055884236	43.6626841017145	-0.167579463908257	0.126502941263022	-1.32470804421716	0.185268004076992	0.518076168746205	-0.552878815733153	-0.526779753244854
CAMTA1	0.0422880556940047	0.0391323041423082	0.279855888645574	854.019459526955	0.0807367580084618	0.0732556314194616	1.10212356980671	0.270407953791564	0.615366532474269	0.29724118708874	0.322617199602743
VAMP3	-0.128125415932393	0.0984222488941355	0.192987083450911	14.0767335821776	-0.220753432109455	0.18250510883823	-1.20957398680345	0.226442404938257	0.568915271985732	-0.516177271522824	-0.708668017379528
PER3	-0.162204863971159	0.0577330004521292	0.00496078423579828	287.084898792317	-0.23447145165389	0.100375096003556	-2.33595245224556	0.01949371978046	0.163490667500648	-0.678845468053665	-0.755592233245113
PARK7	-0.182756923694249	0.0687789037713078	0.00788007698431677	30.9398615826072	-0.238096921309494	0.13858828746356	-1.71801618785497	0.0857936626525349	0.36297318814534	-0.776944665151761	-0.767993609419178
ERRFI1	-0.0512809062845765	0.0578485332721477	0.375365086055083	47.9464825120882	-0.0812359213207602	0.130547092960762	-0.622272924493056	0.533762421543445	0.810729259466425	-0.149382663127522	-0.231430776823637
ERRFI1-DT	-0.180537802989439	0.142048152955725	0.203742171634737	15.7998899089121	-0.265624084921977	0.259189883174302	-1.0248242781272	0.305446108693637	0.647381635466937	-0.766352346798333	-0.862153744075309
RERE	-0.0837057603035264	0.0287443436153451	0.00359033382939814	598.335493099211	-0.113880526939009	0.0589214264670565	-1.93275237493921	0.0532667097761338	0.285016445038709	-0.304153142979149	-0.343095767233937
ENO1	0.077054023334156	0.0616980398027817	0.211705556268476	185.53047944765	0.136576825771697	0.107007800330892	1.27632588792005	0.201840342536858	0.540579323929781	0.4631862825093	0.513625193517867
MIR34AHG	0.189680995029718	0.176841668936109	0.283449048691259	22.0004321625187	0.283505512155675	0.282593285074237	1.00322805646708	0.31575083895357	0.655589618386062	1.00077792265579	1.01621329483936
H6PD	0.183742111832422	0.0658529548993178	0.0052677475260894	49.8880743977142	0.263625360333989	0.114106418723297	2.31034645801364	0.0208689807961517	0.169977279282763	0.972430414855413	0.948210728397487
SPSB1	0.776014498911423	0.175481075562522	9.76955756266645e-06	33.6592432796075	1.05304928844421	0.270810647773853	3.88850769753923	0.000100862472031047	0.0058556268484691	3.79946801686014	3.64853483072976
SLC25A33	-0.0737417309470757	0.0913011133398774	0.419277041598446	117.910757150717	-0.103078656109989	0.164444924837435	-0.626827834376096	0.530772095942261	0.809009393610943	-0.256592786844552	-0.306146605812255
CLSTN1	0.0221193325652043	0.0466108765858029	0.635105593842713	118.567854316848	0.0724754677487443	0.0968933365605201	0.747992280186117	0.454464813975989	0.760879513828499	0.200971734192677	0.294358414417347
CTNNBIP1	-0.23921793793443	0.0784856066468979	0.00230430406866625	54.7633828593686	-0.324051984639049	0.132792974032106	-2.44027959311086	0.0146758984509635	0.140305320046162	-1.04644466850583	-1.06201374354651
LZIC	-0.233451744292984	0.0814187191078369	0.00413992769292973	22.3354005493399	-0.275162916847821	0.161904157130569	-1.69954201130187	0.0892171058879274	0.370580793179358	-1.01892144338098	-0.894782521643674
NMNAT1	-0.144230296926036	0.0969852100781681	0.136978624078707	16.5477283592143	-0.191650599857581	0.195542647769081	-0.980096168503885	0.327038650293419	0.667630382990229	-0.593049172253134	-0.609118109430834
UBE4B	-0.185146095428575	0.0493357875372745	0.000174888020842557	170.841024405126	-0.241706801162588	0.0888420046385848	-2.72063650686257	0.00651563638993983	0.0890044448037532	-0.788348671953256	-0.780341658707685
KIF1B	-0.0213652628811547	0.0385108577025607	0.5790414317837	1042.97839563923	-0.0174581926411199	0.0710285038118544	-0.245791361273279	0.805843744668874	0.942586426213313	-0.00658916028208634	-0.0132710127056256
PGD	0.236245760518523	0.0990825810873156	0.0171101622345612	38.0389349452513	0.358807695526745	0.164408279947187	2.18241864486391	0.0290786495120562	0.206434706114801	1.22304110060777	1.27379390960729
DFFA	-0.205155442474842	0.0878731065156466	0.0195602282225481	26.7562053832436	-0.280480315911138	0.1643517768667	-1.70658523600038	0.0878991712520937	0.367322599552778	-0.883857390113053	-0.912971355730282
PEX14	0.0317799033894069	0.0423979483822903	0.453518368207834	78.7419682587192	0.0648548996989407	0.0902320661175999	0.71875667364654	0.47229085727804	0.773713354333681	0.247083620501514	0.268291300354047
TARDBP	0.067743977103472	0.0491699892883008	0.168280335146974	55.2548629894705	0.0963040130137514	0.0950223587220885	1.01348792335719	0.310827161658413	0.651631949265838	0.418747521991776	0.375866958573904
SRM	0.129374197313256	0.0824771875128366	0.11673981276926	19.8272985300403	0.176645936043954	0.165994581506171	1.06416688087729	0.287253107418648	0.629703161847047	0.712921205847228	0.650686638420103
EXOSC10	-0.147598257264231	0.0841480773160258	0.0794253561854537	77.4381336336473	-0.195277805203176	0.139013963929943	-1.4047351768315	0.160100041362711	0.485785549430989	-0.609125137849124	-0.621525422751404
MTOR	-0.105701414825274	0.050211213660511	0.0352795036580952	79.6061964902948	-0.137129698399269	0.0898205487341408	-1.52670742198601	0.126833781013985	0.436479558558477	-0.409142914189588	-0.422622490225072
UBIAD1	-0.0500193983484437	0.121268910210264	0.679997316095987	13.8583083416635	-0.0113744252745167	0.214841317894548	-0.0529433787969023	0.957777021559687	0.987155525722332	-0.14336122696322	0.00753928081099977
DISP3	0.439382855025803	0.162901762930036	0.00699198191656267	34.5822542444467	0.711557169159911	0.271381539538282	2.62198073741687	0.0087420371868944	0.103693857665206	2.19265612413827	2.48041797029026
FBXO2	0.0385865328703194	0.0906683541908132	0.670414762767444	73.3093939079191	0.0685116622441778	0.153271736114554	0.446994755725693	0.65487884639438	0.880262956092297	0.279573059322654	0.280799717803526
FBXO44	0.00838389208052882	0.127430355626167	0.947543462230028	23.7122723267198	0.0296090725975331	0.209304260897507	0.141464261026354	0.887503191640511	0.968101080651706	0.135409659077572	0.147728503814039
MAD2L2	-0.0469287417384721	0.104046530367163	0.651963527664785	11.9735842587034	-0.176283017656103	0.237350423435199	-0.742712041987283	0.457656037583055	0.76317110748018	-0.128608888947994	-0.55655135646635
AGTRAP	0.211271453989994	0.0834151141060282	0.0113164577739338	16.7784617224024	0.335509631532289	0.154309032256897	2.17427085521297	0.0296847998531007	0.208057538203432	1.1038336123297	1.19409994353698
MTHFR	-0.051468059193543	0.116375817909677	0.658303000212415	22.9150462931479	-0.045542816422422	0.188849864547571	-0.241158851405741	0.809432001605898	0.943049266273219	-0.150275982354478	-0.109338010171903
CLCN6	0.0223985387775289	0.0524998092358369	0.669641278683221	47.6187140820954	0.0896272951785244	0.109390274836346	0.819335131140421	0.412595234080088	0.73323999879695	0.202304442720332	0.35302840320088
KIAA2013	-0.177735280738441	0.133721333522213	0.183799547124575	19.3408684337994	-0.276294834864356	0.228508887949052	-1.20912073637135	0.226616463696591	0.568950139259877	-0.752975333186232	-0.898654389968253
PLOD1	-0.134560263148548	0.098746370029618	0.172981596791389	24.9300522328946	-0.277811127983342	0.223032103204713	-1.24561049280134	0.212907428221772	0.553178176259951	-0.546892117327038	-0.90384106180527
MFN2	-0.153255308601715	0.0695244456665423	0.0275006520635407	28.5491350150237	-0.196512408388562	0.136215673969342	-1.44265636003673	0.149117298296572	0.467249105606949	-0.636127404367766	-0.625748538645922
MIIP	0.117512830837186	0.100770361163544	0.243555913428081	17.8130319255555	0.151969843890081	0.177484289299446	0.856243921588362	0.391862872795711	0.719811846712084	0.656304470421851	0.566278953243916
VPS13D	0.0687844020578444	0.0312474947216786	0.0277163960468754	256.659755960681	0.119157058951038	0.0625925759444767	1.90369316413399	0.0569501572424213	0.296575218741513	0.423713683731277	0.454038684257324
DHRS3	0.00176718654651105	0.109410330764953	0.987113195383363	122.779984690243	0.0306446222103516	0.179224767549532	0.170984304398009	0.864236107125615	0.960466587202241	0.103826766215869	0.151270731860443
PDPN	0.723640364063395	0.149132321272108	1.22014712280326e-06	26.7504246397707	1.06713723970743	0.266554906835026	4.00344248912248	6.2427382200114e-05	0.00402695150611846	3.54947552722532	3.69672444469244
PRDM2	0.0741587096921807	0.0541934333598541	0.171184505803627	71.9884901504576	0.123049064619685	0.110027774099763	1.11834548709596	0.263419466721849	0.607147123254694	0.449366356552884	0.467351780477526
KAZN	0.270308974883785	0.147514253887221	0.0668879564821805	545.816268604568	0.381276598794944	0.22356972409049	1.70540353952677	0.0881191886682241	0.367616722569431	1.38563181048481	1.3506516268459
TMEM51-AS1	-0.455491859024234	0.14648535450549	0.00187423127170122	21.2528298755254	-0.646560412666221	0.247754630938035	-2.6096804334928	0.00906268388983851	0.106052683817259	-2.07876446019709	-2.16519449396008
TMEM51	-0.258891365391343	0.107259882967233	0.015792191515505	42.3539830614109	-0.348653625290932	0.175677658568949	-1.98462131230019	0.0471866193556339	0.26711818649316	-1.14034997355526	-1.14616675797087
CASP9	0.0846094138335633	0.0850187158472451	0.319645934898637	31.8440393607805	0.139958261070219	0.165270561077331	0.846843262090287	0.397082490888933	0.722659705640779	0.499249711272195	0.525191819397746
DNAJC16	-0.00380525890608955	0.0716833504811077	0.957664758115067	47.5692433448592	0.0195601232734958	0.129906833639234	0.150570395148083	0.880314616342243	0.966486848481426	0.0772283409417889	0.11335480535297
DDI2	0.0114564668492973	0.0699694411299695	0.869939533750508	40.244356531269	0.0276016141794102	0.126774397014151	0.217722306944431	0.82764548215815	0.950323622519796	0.150075688755435	0.140861739129234
PLEKHM2	0.120377170847744	0.0531366190130553	0.023486443508048	70.7413410440208	0.176244631027382	0.0996937327938103	1.7678606878117	0.0770841962934768	0.34380275342161	0.669976552881597	0.649313924001334
SPEN-AS1	-0.13022744287709	0.134003630736977	0.33113997634277	26.4272072549857	-0.196126126229294	0.214871207674918	-0.912761315727402	0.361368087856458	0.694427458275099	-0.526210677338672	-0.624427211805133
SPEN	-0.17457993871674	0.040797893926425	1.87616025462013e-05	184.400937039249	-0.236659500770576	0.0707462661384541	-3.34518715528281	0.000822270643424942	0.0251236460661374	-0.737914238431288	-0.7630767311891
ZBTB17	-0.0977392278322913	0.0879949903944882	0.266681883294663	16.9600850361791	-0.12532629243615	0.160465945023192	-0.781014890218836	0.434793737064559	0.7464423447223	-0.371137762312819	-0.382247451571096
FBXO42	-0.118605075621681	0.0317023568727219	0.000183138688068137	157.68224439142	-0.158902323993731	0.0743584639778135	-2.13697695585996	0.0325998659669656	0.215494539629636	-0.470734734221699	-0.497098501871341
SZRD1	0.196557474172681	0.0766904387084497	0.0103772517111682	27.443993621016	0.305255224514938	0.139491725087983	2.18833930344185	0.0286448959688559	0.205533517982033	1.03360076824282	1.09061092887499
NECAP2	-0.0191237720829959	0.116463258855361	0.869570287845349	16.3272590089314	-0.0527995024241988	0.223291139898776	-0.236460355964568	0.813075466435433	0.944175866679661	0.00410993511588516	-0.13416041979985
CROCCP3	-0.108601998486494	0.0649940940360218	0.0947311984869104	84.8235440832662	-0.12411369286468	0.110315971352815	-1.12507455940117	0.260557440807022	0.604294209199834	-0.422987995028947	-0.378099601812912
NBPF1	-0.200844914316805	0.0908340140798692	0.0270275213861338	33.1977324839559	-0.281945461376329	0.168985735622075	-1.66845716496971	0.095225008431129	0.381869264088795	-0.863282354955038	-0.917983070567134
CROCCP2	-0.168342369178959	0.0921662506532895	0.0677738180987097	49.858296581942	-0.209471361004498	0.157836963060132	-1.32713755348102	0.184463184788034	0.516848962775699	-0.708141039455404	-0.670076270354743
CROCC	-0.155688421161615	0.101404088979732	0.124703560420272	38.2532178292074	-0.219488430013211	0.179095165257434	-1.22554078831617	0.220371531814688	0.561873720442809	-0.647741149743723	-0.704340918176738
ATP13A2	0.0876651858489929	0.0957665218264716	0.359978873996284	31.4409033083073	0.179804889557931	0.166484964901681	1.08000677216778	0.280139164494864	0.624575251222617	0.513835537961463	0.661492237298208
SDHB	0.0110861773101913	0.0509346846161191	0.827698103302984	53.1212121461349	0.0228651094120966	0.0926407528094372	0.246814805781321	0.805051551559014	0.942529428328547	0.148308220824262	0.124659927240144
PADI2	0.0265886740859437	0.115074159986455	0.817270628948805	100.244075975331	0.0612073465995088	0.181740330796398	0.336784610940754	0.736279274766743	0.917235419994932	0.222304818109766	0.255814384975372
RCC2	0.0697866446578605	0.0917663601846461	0.446966657927012	25.1381843368397	0.122174683006296	0.17101869432093	0.714393730413039	0.474983747731013	0.77592311455199	0.428497593260725	0.464360847898474
ARHGEF10L	0.119272193582173	0.0598231724082745	0.0461798508505661	271.6140521129	0.205883508450724	0.105261208888457	1.95592954541206	0.0504734542898054	0.27760399859393	0.664702269718512	0.750697442061034
ALDH4A1	0.234856274915469	0.0793377956519443	0.00307432690681614	48.2554410487625	0.363048246912462	0.140490758718028	2.58414325771504	0.0097621236643032	0.110285613288615	1.21640880078597	1.28829925040871
IFFO2	0.452203665028618	0.105131735371975	1.6979511388914e-05	58.0046367834425	0.668912606951636	0.182007250430167	3.67519758345168	0.00023766541214009	0.0103483481535998	2.25385248033658	2.33454686724417
UBR4	-0.000369917410371484	0.0386221943727623	0.992358101792556	151.229345827586	0.0106971655293302	0.0754850984187922	0.141712281674221	0.887307273479577	0.967988412972292	0.0936259306251767	0.0830379406592245
EMC1-AS1	-0.291940309628807	0.0789871024279132	0.000218979540272568	32.4925526596492	-0.442569832346785	0.13721677864491	-3.22533320427285	0.00125826130795964	0.0328720766704455	-1.29809936404543	-1.46741898821381
EMC1	-0.146900437266534	0.0900099908689379	0.102669815534096	19.1211520284495	-0.219490115125564	0.165200314239337	-1.32863013085783	0.183970026271587	0.516381083679314	-0.605794299849654	-0.704346682316057
MRTO4	0.062344051884632	0.101538337433596	0.539218498547	15.3351864874128	0.193567701565463	0.205503120270763	0.941920985483944	0.346233095120919	0.681509859486458	0.392972571184153	0.708569671432707
AKR7A2	-0.0112403471536849	0.107506749141273	0.916729078739182	18.9786997158165	-0.00438594215159417	0.19018290586278	-0.0230617054235079	0.981601052200908	0.994158848177892	0.0417391395055385	0.0314442686680884
CAPZB	-0.0612699219464874	0.0390118450923822	0.116287994435592	162.197019724253	-0.0889581794688072	0.0750733932678207	-1.18494949537519	0.236037416105471	0.578233692614533	-0.197062284023759	-0.257845734692372
MICOS10	-0.174232832991021	0.0976224360228975	0.0742998982040021	32.734911500361	-0.237584151891346	0.178275452712855	-1.33268012099242	0.182636799581024	0.514158016061881	-0.73625743159733	-0.766239616957764
NBL1	-0.347290489035689	0.18011374980308	0.0538335977417698	14.1839600487594	-0.492456149359753	0.31449642343162	-1.56585612003574	0.117382304514654	0.420580404633761	-1.56229712486403	-1.63806142684521
TMCO4	-0.123413104450602	0.10389933322516	0.234906614580022	32.5969617959608	-0.164697416472894	0.16989798618682	-0.969390044987308	0.33235061738002	0.671283159533212	-0.493684442138892	-0.516921346529964
OTUD3	0.231902494143357	0.0706954230721585	0.00103695208745523	24.4663320895828	0.356320156806363	0.143154786113757	2.48905514429126	0.0128083097602888	0.128083097602888	1.20230979922349	1.26528496970448
PLA2G5	-0.0734376154347105	0.127346914813874	0.564159908032088	19.5611100787281	-0.0822493987417612	0.224825079078826	-0.365837294837217	0.71448648883962	0.908157613788544	-0.255141181117921	-0.23489750415435
CAMK2N1	-0.392413835101	0.267727325692447	0.142724034251779	31.3547209589829	-0.535493783509326	0.397163510460259	-1.34829552415014	0.177563351143546	0.507582412409744	-1.77768011221558	-1.78527708203779
PINK1	-0.0125657571048684	0.0761508751826048	0.868935065182959	22.8892779861551	-0.0192463292859028	0.146384316140481	-0.131478083126287	0.895397123190479	0.970532095979723	0.0354126859145706	-0.0193875596055019
DDOST	0.126193120767945	0.0997268451902578	0.205732391198266	13.6478990473748	0.204197121619135	0.176728276274687	1.15542982664389	0.247914453589831	0.589064583904897	0.697737274931924	0.744928943229114
HP1BP3	-0.0569712356528058	0.0600462546455809	0.342727854957408	203.583775389105	-0.0688223650526321	0.0974933331200433	-0.705918680284439	0.480238709946152	0.780238575705424	-0.176543772513549	-0.188968642103794
EIF4G3	-0.118392872422477	0.03456269228301	0.000613775479986546	391.04554010498	-0.15300775878496	0.0644775544971093	-2.37303911381781	0.0176423955388769	0.155535293997319	-0.469721844820633	-0.47693539819634
ECE1	0.0212587344973438	0.0669047920039076	0.75067756454128	189.408575097509	0.041998200864651	0.108087452514183	0.388557597461555	0.697603438913298	0.901711748525268	0.196863923072099	0.19010707947575
NBPF3	-0.192369145594255	0.0913052064538016	0.0351279520590722	22.8045573907489	-0.320607406741486	0.174053962390583	-1.84200004606636	0.0654751431369139	0.316180797495726	-0.822825772127131	-1.05023113044354
USP48	-0.0496964997210055	0.0373102638699888	0.182866985694556	98.1739113353718	-0.0326509114344164	0.0789616497740887	-0.413503409919011	0.679237824636361	0.892049172734696	-0.141819965575186	-0.0652396233299625
CDC42	0.107526646419979	0.0640663157134999	0.0932759132645004	45.043587021265	0.228042342655489	0.131128254787938	1.73907860685161	0.082020937092192	0.355208782682721	0.608638363637385	0.826494528964586
ZBTB40	-0.000932812440596987	0.0847776419661643	0.991221015239495	28.1292800224323	-0.00363200840393133	0.149978711253829	-0.0242168263320013	0.980679656594134	0.994158848177892	0.0909391171738908	0.0340231941324447
EPHB2	-0.954661806620387	0.368545954628529	0.00958793079588936	16.5054804616149	-1.02729442824766	0.448317578389045	-2.29144356092185	0.0219377725952121	0.175939926032207	-4.4614050195599	-3.46754320957786
KDM1A	-0.0423151511650326	0.0499286202906792	0.396709284357217	58.5549976736687	-0.0644151819335295	0.0984944246847897	-0.653998255634027	0.513112929444257	0.800045122718926	-0.106587274711185	-0.173893316443988
LUZP1	-0.113368496305923	0.0419237543444139	0.00684775203490265	130.06906197091	-0.133625007371571	0.0879840901687335	-1.51874057133863	0.128827810011003	0.438803981295627	-0.445739466918186	-0.410634252579457
LINC01355	0.199454777451211	0.0851612699582347	0.0191764408613243	17.0885187211894	0.296774172548723	0.157684698652068	1.88207337227791	0.0598260541758089	0.302860672679129	1.04743019114266	1.06160042105782
HNRNPR	0.126622792360067	0.0562708967219612	0.0244339740298192	66.9295898768963	0.200105052900787	0.108829840042834	1.83869656357143	0.0659598291490728	0.31720212361151	0.699788185583746	0.730931506116957
TCEA3	-0.0689981637909906	0.121871897671909	0.571289646941889	33.4149287408267	-0.0990593073520911	0.203173384152847	-0.487560453674233	0.625861212649415	0.866800049163722	-0.233950767715441	-0.292397916495714
ASAP3	0.216821539515788	0.0568150661224566	0.000135485144439093	156.984893896755	0.330861885028178	0.0934541154182759	3.54036720103045	0.000399570667604523	0.0150062653716141	1.13032530908623	1.1782017404807
ID3	0.460016262257783	0.125437873023978	0.000245140800945505	101.537186633176	0.718588501809556	0.237810831820649	3.0216811249014	0.00251375200842326	0.0509083497829904	2.29114360958388	2.50446953035737
RPL11	-0.0767160596350068	0.0956226591409104	0.422391537078898	48.4082917914961	-0.0872328187907311	0.160034180022908	-0.545088672796301	0.585692532782402	0.845254380275666	-0.270789867824424	-0.251943920903451
ELOA-AS1	-0.0793387305787037	0.0739676133967078	0.283444140990708	48.9763605635708	-0.118117845667257	0.124708917189415	-0.947148354177857	0.343563187996429	0.679879475363887	-0.283308414252163	-0.3575900503228
HMGCL	-0.0456363483673476	0.0872489496287874	0.600933195862422	35.1777402904791	-0.0520986761506455	0.147444571650845	-0.353344145310534	0.723830454006587	0.912099573254126	-0.122440030266654	-0.131763155148203
PNRC2	-0.247410428382026	0.102464450170727	0.0157525965581984	12.569206975128	-0.371399511651325	0.206983045599523	-1.79434750597844	0.0727577199921064	0.335084399098459	-1.08554910601582	-1.22397193080737
SRSF10	0.0406524564340865	0.0435982797655274	0.351113014661014	71.2022746921924	0.0578624788591739	0.0980910861388754	0.589885188724012	0.555267624624149	0.827280678260958	0.289434136295094	0.244372843039897
IFNLR1	0.277342195032329	0.139111101423607	0.0461876854531039	16.8269171200609	0.423467422314314	0.250413120354466	1.69107521888184	0.0908224374771114	0.372925136202677	1.41920281304525	1.49497065948447
GRHL3	1.30780546479313	0.291685719060816	7.33902023929924e-06	13.0244031990326	1.93298082884359	0.494072280109878	3.91234421897482	9.14045001336018e-05	0.0054397433990456	6.3378153883601	6.65845163503903
STPG1	0.0701474245938001	0.113818560029962	0.537690474309833	18.3682837515454	0.09419990351815	0.202793403212247	0.464511675557606	0.642281196471772	0.875133259543136	0.430219669905191	0.368669586689674
NIPAL3	-0.22480517913955	0.104182795201159	0.0309437256022375	27.7216245318956	-0.346805063958581	0.184143495813479	-1.88334137150227	0.0596541201526337	0.302467518483757	-0.977649614151369	-1.13984352080686
SRRM1	-0.0782504358442744	0.0588922191718372	0.183945035776367	120.160975791004	-0.103649804805843	0.101025888596594	-1.02597271101199	0.304904447231874	0.647086001944167	-0.278113760232466	-0.308100291955418
CLIC4	0.554743734520783	0.0976314951239619	1.33116067660395e-08	245.213591780756	0.736793319183503	0.164926754265007	4.46739719378467	7.91770402680801e-06	0.0010342500885018	2.74329726704393	2.56674140404013
SYF2	0.0168317602766629	0.112542004737011	0.881111922415386	14.3697829448205	0.0798375529236855	0.226392934304514	0.352650373868552	0.724350567824957	0.912099573254126	0.175733066969396	0.319541355209258
RSRP1	0.0813883895168774	0.0621160634094174	0.190106825680997	206.688519780163	0.141505743362345	0.101944591274647	1.38806523811662	0.165117180592318	0.492992724911351	0.483875101449253	0.530485177734836
TMEM50A	0.0162681479509769	0.0863690167140732	0.850597358330628	25.5984321953805	0.0238496167564743	0.15413051948786	0.154736497584781	0.877029055600663	0.965036709595338	0.173042829719732	0.128027558770278
MACO1	-0.071893907358671	0.079012456411013	0.362872090625576	42.2623400496296	-0.0725554208192584	0.139607420493454	-0.519710346074767	0.603265474744264	0.852964866583728	-0.247772745795441	-0.201738030138564
MAN1C1	0.412520100187182	0.11968067939023	0.000567185305374645	233.716600651648	0.644481085283959	0.157875629960415	4.08220752908826	4.4609933777992e-05	0.00321499177917253	2.06443468468074	2.25097576625942
ENSG00000233478	0.412801265487088	0.163341599432167	0.0114967236741576	13.0246000170602	0.69747964661144	0.286277081319788	2.43637962003782	0.0148351063794282	0.141011601770828	2.06577674433531	2.43226402906154
SELENON	0.236890190533859	0.0672670115612623	0.000428886331117003	31.5821448421814	0.36587295619327	0.137618927378408	2.65859473811504	0.00784672860434519	0.0982978098462649	1.22611709726903	1.29796152473488
MTFR1L	0.162732144238171	0.0710277381011091	0.021957228921574	24.0191725776355	0.245883885692616	0.130004425974544	1.89135011250126	0.058577623326388	0.299479532172581	0.87214552955326	0.887523776964812
PAQR7	0.113067973196587	0.0950614258482659	0.234274384585676	19.9298496789075	0.117130538350375	0.18578699448695	0.630456069725607	0.528396236210884	0.807626249583697	0.635088253087283	0.447106714973164
PAFAH2	-0.0594377321065561	0.0841014732350763	0.47972912453936	21.1542109489024	-0.123467731412503	0.150297212054465	-0.82149049689465	0.411366934909801	0.732580857158728	-0.188316866063212	-0.37589000920192
DHDDS	0.0828021536415164	0.0837740288802896	0.322957351465244	21.0081759705156	0.174225725379181	0.160512850089175	1.085431635426	0.277730527284409	0.622694014780024	0.490623287635057	0.64240800262241
HMGN2	-0.148045648033649	0.0876872998978333	0.091346698308242	38.9372029194912	-0.212014186127611	0.165335750963514	-1.28232511657081	0.199728620735078	0.53779028257706	-0.611260625769086	-0.678774324370403
ARID1A	0.0147233194971085	0.0403855148495148	0.715432923420918	301.746563478542	0.0028998849363863	0.0833594064928462	0.0347877349226948	0.972249000826838	0.991219713038094	0.165669046604041	0.0563663590564506
ZDHHC18	0.17122174653605	0.0781489379719163	0.0284541784036494	23.2882714319289	0.251324420388811	0.147647640036045	1.70219056889399	0.0887196501427761	0.369451612469471	0.912668142874027	0.906133812012621
GPN2	0.0536812930370526	0.0916874772414687	0.558224212600854	14.8938405001962	0.116355853598948	0.17945680845473	0.64837803926676	0.516740470596824	0.8011777326019	0.351623446130415	0.44445680808347
NUDC	-0.0858956702687244	0.0988286968312356	0.384772238809463	36.2520376037706	-0.138568479733488	0.187718210208445	-0.738172815411032	0.460409440040885	0.76486295847608	-0.314606032480131	-0.427544023227089
SLC9A1	0.27638985498021	0.109325897208762	0.0114672556890321	12.1570883180122	0.364410124650902	0.226193685620004	1.61105348123243	0.107168066273224	0.405520278688995	1.41465709861391	1.29295772496286
WDTC1	-0.0890898351168195	0.0556033874593998	0.109103090175807	48.3137806720063	-0.109231381177496	0.11081750687253	-0.985687047653409	0.324286707333217	0.665383092800338	-0.329852436549551	-0.32719277784125
TMEM222	0.0353504902351343	0.0794963412266743	0.65655050447208	20.7162667775961	0.0791296095200415	0.142984882905364	0.553412416139222	0.579981038839023	0.842480102289101	0.264126763984663	0.317119745516575
MAP3K6	0.104218581118642	0.147530706363012	0.479927241720569	13.8535615832213	0.184194461470901	0.265219000327157	0.694499493790756	0.487369018163043	0.784021896521521	0.592848289339154	0.676507321606446
WASF2	0.0212569983738037	0.0412546512216026	0.606369199298024	179.488957081582	0.048874455975424	0.0786131021377382	0.621708781950761	0.534133375994863	0.811056928094495	0.196855636198294	0.213628177263925
AHDC1	0.0586616561960403	0.054103576867666	0.278255172431517	131.157282704301	0.093064776377957	0.0891289690103066	1.04415856495766	0.296412033785272	0.639584091070843	0.3753957411576	0.364786741152913
FAM76A	0.0569481985736412	0.0856440472677233	0.506088528232081	19.3641736383524	0.0929368788794723	0.146179351138374	0.63577296078909	0.524924413639225	0.805855754742163	0.367217056428005	0.364349251629872
PPP1R8	-0.0904812504577335	0.0882435828737153	0.305194368504079	17.5050668692831	-0.110038913957634	0.160761470741899	-0.684485613684762	0.493668570705174	0.787044495666103	-0.336493947406017	-0.329955045555695
RPA2	-0.122579425158235	0.0887588340142352	0.167266921812925	17.5068522404405	-0.119485846996848	0.176488822504171	-0.677016511875839	0.498395478036499	0.789397059216678	-0.489705119855851	-0.362269471392742
EYA3	-0.085420069356413	0.0558227381135243	0.12596671942259	90.8441141593191	-0.104415545182102	0.0954221388441409	-1.0942486350327	0.273845946286253	0.619920931160545	-0.312335891761123	-0.310719603481851
DNAJC8	-0.052956901229764	0.100466289519793	0.598116405431131	20.2262305838248	-0.0473548681447933	0.184188271640399	-0.257100344788766	0.797101311389735	0.939087790757918	-0.15738253081371	-0.115536361610661
ATP5IF1	-0.327980347170585	0.16767275715544	0.0504564189296953	16.5505722616932	-0.485151601920114	0.262521829452134	-1.84804289583306	0.0645961376091181	0.31423273032221	-1.47012585646854	-1.61307530113313
SESN2	-0.0582693466968423	0.115211939157549	0.61302662680165	19.4687974166026	-0.0889743122714626	0.225012877539921	-0.395418756669503	0.692533868768219	0.89889193002458	-0.182739922820619	-0.257900918978403
PHACTR4	0.040509892627128	0.0444710400574033	0.362333583370362	165.607382545384	0.0742591232189751	0.0738594181128991	1.00541170126016	0.314698647756931	0.655360874663199	0.28875364999901	0.300459632894536
TRNAU1AP	-0.148365821753891	0.0519534766182357	0.00429361366017595	51.868287939267	-0.232050918299476	0.10388979388023	-2.23362574544134	0.025507708472459	0.192620352883441	-0.612788880616086	-0.747312493646808
SNHG12	0.160131861784738	0.141163096189501	0.256637356767737	12.565495364418	0.298037804448036	0.262774959131291	1.13419408543843	0.256713144443033	0.599609378504625	0.859733847982316	1.06592283332921
TAF12	-0.0783749364321987	0.0774725726991095	0.31170661387992	23.9560045832851	-0.0801210485408216	0.143464802560013	-0.558471814069559	0.576522246189726	0.840986995094387	-0.278708027078621	-0.227617213880455
GMEB1	-0.0363020845178022	0.0935735305940083	0.698051190218313	15.8788505515199	-0.0339654202091503	0.184691589574601	-0.183903448377821	0.85408919953604	0.959171794732319	-0.0778856740863131	-0.0697360663699378
YTHDF2	-0.0537948394034006	0.0569191809035341	0.344603147971377	41.6771551107647	-0.0743364498381745	0.115436352634477	-0.643960486810915	0.519601056929347	0.802396728356581	-0.161382181610717	-0.207830264507802
EPB41	-0.0960764289872672	0.0698603310437497	0.169049477002718	58.4499149859301	-0.146227802444506	0.118455062890661	-1.23445802041809	0.217032280330734	0.558505065161316	-0.363200882319752	-0.453743702496521
SRSF4	0.00532621295225441	0.0422579923365771	0.899699969431418	148.545398415317	0.00647177917838795	0.0839412895569415	0.0770988772336864	0.938544886181337	0.980343208336304	0.120814729347472	0.0685844737717576
MECR	-0.0589147332632035	0.0713502526578455	0.408967694663147	27.6491851240203	-0.0929850262512524	0.127267063156359	-0.730629150584011	0.465005701599563	0.769486869630314	-0.185820485296155	-0.271620071947472
SDC3	0.0515566398237249	0.0884239440489413	0.559851577557447	57.9614988359725	0.116000104352661	0.145046842942582	0.799742359084516	0.423860085343434	0.739897866403762	0.341482040492849	0.443239922922117
PUM1	0.0202100498265926	0.0418567263250677	0.629210227480631	204.290286398637	0.0386440903464503	0.0777850640100794	0.496806049313565	0.619325828929866	0.862467339061447	0.191858336011927	0.178633921452956
SNRNP40	0.00953038791387562	0.0771034139414765	0.901627823579428	27.8480615030817	0.0283329825399419	0.148282430422389	0.191074441248597	0.848467271631702	0.958124377409908	0.140882118881748	0.143363476841131
ZCCHC17	-0.0593718434696265	0.061410674411526	0.33364399638813	43.6105794217569	-0.264664239429641	0.16130587223671	-1.64076010228107	0.100847223296201	0.393669586643745	-0.188002366082783	-0.858870471520253
COL16A1	0.156924370956289	0.0839033656561584	0.0614423247658104	115.20619462231	0.246022036591601	0.139131669719602	1.76826769266422	0.0770161622458921	0.343792778927626	0.84442383627498	0.887996339537348
ADGRB2	0.150827096767102	0.101835054532411	0.138582027520277	24.9372235330886	0.249027471499328	0.179293191027074	1.38893992612203	0.164851018305335	0.492561375773713	0.815320295778053	0.898276808662161
SPOCD1	1.03316623016232	0.299963944855975	0.000572537114289682	18.3228702171833	1.38006241019848	0.48881065343603	2.82330673543531	0.00475310729945108	0.0743163530564559	5.02690598210488	4.76712445413507
PTP4A2	0.173209736643883	0.0767201960314585	0.023965548322707	21.7831788157152	0.315080037232694	0.185324654360924	1.70015175972792	0.0891023834743695	0.370521252410331	0.922157227474062	1.12421793980784
KPNA6	-0.00169415256338737	0.0573030240941198	0.976414136941376	86.5150508100838	0.0231826189175761	0.10389320343507	0.223138936437401	0.823427375315011	0.948748624942068	0.0873050845868605	0.125746008545557
TXLNA	0.100301868837817	0.0698409731108955	0.150960659810798	26.1870983415972	0.153696575389185	0.134058405497396	1.14648965739169	0.251592604242611	0.593914709133174	0.574153018150277	0.57218545609904
HDAC1	-0.130215222971635	0.0633614641011655	0.0398677038579303	42.0593847991848	-0.178563548079505	0.122029135039689	-1.46328618998593	0.14338908497238	0.458932905960604	-0.52615234922315	-0.564352198383008
MARCKSL1	0.0929198919205013	0.160159245957237	0.561798709991176	23.5484752852555	0.174115903289002	0.256894342128459	0.677772433002577	0.497915992351505	0.789260896280596	0.538917327988685	0.642032342313013
BSDC1	-0.0406556898723126	0.0464104365776506	0.38102830683881	61.1305346863752	0.0226338977874017	0.103523785737738	0.218634757472464	0.826934575210096	0.949938105432777	-0.0986663255399295	0.123869038719197
ZBTB8A	0.0387381128380725	0.0819800626595373	0.636547890952367	21.9128552851816	0.0540026660946019	0.15777144530748	0.342284156612475	0.732137057495513	0.91464775767456	0.280296581603782	0.231169866708012
ZBTB8OS	-0.0588612997106118	0.0543826821978557	0.279095373344705	109.672066913503	-0.0747205871110698	0.0916482814337672	-0.815297198617622	0.414902211921762	0.734679986141739	-0.185565435988301	-0.209144254494255
RBBP4	-0.117472145654764	0.0438139511127424	0.0073367765313455	74.0185655699861	-0.166019220778182	0.089858172759406	-1.847569516272	0.0646646429905825	0.314300241512366	-0.465327027080887	-0.521442744852257
SYNC	0.0888779146085708	0.0733648406251472	0.225722576935959	25.8102194533735	0.127586864732091	0.140702732599372	0.906783133312509	0.364521490954511	0.697348015223094	0.519624141109531	0.482873898035364
YARS1	0.0660072019303441	0.0728276579334283	0.364751688143757	69.6713225815199	0.10330660208034	0.13794228577606	0.748911774943696	0.453910382758039	0.760641998047066	0.410457537809201	0.399820197590237
S100PBP	0.114237230020815	0.0589785491176004	0.0527540895722794	82.5424932327161	0.182260861786776	0.108299490960396	1.68293368851961	0.0923879290829431	0.376595633008359	0.640669355770114	0.66989320003579
RNF19B	0.249763119037007	0.095523540822171	0.00893121070886244	17.1304920246291	0.396485565924677	0.167983237038797	2.3602686370016	0.0182617055147394	0.158805798097304	1.28756222576101	1.40267581695414
AK2	0.13358756880985	0.0634200144348465	0.0351700997311782	32.9088757304478	0.213324388953241	0.133883204344266	1.59336184100211	0.111079040921642	0.41206773292994	0.7330324923295	0.776149912207994
AZIN2	0.287064486110231	0.125143480174109	0.0217972273286569	26.3693261748933	0.422856144259947	0.222533633356738	1.90018981796823	0.0574082140022941	0.297543418680256	1.46560930278626	1.4928797058097
ZNF362	-0.0763550077958059	0.0619102033980581	0.217456906525002	38.4648965103083	-0.0992319210505718	0.117321138221113	-0.845814510114545	0.397656229559927	0.722730797507015	-0.269066493329915	-0.292988363420113
PHC2	0.314430432882707	0.12354594539123	0.0109262536180236	49.0717179418355	0.461162179674053	0.211231031043176	2.18321227424104	0.0290201812748078	0.206434706114801	1.59623258056863	1.62391033081383
SMIM12	0.125921945595863	0.0805321497006208	0.117906059946474	60.061611224742	0.179488837536142	0.13083019265645	1.37192213732701	0.170087678117867	0.49829443126765	0.696442900206828	0.660411141499569
ZMYM6	0.0165248545299549	0.0493941711432402	0.737964039495856	56.938770310812	0.0201408480773217	0.0938852054788567	0.214526324723841	0.830136640616399	0.951698106898258	0.17426814288186	0.115341247781118
ZMYM1	-0.0907600308726927	0.0658086838653989	0.167848582952106	33.3366283597313	-0.111231028034409	0.118732417978017	-0.936821046253797	0.348850617441589	0.684341834478056	-0.337824623515499	-0.334032822095802
SFPQ	0.0090018210660208	0.0458485264833924	0.844345397292493	299.499504461998	0.0174949169171684	0.082632931685688	0.211718458491997	0.832326686737928	0.952080690570604	0.138359160886985	0.1062905065628
KIAA0319L	-0.0734786447714015	0.0278114865507789	0.00824119548788105	223.76055616036	-0.131514223556357	0.0704111459895692	-1.86780404874875	0.0617893889218377	0.306454254500809	-0.255337022558686	-0.403414050343274
TFAP2E	-0.0071710313066218	0.0869079830876205	0.934238846060513	21.4052429197342	0.0231438127911271	0.187549109676408	0.123401347151468	0.90178929035546	0.971314995280824	0.0611628188210941	0.1256132672961
PSMB2	0.0718488140811849	0.0766259934099923	0.3484212788924	23.799254201032	0.153967685226355	0.14438655470493	1.06635749804409	0.286262066818273	0.628597663114859	0.438340750950711	0.573112821487421
AGO4	0.00403692603413044	0.0481417923880441	0.933171783795911	92.8174916788647	0.0141102931794259	0.0981948835164678	0.143696826902998	0.885739876959119	0.967473791184135	0.114660698403559	0.094712974224464
AGO1	-0.00636078748900293	0.0636907334318104	0.92044760930318	37.2669679043154	0.0670120313544285	0.125587062807927	0.533590242944982	0.593625060248058	0.84876772910137	0.0650302787756215	0.275670041222926
AGO3	0.0456868142979878	0.0247231485893782	0.0646114966037025	255.821248029329	0.0788556706472597	0.0605188124199107	1.30299434992409	0.192576690517214	0.528473323504434	0.313464159125281	0.316182703055107
ADPRS	-0.19331943735091	0.106927760367529	0.0706151664326223	12.3625289887065	-0.246599072655584	0.189869308046802	-1.29878322722279	0.194018332350095	0.530340458555714	-0.827361709624044	-0.797076290326104
TRAPPC3	-0.17745021966774	0.0983492405266788	0.0711863847895409	17.0827374165292	-0.264726206341176	0.186837528121862	-1.41687919446521	0.156518250385812	0.480216006028106	-0.751614678218486	-0.859082437155959
MAP7D1	0.116061026701706	0.10233310534463	0.256731898506589	20.3705603437725	0.202353795729436	0.187865325386059	1.07712157799	0.281425954266668	0.625324520962508	0.649374711460791	0.738623614556948
THRAP3	0.0256048583193515	0.0377649683570995	0.49776817128311	91.8301340510244	0.0543197863416401	0.083647217683406	0.649391430414739	0.516085401657444	0.801012870705112	0.217608863636322	0.232254616505835
STK40	0.321692921093544	0.0765103420102146	2.61581509476952e-05	67.2228342629555	0.432282508398934	0.136674551393449	3.16286026909654	0.0015622729755943	0.0371802023484256	1.63089792662235	1.52512377312952
OSCP1	-0.00674840139798044	0.100060579426801	0.946228912820953	16.9833868537445	0.00390918624992906	0.185543613114506	0.0210688268074017	0.983190751976833	0.99443880551421	0.0631801180731384	0.0598188014849434
ZC3H12A-DT	-0.110896332849003	0.182620378439345	0.543684622235243	25.2121795229772	-0.0907821836818136	0.299182843779365	-0.303433788298241	0.761559299338404	0.927432079954122	-0.433939323599867	-0.264084971132706
MEAF6	-0.00399503888179331	0.055815396777221	0.942939396735045	42.3646500365787	-0.0147842089684221	0.109044306898219	-0.135579833454501	0.892153448796585	0.969453505796058	0.0763224821863806	-0.00412431433037601
DNALI1	0.192521775900949	0.0899920612490317	0.0324097975037884	16.2517276119191	0.366749186591737	0.176438376080816	2.07862481359357	0.0376518484570885	0.235754732208761	1.01433755251062	1.30095878131645
C1orf122	0.160521263731817	0.0990846052568399	0.105223164788774	28.7456433088361	0.243140969779117	0.176054969152893	1.38105144631256	0.1672631429295	0.495436463609204	0.861592543357457	0.878141287166684
MTF1	-0.0916300893242828	0.0721098857082702	0.203835111540786	28.2024733301691	-0.133068905756591	0.13357144217313	-0.996237695660362	0.319134667948297	0.659212745613699	-0.341977590988317	-0.408732036874046
INPP5B	-0.0380738015800394	0.0426082909691329	0.371548096569218	81.7162230049976	-0.0356381034637929	0.0880911485658971	-0.404559414242779	0.685801396569929	0.895280239998703	-0.0863424430735692	-0.075457690388723
SF3A3	0.0975043883518389	0.0702232011190843	0.164987125812711	30.2267073094362	0.119363136115496	0.158291026605031	0.754073927471151	0.450804832053063	0.758600723825202	0.560800069916884	0.454743597187262
MIR3659HG	-0.310017140979834	0.143810783545686	0.0311047973547731	24.9976599403213	-0.463130668769541	0.24933858759161	-1.85743680207293	0.0632490346577515	0.310306296795072	-1.38438378835649	-1.53774992217649
RRAGC	0.118976465238949	0.0805878024792008	0.139847750356686	19.3003769521222	0.190882739803356	0.16278915995708	1.17257647778073	0.240965686746275	0.581985050588886	0.663290697670733	0.699385421118161
RRAGC-DT	0.30068931120529	0.0525014824489405	1.02069451943633e-08	259.102051879281	0.415569184054464	0.0947690168728609	4.38507433934846	1.15946175094197e-05	0.00126610360216474	1.53064338795514	1.46795373945002
RHBDL2	0.384951010274687	0.103179614442972	0.000190810262103765	17.2422724927409	0.568616254075974	0.19718772000272	2.88362913303188	0.00393121430266747	0.0657299031406002	1.93284176301836	1.9914705436084
AKIRIN1	0.206858192520822	0.0696429258958361	0.00297539518672127	47.0523726970112	0.307489829267721	0.122141425449657	2.51749009916753	0.0118194291389596	0.12253277232354	1.08276821000297	1.0982546762435
MACF1	0.141745313874759	0.0489913573437923	0.00381251189122263	3636.31526232587	0.207456970994527	0.0830524914504522	2.49790183739753	0.0124930782957681	0.126320734120042	0.771971083000265	0.756079669125422
PPIEL	0.0357345413192022	0.103432181294682	0.729727792740255	33.8294123116521	0.0615346551136347	0.177880984675668	0.345931608293215	0.729394113497604	0.913333462367655	0.265959918592977	0.256933985025637
PABPC4	0.0928356634462704	0.0794126781840998	0.242392253542671	24.6598218224859	0.13099563395649	0.14655667587431	0.893822360359994	0.371416943437285	0.704283625280282	0.538515288202592	0.494534023055856
PPIE	-0.00766812076878973	0.058364692075564	0.895472438721872	48.7880865431898	-0.00308158654646601	0.121431005730654	-0.0253772628162305	0.979754046910896	0.993950559616642	0.05879010884547	0.0359059815109856
TRIT1	0.105646252126418	0.0944480837645059	0.263326072415714	28.1163951221195	0.203738836781531	0.165234298148843	1.23302994029728	0.217564593955309	0.559298894669861	0.599662855931023	0.743361322146637
MFSD2A	0.657312049136726	0.193757010832394	0.000692691667878905	13.0991267135676	0.987816409022951	0.345540773005897	2.85875498983761	0.00425307137394683	0.0687996839903164	3.23287687352125	3.42539753998732
CAP1	-0.0232987761986118	0.0823619430005683	0.777266687823651	26.8450734031634	0.0264885233785369	0.178295226614653	0.148565521811675	0.881896480631569	0.966486848481426	-0.0158182159863144	0.137054271670175
PPT1	0.0355811746986534	0.0888187354329005	0.688711418254889	16.4230264980844	0.101176949921734	0.171239528620434	0.5908504346914	0.554620638723187	0.827024211566396	0.265227868251541	0.392535453805951
RLF	-0.0272777915869877	0.0675717299684756	0.686443307149247	118.98862835386	-0.0278648978990066	0.11839553530977	-0.235354296309408	0.813933756046304	0.944647684438458	-0.0348108726883626	-0.0488684604559244
ZMPSTE24	-0.0482375708509223	0.0824685946521941	0.558601179958073	33.2460876001131	-0.0615476228069488	0.15075914265318	-0.408251345316672	0.68308915577645	0.893737533224477	-0.134856198794302	-0.164084468816447
COL9A2	-0.189279158674036	0.134832427612773	0.160375328299291	27.2287219095754	-0.266893172076783	0.223573282378213	-1.19376147828472	0.232571284222281	0.575507913834438	-0.808076630678475	-0.866494816736085
SMAP2	-0.185648389941926	0.147370968153238	0.207764917681002	15.4823004961214	-0.235833691587268	0.256954334784488	-0.91780390389236	0.358721538074566	0.69157472428393	-0.790746226705938	-0.760251946732727
EXO5-DT	0.181749703863081	0.0962185478868163	0.0589017630368292	32.8756619324729	0.280966795241861	0.156061617574657	1.80035808681434	0.0718041144240467	0.333490220325017	0.962920242896122	1.00752929347171
ZNF684	0.018012913073752	0.0931434976598417	0.846654453948995	16.4863239324077	-0.0236446894628771	0.172140376277695	-0.137357022066303	0.890748600410879	0.968948070722776	0.181370951571027	-0.0344327052790743
NFYC	-0.164555229750339	0.0582179985690554	0.00470545531803821	92.3746458266036	-0.236867010620399	0.100498538032723	-2.35691996378368	0.0184272180170159	0.159275788484546	-0.690064246070612	-0.763786544800007
SCMH1	0.0709074102483024	0.0476731799177274	0.136918485464569	282.658072987389	0.115004159919941	0.0829134927313851	1.38703793714878	0.165430194995556	0.493168050488727	0.433847237337227	0.439833169388947
HIVEP3	-0.0142183002976765	0.0693138830928885	0.837471195473418	182.50452154134	-0.0171600341962043	0.118862036773239	-0.144369343333243	0.885208823651678	0.967473791184135	0.0275247582533708	-0.0122511241432823
FOXJ3	0.134573439477744	0.045062136006173	0.00282285674082963	173.18275009471	0.220197177162973	0.0903984750563527	2.43585057187863	0.0148568204353763	0.141011601770828	0.737738255268402	0.799659151023939
CCDC30	-0.059551186293125	0.0527867083642773	0.259257685831625	125.984071479999	-0.0885204661981932	0.107565459284719	-0.822945086525269	0.410539221749751	0.731784805465376	-0.188858406169643	-0.256348481249119
PPIH	-0.105412754622153	0.108828182112225	0.332736651397019	12.3663051495174	-0.166263608633628	0.182764132084237	-0.909716839609403	0.362971861040888	0.696245256365205	-0.407765079824474	-0.522278704332176
YBX1	0.144889049221081	0.0661504333919814	0.0285027553162581	28.5167694637117	0.233682508405711	0.147051941238224	1.58911542709352	0.112034335472079	0.413841924949884	0.786976776712641	0.845787427208667
P3H1	0.0164496623451349	0.100690561707828	0.870228331830782	13.6992560030405	0.0463539491751161	0.182498638821846	0.253996136488265	0.799498542884384	0.940216044692979	0.173909235158825	0.205006465886039
ERMAP	0.175074213991498	0.0699469558676196	0.012316055043181	29.1718689581459	0.250981412069453	0.130675100459289	1.92065214556805	0.0547755764201081	0.290123026749267	0.931056760332226	0.904960508798619
SLC2A1	-0.0357639858464317	0.135308671727693	0.791537918735827	24.8650465254274	-0.0261826732685616	0.221664275055979	-0.118118597423737	0.905973687993315	0.972813916926648	-0.0753172187425557	-0.0431141989579206
SLC2A1-DT	-0.241591862515928	0.116238172815839	0.037670597700822	32.0645391081298	-0.346943981154774	0.196240148239912	-1.76795617138762	0.0770682310704913	0.34380275342161	-1.05777589751909	-1.14031870459564
ELOVL1	-0.0054049558906787	0.118058391652912	0.963483961099301	12.1125654204085	0.00698023100339194	0.225276610116256	0.0309851564252043	0.975281377446397	0.992324287418029	0.0695926590732639	0.0703236973613184
SZT2	0.0134264846035381	0.0537431625966269	0.80272126070143	48.1931326110349	0.036593660796216	0.103133686181962	0.354817733670964	0.722726142135242	0.912099573254126	0.159478987624935	0.171620168591567
PTPRF	-0.138907447593474	0.0941134438737225	0.139955289698425	124.975365772252	-0.169655717254449	0.150344295694335	-1.12844798315046	0.259130773068905	0.602965170022279	-0.567642120462023	-0.533881839657018
ST3GAL3	-0.0887459425509195	0.0321517921657725	0.0057762873625203	192.71744058775	-0.126618538672933	0.0610337727509538	-2.07456516230113	0.0380268536637215	0.237100609060794	-0.328210966786553	-0.386667742792426
IPO13	0.027753326552286	0.0965708280164559	0.773815015135419	14.1482616351839	-0.00894594864169498	0.194517110937541	-0.0459905485876125	0.963317783074361	0.988802879616497	0.227863943247873	0.0158461913948448
ATP6V0B	-0.0713662468565152	0.182406533257421	0.69561370640076	18.2990064496259	-0.0724175490630726	0.320072694217873	-0.226253442956237	0.821004306617888	0.948010497696898	-0.245254113974627	-0.201266422409177
B4GALT2	0.132390687559286	0.0918640202060665	0.149539682136166	16.6170787389317	0.171222328533356	0.19035259700082	0.899500880109441	0.36838592723164	0.701027746529493	0.727319532592905	0.632134504945356
CCDC24	-0.00349244493273221	0.0816852393029658	0.96589690889442	35.0623015220635	0.0139890690096222	0.140636904857204	0.0994694033107881	0.920765580016822	0.975707731006186	0.0787214662071336	0.0942983116637663
DMAP1	0.0371758945564437	0.100187047600087	0.710589210104826	17.8150605532461	0.0790681877376407	0.186766679198055	0.423352752627751	0.672037911178063	0.888286892462782	0.27283979327285	0.316909644563818
ERI3	0.0363819545264223	0.0560388045426397	0.516191090628608	232.74480113302	0.0571645988237243	0.0936374015976186	0.610488948309071	0.541537962160496	0.816722716781236	0.269050154641076	0.241985656367241
RNF220	-0.210891737571208	0.22915845674733	0.357422370069511	86.1724595868887	-0.317938035748845	0.3701389048386	-0.858969515478203	0.390357334856183	0.719174978778281	-0.911237903348862	-1.04110021032214
TMEM53	0.00121551894586813	0.100562174494594	0.990356014179759	15.8859805962319	0.0249855755643142	0.188470664562035	0.132570103800373	0.894533377395841	0.970446874884079	0.101193543589171	0.131913249131108
ARMH1	-0.0620067844602263	0.053441155087781	0.245934207472391	206.290439531067	-0.0826092994921393	0.0784564068167183	-1.05293248625472	0.292371935824537	0.635062716559222	-0.200579479961462	-0.236128590059005
RPS8	0.0488685342543404	0.193925782545534	0.801044104752556	25.9712576436899	0.126691078150822	0.316815356795338	0.399889321756156	0.689238037568465	0.896953610534304	0.328651161173474	0.479809747064241
PLK3	0.616141039286757	0.13280852912214	3.49560318734776e-06	13.1515048083187	0.842924901755438	0.28969619905569	2.90968574839119	0.00361792329144079	0.0635446759773698	3.03635919770591	2.92977786674746
PTCH2	-0.22262238963179	0.154044825501505	0.148407535472371	46.8805250347988	-0.343128929253219	0.239814255577378	-1.43081122691018	0.152484324587982	0.473680497010823	-0.967230712054422	-1.1272688384406
EIF2B3	-0.0632903072394442	0.0607596671588634	0.297573978675316	71.6781337583559	-0.0820194569763548	0.101213917732731	-0.810357496416042	0.417734738791905	0.735687260883686	-0.206705997487923	-0.234110959347245
ZSWIM5	-0.108855250205705	0.0499244912412327	0.0292279880666411	226.523590832858	-0.15145217616205	0.0847670526604166	-1.78668682475937	0.0739881197136907	0.337560476794863	-0.424196817436679	-0.471614331656251
MUTYH	0.150878862901163	0.0715529346916921	0.0349762919777988	25.713923177686	0.215864281028105	0.13182729515409	1.63747788935354	0.101530655191552	0.395598563292961	0.815567386155207	0.784837933362225
PRDX1	-0.119379198276934	0.108550543547792	0.271438099901319	67.9521890226224	-0.122681949233059	0.174840515225235	-0.701679179308161	0.482879260320777	0.781491136805346	-0.474429780458376	-0.373202142160171
AKR1A1	0.00270851177223609	0.0998133123006787	0.978351439435718	13.7045748342933	0.0116787638826635	0.188128795371647	0.0620785555958736	0.950500274210263	0.985029769221509	0.108319904621266	0.0863956216186309
NASP	-0.0138250029455755	0.048081244263315	0.773703305779689	136.30701645494	-0.00317114797607546	0.0899420817226301	-0.0352576671046472	0.971874279083061	0.991031051563035	0.0294020471957808	0.03559962534619
GPBP1L1	-0.0835968020807856	0.045616520761747	0.0668621886551112	138.027704533519	-0.111345773221934	0.083077588476826	-1.34026246143379	0.180160031067407	0.51222963586572	-0.303633063030369	-0.334425322480534
TMEM69	-0.125473144969004	0.104998956636588	0.232089293299028	13.1208571861947	-0.223301980616184	0.190533335740897	-1.17198378828494	0.241203564985691	0.581985050588886	-0.503517438128959	-0.717385648950636
IPP	0.0880816673759045	0.0755990259657528	0.243971866433043	23.3637623352197	0.152291081660568	0.144046865735072	1.05723287267255	0.290405320633992	0.633525413446695	0.515823489726235	0.567377787549968
MAST2	0.0830113581561212	0.0458971900322384	0.0705074093327712	85.6109916597967	0.130824870424138	0.0906714020963238	1.44284600656288	0.14906385586061	0.467221743774259	0.491621863699381	0.493949904858028
PIK3R3	-0.0384041746501199	0.191036344777527	0.84067455037552	24.2876338588358	-0.0560862372603053	0.325367784347694	-0.172377967206399	0.863140392520435	0.960001574021639	-0.0879193815096385	-0.145403110805125
POMGNT1	0.158035294954303	0.0700109065170576	0.0239896246435848	30.5933537633225	0.240864426337957	0.137544129269054	1.75117925874389	0.0799150370330074	0.350005086753951	0.849726504411925	0.870354083225593
LRRC41	0.0609776904475347	0.0502146357565568	0.224617539494775	51.416171147718	0.107448832427074	0.0954833785229408	1.12531452163958	0.260455778272611	0.604294209199834	0.386450647750151	0.413989218878298
UQCRH	-0.109632917841982	0.0874948567638296	0.210197960612605	40.4041170504637	-0.127727292686647	0.164488250199456	-0.776513170586754	0.437446047365271	0.748390076960143	-0.427908784595003	-0.390460375724083
NSUN4	-0.0958240712848447	0.0768967410113087	0.212713162176314	24.5311856033067	-0.162795673277679	0.151810616992922	-1.07236026374407	0.283558248494982	0.626914532121069	-0.36199632723755	-0.51041619409713
MKNK1	0.113704874135886	0.0412034263736493	0.0057872607640961	92.9348243128914	0.187431379253378	0.0875822378793942	2.14006154434512	0.0323497933589642	0.21461852435754	0.638128311924115	0.687579607097226
ATPAF1	-0.0314936547114192	0.0467496745943052	0.500523839868755	66.7180384550213	-0.030201651776507	0.0866004589149463	-0.34874701768231	0.72727924266185	0.913195138294766	-0.0549340522214366	-0.0568616217878058
EFCAB14	-0.0142996304580881	0.0623465762999706	0.818591370153998	49.3859880934283	-0.003401126681572	0.118313897102622	-0.0287466372494009	0.977066660574575	0.992879591418678	0.0271365527136955	0.0348129541808478
CMPK1	0.180490953085958	0.0948559737064684	0.0570680146869029	30.3956063426256	0.279192850178172	0.179003897741239	1.55970263050787	0.118830170240356	0.423958784230701	0.956911967217377	1.0014612906647
SPATA6	-0.131276837221804	0.0485710226617484	0.00687620349511795	280.406129244573	-0.182668175531109	0.08686925238015	-2.10279437805832	0.0354837476852522	0.227348352735061	-0.531219651818252	-0.578392594226081
AGBL4	0.00235942336833709	0.0773206653779529	0.97565650329984	371.00810158418	0.00332013064976414	0.134144266927182	0.0247504476025532	0.980254016020011	0.993950559616642	0.106653634057626	0.0578038625173004
FAF1	-0.146188994957824	0.0203857513629989	7.43779829310120e-13	397.138074359032	-0.221278045742805	0.0459660764269673	-4.81394243196676	1.47981453236759e-06	0.000286371515985949	-0.602398439765241	-0.710462524472742
EPS15	-0.122173412311841	0.0236624890121769	2.42804695204576e-07	336.451664529425	-0.216190624516039	0.0493091825037029	-4.38438873935506	1.16311909863938e-05	0.00126610360216474	-0.487767137250727	-0.693060358579139
OSBPL9	0.0401238778270156	0.0474933332046456	0.398204761081257	222.416563336543	0.0708111566254249	0.082279045487458	0.860621999269776	0.389446265515988	0.718435438293002	0.28691112217118	0.288665428329584
NRDC	0.11823408190288	0.0282939057082543	2.93073619295645e-05	177.492649812281	0.178602204510746	0.0586759669164594	3.04387322266088	0.00233553539980353	0.0484252875554501	0.659747149715508	0.657378301420688
TXNDC12	0.0840238335478538	0.084779478435577	0.321643131355877	19.9172769101369	0.107186962431524	0.166195121312194	0.644946503755519	0.518961853979382	0.802253128971745	0.496454616442842	0.413093459533436
BTF3L4	0.101376066769492	0.0907942727887212	0.264188092558018	33.1791113754226	0.155627150165671	0.164136972351302	0.948154141850399	0.343050988870931	0.679671764975257	0.579280385238617	0.57878923059164
ZFYVE9	-0.143937074475356	0.0362080779502563	7.02979176968362e-05	130.039530708565	-0.194754571586873	0.0633470760180505	-3.07440506853668	0.00210922836270996	0.0447996674599981	-0.591649561344524	-0.619735636180535
CC2D1B	0.0289611979733588	0.121901774435239	0.812208299615724	13.4181408617123	0.0636113457555186	0.221981961111481	0.286560878357015	0.774448573147482	0.931803888875681	0.233629361322824	0.264037567262866
PRPF38A	0.110620963989426	0.0716754102507264	0.122743443663487	28.9107626609917	0.19626534162146	0.142405298649106	1.3782165655582	0.16813643416912	0.496250556094667	0.623408176163195	0.7177972894504
TUT4	-0.034064198050409	0.0305333477774674	0.264576628472568	316.453207340327	-0.0282863599957824	0.0653858439230589	-0.43260678915558	0.665300456372632	0.884972722283553	-0.0672037828984766	-0.0503101247095879
ZYG11B	-0.027410116920627	0.0468279946576382	0.558321729181758	64.6321176465452	-0.0427354651683965	0.0975010922629492	-0.438307553038933	0.661163351419379	0.882708979507866	-0.0354424886509791	-0.0997351111654025
ECHDC2	-0.153487546448207	0.0624897638139557	0.0140413807384115	363.157536269527	-0.200152408399532	0.0996469245379936	-2.00861601426763	0.0445778716516675	0.258225476031001	-0.637235923250233	-0.638199617732973
SCP2	-0.0876253022801732	0.0532331840743857	0.099750295624982	116.556058976672	-0.0836467291140228	0.0983816183596804	-0.85022721224419	0.395198775304448	0.721745404042553	-0.322861920886667	-0.239677248913509
CZIB	-0.148919283714079	0.0962030646155432	0.1216299555909	23.2704412288616	-0.1769148224849	0.172913337731746	-1.0231415621585	0.306240918268725	0.647420055085826	-0.61543066808899	-0.558712524561741
MAGOH	-0.0109642335342102	0.077083050153954	0.886891047435299	21.2714053553893	-0.0236955078042921	0.137490722331765	-0.172342594485138	0.863168199736323	0.960001574021639	0.0430570864531083	-0.0346065358247127
LRP8	0.0360999436126663	0.129008697787745	0.779611266322924	40.8774639457008	0.0667294112888243	0.220126474440313	0.303141234867312	0.761782230784282	0.927487395047855	0.267704058698134	0.274703303646602
NDC1	-0.00328035241604308	0.109131708984014	0.976020274158299	17.5835953735578	0.00211177451445828	0.195975967021294	0.0107756810518957	0.991402416842039	0.997039655310264	0.0797338272978491	0.0536705279676642
YIPF1	0.0950488200270671	0.070566248598527	0.177998109929242	27.3620955419939	0.137752711580657	0.141526094552878	0.973337899387791	0.330385392131495	0.668964802901399	0.549079138568626	0.517647459221322
IFT25	-0.00621850073200749	0.0649415839877709	0.923714921120803	32.7280514704611	-0.0218792784719236	0.121456600486742	-0.180140711861205	0.857042101926379	0.959494649162299	0.0657094426553986	-0.0283938943441106
TMEM59	-0.075637837713895	0.0668463750575945	0.257837376457247	55.9107589412218	-0.112858946940073	0.126040850219949	-0.89541562710127	0.3705649500239	0.703433919663897	-0.265643293409024	-0.33960132401356
TCEANC2	0.00820371953356063	0.0878883160672742	0.92563142963801	19.3448955315914	0.0106200062252605	0.166794699572249	0.0636711253564764	0.949232096707615	0.984606391856147	0.134549658550382	0.0827740075289007
SSBP3	-0.17140439257172	0.0827300318614141	0.0382792335723615	123.901937442291	-0.24955827693864	0.134732228960564	-1.85225375445756	0.063989393048558	0.312763871542297	-0.722756705251076	-0.80719862176897
ACOT11	-0.122847909074761	0.0798561841038529	0.123959546687974	448.141703401068	-0.150562965178972	0.132327770416117	-1.13780323438923	0.255202654106635	0.597818367050962	-0.49098664866609	-0.468572673348007
MROH7	-0.0322049537944255	0.082531612511404	0.696378640220668	332.126824071288	-0.019545012833198	0.136296114542875	-0.143401100601805	0.885973413804266	0.967473791184135	-0.0583292286601824	-0.0204092443467561
TTC4	-0.00892329162688347	0.102538681146591	0.930652703147237	49.8321362648717	-0.013331562567631	0.173683652982931	-0.0767577278498465	0.93881627976834	0.980343208336304	0.0527989208546339	0.000844645880410526
TTC22	-1.50886818792496	0.513838052409396	0.003319747564366	14.4143187131	-1.37483936346633	1.14166884586054	-1.20423655988443	0.228498158970731	0.571623712521201	-7.10674576716091	-4.65636449025666
USP24	-0.0554737958384891	0.0411330773585684	0.177451982431024	182.737376730562	-0.0740220210552124	0.0821022354642801	-0.901583503014566	0.367278157652993	0.700317325314745	-0.169396185095722	-0.206754721202278
ENSG00000234810	0.00379147329362755	0.200004106476683	0.984875426427896	26.5960812265045	0.0420809400651609	0.278655638905313	0.151014134257157	0.879964566243556	0.966486848481426	0.11348910212108	0.190390099345543
ENSG00000260971	0.0805251439403978	0.127752491467723	0.528484249355639	93.8796239661824	0.117655043090531	0.203212143346021	0.578976438874486	0.562605071171063	0.831926276176257	0.479754653226927	0.448900849583473
PLPP3	0.0742973442637058	0.056331248718787	0.187190317201818	704.346729657494	0.112223503274508	0.102141553199973	1.09870566638826	0.271896470180385	0.617543602126718	0.450028087802204	0.430321582657661
PRKAA2	0.0767670918038481	0.0833669909785167	0.357137526598733	45.2652765501107	0.120524897092591	0.147343651054882	0.817985004645352	0.413365749784009	0.733829320314663	0.461816699454142	0.458717547122004
FYB2	0.393874347111425	0.236436667504469	0.0957379654364372	41.7267557626096	0.651375799510135	0.350383416393257	1.85903718336674	0.0630218680422928	0.309482387707688	1.97543468026921	2.27456000577976
DAB1	-0.442101124719527	0.465027441807351	0.341757195089489	61.4545963203849	-0.275696275966426	0.619423023027867	-0.44508561309001	0.656257885369989	0.880986702227222	-2.01484773839184	-0.896606943772117
OMA1	0.0492148966197144	0.144211403981415	0.732901004733568	16.1679644959226	0.101619156665986	0.258374101215301	0.393302409908751	0.694096138517161	0.899355814941641	0.330304419796016	0.394048077742465
MYSM1	-0.0657884049807668	0.0556010059540724	0.236720666542431	70.4720242385912	-0.0750791632786847	0.102597448852862	-0.731783919757675	0.464300465333171	0.768610517665399	-0.218629930465842	-0.210370809496522
JUN	0.36284925441878	0.169327923677524	0.0321228143756971	174.470210286738	0.575792858406279	0.277627285532417	2.07397791359757	0.0380813621229124	0.237298887408726	1.8273455483744	2.01601902377977
LINC01135	-0.257557626585187	0.0900809928960436	0.00424739882898764	52.2968959694763	-0.397490042177909	0.1594847309166	-2.49233917186573	0.0126904788437486	0.127514907612667	-1.13398376463093	-1.31321788081578
FGGY	0.0257073109214116	0.0458030093076085	0.574621586699825	210.859654251139	0.0215493002683771	0.0886487364369472	0.243086378153899	0.807938483435658	0.943049266273219	0.218097890923033	0.120159036124061
CYP2J2	-0.0712177892859757	0.103185636918522	0.490074135047422	41.6961563837666	-0.100556600301875	0.173397290818082	-0.579920250353697	0.561968399003402	0.831869689401953	-0.244545495535926	-0.297519595857818
C1orf87	0.315820092597897	0.195854058861223	0.106847159947099	14.1083158961317	0.377920115290011	0.316206664439252	1.195168090338	0.232021363066412	0.574879052820227	1.60286571146337	1.33917035172273
LINC01748	0.0704247913000641	0.064338425676284	0.27369225243847	450.038234582115	0.119148876249371	0.107497456996215	1.10838785938504	0.267694345834394	0.611444803072014	0.431543598093063	0.454010694294331
NFIA	-0.0241559977615914	0.0462922696135747	0.601799188469746	2427.96059769468	-0.0169420640704744	0.0798237482001711	-0.212243404406285	0.831917146190373	0.9518520922359	-0.0199099103564411	-0.011505529839464
NFIA-AS2	0.261733139659688	0.119226489996001	0.0281449553402753	52.7562063001849	0.467968822389448	0.21465708509229	2.18007629325745	0.0292518067219437	0.207241613724957	1.34469758971742	1.64719331062463
TM2D1	0.0477360117123178	0.0544294896641552	0.380473173645329	75.2712450690997	0.0982579240415223	0.101206569516498	0.970865078333726	0.33161547016233	0.670286588625985	0.323245398755263	0.382550557657013
PATJ	-0.0428878981453681	0.0625266484170897	0.492767395519865	125.930852070614	-0.074936296856833	0.105685030173379	-0.709053086647166	0.478291533974126	0.778527496889348	-0.10932111354137	-0.209882116883335
DOCK7	-0.132425110527574	0.0383647768094823	0.000556990841038896	757.636668361967	-0.190129404148122	0.0706731477838668	-2.69026370142133	0.00713955774435164	0.0931440429818659	-0.536700595862933	-0.603914667664825
DOCK7-DT	-0.145773188817005	0.0757159926320908	0.0541964810401802	93.3694430992187	-0.205273979995957	0.128978083629913	-1.59154155666451	0.111487750836658	0.412552052494005	-0.600413711756839	-0.655718599272784
ATG4C	-0.198023169034444	0.0765603837192896	0.00969571385301035	86.5896372421504	-0.270180505669463	0.142647037630443	-1.89404918712312	0.058218481378054	0.298678804203272	-0.849813585870841	-0.877739555863732
ALG6	-0.220861548200469	0.14434548865027	0.125994522648722	20.5773766492567	-0.313245659214278	0.237847854238999	-1.31700014791605	0.187838574981921	0.521081260568377	-0.958825854684552	-1.02504934461828
ITGB3BP	-0.399504291528418	0.128505225048502	0.00187812975553082	79.630852717295	-0.576359623565036	0.213714435220174	-2.69686800974045	0.0069995008123654	0.092354524607599	-1.81152431527651	-1.92506384164192
EFCAB7	-0.0868853871992099	0.10066715645825	0.388084866541242	35.6968503027687	-0.0529897433874238	0.189536657044077	-0.279575171440852	0.779803458081359	0.933686962172765	-0.3193301544194	-0.134811163006327
PGM1	0.0921222630386397	0.0469611840528109	0.0498011223489844	81.4647472354069	0.115462889797563	0.0912963202540248	1.26470474906652	0.205977186920189	0.544238079220221	0.535110081710349	0.441402312786928
ROR1	-0.117368895244049	0.0706630127436862	0.0967201798706165	140.36356174107	-0.154120100343711	0.120003351787091	-1.28429829707714	0.199037602457756	0.53689802418264	-0.464834191689803	-0.480740302778231
RAVER2	-0.00754963484071486	0.0391946494816976	0.847257350698605	170.014933818474	-0.0257866555831639	0.0766450462921423	-0.336442559964995	0.736537159848967	0.917270089431737	0.0593556664863184	-0.0417595705222343
JAK1	0.0639325733791026	0.0372194781784576	0.0858480362811392	437.618497379463	0.0877916956893346	0.0662098477557342	1.32596129828332	0.184852517045462	0.517606860430086	0.400554910145808	0.346749503656051
AK4	-0.130996355661958	0.0678312562322078	0.0534571692829116	94.8299396327851	-0.160447667345439	0.121416979598842	-1.32145988045126	0.186348071246482	0.519705723118692	-0.529880855795252	-0.502384543692985
DNAJC6	-0.158694181669803	0.277364757480295	0.567220514933532	62.239630775217	-0.202596580504593	0.44824441943533	-0.451977920349373	0.651284888784834	0.87943236694683	-0.662088261249588	-0.646560216659007
LEPROT	-0.0477008295103796	0.0768344510274585	0.534714074781739	48.9865619728396	-0.0250576966406621	0.139571706794313	-0.179532780791952	0.857519380106333	0.959494649162299	-0.132294222269028	-0.0392660745285667
LEPR	-0.265648457753874	0.12259836933175	0.0302486694816336	84.3792368938886	-0.379277541421713	0.204231622151993	-1.85709508363718	0.0632976275552744	0.310398971352706	-1.17260296154834	-1.25091972515507
PDE4B	0.346442901010419	0.0513061326662696	1.45353433722532e-11	1219.97352568739	0.483603816847383	0.0902677305418567	5.35743852143417	8.44100756485703e-08	4.71882201084607e-05	1.74903465796474	1.70067478093635
SGIP1	0.031145785446787	0.0606186597901645	0.607392773253282	708.689455931546	0.0504680702363944	0.103635553301575	0.486976415222434	0.626275044691349	0.866800049163722	0.244056845478735	0.219079335818266
DNAI4	0.0366660188875297	0.0662495698553641	0.579953299944899	69.5331099986769	0.106408516640725	0.122310130909072	0.869989393763554	0.384306200424217	0.714717884754061	0.27040605210947	0.410430687534258
MIER1	0.0480009618444146	0.0519191239100976	0.355208693257483	91.5949238364901	0.0800057589582717	0.0977006502775934	0.818886657672739	0.412851082929412	0.733349280403256	0.324510060087506	0.320116725163444
SLC35D1	-0.0749769957234951	0.0552449041395735	0.174725652835987	57.6274886413026	-0.0742982828748902	0.100855067589415	-0.736683685319229	0.461314730453758	0.765675356364541	-0.262488959024032	-0.207699709596556
SERBP1	0.241328801718513	0.0590328562675771	4.35029216956768e-05	40.812938598593	0.342740264383121	0.118912276086618	2.88229504692571	0.0039478987294303	0.0659034212820233	1.24730349898798	1.21883323507649
GADD45A	0.380039219501863	0.203324145366734	0.0616047577229423	29.4088747618936	0.585828788212263	0.318288978557457	1.84055631102071	0.0656866050718831	0.316762816336492	1.90939677805724	2.05034818733742
GNG12	0.081910373842636	0.0441108264432706	0.0633222205336303	171.748687066463	0.159406486594525	0.0871768969029523	1.8285404993479	0.067468473289586	0.321938605422911	0.486366639715716	0.591716927468126
GNG12-AS1	0.179552649370035	0.0672333432181098	0.00757182199433188	84.1095350382574	0.284658236329581	0.128201819484799	2.22039154727701	0.02639220033666	0.197036142039586	0.952433251098093	1.02015633324914
WLS	0.0254532696945342	0.0513838759882296	0.620349418919205	393.676192508009	0.0533041374710205	0.0938449096852786	0.568002437743112	0.570033312660289	0.837812674725741	0.21688530003325	0.228780461457855
LRRC7-AS1	0.238344199995877	0.126791129612817	0.0601329377042912	26.6692714584809	0.406874336702526	0.216504349662524	1.87928943384621	0.0602049836496305	0.303505719035794	1.23305738270606	1.43821191755371
LRRC40	0.146717094067222	0.0624492393957038	0.0188046235578388	35.1888259992453	0.208530482966004	0.123496061265592	1.68855978748614	0.0913038223667252	0.373703699424214	0.795702409767523	0.759751752207144
SRSF11	-0.0158126177028851	0.0497519514972749	0.750614579782694	224.309512087388	-0.0208834987851953	0.0931083906293297	-0.224292339756293	0.822529836371969	0.948619003430866	0.0199147542207932	-0.024987704345383
ANKRD13C	0.011247253847169	0.0408211657514421	0.782912881055487	87.0447850319044	0.0191902787326585	0.0802148819295792	0.239235890785274	0.810922673720463	0.943563293662047	0.149077072178421	0.112089705459013
HHLA3	0.00617296453553639	0.0825399782854954	0.940383730553095	20.554781898213	0.00449525773431619	0.162960770340304	0.0275849072444181	0.977993219359878	0.993393190349021	0.124856448356695	0.0618235329082342
CTH	0.0418019979767211	0.139198714733019	0.76394491448862	28.1304572055861	0.104814638306245	0.232380646968508	0.451047192068666	0.651955536645656	0.879655953253338	0.294921133894496	0.404978625683177
ZRANB2	0.0903427909619825	0.0288694680310467	0.00175190991418163	227.176351740556	0.157151997603531	0.0619485900279983	2.53681314671576	0.0111866644472804	0.118560490338824	0.526616296448406	0.584005163555171
ZRANB2-DT	-0.0350507555771601	0.0639831070294875	0.583820549953672	142.535080288913	-0.0300568397323873	0.116615650419253	-0.257742761150221	0.796605442114048	0.938835434360728	-0.071912824355603	-0.0563662739282844
NEGR1	-0.311410484086448	0.189278185145912	0.0999176673139412	78.8812849411302	-0.490816467209701	0.308023906315267	-1.59343627928458	0.11106235244059	0.41206773292994	-1.3910345008341	-1.63245268726652
ENSG00000286863	-0.244587487777808	0.131187917983217	0.0622647683141469	70.6985082088657	-0.366191521946654	0.222130785033407	-1.64854016921419	0.0992418748170127	0.389473684977957	-1.07207463141519	-1.2061573452299
FPGT	-0.1199569172365	0.0779395207326997	0.123779255950901	55.2070943424744	-0.169392248785587	0.14362633500627	-1.17939546934893	0.238240738375873	0.579558233887253	-0.477187351565375	-0.532980612532607
TNNI3K	-0.281943257806461	0.0918503912525543	0.00214351128520204	87.5711412674738	-0.406477716882279	0.150682016789622	-2.69758611905089	0.00698442165227436	0.092354524607599	-1.2503813849069	-1.34396135560027
CRYZ	-0.160093345175698	0.143675771921438	0.265164140785675	18.3812211662082	-0.209225709147378	0.248979083374844	-0.840334482364462	0.400720872746627	0.724236098270884	-0.668766755686966	-0.66923598719769
TYW3	-0.453087009396424	0.0902820604813467	5.20570173758241e-07	26.427914364325	-0.464507818604387	0.183894777124621	-2.52594350893175	0.0115388033849748	0.121035887966713	-2.06728561959384	-1.5424606368624
ACADM	-0.101730925094184	0.0591830921844546	0.0856291728787595	57.5060183676145	-0.16242158816337	0.117848917487856	-1.3782187535164	0.168135758846354	0.496250556094667	-0.390190952198715	-0.509136588786824
ST6GALNAC3	0.0425357248515572	0.0812686646197179	0.600698442960452	303.027480264679	0.101943716524189	0.145138455451573	0.702389426751229	0.482436337304821	0.78131936395122	0.298423362784472	0.395158275668509
PIGK	-0.174983681991091	0.0952779321277194	0.066274810291789	27.1181935402916	-0.243295849377928	0.187486344330725	-1.29767237313431	0.194399940928545	0.530722780398521	-0.739841387903469	-0.785777198527112
ZZZ3	-0.0151751220124149	0.0365299593621269	0.677837547818514	125.500278704912	-0.0180648358585746	0.0711024681927825	-0.254067633905405	0.799443307494279	0.940216044692979	0.0229576519269715	-0.0153461123362266
USP33	-0.186974570762011	0.0375585344925915	6.41723698271394e-07	134.959954886514	-0.287632920885453	0.0860970751893618	-3.34079781749651	0.000835380325968274	0.0253035490039666	-0.79707635981231	-0.937437743077876
MIGA1	-0.111930803138532	0.0424428291022942	0.00835901954676683	86.1669259281612	-0.170007294051285	0.0818778842672707	-2.07635182042976	0.0378614238035754	0.236775510920026	-0.438877062502533	-0.535084452428829
FUBP1	0.0873101753122771	0.0513467692961216	0.0890552403184318	96.3542266487967	0.143961244847141	0.101425837857698	1.41937446993655	0.155789871423774	0.479388738627337	0.512140999843026	0.538884530233032
DNAJB4	-0.106608076050634	0.111536421556809	0.339166201184675	21.0488046405855	-0.0872101582671124	0.230625502879623	-0.378146203165711	0.705321986937662	0.903658117473709	-0.413470594210288	-0.251866407724638
IFI44L	-0.0763654902661542	0.276333684054957	0.782277375417793	34.9141022466097	-0.0634759726505018	0.43837039804016	-0.144799860880858	0.884868892068892	0.967473791184135	-0.269116528311256	-0.170680632645354
LINC01725	-0.0405964017029075	0.242550173809889	0.867076401433432	28.2346488086667	-0.157440304359242	0.372239989107618	-0.422953763610079	0.672328995558961	0.888559251750492	-0.0983833309450121	-0.492097479332609
TTLL7	-0.370486665237265	0.298105593224042	0.213940264078237	12.328916212152	-0.52263531164797	0.477910609890896	-1.09358382264684	0.274137547501443	0.619920931160545	-1.67301723232674	-1.74129305742189
RPF1	-0.110001051385376	0.108503591186428	0.31067770864946	13.1088825932062	-0.117464143315196	0.187702843194455	-0.625798423274316	0.531447166168763	0.809212135576799	-0.429665961516363	-0.355353978987533
GNG5	-0.0276219426612897	0.0833803541756436	0.740435724062968	30.0120277849896	0.0276755076412081	0.166955617146847	0.165765657449344	0.868341373539804	0.961416668242206	-0.0364535763649944	0.141114501034204
SPATA1	-0.0827370519126145	0.16246830853035	0.610576716248031	22.4159587870652	-0.105896701251053	0.269595599539925	-0.392798329912544	0.694468438271068	0.899503616749214	-0.299529299108946	-0.315786084608005
CTBS	-0.0842499965785927	0.105804384586498	0.425868861533044	20.0825031944054	-0.113071418455639	0.191515107949595	-0.590404692696088	0.554919365235789	0.827087301601282	-0.306750894364411	-0.340328109627869
SSX2IP	-0.0995351438231017	0.128136867971098	0.43728403077531	44.9958911316052	-0.190065618830529	0.224392567934616	-0.847022789479868	0.396982419016078	0.722659705640779	-0.379710037750312	-0.603696481941873
LPAR3	-0.331728835346961	0.176743226169891	0.0605322087384004	19.7133548720989	-0.512400710062198	0.293318824708646	-1.74690700663746	0.0806534702490039	0.35205879870597	-1.48801815949748	-1.70628431198648
SYDE2	-0.216720073203121	0.12567939433155	0.0846377739444079	12.936072202313	-0.332939812578701	0.224589627794696	-1.48243628099803	0.138224246270465	0.451648881207684	-0.939057744941992	-1.09241567988036
C1orf52	-0.00163811615250814	0.0633774561211735	0.979379385806849	53.5090257715789	-0.00709494743897686	0.123017391255724	-0.0576743447942913	0.954008029558733	0.985919331389011	0.0875725578712698	0.0221777744431456
BCL10-AS1	0.0287607937876584	0.138639945004589	0.835658791178525	31.8695215042455	0.0159475375969618	0.253523144363436	0.0629036754691727	0.949843208042037	0.984708484527707	0.232672791033656	0.100997500454146
DDAH1	0.0737150431235721	0.0522839052872973	0.15856941004894	543.988796494277	0.132089155371891	0.0960118904935292	1.37575830131991	0.168896475232625	0.496564167851604	0.447248645007366	0.498274550963963
CCN1	0.243497263818461	0.190777159732181	0.20183397852625	32.8183288600804	0.434559212450467	0.289656459042259	1.50025728370541	0.133547769863047	0.446012845979175	1.25765401342832	1.53291152645865
ZNHIT6	-0.0174214640565252	0.0668359016122475	0.794354508224676	59.5950714518416	-0.0223226423807959	0.118215062107111	-0.188830779960764	0.850225446884537	0.95877334612437	0.0122354005368911	-0.0299104765081427
COL24A1	-0.280889021000562	0.687093941247312	0.682681080099391	17.2235200194433	0.689913455780982	0.682707651603546	1.01055474354288	0.31222958564967	0.652820962392767	-1.2453492963667	2.40638291913466
ODF2L	0.0255057598662528	0.059414064226697	0.667713464134706	63.1804823987615	0.0397827371979753	0.117230353089856	0.339355262092251	0.73434211667935	0.915933388650827	0.217135846390672	0.182528806606207
SH3GLB1	0.140145358950858	0.0542137067449676	0.00973637498978377	84.4823527175957	0.185489169791988	0.10060659224167	1.84370790878613	0.0652257198142962	0.316145070528476	0.764334169934494	0.680936034697637
SELENOF	0.160932560283033	0.0505859668965759	0.00146581464519497	55.1766298524388	0.267399800745059	0.105036207697028	2.54578689204357	0.0109031728526036	0.117270607545714	0.863555746169589	0.961121677827698
HS2ST1	0.101908210451545	0.0421965899254154	0.0157316822782828	307.567289125699	0.166563262906954	0.0781121517875334	2.13236044706603	0.0329772263293986	0.216873514878676	0.581820416196758	0.616197583403801
LMO4	0.00381282570166755	0.0758469924728318	0.959907257485609	52.178899089721	0.00867881690262991	0.130361862153367	0.0665748153583412	0.946920195685252	0.983440900590361	0.113591021544878	0.0761339246425893
PKN2-AS1	-0.44490216998174	0.140374201878186	0.00152753358670103	58.1148516002736	-0.675958853582105	0.245872479196272	-2.74922535369446	0.00597363007485264	0.084109019972309	-2.02821770203348	-2.26575556862397
PKN2	-0.0511872587256397	0.0302306740625198	0.0904131157367269	255.28716932405	-0.0586869156924933	0.0569125600495089	-1.0311768727578	0.302457883937671	0.644511600152663	-0.148935664117901	-0.154299059360503
GTF2B	0.159122530590467	0.0776513001379119	0.0404432086509268	23.5600060091535	0.250255102439623	0.147531528021828	1.69628218317238	0.0898324529812755	0.371634653069806	0.854916103138339	0.902476075113056
KYAT3	0.154384369795278	0.0874699359177512	0.0775638946385653	38.325517842739	0.271629231196025	0.156992675479741	1.73020321085666	0.0835939748906991	0.358667464202434	0.832299889678839	0.975588978069305
GBP2	0.818235587871951	0.268520176566016	0.0023098137363345	34.9364541160039	1.23265228722009	0.417343668506996	2.95356652139896	0.00314124899268461	0.0584331535313364	4.00099793568291	4.26288953822721
ENSG00000286802	0.414515899476969	0.184301770510213	0.0245051725552611	15.1064268519278	0.66657935627347	0.300644937670724	2.21716474402615	0.0266118358335614	0.197650095565542	2.07396104410821	2.32656568904741
LRRC8D	-0.479576386562173	0.0835605403688011	9.50863013028307e-09	52.3895695005933	-0.742276114783673	0.147722776870536	-5.02479123740141	5.03980456206221e-07	0.00015959381113197	-2.19372485082424	-2.49260212400005
ZNF326	-0.00498835779483918	0.0424345567448162	0.906420944433627	81.007867025569	-0.00977129822339469	0.0881670530037409	-0.110827093460639	0.911753460219407	0.974419275734342	0.0715811672454418	0.0130229790637354
ENSG00000287372	0.563926802067181	0.160468262012497	0.000440985017242948	74.5483262036252	0.855103498984138	0.248237101969471	3.44470464809609	0.000571683689626644	0.0197695596664411	2.787129932253	2.97143629444166
HFM1	0.0703599319293761	0.0866457817911717	0.416768075112433	71.3974011647946	0.102277053740772	0.14586246087855	0.701188318946102	0.483185498659165	0.781712535683281	0.431234011011549	0.396298497655822
CDC7	0.120434804092849	0.218184304622816	0.580957560420545	17.9935552258749	0.156074129366762	0.347144767200459	0.449593783669615	0.653003371219834	0.879848445110914	0.670251648183339	0.580318179318637
TGFBR3	-0.141256961999552	0.0768566473153312	0.0660730578961414	214.121026225764	-0.185781036637659	0.124197694694515	-1.49584931583971	0.134692926687215	0.447264405427834	-0.578856834700505	-0.589040528211755
BTBD8	-0.261661779121667	0.0695396981596321	0.000168042804436906	113.435426303797	-0.399604863984035	0.122290072557863	-3.26768032454111	0.00108432765772566	0.0300537742566248	-1.15357372661146	-1.32045189550912
GLMN	0.158719497394976	0.057129582607395	0.00546548050558479	47.0559187658732	0.203341161556484	0.107288440330765	1.89527558541808	0.0580559009261415	0.298678804203272	0.852992343018219	0.742001023887544
RPAP2	0.00147768706218374	0.030042532941136	0.960770669268528	175.692385509172	-0.00604612025010529	0.0642826573993659	-0.094055231919596	0.925065282421448	0.976618561558622	0.102444925789388	0.0257654201129078
EVI5	0.116078121841049	0.0428073116218348	0.00669507741512189	197.98378740683	0.169217030335023	0.0774913645651651	2.18368887016724	0.0289851181676568	0.206434706114801	0.649456310067766	0.625275129564775
RPL5	0.10237943761229	0.0707264740849494	0.147745594193927	47.3458826616432	0.146310772114689	0.124911601235337	1.17131451896959	0.241472377544117	0.582069497278483	0.584069680102312	0.546921384556457
DIPK1A	-0.045077541036157	0.0610149046270823	0.460031144296085	162.099472069005	-0.0659703860399673	0.102876471480298	-0.641258249731098	0.521354909867404	0.803396528738447	-0.11977272824141	-0.179213088220749
MTF2	-0.100261435762135	0.0654088259335656	0.125314637922779	76.2219709267585	-0.135323469574384	0.118680972938095	-1.14022885239549	0.254190970089005	0.5970495565194	-0.383176778166502	-0.416444056741506
TMED5	0.20942513544568	0.0714279248692911	0.00336810132606916	44.7127757185784	0.325860664239192	0.135786348327201	2.39980431209457	0.0164038385850811	0.14880218160946	1.09502075516478	1.16109443405548
CCDC18	-0.00826741423955353	0.0804783577904991	0.918178520032435	38.0224841436926	0.0425528398082839	0.153958184732393	0.276392189751057	0.782246854851904	0.933799364085264	0.0559295581707359	0.192004291929355
CCDC18-AS1	-0.0138156882289536	0.0367825725427083	0.707211178094464	314.87119346401	-0.0222673395177808	0.0586269813669195	-0.379813850186482	0.704083600489081	0.903658117473709	0.029446508249034	-0.0297213060908168
DR1	-0.17769854022107	0.0977308673218708	0.0690268835057693	16.1090565392376	-0.279579675775787	0.190044517793064	-1.47112728650356	0.141256696968206	0.456206797164736	-0.752799963159889	-0.909890602565327
FNBP1L	0.0292508874620611	0.0726793464183767	0.687341899256416	123.798400110064	0.0680939241484576	0.122459244251491	0.556053767640562	0.578174098918288	0.84171084801306	0.235012108679164	0.279370791965116
BCAR3	-0.141162962332383	0.0549620741036328	0.0102177921723071	316.085341675276	-0.196241822769236	0.0904592567431771	-2.16939459635829	0.0300527388709638	0.208118701922844	-0.57840815500606	-0.624822966410786
GCLM	0.252673953910129	0.102126658801215	0.0133563563068474	57.4734322823131	0.401507077983452	0.162799391585634	2.46626890968605	0.0136528793541384	0.133910510098546	1.30145623773771	1.41985253222666
ARHGAP29	-0.221823259529587	0.140654550468351	0.114777476597413	48.2013904142417	-0.289486364887531	0.24165408292778	-1.1979369906779	0.230941547724998	0.574421535621643	-0.963416300143437	-0.943777682029453
F3	0.51122313992147	0.115004397941752	8.77902856506875e-06	281.86897638036	0.782660240996184	0.185868666651622	4.21082399252986	2.54440928386964e-05	0.00219744438152378	2.53556454122726	2.72363499449293
SLC44A3	0.0982458402045169	0.108019380669861	0.363075446239751	142.241588991247	0.140511369270463	0.176037379207693	0.798190531481863	0.424759931250712	0.740283736085714	0.564339171710797	0.527083795750544
CNN3	0.254559118042213	0.0727032144048224	0.000462914204565399	371.076556511945	0.384578518165525	0.125009539697944	3.07639336241671	0.0020952123270759	0.0447217540948527	1.31045451286182	1.36194625846631
CNN3-DT	0.22346596531637	0.0973649835155564	0.0217252806338872	47.7439847369998	0.353734108480767	0.17154833993768	2.06200834475735	0.0392069415111307	0.241937862916395	1.16204051646677	1.25643906527374
TLCD4	-0.116037998861141	0.0642553718512592	0.0709358507217786	87.3857350612034	-0.187476403279732	0.119452233301626	-1.56946754445636	0.116539036211535	0.420375646886798	-0.458481550234732	-0.594839743617904
RWDD3-DT	-0.184336138192813	0.146371753365424	0.207896860324015	48.2030592095792	-0.262320309697836	0.233115557070419	-1.1252801528754	0.260470337278047	0.604294209199834	-0.784482579912721	-0.850852764273757
RWDD3	0.0409151526135367	0.077563061244089	0.597840707551167	61.4174211177349	0.0686722494589446	0.129980001367758	0.5283293486407	0.597270765016959	0.850567765753233	0.29068803904898	0.281349026623692
PTBP2	-0.00956080829480558	0.0441195524262259	0.828440358828732	206.085480553218	-0.000857955358291514	0.0866559816649272	-0.00990070554631729	0.992100508960328	0.997039655310264	0.0497559230187747	0.0435121924178419
DPYD	0.00964969803843919	0.265919533284526	0.971052688223002	26.919301004109	-0.0229025758008067	0.380892749718595	-0.0601286735379638	0.952053153092057	0.985527500125265	0.141451610581512	-0.0318942119081476
SNX7	0.0527481233291886	0.0793719719589138	0.506326433873147	50.2683428729019	0.058673850252579	0.144650010689657	0.405626311210321	0.685017193364096	0.894696218759097	0.347169235684788	0.247148241215121
AGL	-0.111314654134994	0.0656637395819979	0.0900332046886824	120.140228559365	-0.121132689145702	0.124083926184812	-0.976215799017238	0.328957535572417	0.668534859341065	-0.435936056912132	-0.367902702650293
SLC35A3	0.0705851980258252	0.143540783258058	0.62290092455081	28.1848499070955	0.134834220288488	0.232857992836912	0.579040550190274	0.562561812222698	0.831926276176257	0.43230925230088	0.507664391698205
MFSD14A	0.074252839444334	0.0552327238430056	0.178830978999799	52.4557636290984	0.122513554474776	0.116045284682968	1.05573918672766	0.291087388678831	0.633985663129176	0.449815657169645	0.465520000492339
SASS6	-0.069925296511766	0.124083950040384	0.573072566629604	14.6838559778095	-0.16567544427201	0.230179212036039	-0.719767188385677	0.471668350269586	0.773297109903541	-0.238376162383268	-0.52026681395838
TRMT13	-0.0404437210238145	0.0670989126679062	0.546676487043355	52.8710554530264	-0.0420574385604191	0.134605132256595	-0.312450482796196	0.754698189553305	0.924471401080319	-0.0976545547428588	-0.0974158356451799
LRRC39	0.0672454828025369	0.094703005821959	0.477662565730598	18.2120621230094	0.100110842049574	0.189487863468636	0.528323240428242	0.597275003809629	0.850567765753233	0.416368106432528	0.388888697379691
DBT	0.0742318875847577	0.07221188407372	0.303962395122885	58.268943431825	0.113092924470395	0.127043613211816	0.89018976720883	0.373363998264913	0.706309518803102	0.449715649645833	0.433295547503079
RTCA-AS1	0.00491277209844541	0.088794265097807	0.95587748752427	42.3036924944332	0.0142305902038727	0.160848916714985	0.0884717814362934	0.929501711524828	0.977575070450568	0.118841291339181	0.0951244653675437
RTCA	0.0399811089841391	0.0677966049900761	0.555377443928701	29.4040786850625	0.087806961862673	0.134235084418417	0.65412825747533	0.513029177625298	0.800045122718926	0.286229657196598	0.346801723527211
CDC14A	-0.0352759469832134	0.0301163269235823	0.241468962046489	395.973166589352	-0.0737545827247186	0.0636608396049455	-1.15855497951976	0.246637628909915	0.588439091805618	-0.0729877091323535	-0.205839914665505
EXTL2	0.117855446173582	0.0600804680014311	0.0498059691610808	39.6363846204871	0.157458689042179	0.120467366874278	1.307065084327	0.191190608218379	0.52674449140049	0.657939843706416	0.585054240298694
SLC30A7	0.150011935797904	0.0562338537113981	0.00763850130586076	62.294371855098	0.240029655871021	0.107955782334499	2.22340712725598	0.026188359543854	0.196177086136654	0.811429365250336	0.867498645568441
DPH5	-0.0991063108071031	0.0902046813320227	0.271906549308935	29.8134091935128	-0.108673117123731	0.166204321545298	-0.653852535922854	0.513206815739527	0.800045122718926	-0.377663129794348	-0.325283165241266
DPH5-DT	-0.00258532634131671	0.0836628777850192	0.975347922816268	60.2512695390334	0.0127172746425439	0.135005373943992	0.0941982846388008	0.924951647376692	0.976618561558622	0.0830513293298376	0.089947978641998
S1PR1	0.0070661658880067	0.0767089526436671	0.926605420547912	36.6144311674567	0.056962880168536	0.149534807088765	0.380933919516961	0.70325228254897	0.903658117473709	0.129119881642938	0.241295652267924
COL11A1	-0.0804102095784978	0.158936323708796	0.612907755317834	114.530583604948	-0.0964093795336075	0.260610321608778	-0.369936919376258	0.711429492108096	0.907256597906699	-0.288422803320874	-0.283333504203548
RNPC3	-0.118851536308582	0.0406600019388483	0.0034661215407635	251.895530356255	-0.154810384098345	0.0761855686496679	-2.0320171765105	0.0421519171001006	0.251155926867183	-0.471911141639105	-0.483101505414372
AMY2B	-0.215739513969671	0.0835827311882665	0.00984719649774869	41.8814982675207	-0.292045322835388	0.153930937567506	-1.89724903551186	0.0577950778521208	0.298678804203272	-0.934377334569278	-0.952530920406703
NTNG1	0.367215255753457	0.159891729128934	0.021638773867026	99.8216492427348	0.66871846618882	0.260783922539968	2.56426262660549	0.0103395276297058	0.113508538070916	1.84818536838426	2.33388278428139
VAV3	-0.305433113558879	0.15804926529527	0.0532955530150252	263.042774322316	-0.420282339829203	0.252366911983112	-1.66536229542377	0.0958404969961875	0.382777307263604	-1.36250328511106	-1.39118180932585
SLC25A24	0.0048788718207833	0.157881904363621	0.975347668589018	21.431316768536	0.00231479338350601	0.266981096516445	0.00867025199053155	0.993082226470536	0.997039655310264	0.118679478359613	0.0543649796124606
PRPF38B	0.0177315374497688	0.0681650285121679	0.794766116282268	69.5599343162219	0.0592800726801883	0.122100390138316	0.485502729459223	0.627319777013988	0.867243242465428	0.180027887996493	0.249221901480989
STXBP3	-0.101065054814005	0.0532980638593686	0.0579304632200712	80.9005844174761	-0.111664336302029	0.120190931680603	-0.929057914275656	0.35285907349518	0.687403184705785	-0.387012616755109	-0.335515007670787
GPSM2	-0.0806939285214777	0.0775451218131984	0.298058388578021	99.7407405022435	-0.113978990933635	0.13214300706058	-0.862542736607934	0.388388926212004	0.717573704919969	-0.289777052037686	-0.343432575745094
CLCC1	0.136536432685427	0.069432722077686	0.0492458940515981	58.1590610306829	0.220504050239417	0.132266820045667	1.66711538209874	0.0954914640678042	0.38218529280297	0.747108024536166	0.80070884908245
WDR47	-0.169872112922896	0.0701623239450136	0.0154723396135885	41.3963872994061	-0.220384144552407	0.137330506991838	-1.6047719431015	0.108544002628013	0.408309873096738	-0.71544282015612	-0.707404822718864
SARS1	-0.0482624482314172	0.0813804992107065	0.553149802822601	22.4369844654185	-0.0618884231311292	0.163792792135193	-0.377845827794711	0.705545127317511	0.903658117473709	-0.134974943634739	-0.165250219304489
PSRC1	0.617008759731658	0.164636880889997	0.000178467320593886	22.7191114642186	0.974902567626553	0.276634626356848	3.52415234660092	0.000424839907926562	0.015632313513495	3.04050100539318	3.38122411689402
SORT1	-0.150444033616534	0.0809903045624109	0.0632320787327963	179.703709153726	-0.203886943101607	0.128991977457859	-1.58061723775198	0.113965582017493	0.416704104997481	-0.622708612159877	-0.650974064652957
PSMA5	0.151672844359658	0.0918332282964004	0.0986137110329528	19.7949747395261	0.233319852008813	0.180028149940301	1.29601871755158	0.194969036373578	0.53088781373623	0.819357222533584	0.844546915267567
CYB561D1	0.0667689081183854	0.119823061228969	0.577370844099935	12.4463168832312	0.0944896349009934	0.206542727793494	0.45748226485837	0.64732444689027	0.877687975297166	0.414093317700768	0.369660649423441
GNAI3	0.130710220330908	0.0672849734835372	0.0520601385816785	39.5809203605756	0.199665620616737	0.128621005546986	1.55235624047269	0.120577007865965	0.427082388437071	0.71929831778161	0.729428372571454
AMPD2	-0.250822460264026	0.103274296412066	0.0151529935085651	15.5380901201513	-0.34336649918518	0.188180960156856	-1.82466121386016	0.0680521697164976	0.323713653077221	-1.1018354341312	-1.12808147635342
GSTM4	-0.0933010606261923	0.0967108311829041	0.334673742500192	14.0289397045757	-0.120908451065588	0.170348821035304	-0.709769814259708	0.477846890756119	0.778384010732011	-0.349953479794591	-0.367135668018035
GSTM2	-0.233898215123162	0.0958309238680585	0.0146572683090657	47.328919795782	-0.342387310690395	0.167092115269961	-2.04909316120165	0.0404530060963522	0.245918507101152	-1.02105254024224	-1.12473203861909
GSTM3	-0.0897111072688831	0.124462350159642	0.471039273281899	33.6069943863164	-0.114029129629291	0.203783965989204	-0.55955888911953	0.57578035286932	0.840881431700173	-0.332817895978825	-0.343604081476703
CSF1	-0.0697590930363214	0.0552761972978026	0.206945322913909	48.5540038142681	-0.0947392440146006	0.109609263818568	-0.864336103665644	0.387403282475944	0.717219958764829	-0.237582839100069	-0.277620595035806
AHCYL1	0.14630146400566	0.0665874166124713	0.0280108914590821	883.017858213069	0.19984369657806	0.109669324727778	1.822238780754	0.0684187626279555	0.32469394616809	0.793718522221532	0.730037503854767
STRIP1	-0.0736771387572459	0.0635745560895615	0.246493193194492	42.8790462337363	-0.0766065781565578	0.122439857411718	-0.625666999096214	0.531533383225057	0.809225503307378	-0.256284475072083	-0.215595524712407
KCNC4	-0.147866796300881	0.136622722477806	0.279119168734904	20.4120755266898	-0.237917271994847	0.234386264058119	-1.01506490984409	0.310074887113412	0.651331302330525	-0.610406929759023	-0.767379096282402
RBM15-AS1	0.108881687436491	0.167202357506553	0.514919273274113	12.3135574538274	0.119442000367445	0.277379354143224	0.430608834375508	0.666752816500792	0.885224848920166	0.615106252381667	0.455013362306821
LAMTOR5-AS1	-0.0710667171091711	0.0664993648645375	0.285212694483402	32.9758129118541	-0.0723534815147746	0.139573479567546	-0.518389895694758	0.604186263121298	0.852978444963195	-0.243824397045163	-0.201047271280505
LAMTOR5	0.0508347392391121	0.0980334855064404	0.604078317172723	13.8336565099867	0.00968626787760709	0.180873298314297	0.0535527795859377	0.957291478918024	0.986972816693616	0.338036260912148	0.0795800377546676
KCNA2	-0.143385722810302	0.0810016567378781	0.0767008399553234	53.4375344587474	-0.246072705426689	0.160911556028868	-1.52924197304103	0.126204468819491	0.435979074103697	-0.589017846743201	-0.795275784838178
LRIF1	-0.114449451472816	0.131276302678376	0.383305978252238	28.1720685081151	-0.165347378050124	0.226879464576982	-0.728789528653087	0.466130417869618	0.770372112405109	-0.450899087676397	-0.519144622073163
DRAM2	-0.0397930468853064	0.100494637441032	0.692125799512731	30.0527462210364	-0.0465677021632829	0.168998975469714	-0.275550203981137	0.782893560785164	0.933841480770335	-0.0945487536007754	-0.112843761099429
CEPT1	0.0472281739245149	0.0769924274263675	0.539603137511022	44.4211222956987	0.073650644536484	0.136208010820734	0.540721827539327	0.588699331220631	0.846471839512153	0.320821384816477	0.298378254824303
CHI3L2	1.04670693852812	0.22526309517494	3.37454649213128e-06	28.9131872882681	1.68793092587969	0.411969647229321	4.0972215725886	4.18138631951179e-05	0.00305562846425861	5.09153856086933	5.82022753809322
ATP5PB	0.00107796901955684	0.0660267874255344	0.986974125750384	28.7474811906081	0.0192254156936333	0.139457640357475	0.137858461138108	0.890352280080281	0.968948070722776	0.10053698957396	0.112209895865238
RAP1A	-0.039972772254048	0.0725754176414921	0.581787483689512	66.6883905437172	-0.0459583402667489	0.116726190726284	-0.393727748509488	0.693782052420492	0.899206422323319	-0.0954066196545562	-0.110759361884178
KCND3	-0.0586053118845692	0.165970273680524	0.724008015414671	154.231023397634	-0.0556480893705809	0.259646586467098	-0.21432243777113	0.830295621731931	0.951698106898258	-0.184343553581379	-0.143904370692394
LINC02884	-0.231869359929931	0.146682253614901	0.113933047302849	178.366689160808	-0.26114277429986	0.221636786537175	-1.17824652838512	0.238698338216204	0.580497471342642	-1.01136839820656	-0.846824855943039
CTTNBP2NL	0.266680584828518	0.107930806479883	0.0134793211664113	47.2534371631238	0.383882386708492	0.171177492810244	2.24259848889153	0.0249227177855038	0.190660615562603	1.3683127604248	1.35956505302664
ST7L	-0.108208207175237	0.0464819500996015	0.0199141287928097	87.7767027607992	-0.140829898956041	0.0949854342652543	-1.48264731372141	0.138168139484469	0.451648881207684	-0.421108348318157	-0.435279492871082
CAPZA1	0.0979020304195895	0.0345106665756086	0.00455591674567856	131.637689410889	0.146938523209538	0.071181554152889	2.06427809786132	0.0389913564147559	0.241386063112677	0.562698097078362	0.549068686343651
MOV10	-0.0481895734958695	0.0602641733644643	0.423920079193539	54.6988521926957	-0.0474587264907817	0.113182705860017	-0.419310760687044	0.674989033328412	0.889576230972744	-0.134627097572481	-0.115891622180951
RHOC	0.379095757635069	0.0975017935726781	0.000101036126045786	19.6819690571354	0.588404699349211	0.183738335894055	3.2024057281573	0.00136284899104297	0.034483709337528	1.90489344102572	2.05915941623596
SLC16A1	-0.0940818133716927	0.114638407015019	0.411826749258827	14.2411057385264	-0.0697134100562828	0.21415281947448	-0.325531133455801	0.744779123538991	0.920622408443631	-0.353680172812113	-0.192016573910701
SLC16A1-AS1	-0.256512358228547	0.0667810493895734	0.000122486670956969	157.772347284154	-0.348343874344432	0.0910163646371229	-3.82726640130333	0.000129574255444436	0.00691816232670394	-1.12899448433884	-1.1451072157949
LRIG2-DT	0.0140577616732652	0.0819541040386429	0.863805372131611	22.4723531506906	0.0251219829354835	0.159511649704648	0.157493092084492	0.874856251675607	0.963965397512662	0.162492202578621	0.132379847746869
LRIG2	0.0204300154773632	0.0534504237142048	0.702295488940269	50.445774339369	0.01165884150896	0.106055893827631	0.109931104139377	0.912464014495665	0.974675350248359	0.192908277186704	0.0863274746269176
MAGI3	-0.0562818305802001	0.0364675698888462	0.122748494272483	251.530044334342	-0.0472711338387993	0.0725459316079856	-0.651602823080928	0.51465742608646	0.800393713149355	-0.173253100677772	-0.115249937857066
RSBN1	0.000482486485420649	0.0805242431389555	0.9952192507622	44.1187551120779	-0.00454913855642303	0.137539493052836	-0.0330751441309695	0.973614664012306	0.991741226135939	0.0976946292815236	0.0308860347842634
HIPK1	0.0891746037782493	0.0752258640858045	0.235849536900876	38.034585138652	0.14023422783175	0.143860543739893	0.974792838857197	0.329663030023247	0.66867165209141	0.521040299379083	0.526135798508425
TRIM33	0.0464621354484797	0.0316692943403946	0.142347877453269	136.086594268729	0.0653323614576986	0.0644644712374077	1.01346307824499	0.310839023224032	0.651631949265838	0.317164926025591	0.269924518513778
BCAS2	-0.0879384048158282	0.165270826746336	0.594665965247805	22.7017953420813	-0.040854351839933	0.262348496705209	-0.155725503873725	0.876249393231221	0.964788342563088	-0.324356423519053	-0.0933005257934737
CSDE1	0.0254940070226817	0.0435063105787992	0.557886187820183	70.2580435668039	0.0586219756034903	0.0889471155961995	0.659065504379269	0.509853705867365	0.798648588670048	0.217079747657334	0.246970797435871
SIKE1	0.134747118054739	0.0881129663464308	0.126201455177422	16.5949275703764	0.232197739678458	0.164147211455155	1.41457011435065	0.157194576398661	0.48158408776488	0.738567258744736	0.84070858852919
SLC22A15	-0.241741908811953	0.106248396838446	0.0228907993615781	114.699907732708	-0.347775472465632	0.177241402902553	-1.96215707374444	0.0497441998584172	0.275219779089128	-1.05849209927044	-1.14316292548588
ATP1A1-AS1	0.0371310443527309	0.0658950025090812	0.573102616961287	73.1825703951167	0.0667600770414161	0.115131529841296	0.579859202196324	0.56200957006486	0.831869689401953	0.272625714049979	0.274808199720677
CD58	0.122607940049978	0.10341017179864	0.235761809132649	20.4717711516551	0.202943376613798	0.190209828454588	1.0669447434061	0.285996788623122	0.628597663114859	0.680624471902796	0.740640350325431
PTGFRN	0.00688422418005632	0.0631742826111518	0.913224745830013	35.7918416534221	0.0119270269842246	0.125073868166851	0.0953598634073876	0.924028995109688	0.976618561558622	0.128251436547455	0.0872448368666029
TTF2	-0.0915406682858257	0.115741029290932	0.428996861376837	28.8790867898595	-0.125720611734738	0.191615670432945	-0.656108195382344	0.511754511740743	0.799736002346458	-0.341550766027972	-0.383596270460511
MAN1A2	0.0513709064113083	0.0540036216297626	0.341477845467027	93.3954085663231	0.0793200226404431	0.0977973551632379	0.811065110176514	0.417328280776573	0.735687260883686	0.34059549681412	0.317771077608385
GDAP2	0.169975639016427	0.0579514365251744	0.00335627854943047	54.0855892540781	0.265031921031516	0.110333065819604	2.40210782744718	0.0163009026993755	0.148513019362226	0.906720216056963	0.953022046648273
SPAG17	0.327669624108964	0.219788474425476	0.136003298188244	13.9590536503389	0.620443744997449	0.388392912102282	1.59746412888724	0.110162287487904	0.410994610585003	1.65942595617297	2.16875301240015
WARS2	0.0776347810388147	0.0603267520660686	0.198127505360197	43.339978669586	0.128292513994057	0.123802771881173	1.03626527940096	0.300078399516104	0.642191127369094	0.465958358169996	0.485287660327116
WARS2-AS1	-0.0290741883728952	0.0628891650169656	0.643860186750749	135.110766592083	-0.0236929675553403	0.105037411859172	-0.225566939778623	0.821538256390284	0.948103233492929	-0.043385443059484	-0.0345978465828161
PHGDH	-0.356083582693689	0.0910343789435563	9.17137684277695e-05	57.1180638209883	-0.509096657133648	0.158586963557084	-3.21020496082829	0.00132640357029148	0.0339983246056203	-1.60426836470473	-1.69498238226198
NOTCH2	-0.0338298082967295	0.0535620890938601	0.527648374128359	269.032366846464	-0.0544912846050597	0.0978132825846009	-0.557094938081942	0.577462565848962	0.841325765083699	-0.0660849925215613	-0.139947374104379
SEC22B	0.104005810125701	0.0654422302433128	0.111997942220194	29.1631679417302	0.109481072126093	0.133893103485469	0.817675214601137	0.413542666730435	0.733829320314663	0.591832689742109	0.420940751059637
ENSG00000290569	0.21802573329005	0.156162874224419	0.162671380228705	29.1162466378557	0.33656167653477	0.249306744815833	1.34999025711636	0.177019108087548	0.506719364285731	1.13607317299852	1.197698596144
NBPF8	0.0102574356800978	0.0898335881401879	0.909093018240461	19.439029214365	0.0119823856749351	0.17218756979892	0.0695891444947393	0.944520677432256	0.982532702764129	0.144352467016161	0.0874341982496015
ENSG00000290999	-0.381707915618114	0.100199528690187	0.000139260409899762	52.807439337849	-0.541692462222682	0.166239065666733	-3.25851483855568	0.00111997019131754	0.0304783554668446	-1.72657856231652	-1.80648044430774
NBPF26	0.336548438514388	0.170119134694036	0.0478937104575786	62.6254687704949	0.511652116448679	0.274772775527741	1.86209174277174	0.0625901597184091	0.308231465154277	1.70180635872584	1.79661752696399
LINC00623	0.297818104224571	0.154279448251808	0.053559656485791	20.7996664887571	0.438635797075269	0.255540695059314	1.71650075919789	0.0860704291334066	0.363267033493903	1.51693852803813	1.54685599827609
NBPF15	0.033389511531861	0.113232740368798	0.768089321674363	32.8464211097703	0.064128323105323	0.182353928362217	0.351669545489266	0.725086102580506	0.912106031636825	0.254766610359698	0.265805953485181
NBPF20	0.146472205833371	0.0977757269069986	0.134122178313431	13.0068065863613	0.232439788312246	0.184317909814363	1.26108086048909	0.207279715578135	0.546022946254476	0.794533507991095	0.841536546406422
GPR89A	-0.146813648042439	0.0984459409427973	0.135879506643485	17.8399393074202	-0.201205090708161	0.188638709921934	-1.06661612980404	0.286145213803691	0.628597663114859	-0.605380037079145	-0.641800450326044
RNF115	0.0452164098256841	0.0368283153606679	0.219536286685734	195.871003153196	0.05092729581042	0.0914140925498149	0.557105522681504	0.577455334479824	0.841325765083699	0.311218822080424	0.220650174808309
POLR3C	-0.0403622664072163	0.0750645358475894	0.59078357690872	25.205994736942	-0.0506912228290819	0.136768442159582	-0.370635374861806	0.710909130399888	0.907256597906699	-0.0972657551482744	-0.126948783564327
PIAS3	0.356968840758836	0.0891354991106716	6.20729372827416e-05	15.651858285724	0.547828314413052	0.173223914339214	3.16254436636429	0.00156396902228411	0.0371802023484256	1.79927712767022	1.92036277437217
ANKRD35	-0.0236498406706597	0.113148357355847	0.834435585391485	12.68104957521	-0.00696370506230191	0.209263192561818	-0.0332772571088668	0.973453489911356	0.991741226135939	-0.0174939187285982	0.0226267055438675
LIX1L	0.0181505580300429	0.101176755843158	0.857627914749354	15.674101400581	0.0738405011484279	0.194172286936885	0.380283418984655	0.703735042371909	0.903658117473709	0.182027959183825	0.299027683308751
POLR3GL	-0.171082812207351	0.110821997039489	0.122645946808159	12.5750897494698	-0.262677304404758	0.189132987174008	-1.38884976296117	0.164878439469517	0.492561375773713	-0.721221736203103	-0.85207390969028
TXNIP	-0.128747070219198	0.169889786039992	0.448554544721811	126.021054115549	-0.123515458774531	0.266080130932386	-0.464203991262758	0.642501601917662	0.875137537614868	-0.519144554959609	-0.376053266662754
LINC01719	-0.321288514613252	0.0976048568232994	0.000995743216303475	19.4708776659155	-0.500059389163502	0.178210686847867	-2.8060011327513	0.00501605159936378	0.0764416473762857	-1.43818436691304	-1.66406926745757
NBPF10	-0.0706074174685811	0.085518964023672	0.40901138954532	36.2834254509199	-0.0890280560862343	0.147456876803408	-0.603756555924674	0.546005506969235	0.820146262444805	-0.241632065640116	-0.258084756474597
NOTCH2NLA	-0.049768805814	0.060862579580708	0.413514673673007	77.9949798557363	-0.0442781938392792	0.115033261413077	-0.384916443256175	0.700299322836361	0.902193896642013	-0.142165097389887	-0.105012209141538
ENSG00000291242	-0.150427752306297	0.0830783317422034	0.0701913725994801	64.3387327594967	-0.205545274101709	0.135267178697191	-1.51955024183541	0.128624051673671	0.43871010885459	-0.622630898126174	-0.656646594975089
ENSG00000289321	0.149394870972877	0.140124103988455	0.286350816540695	17.9373301411284	0.23780395106998	0.237250548167995	1.00233256743244	0.316182998329942	0.655589618386062	0.808483988256101	0.859885341607269
NBPF12	0.0380493824939937	0.0690938422768385	0.581845263242573	53.350353403411	0.102165881513256	0.129297824827081	0.790159321317971	0.429434729328899	0.743555901748894	0.277009130385677	0.395918219031396
PRKAB2	-0.168587971807997	0.0799215468253745	0.0349084930265432	23.4043373949332	-0.253390629971184	0.139557104464403	-1.81567703732215	0.0694199284933491	0.327363832470893	-0.709313351186609	-0.82030766862444
ENSG00000237188	-0.105775129781026	0.0866012577589813	0.221933062210409	59.1894062415744	-0.15467215199081	0.135906478516588	-1.13807784352187	0.255087978989267	0.59768371758696	-0.409494770795245	-0.482628665057752
FMO5	-0.263258191374064	0.118346641882526	0.0261170449643327	14.6977926937212	-0.442737359432541	0.229214470628582	-1.93154192324075	0.0534160700577611	0.285523238927675	-1.1611937297794	-1.4679920357379
BCL9	-0.134301047516159	0.0605517207107725	0.0265578379784824	78.9623459901642	-0.212601408788104	0.101219586385655	-2.10039792079446	0.035693851772822	0.228274633430838	-0.545654827938274	-0.680782993536742
ACP6	-0.0860459777497092	0.0601938513845579	0.152865980171083	99.1880743870677	-0.103987362262097	0.107671938628977	-0.96577960410301	0.334154476471891	0.672600505566653	-0.315323480920877	-0.309254949804751
GPR89B	-0.246642338527502	0.0963118279739292	0.0104409582503402	19.338437393027	-0.383992662947291	0.189301132702523	-2.0284752524472	0.0425117665728303	0.252005683857639	-1.08188285557459	-1.26704839296911
NBPF11	0.134415229785206	0.0836812603618942	0.108213203437656	39.351617939854	0.206085878629908	0.140982725010576	1.46178107008818	0.143801213098059	0.458986767524348	0.736983087950854	0.751389674780345
ENSG00000227733	0.0966558266304253	0.1070890845722	0.366752014836234	31.0983042670901	0.15159485625378	0.180510730334637	0.839810774532621	0.401014491329956	0.72432824847523	0.556749710747027	0.564996260743319
ENSG00000291232	-0.0818930290571712	0.0831654073542241	0.324771142952339	23.8822330238904	-0.120010093714703	0.157302768240772	-0.762924232401381	0.445508583509142	0.754059717795682	-0.295500604877467	-0.364062723405235
NBPF14	-0.168368254558522	0.0986109154565773	0.0877477727401145	77.8508569396825	-0.239263816465332	0.164793244443132	-1.45190306358643	0.146528560603096	0.463024934473044	-0.708264595682171	-0.771985121459794
PDE4DIP	-0.0802074133239422	0.0561540862826325	0.153192556068622	404.677179002398	-0.100503457659873	0.0949427816302973	-1.05856870774262	0.289796244355941	0.63275611231082	-0.287454815196353	-0.2973378147489
NBPF9	-0.00943658193517813	0.0754337701099762	0.900446300763736	32.2496128482472	0.0360009225941597	0.146038702840039	0.246516313100868	0.805282577985927	0.942529428328547	0.050348880917013	0.169592632819733
ENSG00000274265	0.143882971716026	0.0639379745889066	0.0244265868987851	109.085677264516	0.206100660981099	0.115883784126258	1.77851165747701	0.0753198590553634	0.339852896566157	0.782174562394748	0.751440239676832
ENSG00000291233	0.152110812389797	0.128454631998605	0.236349808690843	17.7177350818178	0.279057920823452	0.238506941728373	1.17002012101292	0.241992871696761	0.582387113759687	0.821447733785993	1.0009997477906
NOTCH2NLC	0.0166053054898557	0.0784456322269831	0.832357348041804	83.1867480582566	0.0336232798139943	0.139533126202326	0.240969873815053	0.809578465812158	0.943049266273219	0.174652151817138	0.161459605839683
NBPF19	0.0735679127449071	0.0868415211365833	0.39691076072974	80.0098388659736	0.124976514102656	0.150610843549412	0.82979758400765	0.406653237037706	0.729031793968782	0.446546361527742	0.473944864509519
LINC00869	-0.0122636126328969	0.104081290412475	0.906204534464511	29.833376481916	-0.028417458023923	0.179940139431502	-0.157927286894988	0.874514096045188	0.963804622477257	0.0368548834610644	-0.0507585620479438
OTUD7B	-0.0319922775657752	0.0736981750122724	0.664216812828359	252.524907870886	-0.0369941581652333	0.12570030788692	-0.294304435582713	0.768525283564028	0.929234050913067	-0.0573140813925335	-0.0800962465104589
ENSG00000285184	-0.0589513540360988	0.0858741522032468	0.492407050948259	49.8718319005765	-0.0778012013122705	0.143805374386757	-0.541017341278418	0.58849563005994	0.846471839512153	-0.185995283757553	-0.219681883873445
VPS45	-0.12702329809882	0.03097205833871	4.10973405772462e-05	166.341476418119	-0.145621789980659	0.0718886071734535	-2.02565880333864	0.0427997611055313	0.252588528097525	-0.510916637015249	-0.451670760438183
PLEKHO1	0.0247085611986895	0.105276563982272	0.814440469745183	53.3884846429124	0.0636631976989208	0.179567153194416	0.354536988343258	0.722936489142095	0.912099573254126	0.213330653613436	0.264214933374451
ANP32E	0.105602801590576	0.0767087082648442	0.168613393977683	23.0611283529801	0.157908110637092	0.147263859807247	1.07228012931195	0.283594229061412	0.626914532121069	0.599455457610026	0.58659154354178
APH1A	0.0247099696571705	0.0947111243885846	0.79417094959622	15.5746192544588	0.0207739051443978	0.198601391612024	0.104601004936463	0.916692417257956	0.975465715947428	0.213337376474696	0.117506699315466
C1orf54	-0.242215493071057	0.12840714052523	0.0592533814719757	49.5220039872608	-0.328072150016391	0.210641112665093	-1.55749343452248	0.119353378164372	0.424973734440075	-1.06075261408999	-1.07576522621285
MRPS21	0.0315315609640865	0.0616427468056391	0.608986270743426	39.0708827129341	0.085662043073536	0.130709123356744	0.655363917021604	0.51223347737599	0.800045122718926	0.245898231160612	0.33946475830788
PRPF3	-0.108805262209317	0.0564037070053377	0.0537253349005763	77.7171204208946	-0.161839086274158	0.107515408577314	-1.50526411437836	0.132256187354846	0.443826961418798	-0.423958214475405	-0.507144067613997
TARS2	-0.251399833930675	0.102986408400555	0.0146427127411033	13.541823983995	-0.387048626055021	0.193639728296257	-1.99880793812549	0.0456291385769008	0.262424049602979	-1.10459135708428	-1.27750170017427
MCL1	0.176198500396882	0.110402258041877	0.110495878449847	125.872566940133	0.298281003339401	0.184311163398673	1.61835559951519	0.105585984870416	0.403055500801237	0.936423209980708	1.06675472580755
ENSA	-0.00404610931424256	0.0553486700951684	0.941724794402176	215.231121911082	0.0159935929582053	0.0864585584698304	0.184985653719709	0.853240288048986	0.959171794732319	0.076078712535736	0.101155038625437
ENSG00000288880	-0.0268830514924892	0.101807277194219	0.791735033750405	16.8895618757476	-0.0434617796300936	0.189026279158709	-0.229924536543422	0.818150409644881	0.946425080790071	-0.0329266972405255	-0.102219561378975
GOLPH3L	-0.0418567953687455	0.0748682376835206	0.576112036261935	26.8276513072305	-0.0570395428294362	0.139848014116688	-0.407868093013055	0.683370518819476	0.893769952648751	-0.104399448468616	-0.148664012728094
ARNT	-0.0292645736792465	0.0633723630303307	0.644233618562752	65.4155722850747	-0.0248436659844879	0.11641420437588	-0.213407514295012	0.831009119942682	0.9518520922359	-0.04429419118225	-0.03853395567718
SETDB1	0.102521111070248	0.073105616655994	0.160804838324026	45.6652588754223	0.148753782338886	0.138019139012879	1.07777648377451	0.281133516515354	0.625013775236955	0.584745916579968	0.555278009122466
CERS2	0.183567183823562	0.0929886141424606	0.0483723776098121	14.4797804682161	0.26781506566448	0.173626972060109	1.54247385925594	0.122958485501049	0.430529400588825	0.971595447584474	0.962542143854677
PRUNE1	-0.123653634055254	0.101563233161313	0.223412547556016	14.9909562245918	-0.246848585675104	0.193964451085032	-1.27264859253456	0.203142767220804	0.541127446223936	-0.494832539284024	-0.797929781076085
CDC42SE1	0.206934774402062	0.0750572418423925	0.00583296963040915	37.9047718072485	0.282000862109767	0.139458677983049	2.02211053616931	0.0431649337846912	0.253652744891574	1.08313375103211	1.01106644960214
GABPB2	-0.124474417534915	0.0506665731777776	0.0140205498989198	80.2183915394545	-0.187420272718236	0.0901796797380807	-2.07829827365302	0.0376818953644292	0.235793896142685	-0.49875030720758	-0.59464774195354
PIP5K1A	0.0263981536932063	0.0407915677408113	0.517536602903891	130.282182937784	0.0583593015397423	0.0840883870346747	0.694023319958287	0.487667584509329	0.784140061259039	0.221395425191968	0.246072287674336
PSMD4	-0.00740016820766968	0.0665716469932067	0.911488708892456	27.9480225542932	0.00610723005170398	0.133355801348748	0.0457965082128863	0.963472441935014	0.988802879616497	0.0600691013873573	0.0673374875097305
PI4KB	0.106757676925221	0.0506568001423668	0.0350768760088694	52.3696988699267	0.161996135464139	0.0960640563587319	1.68633453140056	0.0917313835313101	0.37488969804544	0.604967914492866	0.600575148013757
SELENBP1	-0.0150968734420564	0.0857461513190777	0.860243085187398	34.7075994098614	-0.0281910657810122	0.15742121688029	-0.179080471741303	0.85787451542371	0.959494649162299	0.0233311484051673	-0.0499841588301742
PSMB4	0.0453650394378956	0.119160850459683	0.703422732124469	16.2653928110652	0.157358329242128	0.229963842959425	0.684274219882003	0.493802022919534	0.787044495666103	0.311928261709318	0.584710946945995
POGZ	-0.0773124094230623	0.0270823666602353	0.00430756094612198	344.23820894181	-0.105225148877338	0.0614541091503412	-1.71225570319335	0.0868495561124797	0.364644357277947	-0.273636367697725	-0.313488955022559
SNX27	0.094670779340641	0.0592787474925511	0.110255857011524	57.0108099130675	0.167628581759471	0.114278117749647	1.46684759130091	0.142417520014194	0.457861268474237	0.547274672821227	0.619841640888867
THEM4	0.0462450020468996	0.0945804677192869	0.624877976483078	40.0117193910672	0.0916268222597297	0.154627801366617	0.592563701028677	0.553473177777547	0.826492527547209	0.316128503757207	0.359868037747517
S100A10	0.862754362454982	0.139930933304964	7.02284304201851e-10	19.8407576108457	1.30768064856693	0.266079560176117	4.91462270796518	8.89535972359332e-07	0.000198630401682286	4.21349517932803	4.51953351022889
FLG-AS1	-0.181070199409185	0.136599200399747	0.184986057219412	106.064418887207	-0.221710902486506	0.214931492313193	-1.03154219095745	0.302286633649585	0.644300505707975	-0.768893584125328	-0.71194316555322
S100A6	0.282698350435424	0.109498190004011	0.00982971279158695	35.7008938796611	0.469644557667521	0.20002320279802	2.34795039324392	0.0188770352215013	0.161296008229508	1.44476884154341	1.65292537447445
ENSG00000285867	0.0673706206171978	0.146582926955981	0.645797935545705	24.2914911703439	0.131883361075202	0.24656118800261	0.534891002690195	0.592725230238171	0.84834256643345	0.416965414892617	0.497570605618903
S100A16	0.324854491052892	0.0884954465558794	0.000241734701758226	22.0255154646241	0.487704163345578	0.174464050280105	2.79544217024975	0.00518287735040537	0.0779295946931455	1.64598874860128	1.71470053323841
S100A13	0.0697843374688778	0.100959275928566	0.48943186054523	52.9984436520883	0.169082915742588	0.172191264959167	0.981948275847116	0.326125330837805	0.666922577385753	0.428486580574416	0.624816373687822
S100A1	-0.146977275079987	0.149597544849053	0.325861195525243	42.0930325786727	-0.13260349358096	0.234786405569961	-0.564783524237937	0.572221014777749	0.839021973400796	-0.606161062495735	-0.407140035833005
CHTOP	0.0145591479155658	0.0770578753733793	0.850141541855319	35.9353576545921	0.0253821728781007	0.143643442925049	0.176702621165553	0.859741981884156	0.959494649162299	0.164885421967258	0.133269860258797
INTS3	-0.0707337466484182	0.0508008756004272	0.163809600767129	112.268282007445	-0.0962712878491282	0.0915293107031539	-1.05180829080373	0.292887514463023	0.635918247691376	-0.242235060730587	-0.282861144181698
SLC27A3	0.0833303619112616	0.143068812702119	0.560263931328772	18.0021337789114	0.16340415468437	0.248605151453951	0.657283864508485	0.510998409572464	0.799630634925464	0.493144534062945	0.605391455325391
GATAD2B	-0.0514357482458662	0.0339812133858955	0.130114000773454	128.915697663934	-0.0495323413748547	0.0741537561628522	-0.667968069831482	0.504153974622129	0.79427243099672	-0.150121755572964	-0.122984683400696
DENND4B	0.0146157305476417	0.0701329076474977	0.834916293480758	30.7748210267372	0.0176283006531204	0.132324537355111	0.133220194874459	0.894019240000034	0.970446874884079	0.16515550247749	0.106746762452981
JTB	-0.0481769036926136	0.105677654678219	0.648472362872086	18.3958151658414	-0.0458522179421488	0.192455895816285	-0.238247925571054	0.811688807842528	0.943929227905009	-0.134566622002463	-0.11039635708953
RPS27	-0.28875112349192	0.127285954226145	0.0232973446012	51.5406199771642	-0.374849955066375	0.209064675582801	-1.79298561089491	0.0729752248988119	0.335084399098459	-1.28287672438593	-1.23577460765262
NUP210L	0.0539325519467047	0.205979510683912	0.793449003008713	15.4435651871703	0.0904223825336656	0.340107964812353	0.265863760596004	0.790344135766143	0.936731140506791	0.352822756449318	0.355748099769601
TPM3	0.156986888549869	0.0708475963601578	0.0267025096587829	36.5041985205198	0.211976386230853	0.13791589291095	1.53699752622218	0.124293915158795	0.43166215134909	0.844722245573969	0.771538898896062
C1orf43	-0.0500196076393577	0.0543043178058971	0.356999176691596	47.4654682998838	-0.0502967488944736	0.0994220955666531	-0.505891055784017	0.612933131571068	0.858369234108504	-0.143362225951686	-0.125599435722902
UBAP2L	-0.0227063895360163	0.0511291039657733	0.656970930339368	50.5307014352342	-0.0178640043163169	0.0907653357177504	-0.196815272868796	0.843972098860872	0.956142531404699	-0.0129906329238271	-0.0146591427185648
HAX1	0.0920723141278431	0.106492444069906	0.387263801692524	13.9831412893741	0.162805700952241	0.19134704648014	0.850839895086326	0.3948582966633	0.721729888622094	0.534871665312621	0.603344368862142
ATP8B2	-0.0275093866419636	0.0613883823043712	0.654066303613577	59.5335176021993	-0.0798627394901685	0.118031200914721	-0.676623967825851	0.498644568113366	0.789520566179497	-0.0359163233950622	-0.226733635196694
IL6R	0.221675633045621	0.0844019581244843	0.00862863442235538	66.9573217523974	0.333442481203477	0.152246639678259	2.19014673761034	0.0285135965711388	0.205352918103653	1.15349489327056	1.18702899514377
TDRD10	0.185865838666006	0.131622633109558	0.157917122441572	14.8213142914202	0.274840629534034	0.22787515653559	1.20610176954989	0.227778252643796	0.570555308514315	0.982567398692425	0.986573971081964
ADAR	0.0564208389991025	0.0428434247194984	0.187869540966614	85.4013731972642	0.073054363987113	0.0985653911333229	0.741176625457684	0.458586354113938	0.76394506623476	0.364699860996438	0.296338602006744
KCNN3	-0.0397870746925814	0.0780794038054656	0.610351373649674	831.712413810983	-0.00271192347429994	0.134943604068061	-0.0200967173881923	0.983966218762456	0.99443880551421	-0.0945202470997662	0.0371704606684667
PMVK	0.149354098246877	0.121156845186866	0.217675219963163	23.980117134282	0.234908223464645	0.201314569651293	1.16687144835836	0.243262287766203	0.583583771156296	0.808289371670805	0.849980140145748
PBXIP1	-0.04795987706146	0.0616139606745863	0.436337351093999	125.015077762123	-0.0464573412276377	0.115822957640215	-0.401106500595069	0.688341715015881	0.896568730140342	-0.133530709371226	-0.11246625760116
SHC1	0.312805758290029	0.0939119776938313	0.000865843984872112	26.8529878946134	0.45996241448026	0.180646176603201	2.5462061978239	0.01089008401306	0.117270607545714	1.58847767545281	1.61980638266307
FLAD1	-0.280865475606523	0.100505802618126	0.00519768254809087	14.6741693682613	-0.37925563682886	0.17364696607253	-2.18406140577458	0.0289577361643643	0.206434706114801	-1.24523690937087	-1.25084479773277
ZBTB7B	-0.0427874815364153	0.0995884872805391	0.667455461512035	13.7096839626224	-0.15487527888344	0.193386161975068	-0.800860192382367	0.423212587736445	0.739897866403762	-0.108841804467423	-0.483323486210835
ADAM15	0.061763908143699	0.0910107031305688	0.497363174353732	20.3656122832497	0.1090008500237	0.184857523863072	0.589647896097748	0.555426733774681	0.827399767347886	0.390203426098268	0.419298090796388
EFNA1	0.15319652372798	0.234533058027654	0.513628641395955	16.5627475503955	0.267720112080976	0.360484936110845	0.742666572892953	0.457683572304143	0.76317110748018	0.82663005672545	0.962217343147468
KRTCAP2	-0.094440476094464	0.115760611945485	0.414599862657104	15.5425626579263	-0.13766694377413	0.215244515172833	-0.639583980402885	0.522443099931335	0.804409959375637	-0.355392143563802	-0.424460205783143
MUC1	0.118238664411392	0.128474204548299	0.357400337507599	13.1368968327126	0.150657210834084	0.230649922538539	0.653185612099698	0.513636624719739	0.800045122718926	0.659769022968689	0.561788926336431
THBS3-AS1	0.155859371922073	0.0871355605534846	0.0736631526585374	87.0638032505096	0.242222030949288	0.145844941610966	1.66081886881893	0.0967498303830426	0.384746657337723	0.839340377411269	0.874997941009573
ENTREP3	-0.000823903001034311	0.0904995352979791	0.992736201337747	15.7188629880604	0.0396230982820863	0.185197994155705	0.213949932140049	0.83058610141722	0.95181760717293	0.0914589642705543	0.181982741561945
SCAMP3	0.0521442275052219	0.0824362361706223	0.527033994808117	25.5352365817542	0.0693431410439435	0.145550728903942	0.476419057232667	0.633775860453623	0.870644902892497	0.344286717034092	0.283643895898
CLK2	0.135579917504331	0.0784552339787741	0.0839670356580926	20.5762954827321	0.198034558444789	0.146564706403212	1.3511749404388	0.176639399988594	0.50627584472869	0.742542381357724	0.723849118714968
FDPS	0.0787323840825317	0.126302467061459	0.533045489865001	46.2127319952406	0.128683063686516	0.223439953569275	0.575917876954891	0.564670691581197	0.833082243050024	0.471197442659425	0.486623584803374
ASH1L	-0.0392125546522709	0.0250680792694114	0.117760632994172	413.714451655195	-0.0506207378927545	0.0461919469446278	-1.09587798828735	0.2731321730755	0.619407814374778	-0.0917779450905958	-0.126707680950587
MSTO1	-0.0836594617059403	0.0751696067541017	0.26573305896898	53.13056155393	-0.114180037092064	0.126915613628919	-0.899653193388076	0.368304839743837	0.701027746529493	-0.303932150275198	-0.344120279484438
YY1AP1	0.174473205151455	0.0443594717901327	8.3833993105254e-05	99.3981552790596	0.255208159042633	0.0971943623049789	2.62575064016403	0.00864581297207547	0.103373850753076	0.928188021848034	0.91941862986604
DAP3	0.169921192730147	0.0508608960862786	0.00083507146666477	100.647560142042	0.252581998668957	0.092080955672401	2.74304275867395	0.00608727584220303	0.0850428242660718	0.906460332763463	0.910435517116209
GON4L	0.000255306784678283	0.0361063545312173	0.994358232867174	159.301029169602	0.0309170404154558	0.0831888693504873	0.371648763312284	0.710154377591969	0.906829179130005	0.0966102539663442	0.152202572686345
SYT11	0.155791607207691	0.0580155188794688	0.00724552582178838	162.989750361699	0.282499334269445	0.11307576689006	2.49831897708118	0.0124783855774218	0.126320734120042	0.839016922528306	1.0127715364879
RIT1	0.0225141771940601	0.0787772942196168	0.7750349396254	20.9760211483253	0.0312395170370272	0.14367498113091	0.217431850633502	0.827871811663047	0.950479063049751	0.202856408604445	0.153305644638766
KHDC4	0.00978226104303466	0.0516687804285444	0.849837053021135	51.0871100311857	-0.0106186454937268	0.116509502041756	-0.0911397380268714	0.927381557639546	0.977421813145059	0.142084360996359	0.0101245208644751
LMNA	0.303831614916026	0.0436949270261454	3.56394271023155e-12	79.0687650035398	0.412896461191031	0.0998936611956015	4.13335997749186	3.57498129357868e-05	0.00274695253808068	1.54564224817718	1.45881135383186
SEMA4A	-0.178400925915756	0.110236183974122	0.105586804879856	37.8267086499528	-0.222772244375378	0.191442243684106	-1.16365249428945	0.244564868601554	0.585364836666568	-0.756152594167695	-0.715573619332596
PMF1	0.0704203504171313	0.0791650644428046	0.373713892648996	21.8069196129969	0.0795761265650227	0.151977293297004	0.523605367872355	0.600553047210143	0.851890219698364	0.431522400847824	0.318647113380318
PAQR6	0.0412614829847203	0.0969204785694364	0.670308150913783	28.7656391809148	-0.0116539867069694	0.194799772004019	-0.0598254637932994	0.9522946447215	0.985527500125265	0.292341144956687	0.00658300567510203
SMG5	-0.0551723941555188	0.071298575870227	0.439036163728667	47.5230572311469	-0.0746619979668969	0.133067411196342	-0.561084019713383	0.574740261508297	0.840475193501498	-0.167957533033506	-0.208943842937788
CCT3	-0.11390200211561	0.0916867173733036	0.214127532081646	50.9429474774368	-0.152282685233624	0.177853124028369	-0.856227215943274	0.391872111352338	0.719811846712084	-0.448285999590952	-0.474455192673152
MIR9-1HG	0.143658802728391	0.0681533845611114	0.0350418194127021	582.238685011865	0.251773881800566	0.119174640829177	2.11264644935204	0.0346310399184319	0.224083199472207	0.781104557830847	0.907671251454236
MEF2D	-0.137053653835711	0.0944725410706628	0.146856519876865	38.120109201801	-0.234330946605551	0.173202883868985	-1.35292751120013	0.176078789420379	0.505970722350302	-0.558793582569851	-0.755111618007826
NAXE	-0.0384862240498582	0.125954054312089	0.759941474299963	26.881368070066	-0.0522333124153146	0.211993207927705	-0.246391443036833	0.805379229570325	0.942529428328547	-0.0883110201261642	-0.13222369547082
BCAN	0.183812298164601	0.0855298756631282	0.0316264345011478	154.190575639353	0.326745967333865	0.160245105470636	2.03903867375057	0.0414461679281271	0.249201641482043	0.972765428616895	1.1641227249386
ISG20L2	0.0227199525522535	0.107403065964275	0.832466591354128	13.1107901413135	0.0643695036076139	0.204197499376224	0.315231595902241	0.752585817518327	0.923307802075898	0.203838616601762	0.266630941809145
METTL25B	0.00419342629394531	0.0830687445428298	0.959738773330281	18.332793477382	0.00208170391832896	0.162634413862933	0.0127998980589889	0.989787437826233	0.997038627846938	0.115407706248045	0.0535676677013256
HDGF	-0.133723151614867	0.0765282028409599	0.0805730287676335	22.9411230050037	-0.175225222344023	0.145288803340989	-1.2060476672299	0.227799111478859	0.570555308514315	-0.542896412252116	-0.552933034200162
PRCC	0.0460871751937308	0.0625530518990792	0.461262588171449	34.2241737955074	0.0846180960602919	0.120636410535544	0.70143081748408	0.483034195307609	0.781620833224607	0.315375163810506	0.335893805894303
ARHGEF11	0.171273123971418	0.0659888354901208	0.00944571455860676	209.445325053146	0.254870750461255	0.109430579812082	2.3290633285406	0.0198557110417802	0.165728578583549	0.91291337791258	0.918264481261995
IFI16	0.51128983186356	0.163400136134343	0.0017536283595692	83.0075137641234	0.709348056735754	0.264358650333286	2.68327915822483	0.00729041073663976	0.0943181549201905	2.53588287554801	2.47286142264672
CADM3	0.137637187884621	0.102166106717618	0.177918951430808	46.0422708515743	0.198401150460098	0.184872160294713	1.07318024598088	0.2831902520347	0.626580168063225	0.752362154910319	0.725103092935168
ENSG00000272668	-0.131856346629955	0.130883435231281	0.313726538501029	13.5050198094394	-0.21280541544058	0.223796373639463	-0.95088857777209	0.341660940729626	0.678517071574418	-0.533985769103639	-0.681480824019328
PIGM	-0.126124624325976	0.0828868342513977	0.128097186277963	29.2243715108347	-0.158406206596731	0.147202291828181	-1.07611236638644	0.281877005673083	0.625661578012683	-0.506627082743951	-0.495401469748295
IGSF8	-0.355899896705647	0.185290477626245	0.0547610464404013	12.022547899686	-0.486185994897408	0.318281142331879	-1.52753628862639	0.126627710712659	0.436479558558477	-1.60339159380255	-1.61661357276185
ATP1A2	-0.132986982100284	0.061446064601857	0.0304422508274755	1015.79692851325	-0.156802561856263	0.104964349381243	-1.49386494348416	0.135210922873739	0.447602942966566	-0.539382524141547	-0.489916000673863
PEA15	0.122024173859905	0.0647808440272478	0.0596128833379603	45.2408603999182	0.238594003139203	0.136974987579325	1.74188008596115	0.0815294292262492	0.354374924988349	0.677838036124055	0.862587814345493
DCAF8	0.0564295316505313	0.0366182291951255	0.123311200034517	102.238222754332	0.089957006211535	0.0834591517931473	1.07785670329471	0.281097709951586	0.625013775236955	0.364741352804915	0.354156221369978
COPA	-0.0434910864051824	0.0535058267363898	0.416316119408652	90.279713811605	-0.0369869787643736	0.106676101640735	-0.346722257333125	0.728799987371756	0.913295342672876	-0.112200254843217	-0.0800716884644058
VANGL2	0.137185590596685	0.0870242288310153	0.11493207034648	23.4606227685315	0.204608181084695	0.172877207482611	1.18354631049484	0.236592704150413	0.578239918185686	0.750206588414548	0.746335023970799
NIT1	0.104476551694127	0.0918659465071315	0.255424673538332	15.1594095683074	0.193797787150913	0.167660315439094	1.15589539864199	0.247723944984417	0.589013703091504	0.594079635815909	0.709356708194412
UFC1	-0.0417951293453786	0.090388434116422	0.643798327367007	16.285239767306	-0.0921577341046094	0.19240457158228	-0.478978921065807	0.631953624411779	0.869537487917474	-0.104105103888947	-0.268790214827993
PPOX	0.0979892805519839	0.0913355254457701	0.28333860915944	17.8299266207964	0.147729913744081	0.176390721357439	0.837515219662377	0.402303025614278	0.724944799275484	0.563114559858732	0.5517757374713
NDUFS2	0.0229580270510849	0.107889310909771	0.831488879998016	39.2831892602706	0.0540741970566872	0.185089172397573	0.292152135947398	0.770170305839584	0.929594842886797	0.204974995023174	0.231414547384773
SDHC	0.0620022460413428	0.075706626158756	0.412797573147275	30.0287767385018	0.139687576416628	0.150713566375131	0.926841423611073	0.354008874040275	0.687941781844843	0.391341061776245	0.52426590840342
DUSP12	0.114465392342111	0.130702774547908	0.381155816521779	13.1474242321784	0.272820490165816	0.243971428846479	1.11824770406821	0.263461215326585	0.607147123254694	0.64175842133477	0.979663829608132
ATF6	0.0424162940852512	0.0466319686088732	0.363035134098294	126.912022940189	0.0773691290122502	0.092170148633935	0.839416342047262	0.401235716525635	0.724540044529615	0.297853295236923	0.311097799921063
NOS1AP	-0.0209442506063011	0.331581618679646	0.949635360819976	27.8778270226594	-0.0951794469701239	0.50157183737721	-0.189762342853679	0.849495365711381	0.958629680238111	-0.00457958232795156	-0.279126364760272
UHMK1	0.0929453322187837	0.0804639536533583	0.248042255614507	34.0983268216491	0.181570783355768	0.141660584821184	1.28173114338729	0.199936976029043	0.537875500065327	0.539038759751198	0.667532699735006
UAP1	0.47910184287607	0.142704218232908	0.000787057253631892	29.7696305560693	0.666290983806519	0.242465357786786	2.74798424768139	0.00599628898367179	0.084109019972309	2.38224300108192	2.32557927465683
DDR2	0.139812738725151	0.0582711146398521	0.016424253789547	199.652251769912	0.238435734188831	0.0943497166891322	2.52714838534641	0.0114992906098023	0.121035887966713	0.762746505363638	0.862046435441052
HSD17B7	0.316697152589688	0.124451163382602	0.0109355862784171	28.8425139329712	0.479284098442471	0.215862813687439	2.22031803558558	0.0263971864933417	0.197036142039586	1.60705209872386	1.68589863936183
CCDC190	0.219305720187557	0.139174225891881	0.115080226164385	42.5330531919084	0.336401416524194	0.235684235798712	1.42733948829526	0.153482063639955	0.475789844270996	1.14218281303623	1.19715040656703
RGS5	-0.251712908239066	0.104262297034684	0.0157686117365161	24.8691004203001	-0.327710848456421	0.182634344102808	-1.79435499969242	0.0727565246589102	0.335084399098459	-1.10608572498215	-1.07452934866232
PBX1	-0.1869768856112	0.0423865723403699	1.02785445441008e-05	730.732859077398	-0.254397232822775	0.0728530998385533	-3.49192050010959	0.000479560959029037	0.0168734411510217	-0.797087409062356	-0.823750880623516
RXRG	-0.622550125462317	0.147594552421648	2.46506192321164e-05	23.9044079619035	-0.957978668347791	0.243828726303827	-3.92889994083013	8.53353348985764e-05	0.00518461773075653	-2.87616783615963	-3.23043991125607
MGST3	0.0350559824990415	0.0511980686954772	0.493525052798132	105.727230613964	0.0731458570457915	0.0931280935760589	0.785432775836353	0.432199870197306	0.74407266676129	0.262721018145115	0.296651565552373
ALDH9A1	0.118691905721684	0.0961856771645425	0.217207630254753	28.1056754890499	0.188045595127032	0.188062230762588	0.99991154185777	0.317353318317827	0.657302816285035	0.661932436720423	0.689680609953363
TMCO1	0.0858804457763781	0.0603201097431528	0.154520344695241	36.5844525592363	0.113566530304866	0.11847240327446	0.958590584524317	0.337765037656747	0.675474181967507	0.505316607474141	0.434915575987505
UCK2	0.0429891839481319	0.0940183283785256	0.64749668931021	25.0560053120597	0.069606801108233	0.184999729046088	0.376253530030264	0.706728422926342	0.904508514339286	0.300587816074807	0.284545778398735
FAM78B	-0.264123831236928	0.177474715430611	0.136689304176889	13.9754356531031	-0.394826831862291	0.285080109707463	-1.3849680087027	0.166062249739053	0.494189903132708	-1.1653256064218	-1.30410803406708
POGK	-0.0315971259954652	0.0777461935548742	0.684438581308981	28.3907730762018	-0.0557708755127529	0.160021623783759	-0.348520869830175	0.727449043265761	0.913195138294766	-0.0554279418862382	-0.144324376176561
TADA1	0.104656277235349	0.0990725525145528	0.290803793413161	13.4415397742477	0.171639433321651	0.173525116496694	0.98913308221246	0.322598033539185	0.662880604993897	0.59493750269297	0.633561264475852
ILDR2	-0.0601385741951644	0.199944433972902	0.763584978395756	33.7558487930532	-0.056490515993014	0.309073290486278	-0.182773852454656	0.854975465706172	0.959282094297189	-0.191662129122553	-0.14678599719496
POU2F1	-0.0825972911060327	0.0387842136765861	0.033199475038048	411.466658771901	-0.122197945500581	0.0711800088365971	-1.71674529826347	0.0860257196151915	0.363267033493903	-0.298862192108666	-0.371546546354304
MPZL1	0.340928689379227	0.066735413576874	3.24447693769182e-07	83.9220119576768	0.511016526764518	0.119515980328894	4.2757171497758	1.90522991538789e-05	0.00174646075577224	1.7227141946663	1.7944434122935
DCAF6	-0.0925846286650239	0.0367012214171565	0.0116471624467049	166.926599636081	-0.137887868777008	0.0692716895720153	-1.99053711016618	0.0465318002354266	0.264990361013737	-0.346533803075422	-0.425215907616895
GPR161	0.120658232546288	0.100445342030944	0.229660936072832	51.6240486409977	0.180278213750613	0.162218575609299	1.11132903906647	0.266426744254377	0.610477458591855	0.671318118025609	0.66311130239138
TIPRL	0.0901271659133153	0.0943608281675586	0.339510308517783	22.8858505444686	0.163480254422781	0.175394987919785	0.932069133569238	0.351300798498098	0.686313954814942	0.525587073857897	0.605651764077756
SFT2D2	-0.155475179955456	0.0802630267111944	0.0527366672048802	24.332533479635	-0.267757059154489	0.17931268516756	-1.49324103258105	0.135374104846921	0.447602942966566	-0.646723305722528	-0.869449851432346
NME7	-0.0594221375113275	0.0408334182918454	0.145604769920653	120.868480333971	-0.10116886278093	0.0836158489843324	-1.20992448213839	0.226307871949137	0.568915271985732	-0.188242429861118	-0.299613916881382
BLZF1	-0.00426497631429234	0.0637808606495467	0.946685818157379	55.3633036632735	0.0160769900647553	0.115661387435264	0.139000494644365	0.889449758173239	0.968707657416399	0.0750340154462258	0.101440308945809
SLC19A2	0.311399723192458	0.12909739142989	0.0158596146238693	20.7659893724896	0.473498097370308	0.215595491222541	2.19623376484045	0.0280752157915961	0.203451616235065	1.58176638149873	1.66610689300739
F5	-0.0610651697270566	0.302309421720545	0.839920172506276	12.8267735544913	0.128290257182603	0.371672574622086	0.345170093093492	0.729966500913851	0.913333462367655	-0.196084959677643	0.485279940618927
C1orf112	0.0120817944499496	0.104918118635875	0.908322655189323	16.0708799510563	-0.0370361178922182	0.224377014009759	-0.165061996460151	0.868895185081234	0.961416668242206	0.153060505672756	-0.0802397750482572
SCYL3	0.229139293932241	0.0865117154738427	0.00808138702628291	34.81237345899	0.348059222527713	0.155145487817424	2.24343761087859	0.0248686088211815	0.190386052880107	1.18912047777426	1.23702740219722
KIFAP3	0.00261808527806556	0.0469162448411055	0.955498438232625	108.903282576025	-0.0207759094558738	0.0883389065897406	-0.235184136389193	0.814065818051171	0.944662259327453	0.107888280414541	-0.0246196814760785
GORAB	0.376777863713992	0.088236714345397	1.9540252243179e-05	17.0437503027163	0.518808677167555	0.185379211955485	2.79863460252564	0.00513191750122759	0.0773860575581938	1.89382965784876	1.82109744543472
PRRX1	0.591717902488908	0.14737711978901	5.94479043051896e-05	348.611792378668	0.829611376500894	0.230470099272236	3.59964862739499	0.000318647463540755	0.012598692298069	2.91978255561907	2.88423727461223
ENSG00000271811	0.50084795081759	0.182472866738816	0.00605513985892739	27.0546199416742	0.728613030071979	0.286099735388816	2.54670990548725	0.0108743789920989	0.117270607545714	2.48604163527307	2.53875969349738
FMO4	0.107691895159226	0.110028748071796	0.32769786976146	14.7279244337177	0.192111632575653	0.205669570466389	0.934079028511651	0.350263128868181	0.68513667819916	0.60942712976886	0.703589003824551
PRRC2C	-0.0136460743660005	0.0558944696044536	0.807122414123987	208.529505958308	0.00742540921666827	0.0976539902686491	0.0760379498701563	0.939388905948929	0.980343208336304	0.0302561100114166	0.071846485582371
VAMP4	0.216453801274081	0.0910607854673282	0.0174528856137908	20.8482713996529	0.329508932341572	0.16374782973615	2.01229495909971	0.0441888535056082	0.256683445877491	1.12857001902091	1.17357379519191
DNM3	-0.0924520672691439	0.106853152513829	0.386915057824577	454.713423402191	-0.119809504533804	0.171275255067357	-0.699514383946976	0.484230627031041	0.781799054413256	-0.345901060339305	-0.363376582815164
PIGC	0.045901011661424	0.0980982455860936	0.639849961144783	41.173981731198	0.0872936110284051	0.169425432440539	0.515233219540644	0.606390058120873	0.853963630253825	0.314486567081307	0.345045742258636
SUCO	0.00957882797151249	0.0572206750258487	0.867054129309849	70.0630547340163	0.0187309721512745	0.10644684309657	0.175965501713203	0.860321045146525	0.959687758516352	0.141113333213819	0.110518589373085
PRDX6-AS1	-0.26235714138497	0.0562603513308947	3.11225793780784e-06	208.749754282523	-0.391678199424377	0.106468722239204	-3.67880999402238	0.000234324754785299	0.0103046121372349	-1.15689283334048	-1.29333773973126
PRDX6	-0.063977771684043	0.0676127873556059	0.344027336533346	146.327329939552	-0.0708434688439573	0.119749358885635	-0.591597896666948	0.554119882671204	0.826800663878194	-0.209987406308123	-0.195882082508489
SLC9C2	-0.1331189807508	0.106122733065063	0.209701361726969	49.7036161475336	-0.221729910370578	0.193973047284376	-1.14309649446043	0.252998529605779	0.595995183584399	-0.540012580778598	-0.712008184417823
ANKRD45	-0.23582682177014	0.115785684299525	0.0416748160462296	21.4066957779418	-0.208425600147924	0.217445731589297	-0.958517781078314	0.337801729661454	0.675474181967507	-1.03025817540171	-0.666499113461306
KLHL20	-0.0598023085577502	0.0638863022232192	0.34923507174994	66.0548845360904	-0.0682432114583614	0.11692894228633	-0.583629767994056	0.559469428022502	0.830223222506997	-0.190057064253802	-0.186987574196079
GAS5	-0.00547386386438406	0.0835928992865929	0.947789917154541	23.1449161534399	-0.026551080642328	0.16055067971	-0.165375074651112	0.868648771085268	0.961416668242206	0.0692637471790192	-0.0443743828406662
ZBTB37	0.0126967417184787	0.0581960929114053	0.82729531810293	68.7755403304948	0.0433961765094497	0.101856142645	0.426053602488157	0.67006878773628	0.887272586707076	0.155995775135437	0.194889031470999
RC3H1	-0.0573053347436752	0.0359418147728454	0.110848307936757	112.088907449443	-0.102770205212322	0.0754346356078352	-1.36237425135315	0.173079805465348	0.501971366637825	-0.178138496011198	-0.305091510617268
RABGAP1L	-0.068863031395394	0.0400488050462873	0.0855274056642223	255.791482588844	-0.0987358701963802	0.0677304089292108	-1.45777755896284	0.144901865763994	0.460340742140578	-0.233305753070262	-0.291291558915133
CACYBP	-0.445853497238994	0.210699283241047	0.0343392319151659	20.8022701939364	-0.599275635696865	0.36947931143968	-1.62194639088663	0.104814827247997	0.401361284258546	-2.03275858218718	-2.0034509511346
TNR	0.418992996366889	0.479572262511848	0.382292202526895	34.5321640612013	0.595523862583849	0.676218255259708	0.88066812445803	0.378497474272497	0.710745481787527	2.09533114599333	2.08351141189557
COP1	-0.0895284934216658	0.0377063925778197	0.0175794731623976	225.818174693114	-0.142365027061357	0.0776701477886253	-1.83294394454862	0.0668109076971937	0.319823172439612	-0.331946242624739	-0.44053059215417
COP1-DT	-0.143511405561501	0.107105812120741	0.180276862672987	70.8953456816111	-0.189672334128416	0.170067196835665	-1.11527877014222	0.264730980036031	0.608142172208514	-0.589617756297174	-0.602351202020175
PAPPA2	-0.14841787039805	0.118001800664903	0.208478793897619	37.197014047841	-0.24014980952431	0.224011640123125	-1.07204165547967	0.283701322717754	0.626914532121069	-0.613037319471892	-0.775015772452837
ASTN1	-0.124378875140059	0.0373686377336108	0.000873371156174705	346.621146300568	-0.158024121482863	0.076899809752315	-2.05493514212636	0.0398852696026304	0.244314810871916	-0.498294263757409	-0.494094499430598
BRINP2	-0.0589129453023564	0.107668601836139	0.584262477779854	137.69171735649	-0.114501271233359	0.183226034004749	-0.624918133797468	0.532024790056593	0.80926623815013	-0.185811950992251	-0.345219101376381
SEC16B	-0.298524844682295	0.123062155972802	0.0152744573935623	12.1358567088815	-0.486062681443656	0.225367148188167	-2.15675924974578	0.0310244277639981	0.210841815306755	-1.32952870060412	-1.61619176354192
RASAL2	0.0649390164429874	0.100780897201304	0.519343061675398	90.1544355109856	0.0973006167721855	0.185478673292791	0.524591938495211	0.599866892017133	0.851597476100942	0.405358869350983	0.379275967413827
RALGPS2	-0.568245494297762	0.229878893931108	0.0134384257391036	31.1386002298282	-0.750933288856041	0.331802227809328	-2.26319543968695	0.0236236442244896	0.184091783852287	-2.61696069158492	-2.52221507969251
FAM20B	-0.042326954977856	0.0682048285372579	0.534872118516872	31.1853389665738	-0.0677378793869688	0.123674149882545	-0.547712512690004	0.583889319022014	0.844316741052266	-0.10664361673122	-0.185259022117186
ABL2	0.0528349272208161	0.0654935902356514	0.419828363352377	107.312077583985	0.0804355493156403	0.111378426328177	0.722182490517835	0.470182286948974	0.772080680315728	0.347583568466435	0.321586877282764
SOAT1	0.255614788661716	0.0909114345092326	0.0049281945574049	31.5269000023062	0.373546824184895	0.157123032996755	2.37741607363581	0.0174344099176832	0.154528908939601	1.31549344528848	1.32421095797097
AXDND1	-0.462042612879027	0.210827714010352	0.028410940470998	13.59425975606	-0.643689445124311	0.320737163230086	-2.00690633614712	0.0447596370701611	0.258847928823012	-2.11003255216456	-2.15537398741806
TOR1AIP2	-0.066901192910784	0.0647335602232022	0.30137677400171	46.1030357451297	-0.135562433454002	0.123078515337843	-1.10143052247495	0.270709327369708	0.615650156912611	-0.223941495532602	-0.417261462828071
TOR1AIP1	0.0478336727201621	0.0544266218875632	0.37947428177379	50.1113598987234	0.0802418603513447	0.101748641222338	0.7886283235567	0.430329271673331	0.743724604232336	0.323711554779837	0.32092433975379
CEP350	-0.253376351310351	0.0488344182268699	2.12018715388863e-07	323.635946114789	-0.359011076646653	0.0814956907576349	-4.40527681045539	1.05648879875404e-05	0.00123060593591889	-1.11402567999931	-1.18159572653728
QSOX1	0.115251824235291	0.135026056035602	0.39335300097909	14.4511428075655	0.170987958630164	0.230814191998518	0.740803488510198	0.458812599687079	0.764078353263741	0.645512222089183	0.631332813134515
ACBD6	-0.0660161830116281	0.0472895905663707	0.162715039087926	169.995024906583	-0.0893859880083799	0.0850669585693456	-1.05077211542145	0.293363265555688	0.636524262040312	-0.21971716173342	-0.259309107753989
XPR1	0.0525098655190799	0.0676453205139534	0.437599770451263	192.89650072748	0.0729843280643154	0.117489114518325	0.621200767096871	0.534467534788303	0.81125176047982	0.346031982281045	0.296099035300409
KIAA1614	0.0821555788588144	0.0991135574703115	0.407158990889478	37.8875087380396	0.136649619151856	0.161684613541448	0.845161553463627	0.398020644942859	0.722730797507015	0.487537053559176	0.513874192454859
STX6	-0.0411162402997483	0.0915167562723756	0.653232898787783	40.968457784016	-0.0434853670855101	0.161399848782528	-0.269426318633686	0.787601635364723	0.935799816430774	-0.100864627207177	-0.102300245244901
MR1	0.149023205916557	0.0838910863486497	0.0756688171521449	20.0505513456522	0.212847683366365	0.16291498017629	1.30649546859376	0.191384119012158	0.526827586008377	0.80670995469909	0.77451928062955
GLUL	0.00211027570272264	0.0698657968105988	0.97590379710544	598.128727111172	0.0229700068143973	0.120009487222808	0.19140159120713	0.848210973509136	0.957938471108881	0.105464401139614	0.125018742033588
RGS16	1.1821441560275	0.246289213119502	1.58807445241054e-06	23.5062306710413	1.82345142549969	0.386689236765103	4.71554740119999	2.41061761881512e-06	0.000399856414549493	5.73800818352048	6.28379249787347
NPL	-0.00899740233793019	0.0827610935473832	0.913428256068091	459.744518425492	0.0180055202592065	0.133455739447365	0.134917541454317	0.892677070284641	0.969595196390656	0.0524451752277718	0.108037089687709
DHX9	0.0589895428457873	0.0478181724653742	0.217343843521395	91.3255510772515	0.109329136529831	0.0926292840694428	1.18028696462631	0.237886100872121	0.579558233887253	0.376960811399354	0.420421036191645
LAMC1	-0.0921480735992767	0.0781924594628553	0.238606198016674	84.308530014723	-0.138700315485059	0.138317908883807	-1.00276469333826	0.315974407670608	0.655589618386062	-0.344450036191911	-0.427994984041477
SMG7	0.215328580057397	0.0515371294439445	2.93921835938413e-05	107.416803731355	0.327238843996817	0.0954061840618592	3.42995422377068	0.000603683084576013	0.0204821046552576	1.12319910732633	1.16580867172214
ARPC5	-0.135262603841529	0.10144762270979	0.182425327228703	21.4275210688889	-0.170481900080854	0.199155705607772	-0.856023178249332	0.391984958950699	0.719811846712084	-0.550244533532472	-0.536707902206725
ENSG00000289581	-0.0258698035295138	0.12214258814709	0.832263047059606	19.8415303650296	-0.036896507836391	0.207028940498004	-0.17821908254777	0.858550923916824	0.959494649162299	-0.028090256856037	-0.0797622212457259
COLGALT2	-0.248209600777733	0.180517222648239	0.169134158872678	129.62297916173	-0.383367675913976	0.27510465841157	-1.39353393042309	0.163458391968627	0.490000056245597	-1.08936371980237	-1.26491054600297
TSEN15	-0.0354771704920736	0.0855611528642389	0.678404656533386	65.5250719226976	-0.0185711505356282	0.144771651282126	-0.128278916287536	0.897928249610033	0.970677657655773	-0.0739481902190384	-0.0170780255417022
C1orf21	-0.0661636441014333	0.0522273815388051	0.205213135711727	462.452646376686	-0.071326916787829	0.0855208867741546	-0.834029200096938	0.404264529486843	0.72656563793344	-0.220421023765158	-0.197535777169335
ENSG00000285847	-0.243716049863351	0.0924028759250209	0.00835103929654013	29.8477337933594	-0.34521546791746	0.174492988013122	-1.97839163537907	0.0478845426325883	0.269856539679802	-1.06791507948312	-1.13440610708026
EDEM3	0.205879756702524	0.0451006946562239	4.99753851106874e-06	93.8597007573401	0.299514155607513	0.100121018629855	2.99152125803684	0.00277591210381369	0.0543577662278417	1.07809793512638	1.07097287865655
NIBAN1	1.16109774579149	0.506131915327507	0.0217869658542633	20.2698131535798	1.28711721308445	0.942460307270066	1.36569912086029	0.172033420398539	0.50132438459697	5.63754935001336	4.44919368585465
RNF2	0.001194733642241	0.103509504300289	0.990790813190111	13.3836931668154	0.00200871401107946	0.196606899769523	0.0102169049684127	0.99184823108736	0.997039655310264	0.101094331071071	0.0533179965186384
TRMT1L	-0.0161607693899952	0.0602782745992472	0.788620252031386	41.0210722814013	0.00945004030323846	0.118980391419523	0.0794251909116501	0.936694432480881	0.979850636089362	0.0182529547985451	0.0787719915452879
SWT1	-0.0113114394767843	0.0410273827625173	0.782774937461062	96.5979253279044	-0.00633755889113012	0.0741485401659081	-0.0854711215750138	0.931886853084124	0.978355887762399	0.0413998012635395	0.0247685174872245
TPR	-0.0363233454066702	0.0375947094307358	0.333952933792795	104.867772549253	-0.0302476150850949	0.094334762218187	-0.320641239494887	0.748482281769892	0.92105980269611	-0.0779871566703286	-0.0570188450813789
ODR4	0.0162420144994613	0.0449994091899936	0.718145500992692	69.2431875622433	0.054607294984648	0.0897856410792924	0.608196303197553	0.543057286182237	0.81806957483125	0.172918089394644	0.23323807607768
PDC-AS1	-0.358480800971435	0.153280650961569	0.0193498358090118	38.2265829140789	-0.463977475593462	0.256874425547413	-1.80624238713021	0.0708804866545036	0.33131955182472	-1.61571077930864	-1.54064653171064
LINC01036	0.0196880916697821	0.121175446664092	0.870931092671632	16.1551542114203	0.172676441728605	0.226317104412791	0.762984495478751	0.445472642514101	0.754059717795682	0.189366922655222	0.637108482511568
BRINP3	-0.100200159593398	0.0602659047759952	0.0963856635187392	336.226798331436	-0.144996570097833	0.0985215207831721	-1.47172484696967	0.141095195084412	0.456206797164736	-0.382884294442956	-0.449532116980928
UCHL5	-0.00681979967273271	0.0805342563237348	0.932514228405636	22.4068903289991	-0.0005966554734341	0.154662721991121	-0.0038577846410097	0.996921940830908	0.998546370332885	0.0628393194611375	0.0444060016271805
RO60	-0.0108484327274332	0.0650873633038853	0.867625820387138	50.104831236441	0.034088013417539	0.122067994632593	0.279254308388854	0.780049668553458	0.933686962172765	0.0436098274591775	0.163049285739328
CDC73	0.112692975969599	0.0403757772331349	0.0052528660932836	128.210005016709	0.174468663461326	0.0752916611649049	2.31723753682632	0.0204907957990595	0.16848943556955	0.633298314396116	0.643239002969917
ZBTB41	0.00446111068745435	0.0649788145219538	0.945264358777139	37.013911737377	-0.0130553626612526	0.118381402829322	-0.110282209445307	0.912185566002165	0.974489814358017	0.116685418770913	0.00178942249244069
ENSG00000290127	-0.226557514689336	0.166289617293668	0.173063072288987	14.3451181233838	-0.330751053651979	0.297334673883	-1.11238642077152	0.265972040601497	0.609786710023178	-0.98601387120378	-1.08492875394163
CRB1	-0.102422565708712	0.0602054896441437	0.0889023613908263	501.266851394209	-0.136592647208842	0.10696636494935	-1.2769682065341	0.201613472057138	0.540579323929781	-0.393492294734684	-0.420785438899344
DENND1B	-0.0331965588404278	0.0588336366022018	0.572587712325402	76.39123339266	-0.122537224286027	0.120369070635117	-1.01801254790345	0.308671992956693	0.649803047219468	-0.06306236296214	-0.372707092227221
NEK7	-0.0850536241958425	0.0337924940334334	0.0118379540691148	163.349128437692	-0.140182466692448	0.0631054454131265	-2.22140047938381	0.0263238485984675	0.196910678492473	-0.310586773837333	-0.433064869164155
DDX59	-0.063404051448003	0.0761556679099841	0.405093751601701	22.6694843164263	-0.131117607621631	0.150866072216317	-0.869099365387002	0.38479278380269	0.715368189065666	-0.207248921928807	-0.402057375520315
DDX59-AS1	-0.32924799671491	0.162112794205841	0.0422569271450115	17.7192271579818	-0.444557095231648	0.269726216819958	-1.64817903306889	0.0993159380323888	0.389473684977957	-1.47617660778863	-1.47421667153019
CAMSAP2	0.10791372874386	0.0312509075969649	0.000554103341015129	257.517038814861	0.149474363827082	0.0713502981613133	2.09493677922889	0.0361766128378431	0.230234838097113	0.610485986975153	0.557742848977181
KIF21B	-0.288205324407408	0.142658359857831	0.0433576273322529	27.7474361839258	-0.460448804176564	0.241462507800012	-1.90691635058278	0.0565314205068964	0.295743620315876	-1.28027151339059	-1.52857626611954
TMEM9	0.124148539696587	0.0779381102863965	0.111179966810734	21.7639192774996	0.163190377794668	0.145488892573626	1.12166898041433	0.262003210259018	0.605881775608316	0.687978070053939	0.604660204514227
IGFN1	0.458126773549707	0.254313231824336	0.0716355719260586	13.233325815437	0.812560680851231	0.42874261171222	1.89521792015541	0.0580635369992456	0.298678804203272	2.28212469237142	2.82591321983657
PHLDA3	0.205766843897883	0.115804363383942	0.0755931205774655	13.4734366149897	0.325495195068768	0.222124588299916	1.46537219296623	0.142819399771797	0.458513894812683	1.07755897914695	1.15984430066781
CSRP1	-0.170468636482914	0.059839714820287	0.00438907808890525	198.239809768951	-0.218326114540313	0.105226492648535	-2.07482078937611	0.0380031470794151	0.237100609060794	-0.718290149478648	-0.700365071519171
CSRP1-AS1	-0.0321938271934588	0.0775833233388303	0.678172588168729	25.2529025167429	-0.0263680919212775	0.151576747653335	-0.173958686470717	0.861897930532028	0.960001574021639	-0.0582761191112627	-0.0437484468431465
NAV1	0.222284412925775	0.0761900595194372	0.00352850921724123	542.122021723586	0.343636712217884	0.112337850995258	3.05895750340097	0.00222108654374591	0.0466071373135438	1.15640072452335	1.22189964794858
IPO9-AS1	0.314492587033804	0.0869505968662487	0.000298139536019395	35.0074014426342	0.462816215260085	0.171671351152834	2.69594322029919	0.00701896299695521	0.0923780394435541	1.5965292550821	1.62956816813043
IPO9	-0.0294442115800491	0.0362918675849385	0.417183611173598	114.971425996638	0.000689707757158574	0.0779470477978273	0.00884841410475842	0.992940079123759	0.997039655310264	-0.0451516397336146	0.0488061692839156
SHISA4	0.0463282717183688	0.110203015669322	0.674200400085767	17.9810460034156	0.0981964614438349	0.19307262308406	0.508598577443485	0.611033626300843	0.857570740806477	0.31652596698103	0.382340317090421
ENSG00000223774	-0.203005749560852	0.169144986551209	0.230066411757505	22.6875115634179	-0.271661464244284	0.276397452235939	-0.982865297949229	0.325673739038343	0.666531854337666	-0.873596464847595	-0.882805361436308
LMOD1	0.0568315367673447	0.21144647003512	0.788102789871097	41.6464530925107	0.122371076052999	0.317956872435382	0.38486690070795	0.700336029918423	0.902193896642013	0.366660205694604	0.465032635082338
TIMM17A	-0.0689373610724549	0.136218387263946	0.612800698057874	12.732014031394	-0.0893343281669768	0.23366874443863	-0.38231184226883	0.702230071801838	0.902873880172644	-0.233660543866829	-0.259132398751517
RNPEP	-0.0357170694123998	0.105100614342536	0.733979340227057	16.2064314147203	-0.0628285040467528	0.188565214551072	-0.333192440590552	0.738989023976388	0.918135215854626	-0.0750932769785062	-0.168465884632341
GPR37L1	-0.0307393126070941	0.0536039076974403	0.566338128071149	138.098992413846	-0.0222710947001952	0.106316975660049	-0.209478256524223	0.834074907632986	0.952199146777078	-0.051333422612111	-0.0297341511658409
ARL8A	-0.102144854470643	0.0850499741301037	0.229751951416249	23.232249038593	-0.102918049701236	0.168682564881565	-0.610128555808344	0.541776651763313	0.81677552648613	-0.39216672202583	-0.305597231336639
PPP1R12B	-0.182509299450459	0.0570168736910514	0.00136965814368745	471.216711380668	-0.252128017613189	0.0882727438178806	-2.85623859311959	0.00428692851249039	0.0692401900394507	-0.775762703838629	-0.815988743822707
KDM5B	-0.0602253528852023	0.0516878608652222	0.243948557617482	105.557107615679	-0.0787806660083004	0.0873689855822825	-0.901700591843386	0.367215938534498	0.700317325314745	-0.192076341611844	-0.223032266388964
KLHL12	-0.0566316132361157	0.0912223032424848	0.534725399131872	18.2076403487306	-0.0405361181307308	0.167924478157326	-0.241394932862337	0.809249039643339	0.943049266273219	-0.174922685048706	-0.0922119672578965
ADIPOR1	-0.0955716429847572	0.106251857235463	0.368395929484582	12.2533613601883	-0.0930986458574639	0.196705180751037	-0.473290258558546	0.636006111105429	0.871755490694089	-0.360791435178211	-0.272008722139372
CYB5R1	0.221617775120287	0.0840670678000371	0.00838397968836248	17.6057293773055	0.344760797862061	0.169282581959998	2.0365993587192	0.0416902071143228	0.249806573592129	1.153218725524	1.22574472465575
PPFIA4	-0.477788061355571	0.362182865803381	0.187105557573918	19.8645178198654	-0.656339357478662	0.462633947049327	-1.41870124677358	0.155986133583234	0.479435439049638	-2.18518880775694	-2.19864460793829
ADORA1	-0.130264879988195	0.162357923326983	0.422361212044893	24.5688838246557	-0.1977289669194	0.277989524596719	-0.711282078726695	0.476909454751921	0.777944116476712	-0.526389372349808	-0.629909930523901
CHI3L1	0.589815204756054	0.321664539937161	0.0667082642474554	195.830422497416	0.825451687677571	0.482778173625962	1.70979495920024	0.0873037954849002	0.365954537832815	2.91070058902165	2.87000853440327
BTG2	0.805823740250049	0.155369532641601	2.14285546608873e-07	30.948018805759	1.16988852939127	0.258269808552616	4.5297146265276	5.90634083474441e-06	0.000822950156307721	3.94175364082304	4.04819818927884
PRELP	-0.0999375344164514	0.213135943565696	0.63914752051682	20.3632546601592	-0.105700543041341	0.339562819892015	-0.311284206777864	0.755584572464684	0.924944168839758	-0.381630730598585	-0.315115100713678
ATP2B4	0.00605753112411579	0.0631345399846214	0.923563151514866	499.80441567515	0.0200449438089545	0.112331235617953	0.178444968567147	0.85837353616538	0.959494649162299	0.124305461004029	0.11501319513644
SNRPE	-0.0773924191210897	0.108375990846658	0.475158932951746	12.4367084799104	-0.0634549887550342	0.198707962239723	-0.319337927075522	0.7494702753845	0.921558072482722	-0.274018270399562	-0.170608854584576
SOX13	0.0123439501743357	0.0798868473010627	0.877201375933005	51.378928243437	0.0135906823698995	0.137748360237789	0.0986631154551564	0.921405755530187	0.975946700313243	0.154311828723752	0.0929355799210567
PLEKHA6	-0.512746349912457	0.100029204509085	2.96015263831232e-07	149.75291753533	-0.766970089251889	0.174264140725466	-4.40119284471821	1.07657387228199e-05	0.00123372799145049	-2.3520518903657	-2.57707097788763
PPP1R15B	0.0196367556677817	0.0891544465645441	0.825672188407538	23.0680848573107	0.0113249151967492	0.164850685736323	0.0686980169124883	0.945229996751026	0.982718146565022	0.189121885386631	0.085185237563716
PIK3C2B	-0.482329596045077	0.177767552057019	0.00666248008478171	18.0335824642623	-0.671831477973705	0.305937890103607	-2.19597343024817	0.0280938451892056	0.203451616235065	-2.20686648447823	-2.25163735984175
MDM4	0.0186544675683089	0.0352374809229019	0.596533013884907	132.475191443431	0.0652556576296003	0.0724690333044734	0.900462648031102	0.367874094319608	0.701000052086052	0.184433222781732	0.269662143396456
LRRN2	-0.56884310133151	0.197128202940198	0.00390605631044518	37.937030529367	-0.773932276570055	0.284753884830523	-2.71789892183798	0.00656979048667018	0.0891614423190953	-2.61981319254982	-2.60088601762832
NFASC	-0.0319474117594709	0.101686400262212	0.753387479718834	250.007885134159	0.0262240621733213	0.146835941887944	0.178594299434766	0.858256270917035	0.959494649162299	-0.057099927695293	0.136149648765869
RBBP5	-0.0311012372408303	0.0773184078338295	0.687500926629905	23.9454343818914	-0.0872163870955698	0.151219434797706	-0.576753822762554	0.564105767750232	0.832677877989783	-0.0530609631339818	-0.25188771421791
DSTYK	-0.0745363531095004	0.0564684908427572	0.186847167451437	66.1226611088549	-0.0964848065791479	0.0983223780449442	-0.9813107503873	0.326439522946334	0.667110887311416	-0.260385681434219	-0.283591511925113
TMCC2	-0.280238252455374	0.253825804383546	0.269568247908657	16.0757763295917	-0.399292299054173	0.381888145948155	-1.04557395481027	0.295757779434871	0.638846895332747	-1.24224304460217	-1.31938272774818
ELK4	-0.122721882066389	0.124399227589198	0.323879756148	13.7335417995329	-0.184237700878122	0.24079710363809	-0.765115934097883	0.444202512380038	0.75352470825075	-0.490385095902011	-0.583761353612317
NUCKS1	0.0584446501337188	0.0271905603663638	0.0315990363644055	191.558869099981	0.103374772889125	0.0666559334992964	1.5508712797521	0.120932534350724	0.427205263698262	0.374359926705619	0.400053384438878
RAB29	0.168823047796941	0.066722906675592	0.011399387631657	30.6714758116856	0.234870960204662	0.125865892912955	1.86604134582425	0.0620355811024224	0.306656491258426	0.901218661724339	0.849852676465613
SLC41A1	-0.103867001607247	0.0661323345970277	0.116277147324084	55.8118088469798	-0.156151702021001	0.124532711112142	-1.25390108852915	0.209877959344955	0.548915827052768	-0.400386883589288	-0.487689652525784
ENSG00000286619	-0.108158687649838	0.318379011097757	0.734069835306264	138.204196821693	-0.178074433096159	0.500854818437562	-0.355541020153645	0.722184319981104	0.911782788909331	-0.420871981465013	-0.562679118898955
SRGAP2	0.289423440825332	0.0980845176066534	0.00316997626346769	20.4649331314617	0.390758208694514	0.202141246267736	1.93309488246132	0.053224510401435	0.285016445038709	1.47686907755629	1.38308466925699
EIF2D	-0.0997391204607503	0.0687216005033826	0.146682321469911	29.0425382752309	-0.159480941502203	0.134466849155808	-1.18602423202027	0.235612730117461	0.577970194771705	-0.380683660085479	-0.499077736029974
DYRK3	0.262538608831171	0.115207584566592	0.0226771166186334	18.7421321187261	0.39628542358655	0.223808913323451	1.77064182879006	0.0766202815129287	0.342723279099035	1.34854225930647	1.40199120484613
MAPKAPK2	0.213351030597636	0.0506139661536826	2.49490510047799e-05	57.657695462843	0.296036472972618	0.0966648968859344	3.06250234065779	0.00219494758872927	0.0461513124793177	1.11375985808133	1.05907702662461
PFKFB2	0.163188064017603	0.122983278052579	0.184537588362418	103.986490525824	0.240654773246343	0.207227182071531	1.16130891150792	0.245516296755881	0.586816134013982	0.874321728187656	0.869636938385852
YOD1	-0.0669052841006281	0.111407647266436	0.548143208216144	18.443589917143	-0.0856499786722216	0.223609354175253	-0.38303397005965	0.701694576845586	0.902709384222131	-0.223961023620993	-0.246529616662153
CD46	0.0518629188374986	0.070457106906882	0.461674658334672	76.5937312738241	0.0920597578420703	0.131097220724452	0.702225091678848	0.482538799957837	0.78131936395122	0.342943973055522	0.361348948505505
MIR29B2CHG	-0.0518675961710145	0.0667919437869772	0.437421551717776	161.740538286923	-0.0695893657093202	0.115493550232473	-0.602538977884446	0.546815425728431	0.820772938647243	-0.152183054308775	-0.191592264578372
PLXNA2	-0.0888763099082544	0.0543391751776608	0.101926587141474	277.283599777062	-0.124182628439732	0.0918647522581256	-1.35179843614881	0.17643980456993	0.506000168401415	-0.32883323692661	-0.378335404641014
SYT14	0.0702317823738617	0.10044432439133	0.484420140667884	68.5616417563903	0.119858177388882	0.168948716199273	0.70943526583245	0.478054409653402	0.778384010732011	0.430622326894539	0.456436948293775
HHAT	-0.169836645759549	0.0701827868808012	0.0155239729606619	59.5249076962956	-0.195893594025288	0.127367268957943	-1.53802146837248	0.124043365712873	0.431573734316013	-0.715273528109748	-0.623631806076113
RCOR3	-0.0876821101117888	0.0355148231877958	0.0135533745153087	136.934083535164	-0.135856388717047	0.0792734728207797	-1.71376860231908	0.0865712319312124	0.364036006142511	-0.3231330763205	-0.418266973876755
TRAF5	-0.257518257297311	0.127088204807895	0.042734512298392	15.8711193893286	-0.445556390914221	0.23432477057262	-1.9014481048052	0.0572433437393645	0.297543418680256	-1.1337958469437	-1.47763488843611
LINC00467	-0.0239483665957157	0.089434802232858	0.788872838695632	39.6447680953916	-0.0272101197294485	0.149864985492154	-0.181564223558231	0.855924727576119	0.959494649162299	-0.0189188442083575	-0.0466287091512338
SLC30A1	0.319995348133528	0.102211181732398	0.00174373934221187	32.4546923580211	0.499586820665475	0.173809591818289	2.87433400791696	0.00404880533825684	0.0669462275075696	1.62279506264488	1.75534666115283
LPGAT1	-0.167970676933022	0.128228917427113	0.190220121089672	48.3310818037603	-0.232955901645389	0.205816796147762	-1.13186049926724	0.257693087810517	0.601193176351711	-0.706366876116774	-0.750408103311222
INTS7	0.0894434228400922	0.122669973687855	0.465916835344205	19.1312071114088	0.156083582619031	0.209365436521854	0.745507879485822	0.455964749549663	0.76200729774412	0.522323427906674	0.580350515360198
LINC02608	0.37128354428387	0.421934254813051	0.37888319078341	34.8294195375402	0.549099494427042	0.637503200864197	0.861328215580226	0.389057299820439	0.718185617933861	1.8676041441067	1.92471100592172
PPP2R5A	-0.0890812188541155	0.0598929279325095	0.136924720211995	152.078391452255	-0.106358594102221	0.108778124015883	-0.977757201316425	0.328194423276666	0.668234276300913	-0.329811309360129	-0.31736604735589
NENF	-0.112611215153337	0.137784601553437	0.41375758604411	15.4988348054759	-0.124414167945787	0.240473517445879	-0.517371597784309	0.60489678246951	0.853524232868063	-0.442124808628596	-0.379127414721504
ATF3	0.757662321704501	0.285081730593203	0.00786753964303235	18.610378265488	1.2278304570256	0.43052371574424	2.85194615795571	0.00434524599834953	0.069750876624812	3.71186931029457	4.24639585995387
NSL1	0.0653781790792474	0.0696282920576146	0.347751296691798	56.9470721825489	0.0952263364262253	0.114937085513808	0.828508361774889	0.40738266141196	0.729446818046067	0.407455082703467	0.372180629897774
TATDN3	-0.370232850191035	0.102751606198536	0.000314343940245844	22.1813795620408	-0.491001197892822	0.199002253088514	-2.46731476791085	0.0136130632687462	0.133704199834033	-1.67180572104359	-1.63308458186499
FLVCR1	0.0349109018937472	0.071370767310958	0.62473658559738	30.1166641730347	0.127086871596605	0.15493360216081	0.820266680850149	0.41206409631796	0.732862272671955	0.262028518654279	0.481163608460047
ANGEL2	0.00490674927931439	0.0660758605738599	0.940804035867642	40.4755941185824	0.0363671139803173	0.123234312830042	0.295105422711878	0.767913347379276	0.929234050913067	0.11881254318795	0.170845236637399
RPS6KC1	0.0710791750748246	0.0452359160067805	0.116113082566713	177.553772362864	0.107046510174867	0.0769188160767092	1.39168171891923	0.164018800544008	0.491387912144285	0.434667106089972	0.412613024876756
PTPN14	-0.03202797196105	0.0595416124407404	0.590639842752802	84.6762857151228	-0.0175764995721946	0.110268994696682	-0.15939657036452	0.873356440819637	0.963430255100307	-0.0574844580635117	-0.0136756964833502
KCTD3	0.0593009252533343	0.0811380583118668	0.4648619303592	102.156697942038	0.0931448468444212	0.132038560984848	0.705436700837036	0.480538511153823	0.780482971954842	0.378447103507415	0.365060632281342
ESRRG	-0.106270171393129	0.0640673104641646	0.0971708359302394	546.13852150936	-0.155582979379893	0.104579784465452	-1.48769650057264	0.136830950895457	0.44993185552471	-0.411857705962412	-0.485744265008838
GPATCH2	0.0614060308643101	0.0565263711862977	0.277335068374678	75.6755173969844	0.112162458118853	0.102798605667968	1.09108929435414	0.275233593074826	0.620684396205823	0.38849520442897	0.430112770004186
SPATA17	0.276793795469678	0.0924846464858823	0.002763745750547	32.5574847193536	0.400774369521612	0.167781379385946	2.38867013126477	0.0169094771749081	0.151628815778262	1.41658518943429	1.41734621052923
RRP15	-0.0404341531883199	0.135846171515295	0.765972892099918	12.6205597398311	-0.0296533783792739	0.233354141101441	-0.127074575318479	0.898881374262207	0.970677657655773	-0.0976088855013019	-0.0549861834884372
TGFB2	0.033723066515767	0.0573639052981348	0.556613147441322	227.9111215799	0.0310560929441927	0.0983001574808846	0.315931263388178	0.752054681569985	0.923307802075898	0.256358736723193	0.152678219397153
LYPLAL1-DT	-0.105806736249713	0.0866058572652124	0.221819521923702	59.1484416682216	-0.171923967062315	0.156674978024512	-1.09732880916963	0.272497681532155	0.618640185099071	-0.409645634954026	-0.541640674179495
LYPLAL1	-0.0506623859020887	0.0497348710588631	0.308369544593001	133.843602363028	-0.0688261103444231	0.08933696708218	-0.77041019627531	0.441056606987627	0.752026119152537	-0.14643033845893	-0.188981453346693
SLC30A10	-0.109592883965621	0.0883591173233271	0.214859971922292	67.3790193864239	-0.132856066182913	0.155538962688205	-0.854165823705779	0.393013116581687	0.720839913708396	-0.427717694690599	-0.408003992270551
EPRS1	-0.051234679128897	0.076179302653293	0.501231205071206	72.2379687893067	-0.0480608843778788	0.137001440645538	-0.350805686067391	0.725734131120207	0.912224663864385	-0.149162011430447	-0.117951379173408
IARS2	0.0161632103989042	0.0808280276928447	0.841503756366049	33.3185345583705	0.0229859577775947	0.141051263331961	0.162961729194142	0.870548567481301	0.962364596443414	0.172541941256849	0.125073304314821
RAB3GAP2	0.14096174733064	0.0320908882875423	1.12014142444139e-05	134.42324515438	0.232528547696501	0.071849869690569	3.23631133498106	0.00121085239593783	0.0320339431330387	0.768230959144716	0.841840159073932
MARK1	-0.00544211460898112	0.0566712436433124	0.923497095319294	126.060682830395	0.00415987521059481	0.0914742548366331	0.0454759125179436	0.963727974056845	0.988802879616497	0.0694152928880846	0.0606763146899141
MTARC2	-0.20886921796032	0.0644164658768685	0.0011849351796964	68.9663302020561	-0.246049526049724	0.1233154566699	-1.99528536563237	0.0460117650897028	0.263176215209302	-0.90158400234738	-0.795196496856062
MTARC1	-0.378609708355968	0.0988018469435935	0.000127100347593319	26.9170446767367	-0.572466356168662	0.185117176193191	-3.09245402258744	0.00198508981606158	0.0433628260608368	-1.71179018348953	-1.9117464295229
MIA3	-0.189627231609192	0.0518825915934084	0.000257252330404988	61.3484721430975	-0.288087315823858	0.0993754006849999	-2.8989801685131	0.00374378573015735	0.064305509489073	-0.80973805420149	-0.938992058269575
AIDA	-0.106598707120405	0.0753454611594312	0.15712734391821	24.3330995013968	-0.146661543211328	0.143469239297534	-1.02225078999112	0.306662217609808	0.647921965010632	-0.413425874384366	-0.455227367489572
BROX	-0.0860990155304314	0.0895798596258949	0.336480493213843	18.6929769542802	-0.118820101528201	0.181866638559535	-0.653336436354183	0.513539407393864	0.800045122718926	-0.315576641128409	-0.359992205058406
DISP1	-0.15192524700963	0.081296373271086	0.0616530679955026	110.931704578635	-0.212995242984372	0.130125420137939	-1.6368457658664	0.10166270035568	0.395965418828498	-0.629778747540537	-0.682130153072494
CAPN2	-0.0989023696535185	0.0788723102355883	0.209858169221889	194.423676313096	-0.130009753170348	0.128115536426841	-1.01478522274766	0.310208219301342	0.651331302330525	-0.376689676831898	-0.3982678196554
TP53BP2	0.0531057798191729	0.0523140169802367	0.310041569084759	147.803945025322	0.0940056295817213	0.100075780406347	0.939344456770872	0.347553920317765	0.683060971527923	0.348876403480966	0.368005048189746
ENSG00000291068	0.0187361245759905	0.0684095787213906	0.784175615566715	26.7777991959534	0.0354263551341655	0.128288695688634	0.276145571080931	0.78243626025275	0.933808054783561	0.184822988430476	0.167627252362679
ENSG00000290989	0.0712139481297531	0.107559726425856	0.507915159678837	17.7604782600491	0.161674722367144	0.186714086993503	0.865894614436724	0.386547956769138	0.716687635166347	0.435310405528426	0.599475713981272
FBXO28	-0.0924225895057007	0.0738647920063636	0.210846893254674	63.2954411784192	-0.12991309064399	0.120145270812761	-1.08130007752408	0.279563652967163	0.624506236320404	-0.345760356927336	-0.397937173293637
DEGS1	0.0902070029098612	0.0835312155703546	0.28017795240638	16.869491675646	0.107627897342838	0.169500433122719	0.634971223140855	0.525447183440273	0.806302946688818	0.525968152220135	0.414601733004993
NVL	0.0800163903639892	0.0478251961927735	0.0943073867874827	61.2238354897666	0.127031931899591	0.0866552088797315	1.46594686622818	0.142662762717348	0.458292613094463	0.477326268041261	0.480975680297826
CNIH4	0.0750862920901302	0.0907901522701028	0.40821935576232	17.01878038328	0.115612229311624	0.176188203995162	0.656185980048917	0.511704468448741	0.799736002346458	0.453793897622111	0.441913147428354
WDR26	0.0260202987076792	0.0405610406032874	0.521191617300616	86.467904141289	0.0360730600433842	0.084304632772645	0.427889415527934	0.668731633495764	0.886608166712856	0.219591845833054	0.16983938806224
CNIH3	-0.121235258616385	0.0453567985162302	0.00751933661962112	110.600075992243	-0.15584762735138	0.0821602189063559	-1.89687453886912	0.057844498573068	0.298678804203272	-0.483289137209913	-0.486649526770726
DNAH14	0.403594267486213	0.388666636889296	0.299080479019618	24.8425334101048	0.683876162402662	0.63328456661579	1.07988761838494	0.280192227534127	0.624575251222617	2.02182985415792	2.38573159575591
LBR	0.101084139389121	0.0818407496154377	0.216781333314886	34.9319898104641	0.165029056459834	0.156163928315783	1.0567680913234	0.290617440329555	0.633750622838143	0.577886955966262	0.610949636768804
ENAH	0.211778531856155	0.0415025752987728	3.34699130729961e-07	210.159116716708	0.317690834855595	0.0847274184022429	3.74956349250912	0.000177142643779383	0.00849510179045803	1.1062539990066	1.13314850233121
SRP9	0.021634677489316	0.0598848528948448	0.717896660793103	44.6233596911003	0.0406344532648007	0.125790832969105	0.323031911830815	0.746671074393536	0.920866502613198	0.198658376093549	0.185442208824833
EPHX1	-0.192630881977552	0.0943254325992517	0.0411322394116521	128.328292958657	-0.24117278486472	0.15876987123804	-1.51900850573303	0.128760354999941	0.438717218698853	-0.824075093577087	-0.778514988614693
TMEM63A	-0.192867072163467	0.0530007973422371	0.000273755535049847	67.2764049857525	-0.309465753103747	0.100606687325161	-3.07599585406837	0.00209800762307806	0.0447217540948527	-0.8252024777864	-1.01211969907377
H3-3A	0.101780434890987	0.10893896222168	0.350155022441469	26.8058197355474	0.188986313702218	0.188428250142191	1.00296167671039	0.315879352194214	0.655589618386062	0.581210517234395	0.692898456476167
ACBD3	0.0487831586063426	0.0577397870969367	0.398178158512878	54.4032160736687	0.106740783541478	0.117683476297179	0.907015894669293	0.364398391944427	0.697348015223094	0.328243645691661	0.411567248371297
PARP1	-0.101919963081134	0.0871276470089672	0.24209051136622	36.1138013128901	-0.128598675847397	0.154278934982576	-0.833546562023659	0.404536549208885	0.726733185358922	-0.391093269289592	-0.393441051717747
STUM	0.381989892427325	0.18066219184651	0.0344821786133921	76.0601819762652	0.597091909349085	0.279431178403769	2.13681205068071	0.0326132815940772	0.215494539629636	1.91870774009059	2.08887511360637
ITPKB	-0.0549076894374327	0.0498204493745029	0.270413206985309	782.239980699782	-0.0336568244253811	0.0801117856592644	-0.420123258374642	0.674395412660703	0.889338415506235	-0.166694043112681	-0.0686804755737672
PSEN2	-0.0660131549805723	0.0943988286416896	0.484364208881106	17.2010054314506	-0.066940084826071	0.171507648918927	-0.39030378672915	0.696311923510422	0.900774894860598	-0.219702708320022	-0.182530065209762
COQ8A	0.134456379962541	0.121204523489757	0.267285834290098	15.0642350111551	0.219297498159454	0.26209379654994	0.836713806454664	0.402753456642231	0.725191947064053	0.737179506188803	0.796581685531629
CDC42BPA	-0.1939270305778	0.0188330101225649	7.25517309599834e-25	561.810878139894	-0.252022797236215	0.0531916756584287	-4.73801199372969	2.15825041621545e-06	0.000363769626604056	-0.83026187673738	-0.81562882425366
ZNF678	0.168875553785624	0.0600833863495369	0.0049435952058056	56.5807912434647	0.256415590549384	0.114389661998529	2.24159758906081	0.0249873919437175	0.191015541925273	0.901469283579376	0.923548801607097
SNAP47	-0.0138595675890339	0.0886624261233241	0.875782062434044	16.0567615296453	-0.0321280311486256	0.176923770168154	-0.181592507994207	0.855902528848258	0.959494649162299	0.0292370630619795	-0.0634510453706711
ARF1	0.00754108588871597	0.0920385628559168	0.934699212096778	25.7915929472463	0.031385043333348	0.175091804247142	0.179249071470233	0.857742134165879	0.959494649162299	0.131386772231187	0.153803435688017
C1orf35	0.0972990264985167	0.0978608313882982	0.320096720468116	22.1277500000955	0.162901683600727	0.175139309793148	0.930126330822737	0.352305679148008	0.686864616995649	0.559819835663143	0.603672689615902
GUK1	-0.0414730992306618	0.14671065854075	0.777417287759064	28.4012589372027	-0.0413930552628747	0.234473073101071	-0.17653649826576	0.859872477455017	0.959494649162299	-0.102567988090298	-0.0951432287888854
IBA57	0.183774657862627	0.0992137757075921	0.063981336501772	12.4294031612094	0.268815757081004	0.179888184894411	1.49434915494194	0.135084383637283	0.447602942966566	0.972585763734057	0.9659651350446
RHOU	0.1511721978436	0.121555372449156	0.213628832940029	63.7945797252005	0.203574755684882	0.202396216823446	1.00582292930141	0.314500755354569	0.655079309040312	0.816967534010054	0.742800062062872
LINC02814	-0.0532134552872068	0.199898190846398	0.790083037625285	46.2295056653037	-0.0166258085833668	0.275305617969848	-0.060390371638503	0.951844726981872	0.985527500125265	-0.158607115959263	-0.0104237380620401
RAB4A-AS1	-0.208996955559732	0.11409706977586	0.0669891354754377	13.1747001358053	-0.318281270827317	0.220659480826527	-1.44240922545058	0.149186962826539	0.467327266647881	-0.902193720113407	-1.04227428919429
RAB4A	-0.136422370188116	0.0668140538645582	0.0411692429841952	98.74550652433	-0.176505086678809	0.114479900269287	-1.54179979423132	0.123122252103634	0.430742395206888	-0.555780336218649	-0.557310971564198
CCSAP	-0.315956092085297	0.163938078459034	0.0539435957390704	12.1462654405931	-0.435155617836479	0.284186011692373	-1.53123517672477	0.125711279884464	0.434850339222989	-1.41273162029648	-1.44205773245612
NUP133	0.0289022440635258	0.0563048695936474	0.607729627513262	43.6743028561617	0.032937406936583	0.115741953428121	0.284576214250937	0.775968836355503	0.932374041308559	0.233347962217414	0.15911349116535
ABCB10	-0.0348397425298753	0.0621196875472353	0.574900722332179	43.0812730335723	-0.0322334915266268	0.115887784246977	-0.278143997109581	0.780901822908131	0.933686962172765	-0.070905615793796	-0.0638117858934971
TAF5L	-0.0920005568461068	0.0974848888612858	0.345301648092645	18.7401497371288	-0.151219328783998	0.182576581838381	-0.828251505540067	0.407528080308637	0.729446818046067	-0.343745908467515	-0.470817847834659
GALNT2	0.174871844079582	0.0604934216139503	0.0038431390051535	262.802283383244	0.236195691377389	0.107666245717918	2.19377660846664	0.0282514732464487	0.204168669035539	0.930090807228587	0.854384086507098
PGBD5	-1.17830829500354	0.296320585693063	6.99474298830421e-05	16.5213202843352	-1.37944268377701	0.363639864085696	-3.7934308639273	0.000148580013236484	0.0074647170111599	-5.52891558734726	-4.67211072791563
COG2	-0.134830000818625	0.088424842394677	0.127309551042041	32.4660739406526	-0.21417195263893	0.161953048145096	-1.32243236599691	0.186024217144208	0.518941022198871	-0.548179630560172	-0.686155236843717
AGT	0.0295107427167437	0.0804622219309769	0.713794169627345	181.631243141395	0.11353699262777	0.13232702665328	0.858003051222913	0.390890778591615	0.719310795059176	0.236252451116348	0.43481453863793
C1orf198	0.157810188051132	0.0512667144773961	0.00208241634366383	108.100559977089	0.261857067015005	0.103238796013266	2.53642116265436	0.0111991955850281	0.118573043428109	0.848652022984765	0.942162058095998
TTC13	-0.156654237815312	0.071335137693074	0.0280896603491089	53.3075080224789	-0.235120069633562	0.124901822637748	-1.8824390602808	0.0597764266841048	0.302860672679129	-0.652351190758988	-0.757810912843422
ARV1	0.0927728374304609	0.100566734379088	0.356267700895562	17.6063598087851	0.123241730527294	0.183300091078409	0.672349532410081	0.501361203356418	0.79166282488283	0.538215406741034	0.468010818512083
FAM89A	0.222369315809542	0.134667481032941	0.0986880863311692	16.4597544204024	0.257778817894688	0.252204825065075	1.02210105547416	0.30673307368275	0.647940291082422	1.15680598340451	0.92821189266173
C1orf131	0.0658204871226845	0.103316711331663	0.524076034484679	13.9600752464137	0.113470507617695	0.200520880549416	0.565878761886505	0.571476199966444	0.838549914792683	0.409566309729654	0.434587118276377
GNPAT	0.052262272952295	0.0688330238618534	0.447696073723505	40.2712730914077	0.0778856612308406	0.12519303738467	0.622124543488214	0.533859977520542	0.810759593822071	0.344850172168759	0.312864663515925
EGLN1	0.0613945836629919	0.0745371378011533	0.410122672150246	80.0692469364466	0.105611729378576	0.127234517467925	0.830055644335664	0.406507323689345	0.729031793968782	0.388440564588805	0.407705176219238
TSNAX	0.181904955654886	0.0766234627893368	0.0175960187226708	35.4708461028091	0.260099870994829	0.135985227940623	1.91270680598042	0.0557855974122528	0.293239181568431	0.963661291546684	0.936151347504588
SIPA1L2	0.224279526096376	0.120888027218065	0.0635581571690879	51.4056915426736	0.349721790024526	0.202944254839774	1.72324065197428	0.0848450151316017	0.360272412891198	1.16592380896321	1.24271442399062
NTPCR	-0.138318832581102	0.0752541095020104	0.0660589213172541	28.3236327031264	-0.207481966682587	0.140929895249562	-1.47223530050294	0.140957347915094	0.456179710657396	-0.564832540259771	-0.66327129618914
PCNX2	-0.270889718299814	0.0740537966941162	0.0002541785953429	135.267982625009	-0.378810002162876	0.122838663219043	-3.08380107887849	0.00204374196703467	0.0441262470155213	-1.19762057332382	-1.24932044815767
TARBP1	-0.11441552490759	0.0682526783948085	0.0936692335215111	86.6015788487544	-0.143629138952819	0.119962957493598	-1.19727907642227	0.231197797016711	0.574421535621643	-0.450737149220895	-0.444854646299237
LINC01354	0.243504369312258	0.131920988865632	0.0649161770293076	22.3561262465427	0.354793924939875	0.229626329688699	1.5450925223639	0.12232388544031	0.429056842852787	1.25768792940783	1.26006430112823
IRF2BP2	0.00992411030419147	0.103436622246193	0.923565148469076	56.198610629889	0.0492175887525035	0.185810595485306	0.26488042096822	0.791101581577302	0.936878006287716	0.14276143661875	0.214801906201261
TOMM20	-0.0630789269223058	0.120712480907086	0.601283867825548	16.5867261253392	-0.075926215009865	0.217720815338619	-0.34873199832445	0.727290519364874	0.913195138294766	-0.205697035871764	-0.213268256766842
ARID4B	0.0185591517563005	0.0334599683755305	0.579122217345368	281.36280109957	0.0468779341345615	0.0706666899845641	0.663366773578912	0.507095680535639	0.796385611902229	0.183978260857975	0.206798822520879
GGPS1	-0.124707747259351	0.0613467967992605	0.0420694732271371	40.8710192618832	-0.160655214557209	0.121890402404831	-1.31803006133026	0.187493584900112	0.520677109276154	-0.499864037847465	-0.503094485105144
TBCE	-0.158001103421826	0.0913388915752491	0.0836599706855186	31.0947529941957	-0.198137398412307	0.166874851032421	-1.18734127513206	0.235093033541193	0.577801039745829	-0.658780056594255	-0.631307021953709
B3GALNT2	0.0730374154061528	0.052886612228644	0.167273124161479	76.4342671379168	0.102751966369713	0.0955900185535377	1.07492359479106	0.282408937307023	0.626213132712144	0.444014188903895	0.397922996195537
LYST	0.177422132482498	0.0672553024781747	0.00833869123559067	201.957945974981	0.275375401455443	0.112067106695473	2.45723664664368	0.0140010423352028	0.135976665801923	0.942263856940659	0.988403225880573
NID1	-0.000777430502086484	0.107051629012706	0.994205652468019	49.6965610294839	0.0833496531370853	0.19420614245767	0.429181343505921	0.667791258955467	0.886035888278902	0.0916807870413786	0.331554936908957
GPR137B	-0.281767489937059	0.0550767328266856	3.12235476021724e-07	76.218633655982	-0.466129540614601	0.110632967901854	-4.21329689924002	2.51669893239936e-05	0.00219162532029777	-1.24954240880931	-1.54800794151776
ERO1B	-0.173873299292821	0.067699477397562	0.0102195481186836	40.9484581135951	-0.291146346214599	0.143588618208491	-2.02764223130732	0.0425967755297928	0.252113450770111	-0.734541303501248	-0.949455857503099
LGALS8	-0.109482818488968	0.113886866555546	0.336386457834358	13.7573074300808	-0.110229032328745	0.210878226539877	-0.522714147104708	0.601173191842796	0.852062912621351	-0.427192329591754	-0.330605369420387
HEATR1	0.086906651862859	0.0931574914422993	0.350871446647504	29.1060358972619	0.143047970894469	0.171593558822389	0.833644175668233	0.40448152433627	0.726733185358922	0.510214899640344	0.535760561502647
ACTN2	-0.0653980293724517	0.186847829949116	0.726333520783234	25.5880478310354	-0.114965698082832	0.283110577005563	-0.406080547391817	0.684683418260561	0.894591362943594	-0.216766587605887	-0.346807731985037
MTR	-0.0806366581460294	0.0491816715053339	0.101095176171066	138.281649778389	-0.102293994941086	0.0973426793975225	-1.05086479614295	0.293320690888124	0.636524262040312	-0.289503688787254	-0.303462573328434
FMN2	0.0265718919240329	0.0404975459503582	0.51173671666036	2030.62591760535	0.0368673149072754	0.0709771903501454	0.519424828249769	0.603464521125186	0.852964866583728	0.222224713408281	0.172556236989652
RGS7	-0.176007838613732	0.0770963518100811	0.0224327618760266	354.16244988283	-0.195429248780375	0.13367820094426	-1.46193805272606	0.143758186126167	0.458986767524348	-0.744729897558341	-0.622043454606143
ENSG00000272865	-0.901911020309616	0.581928644470407	0.12117384684665	59.4062489401405	-1.40688880084116	0.86268811207686	-1.63081973791684	0.102928361363481	0.397934128318311	-4.2096146952273	-4.76599363263219
CEP170	-0.111347852396216	0.030769936077059	0.000296061176553439	180.746768248859	-0.174686166289314	0.0749905177687208	-2.32944339480447	0.019835588439423	0.165692964981591	-0.436094519023224	-0.551089124983318
SDCCAG8	-0.00692216162440517	0.04764169553896	0.884476943574562	418.544469731186	-0.00578915241036144	0.0714492794488037	-0.0810246437056038	0.935422354091693	0.979099997593412	0.0623507248673226	0.0266444110156103
AKT3	-0.0424329529728079	0.0345135448422295	0.218900144843414	891.690086280318	-0.0593406212161962	0.0675212327564475	-0.878843865754656	0.379485938352549	0.711652854687096	-0.107149566905503	-0.156535141544772
LINC02774	-0.596654073064663	0.148186837374009	5.66460982052171e-05	12.1182086391429	-0.747505035229234	0.297217413126287	-2.51501090520434	0.0119028701968751	0.123153458967668	-2.75256066576172	-2.51048830581636
ZBTB18	-0.442345463113672	0.0766326941816177	7.82054410889806e-09	37.9791555782352	-0.573133484203676	0.174557608415942	-3.28334862859712	0.00102581718731802	0.0292890426433697	-2.01601401567056	-1.91402842509986
ADSS2	0.0377643178210674	0.106680019935503	0.723341758112222	25.6357862254551	0.0642700683103615	0.20665964201071	0.310994772298264	0.755804595820166	0.924944168839758	0.275648458223768	0.266290810834859
CATSPERE	-0.04216675880035	0.0997020495456377	0.672348009901662	56.5239868947886	-0.0560554528050641	0.161835962741583	-0.346372041513249	0.729063133835132	0.913295342672876	-0.105878967513415	-0.145297808693668
DESI2	0.0273704394981343	0.0616187091214836	0.656904927128983	37.0533431165476	0.0654022048059165	0.106209760936193	0.615783372727934	0.538037502773923	0.814028073546763	0.226036344793138	0.270163426494477
COX20	-0.0882727253844613	0.0638029851099269	0.166505385901694	53.9869289960976	-0.124621340060855	0.128010901403748	-0.973521307125227	0.330294275732515	0.668964802901399	-0.325952204175503	-0.379836073068089
HNRNPU	-0.0707201169717821	0.0458719098878514	0.123149726397953	165.792497601537	-0.0723044806290464	0.093090398784438	-0.776712545796222	0.437328383329974	0.748390076960143	-0.242170003488017	-0.200879657571247
EFCAB2	0.0951200021140303	0.0698979988061959	0.173564215462616	184.194704007047	0.132011068795693	0.115897597835068	1.13903196668111	0.254689821438371	0.5970495565194	0.549418905271961	0.498007445982385
KIF26B	0.0892693491439253	0.227953589815974	0.695344959138446	12.0790865895728	0.122798073731333	0.372576235002696	0.329591804830075	0.741708415707398	0.919522573100995	0.521492538445474	0.466493234490828
SMYD3	-0.0677852333167255	0.0421278863169737	0.107608741863203	831.006263679365	-0.0468426618462948	0.0743475397390949	-0.630049925131054	0.528661920431557	0.80774846152749	-0.228161201741791	-0.113784295371026
CNST	-0.129811774161421	0.0863589239955177	0.132796314948465	41.0051175416888	-0.193809473941685	0.145232046511572	-1.33448146326467	0.18204611790041	0.513740732395161	-0.524226605288703	-0.616502810496537
SCCPDH	-0.0664866052159743	0.0636350138693224	0.29611001942573	36.813690945685	-0.0966252204024869	0.119282513240376	-0.810053525681247	0.417909413178129	0.735687260883686	-0.221962583416953	-0.284071815115783
AHCTF1	-0.0168239077692669	0.041259617472268	0.683451908837976	140.318474526978	-0.0176420184679645	0.0869104783426671	-0.202990695764052	0.839142304528241	0.954455927038122	0.0150876592783885	-0.0138998121290835
ZNF670	-0.0473540037312172	0.13392080147516	0.723640866467197	12.429230750614	-0.0788531067016732	0.235990881099376	-0.334136244308813	0.738276751245822	0.918099725463441	-0.13063875167741	-0.223280058916323
ZNF496	0.0763010233376513	0.069976030591514	0.275542270058427	33.3085451856579	0.110096541174039	0.129687920754942	0.848934430694411	0.395917778827774	0.722203448101625	0.459592059055921	0.423046040556481
ZNF496-DT	-0.0334786072316726	0.130979643796332	0.798258478628198	45.6121092714487	-0.0476120373957971	0.220822266015907	-0.215612484441978	0.82928982351374	0.951482114594547	-0.0644086377928248	-0.116416041465979
ZNF692	-0.00286601836607603	0.0731528896902078	0.968748098122254	32.8201776304096	0.0206060495588124	0.1387533235103	0.148508511634193	0.881941469128295	0.966486848481426	0.0817115287146324	0.116932528116282
SH3YL1	-0.148629784535212	0.0516063865746143	0.00397592292287636	89.5134149567135	-0.22825927711994	0.101866053701584	-2.24077863847188	0.0250404173111682	0.191280965571424	-0.614048829120531	-0.734342706818828
ACP1	0.0682195795025874	0.0791694774745494	0.388857904264713	21.0552663712027	0.0423754084724142	0.183642645870339	0.230749280874189	0.817509585861012	0.946155473474307	0.421017669807604	0.191397365668702
EIPR1	0.0221363499290622	0.053531988468915	0.679228380880442	53.4946770472972	0.0149729820323869	0.10167298459313	0.14726608146997	0.882922003606322	0.966715914755339	0.201052961561304	0.0976639102418718
TRAPPC12	-0.0602986807263037	0.0430279076210131	0.161098861406771	137.580490651284	-0.0704500801553924	0.0729591548274274	-0.965609872017161	0.334239433596429	0.672600505566653	-0.192426350439859	-0.194536446888019
ADI1	-0.0713497557900322	0.0780924746558097	0.360896972846873	36.5778304955277	-0.157105198457149	0.16284829751032	-0.964733441239647	0.334678340886754	0.672600505566653	-0.245175398731334	-0.490951207333456
RNASEH1	0.119790036130224	0.0937766125711852	0.201461850337354	15.1867243588618	0.222814023529512	0.18770226289054	1.18706093415319	0.235203586211439	0.577801039745829	0.667174038430333	0.808610404037745
RPS7	-0.039877354717153	0.100416761752035	0.691280071511977	30.3763419000396	-0.0146111220828783	0.168430640675117	-0.0867485988553677	0.930871345688932	0.978355887762399	-0.0949511721770482	-0.0035322488099521
RNF144A	-0.124335105316498	0.222488893749639	0.57627272482283	67.243507210703	-0.163919184257247	0.332682078790125	-0.492720211600748	0.62221029445292	0.864558945134204	-0.498085341410634	-0.514259305091529
LINC00298	0.138736738685563	0.0970843536787839	0.152994768067935	68.0437358422143	0.210010972570728	0.166038993770658	1.26482922957728	0.205932550949903	0.544238079220221	0.757610536444547	0.764815953608359
LINC00299	0.132771306942455	0.0956283868584493	0.165012556547534	1363.17606156095	0.201723533994397	0.150695375856653	1.33861794263869	0.180695081925402	0.512468755574757	0.72913630698885	0.736467724808358
LINC01814	0.044731082777083	0.0869940017312131	0.607122075420178	40.8367743583993	0.0490023140560994	0.165528516346984	0.296035481604751	0.767202984754922	0.929039155793286	0.308902256517691	0.214065531953379
ID2-AS1	0.118303157012902	0.17143021747157	0.490134369943305	12.9569593544316	0.18094024281437	0.294968460308027	0.613422338867754	0.539597118976654	0.815040555581948	0.66007685938568	0.665375856294107
ID2	0.0394261997373739	0.145827033169585	0.786881183831716	222.71368566277	0.132464033544847	0.229498844855754	0.577188236516417	0.563812302777899	0.832415733827217	0.283580961527967	0.499556869031386
KIDINS220	-0.119263164744391	0.0246926752873608	1.36601293235531e-06	258.513518112421	-0.142866517064247	0.0656860939395786	-2.17498877609717	0.0296309574841762	0.208056087118912	-0.473875928604484	-0.442246001953218
MBOAT2	-0.0364649064740281	0.0476188779395426	0.443815688177758	273.79951623815	-0.0156460044293824	0.0857179284349103	-0.182528961152662	0.855167628389738	0.959282094297189	-0.078662856684598	-0.0070721943877774
ASAP2	-0.14127733458741	0.0552572013657938	0.0105663447163175	296.939113277742	-0.187073930826668	0.0998713934692907	-1.87314829930947	0.0610479093120802	0.304675502285799	-0.578954077241578	-0.59346303583539
ITGB1BP1	-0.170671510493351	0.0550462383356412	0.00193186528180702	52.086214071816	-0.206830193994831	0.105830381412021	-1.95435555683764	0.0506591827863114	0.278040157624451	-0.719258508747941	-0.661041825513981
CPSF3	-0.0101368841800052	0.0908793669310236	0.911186406587855	17.3796233775061	0.0183261733260198	0.181585981060613	0.100922842275487	0.919611710170521	0.975707731006186	0.0470061946427831	0.109133923941106
IAH1	-0.0262920250823772	0.079236870612861	0.740028548572	22.2043661492551	-0.00358154775510503	0.165670987124976	-0.0216184367417528	0.982752326575123	0.994434772071786	-0.0301056069421832	0.0341958011454741
ADAM17	-0.0155895090807582	0.0634818149275878	0.80601170258123	74.4864040040314	-0.00954312501947805	0.121067772225479	-0.0788246520445157	0.937172095555846	0.980061093968411	0.0209796974426022	0.0138034742832272
YWHAQ	-0.0257210513017806	0.0621141327148563	0.678805719155095	44.6322418684426	-0.0253541148635336	0.123831228758303	-0.204747341343277	0.837769530809441	0.953981867381351	-0.027380231958105	-0.040280010441944
TAF1B	-0.168269665747427	0.0661000535771983	0.0109064733253043	48.9975167350523	-0.169150175671886	0.132506377563478	-1.2765436561033	0.201763404767696	0.540579323929781	-0.707794011062353	-0.532152570918745
CYS1	0.0314687311608088	0.144619539673117	0.827743374373843	15.0082816143304	0.0314576090139619	0.244349981235793	0.128739969018479	0.897563407851797	0.970677657655773	0.245598331620692	0.154051655749997
HPCAL1	-0.0367764414637143	0.0765389439305587	0.630876743121	72.4748114451373	-0.0559731911686412	0.131915984976028	-0.424309390395809	0.671340191761804	0.887839880375897	-0.0801498770985104	-0.145016422392062
NOL10	0.0580795608809002	0.0414690824955866	0.161348411853451	86.0531226827859	0.0738799855537948	0.0861221519885954	0.857851131768959	0.390974671381447	0.719310795059176	0.372617280807679	0.299162744696785
PDIA6	0.186129887438825	0.0942849201842144	0.0483679299383552	36.0314488119083	0.273054748908397	0.181892263471545	1.50118946071125	0.133306565129456	0.445825063147414	0.983827757651931	0.980465141180089
SLC66A3	0.0321041294013076	0.10230446001859	0.753665595346784	19.5433002545258	0.0682230282224726	0.192628098122304	0.354169661059292	0.723211738855849	0.912099573254126	0.248631217767886	0.279812408731923
ROCK2	0.0827886012804165	0.0526581276288371	0.115906407590588	182.235216743712	0.139724746658899	0.0988144822934744	1.41401081517507	0.157358727019951	0.481732358150482	0.490558599435402	0.524393053904737
E2F6	-0.0928504844372454	0.119101832870816	0.435632804742251	12.8433292275282	-0.142971219546716	0.217732936531631	-0.656635701626824	0.511415187105064	0.799736002346458	-0.347802787213762	-0.442604149998795
GREB1	-0.220850789884852	0.0906103781833153	0.0147946355351559	92.2057508655679	-0.320418191454664	0.147515204809078	-2.17210281387174	0.0298479087894517	0.20805754671717	-0.958774503037156	-1.04958389569255
NTSR2	-0.181465309582012	0.106979121347127	0.0898350503759045	48.2640096879444	-0.202605244120234	0.190273010694701	-1.06481336149834	0.286960397446334	0.629457630838411	-0.770779526032947	-0.646589851648899
LPIN1	0.12410755494284	0.0700327196365611	0.0763718627427862	509.366733091927	0.205309686555994	0.126758193508035	1.61969558632893	0.105297684789361	0.40232570605076	0.687782441416713	0.748734611903993
TRIB2	-0.105471842147827	0.0967185031795657	0.275491522032604	25.0762493942864	-0.14644750763968	0.179075685592711	-0.817796716259733	0.413473273417584	0.733829320314663	-0.408047116705705	-0.454495231824186
NBAS	-0.0235106379492722	0.0447423184934253	0.599258182904755	209.245925704576	-0.0303974671780304	0.0816172856204899	-0.372439085016559	0.709565957951661	0.90658567802847	-0.0168294755834354	-0.0575314330634881
DDX1	-0.0238176777668523	0.0825756516672165	0.773014060497176	34.2854710570674	-0.00128348620849716	0.151956979004026	-0.00844637881661991	0.993260844877653	0.997077409123101	-0.018295039618748	0.0420566104799509
CYRIA	-0.113270933051934	0.063567279169752	0.0747645185895821	136.725273074689	-0.14677795814626	0.121081366004403	-1.21222581962713	0.225425950502254	0.568460710122721	-0.445273777492816	-0.455625579455887
SMC6	-0.138807507203889	0.0574984255737548	0.0157737122222064	49.4867960015006	-0.157874753678054	0.107133857471313	-1.47362148068203	0.140583534460031	0.455556728643084	-0.567165084480813	-0.4935835680171
GEN1	0.120599179820449	0.125894208936431	0.338092689019454	12.1808455601397	0.205901766870431	0.235962404809917	0.872604121136576	0.382878893504156	0.71396938563855	0.671036247251133	0.750759897288257
LINC01376	0.0933399470020432	0.0941541315824727	0.321513416899712	119.601284034934	0.139201206016139	0.155791586252704	0.893509138486755	0.371584580484707	0.704345885373697	0.540922337062785	0.522602217111154
TTC32	0.0396313461102105	0.149827150026929	0.791384046338251	12.1463372732396	0.0338004473696259	0.276876722145802	0.122077605902264	0.902837557113051	0.97154283511805	0.284560167249147	0.162065629806766
WDR35	-0.0526522238978975	0.0524100654187955	0.315079642696428	73.8053556902059	-0.0790460090541203	0.101766127547514	-0.77674183895043	0.437311097105249	0.748390076960143	-0.155928243407348	-0.223939905740268
LAPTM4A	0.117261236908749	0.0837169115746673	0.161307523226064	43.3877785548864	0.197504505171427	0.15169090686456	1.3020194107467	0.192909750191229	0.528921252918678	0.655103560989563	0.722036004647083
PUM2	-0.0915010622480952	0.0355374078323453	0.0100303412285479	163.985744640174	-0.125132597859112	0.07854276247899	-1.59317795694523	0.111120274774791	0.41206773292994	-0.341361718285121	-0.38158489484303
RHOB	0.272274876638671	0.116261505022845	0.0191849448036792	141.232905641513	0.453173363895515	0.191136480567918	2.37094123816141	0.0177428516892655	0.155678253696746	1.39501546284503	1.59658357895375
HS1BP3	0.0367916504192402	0.101913432888101	0.718092837022386	14.8737004564017	0.00102347524678864	0.189422474985121	0.00540313522389061	0.995688942801012	0.998094092923821	0.271005717182317	0.0499478630744504
LDAH	-0.020056765418156	0.0472419408306871	0.671161670690261	80.1638907308084	-0.01137613271953	0.0901365561539363	-0.126209977449124	0.899565713660944	0.970677657655773	-0.000343433466644532	0.00753344028000177
ATAD2B	-0.0563813506929128	0.0319593823473903	0.0777056416226147	185.399798544729	-0.0686592027443426	0.0653863518501507	-1.05005403729654	0.293693269037807	0.636766866674166	-0.173728130591259	-0.188410524851482
UBXN2A	-0.0486735683591994	0.0490636587879648	0.321173476796928	113.607104801865	-0.0566526649766211	0.0856283171460097	-0.661611332148679	0.508220343108257	0.797193423218446	-0.136937304341631	-0.147340648242403
SF3B6	-0.226754667305775	0.131794766709954	0.0853391529576931	13.3352692141203	-0.377512996203501	0.28442268394733	-1.32729566771619	0.184410896392613	0.516848962775699	-0.986954921085835	-1.24488387570495
FAM228B	-0.0449987060757767	0.0551030675095505	0.414141066806317	131.64880046946	-0.0482107235134856	0.0872197142406266	-0.5527503034518	0.580434402643492	0.842657145729228	-0.119396432803348	-0.11846392283334
ITSN2	-0.109595215868655	0.0312055375082423	0.000444674635514642	172.939422210112	-0.105955216860981	0.087216912109321	-1.21484714716995	0.224424395024158	0.567029721470611	-0.427728825342146	-0.315986244631314
NCOA1	-0.0128930123312936	0.0286051369160182	0.652188719482385	1032.02999730864	-0.0118735856697196	0.0566333317472571	-0.209657198391735	0.833935233746872	0.952199146777078	0.0338506295858614	0.0058318397288391
ADCY3	-0.068480644691128	0.133560788700751	0.608140088723038	71.9058958844533	-0.0809612218124964	0.213675244348469	-0.378898463691292	0.704763265092188	0.903658117473709	-0.231480542888173	-0.230491132512577
DNAJC27	0.0918836909239243	0.0840497126744405	0.27430315054922	36.7729151660038	0.130522667394589	0.143773986900102	0.907832287389234	0.36396683696564	0.697348015223094	0.533971328066242	0.492916181283874
DNAJC27-AS1	-0.108165371122601	0.0583403916457131	0.0637335567482559	77.5565357147275	-0.133776198436135	0.0947029617193676	-1.41258727295723	0.157777113333848	0.48237882806867	-0.420903883051559	-0.41115142068288
EFR3B	0.00217599199039723	0.0623172829185681	0.972145164478814	296.043188423634	0.0198503304327903	0.106898894984444	0.185692568998763	0.852685856051764	0.959171794732319	0.105778078461693	0.114347495540089
DNMT3A	-0.105589240833421	0.0666378579973589	0.113074676258472	125.202226671026	-0.141708221193168	0.108154954395526	-1.31023328506004	0.190116928824354	0.524754861652006	-0.408607484715155	-0.438283904850594
DTNB	-0.262048605168471	0.0605028276790089	1.48312730046115e-05	128.291422684553	-0.361102323181614	0.099014568767071	-3.64696152978353	0.000265359634635199	0.0113184007426034	-1.15542012668617	-1.18874909904246
ASXL2	-0.0179384494734321	0.039243299692242	0.647592994819535	139.647097614299	0.00978860982986579	0.081919264929643	0.119490938282623	0.904886418804344	0.972404350843368	0.00976772308785103	0.0799301113089688
KIF3C	-0.320737061990075	0.115161122655625	0.00535086101409687	26.8701967171298	-0.496584000723848	0.207232252290654	-2.39626793240351	0.0165629781044356	0.149725883383522	-1.43555217041789	-1.65218126300978
RAB10	-0.0140066283284123	0.0423538669039244	0.740867454054448	201.322782784658	-0.0204435910575131	0.0840011550766361	-0.243372737420836	0.807716661374128	0.943049266273219	0.0285351119849561	-0.0234829444849794
GAREM2	-0.0522603778528852	0.0711024959734839	0.462339123134286	34.4769349782389	-0.0889330235568574	0.140141353161688	-0.634595153753444	0.525692489698386	0.806560933394235	-0.154057881851392	-0.257759685723073
HADHA	-0.0793505257710581	0.0510466449210806	0.120072124795529	104.210106391728	-0.0985235585083898	0.0923701308971769	-1.06661707146505	0.28614478840854	0.628597663114859	-0.283364715124931	-0.290565320011203
HADHB	-0.0443734665007007	0.0547628467189955	0.417776884940423	130.126675199282	-0.0420939347950461	0.0914242040481728	-0.460424405476543	0.645211620233847	0.876710068735726	-0.116412036050161	-0.0975406756183532
ADGRF3	-0.341354416080623	0.105838229757219	0.00125864097308109	22.8492724297763	-0.528142163689537	0.195660824097401	-2.6992739406363	0.00694909488155987	0.0922719714260491	-1.53396303092631	-1.76012993931299
SELENOI	0.110902834893553	0.0798964991306675	0.16511229580411	42.2862458960473	0.163309570020719	0.159252858272769	1.0254733999248	0.305139870274551	0.647316438063927	0.624753603811457	0.605067916555063
DRC1	0.0798926922313855	0.164598913613524	0.627408231975933	15.1722667384802	0.0937235963814886	0.265949642040891	0.352411064223497	0.724530005510287	0.912099573254126	0.476735831478968	0.367040318060436
MAPRE3	-0.00890263982309486	0.0686748730747368	0.896855525970791	62.8096104587046	-0.0200620358652499	0.121207992884355	-0.165517433197587	0.868536729369356	0.961416668242206	0.0528974961506181	-0.022177786830961
AGBL5	-0.127822170276361	0.106232285295173	0.228886244753109	14.3795605733445	-0.152920371362996	0.212847221218569	-0.718451340297107	0.472479040658387	0.773888083837014	-0.514729817798914	-0.476636478498864
OST4	-0.263215736170665	0.146879167182497	0.0731239488094222	14.6272482895025	-0.347387336123132	0.25267071623629	-1.37486188070273	0.169174269139233	0.49681064710881	-1.16099108238434	-1.14183525617751
EMILIN1	0.389498550154448	0.132129478020928	0.00319987055094307	13.797136886783	0.577220423722132	0.239025427263559	2.41489129558449	0.0157399063878756	0.145302139358039	1.95454810374464	2.02090219097649
CAD	-0.186303982312788	0.0955546964150669	0.0512106498593455	20.4494126903694	-0.300880756682557	0.17177213863909	-1.75162723749243	0.0798379258904581	0.349960707028224	-0.793875503579969	-0.982753636139663
MPV17	-0.138755429846677	0.0690967366782917	0.0446291715453705	28.5593781538617	-0.174081912912429	0.127011769942485	-1.3705967013235	0.170500711846823	0.499130501881669	-0.566916508571716	-0.549022200103773
GTF3C2	-0.0585460616166787	0.0716834193962803	0.414082244794766	26.9096776975331	-0.0616427867977588	0.134011345419717	-0.459981851571573	0.64552924714459	0.876710068735726	-0.184060739898166	-0.164409989248382
EIF2B4	0.207094915240793	0.078577982893828	0.0084005104947577	21.6320146012457	0.330885153667301	0.141629752701672	2.336268667815	0.0194772434216456	0.163490667500648	1.08389813610658	1.17828133379529
PPM1G	0.0730541466783935	0.0700080334776711	0.296711730857197	27.0408268187336	0.128621728218774	0.139964280401679	0.918961093856569	0.358115922552862	0.690973299608088	0.444094050698545	0.486413779100793
NRBP1	0.128372804436835	0.0796053251368807	0.106828005421328	34.4507058973689	0.224787766956238	0.142745647072221	1.57474340946108	0.115315683533352	0.419351751270055	0.708141352222809	0.815361842342593
IFT172	-0.119770170730745	0.0563873010172711	0.0336648892907639	108.598541990477	-0.153484742673258	0.100110055296051	-1.53316010284247	0.125236411862324	0.433925896538889	-0.476295972184318	-0.478566981739899
FNDC4	0.486767280005202	0.12144277684851	6.118256752197e-05	18.8727810767114	0.703862326313093	0.230423185094959	3.05465062477557	0.00225322837246041	0.0469984760323578	2.41883170498341	2.45409678991679
ZNF512	0.0650090024821835	0.0611299780815023	0.28757550153503	36.492586579046	0.0950929071219223	0.116929160767537	0.813252284526126	0.416073428115592	0.734950528027034	0.405692927072969	0.371724218135301
SUPT7L	0.0306569086840605	0.0729471389153104	0.67429408472037	29.5752242547414	0.0534258162870853	0.140192938603932	0.381087783872067	0.703138111766956	0.903658117473709	0.241723336402294	0.229196679193425
SLC4A1AP	0.00101798030739995	0.062869668031666	0.987081285685463	34.2812217128022	0.0307923711926734	0.121340016658548	0.253769300850877	0.799673791586289	0.940316318451301	0.10025065114478	0.15177612588747
MRPL33	0.0488119193175154	0.0859262156057131	0.569988907057171	41.3363891262801	0.0716735306674453	0.146096273084021	0.49059109554578	0.62371568559455	0.865564182984041	0.328380926466048	0.291615287496468
RBKS	-0.0170724427064003	0.0898785629426894	0.849348226956914	26.8156959703653	-0.0373737961133724	0.157986811553373	-0.236562759548739	0.812996013765141	0.944175866679661	0.0139013510391116	-0.0813948459891623
BABAM2	0.0103438788579772	0.0371871220666556	0.780891417685974	296.534596462211	0.0338114033667247	0.0719911201941632	0.469660748096903	0.638597415627775	0.873660167414451	0.144765078037092	0.162103106176531
FOSL2	0.563889876131898	0.232670404476699	0.0153693613694789	23.3471394145245	0.82574087748121	0.366315612083111	2.25417877437848	0.0241849235359048	0.186794124870809	2.78695367718893	2.87099774459706
PPP1CB-DT	0.189547055296408	0.123896833691756	0.126046899570784	23.2018267381855	0.305631956172147	0.198794255199566	1.53742851303891	0.124188408483268	0.43166215134909	1.00013860083237	1.09189958701905
PPP1CB	0.105969907700734	0.0521900034483789	0.04230942699651	106.33593003038	0.142659161528692	0.105370315937829	1.3538837789275	0.175773459413211	0.505735862023144	0.601207730381784	0.534430590033285
TRMT61B	-0.0763563407240006	0.0685031530070496	0.265004808060493	28.1310299407157	-0.174935480342955	0.162767982074943	-1.07475363467005	0.282485043789957	0.626213132712144	-0.269072855669625	-0.551941935145419
WDR43	0.14913097457577	0.0572205867532558	0.00915404601636877	42.8860839054762	0.216744301166421	0.113013532332357	1.91786148696783	0.055128576773884	0.29133011539481	0.807224356617125	0.787848153226881
TOGARAM2	0.00319258091974381	0.13650421446226	0.981340658075158	100.03136414297	0.0798745741212944	0.227052688593487	0.351788717482668	0.724996720543985	0.912106031636825	0.110630465964035	0.319667990884515
CLIP4	-0.336963969217318	0.0723554653703627	3.20752129551663e-06	197.314295845255	-0.499229576697813	0.121515282733296	-4.10836863864714	3.98463736496123e-05	0.00297424717598892	-1.51300652739357	-1.66123078926895
ALK	0.0679428348778545	0.0945566120588404	0.472423566718911	117.51557168137	0.0638594595658679	0.14982105204168	0.426238226842129	0.669934265203145	0.887272586707076	0.419696710942493	0.26488627184142
ENSG00000233862	-0.184622659615192	0.103804583889342	0.075311960257651	34.5107835891468	-0.2788911847042	0.16159622055653	-1.72585215015371	0.0843740149807286	0.359734172398455	-0.785850205438602	-0.907535532027628
YPEL5	0.0913529129822893	0.0875049798877027	0.29649747658217	19.0542691497155	0.153465411790358	0.168846629141929	0.90890420833547	0.363400692210378	0.696412476361352	0.531437816067283	0.571394731856633
LCLAT1	-0.0641454004661832	0.0526357787833028	0.222971229434155	61.36765093446	-0.0465641265151144	0.107617060262519	-0.432683502053733	0.665244716953886	0.884972722283553	-0.210787532872568	-0.112831530143935
MEMO1	0.00806644493803594	0.141780081506946	0.954629583420662	15.990625398366	0.0404271770038973	0.254392024916642	0.158916841112233	0.873734392023336	0.96354204270197	0.133894418745497	0.184733194234283
DPY30	0.0781183923888464	0.0747756217760049	0.296159788026598	24.8789235046899	0.1136058255564	0.144673693832822	0.785255581347619	0.432303733313645	0.74407266676129	0.468266734351501	0.435049990351003
SPAST	-0.0870407559846558	0.0527365917344149	0.098844544615473	59.4031933756238	-0.159693634905677	0.100148421888458	-1.59456965865662	0.110808502059969	0.41206773292994	-0.320071761504612	-0.499805280639856
SLC30A6	-0.185924501049485	0.0601111579340239	0.00198136476137961	42.9092743134599	-0.259410665111059	0.111694967642545	-2.322491967062	0.0202064604612526	0.16745242808889	-0.792064161663617	-0.840899958022112
YIPF4	-0.14375268388072	0.0539379396376723	0.0076954057091635	64.8912912363819	-0.172139145763017	0.106649005830024	-1.61407173393976	0.106511867636942	0.404572899578441	-0.590769427210527	-0.542376720061974
BIRC6	-0.0623031376311954	0.0320750060312789	0.0520862593952133	418.627186484689	-0.088933489378417	0.0634418683728776	-1.40181069157222	0.160971784918488	0.487016546727909	-0.201994034440246	-0.257761279124463
LINC00486	-0.126980841641635	0.106426538642837	0.23281792830653	111.89468520313	-0.178181658558578	0.18115743555292	-0.983573531026982	0.32532524480481	0.666531854337666	-0.51071398363561	-0.563045897115632
LTBP1	0.220702145863039	0.0944887128005845	0.0195042004394033	321.798686689136	0.287115277011503	0.16506036153867	1.73945624700597	0.081954541887338	0.355068392505258	1.1488482392474	1.02856095076522
FAM98A	-0.133566410847752	0.129873774268171	0.303746425466949	17.6194764031797	-0.147632484828012	0.227382697831866	-0.649268771264098	0.516164667177697	0.801012870705112	-0.542148256416949	-0.45854859573732
ENSG00000226994	0.347239713110459	0.129254375981422	0.00722085734968153	177.94548129944	0.537510139621422	0.21347910322926	2.51785833597107	0.0118070799157422	0.122526301012419	1.75283800557589	1.8850681562465
CRIM1	0.0629358313345853	0.0581356626479092	0.279000039452628	230.742893004213	0.102039670448797	0.102582736339064	0.994706069367541	0.319879241691893	0.660051177129127	0.395797255896137	0.39548649816862
FEZ2	0.0706860547750126	0.0678181583162773	0.297278159298043	72.9382286789551	0.118822144230703	0.123086660684986	0.965353544969452	0.33436776106456	0.672600505566653	0.432790662254457	0.452893066219485
STRN	-0.204515541877207	0.0469698635779642	1.33562018070496e-05	77.1703386214786	-0.280354270056279	0.106084510948919	-2.64274461510479	0.0082237038025047	0.0999275636467141	-0.880803013291635	-0.912540199987777
HEATR5B	-0.153046565317669	0.0546708870259583	0.00511951073195392	72.8683776605001	-0.222759894491902	0.101789091208089	-2.18844565609207	0.0286371556855676	0.205533517982033	-0.635131029851514	-0.71553137499869
EIF2AK2	-0.0751940726259177	0.068145012587869	0.269835242727568	81.1066789999578	-0.0931554035868667	0.121474561929119	-0.766871698135645	0.443157802267731	0.752893254319909	-0.263525111610348	-0.272202869110654
CEBPZOS	-0.0348108401792174	0.056099854211356	0.534918322373914	42.8158156568899	-0.054703007477416	0.105309557144276	-0.519449601354527	0.603447249591123	0.852964866583728	-0.0707676589450913	-0.140671598890176
CEBPZ	-0.381319269800952	0.0986171038245674	0.000110333979475694	27.3839403336779	-0.563071985219612	0.173140907594962	-3.25210253914595	0.00114554687050909	0.0310128621679273	-1.72472347610459	-1.879611798944
NDUFAF7	-0.0208284526461359	0.082846431713295	0.801496845473193	18.148379795385	-0.0122265414618178	0.164515548575251	-0.0743184554147189	0.94075699234215	0.981128799398749	-0.00402685490934441	0.00462450992982726
PRKD3	0.0604415669005442	0.0596243127679691	0.310722713574679	45.4351963835819	0.103313545409759	0.109509252606282	0.943422979802463	0.345464593668311	0.680766547960372	0.383891620080235	0.399843948124158
RMDN2	-0.0456917013017928	0.0682486624905796	0.503183852255879	44.7545903332881	-0.0548373935682476	0.120935463653273	-0.453443447535528	0.650229456822294	0.878688455165262	-0.122704241177835	-0.141131283461632
ATL2	-0.108562221157687	0.0523650223813515	0.038155346104821	82.4246027245948	-0.128316956252931	0.102104097527592	-1.25672680489884	0.208852578395894	0.548034313555146	-0.422798129678651	-0.39247739431651
HNRNPLL	0.0297991953028355	0.0669602303488721	0.656299326212984	42.5098470777302	0.0741538222768779	0.132520036413699	0.559566872177619	0.575774906360087	0.840881431700173	0.237629294482791	0.300099437742327
GALM	-0.271178161836087	0.0898265881852589	0.00253687964906888	28.9170657622233	-0.412158596919761	0.155757735173174	-2.64615170772429	0.00814132953428691	0.0995399053339373	-1.19899737349362	-1.36339352219851
SRSF7	0.286674592724574	0.111729853843179	0.0102943119418267	35.4877440293234	0.433948988739781	0.201260406300824	2.15615677577018	0.0310714254136271	0.210841815306755	1.46374826167398	1.5308241792994
DHX57	0.0324493611762556	0.0524046483113474	0.53577954714027	58.9805647432042	0.0469029884017862	0.110165756525397	0.425749251683064	0.670290569451111	0.887272586707076	0.250279079850396	0.206884523801578
SOS1	-0.065838320371916	0.0401173514454954	0.100767683489787	283.656705503333	-0.0935655832682603	0.0797802696675526	-1.17279101284254	0.240879623000796	0.581985050588886	-0.218868186867417	-0.273605940439649
MAP4K3	0.0777186858955714	0.0412056725101263	0.0592792995474834	299.511887833666	0.114106897140604	0.0818160220143166	1.39467667006148	0.163113363215994	0.490000056245597	0.466358853263498	0.436763968896165
THUMPD2	0.0361538753260597	0.0585074614388432	0.536617429909033	44.1685612271366	0.0430534530940778	0.113104324280571	0.380652582188438	0.703461058422547	0.903658117473709	0.267961485829687	0.19371670280701
SLC8A1	0.0629570043901001	0.528730466817501	0.905218298308282	49.5498428093834	0.192757571589145	0.742286792217266	0.259680723960296	0.795110062731993	0.938571695673257	0.395898319233539	0.705798519681191
EML4	0.0246208139617949	0.046688070369728	0.59795263962679	72.727828225863	0.0541848324819508	0.0973537079967529	0.556576976849799	0.577816487617512	0.841325765083699	0.212911818051311	0.231792989809399
COX7A2L	-0.176868273620274	0.100613968500588	0.078766253820324	18.0987196045624	-0.332752148774174	0.219868066201889	-1.5134173621586	0.130173677548716	0.440355732324302	-0.748836930353795	-1.09177375217022
MTA3	-0.243991303689267	0.0577096089554701	2.35867179647843e-05	132.857806484346	-0.367329016200418	0.101127598955594	-3.63233202403744	0.00028087140691221	0.0115555362292622	-1.06922892245966	-1.21004828777715
LINC02580	-0.0476580327514806	0.0914383762471616	0.602224779960291	31.6942027119975	-0.0860680758310165	0.163810574502361	-0.525412209147561	0.599296667947655	0.851555910950042	-0.132089944559496	-0.247959770721092
ZFP36L2	0.285653848684658	0.110246010391468	0.00956812594505883	124.844505154972	0.449541522235972	0.184235599346904	2.44003614844009	0.0146857922988102	0.140305320046162	1.45887604097651	1.58416040653663
THADA	0.0528869977219618	0.0346818224793269	0.127279103182245	180.176663055316	0.0944797680019748	0.0786041292258602	1.20196952669621	0.22937533489223	0.572069749313558	0.347832111650122	0.369626898451009
PLEKHH2	-0.0634137776332862	0.0905929826234151	0.483936336451316	67.1816894801235	-0.0595241063599695	0.154904165473362	-0.384264078232327	0.700782729404575	0.902193896642013	-0.207295347006389	-0.15716277561882
DYNC2LI1	0.0173606598752828	0.0387423956884079	0.65407744475614	103.858195705099	0.0363294135482713	0.0825554574428276	0.440060714016764	0.659893134581921	0.882390691795403	0.178257613251822	0.170716277555089
LRPPRC	-0.0350660357872665	0.0423352431745226	0.407503914627092	108.46002831999	-0.0316663559958613	0.0863214316777337	-0.366842340081687	0.713736623218347	0.907918163436607	-0.0719857599330155	-0.0618718272876295
PPM1B	-0.043224594198742	0.0467480718079348	0.35515924214093	172.585428071663	-0.0649974951855076	0.0864839973686549	-0.751555168159528	0.45231861246289	0.759192017384709	-0.110928232873793	-0.175885192359364
PREPL	0.0286196153790258	0.0590231187243234	0.62775563416297	95.1618037113222	0.0458347412321822	0.111880450998833	0.40967604995318	0.6820436011961	0.892964963822129	0.231998917527981	0.203230449638618
CAMKMT	-0.00421442928436748	0.0552036044126959	0.939145920971566	235.725836217865	-0.00564185496108319	0.102675332443688	-0.0549484947046796	0.956179497022761	0.986446586720178	0.0752752867892509	0.0271482605169173
SRBD1	0.048857815763387	0.066820178549748	0.464667042912278	78.9489833057653	0.0792553212499911	0.106046146143412	0.747366350709337	0.454842451259926	0.760983608015726	0.328599999617368	0.317549758342689
PRKCE	0.179102715405623	0.0534475219311728	0.000805199247566996	332.932853379594	0.240795230133607	0.112267469142072	2.14483529355139	0.0319660182548761	0.213646666419669	0.950285623986715	0.870117388882108
EPAS1	0.124611628870374	0.105465295581274	0.237387657349849	67.2397706052436	0.181133057384555	0.181215780562182	0.999543510077486	0.317531472680082	0.657330406003736	0.690188489678317	0.666035402847751
ATP6V1E2	-0.0831361723356756	0.0983680656666984	0.398024815372041	16.7313851094306	-0.140881213835448	0.191276621953881	-0.736531272856837	0.461407442996856	0.765675356364541	-0.301434382763591	-0.435455021887541
RHOQ	0.020078468536672	0.0677643093241298	0.767002071310922	140.875268689147	0.0306403688069454	0.121452078346907	0.252283610325929	0.800821855570592	0.940503060265182	0.191230271522613	0.151256182557685
RHOQ-AS1	0.141555454937828	0.112471471151675	0.208178505640114	13.0282932944274	0.352140552149358	0.284074667958099	1.23960561031545	0.215121304532527	0.555752195887492	0.771064847346721	1.25098810487477
PIGF	-0.0191714502370509	0.0633431491688861	0.762148831258303	37.4017394603571	-0.0828255045666443	0.131473360762995	-0.629979366816009	0.528708083908903	0.80774846152749	0.00388235750590686	-0.236868146782513
CRIPT	0.0633419705647627	0.078917210499032	0.422183861946927	41.2507590396128	0.14918140695186	0.140032376052103	1.06533511147703	0.28672430921674	0.629071810059822	0.397735841756982	0.556740753039956
LINC01118	-0.0335763151394524	0.157217504026277	0.830885507408138	14.7108198832546	-0.0699826966101361	0.269907540905388	-0.259283962113039	0.795416152775283	0.938583874943733	-0.0648750176804118	-0.192937702528559
MCFD2	0.259993066094468	0.0742739311412765	0.000464452625809418	30.359576304454	0.374702800586307	0.145587506845315	2.57372908366666	0.0100609018199273	0.111609791951423	1.33639186163276	1.32816512103508
TTC7A	-0.184935951965169	0.0452940392145854	4.44563757684053e-05	124.217705896979	-0.276095841366435	0.0846699527432665	-3.26084794453121	0.0011107959001054	0.0303076165955651	-0.787345614093687	-0.897973707613045
STPG4	-0.371165115254929	0.0942517811816199	8.21577798003089e-05	26.8669550512736	-0.523656356787862	0.166737763323018	-3.14059842444565	0.00168603043265708	0.0386310924277415	-1.67625561343797	-1.74478567108945
CALM2	-0.0486708443002434	0.0828575255223328	0.556932388742873	376.404312109776	-0.0544735954433783	0.14151297768127	-0.384937101430155	0.7002840169817	0.902193896642013	-0.136924301849422	-0.139886866096023
EPCAM-DT	-0.12997367131241	0.151909722055986	0.392220114894708	34.1818515069536	-0.171576122895447	0.226424666444446	-0.757762507017067	0.448593171387243	0.756462585282668	-0.524999373601876	-0.540450829339224
MSH2	-0.340482855099961	0.127645391407372	0.0076437892655965	29.7474047354347	-0.498170731632899	0.210604383319258	-2.36543382327287	0.0180089614893548	0.157221092367383	-1.52980289157401	-1.6576088761908
MSH6	0.188270503324701	0.124340695068688	0.129987718371739	14.5555123147559	0.251639192096115	0.230530614030819	1.09156518388692	0.275024266240515	0.620684396205823	0.994045356400145	0.907210528334105
FBXO11	-0.00296124442256473	0.0258318757195106	0.908734211062892	243.166725928375	0.00147915888867403	0.0546094742479378	0.0270861221252261	0.978391043640557	0.993507570308407	0.0812569952123838	0.0515065864389262
ENSG00000230773	-0.498885017451543	0.130986894170712	0.000139719883010843	15.2964424676612	-0.818311787922331	0.242659062575628	-3.37226963310836	0.000745514239365409	0.023824537618864	-2.28588890702258	-2.75269173302025
FOXN2	-0.34075209586528	0.0865713516638584	8.28220584859912e-05	74.2942933917798	-0.483361321622406	0.149260715305407	-3.23836932332386	0.001202150783301	0.0319655869859936	-1.5310880329788	-1.60695142159808
PPP1R21	-0.086752191309137	0.069413912084013	0.21137954357641	82.7258039583196	-0.119730789782493	0.123701070124453	-0.96790423609137	0.333092198543614	0.671712364874713	-0.31869438311234	-0.363107329081392
STON1	0.129948992333335	0.227741208141299	0.568271238393399	14.4466305261278	0.141301722364096	0.355844680316157	0.397088196565293	0.691302423715971	0.897844170760028	0.715664820391241	0.529787298180727
NRXN1	-0.141775145218195	0.0618869909815245	0.0219708455013942	4494.36881496932	-0.17583374995707	0.0967875407743097	-1.81669818811784	0.0692633393386601	0.32692045893812	-0.581330229502948	-0.555014579643532
ENSG00000231918	-0.147444784156531	0.143815813580542	0.305253043826162	62.6778252881465	-0.0816607466310457	0.25737167960261	-0.317287227394764	0.751025668131374	0.922451602253509	-0.608392579222669	-0.232883945373254
ASB3	-0.157773015144596	0.0598914587019702	0.00843070375258077	873.605599130985	-0.220548981019044	0.0951790800109546	-2.31720017669492	0.0204928299147271	0.16848943556955	-0.657691344457113	-0.707968666640936
ERLEC1	0.0712257276394748	0.0697748271192359	0.307352028911015	42.1174453293476	0.131350071845744	0.141049693004141	0.931232596457246	0.351733259806319	0.686628175240155	0.435366631544771	0.4957464225551
PSME4	-0.0901804341332533	0.0401253710518718	0.0246102182373145	171.404213701129	-0.121509936849479	0.0781626546996939	-1.55457791596675	0.120046626729392	0.426156071751737	-0.335058089379955	-0.369193125996715
ACYP2	-0.0429618336843344	0.0454824941172967	0.344873573034595	428.217973214331	-0.0270594736263356	0.0798841164239366	-0.338734091802853	0.734810055821358	0.916037781833905	-0.109674023035958	-0.0461134051571782
C2orf73	-0.288574841107227	0.13254500452129	0.0294668539966365	26.9148265106637	-0.388519146862041	0.21735955055179	-1.78744916372777	0.0738649215692472	0.337363824474927	-1.28203529240131	-1.28253180204575
SPTBN1	-0.145597364437861	0.0417035191223714	0.000480768178249888	646.427139040606	-0.203861459779565	0.0759789691235668	-2.68313010996529	0.00729366083493938	0.0943181549201905	-0.599574465926655	-0.650886895736149
EML6	0.0293445183189156	0.0857967812477595	0.732333181642982	212.778110489968	0.0767248416792285	0.137404652542781	0.558386053596987	0.576580794101153	0.840986995094387	0.23545902796632	0.308893933845771
RTN4	-0.021978248920596	0.0675836653160747	0.745029250020055	289.963584669415	-0.00984587329082947	0.124011269816321	-0.079394988095942	0.936718454979208	0.979850636089362	-0.00951506839600524	0.012767885640726
CLHC1	0.131504061213804	0.0818520154167858	0.108140497965359	60.3621715461922	0.198134962305076	0.135512340968321	1.46211747866856	0.143709019817722	0.458986767524348	0.723087483163811	0.724192562781261
RPS27A	-0.119309710502426	0.12105387050484	0.324333429553725	28.2334416426946	-0.16540676004175	0.207967699538064	-0.795348318076073	0.426410914275608	0.741553345678166	-0.474098101055961	-0.519347745664331
MTIF2	-0.00866669967616843	0.103609384887462	0.93333644144505	20.2811721213977	0.0253530279775439	0.189215526036276	0.133990209517391	0.893410316295759	0.969988343406824	0.0540236868725479	0.133170166450906
ENSG00000240401	0.0647905614299746	0.113186190091709	0.567034342896374	14.5750216570086	0.0852632674191918	0.19797156303883	0.430684418056891	0.666697850171999	0.885224848920166	0.404650263119882	0.338100695891598
CCDC88A	-0.109681687249849	0.067233113712915	0.102813517761962	377.209595422597	-0.137713285240863	0.118712945158692	-1.16005280685078	0.246027306833335	0.587653795750479	-0.428141570983285	-0.424618722614343
CFAP36	0.138952800212292	0.0600084875328486	0.0205827177440501	50.7098829388036	0.198687521827629	0.114803174401336	1.73067968602545	0.083508910332788	0.358667464202434	0.758641842434383	0.726082662312821
PPP4R3B	-0.0227197963266536	0.0436354502421339	0.602594657446237	93.3266040210739	0.00277991250328446	0.0942605243103389	0.0294917997075002	0.976472358983874	0.992523699190884	-0.0130546262858013	0.0559559782190014
PNPT1	0.175861704316271	0.0498705465600455	0.000421307348800974	52.5401452900108	0.261433260507186	0.0980276628869862	2.66693352476012	0.0076546810766521	0.0969592936375933	0.934815613197764	0.940712374488701
EFEMP1	-0.0553830214155116	0.133317982850653	0.677834111381725	438.095278653147	-0.0588714009760738	0.222566073729387	-0.264512016542352	0.791385406595751	0.936987501697698	-0.168962900153428	-0.154930114538892
CCDC85A	0.457186980781389	0.285194361100109	0.108918847251049	137.115255234861	0.598042061848154	0.447745374754013	1.33567446046029	0.181655700594184	0.513087621650384	2.27763886869959	2.09212523005555
FANCL	0.06956140010985	0.0875863093593351	0.427076661173281	50.3293159802402	0.0863793020424475	0.160313013821879	0.538816531379181	0.590013455659298	0.846858547221802	0.427422454826512	0.341918233066369
PAPOLG	0.0926137641023127	0.0890421396695634	0.298288045885069	22.0627301546098	0.109819032905065	0.1646686535233	0.666909156997059	0.504830161512579	0.794797641294104	0.537456117113555	0.422096788525193
REL	0.149119492431251	0.0834219854497398	0.0738514985514675	18.9017867566733	0.201317840268398	0.151668776260422	1.32735191271488	0.184392298811018	0.516848962775699	0.807169549985895	0.735079998255524
PUS10	-0.135321000419299	0.0755386793454857	0.0732269843682234	32.325444302878	-0.203591752237946	0.135163707721249	-1.50626048715545	0.132000317199962	0.443640566635614	-0.550523272377616	-0.649964327076544
PEX13	-0.182721796831408	0.0879957315306293	0.0378491377673693	24.0289834147437	-0.28257995291336	0.164456987471527	-1.71826054494817	0.0857491025194934	0.362931600376146	-0.776776997429511	-0.920153428886868
SANBR	-0.323125130950911	0.074679573773302	1.51276955903485e-05	56.251899845129	-0.478468010040963	0.12361257960466	-3.87070645699012	0.000108520404657209	0.00609697972402061	-1.44695091345529	-1.59021323222595
C2orf74	-0.0252113231961851	0.0890655879338689	0.777127247010562	18.3062728819624	-0.000728163072473046	0.177547076312212	-0.00410123944363121	0.996727693541229	0.998543226680649	-0.0249471951447159	0.0439561632999147
USP34	-0.0106981014220778	0.0323260107418516	0.740686736026128	433.444176994079	-0.000512723419558498	0.066035521274101	-0.00776435787385216	0.993805000972482	0.997278184878814	0.0443273896185317	0.0446931018023438
XPO1	-0.200252566680846	0.0654460207591958	0.00221475437335998	330.420196117073	-0.277159438208083	0.118114818194448	-2.34652554560772	0.0189493671867653	0.161517852448366	-0.860454958174696	-0.901611874742766
ENSG00000289410	-0.286137020711795	0.16616150257124	0.0850619818979334	18.6389444889607	-0.424689161178278	0.27515781689463	-1.54343847458606	0.122724424625229	0.430032289003457	-1.27039907556059	-1.40625589750565
FAM161A	-0.2488960599892	0.143544472973233	0.08293051407428	27.3971757535004	-0.358645333857512	0.243139211758091	-1.47506167871574	0.140195961890102	0.455036791518057	-1.09264033043862	-1.18034465720228
CCT4	-0.218329057752059	0.082687399271452	0.00828045363100419	46.3376019038816	-0.307709724861634	0.155065303402644	-1.98438798434897	0.0472126044812937	0.267120583015441	-0.946737758260402	-1.0061129830145
COMMD1	-0.026721852848421	0.0340508316631524	0.432592192248736	195.68412917494	-0.0175546810062874	0.0641225473124282	-0.273767679888864	0.784263162730779	0.934498295386161	-0.0321572630441743	-0.0136010633270705
EHBP1-AS1	-0.113410177992766	0.1249098980559	0.363912100455624	29.8396424941479	-0.136682751238417	0.21786863238505	-0.627363148802672	0.530421217954502	0.808748081161188	-0.445938422160051	-0.421093651095748
ENSG00000286480	0.212948807151938	0.174145560184216	0.221397400663851	15.5753743724459	0.392847806209282	0.287280628214383	1.36747057624825	0.17147785383546	0.50054289736887	1.11183996306309	1.39023240108063
WDPCP	-0.0653713101420345	0.044511833840162	0.14193380968594	228.43961595899	-0.089803527288838	0.0811381738349853	-1.10679749178822	0.26838149291828	0.612433368938288	-0.216639051237935	-0.260737353519721
MDH1	-0.169935466095065	0.0612914361292161	0.00556136912285111	38.57061363776	-0.241337038693383	0.111512047209351	-2.16422390883293	0.0304471692072652	0.20913905129258	-0.715745217843123	-0.779076839550098
UGP2	0.0393846159545671	0.0604193934908768	0.514495440798631	169.395850809965	0.0616019555124268	0.111667047205477	0.551657423152545	0.58118308591518	0.842887639452849	0.283382473602153	0.257164194527127
VPS54	-0.02477826362822	0.0342973214055101	0.47001492063173	134.577853482608	-0.0192827907840215	0.0737925851310542	-0.261310682499815	0.793852929247247	0.938077410013087	-0.0228801129891838	-0.0195122807580676
AFTPH	0.0828590650697189	0.0605139104767504	0.170919111359311	72.3102217047777	0.130772376908676	0.110834670193334	1.17988691336893	0.238045195431822	0.579558233887253	0.490894937556651	0.4937703441683
SERTAD2	-0.272568369875759	0.0848629696656067	0.00131876503811866	33.2260977053995	-0.460122608131677	0.155381315274262	-2.96124799381135	0.0030639512018411	0.0578992586966357	-1.20563312165359	-1.5274604714106
LINC02245	-0.262766812531141	0.0606786168446761	1.48792724153247e-05	52.93378969438	-0.385175068797498	0.115233543127962	-3.34256032004306	0.000830093117306135	0.0252164914995614	-1.15884827776091	-1.27109296129591
SLC1A4	0.01194602091348	0.0682630489987699	0.861079779325978	168.131665428515	0.069157897877233	0.127463726583538	0.542569244842439	0.587426419188021	0.846237397369012	0.152412430730668	0.283010248284787
CEP68	-0.0101848682192197	0.0601542313413885	0.865550779950965	42.785938734345	-0.0408631312277974	0.11790896681888	-0.346565086017312	0.728918079388425	0.913295342672876	0.0467771569801892	-0.0933305567968547
RAB1A	-0.0211921236847731	0.0559308769281754	0.704763260527665	131.838899604741	-0.027961266508967	0.0978766558738896	-0.285678604967808	0.775124292842262	0.932111491392593	-0.00576273138006429	-0.0491981014395809
ACTR2	-0.000289282914475061	0.0459032959206741	0.994971758808749	66.6110622101967	0.0141742055700538	0.0924521760530511	0.153313920506537	0.878150723477275	0.965901283016432	0.0940108156154126	0.0949315946167586
SPRED2	0.059115844689232	0.0610829607715592	0.333146265280968	195.840966710104	0.0702644309256843	0.114547865205774	0.61340672564662	0.539607440052642	0.815040555581948	0.377563676007616	0.286795284124672
LINC02934	-0.193521317839046	0.115038280268796	0.0925234542239841	384.622278883756	-0.264337166646412	0.189645512550947	-1.39384878181813	0.163363273645906	0.490000056245597	-0.828325326607587	-0.857751677817249
MEIS1	-0.301266884444666	0.0909398609819171	0.000923622376986218	69.1451177352621	-0.418887999853136	0.154026677104671	-2.71958083967801	0.00653647154267914	0.0891614423190953	-1.34261701889066	-1.386412293594
ETAA1	-0.156473667262513	0.104776170177181	0.135330179165101	15.6625481153862	-0.247780964142533	0.183513938628255	-1.35020242056089	0.176951061979889	0.506719364285731	-0.651489290468324	-0.801119099208513
C1D	-0.0460799928353924	0.0779288350571924	0.5543136470596	45.1480466828317	-0.0661098449188897	0.131031855811343	-0.504532615443328	0.613887148677916	0.858867689899578	-0.124557636321647	-0.179690124903612
DNAAF10	-0.176566974472068	0.0914818793807376	0.053597428928818	32.5089715278776	-0.258167717997884	0.151264351087334	-1.70673206305448	0.0878718648231331	0.367322599552778	-0.747398767711042	-0.836648300670318
PPP3R1	-0.223234257925328	0.0313523712621934	1.07792911566393e-12	190.33368970592	-0.335594253856287	0.0575298668479927	-5.83339180573814	5.43118298331863e-09	5.15962383415269e-06	-0.970151284937854	-1.10149553102859
ENSG00000289156	-0.124175192767379	0.0846307061653711	0.142305524199366	46.3416475478182	-0.139033003276987	0.16257747843081	-0.85517997092172	0.392451522613588	0.720440021976266	-0.497322046009305	-0.429132984589857
ENSG00000273064	-0.331063730065915	0.21666598839132	0.12651471545953	14.8134212401436	-0.427740509257223	0.305923289794146	-1.3981953108083	0.162054424533815	0.48854612316744	-1.48484347555166	-1.41669341842284
CNRIP1	-0.0729573425996286	0.0934295203142935	0.434872454245428	20.7632004184181	-0.09557197584927	0.165725186305347	-0.576689506163411	0.564149222599777	0.832677877989783	-0.252848740353133	-0.280469059294193
APLF	-0.00641833495474016	0.0836273053383853	0.938823005283039	54.9371625292849	-0.0101985719399933	0.14175077908158	-0.0719472020264796	0.942643925569511	0.981725037094019	0.0647555929163979	0.01156143543155
ANTXR1	0.138279039563707	0.0679561713546634	0.0418683021601209	370.083530121464	0.215648318619281	0.104867730429992	2.05638395848802	0.0397455212902668	0.243601582101635	0.755425844643744	0.784099206707283
GFPT1	-0.259547637723349	0.0771117060221695	0.000763038796953158	35.5975772379062	-0.365082602981602	0.141984723505401	-2.57128086718227	0.0101323115545236	0.112163830238106	-1.14348249602332	-1.20236414806139
NFU1	-0.0147757077232215	0.0677856196884901	0.827447012346155	29.7300123143148	0.0257177309182286	0.121804227453563	0.211139887800966	0.832778115790201	0.952110246176005	0.0248641382649492	0.13441767885312
ANXA4	-0.102913396893375	0.0619971080259622	0.0969203013299724	111.149551915365	-0.159243388223213	0.0995294558283325	-1.5999624121112	0.109606922209862	0.40950744980088	-0.395835132667957	-0.498265155080753
GMCL1	-0.0842264325742996	0.0978661540340816	0.3894425082096	26.9810019523109	-0.0651956406461285	0.177684391946911	-0.36691821904992	0.713680021031293	0.907918163436607	-0.306638418538012	-0.176562973896038
MXD1	-0.266695743930997	0.0927938463598919	0.00405222819586941	47.5117073363604	-0.349166468563851	0.17391192518714	-2.00772010423165	0.0446730430323335	0.258490199162727	-1.17760187331154	-1.14792100306184
PCBP1-AS1	0.0323146221652138	0.057842476237278	0.576389718988593	190.725958884496	0.0457353446363229	0.0999243881140734	0.45769952160339	0.647168331760882	0.877687975297166	0.249635942910396	0.202890451047327
PCBP1	-0.242673938148123	0.120197878407219	0.043492043417417	21.6740781357065	-0.285958376083936	0.222845681663453	-1.28321255296209	0.199417619285312	0.537376174267639	-1.06294086648804	-0.931709751403243
C2orf42	-0.00171923192024173	0.0809394639361312	0.983053440246281	19.4988470170517	-0.00544518543428731	0.149635110663273	-0.0363897577924792	0.970971580869492	0.990760448418419	0.0871853756718273	0.0278209934358098
TIA1	-0.0570610646804487	0.0474758998129581	0.229404064370539	59.2002889977093	-0.0650362013510008	0.0996077554362927	-0.65292306875238	0.513805876065143	0.800074550611272	-0.176972544889973	-0.176017591679765
PCYOX1	-0.058273951293073	0.0741637912219241	0.432015921095964	29.6494191793591	-0.108999536333708	0.143161001829651	-0.761377295077939	0.446431744875253	0.754774970363319	-0.182761901503013	-0.326399723314537
SNRPG	-0.120244109867043	0.0981002482698089	0.220301476591698	16.8363496326708	-0.0885870475138466	0.204168409971321	-0.433892038079203	0.664366841736727	0.884524588628972	-0.478558180905519	-0.256576231036048
TEX261	-0.0169652427967759	0.0940848277088006	0.856902467804323	21.7220305697914	-0.0115853923413799	0.18380012444622	-0.0630325598325143	0.949740576865764	0.984702895106719	0.0144130381986873	0.00681764135320845
NAGK	-0.0890188094487981	0.0943969676925371	0.345667525120371	26.3778951285995	-0.0918776041192689	0.170083801536811	-0.540190207939256	0.589065864925615	0.846568751251217	-0.329513416465913	-0.267831994885241
MCEE	-0.00867752873691272	0.101938941690001	0.932162199945299	22.2228035760462	-0.0610042312317196	0.176938361707802	-0.344776738311067	0.730262222159163	0.913406548564604	0.053971997544147	-0.162225729404901
MPHOSPH10	-0.100129496946431	0.0845983117470631	0.23657642536243	22.01825158172	-0.118385753372403	0.150284680858802	-0.787743319517916	0.430846861143263	0.743724604232336	-0.382547007133279	-0.358506462414765
ZNF638	-0.174353028254575	0.0347923313508508	5.40779462142127e-07	453.356368912088	-0.251877417245259	0.0711586858627692	-3.53965807815801	0.00040064574532826	0.0150062653716141	-0.736831148247069	-0.815131533660361
EXOC6B	-0.105531473389785	0.0283463721681337	0.000196926498100372	449.668487656417	-0.134542184039354	0.0543780062162938	-2.47420222624934	0.0133534086480457	0.13202965885628	-0.408331748856295	-0.413771571039059
SFXN5	-0.121399311083108	0.0502501391182327	0.0156963715031153	949.613781378416	-0.166002731813188	0.0876045190729511	-1.89491060015924	0.0581042465985594	0.298678804203272	-0.484072193287227	-0.52138634226803
RAB11FIP5	0.0947915590680267	0.10636218099761	0.372813899624284	15.966909302733	0.0974712935674299	0.195230933681953	0.499261524437611	0.617595156695612	0.861204882235007	0.547851179236735	0.379859788916439
CCT7	-0.0539884408212949	0.106810208476371	0.613234781344911	12.1466039503231	-0.0496252469122969	0.208455789397932	-0.23806125536559	0.811833584649492	0.943992540290107	-0.16230628089363	-0.123302478508067
ALMS1	-0.0377188049369199	0.0466772089352973	0.419045936755493	128.507038732127	-0.0269031403525208	0.0893715557643288	-0.301025758390778	0.763394852629847	0.927717244239532	-0.0846479712721171	-0.0455786474785136
ALMS1P1	0.211856633306019	0.135294520497858	0.117373858020556	14.5935909881888	0.315372829001509	0.23324310608035	1.35212068772942	0.17633671029408	0.505970722350302	1.10662679324849	1.12521947097778
DUSP11	0.0869614800998432	0.0947124137466031	0.358533281106362	14.6830281780087	0.142173090405956	0.176633512735401	0.804904393306905	0.420874852994228	0.738574128300402	0.510476606062908	0.532767922458316
STAMBP	-0.0491395916956459	0.054651349450551	0.36857441712439	47.7565415689318	-0.0475320482093939	0.108289176492893	-0.438936279218204	0.660707708297226	0.882648933734968	-0.139161729326297	-0.11614242836625
DGUOK	0.060713924614332	0.067051683865327	0.365211419914217	30.5918917906681	0.114400960907081	0.129801675221396	0.881351960303695	0.378127350602618	0.710305736796217	0.385191639319476	0.43776985109452
TET3	-0.148158239639197	0.0950652376265553	0.119117093214144	67.7507932445108	-0.200134569601206	0.167908103123947	-1.19192919149036	0.233289010875079	0.575522729806796	-0.611798048599354	-0.638138597873604
BOLA3	0.00649046649607276	0.145347362492575	0.964382412237561	12.7554354567995	0.024056449402483	0.258991996795074	0.0928849142065093	0.925994990649906	0.977003338176771	0.126371950346537	0.128735055920134
MOB1A	0.151281392036495	0.0811725541410875	0.0623636673127362	26.3947575378296	0.277781923813256	0.154916132553905	1.79311166134746	0.0729550713742986	0.335084399098459	0.817488740292783	0.99663503909804
MTHFD2	0.381915578053288	0.310535445274167	0.218748986113509	12.4769724390044	0.57871182598547	0.494841081382423	1.16949026214384	0.24220616233489	0.582387113759687	1.9183530223385	2.02600372050272
SLC4A5	-0.0875877304753814	0.0951106964456128	0.357101045912231	61.2595866756397	-0.0877362956159745	0.164437490885656	-0.533554088811678	0.593650079617408	0.84876772910137	-0.322682582954933	-0.253666126878921
DCTN1	-0.0316824277194181	0.150163689580552	0.83289823996423	12.8753289570339	-0.0313423411104683	0.24815530883528	-0.126301312099967	0.899493417672266	0.970677657655773	-0.0558351045134204	-0.0607634935098132
WBP1	0.152522612460741	0.079930536312619	0.0563667244538086	19.4967554212629	0.186468389051813	0.159907211342095	1.16610368905061	0.243572525322578	0.584193915451214	0.823413340001079	0.684285577667664
MOGS	0.224851950971482	0.108201198545767	0.0377009664579862	16.0781103821293	0.340814513518133	0.205181949227673	1.66103555795719	0.096706305498604	0.384746657337723	1.16865611031905	1.21224596138153
CCDC142	0.00416280648606006	0.0729541198173205	0.954496914952172	25.2646100145512	0.0201929968830503	0.13835921967943	0.145946160507671	0.883963890881978	0.967370683811569	0.115261551623675	0.115519629347729
AUP1	0.106948703968211	0.0671662826334466	0.111317874263911	27.5636954661384	0.147874960964239	0.135190406862543	1.09382732396532	0.274030717899004	0.619920931160545	0.605879725756254	0.55227188978012
LOXL3	0.156057207878666	0.0790485330337091	0.0483595898459279	26.4369508933063	0.22051094700258	0.153194757403502	1.43941575247104	0.150032763881822	0.468992636124751	0.840284689016062	0.800732440330615
HK2	0.237297070616343	0.30575145075795	0.437683436939565	19.2612287698207	0.411239092961968	0.440752626960043	0.933038325371684	0.35080018069398	0.685720517817451	1.22805921936992	1.45314211678949
MRPL19	0.00557393345069471	0.0699425695138075	0.936481423999024	31.2493203854634	0.0189173899778122	0.124931367976782	0.151422259150543	0.879642631647244	0.966486848481426	0.121997150103793	0.111156255058376
GCFC2	0.0450100256372988	0.0534467798879321	0.39970588232352	79.7341845333041	0.0722671381112092	0.104226801394944	0.693364251267477	0.488080990801576	0.784586260395411	0.310233708011707	0.293645796619186
LRRTM4	0.03751735969463	0.572362185645873	0.947737463059383	66.0462853674007	0.151168666751372	0.791662832943626	0.190950819541805	0.848564124391511	0.958130210685175	0.27446967642541	0.563538425802505
CTNNA2	-0.0951876759826731	0.0860033173598437	0.268384409112905	6262.82050783827	-0.179553620528427	0.151144666931215	-1.18795869000221	0.234849685275312	0.577788776504302	-0.358958681910454	-0.567738866055063
ENSG00000224731	0.119474416951082	0.197595485497325	0.545417272290381	12.9077368577131	0.141499098343904	0.333502169682854	0.424282392160938	0.671359878921563	0.887839880375897	0.665667523342322	0.53046244761124
SUCLG1	-0.0961629851464803	0.0684591807223852	0.160117571702047	35.7833780408258	-0.201270606672697	0.15071814517445	-1.33541058669303	0.18174200171349	0.513159664389617	-0.363614032623765	-0.642024555945124
DNAH6	-0.436210577753824	0.214308799256916	0.0418076166199379	31.2332534336402	-0.65230596217789	0.335047933942235	-1.94690340126184	0.0515463168060001	0.281317483785717	-1.98673094934053	-2.1848478706504
KCMF1	0.223680678261412	0.0536222256412856	3.02710955904541e-05	69.9812386651971	0.33285763862246	0.09985001175847	3.3335763587852	0.000857371343849486	0.0258945969457431	1.16306538539956	1.18502846733943
TCF7L1	0.0105230769561254	0.0371489152557701	0.776971858716332	254.127895178212	0.0175333596902049	0.0641408415995252	0.273357181679617	0.784578663779383	0.9346610848717	0.145620427320166	0.106422004916086
TGOLN2	0.175351439599051	0.0883269531527875	0.0471162158971704	41.7524615820711	0.265152680658524	0.145669557065313	1.82023400084645	0.0687233772982185	0.325695824383847	0.93238001502701	0.953435120181756
ELMOD3	-0.0613463515149222	0.043480235234769	0.158273507889898	76.1076444153101	-0.0883756888217185	0.0860422498894776	-1.02711968754	0.304364109294492	0.646464419131593	-0.197427098032624	-0.255853251974649
MAT2A	-0.128067423599724	0.0883538434949827	0.14720265139143	163.088553584123	-0.180839835323521	0.144658959572298	-1.25011154413247	0.211258803306783	0.550674605775976	-0.515900462222476	-0.572138525969457
GGCX	0.0949288003871612	0.0972279512102308	0.328889571419355	21.53603107102	0.159468392115505	0.171347321907581	0.930673385146441	0.352022541035863	0.686791608134069	0.548506260206583	0.591928683109702
VAMP5	0.349598309990439	0.106755114293205	0.00105748507289315	12.5739795691843	0.539417579790951	0.211958603833142	2.54491947972818	0.010930293947323	0.117270607545714	1.76409607232548	1.89159279589844
USP39	0.0373588404649775	0.0796458464061761	0.639025315810583	19.2968077895185	0.0190838963904559	0.153790484937514	0.124090228327258	0.901243835024724	0.971058086471488	0.273713031623719	0.111725811241366
C2orf68	0.101751691702802	0.0740826604262509	0.169600493809064	24.5126667512079	0.160683273144369	0.134227606238907	1.19709557256332	0.231269305464956	0.574462619945041	0.581073320100825	0.596084336880622
ATOH8	-0.0634356729211959	0.106399415237425	0.551039481371435	38.1366141724417	-0.105843487940281	0.180847566363046	-0.585263545807429	0.558370522574869	0.829420321379869	-0.207399857707171	-0.315604061767644
ST3GAL5	-0.291730844966131	0.113885041692608	0.0104183544939918	87.8416754906218	-0.381253814915235	0.187491820497368	-2.03344238646714	0.0420078487054029	0.250790313183555	-1.29709954624099	-1.25767981787247
POLR1A	0.0296753942759625	0.072362602441159	0.681737752260635	41.4545431233194	0.0524756998175186	0.131669106698491	0.398542233127492	0.690230533523121	0.897462868647084	0.237038366785042	0.225946685987702
PTCD3	-0.019314902617764	0.036834986357738	0.600026111218952	104.438540771441	-0.0072525328298901	0.0795235513638233	-0.0911998106914201	0.927333825374342	0.977421813145059	0.00319762986500971	0.021638733740038
KDM3A	-0.193715589566154	0.0785328617408786	0.0136371439725195	134.713933282512	-0.286242408693588	0.131585104369353	-2.17534051491208	0.0296046085731687	0.208056087118912	-0.829252625413883	-0.932681320764622
CHMP3	0.0787771867478108	0.0681250262643123	0.247533147255275	34.2725913062703	0.127540456389238	0.116446712869533	1.09526884225693	0.273398873526576	0.619530884032586	0.4714112949716	0.482715152445963
RNF103	-0.114608106318045	0.0651757359369543	0.0786714064176775	35.1687412833275	-0.173672179795735	0.125402665393653	-1.38491617582894	0.166078100237133	0.494189903132708	-0.451656379799054	-0.54762065630565
RMND5A	-0.223100941403778	0.082803458338999	0.00705274855194912	32.0271980790604	-0.384523372840231	0.172168058143911	-2.23341877108713	0.025521341464062	0.192620352883441	-0.969514937832006	-1.26886375308706
KRCC1	0.0236490128120651	0.0595084308049543	0.691068025272874	78.9295773565321	0.063368434621152	0.1033150484458	0.613351448549101	0.539643981617211	0.815040555581948	0.208273211808823	0.263206659093632
THNSL2	-0.10819079101454	0.225521234355566	0.631414696830499	16.5628456138363	-0.15453717647315	0.350699823005205	-0.440653705350906	0.6594637164182	0.882167039184171	-0.421025217410407	-0.482166964277496
EIF2AK3	-0.135454170750189	0.0987736744955706	0.170263061526282	37.9471332383073	-0.194235120866502	0.166375259292117	-1.16745194984471	0.243027902125009	0.583289291962872	-0.551158921685453	-0.617958789482274
RPIA	-0.0302722966540452	0.109179760219346	0.781572620797263	13.5297937023827	-0.041769323657502	0.198935383258628	-0.209964275702525	0.83369555537354	0.952124174876503	-0.0491042596647774	-0.096430302284859
ENSG00000290846	0.0697869703507767	0.192618570996266	0.71712296236042	13.6067373213966	0.0727384723165579	0.320924647696115	0.226652807251608	0.820693726420267	0.948010497696898	0.428499147859827	0.29525805470972
LSP1P5.1	-0.134371481509243	0.195985502111345	0.492953083086122	19.8999756691553	-0.221484413398803	0.319777117879728	-0.692621207131231	0.488547297990079	0.784586260395411	-0.545991023836057	-0.711168431065627
ENSG00000291142	0.205766743448742	0.0885478995643999	0.0201367399015412	16.7871214259745	0.297590649532953	0.177440318896294	1.67713094399296	0.0935168789871611	0.37833967689347	1.07755849968259	1.06439328355034
MAL	-0.345872037178489	0.117137986165024	0.00315019213854437	54.4448360766172	-0.482130136301886	0.186294531694615	-2.58799940028418	0.00965351487463576	0.109890229237411	-1.55552656316908	-1.60273999694137
MRPS5	-0.0549176675945582	0.0683299760155657	0.421562934031105	78.9982861755132	-0.0664614857286613	0.11839736662232	-0.561342600977514	0.574564005334776	0.840452667377997	-0.166741670903555	-0.18089295663974
ZNF514	-0.0867169330618291	0.0996997464208344	0.384420162895655	44.4228064291377	-0.125823740273173	0.169055639894594	-0.744274135732026	0.456710645296188	0.762887826621669	-0.318526088265079	-0.383949034632029
ZNF892	-0.100962022184774	0.0868143334046258	0.244843745499174	25.7151236657221	-0.213834113854162	0.161529182364891	-1.32381103354511	0.185565810821851	0.518091038560898	-0.386520820879724	-0.684999616674723
KCNIP3	0.123650547892043	0.145624846055197	0.395823774025203	17.1554362734872	0.132551097511281	0.25562215774554	0.518543066377014	0.604079420409416	0.852978444963195	0.685601053013049	0.499854682308428
FAHD2A	-0.100475558211817	0.138889458282761	0.469421240489911	20.5036292627777	-0.138983906078836	0.225412609763873	-0.616575559922872	0.537514719083378	0.813911908712644	-0.384198828543812	-0.42896504143181
LINC00342	-0.113311236312358	0.0875252904290853	0.195454327471113	218.520041837927	-0.141385233072581	0.145106551632162	-0.974354579323097	0.329880513519473	0.668805739556775	-0.445466153222612	-0.437179083251283
ANKRD36C	-0.173524703383536	0.0431506112410573	5.785989815093e-05	245.639619701371	-0.240434632699922	0.0777556938388567	-3.09218040286807	0.00198692058316071	0.0433628260608368	-0.732877383715431	-0.775990046044782
ENSG00000291176	0.0301044430022371	0.076767675312947	0.69494739384981	59.9363696018049	0.0230308944936506	0.137292109612517	0.167751042347963	0.866779139126054	0.961012412299172	0.239086304370403	0.125227016019172
STARD7	-0.218527033476745	0.0880017538716477	0.0130203480171604	39.4988888547161	-0.322860095869902	0.147721206232021	-2.1856042480644	0.0288445715618916	0.206314697345494	-0.947682737006976	-1.05793673769956
STARD7-AS1	-0.188374187892699	0.111284160613905	0.0905066142917629	13.6029038702368	-0.208615724898219	0.187799452569816	-1.11084309375537	0.266635893609621	0.610617945264207	-0.803757019493876	-0.667149459146799
TMEM127	-0.009127632300055	0.154514134926943	0.952893867004485	12.5365538577668	0.0173646789245229	0.269897421821382	0.0643380689127697	0.948701041622793	0.984501080929314	0.0518235609032374	0.105845011084316
CIAO1	0.0739334279561238	0.0616695288531978	0.230580517129774	59.9818700584913	0.115314061210886	0.119983081287108	0.961086012910026	0.336508921859276	0.674308386084264	0.448291040612496	0.440893225837054
SNRNP200	-0.0373273865298713	0.0635534662496473	0.556976505248417	49.1016122095735	-0.0750789427069241	0.132104560814095	-0.568329679492136	0.56981112963051	0.837603925255145	-0.0827796509198876	-0.210370055002998
ARID5A	0.471297586502679	0.18819569105302	0.0122695577284175	20.396490541108	0.674759903145578	0.300655839874058	2.24429335358404	0.0248135329135474	0.19031951500842	2.34499168445028	2.35454828129274
KANSL3	0.0840752629887802	0.0526365735684918	0.11020365927368	53.7692629101363	0.12776778508896	0.106714397174794	1.1972872308849	0.231194619720743	0.574421535621643	0.496700099714595	0.483492758932355
LMAN2L	-0.00199934189300486	0.0795514848157585	0.979949134726043	32.5177178226999	0.0247064766593747	0.143884823755852	0.171710094327233	0.863665449563337	0.960127774677357	0.0858483533102019	0.1309585561289
CNNM4	-0.0139530105939508	0.0918924107323481	0.879312557817327	21.9055980160756	0.0138860323363976	0.178954087929801	0.0775955022712012	0.938149820262965	0.980343208336304	0.0287910404306573	0.0939458617287885
CNNM3	-0.110660818106107	0.115377411429299	0.337498142127421	17.3728756285168	-0.132667089546821	0.202533493637099	-0.655037777526986	0.512443431648517	0.800045122718926	-0.432815163418641	-0.407357573854481
ANKRD23	-0.0573787857989735	0.0909992353526494	0.528340421176434	29.2778624288174	-0.0925475643281524	0.160800260403168	-0.575543622231156	0.564923697362769	0.833114964358021	-0.178489092965851	-0.270123678270089
FAHD2B	0.0461685003903592	0.10291659889383	0.653719433696157	13.491160994694	0.00883683480709397	0.196367223222401	0.0450015774632897	0.964106051595884	0.989033640153954	0.315763345657026	0.0766744448128428
ANKRD36	-0.121394169270768	0.0683019454369283	0.0755161932368198	125.318012571513	-0.162160455721491	0.110058613156388	-1.47340086405657	0.140642977439862	0.455585590281015	-0.484047650362141	-0.508243352337308
APPAT	-0.301139685135164	0.228977575655501	0.188459749923391	13.0483693687998	-0.372628426753748	0.366973927893926	-1.01540844847554	0.309911167472274	0.651331302330525	-1.3420098704928	-1.22817558989677
ANKRD36B	-0.284149091036277	0.0949143397999549	0.00275578433561545	54.426898236905	-0.403630996694195	0.162751287880494	-2.48004794278848	0.0131364718463376	0.131113782993532	-1.26091027941639	-1.33422379018991
COX5B	-0.11566466553653	0.150153502319117	0.441116337252799	27.237521742221	-0.0989140510777181	0.223055614777775	-0.443450173519566	0.657440151677461	0.881138334775137	-0.456699553690943	-0.291901049090588
ACTR1B	-0.168684948761495	0.106310403927527	0.112575851532127	29.3612699846718	-0.227415272872372	0.175033235883451	-1.29926908866497	0.193851598695018	0.530150180322407	-0.709776242079461	-0.731455683850531
C2orf92	-0.304626640412566	0.0856358815704045	0.000374784104616843	27.2934766611804	-0.433254220812256	0.155284923268259	-2.79005979262904	0.00526983083580842	0.0784680755873557	-1.35865382334419	-1.43555376414482
TMEM131	-0.0701809967997856	0.0350895643089823	0.0454945152030261	191.859546559089	-0.112866917356596	0.0705645767407101	-1.59948408351298	0.109713082419812	0.409757580874567	-0.239596672312222	-0.339628587828446
VWA3B	-0.470324444460625	0.115483224165474	4.64783220274146e-05	37.8935347172046	-0.718271120556032	0.210583196690446	-3.41086626019777	0.000647568462631303	0.0214954670098797	-2.14956343323453	-2.41049001391438
COA5	0.105576875392721	0.102668323890023	0.303794816684857	14.5570994639658	0.186478530622828	0.207417534432407	0.899049017881356	0.368626551883212	0.701027746529493	0.599331706549178	0.684320268190299
UNC50	0.112327806203504	0.0910925801676931	0.217532127984939	16.6594156574547	0.152527249284582	0.184841077615288	0.825180480726465	0.409269133439421	0.730463269759512	0.631555284191792	0.568185628691598
MGAT4A	-0.107585867079023	0.080052655198702	0.178968187169103	38.185726727649	-0.147898200765064	0.163117977867642	-0.906694667862252	0.364568283926178	0.697348015223094	-0.418137791372376	-0.459457510610111
TSGA10	-0.140803387996891	0.0902459219154313	0.118708173907404	66.3605781029721	-0.177805720240393	0.150187123522093	-1.18389457145597	0.236454799336178	0.578233692614533	-0.576691832939852	-0.561759952687756
LIPT1	-0.257111636619021	0.113894645277197	0.0239798774573077	12.1910229642391	-0.408210548203978	0.222274569456738	-1.83651485278629	0.066281547463	0.318163606333647	-1.13185496303225	-1.34988872366785
MITD1	0.0251426485929928	0.0819021683196952	0.758855612528878	33.0238540445832	0.0474931854914692	0.146489242345112	0.324209373542806	0.745779525977394	0.920866502613198	0.215402641794927	0.208903367378074
MRPL30	-0.0526809200517784	0.106574907557832	0.621088075525065	17.4607679666868	-0.0208463405511208	0.203376130190403	-0.102501412194264	0.918358691985912	0.975707731006186	-0.156065216036537	-0.0248605999196131
EIF5B	-0.0466226870341472	0.0601278558817398	0.438107779861226	63.4415140036705	-0.0664942649573742	0.115507263479958	-0.575671719284667	0.564837094336638	0.83310481804063	-0.127148027060334	-0.181005082125423
REV1	-0.103368877706398	0.0355546834128565	0.0036453890940484	121.395171267997	-0.106742369454975	0.078566872689672	-1.35861802564794	0.174267660189774	0.503761286025765	-0.398009236025635	-0.318678799348857
AFF3	-0.872480562451928	0.424011135838742	0.0396205605287543	18.7402081117232	-0.246873543964995	0.463498265979906	-0.532630997967311	0.594289039994405	0.849100419461516	-4.06913708252238	-0.798015154054211
LONRF2	-0.0370146683822768	0.0719256892435194	0.606815961020931	78.0502639334111	-0.0199408642533119	0.121345703803525	-0.1643310280321	0.869470556871641	0.961885170369326	-0.0812869830505667	-0.0217633040510713
CHST10	0.097146350407796	0.0701045152553986	0.165827531853195	31.6408477212223	0.131062115176778	0.147074976262695	0.891124503346403	0.372862380774891	0.705895617510226	0.559091081362233	0.494761430453963
NPAS2	0.0209176346947272	0.0859168117793396	0.807646113985671	391.480449289135	0.0721827065696461	0.147208666353386	0.490342779115774	0.623891360225689	0.865595421449609	0.195235783741158	0.293356987883396
RPL31	-0.375099615180635	0.0955607339513148	8.66402965582673e-05	39.8679843868381	-0.553699423851779	0.154570838728197	-3.58217260388568	0.000340748524527938	0.0132372568078697	-1.69503578870481	-1.84755177078811
TBC1D8	-0.157594072743899	0.0723781991344868	0.0294530202777374	51.6504196684418	-0.199392463048205	0.119706447685017	-1.66567855703868	0.095777455115647	0.382743558683943	-0.656837215670426	-0.635600128820146
CNOT11	0.0879339542568265	0.0861391129124638	0.30733188778135	17.7257780978684	0.12797768683232	0.159745814780049	0.801133269178477	0.423054497841759	0.739897866403762	0.515118424707077	0.484210754316753
RNF149	-0.0160018717556649	0.0517942681571057	0.757359082600367	103.024670389693	-0.00617599449936262	0.096492953643709	-0.0640046165667898	0.94896655085863	0.984591724060484	0.019011405803389	0.0253211688645559
MAP4K4	0.020840193938507	0.0301876844354585	0.489971487841144	778.413819857193	0.0387039109071908	0.063921312389816	0.605493057951625	0.544851435902066	0.819596169494731	0.194866143125559	0.17883854522509
ENSG00000288948	0.180410414017051	0.100195174332338	0.0717675500054786	12.7696131067236	0.341129502797376	0.195505545362268	1.7448584497451	0.0810095115095259	0.353317777660495	0.956527537719737	1.21332342193527
IL1R1	0.390118221161462	0.139384259271725	0.00512820076207162	32.63586725793	0.55693558764035	0.228830674150339	2.43383274426946	0.0149398967222161	0.141261337600783	1.95750592058013	1.95151535098721
ENSG00000288565	-0.123911942262009	0.121160482895624	0.30644535346747	41.9485074727373	-0.129014395814775	0.203753658662218	-0.633188118740258	0.526610803566601	0.807119393406192	-0.496065497344088	-0.394863074293649
LINC01114	0.0560808407743114	0.10432498011896	0.590881484048555	15.1750439041406	0.0831048476254414	0.198585934857782	0.418483049592395	0.67559397708491	0.889957881846507	0.363076979722436	0.330717548783342
PANTR1	-0.275496377693523	0.0390769835285695	1.78797931771613e-12	429.119086545503	-0.398654111561126	0.076793401892151	-5.19125473984077	2.088816064142e-07	8.08449180380885e-05	-1.21960910361792	-1.31719972694478
ENSG00000269707	-0.159922510075886	0.0788847709708135	0.0426325009184717	58.7042848525087	-0.199677717333913	0.132482183931458	-1.5072043002946	0.131758298343573	0.443229539018455	-0.667951324710533	-0.636575877078543
POU3F3	-0.118137676317259	0.0610744260229977	0.0530734082672518	77.0533939384227	-0.161396915821601	0.108467913595062	-1.48796921109902	0.136759013499702	0.44993185552471	-0.468503741459618	-0.505631567817803
MRPS9	0.0231928638866991	0.0695742340662215	0.738866922833539	39.4095267193843	0.0197401534879181	0.150095645322297	0.131517163243014	0.89536621019538	0.970532095979723	0.206095919413877	0.113970621405463
TGFBRAP1	0.112812522845933	0.0840677053761256	0.179620440929501	18.5137045735114	0.199319244450701	0.151088033423157	1.31922588397495	0.187093607334582	0.520384049931186	0.633868936160644	0.728243549213161
C2orf49	-0.109549440439342	0.10382932668959	0.291383477382369	13.7656432588393	-0.209024463367115	0.194685148911944	-1.07365386900496	0.28297784418273	0.626418061819238	-0.427510329827685	-0.668547600626692
NCK2	-0.0658592560099696	0.0554695976176597	0.235107866808486	80.3419209752705	-0.0893059603394427	0.101306121819736	-0.881545544684398	0.378022614257988	0.710236662890323	-0.218968116962574	-0.259035363019899
UXS1	-0.0960015717446823	0.0732597361895537	0.190051261144406	35.1858950488409	-0.171608742656896	0.135977540733898	-1.26203740507947	0.206935327087561	0.545390710735186	-0.362843573344715	-0.54056240934702
ST6GAL2	-0.143748355777601	0.11914198203732	0.227613262971613	62.3774906621289	-0.204261534977481	0.199179268672338	-1.02551604059508	0.305119760672076	0.647316438063927	-0.590748768286473	-0.652255403405105
SULT1C4	-0.0440087560721767	0.110126979518764	0.689437677448401	15.7564833728429	-0.0478230072626476	0.212774127959561	-0.22475950305263	0.822166371897066	0.948554028312163	-0.114671198358291	-0.11713769050148
GCC2	-0.122591340343195	0.0530971414405681	0.020953991774296	102.982584175302	-0.159113351940484	0.100777831914385	-1.5788526992291	0.114369847594614	0.417306182738727	-0.48976199347794	-0.497820349576475
GCC2-AS1	-0.0361153871481488	0.115666091501466	0.75485940472687	12.1009582572471	-0.0771415501410618	0.218017953036491	-0.353831182554724	0.723465402989156	0.912099573254126	-0.0769945292419477	-0.217425463852062
LIMS1	0.0252104947491455	0.0675547286932486	0.709009841461182	205.479165999637	0.045285719912043	0.1121075383509	0.403948927772345	0.686250275877481	0.895407089888835	0.215726485416172	0.201352452974626
RANBP2	0.115152545705551	0.0556458140174508	0.0385100860911596	98.8701482761096	0.19668721208209	0.112057558538389	1.75523378027827	0.0792193280233369	0.349151365982491	0.645038345300784	0.719240350564125
CCDC138	-0.393444349397301	0.178530222629383	0.0275386314050163	33.4799559010663	-0.566825276821606	0.309394117780799	-1.8320492997323	0.0669440759752677	0.320139027847832	-1.78259896835104	-1.89245040620564
SH3RF3	-0.257840718428242	0.0975106294277243	0.00818765361732322	147.085958729832	-0.365069265767689	0.160419955547845	-2.27570980506106	0.0228633841174704	0.180182778301332	-1.13533502007116	-1.20231852643921
SEPTIN10	0.189517299422541	0.058308819843615	0.00115310150034621	60.5963916473394	0.269491089003071	0.100603687596756	2.67873967088818	0.00738998239635469	0.0947549890084743	0.999996569942296	0.968275193051833
NPHP1	-0.140730731150261	0.0578432064356699	0.0149755808108563	76.5447148193871	-0.181303433904237	0.120134489049842	-1.5091705582484	0.131255201999179	0.442885650917476	-0.576345026906093	-0.573724323380374
ANAPC1	-0.0742811116043111	0.0638984271500675	0.245037570585147	35.2861069017809	-0.146161774810195	0.132136817042562	-1.10613966706278	0.268666071895155	0.612575229262071	-0.259167361369829	-0.453517846646449
MERTK	-0.253233001368189	0.0728879087834021	0.000512226276132722	364.810132631774	-0.36343819603626	0.124729019443308	-2.91382228176218	0.00357033096100639	0.0634618195222292	-1.11334144131864	-1.19673924672456
TMEM87B	0.195936641318731	0.0722692091686464	0.00670391645402737	42.4742619476348	0.271255250094221	0.135913400009224	1.99579474927278	0.0459562685835944	0.263025080206828	1.03063740567356	0.974309728546892
ZC3H8	-0.17238139269247	0.068389778516758	0.0117164110566108	32.4859900318262	-0.247272121632059	0.1290762658544	-1.9157055713944	0.0554025828793131	0.291812999540737	-0.727420127248759	-0.799378539230033
ZC3H6	-0.195607578927001	0.0615075862478593	0.00147163916694896	80.8126704278073	-0.260817903560924	0.109918256134542	-2.37283516617728	0.0176521395866813	0.155535293997319	-0.838283478755008	-0.845713594610244
TTL	-0.187874008790579	0.107386769000407	0.080203251458176	27.1215245146743	-0.282196554751673	0.195164838963159	-1.44593952604825	0.148194164350592	0.466264690399907	-0.801369562032952	-0.918841967123515
ENSG00000243389	-0.295579576156696	0.119560275606042	0.0134276001242581	17.6015613225316	-0.441422524038352	0.208156132116838	-2.12063185239521	0.0339527954602093	0.221339184378782	-1.31547032974045	-1.46349447545489
SLC20A1	-0.013785598567331	0.0673555491821589	0.837830676290027	40.1715495725622	-0.0430303550697145	0.126125460020863	-0.341171045581095	0.732974819310735	0.914869717652045	0.0295901323765376	-0.100743819262166
PSD4	-0.164463897848778	0.121659389849528	0.176426851442345	17.3491537366402	-0.282433569731584	0.208586139600812	-1.35403805004541	0.175724238670735	0.505735862023144	-0.689628300168679	-0.919652706752854
PAX8-AS1	0.167676243396715	0.383730593449288	0.662137856267278	32.5297839905484	0.230286037826268	0.627552318285807	0.366959106222899	0.713649521752079	0.907918163436607	0.895744729067149	0.834169371254257
LINC02966	-0.574553187839787	0.198768485288898	0.0038455023693199	29.9727710802988	-0.871416390960771	0.328477773941596	-2.65289301161579	0.00798051619322285	0.0989281070215644	-2.64706860681827	-2.93434272486789
ZNG1B	-0.107767433750889	0.08839802081664	0.222800201390633	24.5430125825685	-0.199153694634478	0.164594665706701	-1.20996445285389	0.226292533343205	0.568915271985732	-0.419004446343694	-0.63478339134931
WASH2P	0.118848486301418	0.118710277125947	0.316747404022618	18.3690655347184	0.171681318391452	0.202440348324165	0.848058797629319	0.396405226289594	0.722433661445109	0.662679827948357	0.633704537639335
RABL2A	0.0750592047713495	0.0609800518911344	0.218367267303499	34.2462914316836	0.117219590423943	0.120064844535777	0.976302354591509	0.328914653474555	0.668534859341065	0.45366460429289	0.447411328821381
SLC35F5	0.17321447939242	0.0392625667816239	1.02564405615607e-05	89.9291698981994	0.25207776009441	0.0956800769768306	2.63458985464082	0.00842390041018185	0.101650992247575	0.922179865585755	0.908710705481183
ACTR3-AS1	0.0996231139139266	0.091827692288605	0.277969563154035	24.4725651436686	0.125859459408416	0.164487544014003	0.765161034915207	0.444175659030427	0.75352470825075	0.570913181659086	0.476965090278315
ACTR3	0.271732556052117	0.0618888810745045	1.13011144168458e-05	63.8651373057611	0.412282477734052	0.12675549679977	3.25258066232281	0.00114362131560873	0.0310128621679273	1.39242685543402	1.45671114598627
DPP10	0.226625678228219	0.107962012152134	0.0358059489063464	11049.5062850242	0.383083919889574	0.17654084451099	2.16994498327398	0.0300110140278433	0.208118701922844	1.17712247437703	1.35683379657588
DPP10-AS3	0.561339991001613	0.179738025796986	0.00178956383233495	27.1951075077029	0.86505198569828	0.331391260082772	2.61036451438767	0.00904457910459504	0.105959474936119	2.77478255237985	3.00546634787599
ENSG00000286776	0.865827154608056	0.17130482450156	4.3195656382334e-07	18.1448094577717	1.29934091644863	0.298736608722896	4.3494532591882	1.36477368011291e-05	0.00139822401540979	4.22816224662578	4.49100640477371
DDX18	0.0808281211434281	0.0773914966340223	0.296297722024883	41.7044562202798	0.128342664360262	0.137294189419426	0.934800408545931	0.349891169009173	0.68513667819916	0.481200825569591	0.485459205979308
CCDC93	-0.058542608148893	0.0442418858224918	0.185755764474582	113.720630300451	-0.0692612555126782	0.092007704748727	-0.752776690841606	0.451584115921235	0.759147562035336	-0.184044255787982	-0.190469922271958
INSIG2	0.0372087091129509	0.0816785583946593	0.648713236548773	26.0971674459812	0.0651156742405712	0.147853701737989	0.440406114119228	0.659642997429709	0.88228200731351	0.272996423882622	0.269183312560625
STEAP3	0.5898989948282	0.145599542089502	5.08866656097492e-05	12.882462880374	0.84925904802128	0.249047772848033	3.41002466438232	0.000649570048309048	0.0214954670098797	2.91110053622466	2.95144461286484
C2orf76	0.0251786847472306	0.0582258503048649	0.665427915865803	48.3641566227758	0.0218653864265699	0.122250954194253	0.178856570655689	0.858050324419018	0.959494649162299	0.215574649751544	0.121240248690577
DBI	0.24487383578792	0.136430843851256	0.0726765090175426	98.3778931173571	0.405957534665507	0.213636685716431	1.90022389321445	0.0574037440094678	0.297543418680256	1.26422467382787	1.43507588056588
CFAP221	-0.0263157676798047	0.102696939069372	0.797760230803764	46.204315489312	-0.0219104939898095	0.168131433757221	-0.130317653874575	0.896315113400823	0.970677657655773	-0.0302189352302501	-0.0285006709597064
PTPN4	-0.1456315043465	0.0294893104456108	7.8745699908011e-07	219.173473242055	-0.246651604732299	0.0833270375339411	-2.96004288682208	0.00307596219149732	0.0580213084858249	-0.599737422714032	-0.79725598291946
EPB41L5	-0.0417554629228246	0.0471319956962471	0.375657375929864	124.387366506039	-0.0398597780162936	0.086912959171096	-0.458617200431825	0.646509082603517	0.877633140193135	-0.103915767916945	-0.0898984606015161
RALB	0.132735999510443	0.0885051775754423	0.133678121080596	17.5666321057992	0.129274645887055	0.186264524905777	0.694037933162256	0.487658420398179	0.784140061259039	0.728967777372909	0.488647166326233
GLI2	0.114437228068988	0.11654935493193	0.326160037525632	146.615996480353	0.180233384099376	0.188299924818625	0.957161211152799	0.338485891892997	0.676430963159809	0.641623987481545	0.662957956915744
CLASP1	-0.143074109636534	0.0303304269951502	2.39135098519166e-06	536.311127071877	-0.205378004974897	0.0539560035692925	-3.80639764602177	0.000141005608487103	0.00725866309699619	-0.587530453140625	-0.6560744298321
NIFK-AS1	-0.169937261044052	0.0670251165483727	0.0112310473202232	80.2970814899508	-0.231893803984373	0.110047303970094	-2.10721931041029	0.035098573828237	0.225988968887909	-0.71575378550285	-0.746775064317921
TSN	-0.0732542467238851	0.0831804781786089	0.378498443995804	22.6535226882976	-0.115045586859806	0.160547999723193	-0.716580630454198	0.473632899611126	0.774806481048257	-0.254265924644981	-0.34708100162165
ERCC3	-0.0627727846393299	0.058684841168999	0.284772703907892	40.5318600779722	-0.0850542159498623	0.108490714921976	-0.783976914623815	0.433053656276371	0.744330506628036	-0.204235755953237	-0.244491735137192
ENSG00000286145	0.212009860863918	0.172594981587236	0.219309488457581	13.4074875525091	0.305226509946822	0.292789528114484	1.04247755004228	0.297190328590562	0.640103741950699	1.10735817981538	1.09051270707349
MAP3K2	-0.0118055593448352	0.0434078906960965	0.785646586828042	147.744026551364	-0.00265732381107804	0.0876207018577797	-0.0303275796100245	0.97580580133725	0.992324287418029	0.0390412657698174	0.0373572257022177
IWS1	-0.0673387458634439	0.0525747896672047	0.200257540551821	111.768037347327	-0.0940487383938473	0.0884124858256061	-1.06374950908358	0.287442189751582	0.629867652513847	-0.226030025535053	-0.275258633478624
WDR33	-0.024243276465941	0.0490116467338697	0.620852021181315	120.339794682637	-0.0514654709297688	0.090644054462238	-0.567775473362229	0.57018743594092	0.837910097265421	-0.0203265095166133	-0.129597196835096
AMMECR1L	-0.0661586674391851	0.0941382209337063	0.482191482280559	15.6488747624856	-0.0753381775658144	0.173680129081023	-0.433775458162337	0.664451504832868	0.884524614713818	-0.220397269135337	-0.21125680053059
SAP130	0.00127456050604043	0.0469583858742248	0.978346204228643	67.6180028530229	0.0228387279138858	0.0845957232922548	0.269974970661157	0.787179509373163	0.935799816430774	0.101475361067631	0.124569685998477
UGGT1	0.0157565306651246	0.0542927446019005	0.771652299835504	51.0045651576567	0.0351337894716127	0.10214667643019	0.343954308641888	0.730880648311078	0.913704137005355	0.170600775461431	0.166626494617728
HS6ST1	0.00321493839795028	0.0875704083976286	0.970714152758305	89.7347544063309	0.0260277329325672	0.146426664002006	0.177752686711558	0.858917206037689	0.959494649162299	0.110737182793917	0.135478079838297
SMPD4	-0.0843397873826365	0.0509915677094087	0.0981285710642202	49.5807271453764	-0.0981977701793692	0.0961685077890564	-1.02110111134056	0.307206536637916	0.648311790109656	-0.307179484291756	-0.289450919945805
MZT2B	-0.059699124554232	0.127205970079357	0.63884755863442	27.1114811985268	-0.0424746467318341	0.21806560456759	-0.194779212503772	0.845565796615865	0.957019665832967	-0.189564545837892	-0.0988429488106738
PTPN18	0.0678264406397109	0.127459657967023	0.594628718688895	19.7806098989582	0.124278343273665	0.224959603594948	0.552447378496607	0.580641877676044	0.842657145729228	0.419141137366775	0.47155668314088
ARHGEF4	-0.162538943147738	0.0873485719719115	0.0627712603688165	714.99142597452	-0.20598027231527	0.141976378255215	-1.45080664013701	0.146833710158378	0.463708755259912	-0.680440096496322	-0.658134561223287
FAM168B	0.0179225360886436	0.0506560746300423	0.723482605520921	52.3872287329195	0.0380624003900299	0.103904891012729	0.366319621906606	0.714126589503217	0.908132943080409	0.180939563681213	0.176644177598641
PLEKHB2	-0.233825018294301	0.103901515903151	0.0244204845148129	23.037860395891	-0.36251434110141	0.189128298329916	-1.91676414530542	0.0552679019263186	0.291544459934391	-1.02070315676252	-1.19357908441024
MZT2A	-0.273898987914108	0.0860748778687185	0.00146210627578805	23.3812061452731	-0.39417285474591	0.169689471272266	-2.32290696523805	0.0201841508764244	0.167400298935425	-1.21198443451298	-1.3018710228658
GPR39	-0.0813309947494387	0.163941849869974	0.619826256072368	25.3716175384309	-0.141118240631171	0.26715022883223	-0.528235522192994	0.597335877368046	0.850567765753233	-0.292817899831208	-0.436265801934355
LYPD1	0.0478151600697183	0.16064753073486	0.765977803946343	19.1695232485754	0.0786017494734324	0.269704808405202	0.291436218502052	0.770717717757048	0.929808375728602	0.323623190101592	0.315314133657395
NCKAP5	-0.0968563629106623	0.0654915785784232	0.139163503284807	763.12661827805	-0.133295926943757	0.121036033912787	-1.10129126537477	0.2707699114771	0.615653954511683	-0.366923666931392	-0.409508591474959
MGAT5	0.21294587435092	0.0658152560163377	0.00121425920550505	170.367925887504	0.297424002916348	0.104486682731606	2.84652546277441	0.00441991942982474	0.0706240948649366	1.1118259642022	1.06382324778202
CCNT2	-0.0599825592416456	0.0490930822124145	0.221778403819531	78.8826704338509	-0.0748229084585035	0.101599418187527	-0.736450166677124	0.461456784151567	0.765675356364541	-0.190917437744575	-0.209494257567154
ZRANB3	-0.0302725383151004	0.0636976856715854	0.634606407297971	91.1544357104545	-0.00746796950118904	0.111773129316873	-0.0668136389025812	0.946730065398739	0.983440900590361	-0.0491054131625686	0.0209018054366012
R3HDM1	-0.0954115135281915	0.0524570116858485	0.0689340913837074	201.129708167788	-0.130448914206308	0.0833170206344014	-1.56569345870784	0.117420398393149	0.420580404633761	-0.360027104433141	-0.3997700253626
UBXN4	0.142999993027716	0.034613272208044	3.60618548691084e-05	124.115166400284	0.245141931177448	0.079441799733058	3.08580535689246	0.00203001662636298	0.0439206495765904	0.777959923981617	0.884985827975936
DARS1	0.0110450841508597	0.0425550323101625	0.795212259226611	148.319465849866	0.0266566601115636	0.0826615536225617	0.322479543915661	0.747089432317371	0.920866502613198	0.148112074744941	0.137629404569638
HNMT	0.0306120861577273	0.0816504968403966	0.707722862012739	37.8488429637027	0.0289202950038674	0.157324922351631	0.183825261576985	0.854150537958638	0.959171794732319	0.241509389289234	0.145372453191436
SPOPL-DT	-0.0687921889151103	0.113646570273008	0.544968458489718	30.0541934290503	-0.12783744298436	0.193003772166703	-0.662357225194249	0.507742310350458	0.796682754228571	-0.232967607379275	-0.390837158708744
SPOPL	-0.121659330980002	0.0690236493112309	0.0779722643810904	52.7919981972739	-0.189106669919959	0.1374622286934	-1.37569914090181	0.16891479804013	0.496564167851604	-0.485313321595462	-0.600416276257813
LRP1B	-0.0709963358600928	0.0519803669256531	0.171992380394283	5263.88889336912	-0.114823946333284	0.092245033359865	-1.24477104241846	0.213215923337607	0.55349021037411	-0.243488452905336	-0.346322852249041
GTDC1	-0.0304377664905459	0.0799303357170158	0.703348923707496	121.671721706887	-0.0468020040380986	0.136790813546281	-0.342142888288794	0.732243362746925	0.91464775767456	-0.0498940811387993	-0.113645220210633
ZEB2	-0.105334508609113	0.08402616744309	0.20999043868457	165.455405242556	-0.129607569288546	0.148907235139136	-0.870391349133861	0.38408657267422	0.714563767926936	-0.407391595552885	-0.396892098967277
ACVR2A	0.0622268243948749	0.0976536634657048	0.523981839049588	35.0783938819704	0.0975617594751912	0.173677530307643	0.561740826820693	0.574292613575243	0.840183526544315	0.392413020327551	0.380169238962819
ORC4	-0.091958751350235	0.0641542711352227	0.151743473352489	90.83345718615	-0.13949401182241	0.111069993624145	-1.25591086548947	0.209148288694624	0.548215001888148	-0.343546362259759	-0.43070992245842
MBD5	-0.0955379306174929	0.0173549373655719	3.69288981388439e-08	692.113086896338	-0.140165330953914	0.0367726388396701	-3.81167453238912	0.000138028543666126	0.0072448101476703	-0.360630519133519	-0.433006254209467
EPC2	0.104523107098713	0.0456653879664466	0.0220856715894695	148.03047369438	0.160964747924477	0.0809769175723377	1.98778556593841	0.0468354107676745	0.266139229212724	0.594301854312348	0.597047156863473
KIF5C	0.28629264556208	0.19822608543515	0.148662108939778	44.2549478523645	0.42973450372972	0.30836560575779	1.39358766252051	0.163442156255319	0.490000056245597	1.46192514951493	1.51640800182322
ENSG00000289474	-0.266062107262521	0.233448521342639	0.254409829922962	58.4535447040203	-0.370726186011908	0.477017996661345	-0.777174422362732	0.437055870488291	0.748390076960143	-1.17457739550898	-1.22166873554296
LYPD6	-0.344631933954019	0.0630228184797744	4.54199340251275e-08	82.0133121692079	-0.529956547322794	0.114082538220371	-4.64537829881631	3.39453840457884e-06	0.00050675609039784	-1.5496072960845	-1.76633626734702
MMADHC-DT	-6.86171192302195e-05	0.0634057757374418	0.999136537188963	200.947036295759	0.0167114093142409	0.112057087681973	0.14913299693875	0.881448689229912	0.966486848481426	0.0950640987233929	0.103610419996877
RIF1	-0.119485383448293	0.0514665223990204	0.0202537455886274	85.0659891426602	-0.173038826868922	0.0983656468137271	-1.75913880987945	0.0785539344011427	0.347175939606422	-0.474936624064048	-0.545454192745763
NEB	0.250606893068515	0.116128738730581	0.0309271121631596	48.54591102559	0.390439927943384	0.182232128197163	2.14254166817914	0.0321499193820125	0.21426444996303	1.2915897323048	1.38199594980856
ARL5A	0.0512995979824581	0.0699454995176195	0.46330082504304	83.1412253257009	0.0847588700468659	0.116856668867941	0.725323345838749	0.468253686726667	0.770982290134554	0.340255127055041	0.33637534106874
CACNB4	-0.19033760182874	0.0826585839969796	0.0212959458596735	136.078575370302	-0.298730990114351	0.123647275011543	-2.41599331717147	0.0156923493540587	0.145119513937976	-0.813128796984403	-0.975400088480663
STAM2	0.00963206922500112	0.052477794447154	0.854369928517303	77.3521382963369	0.0202207331600529	0.100698759667142	0.200804192890678	0.840851684257485	0.955694406173801	0.141367464638606	0.115614504781108
FMNL2	-0.059362693052657	0.0390329669011139	0.128301307773359	1392.58242949538	-0.0791671673611497	0.0762025295886898	-1.03890471600434	0.29884905287467	0.641267474854272	-0.187958689265476	-0.22435434300904
PRPF40A	-0.0419921378711953	0.0743102173889848	0.572010928713289	115.279766964442	-0.0557259045463987	0.13237126141538	-0.420981895545525	0.673768302114791	0.889112104697508	-0.105045465996905	-0.144170547314746
ARL6IP6	-0.0804399692067186	0.0518003202825311	0.120450477902195	59.323790855809	-0.139265003233538	0.101030441747144	-1.37844594980675	0.168065644812439	0.496250556094667	-0.288564852131248	-0.429926569699334
GALNT13	0.252906300667943	0.369012002615921	0.493116377633099	39.3185222563014	0.419000261555166	0.609931523808666	0.686962790410888	0.492106176852449	0.786602023468002	1.30256527647625	1.47969017274296
KCNJ3	-0.945636991009474	0.344123253194139	0.00599672945963144	65.4462409501382	-0.257114446581071	0.458928841971603	-0.560249047491725	0.575309576348634	0.840881431700173	-4.41832772330262	-0.833045452958411
LINC01876	0.0627068855886438	0.502762822563813	0.900741591487982	25.0282886351082	-0.0604657402168731	0.828395449938522	-0.072991395862158	0.94181296435534	0.981725037094019	0.394704450884936	-0.160383752978166
NR4A2	0.402103106077896	0.204165523527696	0.0488962040813945	33.0790344129536	0.640641484528613	0.317776281708098	2.01601416280996	0.0437984948370663	0.255695123490136	2.01471223485988	2.23784192765408
GPD2	-0.0523035648410319	0.052454677972592	0.318706670188977	257.223324476128	-0.0736284532379432	0.087206626472724	-0.844298836178146	0.398502436289637	0.722767655701818	-0.154264022205175	-0.205408472849484
ACVR1C	-0.0145190831853567	0.206419957856765	0.943924960920252	17.2506180304901	-0.045221280654338	0.3260203720577	-0.138706916898845	0.889681752046569	0.968820642454094	0.0260890598280141	-0.10823815652749
ACVR1	0.0758644753200698	0.0736252996689298	0.302816113256905	73.8017263207006	0.115612238609674	0.125440120758726	0.9216528006382	0.35670970762524	0.689916054910931	0.457508325814751	0.441913179233506
UPP2	-0.213048684235121	0.105980248503017	0.0444028497203745	162.736915838275	-0.266453773087122	0.168416768250474	-1.58210952421819	0.113624569740668	0.416094116703471	-0.921533452250736	-0.864991797078244
CCDC148	-0.121421631510163	0.095074879666157	0.201561365637191	31.6819024327324	-0.0698729096355295	0.181210321104489	-0.385590120969102	0.699800250817664	0.902193896642013	-0.484178733264362	-0.192562162336407
PKP4	-0.666118013570446	0.258339797830648	0.00992427022445083	22.6424940229189	-0.967175980463945	0.406186726200143	-2.38111173526479	0.0172604755876745	0.153221569430487	-3.08412630359564	-3.26190047724547
TANC1	0.280946803913188	0.0790477503731651	0.000379216696820141	164.813998211241	0.403699358661072	0.135742681271355	2.97400460105882	0.00293940667574405	0.0564009633679185	1.43640835068135	1.42735150475847
WDSUB1	-0.0828015059043998	0.0783640396999738	0.290682169250357	71.6427890339984	-0.112971320273754	0.140873737485421	-0.801933151560244	0.422591628142113	0.739836239585371	-0.299836951233799	-0.339985711173099
BAZ2B	-0.222901479144766	0.0317536840188352	2.22337944887132e-12	987.56050829642	-0.291761051048991	0.061429293902923	-4.74954264507845	2.03877202560908e-06	0.000353991566920165	-0.96856286355215	-0.951558532911103
ENSG00000226266	-0.00057222257631714	0.0868859630635833	0.994745247190997	23.1629218131238	0.0320295615536753	0.138827135029482	0.230715425675775	0.817535888847765	0.946155473474307	0.0926602865673323	0.156008091542456
MARCHF7	0.113857656563121	0.0373112782037593	0.00227654478246589	135.983981897733	0.164430932767355	0.0754556152913719	2.17917423550792	0.029318727143121	0.207294112750754	0.638857573791019	0.6089036792478
CD302	-0.10051142596554	0.0890831572172448	0.259198458145723	20.4520412987715	-0.20486845393487	0.176930103365805	-1.1579061450685	0.246902339531948	0.588613420269384	-0.384370032690224	-0.654331446238927
PLA2R1	0.391197619773622	0.236046227553466	0.0974603724167129	50.5758932113021	0.559850423010919	0.347268358118568	1.61215500900825	0.106928212852699	0.405295547446756	1.96265811158329	1.96148591296944
RBMS1	0.361289948939001	0.194234030082823	0.0628748534217988	40.510572084004	0.483412902530513	0.322733191755924	1.49787166265844	0.134166597365299	0.446390666589938	1.81990266344423	1.70002173443881
TANK	0.0909092971221405	0.0623773353977618	0.145003482734474	182.87532259131	0.149162117273793	0.109728445533244	1.35937510596194	0.174027755389873	0.503625046752748	0.529320346563645	0.556674770263458
PSMD14	-0.0176246522168229	0.0605590276852795	0.77102637509711	76.9678221648013	-0.0263537393611174	0.1066673394466	-0.247064748196054	0.804858115005779	0.942529428328547	0.0112655417658676	-0.0436993521010814
FAP	0.371166082498383	0.181518634666499	0.0408763303061053	83.9755349336053	0.557528910054441	0.295976804688711	1.88369122587432	0.0596067539559264	0.302467518483757	1.86704347490852	1.95354488512998
IFIH1	0.20896876872269	0.102264500619621	0.0410114181423372	13.9096068397883	0.31839183079937	0.18193538247115	1.75002699571019	0.0801136556026765	0.350287741024255	1.09284242317709	1.13554634736125
GCA	0.0823203796116989	0.0879911422910203	0.349503368643054	16.4283112273335	0.142397142253414	0.185024897674251	0.769610706685076	0.441530852004162	0.752026119152537	0.488323681359842	0.533534320058289
FIGN	-0.269490204806419	0.0904098124986435	0.00287531421264154	291.293544138108	-0.400221337776141	0.150842326100433	-2.65324294660948	0.00797224671650585	0.0989281070215644	-1.19094040832431	-1.32256062186007
ENSG00000237844	0.145016201223176	0.190588096178074	0.446723948137377	41.472503359304	0.167372077442761	0.321711596969752	0.520255032828356	0.60288583281957	0.852964866583728	0.78758369930254	0.618964235525156
CSRNP3	-0.0607753268480445	0.0759150799913941	0.423380690777958	142.523013660437	-0.0800313216049734	0.134892749081966	-0.593295949186591	0.552983109259455	0.826038689102606	-0.194701480157887	-0.227310291580697
GALNT3	0.0932600738023171	0.244219863101684	0.702558295666465	13.9608558509869	0.0617431392157623	0.377841780176884	0.16341003683303	0.870195600853488	0.962076177414192	0.540541085895342	0.257647131189417
TTC21B	-0.0911247438199942	0.0471887844398775	0.053474664050746	73.9896096577253	-0.140236960454586	0.0909318849364979	-1.54221987757672	0.123020171307008	0.430529400588825	-0.339565473230011	-0.433251271949895
B3GALT1	-0.17037372716885	0.044718435934228	0.000139010964779729	658.19973754004	-0.236560562944042	0.0855695846248778	-2.7645402742234	0.00570030699033596	0.0818894220753968	-0.717837127852969	-0.762738301876142
STK39	-0.214280775734451	0.0973720301523284	0.027761525833346	143.897065855661	-0.307184572364795	0.16609560197681	-1.84944434836801	0.0643936766936658	0.314005562971912	-0.927414477727705	-1.00431663267076
CERS6	-0.199437823816385	0.076013163751008	0.0086973353418386	354.752067510007	-0.265624388699918	0.145531904099597	-1.82519695831186	0.0679713126593799	0.323599187831672	-0.856566023346655	-0.862154783186066
BBS5	-0.016961588982003	0.0655214801571743	0.795735034634627	36.7482320716136	-0.0111430790031448	0.117931732171716	-0.0944875378148421	0.924721881537987	0.976618561558622	0.0144304786061402	0.00833062990788591
FASTKD1	-0.023856753836059	0.0792205744245129	0.763305140947092	46.7724509232651	-0.00445113898836481	0.137539675128296	-0.0323625818093057	0.974182902237613	0.991855391523154	-0.018481557713118	0.0312212546657778
PPIG	0.0667538950469116	0.0441608683868085	0.130633770327748	97.583143963532	0.123481713352212	0.0885837186733123	1.39395495246254	0.16333120832525	0.490000056245597	0.414021657230849	0.468831710029552
CFAP210	0.276391484788774	0.12566847077766	0.0278516125726269	32.7088292488591	0.426134509546784	0.211111881737583	2.01852451903431	0.0435366632235859	0.254593246047271	1.41466487802452	1.50409376771619
KLHL23	0.0801910090498851	0.0555643647582474	0.148961515030089	125.010851331773	0.1175382643119	0.0958110854885656	1.22677103293989	0.219908661077305	0.561183274299837	0.478159758850237	0.448501393043903
SSB	0.030889278944865	0.0912660862858833	0.735021854384552	32.692010096956	0.0685746767965442	0.161334068075128	0.425047713819572	0.670801892494407	0.887551250514884	0.242832487325439	0.281015267026818
METTL5	-0.146874285911008	0.0750740386012747	0.0504189352355824	26.3871004509811	-0.21720048144732	0.136765536730854	-1.58812290463757	0.112258549913294	0.41408466169923	-0.605669474065049	-0.696514701568177
UBR3	-0.0468552909991556	0.031680175024022	0.139137681513424	296.472344874906	-0.0680426652069263	0.0601212414213833	-1.13175748867231	0.257736404790016	0.601193176351711	-0.128258293501587	-0.186301580451654
ERICH2-DT	-0.218125776144795	0.112730115694128	0.0529979135752822	27.6075511818006	-0.30131772059374	0.196031940731285	-1.53708482132908	0.12427253944785	0.43166215134909	-0.945767453447837	-0.98424832630448
GORASP2	0.109327561694917	0.0815593733565581	0.180093911912256	20.2301471412202	0.14850004578787	0.151993747241954	0.977014176454758	0.328562134076523	0.668534859341065	0.617234501683568	0.554410071250363
TLK1	-0.0871677829703884	0.0371726333739572	0.01902988351085	251.110977885079	-0.105206994097733	0.076968316497449	-1.36688703722941	0.171660715701003	0.500796895330956	-0.320678087365769	-0.313426854309375
METTL8	0.0499513927037156	0.0497501649765573	0.315357037077223	63.6988413881654	0.0842192824138845	0.0952066760998407	0.884594293845171	0.376375485350476	0.708823460129709	0.333819866689411	0.334529613521377
DCAF17	-0.0869203656697778	0.0830135308981446	0.295070695150599	32.514412132695	-0.0907682096917317	0.143719145744891	-0.631566582317778	0.527670128800471	0.807355631449321	-0.319497113834888	-0.264037171337336
CYBRD1	-0.305931279821759	0.0580561627177205	1.36740297331829e-07	94.2352150419866	-0.453779810291675	0.101856718689069	-4.45507980359056	8.3861994469103e-06	0.00106660877078698	-1.36488113487738	-1.50576413149273
DYNC1I2	-0.0713845432654411	0.0865093950110491	0.4092778008228	48.0036500409882	-0.077876900884243	0.163102391891835	-0.477472463652701	0.633025724558173	0.87047177771081	-0.245341446487747	-0.219940823806039
SLC25A12	0.0180923619885069	0.0357571140442193	0.612871133137063	137.919856137643	0.014605288398837	0.0851095498236929	0.171605753162745	0.863747484185821	0.960127774677357	0.181750177539265	0.0964061677975481
HAT1	-0.0021259353223685	0.0650448433256299	0.973926464754155	34.24876620098	0.0218246436321503	0.129145984963654	0.168992041357634	0.865802901443329	0.960777351606965	0.0852440969025332	0.121100882824089
METAP1D	-0.0519114602105243	0.0744263651676219	0.485497752399378	31.2849772425923	-0.0376739132319756	0.135025346243808	-0.279013639142609	0.78023435773754	0.933686962172765	-0.152392426367604	-0.0824214344418671
ENSG00000232555	0.0318524593256991	0.0968234054785598	0.742174744339304	61.2567381795942	0.0440060986430246	0.155931760591611	0.282213825304503	0.777779557950968	0.932752449806446	0.247429944869527	0.196975347047702
ITGA6	0.175483451637453	0.0585588871517254	0.00272918620128528	216.654330333005	0.261083425538241	0.104304978700099	2.50307731032586	0.0123118646939553	0.125637160931063	0.933010135567189	0.939515719858857
PDK1	0.108320049327902	0.274316917672995	0.692937410468605	20.2983295596378	0.181564411782209	0.398956085458043	0.45509873993714	0.649038204513179	0.878328054540626	0.612425438475199	0.667510904964114
RAPGEF4	-0.798154613798758	0.858203050634237	0.352355533403178	17.0167844118065	-0.907813152952845	0.922831820293122	-0.983725455700577	0.325250520133165	0.666531854337666	-3.71436408241094	-3.05884243934871
MAP3K20	0.0561116761237594	0.0612721989493506	0.359783821409386	102.359777069277	0.08238315771568	0.111470977906498	0.739054768002334	0.45987374139819	0.764748662891643	0.3632241631709	0.328248917432879
SP3	0.0119984295235793	0.0537430707033879	0.823336754573805	73.7048082722011	0.00989489054654973	0.0939623607220223	0.105306959834936	0.916132240535434	0.975465715947428	0.152662587777749	0.0802936579037139
OLA1	0.0148585565803347	0.0424445764683822	0.726286452913864	127.128174818944	0.00124407540695121	0.0796977412388096	0.0156099205274013	0.987545591211388	0.995877788048922	0.166314560944751	0.0507024537427259
CIR1	-0.0429309125472654	0.060536094110203	0.478213548433103	56.2542610979982	-0.0281117093807009	0.114915566427	-0.244629254806474	0.806743510105923	0.942846891070026	-0.10952643010558	-0.0497127102550745
SCRN3	-0.157544134387768	0.109696772063974	0.150951584212987	36.5726567098845	-0.230466671894438	0.173395503618549	-1.32913868632626	0.183802219011081	0.516381083679314	-0.656598849652285	-0.741893379025088
GPR155	0.137804825434513	0.118199591444458	0.243668830833497	45.0784315039121	0.240679197694273	0.187725695889951	1.28207913441623	0.19981488767958	0.537875500065327	0.753162323325043	0.869720485290225
WIPF1	-0.0424186721131648	0.0831727649299518	0.610046727954395	63.1951631197369	-0.0213671358466221	0.133894043964447	-0.159582422144899	0.873210026607742	0.963430255100307	-0.107081401432858	-0.026642045906676
CHN1	-0.0214853213846866	0.0406863700903912	0.597449559076294	234.266650152373	-0.0194489162236416	0.0768063282273697	-0.25322023162033	0.800098033300678	0.940503060265182	-0.00716222414818885	-0.0200805337747842
ATF2	-0.0328304277262187	0.0473064020310232	0.487685062863269	103.137371278848	-0.0596360619770069	0.102250357515638	-0.583235730671026	0.559734620897096	0.830266400053181	-0.0613147440460569	-0.1575457339259
ATP5MC3	-0.052896738363702	0.11493390162112	0.645346713477919	15.415456566404	-0.109098080883251	0.240158260442086	-0.454275779156718	0.649630346777938	0.878560518160923	-0.157095361112214	-0.32673680737395
LNPK	-0.0425417665597189	0.0771122837420646	0.581163510634694	49.3699286927741	-0.0503632941084884	0.134343362798931	-0.374884870076285	0.707746091799908	0.90547828835811	-0.107668956477797	-0.125827062019623
MTX2	0.066100094704323	0.0492648547925371	0.179683812363002	95.8671411353808	0.0974379393212562	0.0967810360249387	1.00678752081294	0.314036892817293	0.654635054845543	0.410900934075382	0.379745696511014
ENSG00000229337	-0.232298024282021	0.0931290011001163	0.012618155701606	18.9051962428187	-0.298253785661851	0.157985764100437	-1.88785228441368	0.0590457837963339	0.3009757344833	-1.01341450109508	-0.973767750469436
HNRNPA3	0.023147969734705	0.0329682188353884	0.482598203742599	136.271089271612	0.0699708638975382	0.0700875740064635	0.998334795995156	0.318117040063334	0.658143357086424	0.205881630416844	0.285791101082424
NFE2L2	-0.0626816609064159	0.0412459231208261	0.128584980103276	180.959743554401	-0.082908112557587	0.0726604096493986	-1.14103557848952	0.253855117638499	0.5970495565194	-0.203800803682959	-0.237150717833433
ENSG00000213963	-0.30487480213885	0.122457015906763	0.0127869851429376	27.5694779585989	-0.398715536955606	0.210855850291809	-1.89093893484015	0.0586324962618089	0.299613489455209	-1.35983835017152	-1.31740984025311
AGPS	-0.12354807198232	0.0518695888592912	0.0172236656070141	61.2771610767342	-0.163177306819028	0.10346903358675	-1.57706418203102	0.114780757754017	0.418221380240405	-0.494328669854958	-0.511721619754074
RBM45	0.0432694419140131	0.100468803881327	0.666704411020196	23.3803249111706	0.0407319669896307	0.179997605040184	0.226291716384434	0.820974540675061	0.948010497696898	0.301925544837944	0.185775766818314
OSBPL6	0.0976148263679772	0.0616229121862699	0.113178455586629	347.385665145866	0.153764880184095	0.109666120101675	1.40211835744289	0.160879906079109	0.487016546727909	0.561327213223114	0.572419101264121
PRKRA	0.025337585731558	0.0571984108712879	0.657782304188793	40.0525773589352	0.0581947977092037	0.108969147715606	0.534048388274853	0.593308056512421	0.848743215681698	0.216333116746612	0.245509581575988
PJVK	0.153579805727023	0.102396055694774	0.133650525446384	25.7527131508662	0.196444711486443	0.180999826105492	1.08533094043941	0.277775106975126	0.622694014780024	0.828459540333168	0.718410846694358
PLEKHA3	-0.0599704295518597	0.0847200849517896	0.479028754817052	21.5998184236111	-0.11475920869076	0.163034725971756	-0.703894265511514	0.481498622921561	0.781168284992239	-0.190859540246948	-0.34610140897856
TTN-AS1	-0.0407576286139316	0.0700484407924436	0.560668266689752	154.450126326825	-0.0355601374723558	0.117083790810085	-0.303715289933136	0.761344808259069	0.927387020201338	-0.0991529000653419	-0.0751909978825254
TTN	-0.3198503715025	0.201990929404935	0.113310100717019	181.480944337452	-0.247443319604693	0.267812149123624	-0.923943594099128	0.355515684234032	0.689120818598987	-1.43131981482542	-0.799964143485632
CCDC141	-0.4649112630393	0.204505649972977	0.0230055843636053	18.7941404958884	-0.480624370322703	0.298106472286192	-1.61225741473096	0.106905936029709	0.405295547446756	-2.12372520785308	-1.59758933451365
SESTD1	0.0366124566084262	0.0624864966813771	0.557925313624827	163.719612348585	0.0628328766579089	0.0975167542359876	0.64432904017555	0.519362088147657	0.802396728356581	0.270150388363569	0.261374715539801
CWC22	-0.11273730432117	0.0646985027551258	0.0814205502686127	35.0911012416817	-0.163709737407357	0.119710740092793	-1.36754427614814	0.171454769095116	0.50054289736887	-0.442726658092536	-0.513542865727611
UBE2E3	-0.226453257470719	0.0650166967399643	0.000495825438351581	150.177992511938	-0.352783314679254	0.116746450421447	-3.02179049903212	0.00251284396275876	0.0509083497829904	-0.985516230112046	-1.16029288132911
ITPRID2	-0.0689543850744601	0.0644021407857682	0.284311236487569	99.3692427537319	-0.112801089506871	0.113187056487782	-0.996590007789869	0.318963558075764	0.658989557511217	-0.233741802920695	-0.339403415366747
DNAJC10	-0.0152281806862914	0.0809614746259036	0.850804774298005	46.0502576197818	-0.0165024304573792	0.14236063960339	-0.115919895438474	0.907716027712569	0.973384555115069	0.0227043919921277	-0.0100017076225747
NCKAP1	-0.000396171388770843	0.0362502646163173	0.991280263865701	304.472844545819	0.000137481094256683	0.0625040410204481	0.00219955529294028	0.99824501020625	0.999029338298301	0.0935006150005479	0.0469172083407704
ENSG00000286797	0.0368005262145213	0.346886781919197	0.915512529066668	15.4798494772001	0.108651279180627	0.494423884660047	0.219753297831339	0.826063293419267	0.949938105432777	0.271048083173971	0.4181023396424
FSIP2-AS1	-0.0347722556019142	0.106064407746865	0.743031927500275	110.453058584426	-0.0580970213008294	0.186812862652698	-0.310990477185915	0.755807861043472	0.924944168839758	-0.0705834868424012	-0.152281251200756
FSIP2	0.119193723893493	0.188784203972433	0.527795022099466	14.9346156937965	0.152493917972711	0.30860674728486	0.494136694399464	0.621209644580146	0.863913346327224	0.664327717797208	0.568071614735851
ENSG00000287129	-0.0825824806584921	0.1181267823087	0.484489289126424	13.4882928049304	-0.0929709476716459	0.226449262209292	-0.410559728764844	0.681395398182357	0.892862935549296	-0.298791498804347	-0.271571914390443
LINC01473	-0.0907597029917916	0.0326629600434933	0.00545813485145449	814.829342958723	-0.130439150518255	0.0554803872166376	-2.3510857991838	0.0187187170443101	0.16059983014207	-0.337823058472697	-0.399736627436291
ZC3H15	-0.155686209251455	0.0565104683650012	0.00586925516124752	46.1416487384421	-0.172946818467549	0.113987156465955	-1.5172482920846	0.129204007842212	0.439315396896627	-0.647730591842777	-0.545139466405457
ITGAV	0.00963101960553379	0.0588163737817882	0.8699301174895	237.913619942854	0.0226883012381387	0.100964893295497	0.224714754778537	0.822201185497758	0.948554028312163	0.14136245458957	0.124055132583399
FAM171B	-0.124412285786503	0.0568989996507793	0.028775675801007	397.275932398501	-0.163789454376179	0.0923322136940675	-1.77391451827286	0.0760772908967908	0.341494452935649	-0.498453739626735	-0.513815547672773
CALCRL-AS1	-0.661375468461413	0.323674383707725	0.0410192041151767	22.2437718945292	-0.864942860168101	0.549681499895165	-1.57353460200691	0.115595082712854	0.419351751270055	-3.06148916290677	-2.91219919639836
CALCRL	0.163945011757762	0.233565772958269	0.482727655221258	20.3500642702542	0.298146712107438	0.373919850444611	0.797354598192434	0.42524511947974	0.74081544517389	0.877934795031335	1.06629536571281
GULP1	-0.352247342785816	0.331802134277501	0.288408831363057	18.5515298414856	-0.46364651884863	0.549406374984906	-0.843904512140703	0.398722766599466	0.722767655701818	-1.58595720466002	-1.53951445242716
COL5A2	-0.454502754635225	0.134334605930919	0.000716038844707956	37.8768457725688	-0.704223507151087	0.223072905671475	-3.1569208507474	0.00159444618708691	0.0373586606615654	-2.07404326204395	-2.36243838068301
WDR75	0.096007994763405	0.077908901233612	0.217832938188181	30.8785139732742	0.174022777875036	0.152071849497243	1.14434577109678	0.252480268269892	0.59525758469091	0.553657476349817	0.641713795090262
ANKAR	-0.102915742387394	0.0488025343680715	0.0349601536874671	132.113121275442	-0.137537137804235	0.09087831893372	-1.51342079626874	0.130172805798347	0.440355732324302	-0.395846328192064	-0.424016188092962
ORMDL1	0.258535329063932	0.0756206367768289	0.000628872540496437	38.8348370062764	0.3539853237313	0.14866716237013	2.38105926075322	0.0172629345812022	0.153221569430487	1.32943378374653	1.25729837871957
PMS1	0.000422526181500889	0.0603433131009709	0.994413227503727	95.1102529553977	0.0182917403013321	0.1056728088155	0.173097890615066	0.862574482970388	0.960001574021639	0.0974084264506863	0.109016141437727
C2orf88	0.0711049188860099	0.105656268565661	0.500957827459181	26.1122281306079	0.0485399652347845	0.196154162243297	0.247458247531748	0.804553600447394	0.942529428328547	0.434789986581833	0.212484009502102
HIBCH	-0.183748252051151	0.0605169618176894	0.00239493051079744	383.492857814478	-0.262425240675005	0.113338404160573	-2.31541323189281	0.0205903280721964	0.168657274195208	-0.781676478759884	-0.851211693914272
INPP1	0.000288641151336778	0.07233391311338	0.996816130952162	51.3415710050757	0.0226536102300864	0.141303524694476	0.160318790908207	0.872629957320348	0.963238940952534	0.0967693657366014	0.123936467615386
NEMP2-DT	-0.00198140863052104	0.0782260222149016	0.979792321288312	38.195709311781	0.00950751088362869	0.147271342462692	0.064557779705425	0.948526101461396	0.98443741505336	0.0859339524508581	0.0789685769132717
ENSG00000284052	-0.305788803569053	0.0936368153521367	0.00109197753878098	24.9150268680636	-0.452835572551693	0.183912105930931	-2.46223906936152	0.0138072598410812	0.134738176252494	-1.3642010664957	-1.50253424722294
NAB1	0.0560461321039923	0.086849233026595	0.518715470006585	29.3931315646806	0.0927364556794346	0.176988166892668	0.523969807177411	0.600299540080647	0.851796587893808	0.362911308118883	0.363663678798271
GLS	-0.328240518922605	0.117411375455686	0.00517962688045722	53.6836351524453	-0.470229114953195	0.194116040557602	-2.42241245804547	0.0154178400265464	0.14386191140293	-1.47136770961245	-1.56203105255053
STAT1	0.0984267362349102	0.127518463928778	0.440195795982965	61.2139945759461	0.162788177875067	0.207705939556383	0.783743489583156	0.433190638510402	0.744330506628036	0.56520262557279	0.603284428966791
SLC39A10	-0.328661442177998	0.12497322739404	0.00854213434088034	50.0524680555081	-0.454148557674454	0.198674912867583	-2.28588779086138	0.0222608238929258	0.177441349871148	-1.47337686265844	-1.50702547841919
DNAH7	-0.250594108216983	0.125383526535411	0.0456494118484597	535.543283901554	-0.401890269645612	0.196942594351022	-2.04064677308607	0.0412859495026556	0.2490982519069	-1.10074546296664	-1.32826941379278
STK17B	-0.287384494675711	0.102245433269051	0.00494289636507212	70.1343360293538	-0.426630371039092	0.16517158815014	-2.58295252723058	0.00979588010979138	0.110428206199914	-1.27635352469658	-1.41289605064541
GTF3C3	-0.191820700960342	0.0676523277746576	0.00457698431223367	34.0233042014023	-0.269233082813303	0.12133070550382	-2.21900203823365	0.0264865858683032	0.197427325913596	-0.820207933381795	-0.874498776502363
PGAP1	-0.0464103761632339	0.0650844476327542	0.475796651647118	71.283905061155	-0.0333766582690988	0.123589234188892	-0.27006121114147	0.787113162711929	0.935799816430774	-0.126134623720114	-0.0677221319037471
ANKRD44	0.0122754848398229	0.075012578604067	0.870010077722971	159.140050504423	0.0286149424187582	0.127892858361017	0.223741519154914	0.822958437198641	0.948748624942068	0.153985029637176	0.14432795616529
SF3B1	-0.189739307350862	0.0453645208180293	2.88259530102152e-05	104.276596349442	-0.283738816917176	0.0848126408316632	-3.34547791620289	0.000821409000948714	0.0251236460661374	-0.810273014707646	-0.924117469359168
COQ10B	0.0604907609900902	0.0884856228981616	0.494213585523642	16.6055061725813	0.0233318609155759	0.193068106760825	0.120847825707846	0.903811568230968	0.972190518580918	0.38412643356129	0.126256509620998
HSPD1	-0.147320890755882	0.129650596841798	0.255834523758329	98.1838555687294	-0.209109056884458	0.217417101435008	-0.961787529611448	0.336156343455121	0.674111196193827	-0.607801210605938	-0.668836963421065
HSPE1	-0.120348571116996	0.159781207082525	0.451324602996997	94.2110336775918	-0.163143204500495	0.26134873905557	-0.624235667216311	0.53247282626152	0.809476437944847	-0.479056795880674	-0.511604968472805
MOB4	-0.301158270002152	0.125030264652597	0.0160101984985238	59.1002225391541	-0.427820871886185	0.21068304103098	-2.03063744377639	0.0422917864348147	0.251341959805912	-1.34209857987542	-1.41696830892993
RFTN2	-0.289112158422133	0.0516416955668457	2.16307969836345e-08	331.269392218307	-0.414418166899512	0.0930669257676037	-4.45290486906542	8.47162947132244e-06	0.00106660877078698	-1.28460001817037	-1.37112266627428
ENSG00000222017	0.23153010832275	0.157180239004716	0.140744832164481	16.1493213271405	0.365866914966806	0.285823873083019	1.2800432343891	0.200529931017166	0.539114427355129	1.20053232531069	1.29794085995789
PLCL1	-0.565105243995305	0.280728352864	0.044114977988608	27.9721642302145	-0.874618227584337	0.412697210296464	-2.11927341829146	0.0340673667501755	0.221651524015376	-2.60197163270183	-2.94529501083044
SATB2	-0.0159113358280049	0.124954091212368	0.898673317658434	43.7524851753951	-0.0426720485831641	0.200365844216997	-0.212970672471253	0.831349837894822	0.9518520922359	0.0194435523586071	-0.0995181867379904
FTCDNL1	-0.133784619384946	0.0711985281833239	0.0602395360520933	122.263889471131	-0.208134210402806	0.106841387887248	-1.94806726605288	0.0514069149649476	0.280963525828296	-0.54318981052817	-0.66550237809024
C2orf69	-0.0646364883858978	0.0823826413705809	0.432694765392348	22.9476031972595	-0.117982633791523	0.155035074256822	-0.761006077863907	0.446653437007346	0.754774970363319	-0.213131596254908	-0.357127541049944
TYW5	-0.0925012172830781	0.0656130871226389	0.158599255051636	41.5643330380061	-0.118637830607673	0.123366874315531	-0.961666827224928	0.336216990867199	0.674111196193827	-0.346135663438423	-0.359368724388096
MAIP1	-0.0330320230699485	0.0961121278740885	0.731085334090375	21.6624036334557	-0.0912802380908467	0.180657484924002	-0.505266848640376	0.613371423797287	0.858634257192254	-0.0622769999768526	-0.265788629049695
SPATS2L	-0.103152698967508	0.0473123302208257	0.0292389492333118	241.320541587773	-0.131406690100341	0.0938511139486065	-1.40016121888867	0.161465046124419	0.48794382070566	-0.396977370558109	-0.403046218595658
KCTD18	-0.216454612253125	0.132330620893788	0.101900149468574	16.4603581682866	-0.355872944570398	0.226237078586427	-1.57300892848317	0.115716750829615	0.419351751270055	-0.937790645371131	-1.17086135001274
SGO2	-0.172051129381916	0.116497866771377	0.139712962317709	20.9041017902147	-0.239813859252916	0.192095778181196	-1.2484077553579	0.211881770351737	0.551473100915481	-0.725843712717424	-0.773866612182002
BZW1	0.0725656373280508	0.0661624636253572	0.272737770209521	49.6791310904954	0.137932392173556	0.127032649338374	1.08580268845805	0.277566296718011	0.622694014780024	0.441762295356782	0.518262079349303
CLK1	0.0832094212886924	0.0672485876788186	0.215960586760116	103.699066677192	0.144975326911126	0.121801211054697	1.19026178521346	0.233943515750973	0.576684781620171	0.49256725966172	0.542353325821323
PPIL3	-0.0418959308480042	0.0693082763565337	0.545520112959927	29.2042131113228	-0.0316892763508094	0.125315831568699	-0.252875282828389	0.800364590282403	0.940503060265182	-0.104586250139351	-0.0619502292522731
ORC2	-0.00115984470367728	0.053376716506418	0.982663801334704	58.4896181272761	0.0499550099634315	0.105815764335896	0.472094212775869	0.636859543082152	0.872238823749474	0.0898554456089178	0.217324348451278
ENSG00000183308	0.011761032717937	0.111640523073682	0.916100195951288	15.5742834116258	0.0146815089397027	0.203083978992266	0.0722927973568109	0.942368896576761	0.981725037094019	0.151529444124951	0.0966668897699429
HYCC2	-0.172886017169306	0.044300360602076	9.51699620884175e-05	78.8537362811896	-0.255464733751022	0.0854008166600854	-2.99136171926587	0.00277736293197147	0.0543577662278417	-0.729828803395124	-0.827402402173805
NDUFB3	-0.120452681892704	0.105557154545503	0.253822742098612	16.3742209145385	-0.192924651859416	0.220711850456794	-0.87410191822565	0.382062752958848	0.713708717584114	-0.479553737970364	-0.613476164977006
CFLAR	-0.0764524722033672	0.0377961823933722	0.0430982623955774	100.880680593852	-0.105049439892307	0.0801131159065499	-1.31126393853966	0.189768607275627	0.524208814705341	-0.269531710941007	-0.312887920280157
FLACC1	0.075952531282346	0.11842508850523	0.521292015362762	28.0221117900455	0.141316181206331	0.201666885081676	0.700740635474669	0.483464891686225	0.781712535683281	0.457928634986454	0.529836756474031
STRADB	0.0176971172742486	0.0717830656183162	0.805267260370433	28.3203270880463	0.0439665972829143	0.146718520850554	0.299666306803203	0.764431701396908	0.928225805205402	0.179863593437797	0.196840227663829
C2CD6	-0.313042291246663	0.145943219576266	0.0319560874827794	43.2054810840305	-0.458980283143141	0.245000718282604	-1.87338341846703	0.0610154580737638	0.304675502285799	-1.39882345115796	-1.52355300472585
TMEM237	0.134183087033864	0.118121976879801	0.255968889848336	12.247021349782	0.150986729501225	0.218312429731825	0.691608488287621	0.489183229622485	0.784658206836149	0.735875022977044	0.562916086493815
ALS2	-0.0447170356940643	0.0759284446379993	0.555903842795544	48.6879605688936	-0.0486956513588629	0.128616194009313	-0.37861213149673	0.704975912091979	0.903658117473709	-0.118051962289706	-0.12012267968392
SUMO1	-0.0132544817840262	0.0716907038474567	0.853319827204554	26.6384945355597	0.0080715140234659	0.13755818614583	0.0586770896710505	0.953209307683568	0.985625160949334	0.0321252617362962	0.0740565685559197
NOP58	-0.0106477433552436	0.0795978574771446	0.89358506681639	42.7254154302298	-0.0269634274966466	0.153586317086414	-0.175558786799191	0.860640582748845	0.959941732279371	0.0445677590019612	-0.0457848672579589
BMPR2	0.206637982812538	0.053069952980336	9.87305170779654e-05	319.502331267212	0.295514235457345	0.0987904537134426	2.99132380052157	0.0027777078627433	0.0543577662278417	1.08171710389162	1.05729064734294
FAM117B	-0.334319442485225	0.11805939908995	0.00462882173285909	30.2458303434586	-0.454972514498208	0.196013016201167	-2.32113419463568	0.0202796023844761	0.167689510057606	-1.50038365880433	-1.5098439266461
ICA1L	0.0201198744461465	0.0423841799941865	0.634999065336983	163.983680674798	0.0341500763059889	0.0718357323210159	0.475391218305965	0.634508152577641	0.871006860267914	0.191427910422523	0.163261579676178
WDR12	-0.20006937580829	0.0761140637716164	0.00857505651404662	27.4077728878659	-0.305056178519521	0.147219421957778	-2.07211911623325	0.0382543340013228	0.23795106566299	-0.859580550560295	-0.997036193105917
CARF	0.0391576295531351	0.0786220500981052	0.618449540502127	56.2345299952091	0.0626790874288748	0.129148945755696	0.485324034680403	0.627446509033531	0.86729226152163	0.282299020944236	0.260848660087145
NBEAL1	0.0679968086998058	0.0334012546761332	0.0417748504350246	204.977171722887	0.115899399650893	0.0735657295454774	1.57545368430345	0.115151761163804	0.419134762856756	0.419954339066831	0.442895449789596
CYP20A1	-0.0230950305667882	0.0530441453980402	0.663277450851431	76.0999969932522	-0.0326571337567649	0.0942412354881477	-0.346527012168383	0.728946687469468	0.913295342672876	-0.0148456962893377	-0.0652609075682682
ABI2	-0.179461951564553	0.0502253960061171	0.00035273732158049	228.907595873641	-0.251541534168935	0.0941322569167177	-2.67221399346117	0.00753525782976939	0.0960285906354758	-0.761217087247703	-0.813982603238737
RAPH1	-0.135880268531149	0.0857486296194907	0.113049317582633	37.4735824033153	-0.237210080033078	0.174044766468887	-1.36292567047963	0.172905937466268	0.501828355688222	-0.553192773803469	-0.76496005699142
PARD3B	0.0306958184453951	0.0250965987964304	0.221289393698424	1253.54856395683	0.0464254950514884	0.0527133300606795	0.880716414577622	0.37847133010339	0.710745481787527	0.241909060675074	0.205251197579
NRP2	0.665891496955833	0.199155171891157	0.00082704474062881	239.189850899252	0.944780710567455	0.331060866634239	2.85379761181881	0.00432000430431245	0.0695593913406243	3.2738283379457	3.27818850608044
INO80D	-0.0181056755101754	0.0394032638201568	0.645877415311827	92.3943853922619	-0.0256014792917869	0.070182189889157	-0.364785985336463	0.715271167371159	0.908545988731004	0.0089695189098056	-0.0411261516645326
NDUFS1	-0.0799288522925304	0.0343812031040864	0.0200835418938156	121.997290432555	-0.106647436996538	0.0772403593242137	-1.38072165807631	0.167364559404833	0.495455990306091	-0.286125186249546	-0.318354070902604
ZDBF2	0.0707355172877999	0.125117255083471	0.571833132870293	23.5312707960715	0.103051748024037	0.225550183493503	0.456890552815735	0.647749714666264	0.877898111754395	0.433026756974708	0.398948437150368
ADAM23	-0.273138764419632	0.117147947166315	0.0197232672763704	82.9538741720029	-0.383745890443401	0.187703769600863	-2.04442292906214	0.0409117840611237	0.247986162087438	-1.20835573182196	-1.26620427649845
FASTKD2	0.156720338694885	0.061031967618959	0.0102334325084995	37.748128834154	0.204940807158258	0.116318180804461	1.76189831839597	0.0780864787991279	0.346142162243396	0.843449948436219	0.747472813403732
ENSG00000229321	-0.169361511517122	0.0858997992488794	0.0486533357044945	67.5466423533506	-0.227616957843898	0.153790595087713	-1.48004471739042	0.138861313304392	0.452702385240208	-0.713005614901832	-0.732145572730634
KLF7	0.129933914428326	0.0519249469537933	0.0123375091187626	231.910754971597	0.211408092343233	0.0985420750567992	2.14535864219805	0.0319241831399013	0.213577281569762	0.715592850457557	0.769594977984492
CREB1	-0.0253442144903448	0.0593607835345839	0.669414176109636	96.6165738197749	-0.0245945990787888	0.119532066690914	-0.20575733156514	0.836980472458009	0.953498957504219	-0.0255815125529973	-0.037681990915784
METTL21A	-0.251352693241615	0.0959544210854344	0.00880585380509969	21.3376162136771	-0.400739899788537	0.216345318072764	-1.85231602587192	0.0639804557669476	0.312763871542297	-1.10436634490498	-1.32433442862063
CCNYL1	0.0641242371106965	0.0695863891787194	0.356786595374812	30.7665295274565	0.109455555156595	0.143782624091256	0.761257181445833	0.446503470273008	0.754774970363319	0.401469760454512	0.420853467047462
PLEKHM3	-0.445429649506155	0.105136330134091	2.26842713097213e-05	57.9122833969123	-0.652463126912687	0.171713447953497	-3.79972060830895	0.000144859309568677	0.00738429163411063	-2.03073547001042	-2.18538547244621
PIKFYVE	-0.0233173017611435	0.0378800165333999	0.538187070576422	92.9264742994607	-0.0303129653711789	0.0852426357904063	-0.355608025140285	0.72213413282845	0.911782788909331	-0.0159066422966033	-0.0572423839764179
MAP2	-0.276295357580406	0.151183991780802	0.0676180561297277	231.050764117365	-0.413404857849913	0.251721283452879	-1.64231189424752	0.100525383385521	0.392711784572442	-1.22342279852037	-1.36765651487919
UNC80	-0.195527319854334	0.146962004253364	0.183366193226288	106.633706161794	-0.256726018868043	0.247078255075016	-1.03904740135913	0.298782691517813	0.641267474854272	-0.837900385736861	-0.831716786980403
RPE	0.0976994818102725	0.0743322352292376	0.188724337506298	24.3234504060368	0.220435255120703	0.155930653693783	1.41367492471105	0.157457371071143	0.481732358150482	0.561731291015367	0.800473526702963
KANSL1L	-0.115662370802783	0.0450188774844653	0.0101934452973002	295.041040875526	-0.16789409235645	0.0782018194612628	-2.14693332601572	0.0317985900158417	0.213009785683042	-0.456688600456025	-0.52785597953048
KANSL1L-AS1	0.0398539197085391	0.0763910852177382	0.601872929755435	26.6539479822755	0.0520504086056757	0.169158982634314	0.307701121129333	0.75830976655481	0.926281363003829	0.285622556692611	0.224491923763052
ENSG00000279317	-0.441471464189575	0.155700123662173	0.00457689543517617	25.5171583351854	-0.623924166380184	0.268950203641006	-2.3198501355775	0.0203489858425686	0.168100317829914	-2.01184223951412	-2.08776435882491
ACADL	-0.278381332007862	0.128641760130486	0.0304640134709277	15.57124566635	-0.417029984143603	0.241886773415305	-1.72407105297811	0.0846950170242503	0.360272412891198	-1.23337958237842	-1.38005671654052
LANCL1	-0.252524254365367	0.139664867135235	0.0705951631100936	44.2793576979637	-0.36062920522257	0.222235786898854	-1.62273237022219	0.10464662844046	0.401069721186261	-1.10995844648214	-1.18713073939746
CPS1	-0.0831918601914383	0.140951039938424	0.555044414159109	12.7719588611491	-0.126134056151946	0.243854195659313	-0.517251941517409	0.604980297456723	0.853524232868063	-0.301700192322927	-0.385010509230084
ERBB4	-0.0276543926867775	0.0309557054707546	0.371667811960874	4246.19258040072	-0.0569276513368617	0.0573308922726954	-0.992966428397527	0.320726315162336	0.661173473418635	-0.0366084669934304	-0.148281273766826
ENSG00000273118	0.215542866973805	0.097339777297768	0.0268057488612661	235.390149895669	0.297570683715245	0.147684906322293	2.01490247802207	0.0439148683148061	0.255839649488459	1.12422194273706	1.06432498795293
IKZF2	0.133429128384621	0.0434976295302086	0.00215854973380304	162.707321112205	0.173618461595644	0.0846912175074904	2.05001730646142	0.0403627420069927	0.245798749401558	0.732276223677487	0.640330780267262
SPAG16	-0.077407095507516	0.0663916114430681	0.243648083722341	149.972129516053	-0.0899401161610318	0.113518525591838	-0.792294611757173	0.428188912758764	0.742926120305854	-0.274088323802681	-0.261204572982625
BARD1	0.199286575534837	0.10848178980795	0.0662023735194986	58.338851379099	0.318772083315194	0.177558808707571	1.7953042467197	0.0726052388064262	0.33497781259477	1.04662732889095	1.13684704904623
SNHG31	0.25985200643867	0.160885607075702	0.106281420603533	32.4184810250807	0.338664160528724	0.244719332762941	1.38388805128358	0.166392736003789	0.494751409455834	1.33571855495872	1.20489040779485
ENSG00000286836	-0.13322031014227	0.106558301393919	0.21122265232331	20.7302214513113	-0.2278445496523	0.181203041921966	-1.25739914316902	0.208609139349091	0.548034313555146	-0.540496246750749	-0.732924079213444
ATIC	-0.0787001070621441	0.0608234311088724	0.195696161694667	43.5846860926523	-0.11814547814082	0.12871435894549	-0.917888875093214	0.358677046491107	0.69157472428393	-0.280260133200699	-0.357684570683423
FN1	0.844638518457421	0.212110869733686	6.83201078984314e-05	83.6720161824675	1.27585990982624	0.316722077635667	4.02832640954666	5.61753157068925e-05	0.00386129407194341	4.12702453965202	4.4106866603732
MREG	-0.0481792012311044	0.111830177031651	0.66659584646387	13.5430120376412	-0.0867583935994368	0.206061107020378	-0.421032357119468	0.673731454264445	0.889112104697508	-0.134577588624995	-0.250321089705678
PECR	-0.475235211662228	0.16065399503545	0.00309512754912893	13.9540516654414	-0.771745382007623	0.286619073310224	-2.69258208497632	0.00709010799798666	0.0927304487846815	-2.17300353248024	-2.59340546898276
XRCC5	0.00340563025686213	0.0402863755717266	0.932630652191302	167.541859699107	0.00429894538449735	0.0751175773148021	0.0572295531641199	0.954362336712032	0.985919331389011	0.111647394154941	0.0611520217582361
SMARCAL1	-0.0100162197293777	0.0507651559937964	0.843588857172908	60.0473939552433	0.000408013723917208	0.0948475925875795	0.00430178260497714	0.996567684661585	0.998478648582317	0.0475821508186761	0.0478425993180726
RPL37A	-0.290579293172468	0.0766506540468004	0.000150068254287086	107.609267401893	-0.412955006166776	0.127311668650698	-3.24365402278868	0.00118006989601723	0.0316198215727692	-1.29160295330105	-1.36611774046509
IGFBP5	-0.487067691550368	0.316467922089894	0.123786122981943	98.4837190353212	-0.633303823561027	0.480106652221802	-1.31908987436494	0.187139067908268	0.520384049931186	-2.22948238629564	-2.11984865910407
DIRC3-AS1	-0.353438535522339	0.304161053335518	0.245230935647553	82.9501355518553	-0.444351536415897	0.450365727327921	-0.986645984480865	0.323816218771906	0.66467874409083	-1.59164301195215	-1.47351353167737
DIRC3	0.0795145217527367	0.188802997992874	0.673645014449425	142.641665143264	0.19674866445839	0.286849660052094	0.685894710220886	0.492779506150397	0.786990961313016	0.474930746206665	0.719450556167174
TNS1	0.16423497487062	0.0894918690089398	0.0664768938777469	186.26117315214	0.247233248484743	0.135274456900628	1.8276417747244	0.067603331886175	0.322434878233924	0.879318848451902	0.892139442566807
ARPC2	-0.059790917380618	0.060654938904404	0.324253287451959	56.1062122210172	-0.0890524271895408	0.119799340839124	-0.743346554044294	0.457271893130514	0.76317110748018	-0.190002691828569	-0.258168120906958
AAMP	0.004511656526943	0.0909741918165485	0.960446957685806	16.8085218521751	0.0324031773319983	0.176599293790196	0.183484184090192	0.85441812738096	0.959171794732319	0.116926684431742	0.157286091429832
PNKD	-0.0471943854512569	0.111511231331377	0.67213081678672	29.524619271945	-0.0765295591056232	0.188225231060172	-0.406585018780815	0.684312802218448	0.894582754063985	-0.129876860883141	-0.21533207133562
TMBIM1	0.227657421709141	0.136709694495702	0.0958605510778793	77.5858393782603	0.365259428641828	0.218996012246997	1.66788164265689	0.0953392245108712	0.381869264088795	1.18204719766284	1.29586287637168
CTDSP1	-0.14295486284748	0.124608636070418	0.251286253224406	25.286571186797	-0.218308340109909	0.211022554897326	-1.03452609706166	0.300890283053198	0.64300684210755	-0.586961263754243	-0.700304271838398
USP37	0.01199016032674	0.0597230885875338	0.840884237385613	76.0708345369734	0.0211615974568342	0.115425603492707	0.18333538501422	0.854534871670611	0.959171794732319	0.152623117204896	0.118832849763004
CNOT9	-0.0154533471232374	0.0800724112487897	0.846965112778286	29.231078140361	-0.0541206089814927	0.155680744506403	-0.347638426017848	0.728111744337431	0.913295342672876	0.0216296263980484	-0.138679431387135
PLCD4	-0.44378136841131	0.18337238269158	0.0155158054770088	14.937836498576	-0.666214480072397	0.307608762922536	-2.16578511529649	0.0303276112886433	0.208918626054331	-2.02286788621712	-2.23242371014663
ZNF142	0.0695426621870896	0.0926501023869044	0.452896700269289	15.5164167332097	0.0917269032922406	0.168431629815853	0.544594286670065	0.586032585060569	0.84551159932113	0.427333014877288	0.360210377540691
STK36	0.152309539763756	0.0784374301483889	0.0521617215700694	21.5952516272017	0.216751541164791	0.14781009373757	1.4664190765593	0.142534152416521	0.458020262224062	0.822396300308736	0.787872918554361
TTLL4	0.150279690754991	0.064069363629312	0.0189976023713703	55.6690986086478	0.221850304789125	0.121088533468877	1.83213305532474	0.0669315996539848	0.320139027847832	0.812707414587642	0.805313882549262
CYP27A1	-0.00798027593103241	0.0624389593406827	0.898299937686792	74.9666966486557	-0.0206008630750169	0.107969751124368	-0.190802172464834	0.84868058657482	0.958158181688296	0.0573001282207237	-0.0240209132548196
NHEJ1	0.181026368285394	0.123804816307297	0.143688699924386	12.4035188905752	0.213365967483458	0.225122470422055	0.947777301321557	0.343242838376525	0.679720989394483	0.959467613799101	0.776292136814173
RETREG2	0.160533997583983	0.08879440829824	0.0706175309216103	18.5005873820894	0.165255563883753	0.193058391159773	0.855987470376204	0.392004710013251	0.719811846712084	0.861653324646057	0.611724433977739
ZFAND2B	-0.0411231551031571	0.107985483851477	0.70333597144475	14.7474471844645	-0.0694494616023798	0.212441684056036	-0.326910709218729	0.743735420957261	0.920203072342337	-0.100897632982346	-0.191113704936925
ABCB6	-0.0316969185696706	0.116221968945963	0.785062749829302	25.8181730177637	-0.0308822915143561	0.199513100807121	-0.154788289036776	0.876988223928274	0.965036709595338	-0.0559042723143221	-0.059189835848303
ATG9A	0.0361473740257987	0.0924339370165977	0.695751618002849	20.6949911078266	0.0317097225398065	0.170457986366856	0.18602661697271	0.852423888311885	0.959171794732319	0.267930453789867	0.154914041859817
ANKZF1	-0.259266347581895	0.0926734001195951	0.0051478249777801	32.0360739612963	-0.397434219858351	0.179430841158831	-2.21497161408581	0.0267620129453794	0.197804542526835	-1.14213984047443	-1.31302693353184
DNAJB2	-0.132735372517891	0.069975244852191	0.0578424003584257	62.2324590793046	-0.211907394045449	0.139366771396194	-1.52050156520477	0.128384965664377	0.43871010885459	-0.538181539989714	-0.678409028585551
DNPEP	0.0641220049617428	0.0598890503357515	0.28431336447296	35.4123131740204	0.0838990815225902	0.121350946824212	0.691375582294598	0.489329544784258	0.784658206836149	0.401459105949655	0.333434325991368
SPEG	0.211671273743059	0.0892862560281117	0.0177542489400629	60.7403283411143	0.322952415881331	0.15021843923918	2.14988531046526	0.0315642878524832	0.212507374432962	1.10574203402991	1.15114640378092
CHPF	0.144274338994717	0.114770437175965	0.208728713426625	18.8585609635864	0.241622079724801	0.215331604460185	1.12209297065576	0.26182291233301	0.605874744882424	0.78404263870084	0.872945732184862
OBSL1	0.0188339489714965	0.0758025420789818	0.80377801141796	41.3292735374865	0.0277044342674629	0.139307314916012	0.198872789158027	0.842362255443293	0.955799480281945	0.185289924337876	0.141213448207318
STK11IP	0.0939840154873497	0.0971489296511213	0.333333097654832	17.5428843374834	0.125265853255934	0.177282200765825	0.706590129831478	0.479821224420733	0.779924062093118	0.543996608067056	0.474934585572592
SLC4A3	0.0412605567416794	0.120784386863678	0.732648134833475	23.308423375361	0.0972764593825809	0.221673297452246	0.438828043343996	0.660786138785851	0.882648933734968	0.292336723808644	0.379193334016135
EPHA4	-0.61604859910743	0.152351495635493	5.26365559339387e-05	95.9389598175485	-0.860909862415541	0.254655851895941	-3.38067967417976	0.000723067836084406	0.0233933711674367	-2.84513471714772	-2.89840381897427
FARSB	0.0357754921437399	0.0726160450805394	0.622248257975988	42.4370262603907	0.0640013032189344	0.134783875299596	0.474843916430455	0.634898228273121	0.871006860267914	0.266155385279128	0.265371465944993
MOGAT1	-0.0782445843840286	0.122759575208031	0.523876894561423	20.3235614052548	-0.107740940147808	0.204827880898073	-0.52600720016931	0.598883204296278	0.851555910950042	-0.278085830012347	-0.322094536335947
ACSL3	0.13703524746794	0.0423054613542278	0.00119871479973451	307.597870440358	0.202967483218235	0.0862293924377197	2.35380857362333	0.0185821776986831	0.159953671294265	0.749488969819728	0.740722810006052
KCNE4	-0.109970494696412	0.19889345908386	0.580323964528963	90.9386031857775	-0.126805338221627	0.300425210855617	-0.422086208612397	0.672962094022067	0.888823169982015	-0.42952010817155	-0.387306714206494
SCG2	0.25450283357455	0.813773509441291	0.754475116247799	18.7727880119336	0.419639005634336	1.03306936379056	0.406206030633402	0.684591223373176	0.894582754063985	1.3101858555515	1.48187507741937
AP1S3	-0.00641618046515023	0.0940359945193344	0.945601660954148	38.0510391902732	0.038185351274021	0.160906103951185	0.237314497936047	0.812412815595368	0.944175866679661	0.0647658767371816	0.177064746602977
WDFY1	0.0355902308463654	0.0555780078497783	0.521935099514969	72.7721333291594	0.0648392249814195	0.0995372531165925	0.651406613617017	0.514784042510041	0.800400720760293	0.265271095102345	0.268237683005988
SERPINE2	0.12936334767065	0.0574630266595686	0.0243700283537311	322.680714028538	0.219549640367497	0.107694211784397	2.0386391870998	0.0414860511976611	0.249201641482043	0.712869418277378	0.797444169752525
CUL3	-0.00378758870587599	0.0423644673306238	0.928760171814454	181.721296042952	-0.0233944310682991	0.0850755199451	-0.274984285531205	0.783328311411292	0.933841480770335	0.0773126844322647	-0.0335766648797066
DOCK10	0.587655004724089	0.428658049521779	0.170400542186032	19.5431936435021	0.714300720168247	0.64636058753614	1.10511181210953	0.269111142912565	0.61321662525868	2.90038951112667	2.48980263251037
IRS1	-0.0755564761843635	0.162394895142299	0.641742510191159	11.9300595553	-0.142165661784099	0.270865694563745	-0.524856652715179	0.599682844921221	0.851574074434194	-0.265254938138104	-0.439848638080854
RHBDD1	-0.0597519096169127	0.046064257712718	0.194582136704364	172.9953975976	-0.0704076750012763	0.0801312735920121	-0.87865413645809	0.379588833146148	0.711652854687096	-0.18981649977037	-0.194391394710545
MFF-DT	0.0166740501198374	0.103482319422254	0.871991438649964	16.6906203626382	0.00528974992786499	0.186704824549075	0.0283321544616785	0.977397235335741	0.992980858376287	0.174980284038281	0.0645411936516708
MFF	0.0235667783607099	0.0463898016079412	0.611441866911556	96.3372480451425	0.0322742186025054	0.0919781723546189	0.350889975048353	0.725670892658253	0.912224663864385	0.207880689902969	0.156844971832293
AGFG1	0.0541188951371727	0.0472496453596059	0.252050935277298	92.640965765513	0.0853112655223589	0.0918902268924154	0.92840412313097	0.353197980565915	0.687578035937744	0.353712210723775	0.338264879456642
PID1	0.115256338363352	0.132057743527171	0.382787209688893	113.42390307839	0.207789780307003	0.211805278362263	0.981041558141	0.32657224818531	0.667110887311416	0.645533768948443	0.757218085350161
DNER	0.405016259437833	0.0811820196523643	6.06958844120417e-07	265.643803945759	0.589573971844252	0.116049964375279	5.08034599595141	3.76748051537934e-07	0.000127000552857142	2.02861731344976	2.06315906026513
TRIP12	0.0366170860915206	0.0266114954633045	0.168825491905833	208.345946916787	0.064006113911733	0.060658584089011	1.05518641545951	0.291340075808676	0.634141056095939	0.270172485836068	0.265387921526399
FBXO36	0.00515146049864608	0.0691313704503979	0.940599035828661	31.950565340696	0.0065884422578018	0.130853577399653	0.0503497297416593	0.959843695391339	0.987845809897155	0.119980600037764	0.0689835345475662
SP110	-0.204637297705019	0.0924466490870274	0.0268582473012022	75.05999322937	-0.284343955712606	0.156658444726892	-1.81505667446343	0.0695152003864347	0.327369916195693	-0.881384178834714	-0.926187422924505
SP140	0.275432284426766	0.126684895162098	0.0296936825703677	14.5822943357131	0.493439636869006	0.234584275698434	2.10346424712345	0.0354252074367225	0.227275335168717	1.41008641792674	1.73431944374024
CAB39	0.0976136224422544	0.0505564169981218	0.0535095216691693	101.152754225903	0.164761049797922	0.0924479374337325	1.78220363127111	0.0747160308639065	0.338797034029005	0.561321466638666	0.610032886182741
ITM2C	0.258826777798671	0.0827730396575203	0.00176632711589883	199.817933289225	0.458976792642671	0.130696628742552	3.51177223971683	0.00044512929867982	0.0162076695860771	1.33082492834509	1.61643493886835
C2orf72	0.0535866387303248	0.0887065455562419	0.545784544897197	169.200567175829	0.111559199789917	0.146396532136492	0.762034442768805	0.446039447754618	0.754556522664247	0.351171641707063	0.428049248811638
PSMD1	-0.00329229783494552	0.0288498838323414	0.90914406688468	195.028280854813	-0.00406456226127503	0.0660179142441115	-0.0615675655284364	0.950907206881012	0.985029769221509	0.0796768093629503	0.0325435891129489
ARMC9	-0.0343072152120191	0.0532187131442647	0.519156804683936	80.5752030719697	-0.0282855466938408	0.096471121786462	-0.293202216062654	0.769367590318413	0.929245039218707	-0.0683637536632667	-0.0503073427077292
NCL	0.000837749330527585	0.134316675200688	0.995023529864374	21.8611498346931	0.0196058860942695	0.220596905262666	0.0888765237704702	0.929180041021308	0.977575070450568	0.0993903717196706	0.113511342852691
PTMA	0.027102065690577	0.179838765737651	0.880210777865392	78.1713087273653	0.0979231139667179	0.281051179074037	0.348417374690757	0.727526755906594	0.913195138294766	0.224755341555591	0.381405297572407
PDE6D	-0.203239594147071	0.0592902060994966	0.000608318729131413	49.7904920819131	-0.280959408761044	0.10956898550036	-2.56422387665642	0.0103406821285657	0.113508538070916	-0.874712653028383	-0.914610153242984
COPS7B	-0.139129972421988	0.0623748862066034	0.0257113027579195	40.3892910696132	-0.157004621439537	0.125713572217724	-1.24890748603993	0.211698913238902	0.551473100915481	-0.56870427711716	-0.490607170960694
DIS3L2	-0.057684316532289	0.033867858661097	0.0885274448471308	174.42836623974	-0.0558313771690947	0.0677396932650791	-0.824204753195667	0.409823226724174	0.730952845070425	-0.179947453832396	-0.144531329722094
ENSG00000227033	-0.56850624987104	0.307767960223729	0.064719442752912	17.7908469504223	-0.89933342410157	0.51903194274417	-1.73271305682404	0.083146682633679	0.357595765392259	-2.61820533142745	-3.02983645741305
EIF4E2	0.106648582137683	0.0820490130225349	0.193664198180764	28.8783670772974	0.149357650149518	0.151550656033114	0.985529552025713	0.324364022835632	0.665411079433127	0.604447182692295	0.557343615124017
EFHD1	-0.178650680241487	0.0739865945096425	0.0157509499776677	107.002049828726	-0.231933209589221	0.130611718832797	-1.77574578806464	0.0757748267365273	0.340579328772779	-0.757344722798892	-0.746909856158842
GIGYF2	-0.026410175806736	0.0296068930864257	0.372377957552449	235.321177339402	-0.0408423758289993	0.062077308042882	-0.657927624709274	0.510584638739242	0.799319034535346	-0.0306695645869313	-0.0932595603377502
SNORC	0.194907377120268	0.111737809940911	0.0811019328215088	45.1181912156277	0.281253802006343	0.181680286283369	1.54807000671315	0.121605442417281	0.427907705083572	1.02572451651153	1.00851103630476
ATG16L1	0.156006491547308	0.102020264685687	0.126221908692731	21.118634410825	0.260908439039871	0.180111289101754	1.44859570069742	0.147450522554768	0.464813864463748	0.840042609562567	0.938917156473197
DGKD	0.227387155300935	0.0647458832586692	0.000444757994074915	108.328091894903	0.319230450623577	0.106566076613882	2.99561043032704	0.00273896106293032	0.0539023410689677	1.18075716065414	1.1384149522304
USP40	0.0144853072659177	0.0396769635858179	0.715050910896199	174.814105905353	0.0398900716131229	0.0745975596084389	0.534736951483467	0.592831765998867	0.84834256643345	0.164532965398851	0.182895957509432
ARL4C	-0.14494653797831	0.170048271836319	0.394000632673936	15.2298027838613	-0.202941702924671	0.276071804350777	-0.735104779721775	0.462275683612124	0.766380944353746	-0.596467937724987	-0.647740751421138
AGAP1	-0.143219903091092	0.0753437712213241	0.0573169754652004	292.231889502331	-0.191321215344983	0.126899672555771	-1.50765728147091	0.131642264090247	0.44304723341162	-0.588226355207231	-0.607991408165986
GBX2-AS1	0.338307664176743	0.285115536825231	0.235399875053713	15.9919618810965	0.49897132741296	0.449418673439728	1.11025944603941	0.266887243050042	0.610946700957927	1.71020350369897	1.7532412888612
IQCA1	-0.0875185899913318	0.0835598372788146	0.294926075713755	581.038926439538	-0.0979828882103437	0.137014400199461	-0.715128395757699	0.474529709215741	0.775607860824824	-0.322352561241118	-0.288715889071449
ACKR3	0.099817294069421	0.0943256546620742	0.289955156230156	49.9984431024994	0.1515052876131	0.16341710516817	0.927107890310427	0.353870519860152	0.687941781844843	0.571840043375285	0.564689879912145
COPS8-DT	-0.172535511607299	0.116809625675744	0.139657980687923	48.2792448628817	-0.234082018656965	0.173453376551003	-1.34953855215459	0.177164046064768	0.506876209820577	-0.728155768445119	-0.754260128566761
COPS8	-0.0629379423829539	0.0805076233430518	0.434353422260914	20.3172363939821	-0.0992667923266613	0.164240883489666	-0.604397578833698	0.545579345086458	0.819623944242882	-0.205024087743935	-0.293107645017681
LRRFIP1	0.130720843003277	0.0566435582295406	0.0210114031825621	149.374312766115	0.191334460860376	0.102522942344322	1.8662599461668	0.0620050057356209	0.306656491258426	0.719349021975954	0.700930589961372
RAMP1	-0.00714341476442757	0.0630618964746845	0.909811550640411	188.620824968883	0.0100787621318622	0.100766201434101	0.100021257012982	0.92032744941297	0.975707731006186	0.0612946382422315	0.0809226138497819
UBE2F	-0.0296353795505147	0.0537114993980181	0.581118885796396	49.4855124236835	-0.0304604028558106	0.112283837205012	-0.271280387400681	0.786175389668766	0.935799816430774	-0.0460641236727539	-0.0577467124863113
SCLY	-0.108493877733748	0.0647349633770353	0.0937440049668198	37.5398161298481	-0.168066616175885	0.131514807681752	-1.27792922438501	0.201274382570303	0.540559572824381	-0.422471912496255	-0.52844611901227
ILKAP	-0.0741051331281088	0.0437638040344322	0.090398883469185	94.5600000598042	-0.124410466973253	0.091998097995946	-1.35231564220747	0.176274362533708	0.505970722350302	-0.258327380002774	-0.379114755078212
HES6	0.301142191803465	0.151236764611391	0.046459233691992	24.6929403538007	0.448764133861699	0.259358838283735	1.73028278824552	0.0835797631529943	0.358667464202434	1.53280507995394	1.58150125156403
PER2	0.0859386942355441	0.0909355206837912	0.344632898641411	65.2200001839666	0.14162890381892	0.170126639135766	0.83249104630755	0.405131830008297	0.727552435742689	0.505594639318801	0.530906463608627
TRAF3IP1	0.00644445466484842	0.0485201538806109	0.894335609214016	77.1268756222826	0.0166885151685239	0.0908323115521524	0.183728839257184	0.854226183564457	0.959171794732319	0.126152326437258	0.103532107684214
LINC01937	-0.0257266607930775	0.386387152687349	0.946913999096421	15.9540081243343	-0.213369391661625	0.633684537291177	-0.3367123215184	0.736333774003587	0.917235419994932	-0.0274070072107936	-0.683409975807867
HDAC4	0.0764673111507313	0.0607456910507361	0.208098802169625	259.467941799176	0.128580322796809	0.100953643429734	1.27365708089876	0.202784973214127	0.541127446223936	0.460385784899955	0.486272146633221
NDUFA10	-0.082253863748031	0.0613715371563978	0.180160580232945	72.6435454762339	-0.102421049783751	0.110146630451957	-0.929860944120521	0.35244308687014	0.687004338331087	-0.297222942878398	-0.303897180440975
COPS9	-0.240338487987634	0.0964305497411812	0.0126901633131125	63.67974335662	-0.30079412839768	0.177467207342075	-1.69492794135137	0.0900890912457272	0.371777244144449	-1.05179328377888	-0.982457313166333
GPC1	0.0559670761538078	0.0671563071861816	0.404627488189019	73.1619437608821	0.115129580547109	0.117107742984127	0.983108184082366	0.32555419678105	0.666531854337666	0.362533957851152	0.440262186461285
ANKMY1	-0.0862976882420245	0.0860643145246923	0.316000021726749	48.4273050692892	-0.0956009598991063	0.139950105374336	-0.683107452069397	0.494538946862795	0.787433453243774	-0.316524946736468	-0.280568202891909
RNPEPL1	-0.240264082962571	0.102499452734102	0.0190754938161913	13.569674537909	-0.285695166358048	0.197869518313224	-1.44385637966631	0.148779378887823	0.467050418515864	-1.05143813333085	-0.930809409341802
CAPN10	-0.0239302314594608	0.112090099806928	0.83094398071	21.0606574793813	-0.0254370472915572	0.191298752933656	-0.132970272421896	0.894216890862668	0.970446874884079	-0.0188322814827796	-0.0405636912708151
SNED1	-0.034162324709383	0.152265551792101	0.822477062337887	403.978301293676	-0.0172300309224147	0.227858949361819	-0.0756170910586222	0.939723738696609	0.980343208336304	-0.0676721615714156	-0.0124905567727477
SNED1-AS1	0.0275775361275153	0.131615049007966	0.834033125331705	26.0754228000244	0.0504622564301992	0.236802953328402	0.213098087337692	0.831250456467277	0.9518520922359	0.227024859488878	0.219059448960981
MTERF4	0.0232464944472834	0.0457814791149225	0.61161414856091	73.900015833924	0.0191087405235966	0.0961120869498169	0.198817246925185	0.842405704218385	0.955799480281945	0.206351909081294	0.111810793731929
PPP1R7	0.174313802272097	0.0713574182602328	0.0145727355835295	35.5749389419763	0.251486457450771	0.135658293168162	1.85382295160554	0.0637644937533885	0.312102557247265	0.927427159205029	0.906688080217955
HDLBP	-0.0127792201076113	0.0380772966185441	0.737163029323624	94.1734024011209	-0.0102425684428149	0.0805625659340522	-0.127138061257873	0.898831127350141	0.970677657655773	0.0343937832127797	0.0114109398451393
SEPTIN2	-0.0218553804170429	0.0358898442922349	0.542552783995728	159.504878153075	0.00308738573799989	0.0781183379174392	0.0395219076635098	0.968474287370374	0.990366601724279	-0.0089285918233595	0.0570077291945662
FARP2	-0.00174610482681353	0.0506563149879386	0.972502653528783	64.100412933097	0.0196903182219725	0.101231358227909	0.194508090839228	0.845778061136477	0.957052597604351	0.0870571057760648	0.113800153593446
THAP4	-0.0115955657653993	0.0659267095286599	0.860383736250017	35.2603992566584	0.00597871709256745	0.1389104820985	0.0430400715788173	0.965669590933399	0.990017386957129	0.040043608202448	0.0668978927259124
ATG4B	-0.0409936900979334	0.0541640987860935	0.449144247688213	98.4430973440389	-0.0315124655022824	0.0982463252923828	-0.320749558912262	0.748400187328584	0.92105980269611	-0.100279669954023	-0.0613454254468269
ING5	-0.0641261443862906	0.0639171554235889	0.315730758644107	55.3513672356192	-0.0766736946334443	0.117276498676874	-0.65378567316116	0.513249897991377	0.800045122718926	-0.210695619653057	-0.215825105085825
D2HGDH	0.0462575978270208	0.0537968860619139	0.389868194226371	48.1881162199513	0.0547964716303803	0.103623538091165	0.528803326346298	0.596941890016738	0.850567765753233	0.316188625999618	0.233885178651949
LINC01237	-0.264927408726707	0.125593813488465	0.0349101940986302	47.5792486342629	-0.398624495559003	0.206916030596511	-1.92650368562466	0.0540415120928767	0.287250153291232	-1.16916124662602	-1.31709842167457
ENSG00000291147	-0.134699719188297	0.12379170560415	0.276543959462888	29.0128304324829	-0.204796946009023	0.203089098652207	-1.0084093502219	0.31325798601486	0.653790283524768	-0.547557769612704	-0.654086844360523
CHL1-AS2	-0.516622234409956	0.19677614012004	0.00865392743986262	90.6685037988757	-0.76844454621351	0.307381754359148	-2.4999679887169	0.0124204529032362	0.126135794789911	-2.37055228216937	-2.58211454387232
CHL1	0.0285505835592914	0.0775752600696416	0.712845476579108	467.593380204674	0.0756891035127915	0.136883980098628	0.552943474161517	0.580302117058354	0.842657145729228	0.231669414491234	0.305351060827936
LINC01266	0.00409167847001201	0.111766800718544	0.970796712715132	144.544780596404	0.0329934705239745	0.170397872103573	0.193626071245303	0.846468682605029	0.957315771993782	0.114922043011911	0.159305263736341
CNTN6	-0.0585477717887172	0.194375332602624	0.763254451699365	17.8878776813394	-0.0812565860206962	0.314724936573361	-0.258182865664843	0.796265780976888	0.938818088446046	-0.184068902900129	-0.231501463035845
TRNT1	0.0877597511303646	0.079004397272748	0.266645364248489	23.109383924334	0.121767577391828	0.165610515127354	0.735264770465749	0.462178259251983	0.766380944353746	0.514286917448528	0.462968291803076
ENSG00000223727	0.023154458019573	0.120821222666872	0.848022399373095	52.3421963358035	0.0917039995083511	0.191411034688469	0.479094633481314	0.631871307344409	0.869537487917474	0.205912600331523	0.360132032259443
SUMF1	0.146443440218178	0.0538341539378666	0.00652286086225273	239.107941194399	0.24931379080869	0.0995485085697262	2.50444526382899	0.0122643580356769	0.125526485281904	0.794396203808815	0.899256199968279
LRRN1	-0.157796613520638	0.119669521430511	0.187301804409051	72.1242777306748	-0.220839241410632	0.203445982437185	-1.08549325361496	0.277703250078898	0.622694014780024	-0.65780398434692	-0.708961538915831
ENSG00000287720	-0.290240913458264	0.182299448717373	0.111359820303137	25.5581530829549	-0.399880533404005	0.286618449030561	-1.39516676179267	0.162965557609595	0.489928100408593	-1.2899877975101	-1.32139485752549
SETMAR	-0.00848919747394464	0.135677105864779	0.950109617800383	13.616839873246	-0.0265228526289978	0.237792357347136	-0.111537868268319	0.911189838391905	0.97440992746576	0.0548709412964796	-0.0442778253611648
ITPR1	0.145637437835835	0.153636496905174	0.343162462328742	35.8009242092735	0.200646398691409	0.26134233129138	0.767753152349826	0.442633851610257	0.752729658149257	0.790548989094944	0.732783247664255
ENSG00000235978	0.187981286548798	0.110159536601748	0.0879250959661906	36.4090823653933	0.247018836944864	0.176830830732403	1.39692176936428	0.162437097447323	0.489126949078114	0.992664865398967	0.891406020854673
BHLHE40-AS1	0.185942681164445	0.120961303780388	0.124242387365299	16.9307907109378	0.221816526273131	0.242503625605754	0.914693649297212	0.360352479253539	0.693368331467405	0.982934183700907	0.805198338875414
BHLHE40	0.397929998714469	0.0767642261904854	2.17416101243507e-07	65.7265922966254	0.611409911042534	0.141987410428072	4.30608537192993	1.66168948083703e-05	0.00162645148635629	1.99479313734498	2.13785164407791
ARL8B	0.118936529305388	0.0583183518562477	0.0414065615056781	101.652919184785	0.181875358258074	0.113996316398792	1.59544943208359	0.110611769473557	0.41206773292994	0.663100075267405	0.66857453659905
ENSG00000233912	0.00615125222787529	0.115029473623725	0.95735309513184	20.7475066868617	0.00704805711813583	0.209445707818243	0.0336509981109382	0.97315545466159	0.991563426405384	0.124752811058176	0.0705557051405213
EDEM1	0.124377615752634	0.0795935018811553	0.118132486696543	20.8257081216059	0.154132976509656	0.152464142191782	1.01094574956369	0.312042395756071	0.652690759737979	0.689071497062008	0.573678221167252
ENSG00000226022	-0.043432888052442	0.31662831564905	0.890893971867329	12.0418382054205	0.122204692153062	0.498531361053965	0.245129397465998	0.806356241287885	0.942846891070026	-0.111922462166805	0.464463497969514
ENSG00000270207	0.0390788913816427	0.0988211153323493	0.692510207749738	170.830722566743	0.0683201498553775	0.152548848177563	0.447857526763195	0.65425602306848	0.879919619184763	0.281923187499391	0.280144625525526
LMCD1-AS1	0.0133604226316664	0.0586005787535264	0.819652997377922	785.23406973376	0.0192308936676758	0.0906435043791058	0.212159644526152	0.831982489041408	0.9518520922359	0.15916366028127	0.112228633966292
ENSG00000231401	0.0936682989144604	0.108002173097997	0.385787728545308	14.0513294587746	0.15056964703353	0.205256407449505	0.733568558977	0.463211729075706	0.767472288557756	0.542489628098708	0.561489403313746
LMCD1	-0.129507199580325	0.167095421830742	0.438310493781574	17.2022613647284	-0.255568372100316	0.295903746652677	-0.863687516604156	0.387759573073873	0.717282900053547	-0.522772808332845	-0.827756910217658
OXTR	0.238002394224689	0.282838410913711	0.400080018841777	13.0264156485422	0.496235733134937	0.445316599396512	1.11434366876831	0.265131779644703	0.608661488859214	1.2314258736423	1.74388384364057
RAD18	-0.0756484060950491	0.126182166668502	0.548827901951089	33.2584756304297	-0.0414744325654977	0.209741016203231	-0.197741163441826	0.843247581791759	0.956082922842599	-0.265693738460265	-0.0954215901152032
SRGAP3	-0.360720010137488	0.0609669131625417	3.28560788705659e-09	462.063524676679	-0.504195769751227	0.106143121161851	-4.75015021446761	2.03265601456233e-06	0.000353991566920165	-1.62639898400851	-1.67821827890721
THUMPD3-AS1	0.101979439131055	0.0788120668352271	0.195680214600064	87.7774180461938	0.16391308141695	0.144348390271981	1.13553799324056	0.256149972422296	0.598829353873152	0.582160405295875	0.607132303396207
THUMPD3	-0.0683117536402556	0.0859564238041177	0.426773251490577	18.420726694318	-0.111115766084894	0.16732570239226	-0.664068726419607	0.506646325080855	0.796176269078696	-0.23067439125613	-0.333638554061512
SETD5	-0.0444678078180325	0.0296177877529711	0.133255090083913	361.024433171045	-0.0534088116355247	0.0656020696045028	-0.814133028996067	0.415568746228117	0.734679986141739	-0.116862346510918	-0.136244638798704
MTMR14	-0.189430027381997	0.0743160765869838	0.0108039185907271	45.9644807900949	-0.280629876415501	0.129712114742784	-2.16348239308242	0.0305040965009947	0.20913905129258	-0.808796757970706	-0.913482946296904
OGG1	0.00688952399530003	0.0587210057657086	0.906601408237154	38.5446984044306	0.0230475020082456	0.116379853387254	0.198036870965587	0.843016216113246	0.956053092065968	0.128276733652815	0.125283824117259
CAMK1	-0.374788878171794	0.162309069502037	0.02093768898743	21.2931656608929	-0.555734929673206	0.261119510514381	-2.12827807687928	0.03331403467199	0.218675667287874	-1.69355257721717	-1.85451447515304
TADA3	-0.0710289154659169	0.0703794071357344	0.31286497983856	29.914591258222	-0.118147449837197	0.138657898889012	-0.852078754862486	0.394170382657234	0.721001312579748	-0.243643962047299	-0.357691315119537
ARPC4	-0.0413039057451486	0.101983723580062	0.685473923753003	13.5566602400098	0.0150143155668397	0.212373849836793	0.0706975721275384	0.943638453165763	0.98236918067167	-0.101760392875672	0.0978052968091433
TTLL3	0.00997011163155772	0.0493899608746961	0.840022151066164	118.63510670217	0.0164334573083761	0.0867431055373605	0.189449722909657	0.849740356750777	0.958629680238111	0.14298101039096	0.102659650107592
RPUSD3	-0.00109365776948794	0.125012635320901	0.99301989341964	12.697963179813	0.00912169403231231	0.216302547916138	0.0421709966904729	0.96636238327252	0.990049316156917	0.0901713694233598	0.0776488417170134
IL17RC	-0.0112197365686118	0.0677759705147292	0.868517779461533	29.8950045492565	-0.0220826795499336	0.134926703731968	-0.163664263182482	0.869995451980461	0.962008825824775	0.0418375180561379	-0.0290896533828638
CRELD1	0.014261148654144	0.102404088432154	0.88924195558944	82.6921398479477	0.0362451132434284	0.168213013490342	0.215471517282516	0.829399716431981	0.95150148608126	0.163463010361064	0.170427917731051
PRRT3-AS1	0.230707050462772	0.105910580596019	0.0293822812250643	12.2526966152798	0.281707081703051	0.183846328691622	1.53229647667089	0.125449290172254	0.434375441451312	1.19660370130331	1.01006153667159
EMC3	0.00738083215941031	0.0480003236615838	0.877794006614949	67.2791522093288	-0.00696060460156569	0.0958984632169905	-0.0725830672157473	0.942137901579088	0.981725037094019	0.130621848306837	0.0226373110608227
ENSG00000291224	-0.244532023205059	0.133043969881077	0.0660654992767554	11.9912817050431	-0.371216426978634	0.273075118603915	-1.35939308156841	0.17402206225106	0.503625046752748	-1.07180988763148	-1.22334566659516
BRK1	0.120298827170632	0.0878009448384238	0.170645902884555	16.4318609395955	0.182250599722306	0.181168170397532	1.00597472129016	0.314427730233036	0.655079309040312	0.669602602439354	0.669858097350098
VHL	-0.116149902859924	0.0949021540007391	0.220993306671529	28.2140941804073	-0.132477736338774	0.171952954813917	-0.770430124228676	0.441044789759546	0.752026119152537	-0.459015690976856	-0.406709867326547
IRAK2	0.0175424212534373	0.157155551401122	0.911121087682494	20.4407774809721	0.0229482763686224	0.259692951555749	0.0883669588687163	0.92958502153754	0.977575070450568	0.179125197596197	0.124944410303334
TATDN2	-0.0485328342606629	0.110346121216648	0.660064834204489	13.1824563079551	-0.0605568471624952	0.206400270097787	-0.293395193396816	0.769220098998902	0.929245039218707	-0.13626555161919	-0.160695395775392
SEC13	0.136759521145549	0.069435387085174	0.0488849209144222	31.5561388673479	0.214783559223477	0.131108579394192	1.6382113223705	0.101377618534351	0.395297057344763	0.748172871520592	0.781141188136961
ATP2B2	-0.373406106483192	0.11938591141484	0.00176165894889678	240.305126332052	-0.502750016134057	0.183577022505247	-2.7386325874181	0.0061695277966013	0.0857334647267069	-1.68695232428635	-1.67327289633207
SLC6A11	0.149781575763032	0.125130619734819	0.231305857194907	118.357181960234	0.205371984436993	0.204357617251207	1.00496368669507	0.314914335826295	0.655393768676054	0.810329809547949	0.748947709662492
SLC6A1	-0.0388559799119452	0.0737380887079465	0.598231191943165	273.947597078939	-0.0315888947595009	0.127522095717892	-0.24771310871006	0.804356388641312	0.942529428328547	-0.0900759407074479	-0.061606861359828
HRH1	0.170497061744746	0.088862638811726	0.0550275604712714	123.284449017269	0.26307526336924	0.141877154030604	1.8542468318225	0.063703854836253	0.311951866466187	0.909209073703641	0.946329052355456
ATG7	-0.0691316201613473	0.0213464827921463	0.00120139586037587	429.674254095332	-0.0887937150033634	0.0470341527372684	-1.88785616059383	0.0590452632820584	0.3009757344833	-0.234587782348329	-0.257283163247296
VGLL4	-0.0816174191254136	0.0294863727580512	0.00564065072634052	333.420314830803	-0.107062692104812	0.0675054531195488	-1.58598583014041	0.112742523953421	0.415030408680229	-0.294185062134697	-0.319774503369318
TAMM41	-0.0663336901763984	0.0465790115015852	0.154414295882614	65.2957128489237	-0.0688927913790835	0.0913492392598021	-0.754169295084645	0.450747572300148	0.758600723825202	-0.221232688564138	-0.189209544235062
TSEN2	0.026488273080458	0.0518414326126243	0.609387512649578	86.6373990343386	0.0540838867844588	0.0974189638456813	0.555167953440067	0.578779786392067	0.841788276659305	0.221825583514368	0.231447692320612
MKRN2	0.0992547085529434	0.0969238335965203	0.305812357068733	14.8549524417245	0.170526966591808	0.180844250507692	0.942949339628332	0.345706816110724	0.68111542766913	0.569154707296611	0.629755931730456
RAF1	-0.0328603471972952	0.0309116153766495	0.287762879185349	143.759216428959	-0.0012255856527948	0.0671857799842794	-0.0182417418251537	0.985446003007484	0.994668976776112	-0.0614575558191712	0.0422546666327151
CAND2	-0.205771513721538	0.114923282161032	0.0733716427642495	14.9252864486548	-0.353282973202087	0.207945525168537	-1.69892077704368	0.0893341116579943	0.370894504102519	-0.886798024554097	-1.16200202631965
RPL32	-0.10452519154735	0.126126499973345	0.407255513256434	55.3257883574581	-0.0969504906300422	0.211696892455717	-0.457968416566732	0.646975132227638	0.877687975297166	-0.403528559194173	-0.28518444294978
IQSEC1	-0.280395739344379	0.107383608856445	0.00902357751282677	130.167110215911	-0.383788427813939	0.170968972101858	-2.24478408623344	0.0247819968699606	0.190280578465164	-1.24299476183018	-1.26634978093887
NUP210	0.00428689922881047	0.0774724042694077	0.955871951786198	42.8048268564839	0.0144558492423186	0.138880408865956	0.104088469787492	0.917099140930019	0.975465715947428	0.11585387174115	0.0958949923165303
HDAC11	-0.097926585936636	0.0893902764226667	0.273299907981321	17.2049606872546	-0.185812687686702	0.160749548924989	-1.15591420896247	0.2477162500952	0.589013703091504	-0.372032060979409	-0.589148794616599
WNT7A	0.00949065549399665	0.228776097862766	0.9669096722068	13.9071951626422	0.0339993295565879	0.367218917170215	0.092585996981273	0.926232468749667	0.977003338176771	0.140692467890976	0.162745931408801
TMEM43	-0.00789730790546623	0.0673274854721887	0.906624751212126	29.8142894600352	-0.00821684678100709	0.141873092569779	-0.0579168793192108	0.953814837938061	0.98589169697851	0.0576961516267725	0.0183401762581918
XPC	0.0957909818327475	0.0537810480110963	0.0748913865298462	49.950816919228	0.173427746199821	0.10424363008385	1.66367715763851	0.0961769634686192	0.3833139848387	0.552621629113859	0.639678414204252
LSM3	-0.105697402963946	0.11149076312248	0.343110461530786	13.8955266095601	-0.170327218695758	0.271139408952993	-0.628190565707426	0.529879109856798	0.808748081161188	-0.409123764752481	-0.536178795021747
CCDC174	-0.0475582488725235	0.06619249045451	0.472458876665274	32.5099446425784	-0.0625785655896314	0.127937575287967	-0.489133590727954	0.624747121554539	0.866092785917343	-0.131613655635616	-0.167610938619392
C3orf20	-0.0611500958507736	0.118166914180012	0.604814741801307	16.1679869795325	-0.106518522906494	0.221369593068621	-0.48117955781522	0.630388888279747	0.869071752311789	-0.196490329487848	-0.317913103999929
FGD5-AS1	0.197220782502779	0.0722768028040097	0.00635869988793894	24.4922255650597	0.274695263930456	0.136305727161223	2.01528776267446	0.0438745063889128	0.255839649488459	1.03676687497314	0.986076729702503
NR2C2	-0.108020981956954	0.0466820802434316	0.020669310531071	72.0930483547523	-0.155314259179687	0.111952532590993	-1.3873224266137	0.165343467545381	0.493168050488727	-0.420214683943997	-0.484825073675052
MRPS25	-0.0255613264426604	0.0413518479374635	0.536481540144319	89.4771476398657	0.00919349089752269	0.087053346604809	0.1056075527947	0.915893732003353	0.975465715947428	-0.0266178324396428	0.0778944319489482
RBSN	-0.109791927527846	0.0784405756589986	0.161608315374945	44.9856535616137	-0.143206951927184	0.137790957916912	-1.03930587385522	0.29866250391297	0.641262207908472	-0.428667770444804	-0.443410502334986
CAPN7	0.0826267713528584	0.037768491518658	0.0286902222125768	107.802439672925	0.117033623007759	0.0786576612327187	1.48788587371675	0.136780993691552	0.44993185552471	0.489786151993453	0.446775203821509
METTL6	-0.140455574991418	0.0850560232188135	0.0986711805097236	50.3851604624631	-0.202894777137142	0.159068820452662	-1.27551569540633	0.202126772377522	0.540659358759487	-0.575031650114533	-0.647580235846967
COLQ	-0.141481650019633	0.0985081246975916	0.150933075870344	42.5244146320746	-0.195607866744381	0.165047613938282	-1.18516022181045	0.23595410416215	0.578233692614533	-0.579929316712747	-0.622654439877984
HACL1	-0.0653652768983191	0.0508617784852102	0.198738070423728	58.3547859892296	-0.0786540738315889	0.106577322049925	-0.738000095318068	0.460514391207638	0.76486295847608	-0.216610253328025	-0.222599241883665
BTD	-0.0868333098605391	0.0624244935092864	0.164221349287125	86.7621020296483	-0.111140686654459	0.11212155448521	-0.991251746060293	0.321562668805093	0.662052258669317	-0.319081578598803	-0.333723798012502
ANKRD28	0.0425138797265645	0.0853533345944636	0.618418649089315	173.785578234387	0.0680582785230566	0.134359880362523	0.50653720693577	0.612479576944192	0.858079042642018	0.298319091521583	0.279248861608072
ENSG00000287042	0.0522990492619547	0.158663812433899	0.74168575879532	110.77832513447	0.092822276376372	0.231985013210897	0.400121866027559	0.689066759729124	0.896953610534304	0.34502571303904	0.363957239315209
GALNT15	-0.0129445859155987	0.186192547953496	0.944573661582877	179.528514292002	0.0240267025917306	0.268332532260755	0.0895407738648044	0.928652150844152	0.977575070450568	0.0336044582881925	0.128633303202511
OXNAD1	-0.0314546960258271	0.0518690957999832	0.544232832595416	61.7160291747791	-0.074714689809626	0.10960407911581	-0.681678003340379	0.495442579433284	0.787433453243774	-0.0547480944231389	-0.209124082030943
RFTN1	0.459925416860568	0.130115165847023	0.000408151221794566	80.7967418210941	0.682129548206823	0.188528875348798	3.61817014473147	0.000296693329428691	0.0120172298160071	2.29070998586699	2.37975708162915
TBC1D5	-0.0274396441328633	0.0293297411543873	0.349501331746086	501.927609251328	-0.0260403316246544	0.0608342847099092	-0.428053551526558	0.668612132560818	0.886608166712856	-0.0355834280921812	-0.0426273014138743
SATB1	-0.279347577414504	0.0979885177288624	0.00436067154918453	23.2061361503536	-0.466917246826112	0.19333051978298	-2.41512435465566	0.0157298383160995	0.145302139358039	-1.23799166991944	-1.55070238995384
RAB5A	0.111756900222701	0.0440611696968732	0.0111997640189654	70.2312707115125	0.160038629982563	0.0817575962686386	1.95747719217073	0.050291390753092	0.277040080848609	0.628830232830034	0.593879253648099
KAT2B	-0.148041743145819	0.0471830951855995	0.0017033637387382	351.642307441573	-0.208329757684753	0.0854196586398037	-2.43889709935782	0.0147321626033223	0.140594611145862	-0.611241986938425	-0.666171272229096
SGO1-AS1	-0.297447787154502	0.148456081786769	0.0451120725256541	133.31466830084	-0.360421515271573	0.237748446552312	-1.5159784238265	0.129524808246498	0.439744719355394	-1.3243876840769	-1.18642030972777
UBE2E2	-0.269455108062284	0.037624033261812	7.96352414084086e-13	239.562115465888	-0.369819160681012	0.075883222466157	-4.87352999335191	1.09621615800205e-06	0.000229109177022429	-1.19077288436483	-1.21856614101139
UBE2E1	0.0357872353025987	0.0313026657520218	0.252928672962236	168.102874064396	0.0463947383609556	0.0678950865789935	0.683329835760309	0.494398445243208	0.787330654189504	0.266211437785347	0.205145990440229
NKIRAS1	-0.0302919080058983	0.0900282547835317	0.736515623823969	17.345776644669	-0.0366003751458657	0.159193940859123	-0.229910604312854	0.818161235989762	0.946425080790071	-0.0491978686702358	-0.0787492620317477
RPL15	-0.118145494032295	0.123794510950945	0.339897503744485	21.4008570989481	-0.086568723459057	0.223696258430923	-0.386992272764318	0.698761928570624	0.902193896642013	-0.468541057017211	-0.249672299070732
NR1D2	-0.185170818466715	0.0617980795748565	0.00273201556479343	105.263967251191	-0.241782709964745	0.11290181342286	-2.14153079241674	0.0322312580496181	0.214418041015767	-0.788466680085968	-0.780601314338514
ENSG00000289130	-0.055887599625482	0.11243068467845	0.619129157496752	15.7999623932818	-0.143404673010411	0.231714519704768	-0.618885140185113	0.535992028454469	0.812262505710683	-0.171371355458551	-0.444086832235268
RARB	-0.247092029520039	0.104298658319564	0.0178323199539025	83.1677413291144	-0.31185218718432	0.181610766212283	-1.71714592525753	0.0859525128125774	0.363267033493903	-1.08402932293136	-1.02028279780556
TOP2B	-0.179782611849804	0.0451727958914955	6.89481061190834e-05	93.1518286079207	-0.258852219716097	0.100233230132634	-2.58249903124511	0.00980876375749979	0.110454290157191	-0.762747664569302	-0.838989725121693
NGLY1	0.0125811914355579	0.0733981747574626	0.863901281945654	55.6269202029559	0.0378232087658781	0.124458838641226	0.303901347456006	0.761203051193389	0.927322439376419	0.155444229931125	0.175825992483174
LRRC3B	0.086246224281846	0.0968009022571285	0.372947900649341	527.62258900898	0.114326170355924	0.157321651203544	0.726703346178387	0.46740770315143	0.770982290134554	0.507062543316368	0.437514020582263
SLC4A7	-0.138268066805012	0.193686384218871	0.475303841284097	17.2858773297044	-0.19682146170365	0.334823381253165	-0.587836670685881	0.5566419274398	0.828203629676171	-0.564590224796423	-0.626805694485667
CMC1	-0.039990477954464	0.0530595853482475	0.451035398429715	64.030079312287	-0.0447763045420471	0.110746316914272	-0.40431416402505	0.685981711164557	0.895280239998703	-0.0954911325947807	-0.106716059618346
AZI2	-0.0396481654098476	0.0962859745427109	0.68050428425332	35.0570295408763	-0.0676021204008694	0.175613167038416	-0.384949041925092	0.70027517020107	0.902193896642013	-0.0938572045974935	-0.184794641384326
ZCWPW2	-0.181677976719287	0.0718234494616866	0.0114222630222801	93.0701862752183	-0.242650418046671	0.136158390574656	-1.78211872968361	0.0747298720992207	0.338797034029005	-0.771794629905598	-0.783569419261583
RBMS3	0.186431909017842	0.073712112811348	0.0114326249463358	1526.81589842546	0.256799862646313	0.130726288941161	1.96440872548517	0.0494827117752876	0.274638512665026	0.98526936860514	0.92486325277616
RBMS3-AS3	0.0217759276999425	0.123810380508819	0.860387215660772	22.3407542988251	-0.109913832447434	0.240704252552014	-0.456634360556975	0.647933877594927	0.877898111754395	0.199332592324871	-0.329527188475712
STT3B	0.0715480088147219	0.0665322007020213	0.282200523611337	60.9343553752175	0.120205404883348	0.116872733700851	1.02851538658304	0.303707456845164	0.645868052632822	0.436904945706833	0.457624683728328
CMTM6	0.187169177042382	0.0966168055880778	0.0527169782151046	24.137081372715	0.300203728170632	0.187588614329237	1.60033021856937	0.109525346510814	0.409495481587837	0.988788500129085	1.07333164857242
DYNC1LI1	0.128154663966479	0.0642807699597504	0.0461880936868355	40.0334956161223	0.214690818353344	0.124577686610624	1.72334889332449	0.0848254509647806	0.360272412891198	0.70710012300857	0.780823956294884
CNOT10	-0.039138148041785	0.0480780498401635	0.415613786995639	60.8840782154159	-0.0212227253874651	0.0914993599696676	-0.231943976378639	0.816581527533546	0.945934703771817	-0.0914227870750095	-0.0261480717191644
GLB1	-0.0920077502407031	0.0431822969018046	0.0331153346247318	90.1391944404043	-0.110536928581118	0.0900220489996169	-1.22788727661141	0.219489286412136	0.560660729163242	-0.343780244015572	-0.331658567381197
CRTAP	-0.0804912945004095	0.0644660191677618	0.211816958477858	44.3371664849942	-0.104442311546055	0.130404354482763	-0.800911226931921	0.42318304013613	0.739897866403762	-0.288809838286881	-0.310811161205323
FBXL2	0.0688799361893998	0.0792850381731633	0.384976577499897	77.4620477502881	0.156760539541136	0.160836050413471	0.974660464107031	0.329728710356654	0.66867165209141	0.424169687739018	0.582666131884992
UBP1	0.0797380437929674	0.0551828228131505	0.148463663875302	50.6324301222133	0.150649361896682	0.12064420127782	1.24870785583608	0.211771946503965	0.551473100915481	0.475997662757891	0.5617620780562
CLASP2	-0.25921356196761	0.033581532835219	1.17308638809232e-14	435.39096249961	-0.362821754907617	0.059841216896607	-6.06307447815603	1.33543786025887e-09	2.02750298287895e-06	-1.14188788390904	-1.1946306321031
PDCD6IP	0.0387491001997686	0.0337683348241526	0.251175816117527	123.066579434933	0.0845731282384468	0.0727155811457041	1.16306748713158	0.244802122175453	0.585664417750339	0.280349026535099	0.335739987788677
TRANK1	-0.0368484265620997	0.168187314946413	0.826578700394664	28.6058068058845	-0.029681288402138	0.260095147905597	-0.114117040018413	0.909145014484772	0.973629294083594	-0.0804934767400928	-0.0550816532414466
EPM2AIP1	0.0488860495952387	0.0526254225600888	0.352918314887527	55.4097111225676	0.118057468222973	0.100944954821881	1.16952321620518	0.242192893073961	0.582387113759687	0.328734765488671	0.450277395499835
MLH1	0.0457324765262061	0.055581075570341	0.410617975575891	41.982539154157	0.0408973291083033	0.110221160297024	0.37104789133133	0.710601861575495	0.907132843081349	0.313682114307694	0.186341408799465
LRRFIP2	0.0181313601438024	0.0314713429877553	0.564532140607455	221.627642250122	0.026000863249247	0.0658916611873744	0.394600208595576	0.693137959561945	0.899076669373433	0.181936323734554	0.135386168697897
ENSG00000290046	-0.211370681560102	0.0746075765605934	0.004609904648493	59.3660445544493	-0.290012588325316	0.127083552530612	-2.28206233261741	0.0224856604484894	0.178552546874403	-0.913524001258196	-0.945577695661754
GOLGA4	0.0390789926198075	0.0368686249991074	0.289166192452157	306.556736285869	0.0600711430094341	0.0722689975261859	0.831215944121378	0.405851649236205	0.728380830445215	0.28192367072992	0.251927857306037
ITGA9	0.00673069371980987	0.26632427308445	0.979837568227374	23.7850552524734	0.0020247677160184	0.399027787237579	0.00507425242245815	0.995951349708645	0.998094092923821	0.127518604165533	0.053372910240955
ITGA9-AS1	-0.345719326858098	0.0623069182265362	2.87882643236908e-08	179.456229564969	-0.52834386190423	0.106387835683803	-4.96620556766028	6.82755823439825e-07	0.000174019472071858	-1.55479764548293	-1.76081987349302
CTDSPL	-0.324750010878271	0.0482634407632488	1.7119053073544e-11	543.203470182747	-0.471206840534555	0.0827232394974734	-5.69618457155498	1.22518240779939e-08	9.14511154393116e-06	-1.45470679867568	-1.56537548620499
PLCD1	0.0971372404177313	0.071161650580654	0.172246039134336	58.3240131018845	0.132923669752057	0.131631117247257	1.00981950569007	0.312581773144856	0.653165272818185	0.559047597510835	0.501129112644022
DLEC1	0.00194185653541855	0.191596981107517	0.991913490416716	16.7924675120194	-0.0100692691798284	0.334622967387215	-0.0300913869076313	0.975994169874036	0.992324287418029	0.104660501904644	0.0120037318293895
ACAA1	0.103772215513643	0.0548181854109513	0.0583544962091836	43.4761237695394	0.161279547074344	0.107341433136204	1.50249109185732	0.132970326836799	0.445343517007003	0.590717694739265	0.598123967055703
XYLB	0.0142041988973368	0.072796376996235	0.84529717955979	29.5364258598778	0.00807326391858177	0.136526986447196	0.0591330998264159	0.952846094910796	0.985588362395289	0.163191177489178	0.0740625542928472
ACVR2B	-0.0581370545731934	0.0703550454073222	0.408612326207253	29.7088322239687	-0.092953034570489	0.137673430436316	-0.675170468810875	0.499567466480493	0.789989843707705	-0.182108465376099	-0.27151064036887
EXOG	0.0954516400016412	0.0541946490800524	0.078191995885591	46.8803948556661	0.152123735997431	0.0978649317589138	1.55442540308699	0.120082977666868	0.426156071751737	0.551001880941567	0.566805360604826
SCN11A	-0.27998298549196	0.0838586406225013	0.000841564495352855	50.4899885280757	-0.451647861380535	0.181365361407677	-2.49026527378241	0.0127647781374125	0.127770049363947	-1.24102460302045	-1.49847153137676
WDR48	-0.137091669218605	0.079642704113681	0.085190290610918	68.3145534983616	-0.207876071816232	0.142022655687461	-1.46368247241968	0.143280726747591	0.458921479844931	-0.558975037790862	-0.664619382500358
GORASP1	0.164706516954297	0.0895598709256625	0.0659054735849138	34.6740071585956	0.213582060054212	0.162038417459201	1.31809519867712	0.187471781581929	0.520677109276154	0.881569615549213	0.777031308704415
TTC21A	-0.017852962007442	0.0543907608748388	0.742733838773591	54.9612628865194	-0.010478583759941	0.103273569012704	-0.101464332646934	0.919181869825448	0.975707731006186	0.0101757722998803	0.0106036196884259
CSRNP1	0.52053521095764	0.090760239831857	9.73525048581586e-09	14.0115772818608	0.891932634080169	0.233506904584665	3.81972702548833	0.000133599445057799	0.00708687411601014	2.58001296655674	3.09741499565222
SLC25A38	0.166887425845108	0.0979406295589996	0.088387586145885	14.2563571549773	0.252496328594662	0.17006206161073	1.48473049311036	0.137615230699813	0.451351633834531	0.891979541075672	0.910142471823018
RPSA	-0.0363556163955084	0.133819055078482	0.785870060318232	15.0627183938763	-0.00277162345480057	0.243200901628009	-0.0113964357707848	0.990907156678587	0.997039655310264	-0.0781411927201087	0.0369662493562501
MYRIP	0.0347619719344851	0.149307580112508	0.815900239810272	86.8958694546846	0.0991790795828433	0.230854799297837	0.429616710956429	0.66747447903773	0.885728038850067	0.261317645407299	0.385701486355337
EIF1B-AS1	0.0163244075062751	0.0606584477178713	0.787837263403635	132.327665828476	0.0508569642006717	0.102754779648936	0.494935266022911	0.620645815942966	0.863674629615087	0.173311368118228	0.220409596667469
EIF1B	0.212860486818977	0.150110503361307	0.156183387650864	12.2890904413951	0.349024875934522	0.279846525608197	1.24720103340922	0.212323794098686	0.552348431250004	1.11141839199588	1.24033054145618
ENTPD3-AS1	-0.132860952368003	0.074394271493826	0.0741149657642453	111.860677957995	-0.184690712039941	0.117836494901644	-1.56734729927345	0.117033535154572	0.420580404633761	-0.538780958375689	-0.585310935421691
RPL14	0.238829075732664	0.118641783967084	0.0441118233185248	25.3529170181346	0.368512632482755	0.200289361518558	1.83990117941741	0.0657827468453672	0.31676612889893	1.23537179406492	1.30699087037926
ZNF621	0.161366545720424	0.0689713840179117	0.0193035818277255	72.698108838497	0.256329448917345	0.118382871015518	2.16525791880604	0.0303679390579321	0.208918626054331	0.865627247689821	0.923254143291169
CTNNB1	0.18002542554195	0.0549469414012078	0.00105158059687088	127.775731021298	0.252359215102162	0.101287832901504	2.49150572060876	0.0127202918658001	0.127623183674426	0.954689908751723	0.909673457830194
ULK4	0.0687190825466407	0.0478189418256529	0.150698604671523	194.611231048914	0.11512411751312	0.096113836937966	1.19778921725312	0.230999086025795	0.574421535621643	0.423401900304688	0.440243499464569
TRAK1	-0.0290077139752833	0.0433725089641514	0.503620419331953	533.608466334803	-0.0258741879946029	0.0775262884203175	-0.333747281365039	0.738570267838099	0.918099725463441	-0.0430681471231561	-0.0420589861744931
SEC22C	-0.140150995159263	0.0651554639988182	0.0314742710469173	41.0875310383819	-0.228856575919274	0.124382293769626	-1.8399449711319	0.065776316714963	0.31676612889893	-0.573577828094296	-0.7363858426888
NKTR	-0.101440960538687	0.036377305318035	0.00529399649971297	309.17024660933	-0.131713884007685	0.0692878000029709	-1.9009679049131	0.0573062166371291	0.297543418680256	-0.388806891892137	-0.404097014096724
ZBTB47-AS1	-0.317320329046663	0.134530832168758	0.0183381728912336	89.9832855255759	-0.42541576258786	0.188244724627965	-2.25990801829175	0.023826960170761	0.184925795792704	-1.419243403172	-1.40874132926065
ZBTB47	-0.00701138304961518	0.0704439764070729	0.920716409287006	37.6081078686263	0.0434103831444148	0.134763664577418	0.322122311533587	0.747360036236511	0.920871639980137	0.0619248527019544	0.194937627057531
HHATL	-0.0319219116871214	0.085371584650708	0.708465851471455	111.31394761311	-0.0419363219131525	0.144354401498337	-0.29050947860177	0.771426500434178	0.930233894476939	-0.0569782106188961	-0.0970015408788805
CCDC13	-0.135980043528262	0.115453383926007	0.238879636950302	11.917128565422	-0.160445138018122	0.203261559595403	-0.789353079536989	0.429905671300102	0.743670628221497	-0.553669020332485	-0.502375891809919
ZNF662	-0.0525341827453681	0.0982799604597275	0.59297070851262	14.2522887054173	-0.0419544780716884	0.185762651712707	-0.225849909467127	0.821318157646318	0.94809510091272	-0.155364808771419	-0.0970636463088711
GASK1A	0.156806425101882	0.0865660300201246	0.0700776724338993	263.827702271434	0.259390322883951	0.137458930805879	1.88703870576634	0.0591551198356542	0.301092823702299	0.843860856516541	0.933724248708437
POMGNT2	0.0920382242104661	0.0887554918662918	0.299742267756029	16.6274015739142	0.159569020513963	0.166841048933978	0.956413433825316	0.338863400322509	0.676526353689595	0.534708947143791	0.592272895237127
SNRK	-0.0999066023949057	0.0655190736151998	0.127297113277037	67.6838969961165	-0.140770669115307	0.114214926527467	-1.2325067606768	0.217759842746576	0.55965516610281	-0.381483085714367	-0.435076889731227
ABHD5	0.205353095441972	0.0841126210931912	0.0146301784083192	18.3744102111436	0.268701355817897	0.151667754133893	1.77164458821409	0.0764535732248304	0.342338158253159	1.07558407289072	0.965573811096713
ZNF445	-0.0863339277720618	0.066003186289992	0.190864264532888	32.1026186596997	-0.144285509264897	0.140219402294628	-1.02899817645582	0.303480531768754	0.645868052632822	-0.316697925447496	-0.447099843728205
ZNF852	-0.176595383859298	0.113627759255847	0.120146958112445	12.0440946449994	-0.287278643485668	0.199882849976759	-1.43723507804232	0.150651208928135	0.47036453701207	-0.74753437154418	-0.936225892553099
ZKSCAN7-AS1	-0.0942480413209754	0.0531624525395142	0.0762567229760503	82.9990107793636	-0.126872665815371	0.092633862835351	-1.36961432819526	0.170807324527829	0.499562424101823	-0.354473612913962	-0.387537016731748
ZNF197	0.0194006798367678	0.0610851681148803	0.750787996049444	70.5040378589105	0.0441072798223983	0.106178662714303	0.415406247308637	0.677844534081563	0.891003192597778	0.187995047016717	0.197321450031961
ZNF35	0.160572802554107	0.0919083916061508	0.0806206508852808	15.5239941506094	0.274638980513596	0.179939392690293	1.52628602557472	0.126938647346817	0.436495184196854	0.861838548728895	0.985884205177091
ZDHHC3	0.114474090998871	0.0852631887250434	0.179402541802583	40.8577230436707	0.166819697899758	0.140570018989506	1.18673739321478	0.235331220555799	0.577808272455215	0.641799941807924	0.617074751636344
EXOSC7	0.27123143286817	0.0749101435882187	0.000293742213699643	35.3240438854786	0.382461721831953	0.138983194183756	2.75185589220437	0.00592585913308127	0.0839246173276471	1.39003489167687	1.35470548965283
LARS2	0.0969872915572658	0.0440696348376066	0.0277520511708997	73.2685379369453	0.187583302808305	0.0869492033397305	2.15738955163711	0.0309753246418672	0.210841815306755	0.558331860839395	0.688099280776315
SACM1L	0.182195578413344	0.0632595581323377	0.00397514670013937	55.887756178948	0.255454459714408	0.122013039631748	2.09366523844832	0.0362898115936724	0.230534061491718	0.965048493591018	0.920261132375442
LZTFL1	-0.158135397245528	0.108311562270454	0.144288763783087	13.2856367008806	-0.163035644184701	0.238538477537207	-0.683477340293124	0.494305263918675	0.787302241723846	-0.659421068563752	-0.511237044847931
FYCO1	0.162277584489312	0.0649089061493133	0.0124164581485405	31.4753418783815	0.267093869897294	0.131022758226987	2.03853035542553	0.0414969221806666	0.249201641482043	0.869975822623788	0.960075202781209
PTH1R	0.0243483038118249	0.086668661224091	0.778759870404948	57.7591219383266	0.0389045493475177	0.140638923076213	0.276627184683681	0.782066388599631	0.933799364085264	0.211611071202901	0.179524854313245
CCDC12	0.076776810292055	0.0652328206956514	0.239209087823606	31.5270288164062	0.132848203790522	0.129166360250741	1.02850466276694	0.303712498625616	0.645868052632822	0.461863087792	0.500870971805389
SETD2	-0.0423365034546477	0.034603082638375	0.221144920222641	249.961973142592	-0.0403522600765818	0.0686844348505393	-0.587502250901392	0.556866439177674	0.828203629676171	-0.106689193569716	-0.0915830575968798
KIF9-AS1	-0.083927918260751	0.0426424443163365	0.0490475674214499	191.163577516323	-0.113503628895249	0.0758376200180152	-1.49666654713434	0.13448004491742	0.447048664749677	-0.30521354848236	-0.341806539943697
KIF9	-0.0531933123438718	0.106198229537214	0.616450653806313	13.4216476913854	-0.145791310710008	0.204334086523679	-0.713494812296591	0.475539622129619	0.77658838119308	-0.15851096955861	-0.452250627471603
KLHL18	-0.0100155055229214	0.0598828960003591	0.867172146271098	38.5331253379683	0.00534506317379916	0.11528139623245	0.0463653577115039	0.963019047345302	0.988802879616497	0.0475855598726041	0.0647303995850808
PTPN23	0.00675948948649324	0.0748302393844317	0.928024195614243	22.3806449672275	-0.00837686523103609	0.150676272446603	-0.0555951185612498	0.955664353316151	0.986152258145101	0.127656052267063	0.0177928129695396
ELP6	0.0654968383174698	0.093591003908343	0.484039843319492	18.4691316424467	0.113552808311333	0.170380524674846	0.666465891732859	0.50511335798245	0.794944968511536	0.408021467589202	0.434868638178113
CSPG5	-0.0842211439045329	0.0946457197223134	0.373542745347067	58.6260841384792	-0.0752338567395043	0.15079508481856	-0.498914515881121	0.617839607396389	0.861315888112629	-0.3066131746323	-0.210899957988035
SMARCC1	0.0670502037536171	0.0434978274553723	0.123204632490358	129.1780523278	0.115590084657876	0.0866988858069598	1.33323610311723	0.182454334989123	0.514158016061881	0.415435999472582	0.441837398847493
DHX30	-0.0313910588509227	0.0563691597171471	0.577606981474129	57.5857317196696	-0.0350110703267744	0.109383094382472	-0.320077526828356	0.748909561213328	0.921260142987555	-0.0544443411328204	-0.0733128444668297
MAP4	-0.0364032028180525	0.0200422190300817	0.0693203845644197	464.577519208949	-0.0518536354098221	0.0716272350723968	-0.723937415110487	0.469104158492449	0.771803878972958	-0.078368332476768	-0.130924962391514
ZNF589	-0.145099852309726	0.0943061601796299	0.123900957315105	34.6094141087686	-0.253537969304204	0.164646665489394	-1.53989130937204	0.123586849533084	0.4309251176579	-0.597199738479666	-0.820811661394369
PLXNB1	-0.0351711570598945	0.038588395122494	0.362061535666599	172.442387865913	-0.031346498063082	0.070600636933388	-0.443997383375699	0.657044475707098	0.881061821011058	-0.0724875253317973	-0.0607777128904719
TMA7	-0.139918378452915	0.0854509968461627	0.101544679358471	51.0949310542207	-0.150086137539431	0.158548140444476	-0.946628179420315	0.34382827942464	0.679879475363887	-0.572467500836012	-0.466941624273026
SHISA5	0.114387988078087	0.0791409293844879	0.148353761947928	55.2006294480549	0.155313722125722	0.134354402388956	1.15600024535176	0.247681056629563	0.589013703091504	0.641388954903906	0.577717110453797
PFKFB4	-0.102553466185466	0.133444994507333	0.442185794166031	35.9516613311506	-0.119781859828168	0.2211035915735	-0.541745427904322	0.587993890207721	0.846471839512153	-0.394117109563094	-0.363282020613195
COL7A1	-0.199640556636849	0.129968645820791	0.124521932297009	13.2130595837844	-0.297022350604413	0.225864008266342	-1.3150494976347	0.188493267815909	0.522262355633094	-0.857533708687245	-0.969555471556105
UQCRC1	-0.171992864848587	0.0748392443906294	0.0215524510182531	25.0641686601197	-0.219555807208795	0.142562588783205	-1.54006607962678	0.123544246998846	0.4309251176579	-0.725565604147488	-0.704571390371341
NCKIPSD	-0.242188215790124	0.127075656068508	0.0566685701323083	13.0032845709955	-0.34803475561969	0.231194283280563	-1.50537786091076	0.132226957647028	0.443826961418798	-1.06062241403245	-1.14404983621318
IP6K2	-0.00239543717352426	0.0851299051204229	0.977551600172024	39.0147698233038	0.0260847196172147	0.150077508010611	0.17380832053375	0.862016105087253	0.960001574021639	0.0839577092814847	0.135673009979867
PRKAR2A	-0.000100189443394898	0.0533733907752112	0.998502258111533	98.4958105373006	0.0158794522246456	0.0980326150264913	0.161981318363837	0.871320565365046	0.96281060675317	0.0949133975434232	0.100764605851722
SLC25A20	-0.153421155436577	0.0986775351435962	0.120000170418733	21.961693753724	-0.231488612718489	0.173940984414524	-1.33084570894931	0.183239784280044	0.515479936083382	-0.636919025332302	-0.745389056493275
ARIH2	-0.0359731673597423	0.051751488747657	0.48698406749186	108.627048467046	-0.0431327273096074	0.0891955395025695	-0.483574936035505	0.628687566104503	0.868049680782717	-0.0763156850169832	-0.101093996419139
P4HTM	0.0101807588727304	0.0595231533140563	0.864193387119726	39.5011189458859	0.0508007834077865	0.119371258907142	0.425569637724138	0.670421468386514	0.887272586707076	0.143986472885152	0.220217423180304
WDR6	0.0943126717390014	0.0653403145408603	0.148905834630246	100.246935811159	0.160654400347593	0.120125837670257	1.33738422527039	0.181097250921401	0.513002513453141	0.545565351776578	0.595985573838031
DALRD3	0.00669280652392434	0.109127148759475	0.951096118324754	12.9711013186196	-0.00808145055336225	0.204094711068726	-0.0395965701954959	0.968414761883784	0.990366601724279	0.12733776080741	0.0188033161300088
QRICH1	-0.0308263536656357	0.0552472095562714	0.576864027638364	44.1657038426715	-0.0481410984456526	0.107856651485165	-0.446343343528278	0.655349251679005	0.880370186405143	-0.0517488874400918	-0.118225761508226
QARS1	0.0282578187442602	0.112030367914415	0.800860537855822	19.9633860245413	0.0530761993565443	0.199372090493895	0.266216797070549	0.790072247469873	0.936720556621304	0.230271987971455	0.228000770391442
LAMB2	0.0149494865967748	0.0770339706295009	0.846126113914259	31.0668533996348	0.0450066115538509	0.148703431120832	0.302660209079372	0.762148824831244	0.927501481249155	0.16674858856656	0.200397727636375
C3orf62	-0.0324526642228597	0.103171127758112	0.753101978593055	13.9389357281418	-0.0734957076016858	0.183000270166392	-0.401615295621476	0.687967171276626	0.89644279682513	-0.0595116013502984	-0.20495439965978
USP4	-0.0630691153867905	0.0443560015246686	0.155059755193714	78.6407110301742	-0.0619869140600644	0.0878693922812853	-0.705443755222904	0.480534122444316	0.780482971954842	-0.205650203400015	-0.16558711994785
RHOA	0.00140384526170501	0.0608450363559984	0.981592465783298	44.5109386401104	0.0397492110558457	0.123230223450954	0.322560569499137	0.747028059685315	0.920866502613198	0.102092463727831	0.182414126208987
TCTA	0.0582884839111263	0.119531301705136	0.625803435507248	18.2572685363706	0.0890786786950172	0.208951160656598	0.426313395030211	0.669879498564523	0.887272586707076	0.37361451328932	0.351151791331643
AMT	0.0610303089647765	0.0872398815488072	0.48419656329084	17.8410851251409	0.0804628359205185	0.161850419823744	0.497143201779415	0.619088071249917	0.862267107677256	0.386701806727083	0.321680214555932
DAG1	-0.0185018019749789	0.0507354938546632	0.715356439243058	63.0433468923605	-0.0194612622633533	0.102642270715925	-0.189602803285741	0.849620390355819	0.958629680238111	0.00707872603210314	-0.020122764960608
BSN	0.0980049207360092	0.204929411637114	0.632481205248761	14.489974717379	0.156886845397657	0.352000187402633	0.445701028045768	0.655813221879572	0.880540687221062	0.563189213665504	0.583098176995969
MST1	-0.107351461191683	0.143876352638583	0.45558469788512	13.1898773816337	-0.198862479103912	0.24830365891396	-0.800884207561438	0.423198683457942	0.739897866403762	-0.417018923986188	-0.633787251901087
IP6K1	0.0394398054959591	0.0690135494494396	0.5676748807883	57.980043460452	0.0579756302471107	0.128846904466314	0.44995749402942	0.652741089965876	0.879848445110914	0.283645904604774	0.244759891632141
UBA7	-0.113110275847754	0.117841677837353	0.337130964086024	14.5489559586861	-0.1747807161818	0.2069682932406	-0.84448063732457	0.398400878791633	0.722767655701818	-0.444506927700122	-0.551412544814491
RBM6	-0.036439512116016	0.0323361656127269	0.259786239897334	432.850971920897	-0.0359270678603399	0.0652518152725499	-0.55059108639777	0.581914020597691	0.842887639452849	-0.0785416442044197	-0.0764461295491365
RBM5	-0.0415876836878842	0.0555008052954296	0.453666307510654	138.286200639761	-0.0451755349746795	0.102965394366496	-0.438744835122772	0.660846436128459	0.882648933734968	-0.103114923210422	-0.108081677661116
SLC38A3	0.158587621559205	0.117944699154497	0.178756692293281	20.0510838283505	0.263563306799037	0.210195582214656	1.25389555775668	0.209879969889569	0.548915827052768	0.852362872601141	0.947998466455454
GNAI2	-0.0317315945929946	0.0558244057167748	0.56975120075903	58.6261134013104	-0.0544297810346576	0.108000539667151	-0.503976935693151	0.614277584785064	0.859215735645016	-0.0560697880870705	-0.139736993385449
SEMA3B	0.00864402877352266	0.0895859542870448	0.923132479118588	115.41104564104	0.0105377365462031	0.156486035452939	0.067339788599681	0.946311202037209	0.983440900590361	0.13665134487755	0.0824925937164493
HEMK1	-0.137815122122125	0.0818240438990781	0.09212633766508	19.8581499414828	-0.234714952209428	0.154463230527695	-1.5195522676016	0.128623542191981	0.43871010885459	-0.562428226908145	-0.756425157603797
MAPKAPK3	0.033719083362682	0.153294553178741	0.825900206628413	11.9950142056076	0.065297716031305	0.260089423883116	0.251058713024216	0.801768715986387	0.940874012583688	0.256339724316416	0.269806009463577
DOCK3	-0.172520198616817	0.0376364321515634	4.5646628373651e-06	525.637102814228	-0.259043403614406	0.0741476188951686	-3.49361729310076	0.000476523601264897	0.0168494450421125	-0.728082676400248	-0.839643693756539
DCAF1	0.017162874995861	0.0725020746699424	0.812872050446399	24.861222486823	0.010426451711924	0.143117644293163	0.0728523150546439	0.941923640128149	0.981725037094019	0.177313545448845	0.0821119299063881
RAD54L2	0.0188431502557606	0.0429949486181381	0.661194715429509	80.9869974568283	0.0353878151639421	0.0929763506949332	0.380610928472057	0.703491970871273	0.903658117473709	0.185333843955216	0.167495421534158
[truncated: 8,304 more rows]
