# Supplementary material for: Integrative analysis reveals generalizable human neurodegenerative disease-associated glial states
Source: bioRxiv. 2025 Sep 25:2025.09.25.678630. Preprint. [Version 1] doi: 10.1101/2025.09.25.678630 (PMC12485690; doi:10.1101/2025.09.25.678630)
Supplement: Supplement 7 [file media-7.zip › astrocytes_diffexp/Mathys_2024_CR_MTG.csv]

gene	nebula_logFC	nebula_SE	nebula_pval	DESeq_basemean	DESeq_logFC	DESeq_lfcSE	DESeq_stat	DESeq_pval	DESeq_padj	nebula_zscore	DESeq_zscore
ENSG00000291215	0.116446430734393	0.120526959558141	0.333971997522337	12.776744636936	0.165747607586726	0.226552407025664	0.731608239183043	0.464407717900961	0.756373043808949	0.715851232198282	0.684924681769959
LINC01409	-0.36428224667087	0.153007696747129	0.0172746217140081	19.234612987828	-0.541270156186883	0.262638167136034	-2.06089679230259	0.0393128873906928	0.228839299747666	-1.15304327179426	-1.36676909914287
LINC00115	-0.0418250920212745	0.133796160855889	0.754582237568912	9.27774099733259	0.00753466067759933	0.243891355488682	0.0308935126564951	0.97535446360556	0.991265917505094	0.100550350600908	0.225806770077308
LINC01128	-0.102167523500592	0.174524930050669	0.558276364237107	10.7638050649975	-0.0884952640453072	0.292986723450899	-0.302045304316112	0.762617526955724	0.909873559905984	-0.134038605393852	-0.0528623234457833
SAMD11	0.127801625571212	0.221968990618458	0.564775100618595	10.1073075880814	0.338457463692992	0.334193445884913	1.01275913055921	0.311175226389507	0.631490064751904	0.759996011196779	1.18611115236766
NOC2L	-0.270984418804581	0.106754662372661	0.0111365441010231	29.3443708063973	-0.369602397548469	0.181253364119982	-2.03914779371382	0.0414352794421528	0.234184606406087	-0.790335977786171	-0.868606689613289
HES4	0.279549397014626	0.119992608299369	0.0198208588668701	53.0708348066731	0.390587311737184	0.201197616505981	1.94131182327189	0.05222046629404	0.262905770723619	1.34993497130719	1.3373866796774
ISG15	0.05675181186969	0.154149852932376	0.712753924484916	7.1397611940489	-0.0447544867150326	0.313757094563172	-0.142640556948495	0.886574065157953	0.957058470858931	0.483780730982637	0.0740689722289227
AGRN	0.105746682306106	0.082903446168325	0.202118087785575	28.1536752221667	0.107952069957864	0.161040617347967	0.670340636639563	0.502640667876792	0.779548692709329	0.674254585333647	0.517207898411148
C1orf159	0.100612002530488	0.082220766736429	0.221072532669435	61.9271481822555	0.161490999608495	0.138514892031226	1.16587463802874	0.243665134483341	0.562408744249509	0.654292857932219	0.672572437506522
SDF4	-0.159439130991193	0.0830804504077497	0.0549725344775056	36.2286446604435	-0.244936222236058	0.161546936110921	-1.51619231000383	0.12947073198924	0.415864177695937	-0.356689338551113	-0.506838103752746
UBE2J2	0.0148591203941693	0.0596218505653265	0.803188497661575	58.074768249812	0.0582127614324005	0.111001682547168	0.52443134281018	0.599978561375689	0.834484755211773	0.320917509926961	0.372869474120474
SCNN1D	-0.118750653156176	0.151268379322093	0.432434284390765	18.485071493468	-0.167487625007304	0.256313918997632	-0.653447248055425	0.513467987205973	0.786203407003051	-0.198507652756696	-0.282090136422269
ACAP3	-0.124610365214198	0.117748039350525	0.289927923850699	54.9063247154295	-0.147854206980396	0.195800866150953	-0.755125397997001	0.4501737453454	0.746220780426349	-0.221288036318013	-0.225115950301584
INTS11	-0.169434906011523	0.0614292017881667	0.00581180742073569	60.7384435676763	-0.253352572634042	0.117803659000592	-2.15063415502883	0.0315050872505519	0.205379109319814	-0.395549198336203	-0.531261498261764
CPTP	-0.106189225673747	0.133588220702617	0.426671896195093	8.80324080260704	-0.187708391855477	0.254721289688456	-0.736916777098052	0.461172960793102	0.754181520941974	-0.14967348935516	-0.340768749200333
DVL1	-0.167723392191066	0.131066204490455	0.200656113128925	25.7098152317095	-0.261418444603973	0.216864990807203	-1.20544327431982	0.228032224191991	0.54518173192453	-0.38889546844053	-0.554667839949729
MXRA8	0.00400690592469522	0.122422452657363	0.973889776075272	17.8666505952595	0.0307376074855576	0.209740031440474	0.14655098158637	0.883486446828877	0.95627225622834	0.278728131736298	0.293139366376802
AURKAIP1	-0.787187564429772	0.232129857093368	0.000695995599945618	18.1510939777047	-1.19651182488201	0.345572561432855	-3.46240401703446	0.000535372833248572	0.0221049721923974	-2.79714203522737	-3.2682139079429
CCNL2	0.0942958765358128	0.0470057364464167	0.0448508706870116	184.566445197333	0.183894621454192	0.0852371498281859	2.15744686237013	0.0309708632093496	0.204290633661092	0.629738106545872	0.73758547390522
MRPL20	0.0907899869260077	0.105063440398633	0.387508553887558	40.1495706577025	0.111902933767703	0.177325014849075	0.631061183685483	0.528000520037931	0.795908082027618	0.616108510203223	0.528672904134082
ANKRD65	0.20151618804531	0.113875036298383	0.0767895187275485	18.8421316912536	0.278114895946739	0.212584281001984	1.30825710459817	0.190786119124602	0.500927084616218	1.04657084466759	1.01100314615788
VWA1	0.0541222126783913	0.104904337157248	0.605910504194538	44.3045946727853	0.0198118456379776	0.202909026277456	0.0976390553019907	0.922218911010125	0.972408053844867	0.473557826239681	0.261433914572068
ATAD3C	-0.220551262992522	0.180675475599579	0.222198139504312	9.26632357278261	-0.308539654122819	0.309832156854349	-0.995828377710525	0.319333539665506	0.639407121138711	-0.59427060422682	-0.691408806687116
ATAD3B	0.00150733594547264	0.118762228436615	0.989873482454189	35.473551319204	0.0158200851011995	0.190383828404216	0.0830957399785598	0.933775413137817	0.975748015729884	0.269010732263215	0.249850230698995
ATAD3A	-0.097173104268892	0.0881141531221103	0.270110004618202	20.6834329555896	-0.0594670980944832	0.177677298755601	-0.334691592628733	0.737857744163853	0.900559828680977	-0.114622158879491	0.0313744674867873
TMEM240	-0.328569148681987	0.183049764914968	0.0726582081297153	14.4538144904946	-0.520998074923022	0.291279789485967	-1.78865164604262	0.0736709348014699	0.315974558195127	-1.01420401445637	-1.30794157713942
SSU72	0.0182491105558902	0.116472990295547	0.875496221570502	24.872104708212	0.00313043018828052	0.211815922544691	0.0147790126005283	0.988208483272658	0.996043664584138	0.334096532272841	0.213026140271894
MIB2	0.0457832491348665	0.0743927859425726	0.5382734745024	52.8631245666754	0.0806944757000762	0.130797921522926	0.616940045839583	0.537274271657162	0.801651162726792	0.441139033960414	0.438109126800572
CDK11B	-0.0758076806696413	0.0997385783322915	0.44721646277032	41.4778527220429	-0.0691318498449764	0.166322289169238	-0.415649941990833	0.677666176042423	0.870734437922902	-0.0315613293162686	0.00332833897833503
SLC35E2B	-0.123174870504234	0.0881690040947096	0.162404117732287	100.58724632684	-0.170533321540657	0.142025118884796	-1.20072648331304	0.229857317559903	0.546506550170412	-0.215707366181078	-0.290928438592607
CDK11A	-0.0787636749721906	0.133692986284618	0.555768420908538	58.0699686702002	-0.0927959380926949	0.216578690899217	-0.428462918985306	0.668314124877695	0.866398434538015	-0.043053136993909	-0.0653424429687548
ENSG00000290854	-0.157434209518261	0.132224622593348	0.233788154986967	36.8004315620532	-0.202493142446472	0.234666056041028	-0.862899159182485	0.388192913019999	0.698159017576175	-0.348894948705423	-0.383672594611503
NADK	-0.181132808364689	0.0862399116668392	0.0356992769877747	55.2176306172229	-0.260794604228885	0.148034914987493	-1.76171009556036	0.0781182912635298	0.326501969723373	-0.441026296840238	-0.552857518507425
GNB1	-0.00774674923425519	0.0480286375792053	0.871861550833585	211.349954510423	0.0223912195424313	0.0879745803943777	0.254519196818611	0.799094475374381	0.925096740137884	0.233034287035895	0.268918995809873
FAAP20	-0.0630152544491208	0.0596266918045637	0.29058935039987	41.026142775934	-0.0976923295973003	0.123733187346468	-0.789540233241951	0.429796324348852	0.730609692313157	0.0181708713614665	-0.079551274081137
SKI	0.150704459820352	0.0842227526692206	0.0735575541819704	137.523886812485	0.255349742686753	0.148117300378672	1.72396973232657	0.0847133074135442	0.339972136913641	0.849033722208941	0.94494098229406
MORN1	-0.0306074187935892	0.0995661420594786	0.758532914633603	34.0673099240023	-0.0342702334307661	0.168761735500215	-0.203068742622183	0.8390813024761	0.942443320664095	0.144160496673246	0.10449321100057
RER1	-0.121505604210711	0.0692401354028967	0.0792860740669186	44.6966508211724	-0.247483344100789	0.131352142467235	-1.88412110721774	0.0595485957683578	0.281049563032253	-0.2092178789749	-0.514229592845189
PEX10	-0.194158424447757	0.129691248905668	0.134371942528533	18.0684674345651	-0.276256603920288	0.224521762339112	-1.23042239220908	0.218538972374112	0.535595654736352	-0.491665053072042	-0.597726672060242
PANK4	-0.177707857915343	0.150369415784408	0.237281683255672	9.11189306032121	-0.17594952140166	0.28560071551931	-0.616068209359104	0.537849502739267	0.802238756840467	-0.427711361884042	-0.306645700789375
HES5	-0.64149037956574	0.236448518718619	0.00666723852420004	43.2028097941475	-0.607212497950429	0.325936273085645	-1.86297920204443	0.0624651924105767	0.288768805941412	-2.23072550790623	-1.55812708111632
TNFRSF14	0.118371106995592	0.214500549555394	0.581054389681505	9.00501296464729	0.234809004548227	0.374274067912409	0.627371823695729	0.530415532866175	0.797460332910062	0.723333658472358	0.88533384531176
PRXL2B	-0.0198215506897683	0.292253383023354	0.945926399753103	8.52982161447403	-0.0295822997649053	0.470561344473998	-0.0628659793506263	0.949873225781711	0.981601463203458	0.186091944842347	0.118097118625525
TTC34	0.0133049939309807	0.118239243021982	0.910406322977276	11.8413532109758	0.0810999263143463	0.222002693555943	0.365310551035769	0.714879603283724	0.887914741966549	0.314875643605943	0.439285703325786
PRDM16-DT	-0.216583485320079	0.0892275910529964	0.0152110352975583	190.533729046839	-0.301822880221854	0.140729541537345	-2.14470165201071	0.0319767087377557	0.207231567227683	-0.578845358690986	-0.67191741064799
PRDM16	0.0678807295687987	0.0636422579449911	0.286153229903807	895.24451363177	0.142066333224149	0.112191000375104	1.26628992298098	0.205409303380414	0.520373335040033	0.527045828533112	0.616204027462118
ARHGEF16	-0.216815726346209	0.218278316364542	0.320564057214987	9.1415908032368	-0.344788681734677	0.380106371161143	-0.907084721262161	0.364361997042378	0.67939937903688	-0.579748225521561	-0.796599805168451
MEGF6	-0.636220762230303	0.235486748957948	0.00689805032672016	7.89734567349598	-0.582537275697034	0.361867064097661	-1.6098101581851	0.107439306907986	0.381808155757124	-2.21023919340239	-1.48652209092523
TPRG1L	-0.462127987382014	0.379803056210326	0.223696724824223	7.54638832729754	-0.514631055823504	0.507116363886688	-1.01481847653115	0.310192364604296	0.630846529026613	-1.53343116136461	-1.28946513403039
WRAP73	-0.116226414427268	0.0924420832806645	0.208649005773374	19.7131454338275	-0.185683166855674	0.169237660234904	-1.0971740367832	0.272565320473183	0.591211828220609	-0.188694350349434	-0.334891751832027
LRRC47	-0.385198280594624	0.137649182012534	0.00513555338347492	19.0861413907491	-0.574296210863031	0.246752506598126	-2.32741794108037	0.0199430317893433	0.165025856270339	-1.23435704125027	-1.4626073573296
CEP104	-0.0575935419581231	0.0656742781572726	0.380509795722052	69.3903371636733	-0.074150602818533	0.112191576229498	-0.660928434295737	0.508658210015354	0.783171292627182	0.0392484753258154	-0.011235572695999
DFFB	-0.408389401821534	0.274183230939829	0.136362011313016	11.4683042532807	-0.331481639787106	0.379076600653198	-0.874445004560873	0.381875957591535	0.693837599986306	-1.32451550493156	-0.75798412023791
AJAP1	-1.63761335141132	1.18972411665014	0.168677782337449	7.47745590036051	-0.569343569893989	0.75901680999999	-0.750106667458388	0.453190464194507	0.748765868282976	-6.10328155642652	-1.44823529598133
ENSG00000236948	-0.62543910847159	0.348806478332965	0.0729595884501864	8.57419939649534	-0.447123748465181	0.467278675416992	-0.95686743690192	0.338634168879801	0.65703529185872	-2.16832412904141	-1.09356578076098
NPHP4	0.162270863516307	0.0703208957845928	0.0210226894025143	78.465003752636	0.278381023225153	0.123884594339291	2.24709960677381	0.0246336620584625	0.182666383939387	0.893999602786328	1.01177542050519
RPL22	-0.772831208372415	0.187156761621582	3.63828846019678e-05	28.1747111873022	-1.15247555470028	0.298769448099601	-3.85740765004888	0.000114595954248216	0.00854061757897095	-2.74132985635389	-3.14042512200884
ICMT	-0.136139486074931	0.16631463530901	0.413034139562676	10.3856149265396	-0.243612229234384	0.285464508828287	-0.853388851154601	0.393443702030981	0.702878014250514	-0.266108975082863	-0.502996010460764
ACOT7	0.203724137638666	0.26940407345014	0.449527563174385	29.2792382481683	0.330480465748632	0.413172861443243	0.799860050329151	0.42379188618071	0.72645343869664	1.05515453241925	1.16296271408028
NOL9	0.0514789133327194	0.0853168455439431	0.546252532448449	42.3556448071959	0.0906667743039252	0.143717664637552	0.630867294793455	0.528127297842557	0.795908082027618	0.463281660386216	0.467047725058301
ZBTB48	0.0694770182815262	0.100997475605824	0.491510426382084	27.5084376598273	0.0978219298435414	0.169832240595814	0.575991516689398	0.564620915653286	0.816220874033845	0.533251606016794	0.487811260112557
KLHL21	-0.148196675358395	0.0657123295668525	0.0241186491522731	86.9203322053933	-0.204911155924864	0.118911695352118	-1.72322121317072	0.0848485289997795	0.340163368301927	-0.312982847694517	-0.390689424272615
PHF13	0.0439511490660824	0.0819336691555079	0.591665864205041	21.7536415945651	0.0715085285367032	0.156748122879788	0.456200222515863	0.648246005426268	0.85824665748352	0.434016509529802	0.411452440600364
THAP3	-0.25073428047068	0.143639749354428	0.0808844360826814	14.4055986085345	-0.352803609848324	0.258109114255652	-1.36687776743474	0.171663621725881	0.478035312525846	-0.711610962999065	-0.819858312956804
DNAJC11	-0.0382059005825463	0.0513421823554635	0.456790262331995	64.2497252200375	-0.0423767172888729	0.109916083541653	-0.385537001714712	0.699839597768599	0.88113422815202	0.114620422362061	0.0809690177356417
CAMTA1-DT	0.232562917363749	0.168926323174951	0.168601268488284	11.0730671573906	0.412569342497251	0.29582348820738	1.39464700723165	0.163122312401885	0.4676692900908	1.16726899420041	1.40117630154141
CAMTA1	0.14785045355336	0.0354932003055543	3.10535595436327e-05	1266.42084331675	0.270285100618177	0.0735592353268758	3.67438703538868	0.000238421097916266	0.0135746535835072	0.837938406124345	0.988281874918962
CAMTA1-AS3	0.191789805412049	0.182086527320508	0.292208384872163	7.57566410646948	0.396760926199506	0.339776003964729	1.16771320390445	0.242922468937947	0.56172380563549	1.00875828240244	1.35530188216183
VAMP3	-0.157757306362971	0.0878643388472299	0.072579714604499	26.2453982314639	-0.206051821055945	0.157960614038595	-1.30445062087186	0.192079985237491	0.502554050089287	-0.350151029205124	-0.393999518693794
PER3	0.0151552723254844	0.0753915494591331	0.840682281569043	475.132262210618	0.076280942066997	0.125156673039886	0.609483619324773	0.542203927150886	0.804424338767942	0.32206883861359	0.42530150021633
PARK7	-0.147741877161551	0.0835276250126411	0.0769308263069403	41.1944298097043	-0.225879136985029	0.155951885985603	-1.44838990280554	0.147508037080121	0.444809662510259	-0.311214761265608	-0.451536376843969
ERRFI1	-0.134945041181841	0.0778128718833254	0.0828781381813663	80.1413005143575	-0.187457214063664	0.132281422092328	-1.41710915333844	0.156451016801717	0.457658035036732	-0.261465417082401	-0.340039856745616
ERRFI1-DT	-0.0906040081256577	0.150087886365502	0.546061052881643	24.921056964182	-0.123764239993552	0.238822233973052	-0.51822746121501	0.604299576973563	0.837212182203047	-0.0890839535355665	-0.155209311484613
SLC45A1	0.104628361951842	0.131973635607077	0.427895841667216	12.8567193560851	0.0995498015294453	0.245432442175197	0.405609790813163	0.685029333797124	0.873873695448963	0.669906971259391	0.492825368348343
RERE	-0.0595108159079904	0.0311987729052395	0.0564593684706991	928.739731186227	-0.0594935893816466	0.0672987453158106	-0.884022266722254	0.376684192930244	0.688869129215468	0.0317948264881897	0.0312975924605768
ENO1	-0.0188086844895589	0.0612887197918421	0.758929718040714	260.309070161211	-0.0458244448971681	0.111809099003186	-0.409845399933529	0.681919360077327	0.872777832203166	0.19002959234253	0.0709640621961005
MIR34AHG	0.151597149661682	0.208125681581106	0.466373458491479	35.5929043752683	0.198193813673917	0.319951701756869	0.619449162438038	0.535620502634079	0.800714625641615	0.852504168672084	0.779080278212119
H6PD	0.224022786007602	0.0697801718187781	0.00132546927087876	77.0263005916272	0.337110827369279	0.116023563811044	2.90553760198487	0.00366622795109892	0.0660148077258561	1.13406813620079	1.18220335045365
SPSB1	0.363922213721651	0.141421928872865	0.0100731452628873	30.1892529227965	0.491966183236263	0.269557518949283	1.82508796324404	0.0679877562994295	0.302152621463394	1.67794513762643	1.63157787377195
SLC25A33	-0.0354888756987108	0.0961298513191473	0.711996220185724	189.008929268608	-0.00671894260710165	0.157540031641216	-0.0426491129721457	0.965981244591347	0.988385151522833	0.1251832057184	0.184444260232105
TMEM201	-0.0784330670908431	0.127926062194904	0.53980195927509	10.4002664474794	-0.162762037398331	0.249632651770052	-0.652006202891512	0.514397170894285	0.786884404735541	-0.0417678563741591	-0.268376960876664
PIK3CD	-0.835714151770975	0.176850496183897	2.29504279930398e-06	16.4970196862267	-1.07500670341669	0.288732638267684	-3.72319080332043	0.000196720739149392	0.0119942125393067	-2.98579537887434	-2.91561837946721
CLSTN1	-0.0845034557976313	0.0692682580133708	0.22248577582909	189.680851504175	-0.136599959904368	0.116714491662536	-1.17037702823852	0.241849275930544	0.559925391709353	-0.065367272478164	-0.192457267708516
CTNNBIP1	-0.0762463454581202	0.0639189444821011	0.232924247823082	92.9024246895475	-0.0789892578094339	0.110549959780374	-0.714511863833865	0.474910722725913	0.762362735682716	-0.0332666950471177	-0.0252768583064592
LZIC	-0.0361232218046509	0.0778771980265091	0.642756289525438	31.1909039451758	-0.0814269771783942	0.144464323724957	-0.563647654167	0.572993948430248	0.82075517286094	0.122717103722115	-0.0323508724616512
NMNAT1	-0.0893066857044145	0.0981662724102455	0.362954802017404	26.3649956967045	-0.119374593666338	0.180317602187319	-0.662024074290475	0.507955793086608	0.782887013216085	-0.084040445925298	-0.142471003437186
UBE4B	-0.0750211436914287	0.0378762533544234	0.0476259676129136	226.237746694429	-0.0858629949244242	0.0787982113513992	-1.08965664895006	0.275864419030843	0.594479756800384	-0.0285035657484648	-0.0452237456593082
KIF1B	-0.00693342725819066	0.0488581899562725	0.887151717486298	1488.6673805604	0.0211912097361594	0.0920633592161916	0.230180713766878	0.81795134770665	0.933652767843631	0.23619618072455	0.265436689165382
ENSG00000284642	0.205799518654539	0.192873680354104	0.285964105875463	8.45485237921288	0.347778270518563	0.332897570491427	1.04470053657997	0.296161396767548	0.616604191260804	1.06322284279172	1.21315918761793
PGD	0.17979370484354	0.0686105904667035	0.00878022342411302	59.0491317715374	0.262788748989995	0.128891217232632	2.03884139379097	0.0414658595696281	0.234184606406087	0.962121900019682	0.966528223450594
CENPS	-0.00601456140081829	0.149903920149347	0.967995243844719	9.01136080468411	0.0560162499204754	0.288355018802706	0.194261400939243	0.845971207451849	0.945065603204735	0.239768389813508	0.366495420681326
DFFA	0.0444413737353717	0.0947406060339383	0.639009057291446	37.8091774674156	0.0814820055407145	0.163580157524874	0.498116683426744	0.618401802160019	0.843309858907772	0.435922320922418	0.440394458455744
PEX14	-0.0661983795984426	0.0390865462051354	0.0903344833586911	118.732240896265	-0.0613456828030341	0.0745097774989748	-0.823323929585996	0.41032380910474	0.716796899076044	0.00579606333212821	0.025923005358198
TARDBP	0.0274011300098012	0.0618760779466173	0.657882314369368	74.244910940258	0.0487593952402132	0.104774597275762	0.465374208138264	0.64166350099725	0.85550834213362	0.36967618387625	0.345436765044422
SRM	0.00277906748525109	0.166321835353648	0.986668786684496	27.3017905477313	0.0116877892745573	0.263946161257612	0.0442809594913941	0.964680448910448	0.988320178932644	0.273954752033523	0.23785872768051
EXOSC10	0.0182160985078384	0.0841861416102489	0.828692469543572	131.274392628696	0.0831668580640374	0.138318132117853	0.601272275663581	0.547658652172373	0.806643608009919	0.333968193694201	0.445283729448607
ENSG00000226849	-0.216080590420024	0.106148322506944	0.041785742566369	18.3297331001643	-0.304159310733748	0.19161814284932	-1.5873200011803	0.112440187507511	0.389308482352143	-0.57689029014822	-0.678697494821835
MTOR	-0.0137171528036125	0.0385659354277639	0.72207981883037	126.850139636997	-0.00433639638029001	0.0718648800201869	-0.0603409673692061	0.951884074129448	0.982527189632122	0.209823576001107	0.191358167529421
UBIAD1	0.0791014870763189	0.0854997369380737	0.354879338404233	21.3796211960673	0.0648566111022392	0.162237431437512	0.399763547336606	0.689330681925008	0.87659708842189	0.570667965139618	0.392149251443428
DISP3	0.49416697971011	0.237263235533298	0.0372713359899151	43.0695710032473	0.763760267364466	0.368766840252404	2.07111969948737	0.0383476113364385	0.226198048905822	2.18428840103117	2.42029671602341
ENSG00000284708	-0.277378911605397	0.191920947680241	0.148380124694481	7.79305366885438	-0.33905217500968	0.357518830009533	-0.94834774157389	0.34295245390497	0.660799891576375	-0.815195390201025	-0.779953044966807
FBXO2	-0.305664220275894	0.118688733470209	0.0100140672504077	99.8689186776163	-0.482905871705266	0.194999645475064	-2.47644487008577	0.0132698116909757	0.134830605797437	-0.925158162139967	-1.19740187015101
FBXO44	-0.0655672330483601	0.171438181721877	0.702124579251999	31.8886591377248	-0.0882697511567516	0.291616494199047	-0.302691215732474	0.762125192773918	0.90973701368967	0.00824972664389386	-0.0522079079350675
MAD2L2	0.112941543692214	0.0847191330612195	0.182489433160447	19.2172242720084	0.179298235849137	0.1539115100151	1.16494364736949	0.244041804180868	0.562938371459467	0.7022255334661	0.724247229459656
FBXO6	0.009338538499482	0.120253059670274	0.938100591232548	10.2188125670448	0.056684469869164	0.233707577898399	0.242544424014384	0.808358338833337	0.928770563644922	0.29945553845168	0.368434527141238
AGTRAP	0.0770191269439192	0.104726230243988	0.462075823037029	27.5060519630994	0.117792797129556	0.174561923102439	0.674790899619223	0.499808622976909	0.777213629939729	0.562572522554873	0.545764689728609
MTHFR	0.0792031182332812	0.111512024567684	0.477539652313658	26.8176197528192	0.114432839978599	0.190327338159758	0.601242265483407	0.547678637335565	0.806643608009919	0.571063069321267	0.536014435146661
CLCN6	-0.121731603040373	0.0475348143338282	0.0104403317648287	76.4180075095658	-0.144039218930336	0.0979287955076999	-1.47085663806629	0.141329891496904	0.434876326634571	-0.210096478464624	-0.214045242240745
KIAA2013	0.0909673057852631	0.114047707847968	0.42508812449056	25.9119086301378	0.0826558495789003	0.18938706068812	0.436438737042425	0.662518438839659	0.864020452022167	0.616797860052925	0.443800834697344
PLOD1	-0.0651053825396022	0.101378691467571	0.520743417040105	37.0771932066651	-0.0905903000914925	0.178118514952089	-0.508595639907843	0.61103568576154	0.839391053879319	0.0100452298415451	-0.058941905384156
MFN2	0.176264554039872	0.0950564244118996	0.0636941067559751	43.1264419484482	0.265888587446433	0.156474067585405	1.69925017959483	0.0892720552680373	0.348216137955244	0.948401872796975	0.975523639985763
MIIP	0.125396748433126	0.0789629972557693	0.112276291372287	33.089552378545	0.216672252039343	0.145438235465914	1.48978878453269	0.136279781004607	0.427118785752535	0.750646742311042	0.832702830597471
VPS13D	0.000806825564466502	0.0414696402999404	0.984477486527555	362.803799532283	0.0314975569814269	0.0648656348117632	0.485581572936598	0.627263863972968	0.847985572145663	0.266287408145922	0.295344662671143
DHRS3	-0.270973570542287	0.133878332351761	0.0429672114825327	129.029324844612	-0.358613694636062	0.215747484928526	-1.66219177366014	0.0964743289264869	0.36187831271479	-0.790293803772569	-0.836718589227592
PDPN	0.904826538585519	0.171636891580655	1.35130111208733e-07	30.2507355320413	1.36870744101296	0.295395890167442	4.63346812386972	3.59590149845848e-06	0.00125534813890922	3.78078020330252	4.17579200560548
PRDM2	-0.153807058088447	0.0944403742840817	0.103394439339223	88.7314862460586	-0.189125510414259	0.15759835009936	-1.20004752775027	0.230120882517132	0.546604051472206	-0.334793931456117	-0.344881083405844
KAZN	0.606018058121791	0.273414264740196	0.0266584437959665	114.674940669388	0.925860753978907	0.429950730579024	2.15341128210674	0.0312863697006886	0.204960484172511	2.61912384050924	2.89069587331571
TMEM51-AS1	-0.0597440987741034	0.172905252535418	0.729695322259495	30.1939084289226	-0.0533864838252558	0.276425955135848	-0.19313122676566	0.846856197589346	0.945596343055744	0.0308879093708097	0.0490197928513399
TMEM51	-0.000757288200365252	0.132241104684922	0.99543088162995	57.4558336752886	0.0348983113659294	0.213434531428569	0.163508271751279	0.870118260880683	0.951607366446764	0.260206714906461	0.305213306683501
CASP9	-0.152449764589693	0.10029067694459	0.128491090068919	44.2904012150289	-0.166856145303801	0.16116450044413	-1.03531574784761	0.300521477777738	0.620317246593328	-0.329517278576123	-0.280257646424376
DDI2	0.0385254351629044	0.0733800470732875	0.599574565814725	50.1273379026426	0.0664591310353745	0.126166527553691	0.526757233665579	0.598362184843474	0.833800964505478	0.412923349561446	0.396799601617169
PLEKHM2	0.318753235247461	0.0545196203913093	5.01787111192284e-09	118.75860572242	0.487771703702134	0.0999498015186639	4.88016680664494	1.05996150310353e-06	0.000562457972006856	1.50234492988137	1.61940591994662
SLC25A34	0.0565824849371952	0.170288097167253	0.739681582591634	12.0168086482165	0.0899318654518969	0.293097867408431	0.306832206754262	0.75897109248522	0.908444842688848	0.483122450775129	0.464915094170505
UQCRHL	0.113617505083255	0.188757611285253	0.547225543671328	7.70350916923119	0.182439819560935	0.32462021373779	0.562010040780452	0.574109178077159	0.821262193963021	0.704853420230514	0.733363786488308
SPEN-AS1	-0.148433757454894	0.132556934561702	0.262810246767216	47.6456709644426	-0.180422470069222	0.225288289614948	-0.800851523963324	0.423217606632603	0.725844184820699	-0.313904534808202	-0.31962574377245
SPEN	-0.110059014384464	0.0507354102940137	0.0300618760438762	270.455296374483	-0.124800076438271	0.0899958831230264	-1.38673094932205	0.165523819534375	0.470100404612078	-0.164717790211325	-0.15821520369916
ZBTB17	0.248793711396738	0.0715524661691391	0.000506904897589042	26.1755206108799	0.413468491912527	0.136928361651995	3.01959715959622	0.0025311109451376	0.0543252107879379	1.23036829155752	1.40378554187165
FAM131C	-0.117323264123182	0.171527528641953	0.493980928921616	12.3050951884265	-0.265431224444517	0.287748028187939	-0.922443243542066	0.356297422240031	0.671970657298301	-0.192958494480512	-0.566312519708656
EPHA2	0.340637241410488	0.155146174927673	0.0281213713537674	12.6703761689405	0.529397732230215	0.281998576641601	1.87730639826257	0.0604761118040269	0.283589996179647	1.58742181579583	1.74020042926607
FBXO42	-0.18997403561088	0.0728168715869899	0.00908261301133946	225.911902271139	-0.262606231255886	0.127830933253657	-2.054324603379	0.0399442850069604	0.230592204048014	-0.475397703801312	-0.55811467624105
SZRD1	-0.0701476820059825	0.0756807161795076	0.35398376651423	42.9679342260979	-0.0813410855524669	0.134880670345805	-0.603059618134502	0.546469029098557	0.806481047949878	-0.00955735723744107	-0.0321016236820914
CROCCP3	-0.170615800267072	0.067375378973411	0.0113311582443711	98.8756096127084	-0.227328552521961	0.118332367437988	-1.921102040328	0.0547188444467652	0.269212627089388	-0.400140076492057	-0.455742433601595
NBPF1	-0.19303368496933	0.110493189329433	0.0806340677520258	51.5605221687062	-0.237341764571157	0.195174038939529	-1.21605191889631	0.223965144768024	0.541385133107253	-0.487292483827783	-0.484799758524588
CROCCP2	-0.229217128005423	0.111938722623637	0.040589223697223	65.3810203262511	-0.306049621232036	0.172604511096507	-1.77312643387934	0.0762077586958537	0.322068214991779	-0.627960267973047	-0.684182984001954
CROCC	-0.041366006863773	0.111679684014134	0.711085461709281	51.6608652883317	-0.0186622954466406	0.190600095272649	-0.0979133584374371	0.92200109245952	0.972408053844867	0.10233510314022	0.149785862664634
ENSG00000290851	0.0198715751453595	0.13124861519978	0.879656975339515	9.58390562498385	0.0494971622154928	0.253052894744656	0.195600063241474	0.844923210776205	0.944770002879057	0.34040407184079	0.347577689915765
ENSG00000290122	0.437901074424762	0.23367212318386	0.0609307108491598	8.75751435171871	0.641744173875784	0.408627983845072	1.57048513378148	0.116302290276954	0.394796873800941	1.96554746442317	2.06621839860482
ATP13A2	-0.0502142016833344	0.12997650928983	0.699250138083162	39.6787662172824	-0.0418477623075311	0.222924871797794	-0.187721369850061	0.851095077358586	0.946771477982522	0.0679366088423792	0.0825039913971368
SDHB	0.0625019703147229	0.0538762484135687	0.246007077661634	82.2865987747542	0.101591538254121	0.0955809883633844	1.0628843663751	0.287834393578242	0.608511723539277	0.506135210796515	0.498750281066124
PADI2	0.33025852147892	0.0964417224751181	0.000616076579285987	184.287092592716	0.503719483931716	0.155193552691258	3.24575006626605	0.00117141632992555	0.0339743862304579	1.54707320846232	1.66568475930953
RCC2	0.0586988912451707	0.0865344473742745	0.497562631106186	36.7057267819221	0.158395633186107	0.164521511832762	0.962765485325215	0.335665225176279	0.654694336064022	0.491350252242142	0.663589998360208
ARHGEF10L	0.203638133282147	0.0619325064699916	0.00100878392961404	355.076614938215	0.331557065144709	0.109683555581316	3.02285117753045	0.00250405355166441	0.0541904966009462	1.05482017943227	1.16608689624181
ALDH4A1	0.0774830204145124	0.0887332327370625	0.382546940843597	82.6511162840977	0.102336594556227	0.147414134256451	0.694211549471883	0.487549550691493	0.77077910012967	0.564375968029166	0.500912358823974
IFFO2	0.381614930233984	0.102612194766994	0.00020001167925028	72.1194285139848	0.549037748182752	0.182276309395936	3.012117976287	0.00259431749686349	0.0545456412570028	1.74672784646974	1.79719376189717
UBR4	0.0170486410510672	0.0447337046179388	0.703118660323785	203.871195194075	0.0633119768130771	0.0881854005082529	0.717941705182277	0.47279323148457	0.761451379006229	0.32942955282014	0.38766687953251
EMC1-AS1	-0.121331080119989	0.0702264604711297	0.0840399179385646	44.2849542667747	-0.182276053899081	0.131009514862092	-1.39131920373077	0.164128653011194	0.468343882737471	-0.20853939414698	-0.325004655888921
EMC1	-0.230463632696126	0.0756088182283172	0.00230289285660056	33.1309396781023	-0.352593517482661	0.156887588691367	-2.24742773105074	0.0246127044008842	0.182666383939387	-0.632806215126085	-0.819248646238181
MRTO4	-0.121469832473034	0.122300087283387	0.320606977555814	19.1234780240078	-0.182078517793568	0.207989014957789	-0.875423722885174	0.381343396588377	0.693584888190115	-0.209078811748238	-0.324431426162664
AKR7A2	0.0454212821182428	0.101743122422328	0.655285956757623	20.5617355335759	0.0638421395190363	0.192581995995115	0.331506271856564	0.740262104316874	0.901586787521292	0.439731840672829	0.389205357888249
SLC66A1	-0.224660133975124	0.119939975752807	0.0610539265492318	11.5054547672268	-0.444904459178936	0.232949165751402	-1.90987788148479	0.0561489385629242	0.272447629471746	-0.61024436813549	-1.08712562853293
CAPZB	-0.053038096331162	0.0551778116196112	0.336440831234118	225.859646138332	-0.0442507682819731	0.100483958521751	-0.44037644349366	0.659664483265688	0.863028504438128	0.0569583555464355	0.0755307119890715
MICOS10	-0.341788036805177	0.0902241892846997	0.000151737513984277	48.1598904907408	-0.551531794581613	0.160668273474549	-3.43273617531577	0.000597523217877255	0.0231100379252468	-1.06559414057838	-1.39654733210278
NBL1	-0.225333499950002	0.1940176377624	0.245476303522246	19.8057026217571	-0.363762015916648	0.315385482613918	-1.15338858625256	0.248750924157044	0.566122792909134	-0.612862164886076	-0.851658494976412
TMCO4	-0.14483589167622	0.0745195421515935	0.0519441762186129	43.8473739387392	-0.156613473914165	0.136942417085607	-1.14364473219617	0.252771002474716	0.570570108825137	-0.299917369290719	-0.250534453787902
OTUD3	0.0710982918119987	0.122876776680696	0.562849279571521	35.6567603063387	0.160150488782537	0.197822942454205	0.80956478958254	0.418190351704037	0.72277936450596	0.539554515189849	0.668682411165197
PLA2G5	-0.0203552399353421	0.130394544620117	0.875950259988426	41.3085771217759	0.00274993504560893	0.215223269948685	0.0127771269633836	0.989805605046199	0.996642213020332	0.184017159324503	0.211921981992023
CAMK2N1	-1.11137506921358	0.5189471102237	0.0322260037660643	46.1489269277971	-1.72661437195277	0.643970190849344	-2.68120232347324	0.00733581483277776	0.0971226742231834	-4.05746261610827	-4.806517688694
MUL1	-0.0336210925414912	0.0972745999072011	0.72962023640681	21.7509591816109	-0.120116028993353	0.184200297917064	-0.652094651049017	0.514340114488313	0.786884404735541	0.132444452740355	-0.14462257349289
FAM43B	0.239977821855559	0.169120902105819	0.155907184305011	14.7777937777696	0.384198609367336	0.314024817627106	1.22346575111639	0.221153832338513	0.538514452974067	1.19609538818042	1.31884731391895
PINK1	-0.280937356874062	0.195784614509892	0.151306842099786	30.8826597973507	-0.395828186771958	0.30593604152721	-1.29382659459151	0.195725324317362	0.507821660941545	-0.82902930342056	-0.944711267753128
DDOST	-0.0929172068681404	0.0801970589189435	0.246614720852682	22.8815876729122	-0.18911164452969	0.157234695894155	-1.20273482550565	0.229078952751199	0.545808720155883	-0.098076810878304	-0.344840846016354
HP1BP3	-0.137315877340412	0.0569792060177417	0.0159555973354685	317.858630528925	-0.176423298378896	0.09648541624987	-1.82849704376058	0.0674749889438771	0.300982919747638	-0.27068234728622	-0.308020553484089
EIF4G3	-0.0699363937089403	0.0474818857456433	0.140776160763613	619.113186552088	-0.0601458064758714	0.0831442624476117	-0.723390943707854	0.469439733565876	0.760162046428322	-0.00873594683348655	0.0294049246598643
ECE1	0.0614210892667082	0.0738203533865436	0.405389406674054	265.185361995456	0.0991119957916525	0.121105425674556	0.818394347235884	0.413132048459934	0.718580012438637	0.501933146836013	0.491554900539043
NBPF3	-0.256678292495447	0.103360400057812	0.0130159348267045	35.7323590155812	-0.355072680720029	0.171251200180709	-2.07340258255327	0.0381348288039061	0.225653926166685	-0.734719073513109	-0.826442926292513
USP48	-0.121609989490411	0.0379519207367754	0.00135383266717044	137.223885814265	-0.167856977981353	0.0778897254872197	-2.15505930893151	0.0311571933936296	0.204878905625304	-0.209623690162581	-0.283161961259843
HSPG2	-0.194620234411545	0.132914503471274	0.143125298315589	13.8840118173348	-0.236917362406189	0.225587957259573	-1.05022167532454	0.29361620621664	0.613596934716481	-0.493460398645912	-0.483568186523024
LINC00339	-0.0117414417797151	0.145726578362578	0.93578255335205	9.59469897030705	0.120038942031898	0.279441743023384	0.429566967100737	0.667510670419777	0.865949203382433	0.217504406472818	0.552282774228449
CDC42	-0.0803906875431081	0.0893523031012988	0.368277418623	59.1446007075808	-0.0972775598490535	0.155552702486492	-0.625367211845781	0.531730076567448	0.798769244224184	-0.0493783574241249	-0.0783476543751102
ZBTB40	-0.19573278017275	0.0696808830052311	0.00496974635735895	44.0020525692618	-0.268077194616469	0.144827460040729	-1.8510108134264	0.0641679974649296	0.293517450344485	-0.497785563247657	-0.573990856554537
EPHB2	-1.91217408045665	0.444159371239066	1.66870313077821e-05	22.2194584332736	-1.76025078638432	0.528297405511429	-3.33193153708614	0.000862454704639407	0.027973897583732	-7.17067166989886	-4.90412714893313
KDM1A	0.00638753555544646	0.0536027061681365	0.905145092043412	91.9121160549233	0.0352787167072381	0.0941428181693924	0.374736144437068	0.707856708431013	0.885472118639217	0.287983135321619	0.306317204368933
ENSG00000240553	-0.38473796655934	0.11446866038697	0.000776392150009476	15.7767807622712	-0.50919019304428	0.217878592859703	-2.33703635754688	0.0194372936909582	0.163324539836084	-1.23256751129068	-1.27367630254849
LUZP1	-0.0186957348000953	0.0390205037986414	0.631849050759088	222.941898673609	0.0115989504873339	0.0755279734723879	0.153571583534865	0.877947544156015	0.955208080109382	0.190468698773637	0.237600926538036
LINC01355	0.178931574971346	0.0822970025696168	0.0296888122157782	21.4318074337461	0.284374866682276	0.166017267521894	1.71292342614164	0.0867266279039849	0.342996940865216	0.95877025936332	1.02916894578114
HNRNPR	0.105087776484982	0.0481132382045673	0.0289493233964408	103.380707417893	0.203146011711911	0.0970673390630224	2.09283589797404	0.0363638060776245	0.221183975894437	0.671693004288819	0.793451054219459
ZNF436	-0.193566689167732	0.192467673575334	0.314555028441906	10.8109851749028	-0.267255897202167	0.326050266103331	-0.81967697924672	0.41240027687697	0.718169038649125	-0.489364606136721	-0.57160753482835
ZNF436-AS1	0.404274573532473	0.11894970214001	0.000677064794768654	22.2804529911792	0.573130580569158	0.210092767393381	2.72798815342376	0.00637218964341635	0.0895476460465423	1.83482012141276	1.86710871581281
TCEA3	-0.184871485059277	0.112747308212469	0.101068068586509	47.6382802946724	-0.24459368349409	0.193435934856745	-1.26446869179313	0.206061851160605	0.520919253090267	-0.45556088288664	-0.505844091094752
ASAP3	0.265367082417944	0.0628552797157439	2.42279347984911e-05	227.527366387925	0.425574491626309	0.10451691203291	4.07182419905695	4.66463806573012e-05	0.00500168515605213	1.2947994009753	1.43891592415785
ID3	-0.0784287027244468	0.228595183096325	0.731530815268377	49.957998248509	-0.0593555982044503	0.336551419160091	-0.176364129893079	0.860007883117196	0.949314742672052	-0.0417508893390001	0.0316980288492799
MDS2	-0.105710346159295	0.424231402195813	0.803220883122585	13.0618815708141	-0.128559836508915	0.517448990084363	-0.248449294466601	0.803786797414073	0.926656439949169	-0.147811783709756	-0.16912564576994
RPL11	-0.817847714989338	0.188306088286292	1.4043335290554e-05	53.785986481598	-1.22981416741896	0.283769635385676	-4.3338469450669	1.46526064609509e-05	0.00262677672041857	-2.91633731016216	-3.36485392545564
ELOA-AS1	-0.114077359833531	0.0557578900347583	0.0407621643038717	73.0362909696768	-0.16767531233806	0.0953628549109466	-1.75828746417713	0.0786986095734077	0.327711617255212	-0.180339624476425	-0.282634786003934
ELOA	-0.215815936243238	0.0832253562231766	0.00951009376039926	28.1933241339104	-0.315207163758224	0.162828401469124	-1.93582422301182	0.0528892331116	0.264633719050703	-0.575861413029587	-0.710757242828412
LYPLA2	-0.108517726945563	0.106020474722951	0.306045776925431	13.7115386845151	-0.234833086960609	0.205757566306968	-1.1413096061326	0.253741106038905	0.571177972317189	-0.15872583724696	-0.477519830755297
GALE	-0.090982899027797	0.0987350090549272	0.356796903257748	16.0778904982649	-0.181385065517604	0.205398739701603	-0.883087529072059	0.377188981623473	0.689227139148346	-0.0905569406027055	-0.322419098050337
HMGCL	-0.0164602423978688	0.0884093979566739	0.852302004778955	52.0069824421794	-0.0108213613664834	0.145124387162722	-0.0745661124091425	0.940559937412652	0.978247252877431	0.199159462733858	0.17253945742998
FUCA1	0.385862218875307	0.152289324770429	0.0112851024251963	7.67165744621712	0.610303933784651	0.27355943919706	2.23097377146257	0.025682866441698	0.185875017029769	1.76323972681248	1.97498201336736
PNRC2	-0.122430228503574	0.0877088030775989	0.162753160061947	21.7956789657015	-0.305398430196188	0.20899128615845	-1.46129743402146	0.14393383375658	0.438444601289273	-0.212812474721749	-0.682293293718494
SRSF10	0.0402260872655607	0.0540979785006311	0.457131586341554	112.91373432003	0.0849603258125177	0.0980507847783599	0.866493072998521	0.386219823431811	0.696955111121684	0.419534853133509	0.450488190799316
IFNLR1	0.270058476130194	0.179258888351036	0.131931768414501	13.6435458777456	0.393505954850708	0.308215100834414	1.27672509810646	0.201699317414744	0.515557446016184	1.31303779684595	1.34585628572061
STPG1	0.042295201030934	0.200491051950663	0.832920007190549	17.8941762328179	0.102891841589276	0.311353234518488	0.330466589654671	0.741047433498012	0.90212982224908	0.427578798764365	0.502523629350609
NIPAL3	-0.242081856199436	0.112262420191	0.0310530192104643	35.6951463162226	-0.262157720068123	0.198833644056542	-1.31847767168404	0.187343794777285	0.496364747297386	-0.677973551863076	-0.556813142302649
SRRM1	-0.0620556177176216	0.0688874367532649	0.36768065894915	158.793257482291	-0.0513521614749752	0.11076407765947	-0.463617470213137	0.642921835460344	0.855899680929512	0.0219015824623905	0.0549231898072604
CLIC4	0.601900858910669	0.131232270114092	4.50671778139478e-06	400.622490926427	0.868118510229057	0.207768527697445	4.17829649105096	2.93700628584313e-05	0.00370262500169723	2.60311769954207	2.72313374338391
SYF2	-0.263845319176361	0.106800022413255	0.013493892929367	20.3380242552264	-0.393310247029456	0.230561846417742	-1.70587741701565	0.0880309052085259	0.345159556515327	-0.762581810652538	-0.93740446221711
ENSG00000284602	0.106826932699704	0.133046990876367	0.422017313871652	10.1282789218203	0.175044979030106	0.243812953216903	0.717947823200277	0.472789459035192	0.761451379006229	0.678454197544068	0.711904709920041
RSRP1	-0.00509461961588309	0.0715481684245984	0.943234242994065	384.990462556344	0.0198917858593737	0.119818108315403	0.16601652403835	0.868143946322246	0.951607366446764	0.243344781709116	0.261665892979807
RHD	0.144623506348445	0.229833027206931	0.529182340861477	14.70462760419	0.227611717490423	0.377559861253996	0.602849351449733	0.546608912362154	0.806589994802731	0.825393234223034	0.864448048868505
TMEM50A	-0.166020238133611	0.134229464752759	0.216146856793439	33.3509739364561	-0.249036596271383	0.222552953971175	-1.11899928456415	0.263140444250723	0.582279861950785	-0.382274238197701	-0.518736972973219
RHCE	-0.145911317782521	0.141768672161812	0.303375759277486	15.1138431235555	-0.237001188437069	0.246393179004731	-0.961882099960723	0.336108831111824	0.654762540300554	-0.304098226464387	-0.483811441155436
MACO1	0.0398799603479494	0.0902456232462044	0.658558207277178	58.6675122045021	0.0618886101903086	0.161574052625096	0.383035575235029	0.70169338669023	0.881818755896004	0.418189240266186	0.383536414079555
LDLRAP1	0.139024948317362	0.141626042607269	0.326280157609255	15.2195074107435	0.279360598669971	0.245963391595237	1.13578121060264	0.256048142619453	0.573482130675276	0.803628120498075	1.01461804900909
ENSG00000233478	0.60588419133397	0.220962463581242	0.00610620371426094	16.9186669032909	0.898743749276393	0.380396208570559	2.36265170111359	0.018144713574465	0.157119954490113	2.61860341617055	2.81200507832325
SELENON	0.289241165887251	0.0723939986119116	6.45919543604336e-05	54.7457081877537	0.397107754366991	0.14292029557726	2.77852598025394	0.00546061463433491	0.0822253277401667	1.38761296813022	1.35630834229726
PAQR7	-0.0114274009724339	0.108685948311582	0.916263548976686	22.3461597693167	-0.0496101982524127	0.189256043779953	-0.262132702668636	0.793219134962372	0.923075203005573	0.218725280463371	0.0599781902519941
PAFAH2	0.0117767351857418	0.0720144961307956	0.870098917359505	31.6285167498673	0.0453880184716848	0.134304317993994	0.33794906336306	0.735401573197399	0.899383652929291	0.308934341362292	0.335653371891491
PDIK1L	-0.158697028372011	0.174267841152014	0.362479759773371	16.5011851306437	-0.252350975103434	0.280735888074975	-0.89889104251623	0.368710699634154	0.683335588341252	-0.353804319263572	-0.528354963900367
CNKSR1	-0.191582269068623	0.163170332010462	0.240345199269517	7.14610316000179	-0.182122494166599	0.330037948650289	-0.551822888584177	0.581069703949318	0.825429703548854	-0.481649918016066	-0.324559041133146
CEP85	-0.0016779937438129	0.177100353861755	0.992440301554782	10.9218204274259	0.182132149312223	0.289437170690722	0.62926316228692	0.529176783928804	0.796466895348255	0.256627353801498	0.732470958658233
SH3BGRL3	-0.476320266657942	0.238157119143828	0.0454975306646093	9.96439115973859	-0.786235244764801	0.420388058884325	-1.87026065119786	0.0614476309274845	0.285922227949495	-1.58860547066747	-2.07763291972576
UBXN11	-0.0103007880552523	0.137760333511719	0.940395124486698	12.2383072931273	-0.0648033492659415	0.255570180374459	-0.253563812378237	0.799832556602386	0.925096740137884	0.223105132941513	0.0158892082714681
DHDDS	-0.144198419920654	0.101370944289695	0.154886154817009	32.4390717839324	-0.21278540435743	0.18052720767507	-1.17868883642416	0.238522102539488	0.555445304040835	-0.297439115929889	-0.413539693906903
HMGN2	-0.320402934495848	0.127712201799125	0.0121145911698981	52.000389873183	-0.449436955942692	0.208396529067057	-2.15664319340978	0.0310334763119559	0.204454425389827	-0.982456807501139	-1.10027847404642
ARID1A	0.129604723361283	0.038119832482528	0.00067403356453398	450.154552617724	0.223913825744666	0.0627923508969818	3.56594111457974	0.000362552778628045	0.0171772327188559	0.767005785542285	0.853717142396277
PIGV	0.221732960800527	0.111268572680764	0.0462863554430948	21.3438911066363	0.29585216974633	0.203859002409624	1.45125879283888	0.14670781107715	0.44360652707385	1.1251661464803	1.06247491420899
ZDHHC18	0.315953229430377	0.0925294863086121	0.000638705577648848	41.3165195882779	0.494567956345175	0.162248491424512	3.04821297260122	0.00230206712814747	0.0517359246603929	1.4914595474845	1.63912795522735
GPN2	0.077492092075449	0.0940850780037054	0.410144996038651	20.5156848838234	0.126778636800897	0.173340365727153	0.731385538902427	0.464543695700181	0.756373043808949	0.564411235276708	0.571840684299904
NUDC	-0.541732804332682	0.152464269838995	0.00038060574340778	45.8739653766614	-0.795727297411793	0.258143549187889	-3.0824992525094	0.00205270245989924	0.0486270550589702	-1.84290511597335	-2.10517789296658
SLC9A1	-0.113884639220563	0.179520587148906	0.525831517013082	14.43434470807	-0.172297123611773	0.3206305756087	-0.537369598281998	0.591012339006435	0.830899712723545	-0.179590398330137	-0.296046813158977
WDTC1	-0.176021159911757	0.076060969975068	0.0206561317577074	70.3319832241637	-0.247976126386154	0.133409587641792	-1.85875791065314	0.0630614608462175	0.290678714241112	-0.421154106665129	-0.515659597014861
TMEM222	-0.05205989804974	0.0760809904712341	0.493805029834415	33.5287295486151	-0.0496950739758485	0.135898281823033	-0.365678456778148	0.714605023382757	0.887718910028622	0.0607612270577256	0.0597318895183403
MAP3K6	0.261254411872338	0.130511712256505	0.0453094890184421	22.7599305957439	0.362725875436826	0.230986206549777	1.57033565274236	0.116337043899179	0.394813820508189	1.27881086577723	1.25653561975544
WASF2	0.0939772776614735	0.0346143393314295	0.0066279549500396	296.405265892241	0.147044147244878	0.0576436238855973	2.55091781767068	0.010743965705261	0.121405965843356	0.628499512483948	0.630649138451068
AHDC1	0.242000095843247	0.0721904214209343	0.000801585799237988	186.682684181557	0.374131555815592	0.113032555927271	3.30994511047172	0.000933142683157955	0.029195921780126	1.20395723815691	1.28963374642102
IFI6	0.138911117495011	0.299202062392628	0.642452935745809	12.5914965486307	0.177396616245765	0.465367785165508	0.381196597402362	0.703057373742414	0.882380238416922	0.803185588549648	0.718728922404574
FAM76A	-0.0261807330401794	0.106689339344944	0.806152758179406	27.6655846212945	-0.0168895316671122	0.175073411669283	-0.0964711403409269	0.923146393669745	0.972867815254436	0.161369806340611	0.15493024319911
STX12	0.0989837550534922	0.075822399945693	0.191733365029607	92.7481968530292	0.174213051111527	0.129344204284334	1.34689491558941	0.178014079292191	0.485250339366728	0.647962836645945	0.709490539549544
PPP1R8	-0.0160840766270567	0.0976775404307672	0.869207631100223	26.5595365967202	-0.00950947226596371	0.166219012558461	-0.0572104966790075	0.954377516716271	0.983608001849482	0.200621855502801	0.176346426429483
RPA2	0.000186352681583333	0.112043783136041	0.998672948602895	27.1239106542789	0.0382128991287536	0.194895075936663	0.196069084583604	0.84455609351076	0.944770002879057	0.263875240086891	0.314831903906546
XKR8	0.297317770265245	0.112406143704601	0.00816833569327635	10.1834181819092	0.340693199295255	0.218267588242885	1.56089688825506	0.118548081641378	0.397839324830387	1.419011805442	1.19259903013533
EYA3	-0.0839529575632768	0.0535742898039898	0.117105767712142	130.748951795642	-0.0954817919701191	0.0906048653773591	-1.05382632127368	0.291962440378496	0.612555559283446	-0.0632271398565869	-0.0731365182793099
DNAJC8	-0.0878798954725337	0.102365584085939	0.390621598477734	29.8781354611831	-0.0962099392868739	0.199108669591454	-0.483203164805855	0.628951488432295	0.849142117396991	-0.0784936155653852	-0.0752495278781078
ATP5IF1	-0.539887543491845	0.23897864314486	0.0238743311595207	17.2859724265138	-0.772629199064119	0.35553452021474	-2.17314818993514	0.0297691657410188	0.199857162307872	-1.83573142735031	-2.03814955625564
SESN2	-0.0638915658643529	0.147104907808943	0.664051332706753	34.3977874633737	-0.135467948237924	0.246858820139866	-0.54876689502595	0.583165431778385	0.826425522636497	0.0147640981343049	-0.189172284763295
PHACTR4	0.0574315341348164	0.0478213319346967	0.229766496210355	250.106580971755	0.130142727357331	0.0790682940471963	1.64595339921775	0.0997733536711851	0.367256745228064	0.486423238628306	0.581602933604964
RCC1	-0.210950671205866	0.177662024622596	0.235081457108548	9.30943731740462	-0.185768928356071	0.312832134747111	-0.593829430298918	0.552626202712906	0.809754745719024	-0.556947070041169	-0.335140623000507
TRNAU1AP	-0.0117640868586432	0.0848122566102534	0.889681377209225	70.1503924115966	0.0270451768157147	0.140772365588703	0.192119928528679	0.847648264972019	0.945596343055744	0.217416370818736	0.282424307392521
SNHG12	0.0356902095354893	0.106565036898706	0.737689346703138	21.4502254366192	0.121551522764656	0.192183646613551	0.632475889111809	0.527075958636371	0.795380464938016	0.401901045626397	0.556672129972444
TAF12	-0.251979855470917	0.108391045016335	0.0200864310074392	40.6617588638902	-0.386285727302947	0.190641117393372	-2.02624561051999	0.0427396217895416	0.238008828067597	-0.716453295860957	-0.917020019031617
GMEB1	0.175495988154438	0.0826185118247891	0.0336557043147062	23.6741497901642	0.255355045195859	0.145332547175723	1.75703963192158	0.0789110541924483	0.328161142607216	0.945413974161521	0.944956369637226
YTHDF2	0.0412253532351068	0.0623388511273754	0.50841304019241	51.3554548314168	0.102567338588684	0.114199988915301	0.898137903189768	0.369112033937039	0.683471885277887	0.423419627989445	0.501581954583276
EPB41	-0.0242222638383167	0.0829029700146278	0.770152008338709	107.822923376123	0.0147652457363946	0.135200773789714	0.10920977241861	0.913036109403968	0.969009194942741	0.168983607013696	0.246789193939351
SRSF4	0.0361455910691622	0.0640082423657355	0.572276382374122	212.703845217286	0.0926634600147111	0.10343224981032	0.895885569391004	0.370313882091925	0.683951305556366	0.403671399852183	0.472841904306913
MECR	0.0304641664007582	0.0790867519531834	0.700089715943235	49.3487241795857	0.0639305315577344	0.13519887476115	0.472862896756187	0.636310997394405	0.852238592252789	0.381584131426804	0.389461862611852
SDC3	0.0341529356701177	0.121767214075126	0.779111362505422	87.0763112496492	0.0234909545196538	0.199424339841601	0.117793818639752	0.906231027460022	0.965534106255312	0.395924695944844	0.272110315079388
PUM1	-0.0436253554749787	0.0344446965620671	0.205322212383599	290.33480883432	-0.0402240808239857	0.0678809134195028	-0.592568349447533	0.553470066079631	0.810357016030075	0.0935515951022215	0.0872157502420536
SNRNP40	0.0238980462993643	0.0708906998144704	0.736033102202123	43.454019355856	0.0685054307167626	0.135650056421952	0.505015865999126	0.613547692319781	0.840729390449005	0.356057495827935	0.402737755572141
ZCCHC17	-0.00144907766532494	0.0711869639792037	0.983759430250664	69.3855666615884	-0.0102579529705356	0.119548820905884	-0.0858055553606105	0.931620990230002	0.975381309496072	0.257517294470881	0.174174411403287
PEF1	-0.217330615664845	0.184466830529555	0.23873460929628	13.755974861035	-0.341730906189765	0.312680127040738	-1.09290893995717	0.274433782694109	0.593208904350543	-0.581749923907763	-0.787726450932711
COL16A1	0.254002463842107	0.0716347946736624	0.000391427123934854	206.712525000211	0.387348928055731	0.113438843858809	3.41460574596337	0.000638743938112181	0.0238802381840901	1.25061798598048	1.32798921896299
ADGRB2	-0.0471719873676124	0.176729984177127	0.789534155645853	36.8512979291714	-0.0835841321430815	0.294882701946639	-0.283448746200808	0.776832865748813	0.915585819123309	0.0797636078999521	-0.0386107171958088
SPOCD1	2.51992331182317	0.461681101596936	4.81129305519595e-08	25.5897950215283	3.5423960382039	0.769229417938332	4.60512293939321	4.12222260184633e-06	0.00130203345324032	10.0596764389338	10.4836156629554
PTP4A2	-0.0250209990480828	0.186769728043597	0.893428589365879	23.9156797293005	-0.0450680072316476	0.325450318948413	-0.138478915544684	0.889861932022071	0.957933008618693	0.165878421253333	0.0731591675152555
KHDRBS1	0.12269537055833	0.0684583170068802	0.0730907022997184	106.676630017444	0.213537558318376	0.120813780937229	1.76749338247533	0.0771456362935715	0.323956503383165	0.740144788712886	0.823606267622805
TMEM39B	-0.125369636406644	0.124391289524126	0.313519239845831	16.9141308979823	-0.228455279237926	0.237205796171567	-0.963110020602904	0.335492313559766	0.654694336064022	-0.224239800640166	-0.459012080157002
KPNA6	0.131674290626356	0.0562362220730906	0.0192090092838051	131.445939285201	0.213238096803267	0.0970976348854932	2.19612040040664	0.0280833267778272	0.193438535966829	0.775051494211495	0.822737260704377
TXLNA	0.156376356554683	0.0574341950999189	0.00647498937794048	41.1411869640846	0.248204830286005	0.121906047022077	2.03603378461656	0.0417469628900086	0.235065878479989	0.871083949566335	0.924207171789017
CCDC28B	-0.0982331611323529	0.160261640173318	0.539906146475524	10.8008677621357	-0.025708267733683	0.277339213939882	-0.0926961152318537	0.926144983320308	0.973806226829699	-0.118743266146765	0.129339166326127
TMEM234	0.135065844210416	0.0906994554607515	0.136445696519705	17.8521577911518	0.287310507039471	0.185685416468784	1.54729710336607	0.121791619912392	0.404323091038873	0.788236594562607	1.0376878761001
EIF3I	0.163680676383861	0.12464486945992	0.189123580821957	17.0584949245131	0.276088998936646	0.232498893854139	1.18748521491829	0.235036285076541	0.551661599049079	0.899480431460935	1.00512419868392
HDAC1	-0.0118974036664125	0.0775408663495905	0.878056050679284	66.0814223607981	0.000757721714755132	0.127119694443668	0.0059606949031089	0.99524408172804	0.997881032720904	0.21689808459817	0.206140781135981
MARCKSL1	-0.0911217032368408	0.0996534891684948	0.360514330241929	52.4587469386508	-0.208449790015351	0.169417938039838	-1.23038795317138	0.218551862362817	0.535595654736352	-0.0910965598008219	-0.400958181195535
TSSK3	0.158769684191939	0.124399402722596	0.201853107658548	9.44234521270705	0.258511345037026	0.224265013011065	1.15270474679112	0.24903159245304	0.566275815132332	0.880388318283558	0.954115631379472
BSDC1	-0.111446840019646	0.059102485251829	0.0593415902235564	83.3211864204295	-0.149345712328785	0.112497832311983	-1.3275430224701	0.184329118156394	0.493212398768245	-0.170113140694867	-0.22944414741951
ZBTB8A	-0.0962041706987153	0.082458082222652	0.243329944853456	40.2980586672692	-0.126926020234953	0.159628303797763	-0.795134805139312	0.426535090472607	0.728332412177836	-0.110855305123624	-0.164384476792019
ZBTB8OS	-0.0163486022623007	0.0532303713298067	0.758745019838184	148.774870245614	0.0175187659547236	0.0857777051478364	0.204234491054876	0.838170259387947	0.94203910503762	0.199593478105927	0.254779630102384
RBBP4	-0.0670254042767516	0.0467453466161038	0.151617582353119	106.094075650911	-0.0956023340381882	0.0908190194391611	-1.05266864395328	0.292492884430878	0.612987457323859	0.00258089862778719	-0.0734863191245897
SYNC	-0.0505513330180835	0.09944968455097	0.611235507882601	35.7975852155372	-0.123648643982567	0.17461001128126	-0.708141778786068	0.47885721719835	0.764802914396287	0.0666259674593086	-0.154873863594915
KIAA1522	-0.719238605114358	0.191154566971019	0.00016815451844256	17.2125331181856	-0.928944007978826	0.277545804390887	-3.34699351704315	0.000816931208709134	0.0276350443016908	-2.53298172487931	-2.49175926416897
YARS1	0.0710221769423356	0.0962353456124904	0.460511343168165	99.9766213795965	0.124223811966292	0.164237948678609	0.7563648533469	0.449430474431022	0.74536125438204	0.539258608853757	0.564426841970817
S100PBP	0.177894366369255	0.0521849678989114	0.000652206688588779	130.556056443686	0.296227548232567	0.0932946391621856	3.17518295684277	0.00149742055459175	0.0397349413204697	0.954737977647979	1.06356422447128
FNDC5	-0.348865118333071	0.250336400620205	0.16344288170851	11.5339482810768	-0.242471080560198	0.374846833123051	-0.646853752344767	0.517726599820439	0.789448846802362	-1.09310720437806	-0.499684512846577
TMEM54	0.0776389896100901	0.220580423776081	0.724856348584965	8.41711162256941	0.0660194171888742	0.395699388699923	0.166842353246443	0.867494092646714	0.951607366446764	0.564982318318025	0.395523596670093
RNF19B	0.418466799645294	0.12390033580738	0.000731620890050026	25.9052185110973	0.644250334699877	0.219938371509938	2.9292311763378	0.00339801596567925	0.0634009561191294	1.8899942240372	2.0734910229153
ENSG00000236065	-0.0834012433122715	0.147847331594268	0.572683484077264	7.86548047588337	-0.144440312781018	0.294578505356031	-0.4903287583948	0.623901280001976	0.846372265109542	-0.0610822798140291	-0.215209175880283
AK2	-0.0552291975340965	0.0810384123655486	0.495543306434192	43.1491838020076	-0.0804387710461704	0.148315453716953	-0.542349222756524	0.587577952512997	0.828565232114419	0.0484401680774496	-0.0294831985790006
AZIN2	-0.184408049585586	0.184851395319507	0.318472580064832	16.3511429416063	-0.243120801668136	0.341307733457323	-0.712321397483178	0.476265776814639	0.76315277149692	-0.453759217934154	-0.501569937548455
TRIM62	0.0766051096609569	0.115724461578455	0.507996053781212	17.952161379805	0.182082337271257	0.195717355550153	0.930333116137971	0.352198636631241	0.668929929730555	0.560962977168767	0.732326409171783
ENSG00000284721	-0.241541534890637	0.16703187842723	0.148154636803841	7.42040991615622	-0.334985080379935	0.33354357783097	-1.00432178175439	0.315223538004411	0.635042590002508	-0.675872983347267	-0.768150749203126
ZNF362	-0.141503323556135	0.0597981546627327	0.0179644845360532	57.0154453132388	-0.200952406037291	0.109457513679901	-1.83589412258129	0.0663733171246753	0.298477432195235	-0.286961582510068	-0.379201533952615
PHC2	0.476815742519644	0.0947943965952979	4.90481788690664e-07	107.85865475932	0.71563742957444	0.164564547464206	4.34867315349375	1.36963657208747e-05	0.00252355538407117	2.11683323692953	2.28064912571861
ZSCAN20	-0.129877606376493	0.161439268960927	0.421109290281608	9.617752277582	-0.207087197997863	0.279731549446558	-0.740306906416453	0.45911379124193	0.752877714548278	-0.241765113143444	-0.397004077477856
SMIM12	0.0613397354159414	0.0688813677995319	0.373190631922427	80.5840663002573	0.135218778173264	0.11539261019472	1.17181488437681	0.241271385490689	0.558880076814995	0.501616873287705	0.596333117801554
ZMYM6	-0.000843378348390281	0.0420234505482969	0.983988145078746	93.8960073855505	0.0399215720979579	0.082206095179676	0.485627884534623	0.627231022402737	0.847985572145663	0.259872028393977	0.319790299415337
ZMYM1	-0.316951132594145	0.0755398301599359	2.71892429899746e-05	48.4794964185703	-0.459494498729012	0.137105353701956	-3.35139720165762	0.000804048847761731	0.0274910103464101	-0.969037484073662	-1.12946444226852
SFPQ	0.145675258415304	0.0488007540546966	0.0028348321022455	416.606189837207	0.26351827197836	0.0862091964325992	3.05673040560569	0.00223765432842471	0.0506268554979144	0.829482055526403	0.968645225108758
KIAA0319L	-0.0423942313701103	0.0330570245656762	0.199682180320723	354.164049522733	-0.0204392928512937	0.0710630642506658	-0.287621890032728	0.773636186806927	0.914466511109391	0.0983377482515201	0.144629196579802
NCDN	-2.36412842564683	0.840733022277657	0.00492368397979764	11.938515621168	-1.77822475608945	0.844801248306654	-2.10490308774256	0.0352997448710551	0.21760521164471	-8.92770226008644	-4.95628578447506
TFAP2E	-0.123175004529063	0.173104781116687	0.476735256959479	24.0866444171017	-0.0176657445661949	0.267125581390274	-0.0661327323061022	0.947272151271785	0.980686152549672	-0.215707887219823	0.152677752159547
PSMB2	-0.0955882105619544	0.0793520346044796	0.228354107840512	33.9427589200784	-0.123009408825427	0.143724511317992	-0.855869383011971	0.392070031866318	0.701727069986317	-0.108460680945004	-0.153018868057824
AGO4	-0.104480809397762	0.0748075783995363	0.162515609101384	128.661266193163	-0.144053196353492	0.124478643888856	-1.15725229527816	0.247169297567174	0.564848906378317	-0.143031801561637	-0.214085803303891
AGO1	-0.0444546579196431	0.0817608499010368	0.586637125343544	49.427132937129	-0.0399658234913907	0.155412014500472	-0.257160449401867	0.797054914277437	0.924417104522204	0.0903275752884956	0.0879651868054747
AGO3	-0.0550373617618634	0.037874411955666	0.1461809382459	326.789984477855	-0.0351154994894169	0.0564086089398319	-0.622520217204307	0.533599854157123	0.799766768189853	0.0491859542916833	0.102040334701544
ADPRS	0.0219065703519761	0.112672576976272	0.845841694677878	14.0062105127158	-0.0068097084281668	0.211155982843649	-0.0322496589320372	0.974272954652439	0.990854644399782	0.348315377190462	0.184180867033036
TRAPPC3	-0.230866626331128	0.164620406947133	0.160790453259326	18.1864229943333	-0.293989832471921	0.266239531572441	-1.10423058039347	0.269493127413668	0.588058335527818	-0.634372904664275	-0.649186701212412
MAP7D1	-0.0958587099477145	0.224614194740683	0.669546502463918	20.5886392997075	-0.151499567227172	0.348985188116861	-0.434114605392481	0.664205219976566	0.864590389821045	-0.109512282064598	-0.235694415696254
THRAP3	-0.0329007492954029	0.0406894713433289	0.418755972892259	135.061641145961	-0.0332816665324995	0.0732709602359063	-0.45422724672018	0.649665274079314	0.858600897978722	0.135244879669052	0.107361931789655
STK40	0.272569530084148	0.0756109364996662	0.000312278471599582	98.2711283872332	0.431517293181839	0.144284821260065	2.99073242364181	0.00278309243401466	0.0568380950896387	1.32279984174642	1.45616133101666
LSM10	-0.586591063602647	0.155149555229516	0.000156318643178821	9.56027088571958	-0.677815864650146	0.271671021487724	-2.49498772794497	0.0125961486462244	0.13147168209348	-2.01729736288654	-1.76301088431267
OSCP1	0.0805085602597792	0.15298071719432	0.598703356686512	21.2216398182172	0.133081965445678	0.24654905540801	0.539778849387367	0.589349554961724	0.829762495867281	0.576138142940281	0.590132304174518
MRPS15	-0.333422010910732	0.159448253288044	0.0365192308669767	14.778972480069	-0.522516352342989	0.274065304718453	-1.9065395850809	0.0565802349324254	0.273440217345557	-1.03307013993257	-1.31234746409143
ZC3H12A-DT	0.101872547886376	0.118115522625722	0.388422167822253	37.2314290724438	0.209814542899318	0.198113285171991	1.05906346824327	0.289570875886901	0.609751414623763	0.659193389975298	0.812802454800967
MEAF6	-0.170560724109979	0.0966067572415948	0.077477173128212	70.0875211915075	-0.255060305566775	0.164047737813366	-1.55479318987594	0.119995331575618	0.40076990651615	-0.399925960854423	-0.536217165880139
SNIP1	-0.662620620209895	0.142825856655045	3.49489157106895e-06	13.5221459428769	-0.869482443273988	0.256969863166262	-3.38359694230535	0.000715429456649232	0.025720561441487	-2.312872033512	-2.31920783935452
DNALI1	-0.15525713163581	0.119278803516305	0.193042146290801	19.0388937257606	-0.224825813015854	0.202992063375203	-1.10755962217249	0.268052049663381	0.587009410861091	-0.340431278696725	-0.448479737608617
GNL2	-0.0953146939362873	0.096601998885394	0.323802412594282	16.5674755619779	-0.131539726328461	0.179858881432959	-0.731349629667811	0.464565623470173	0.756373043808949	-0.107397349917575	-0.177772983536869
C1orf109	-0.171258735864944	0.202357088891911	0.397374572229795	9.19353863272145	-0.263350576140333	0.330011542146345	-0.798004137756942	0.42486808893545	0.727101412086732	-0.402639571241921	-0.560274689537069
C1orf122	-0.213865785334974	0.0843049115224984	0.0111866729932555	60.5316575431476	-0.352926601280997	0.145691953791273	-2.42241655834076	0.0154176660401882	0.145160225471353	-0.568279950791714	-0.820215221609529
MTF1	-0.113239631467889	0.0688424144596971	0.0999882061230958	35.920899668035	-0.187989565634853	0.143487099090884	-1.31014960108561	0.190145231471344	0.500176760313167	-0.17708284781222	-0.341584686966059
INPP5B	0.111667259812801	0.0497010733784031	0.0246542421473357	135.512397168252	0.202829541858941	0.0992630509645911	2.04335389541164	0.0410174179531333	0.233334934205089	0.697271591147504	0.792532690831077
SF3A3	-0.0893093352752939	0.0652416556240662	0.171030378156162	38.420347837896	-0.167928508176363	0.12926766645623	-1.29907588478998	0.193917888098115	0.504893853326368	-0.0840507464725445	-0.283369534624712
UTP11	0.0358668345321019	0.118213977740046	0.761580445341667	12.0067432020687	0.0158931938189459	0.222588279530772	0.0714017550809486	0.943078012824262	0.978954603206318	0.402587697995918	0.25006238477661
POU3F1	-0.153412296803666	0.1660840625499	0.355641126606967	22.7424733088476	-0.262084750579154	0.281224945939764	-0.931939909183203	0.3513675811105	0.668374294667607	-0.333259246237214	-0.556601392252813
MIR3659HG	0.0391554645696964	0.0947277654403279	0.679352191440981	64.0395057885057	0.0863408699804406	0.167510782712246	0.515434699679955	0.606249289871953	0.837586240308408	0.415372669835125	0.454494389835229
RRAGC	0.0638692208826955	0.0679958574265966	0.347571363956938	33.5655055056967	0.127367691333405	0.134455442828555	0.947285499597161	0.343493317707231	0.6613855179061	0.511450573062516	0.573550060758162
RRAGC-DT	0.308608181351246	0.0964243348468448	0.00137179013361247	362.170036270934	0.475740049273013	0.154204670334591	3.08512088668105	0.0020346943547315	0.0484600633929408	1.46290472928489	1.5844912801297
MYCBP	0.217891637486	0.147003956392231	0.138282792134777	28.3042888915143	0.266756822493978	0.262232771108957	1.01725204430358	0.309033543464239	0.629739702610035	1.11023250850944	0.978043169958973
RHBDL2	0.184629366265257	0.0852815633790519	0.0303923716494222	40.3647296308782	0.227597006031857	0.176766642389757	1.28755631127519	0.197900455691232	0.51126532525801	0.980921155148365	0.86440535770911
AKIRIN1	0.162687110954048	0.0573093441520149	0.00452901049019757	80.3104428552323	0.239514004422972	0.112814290997143	2.1230821228938	0.0337469707900806	0.213286000238785	0.895617818185697	0.898987277342503
NDUFS5	-0.46780936450966	0.249359056157836	0.0606487959460447	29.9318150484809	-0.693975694799259	0.38940186484722	-1.78215811850705	0.0747234504044018	0.318802832440823	-1.55551824496919	-1.80990507101681
MACF1	0.292241476976287	0.0593591413832375	8.51069853420357e-07	6040.33255235474	0.448954255116269	0.0970252544078018	4.62718967197234	3.70661030195025e-06	0.00126081775040185	1.39927706300975	1.50676162451981
ENSG00000226438	0.386441177178782	0.127705285991269	0.00247780332855261	21.1451251425992	0.59261036238812	0.236099731947491	2.51000014908919	0.012073111063565	0.129393911350804	1.7654905016097	1.92363706525368
PPIEL	-0.0667710645331564	0.0801391673076498	0.404738202635956	50.7034070994149	-0.0680797890399594	0.137999575707559	-0.493333321431585	0.621777087732462	0.84478644468034	0.00356967706205399	0.00638131263952668
PABPC4	0.105249800689945	0.0642990678355189	0.101655732426505	39.7924818973181	0.179022267824162	0.126781191771015	1.41205698829131	0.157933181945144	0.460762003326649	0.672322894204691	0.723446398264766
PPIE	-0.108000866492417	0.110563668993886	0.328657989133117	58.1413258141832	-0.16020184546504	0.175209430249274	-0.914344879936647	0.360535655127205	0.675561607047979	-0.156716475822072	-0.260947543772009
TRIT1	0.0374581669437773	0.0637391776762964	0.556747871160892	40.9719688141111	0.134535326644899	0.124379719442652	1.0816500250021	0.27940806713022	0.598325652711783	0.408774207222407	0.594349810843581
MFSD2A	0.22219583295627	0.281147277178255	0.429341912878115	7.93760642133304	0.396279800905843	0.458581699284588	0.864142205247311	0.387509776449156	0.697422967626443	1.12696562146188	1.35390570539878
CAP1	-0.0457731378266618	0.115103298347706	0.690873395298089	34.9697795254137	-0.051003247732523	0.194448701340526	-0.262296674551732	0.793092725625905	0.923071424649347	0.0852018152336726	0.0559357020695312
PPT1	-0.392376028687712	0.168540865517924	0.0199080417779681	24.1600075083424	-0.642617596312984	0.260109884155989	-2.47056200266347	0.0134900931266414	0.135782110154115	-1.26226145925716	-1.66086908258366
RLF	0.0155566192140581	0.0541417007038429	0.77385846118212	149.529258333257	0.0447892045678547	0.0971507966742616	0.461027661132097	0.644778759746427	0.857077657995601	0.323629126213445	0.333915674728332
ZMPSTE24-DT	-0.131450586271794	0.161247543707404	0.414952199354302	11.1189988713377	-0.199904664963119	0.284994331901408	-0.70143382722529	0.48303231758607	0.767128596768784	-0.247880274604346	-0.376161095711838
ZMPSTE24	-0.163298588986223	0.0845920467467861	0.0535542185994924	46.4437988601182	-0.208001272785465	0.13963118928784	-1.48964764853994	0.136316906442019	0.427118785752535	-0.371693477422614	-0.399656629723509
COL9A2	0.101769032935604	0.115346670129799	0.377620849522961	36.1937505623822	0.181814877960498	0.204531489126002	0.888933428966973	0.374038858308709	0.686502053572736	0.658790962303158	0.731550269401826
SMAP2	0.0893824718816843	0.255111496904145	0.726063812362661	17.9215798859788	0.195772739128382	0.400387369715422	0.488958328699352	0.62487119923582	0.847122682234128	0.610636614611678	0.772054565644887
EXO5-DT	0.0866988953774799	0.0827985884719143	0.295050711306381	43.6614937647771	0.132060777107905	0.137773186915986	0.958537579510554	0.337791751251592	0.656662537609406	0.60020386612906	0.587168919279395
ZNF684	0.0313056350660534	0.0807862567405146	0.698377283993114	31.1448808493333	0.0401407863770316	0.148811571406118	0.269742372839303	0.7873584595937	0.920759637250531	0.384855448986514	0.32042643700071
NFYC	-0.0754647824893607	0.0360356964481428	0.0362450663783588	144.16416912073	-0.0855690867898817	0.0733679889559424	-1.16630001731772	0.24349316620393	0.562357302030177	-0.0302282685801909	-0.0443708540875574
CTPS1	0.488146853375894	0.191454542329128	0.0107823392502819	10.4083709024532	0.797703512310002	0.325495308257928	2.45073735956246	0.0142563933559787	0.139267536274237	2.16088438635893	2.51879656726768
SCMH1	0.0651072156667992	0.0560745911855566	0.245608429435639	412.70313898394	0.120855770076736	0.0877272354185102	1.37763112561548	0.168317205921969	0.473071197830686	0.516263436860181	0.554653126298139
HIVEP3	0.197909731609489	0.076311775985332	0.0095022133923212	248.747852341137	0.335032800918176	0.120048849947051	2.7908039191208	0.00525773132686033	0.0804435017921262	1.03255028186661	1.17617312863356
FOXJ3	0.131751337393032	0.0408290237711643	0.0012513746622237	262.315880916243	0.224326472365454	0.0803044840399466	2.7934488969989	0.00521492680835162	0.0800708553698989	0.775351023416967	0.854914601001938
ZMYND12	-0.306948188222352	0.145756162992374	0.0352128700527832	10.1712285069803	-0.395310804933615	0.233174170544592	-1.69534560371907	0.0900098784620771	0.349859668232615	-0.930149752513544	-0.943209878177823
PPCS	-0.0189321478621002	0.140149364294068	0.892544269270972	16.3238198309723	-0.0460688089101145	0.248385749654522	-0.185472833985811	0.852858185925337	0.946771477982522	0.189549612617517	0.0702549426359849
CCDC30	-0.261517401050587	0.0967528807588453	0.00687287892520464	136.135703720562	-0.358845350894939	0.171600348417741	-2.09116912759042	0.0365129057333039	0.221380350757774	-0.753531729815909	-0.837390832175365
PPIH	-0.063962196451118	0.102996131663448	0.534589410493322	16.6396191488755	-0.0798963247716384	0.190335711578168	-0.419765287917744	0.674656925271463	0.86954777763768	0.014489512652674	-0.0279090745541721
YBX1	0.0600866715644032	0.0747839617126268	0.421703115483133	37.9842284879648	0.103187975804817	0.133112185035046	0.775195567390388	0.438224107038763	0.737659845471043	0.496745426554109	0.503382980783448
P3H1	-0.111788685562501	0.134288669694059	0.405154642991905	18.8065628474794	-0.158374735307105	0.227197856414309	-0.697078475152068	0.485753683997842	0.769362474616459	-0.171442109167698	-0.255645455564111
C1orf50	-0.114087152804292	0.109790900086992	0.298743709387195	16.6916246899319	-0.101046967093467	0.198056498763356	-0.510192635558005	0.609916511082047	0.83907004417862	-0.180377695908591	-0.0892860915648829
SVBP	-0.0588632446757112	0.167538595120379	0.725332238925601	7.60359567942142	-0.129647440614268	0.303604387417137	-0.427027559506707	0.669359254489273	0.866913945342584	0.0343123428624625	-0.172281762480699
ERMAP	0.182767608150089	0.0810980897919228	0.0242174979647945	47.2651791491501	0.31289782397756	0.145273772851502	2.15384936892499	0.0312519866409764	0.204960484172511	0.973683331251564	1.11193967247919
ZNF691	0.0365768555833472	0.152421131520237	0.810351699692909	9.73905265226061	0.000664734990575044	0.26479516151381	0.00251037438439137	0.997997013140656	0.999050151267397	0.405347996065827	0.205870943101518
SLC2A1	0.11404874865438	0.117673631911527	0.332447680737597	42.6363663332212	0.124271508175757	0.197947063079299	0.627801727606199	0.530133834244526	0.797255078382905	0.706529935025321	0.56456525152903
SLC2A1-DT	-0.0432213541704953	0.110385243223867	0.695390656337667	40.1413962184178	-0.0099986486904853	0.177596285778789	-0.0562998750038019	0.955102918411051	0.983879120643035	0.0951222020850007	0.174926886101948
ELOVL1	0.0335926756865404	0.114051476857174	0.768345612849874	22.6998457787434	0.00473119052332315	0.20173379738697	0.0234526419697919	0.981289214315717	0.993559646652129	0.393746613268841	0.217671384270587
MED8	-0.0251414418474535	0.114678879247613	0.826468230401635	14.5014652724345	-0.0197572761043634	0.217440534541186	-0.0908628933701462	0.927601534985319	0.973946084759227	0.165410184394645	0.146608339947696
SZT2	-0.133603158207603	0.067957622348705	0.0493012068006767	67.7461900256584	-0.188033314606011	0.124801655444212	-1.50665721489619	0.131898543698057	0.420515760802313	-0.256248674596617	-0.341711642039391
HYI	-0.10856367509235	0.0940920181816439	0.248580847050219	16.4526902355855	-0.164707555174596	0.179617903510203	-0.916988518158717	0.359148656805535	0.673613188347551	-0.158904466571637	-0.274022655973368
PTPRF	-0.0554971378747922	0.0794560211152521	0.484887319409465	201.20828969626	-0.0809054274747471	0.128885839249569	-0.627729376212426	0.530181237863259	0.797255078382905	0.0473985155743643	-0.0308373881643142
KDM4A	0.0280244593046797	0.0674847340958111	0.677943459968285	55.1075612004358	0.0384848295750009	0.135307985958295	0.28442393331361	0.77608551990756	0.915283105228974	0.372099456603943	0.315621018457825
KDM4A-AS1	0.00759239306316371	0.142660618686579	0.957556648778918	9.9798534047921	-0.0234069951102997	0.276514113384177	-0.0846502727250634	0.932539430610218	0.975381309496072	0.292667173699402	0.1360172258764
ST3GAL3	-0.0162764414828871	0.0413907681149961	0.694143373743985	251.957553399235	0.0258717736148008	0.0761396759381475	0.339793587193854	0.734011977565916	0.899287040527192	0.199874012408098	0.279019210415935
ENSG00000288573	-0.0236935858448431	0.173706892558851	0.891505229769925	8.23033947953115	0.0168092513894491	0.317654037225755	0.0529168511008185	0.957798157970225	0.985051326107632	0.171038910645087	0.252720690856967
IPO13	-0.334833760836315	0.124642257324382	0.00722355833779647	23.4518164241994	-0.495872070552209	0.212291667699643	-2.33580562028362	0.0195013745738014	0.163324539836084	-1.03855849916917	-1.2350284630026
DPH2	-0.2276802291304	0.143798246320954	0.11334602811684	7.77269148287104	-0.305990651965902	0.277044363488472	-1.10448250277661	0.269383889521703	0.588058335527818	-0.621985376114657	-0.684011861177618
ATP6V0B	-0.0557355915438414	0.257408249302343	0.828577721520228	28.2740347617238	-0.113205687198594	0.362573874969701	-0.312227921021761	0.754867314108754	0.908055796811022	0.0464714962961547	-0.124569463075101
B4GALT2	0.143493366324499	0.145491237390207	0.324001569045314	20.651619665211	0.229869376089598	0.254331926938156	0.903816437271336	0.366092744315701	0.680821844152122	0.820999669664133	0.870999544947797
CCDC24	-0.0756401232071818	0.0811638886782097	0.351365949942226	53.7860252361947	-0.0749837715148412	0.139784025328782	-0.536425899443616	0.591664235705715	0.830945491649596	-0.0309099281508883	-0.0136533436775129
SLC6A9	0.130798693905052	0.188581243928015	0.487937274668839	10.9961981994517	0.231658904632802	0.338103891549885	0.685170772719787	0.493236164779811	0.773923899221987	0.771647499448812	0.876192575124663
ENSG00000230615	0.39286310335225	0.136152674899551	0.00390842069729283	8.76158329407673	0.644467893610159	0.28869852450102	2.23232139729166	0.0255937286711792	0.185555088953302	1.79045656478575	2.07412235678848
DMAP1	-0.15430107429846	0.0721527377469341	0.0324734373116008	28.7711349147134	-0.195639877913683	0.140701924573023	-1.39045630333328	0.164390359492408	0.468486038458923	-0.336714482950487	-0.363785116614025
ERI3	0.228112261707144	0.0449553177652234	3.89130146314257e-07	351.101317212945	0.375042156830259	0.0818836657332454	4.58018279313537	4.64569719833316e-06	0.00140067770529745	1.14996649845439	1.29227621813024
RNF220	0.0820620900833416	0.106512046500705	0.441033650259285	353.454891720685	0.135533051883906	0.176102230885866	0.76962711489866	0.441521115968182	0.739698863611359	0.582177689748088	0.597245108207831
TMEM53	0.187416483535336	0.073924700803772	0.0112371936889885	28.2394914060949	0.290079144468311	0.134531639775848	2.15621503574646	0.0310668780158049	0.204507605730426	0.991756431662653	1.04572218087348
ARMH1	0.119331246887688	0.0670488509676744	0.0751143090114435	247.96589151714	0.219264168327419	0.106047899016333	2.06759558992913	0.0386780671288797	0.227218331546326	0.727066325674756	0.840224308559368
ENSG00000225721	-0.0632588149938627	0.146219687437973	0.665284626735407	8.41610579598167	-0.0385282370547769	0.261931027937535	-0.147093062468205	0.883058565665622	0.95627225622834	0.0172239984478006	0.0921369167147526
RPS8	-0.729142165591758	0.212325107290534	0.000594560826309772	29.7928804572043	-1.08867412463701	0.336654284397432	-3.23380445487453	0.0012215306101153	0.0349241919693739	-2.57148308877977	-2.95527984846509
PLK3	0.387276825944709	0.112380249822307	0.000568679047558213	13.9114735028613	0.609246386114081	0.237962061247983	2.56026688842294	0.0104591805981594	0.119923500272414	1.76873919356279	1.9719131173793
PTCH2	-0.182160380939291	0.160245786066224	0.255640243997524	92.9667340312361	-0.253581071667162	0.252858050627292	-1.00285939497705	0.315928706498085	0.635813488666075	-0.445021117260547	-0.531924579260883
EIF2B3	-0.00476402241960456	0.0582883194019498	0.934859810718566	101.178605539308	0.0266352234334819	0.100199083540124	0.265823024447284	0.790375510037259	0.922174275827113	0.244630020789287	0.281234664291757
HECTD3	-0.0120208156130585	0.126934950733815	0.924552643783211	13.6827058579992	0.00154582920116441	0.223054121276456	0.00693028755675172	0.994470474819401	0.997881032720904	0.216418304797933	0.208427789060544
UROD	-0.377794461906252	0.136853080395037	0.00576980693587122	15.2431223507695	-0.669927858314547	0.249436490495236	-2.68576525024249	0.00723639109043772	0.096559317633822	-1.20557374475558	-1.74012069064035
ZSWIM5	-0.102050471748153	0.0552193108541144	0.064588759574216	358.109868775856	-0.11732794439958	0.0901390047138344	-1.30163345792494	0.193041716645725	0.504112482878383	-0.13358355166584	-0.136531835020958
MUTYH	0.0584361291018816	0.0797446338199323	0.46368607093746	39.5878697439945	0.0862160303112604	0.134094317079622	0.642950664792656	0.520256112752508	0.791054056652833	0.490328730646841	0.454132117787775
TOE1	-0.0223403406756773	0.149509502928685	0.881218902430748	7.14451091392314	-0.0670429390616144	0.283436990887208	-0.236535601269821	0.81301708508405	0.931199779929442	0.176299825123622	0.00939014602577132
TESK2	-0.0938829176540308	0.0915109820185797	0.304929444039089	253.274579661238	-0.101242044722537	0.14798781260316	-0.6841242055116	0.493896738210796	0.774122416125838	-0.101831135646151	-0.0898521870420616
CCDC163	0.0800755510037706	0.266551431210962	0.76386204609197	7.9922136347585	0.130848748401071	0.40097277915834	0.326328257683048	0.744176010840454	0.903540418338697	0.57445476381861	0.583651735005514
MMACHC	0.0894267640468254	0.205153192840056	0.662907561727413	8.10221294629378	0.152981891756181	0.338629662016221	0.451767547016756	0.651436451255696	0.859163413835293	0.610808806094926	0.647879870280872
PRDX1	-0.315229054115754	0.102147638553344	0.00202859193873683	81.6194034179157	-0.46872809489151	0.172102897541341	-2.72353401126739	0.00645875649683476	0.0902864738535405	-0.96234268271278	-1.15625940102732
AKR1A1	-0.116991035626762	0.125529765637734	0.351347665754841	22.1292007955725	-0.15887915058707	0.201886864715085	-0.786971211877947	0.431298718648536	0.732009637009418	-0.191666913511431	-0.257109217503241
NASP	0.0600574259978819	0.0555426013253051	0.279570002853994	197.711053890134	0.127842078566984	0.101305957416809	1.26194038165985	0.206970239871105	0.521133816837277	0.496631730656388	0.574926684354837
GPBP1L1	-0.0780337454161348	0.0335876325631554	0.0201636832645717	227.367112911441	-0.0683044836701854	0.0629376942042555	-1.08527146622996	0.277801439689541	0.596797480719727	-0.0402154420534334	0.00572927163142163
TMEM69	-0.215546979724412	0.097563810770795	0.0271543136980516	16.6183399307425	-0.278186578766217	0.180357206519843	-1.54242009029792	0.122971542621647	0.405907062557544	-0.574815810003448	-0.603327263150876
IPP	0.1315795758949	0.0965340769244688	0.172870662982793	36.815742406932	0.199739782439037	0.16788225761922	1.18976111753318	0.234140295994834	0.550630236955765	0.774683278522718	0.783566522636802
MAST2	-0.03060627804054	0.0727162181196423	0.673827885954561	128.934971056061	-0.00370311476858236	0.124704508789799	-0.0296951153131464	0.976310207620856	0.99136563178571	0.144164931497304	0.193195886482015
PIK3R3	-0.3268774378355	0.232891751219437	0.160450052191872	30.7283091007892	-0.405323455967137	0.342287746147992	-1.18415999558421	0.236349734528577	0.553178471816532	-1.00762727116656	-0.972265575090278
POMGNT1	0.0707468997842954	0.0686181260671243	0.302529804647086	47.7820448324904	0.121248297793701	0.126402313669893	0.959225304295837	0.337445255494861	0.656216358241901	0.538188433530511	0.55579220188718
LURAP1	-0.0727807083248155	0.293742088114562	0.804311758915425	11.1639209487336	-0.0899256024147436	0.467974386131917	-0.192159240077286	0.847617472563875	0.945596343055744	-0.0197935853790513	-0.0570130201998659
LRRC41	0.0081993030445048	0.0565511848345603	0.884719510580921	69.1500266210726	0.00845530776466889	0.113733638650507	0.0743430691657659	0.940737407588498	0.978247252877431	0.295026614235941	0.228478394468857
UQCRH	-0.537056619729063	0.11438101211684	2.66176406038799e-06	45.7957126298854	-0.742658970019456	0.194724486018281	-3.81389616275447	0.00013679296182923	0.00960156313029929	-1.82472584746678	-1.95117899385382
NSUN4	0.0575745852944838	0.0858270269675364	0.502334469522206	35.7335613915186	0.113603582196493	0.149028466335504	0.762294513188779	0.445884247889165	0.742832249923639	0.486979368392678	0.533608013241164
FAAH	-0.838604821702003	0.376040902352016	0.0257415099136948	9.59077464381647	-0.626430614997397	0.506580332572405	-1.23658692357122	0.216240477007383	0.532546838899458	-2.99703322966393	-1.61389610595053
MKNK1	0.0717170539392805	0.0551334338198539	0.193330131186471	109.656971452821	0.119246923134803	0.103417513232647	1.15306314576088	0.248884467130349	0.566232437137919	0.541960032466658	0.549984415787125
MOB3C	0.33620467130661	0.113327357598441	0.00301045616451008	10.976686547141	0.484322013584034	0.21669684532435	2.23502106299289	0.025415965972639	0.185257255270895	1.57018962995992	1.60939526940284
ATPAF1	-0.187509087275216	0.0667179995161141	0.00494688522284976	89.977295613139	-0.250743711643201	0.11347485855693	-2.20968516578853	0.0271270199812131	0.191113673431106	-0.465814900416226	-0.523690848492506
CYP4A22-AS1	0.471019266336753	0.160987801602701	0.00343563803410943	17.4647047090493	0.762914211206176	0.264773419841702	2.88138519214766	0.00395931446440041	0.0683909709436665	2.0942986909582	2.41784154693543
STIL	0.0757247226262892	0.112662576769201	0.501496278583308	14.298632142794	0.224265453527195	0.215413376097241	1.04109344364	0.297832182137051	0.618224444618906	0.557540359447358	0.854737530527349
CMPK1	0.119390298493258	0.0992362343210884	0.228940803227662	39.8043443568255	0.171127569758695	0.170017436496547	1.00652952594172	0.314160915895368	0.634733279053908	0.727295896379163	0.700536785871646
SPATA6	-0.127655545614717	0.0556058310074656	0.0216917652160859	379.463547891899	-0.145265963408653	0.0969305682992391	-1.49865997855491	0.133961864232806	0.423296264718943	-0.233126566411355	-0.217605130189666
AGBL4	0.0653132934542677	0.157147481175267	0.67768968523787	427.366007200389	0.180962552469506	0.233737833794062	0.774211643584178	0.438805643838661	0.737887650039762	0.51706459073865	0.729076907346752
FAF1	-0.114516806484944	0.0193232309835853	3.09685806077833e-09	630.337197014299	-0.129779953621234	0.0436775352163186	-2.97132045062714	0.00296522202629811	0.0591528351892792	-0.182048029799892	-0.172666301775484
RNF11	-0.191862609530896	0.131143584186156	0.14346832649928	46.8945774130634	-0.311847593402963	0.218741448462257	-1.425644730778	0.153970917628932	0.454198515752108	-0.482739777585118	-0.701008110688312
EPS15	-0.127554595239946	0.0391893461207701	0.00113460913808348	539.760432652729	-0.16026048902938	0.0689299566552277	-2.32497591476761	0.0200732481134918	0.165627511701569	-0.232734108857953	-0.261117721442798
EPS15-AS1	0.140424188776106	0.10493173278458	0.180817136992904	23.6260446688579	0.157637305482875	0.209229116683296	0.753419543043266	0.451197842643105	0.747078205255047	0.809067847574947	0.661389408343472
OSBPL9	-0.0157853964598531	0.0655032752157716	0.809565681109676	273.179039894772	0.0207768353282561	0.112926223471017	0.183985921866842	0.854024499114293	0.947160240660206	0.201783013031308	0.264234216696901
NRDC	0.109291781580656	0.0393344730630523	0.00546064614638867	275.918134303784	0.20741374051143	0.0789960483893736	2.625621720837	0.00864908785306411	0.105952807337715	0.688036614286188	0.805835569977396
TXNDC12	-0.128826410639548	0.0767247720498452	0.0931380271844523	30.283985282895	-0.19801683976054	0.136972073783162	-1.44567307985727	0.148268918373648	0.446320733184663	-0.237678454644098	-0.370682818607585
BTF3L4	0.0575907354681427	0.101589242160899	0.570783501356882	39.877859379431	0.101080918064257	0.177830429542732	0.568411819755335	0.569755366422043	0.818626090214971	0.487042154267972	0.497268513108327
ZFYVE9	-0.13389642307348	0.0435164995005097	0.00209157303120785	181.439486654602	-0.166099107725092	0.0784728265494637	-2.11664489516501	0.0342899968334311	0.214571272637876	-0.257388779445383	-0.278060800218043
CC2D1B	-0.0896568465723159	0.0869709749094852	0.302595975127588	19.0779615192307	-0.0719929796509033	0.163968753521019	-0.439065237156144	0.660614266934527	0.863291977273772	-0.0854017412927108	-0.00497436928442979
PRPF38A	-0.184390928600913	0.070305220033587	0.00872308494220915	36.875812498207	-0.253584028131859	0.127658860185214	-1.98641933481112	0.0469867815029778	0.250131076813203	-0.453692657906302	-0.531933158621322
TUT4	-0.0277349035342499	0.0338139454424592	0.412090210232069	488.922665216704	-0.0061779125003718	0.0644362700067441	-0.0958763208938878	0.923618801116876	0.972915079426442	0.155327768843881	0.186014274681727
ZYG11B	-0.0100442206205394	0.0553126343469933	0.855904506445725	94.483849324875	0.0109010541058598	0.102647525120015	0.106198898542505	0.915424544841625	0.9701454876406	0.224102571811245	0.235575702082642
ECHDC2	0.0279038284224167	0.0371453043413111	0.452527832411588	550.031799761739	0.0734132907952111	0.0658598419658547	1.11468975029233	0.264983394790259	0.583253644481098	0.371630488548844	0.416979867321638
SCP2	-0.141466309399681	0.0552436685226426	0.0104440580515287	164.903908990008	-0.183818420283979	0.0905370541311172	-2.0303114790743	0.0423248881298846	0.236413459339389	-0.286817685220769	-0.329480446571878
CPT2	-0.0633973192701448	0.100312037187822	0.527386149161822	17.7951546390765	-0.123670449341362	0.195140660232511	-0.633750286557443	0.526243801515625	0.794778892294711	0.0166855452768347	-0.154937140532673
ENSG00000236723	-0.0692373134014626	0.136976056351524	0.613228629902927	10.5320987618864	-0.0340510201693093	0.253589474370724	-0.134276157375246	0.89318420614629	0.95949645710631	-0.00601818231079088	0.105129345632922
CZIB	-0.320748859560922	0.10401574071731	0.0020447323849952	32.0377964911616	-0.49439622197491	0.195652252769002	-2.52691300497634	0.0115070002336153	0.125742887231582	-0.983801635640785	-1.23074570024505
MAGOH	-0.152308383258597	0.075216778927336	0.042875001644672	29.5223600632875	-0.225338818159133	0.146498395975908	-1.53816577074463	0.124008087923775	0.407503416992023	-0.328967640484886	-0.449968426459126
LRP8	-0.129864418886861	0.10632523012984	0.221938939541681	75.6608374608396	-0.187566174412882	0.170845545567924	-1.09786985542629	0.272261322663471	0.591123078427579	-0.241713845082992	-0.340356048618452
NDC1	-0.266434076251522	0.107379690518658	0.0130928605297074	24.5964832169632	-0.353943864473121	0.18428640027065	-1.92061847186393	0.0547798246648363	0.269212627089388	-0.772645936421057	-0.823167216130419
YIPF1	0.220082893013084	0.0838241679278662	0.00865141077362206	45.6786410032541	0.334291864869519	0.145336668598794	2.30012059649132	0.0214413887081003	0.170309464788247	1.11875129593339	1.17402300743297
IFT25	0.18912611347813	0.0977067429650511	0.0529105113109708	45.4717400248361	0.276705962109991	0.176085881550313	1.57142616815039	0.116083691597326	0.394472389097186	0.998402837741843	1.00691456318488
LRRC42	0.0459375604826833	0.115382494725314	0.690532267121122	18.4702964532158	0.0717836836403611	0.209351403459461	0.342886087478565	0.73168415858298	0.898086791983884	0.44173893915308	0.412250912780112
TMEM59	-0.196776254412415	0.067598679349858	0.00360333743043458	91.153933301711	-0.323896208342803	0.12438811748257	-2.60391599212192	0.00921653444927352	0.110348868234714	-0.501842203434161	-0.735971968185672
TCEANC2	-0.140920969427253	0.0984750113668762	0.152420820207022	27.16719482417	-0.203385321621436	0.187503775211613	-1.08469987546597	0.278054603052706	0.596813867099043	-0.284697606005235	-0.386261608011905
CYB5RL	0.0443771468620333	0.137847362363019	0.747506024873845	12.9626406678353	0.0369839159013034	0.244297141621582	0.151389065200737	0.879668814754317	0.955897075096256	0.43567263069957	0.311265519334895
MRPL37	0.0351267133999426	0.173753587226607	0.839788546483273	11.9079483293612	0.0847246885544015	0.299645131950405	0.282750091759957	0.77736841467223	0.915763354646264	0.399710381993788	0.449804395395863
SSBP3	-0.199211692989195	0.09893056006655	0.0440461116787114	146.545721164546	-0.304891715909442	0.172093074908834	-1.77166754717444	0.0764497597746977	0.32259006556024	-0.511310283839771	-0.680822860295058
ACOT11	0.0820488839763868	0.0649123153659821	0.206231589818672	690.260400338405	0.153733359733384	0.103040433112991	1.49197121061015	0.135706692752213	0.426002126372658	0.5821263493104	0.650060554069003
FAM151A	-0.175672681565128	0.138675111259025	0.205229260661166	9.67721611807089	-0.294904547874958	0.279102139112412	-1.05661873037878	0.290685628697266	0.611324595798657	-0.419799352315357	-0.651841112459025
MROH7	0.198730026888456	0.0754248321028471	0.00841846383115109	521.068442305375	0.321705827918718	0.125064589608129	2.57231746353412	0.0101020211399531	0.117042281609273	1.03573928516632	1.13749960581365
TTC4	0.0282756386305112	0.0716258388872846	0.693013603406241	81.8951802008727	0.0549751415546865	0.121089009682293	0.454006038193949	0.649824480801532	0.858648618608566	0.37307594850806	0.363474229886989
TTC22	-1.23564668704939	0.586389495115388	0.0350992506177237	40.8413162578908	-1.45244025861196	0.879975012285056	-1.65054716137947	0.0988310757407474	0.365206977932244	-4.54058449855804	-4.01089224326496
DHCR24	-0.477185879258389	0.622095357465363	0.443044491134406	13.6798477692407	-0.737632446141835	0.9871410296176	-0.747241198582921	0.454917979542515	0.749146422841625	-1.59197065087742	-1.93659253180472
USP24	-0.0835853164359882	0.0498917118956532	0.0938685798172201	321.593670469077	-0.0994235457571126	0.0915132396563865	-1.08643892545415	0.277284847910195	0.596281535480086	-0.0617978877347044	-0.0845750876407068
ENSG00000260971	0.104439506959688	0.103378737588575	0.312370260180608	125.900849120737	0.225082280666703	0.165880022015931	1.35689806362026	0.174813602215476	0.480752483094544	0.669172773210726	0.857107879969865
PLPP3	0.100054421769067	0.0740709259482143	0.17676203874789	1175.28291537037	0.12475571809132	0.122910438985309	1.01501320084157	0.310099534932016	0.630754435818479	0.65212519107661	0.565970379551719
PRKAA2	-0.225121163374715	0.215737995039851	0.296719858685433	47.9378887326732	-0.298547768134345	0.328577614781	-0.908606535272738	0.363557855647261	0.678706031880461	-0.612036679165747	-0.662413367827524
DAB1	0.208412678841632	0.300037130441527	0.487291621281308	95.0053395830035	0.35134819730309	0.493768348730296	0.711564842514849	0.476734284415093	0.763626783029537	1.07338183879352	1.22351875276243
OMA1	-0.199301320823934	0.0902452603372106	0.0272135557662266	24.4880478379632	-0.276189399340368	0.164368039282249	-1.68031084720857	0.0928968516739266	0.35477754551496	-0.511658723563927	-0.597531651191269
MYSM1	-0.0929183658251081	0.0525349731968529	0.0769447191114212	114.703774154192	-0.0797221825189822	0.094522438986715	-0.843420709131163	0.398993193862262	0.706870153549248	-0.0980813164724343	-0.0274037314141895
JUN	0.459735678022114	0.170220429972568	0.0069167617880246	164.637610218937	0.565240336422204	0.26761241041255	2.11216040224305	0.034672693614927	0.215947396007334	2.05043229151566	1.84421202823909
LINC01135	-0.0555700649160543	0.0685908165183464	0.417843791587682	79.5060010583041	-0.0373464695000671	0.122930668929031	-0.303801076049033	0.76127944689606	0.909427023093675	0.0471150023307965	0.0955662861969869
LINC01358	-0.311318376819512	0.186130907463014	0.0944104898735225	22.3925871147871	-0.400750279698137	0.305720438838214	-1.31083901757125	0.189912157340523	0.499875928428447	-0.947139422226463	-0.95899468178196
FGGY	0.0554398667001616	0.0397335445632315	0.16292803233138	326.55520636912	0.119626396649653	0.0714543966024988	1.67416425493221	0.0940983224187706	0.357681474271464	0.47868037555948	0.551085609406762
CYP2J2	0.0856685069358871	0.104485287288216	0.412267551826471	96.7594810581735	0.132274717360334	0.171908139291762	0.76944999757014	0.441626217435403	0.739698863611359	0.596198098664002	0.587789752174813
C1orf87	0.505856746091365	0.237880420715076	0.0334602396623723	19.5487179429882	0.860302261575374	0.356904496601675	2.41045509307639	0.0159326326069345	0.147773190365377	2.22973386989898	2.70045178322037
LINC01748	0.0725564702637093	0.0705362042910609	0.30364814720722	553.686135297438	0.15817633480935	0.11437939470214	1.3829093537456	0.166692661873628	0.471275684969788	0.545223371287537	0.662953616731894
ENSG00000231252	-0.0246896807782812	0.0507845778383471	0.62685023336674	435.675212610174	-0.00508340637346623	0.0877551380201685	-0.0579271651569613	0.953806644782317	0.983443033492313	0.167166463599478	0.189190420358404
NFIA	-0.021998345666839	0.0512454977562384	0.66772403647007	3331.9020119811	0.0162841049444075	0.0851938873166329	0.191141705787949	0.848414573463659	0.946201574743077	0.177629374664666	0.251196769181209
NFIA-AS2	-0.160792013740687	0.0863929211831389	0.0627200090389983	50.7886488988909	-0.241786379982982	0.15404136355538	-1.56961983718131	0.11650358067424	0.394957998932838	-0.361948844076607	-0.497697581275631
TM2D1	0.0539671526063644	0.0392325205509221	0.16895421319043	129.504229777758	0.0767043871384927	0.0761759614489666	1.00693690869764	0.313965093923874	0.634702036410532	0.472955010285442	0.426530294829791
PATJ-DT	0.115397847985798	0.0896270936510404	0.1979085470802	22.8709847442819	0.21738473754919	0.170702609337207	1.27347050167093	0.202851133624007	0.517066357676234	0.711774732026899	0.834770391222459
PATJ	-0.184322241805978	0.0421780800392498	1.24192155482537e-05	170.362663007655	-0.278529228186495	0.0864138789570695	-3.22320015659601	0.00126766939540191	0.0354786966232104	-0.453425629165175	-0.60432159698609
USP1	0.139901411259284	0.11711129067531	0.232242470023618	15.5238770127152	0.249707209552141	0.215421507654047	1.1591563547738	0.246392458248236	0.564047056930885	0.807035482804713	0.928566923912432
DOCK7	-0.0730399931369921	0.0561536481164629	0.193355411738047	1058.65919479428	-0.0610519039955059	0.0916730382328906	-0.665974480309103	0.505427412213332	0.78140291788024	-0.0208015884028382	0.0267755216360813
DOCK7-DT	-0.00436682808488529	0.089301416936131	0.960999088842621	126.746427498241	0.0638496053326235	0.14785913188189	0.431827270456494	0.665866957756393	0.865340630068506	0.246174164802456	0.389227022921422
ATG4C	-0.00237377470324569	0.0819656628635502	0.976896014755887	128.282673324959	0.0397714711996467	0.142114954702251	0.279854229859011	0.779589343856967	0.91647396988312	0.253922415918272	0.319354721845219
LINC01739	-0.328441146056526	0.159401827422078	0.0393545520517835	10.4258409321073	-0.365386270893989	0.25928763449856	-1.40919281245562	0.158778162489166	0.462121786656708	-1.01370638780237	-0.85637191804211
ALG6	0.0526610167924858	0.0897864597855976	0.557530147888071	35.5116728644946	0.141768349829372	0.167499475148065	0.846380860023907	0.397340312377337	0.705214940217179	0.467877239478839	0.615339309898846
ITGB3BP	-0.178685406110685	0.131018606948112	0.172625162154289	110.608257989671	-0.242811811498433	0.205746991504989	-1.1801475672734	0.237941528643649	0.55500246334156	-0.431511706102164	-0.500673279441649
EFCAB7	-0.260924953236393	0.0852828509713534	0.00221688817096803	48.8473656353383	-0.383540817918939	0.159221836034737	-2.40884559222935	0.0160030669629875	0.147941941694071	-0.751228512812454	-0.909054570635694
DLEU2L	-0.177998488240973	0.166286766017962	0.284425408583978	9.44809677484598	-0.17005838309488	0.301187672994063	-0.564625973581037	0.572328194809209	0.820456649269394	-0.428841224619078	-0.289550215434089
PGM1	-0.0575297204783704	0.057165487810322	0.314236874663502	129.590828200169	-0.06229163150199	0.0966817031800228	-0.644295967624837	0.519383529962942	0.790516171097677	0.0394965895290085	0.0231779582573279
ROR1	-0.0652423872194432	0.0644190799567754	0.31116502273345	288.698800842263	-0.0421559967586371	0.107026237070459	-0.393884695122789	0.693666170391616	0.878416403515111	0.00951260654443268	0.081609526308987
CACHD1	0.141751617311425	0.0588511873060065	0.016011864909184	1171.57726837928	0.248008511664959	0.0982172512942584	2.52510132789123	0.0115664934051825	0.126012443523057	0.814228396572128	0.923637475079096
RAVER2	-0.0648994942849341	0.0387694272300851	0.0941332703646227	230.218409810462	-0.0695996226910304	0.0705031068065594	-0.987185187200219	0.3235518621418	0.643907216281554	0.0108456468868996	0.00197090966283024
JAK1	0.0712987410817185	0.0490035988359361	0.145677708878013	722.646912113417	0.142554273782363	0.0837950562160413	1.70122534931927	0.0889006795241148	0.347380387206747	0.540333787482343	0.617619981431079
LINC01359	0.0178196627332664	0.147550125989135	0.903873030057393	13.8531876627701	0.124031098014079	0.260364490569817	0.476374861036666	0.633807341017574	0.8512250612519	0.332426998681075	0.563867605643939
AK4	-0.114569167750855	0.0773177083677772	0.138394250657964	156.341112427467	-0.162617758688874	0.132165453002091	-1.23041048167331	0.218543430238032	0.535595654736352	-0.182251590949213	-0.267958278707591
DNAJC6	-0.374935405976022	0.262858746299045	0.153759838797531	87.807829086268	-0.508625017175507	0.427011009304233	-1.19112858004353	0.233603111645716	0.550147147007291	-1.1944587974563	-1.27203621954846
LEPROT	-0.0916948862110375	0.0886399349156853	0.30091895775231	84.432597619289	-0.16483275625391	0.146000361670777	-1.12898868446366	0.258902607136661	0.575888998369374	-0.0933248822633808	-0.274385976796341
LEPR	-0.359497637367722	0.145269130126693	0.0133347824014439	132.944272945192	-0.52143397170994	0.21859024427126	-2.38544027181225	0.0170586921905822	0.153009202569482	-1.13444248833639	-1.30920650536706
PDE4B	0.244175482647585	0.0592317814023142	3.74989735730324e-05	1454.57211401475	0.378195600362081	0.0991127848330716	3.81581045269839	0.000135736674877032	0.00957809962190801	1.21241433388215	1.30142719115271
SGIP1	0.0432494964793383	0.072282915252935	0.549615519380289	1068.90146255101	0.110717253825559	0.119298704891194	0.928067525347731	0.35337254369893	0.669078632746345	0.431288744940936	0.525232181300662
MIER1	0.0389251845671279	0.0439172660575321	0.375439799453036	128.622262814257	0.101328727096228	0.0836340777713857	1.2115722417985	0.225676165526813	0.54285041013213	0.414477426735623	0.497987629763947
SLC35D1	-0.0431329590420238	0.0703749410869243	0.539940981967229	86.8297096433457	-0.0283638444375892	0.116294340919399	-0.243897030701154	0.807310568908619	0.928218236015058	0.095465849505146	0.121632952299677
GADD45A	0.500225038787994	0.212056857775849	0.0183282353689252	43.0607889490065	0.685707385671329	0.32871302500841	2.08603655317213	0.0369753120942707	0.222069950917946	2.20783988411852	2.19379517651836
GNG12	0.0253652176819568	0.0519723369160758	0.625512808636887	178.258248471569	0.0845735175342606	0.0897528860913531	0.942293013822188	0.346042643943205	0.663094282038214	0.361761313099961	0.449365712440824
GNG12-AS1	0.0746238736714368	0.0882606953405609	0.397835174044217	125.93627328384	0.133478559520509	0.151656082595346	0.880139835054699	0.378783561657715	0.691418211081443	0.553260667683276	0.59128317992131
DIRAS3	0.269777467818742	0.159986074053613	0.0917465133099568	11.4770432726106	0.425838173509333	0.273688644670811	1.55592196388537	0.119726649850248	0.400477492918152	1.31194534092739	1.43968110221597
WLS	0.171439108604969	0.0750206255612054	0.0222995602434671	660.559154904263	0.282126612061673	0.123430686773459	2.28570884142839	0.0222712976724997	0.172879482108474	0.929642333629723	1.02264473909306
RPE65	0.944250033430702	0.278508023611922	0.00069793974644235	9.38077367382006	1.45282916837301	0.50747638779495	2.86285077161075	0.004198482505083	0.0704562542511415	3.93404410518168	4.41990471918577
LRRC7	1.27843089162671	0.673936719958249	0.0578332388230975	10.0523215311192	1.01174144521744	1.08776993272897	0.930106095761636	0.35231615494303	0.668929929730555	5.2332151315349	3.13991292151848
LRRC7-AS1	0.0740856471510953	0.184915481369266	0.688680776435898	34.1097594989305	0.170911417424019	0.30477864021285	0.560772294622281	0.574952775988242	0.821549834583199	0.551168242926761	0.699909533738095
LRRC40	-0.119424281476052	0.0687916924198664	0.0825589422304852	54.6493877939904	-0.172626149227862	0.119600076550103	-1.44336152791295	0.148918655710432	0.447252119128562	-0.201126469407169	-0.297001612097392
SRSF11	0.040900460087422	0.0617791292977692	0.507943456888719	273.797522206239	0.0880022745875098	0.0997531362751796	0.882200579085015	0.377668348858245	0.689913015140937	0.422156564131116	0.459315617355327
ANKRD13C	0.0229228071756077	0.059713315443717	0.701066650136336	136.01598390665	0.0566057359212823	0.103966493822719	0.544461334031373	0.586124049142083	0.828533457498824	0.352266128422303	0.36820604921679
HHLA3	-0.082532981661778	0.106744343363988	0.439413697386657	28.2842811374173	-0.142943312044793	0.187044017811043	-0.764222848277343	0.444734452897885	0.74193250152708	-0.0577068010816322	-0.210865031704694
CTH	-0.302558052861661	0.112915931447272	0.00737325649665453	47.6920167188694	-0.403760739453863	0.193534414492571	-2.08624776380204	0.0369561856865667	0.222069950917946	-0.913082537194368	-0.96773073040052
ZRANB2	-0.0126527617231931	0.0467520360008038	0.786671371500166	317.266092322456	0.00081118668575084	0.0829136625565861	0.00978351047027056	0.992194012573233	0.997336204561601	0.213961533093726	0.206295931054568
ZRANB2-DT	-0.147910691840009	0.0735992428240287	0.0444654054653681	163.059260544425	-0.189843108036194	0.136850805388071	-1.38722682338516	0.165372608652584	0.469872141012031	-0.311871050019729	-0.346963478861179
NEGR1	0.121279696581384	0.270431685577335	0.653816170899553	80.1595478597861	0.224350812784429	0.417802480011351	0.536978173940791	0.591282690514495	0.830945491649596	0.734641174222399	0.854985234427
ENSG00000286863	0.0660114412015227	0.195354511038915	0.73543410384623	91.4406172314335	0.108830402809733	0.306133755139876	0.355499519352275	0.722215404939625	0.892872159447231	0.519778729813652	0.519756731187474
FPGT	-0.264741053522073	0.0864971129440502	0.00220825854019216	82.0401512801514	-0.378003213968183	0.149031363182175	-2.53640043207627	0.0111998586572212	0.123917702207419	-0.766064093017664	-0.892985006094228
TNNI3K	-0.196123712030641	0.101653037873203	0.053688130130422	140.856888656307	-0.272820336500867	0.165546918304227	-1.64799405084365	0.0993538919893281	0.366714809307984	-0.499305361077467	-0.587754972825487
CRYZ	-0.285218725528107	0.181092693427455	0.115259333643709	25.3438968962815	-0.370299861216385	0.284669306340667	-1.30080712239922	0.193324483420883	0.504136138279471	-0.845673674191821	-0.870630658377864
TYW3	-0.382796340598702	0.112118897712116	0.000639695987687072	36.5831451756772	-0.532320415183883	0.189891694481847	-2.80328434919923	0.00505850488239742	0.0788779757332324	-1.2250191908821	-1.34079785924272
ACADM	-0.0504000248735434	0.0751269040739258	0.502306412885359	93.3856314674585	-0.0564654529829347	0.125620768928984	-0.449491381595156	0.653077223829888	0.859411015903907	0.0672141973133428	0.0400849369027207
RABGGTB	-0.0866266136603202	0.143928922494215	0.547260152089404	16.1269114480086	-0.101773825324075	0.246505007897099	-0.412867171309392	0.679703934449332	0.871792748177979	-0.0736213214816582	-0.0913953603665371
MSH4	-0.487023023066058	0.432743821368256	0.260406723309996	11.4076604420786	-0.427658375343469	0.557634448811449	-0.766915272639606	0.443131892551403	0.740526985424214	-1.63021381144019	-1.03707924389688
ST6GALNAC3	-0.113323723589467	0.125481066574637	0.366465328360964	173.255115697468	-0.118285951080813	0.205389042845528	-0.575911691500385	0.564674872663831	0.816220874033845	-0.177409766740157	-0.139311873162387
ST6GALNAC5	0.17205033407369	0.426706012231547	0.686796841787228	43.1807760941778	0.361354359557035	0.619871599836622	0.582950339477202	0.559926731401522	0.813402104552408	0.932018551177963	1.25255561989523
PIGK	-0.145981555669892	0.153640036106979	0.342034468437563	36.9876544499164	-0.198430347974375	0.257860957888758	-0.769524590302572	0.441581952343136	0.739698863611359	-0.304371285276662	-0.371882777468807
ZZZ3	0.023407567149848	0.0536790730766029	0.662789541110561	195.146757332237	0.0699737819557584	0.0914778968662111	0.764925565113253	0.444315869647066	0.741793899664987	0.354150695110737	0.406998761814989
USP33	-0.105293878252075	0.0400656738270732	0.00858804028886898	187.811519940521	-0.121159614104363	0.0768335699691524	-1.57690986053371	0.114816267339987	0.39292139463364	-0.146192711206956	-0.147650951550443
MIGA1	-0.0624033277180964	0.0460300211428195	0.175191679403624	136.811402659594	-0.0614816689742834	0.0824696336742353	-0.745506754851648	0.45596542916785	0.749917850649726	0.0205498151570196	0.0255283872932245
NEXN	-0.406394213659553	0.126874130233353	0.00135943043225737	15.3902190416058	-0.552816616281351	0.230648930727673	-2.39678811662935	0.016539484729965	0.150482019486411	-1.31675895458286	-1.40027575425284
FUBP1	0.0970051355378558	0.0516031715324984	0.0601313941681069	152.381840553658	0.185393343376203	0.0947921490945165	1.95578795445758	0.0504901384407453	0.257814540629302	0.640270699038876	0.74193461278724
DNAJB4	-0.440809229733769	0.137504968146608	0.0013470185377996	29.2606395462247	-0.669120978816873	0.250401686358167	-2.67219038557025	0.00753578800770223	0.0982021254520411	-1.4505517516822	-1.73777920824465
GIPC2	-0.330572512754864	0.288121485895797	0.251242265219772	18.9252387780937	-0.466376029252796	0.454602820411535	-1.02589779102251	0.304939763998093	0.62581392008301	-1.02199234970923	-1.14943394530257
IFI44L	0.0631648429931541	0.41867170589574	0.88007856243159	28.9473638000572	0.204886131598826	0.641067064441796	0.319601712462375	0.749270276056642	0.906008520842896	0.508712213508842	0.79850070549126
IFI44	0.0165356048000096	0.159200646268973	0.91727533789324	28.1575739753724	0.0843640405682588	0.257562025739276	0.327548443238517	0.743253109378592	0.90308921196303	0.327435058472256	0.448757831549548
LINC01725	-0.992678360463647	0.677469651017458	0.14284629991243	11.6772572733477	-0.513254155094392	0.811358990242869	-0.632585774320141	0.527004179254029	0.795362621386115	-3.59601390907027	-1.28546950788407
TTLL7	-0.200670239693373	0.39929256739579	0.61527054605265	14.1381279402016	-0.208462872299789	0.584296992862124	-0.356775535124104	0.721259852691954	0.89239257655395	-0.516980571566245	-0.400996144656989
PRKACB-DT	-0.198932788030165	0.224822948200645	0.37624185133152	8.64068143511929	-0.150827035800652	0.350590572844342	-0.430208475307798	0.667043997379547	0.865697834270288	-0.51022600497403	-0.233742797765334
PRKACB	-0.211053876420975	0.0714814851058524	0.00315143638017067	224.276554569084	-0.266649293479501	0.115387661965885	-2.31089952718113	0.0208384051912297	0.167236710990231	-0.55734829357612	-0.569847232401675
RPF1	-0.179683802092522	0.0921795544816448	0.0512619437191028	21.2599737420167	-0.141681620747682	0.197896460016677	-0.715938126107673	0.474029555240625	0.762054784273161	-0.435393098769093	-0.207203731635091
GNG5	0.0609161291548106	0.0768312489073882	0.427861630627216	40.414242328104	0.0614889696948457	0.151862983869001	0.404897679001796	0.685552724523757	0.873873695448963	0.499970049516846	0.382376697929332
SPATA1	-0.341567652691502	0.138543334602708	0.0136852332625829	40.7348040837075	-0.495627405644487	0.228168653557752	-2.17219761749191	0.0298407603221876	0.200135250977826	-1.06473736901851	-1.23431847027639
CTBS	0.0498052938213951	0.101898310011906	0.625001365013648	39.0155596002359	0.0874483356184941	0.177338928644941	0.493114153145577	0.621931931039354	0.844823776077009	0.456775249486473	0.457708142697733
SSX2IP	-0.0402315025737127	0.124083766008448	0.745764990233216	92.0572582091289	-0.052443092614977	0.19872612020993	-0.263896324044253	0.791859808261219	0.922526760024004	0.10674563434442	0.0517574183796805
LPAR3	-0.0790017582558884	0.165687109787586	0.633495329118831	31.1843958639143	-0.0811674742982786	0.254060271117566	-0.319481176420215	0.749361663134899	0.906030647255062	-0.0439787163514727	-0.0315978214457609
DNAI3	-0.0293176001645467	0.187431725985288	0.875703951663025	13.497439698747	-0.0890212801068925	0.3182991285309	-0.279678051642075	0.779724518849272	0.91647396988312	0.149174832327145	-0.054388768660476
SYDE2	-0.185086645392263	0.149308240470005	0.2151130938844	19.0523649278606	-0.166019151768265	0.26102910831873	-0.636017771495226	0.524764838888116	0.794332536819917	-0.456397346327862	-0.27782877614768
C1orf52	0.056108283613631	0.0591855920128872	0.343126509188751	96.8894101020838	0.105942106165294	0.10641037708024	0.995599386753483	0.319444832858083	0.639468108147778	0.481278932197917	0.51137518751706
BCL10	-0.0541086330309753	0.135258011632412	0.689126957074006	8.29402732244503	-0.165961327700722	0.258374330383209	-0.642329009443682	0.520659582494334	0.791443499723339	0.0527965065687499	-0.277660976573406
BCL10-AS1	-0.00144029108709168	0.0616169629636786	0.981351216859726	58.760653493209	-0.0398963536308116	0.130835345729931	-0.30493559219972	0.760415207250963	0.908924364670416	0.257551453422782	0.0881667812889714
DDAH1	0.0338267370794882	0.0519539400913076	0.514987817053799	854.333986061988	0.0964454651930043	0.0841115632917103	1.14663741129764	0.251531507853239	0.569131329213896	0.394656557009326	0.483816899421985
CCN1	0.445308481042055	0.180865391020539	0.013812657103893	51.5211740196071	0.638577107899841	0.280404115504365	2.27734570425697	0.0227655896795005	0.174773329101998	1.99434470945256	2.05702789463233
ZNHIT6	0.0172692891610871	0.0800977752068295	0.829297523389966	76.9631979199935	0.0839921442813577	0.136235937784761	0.616519735152825	0.537551550854742	0.801974682145637	0.330287350699722	0.44767862627625
ODF2L	-0.157823820557613	0.171213523693181	0.356635362171704	46.9039475464592	-0.148652701955049	0.270966756006297	-0.548601253327159	0.583279125542534	0.826425522636497	-0.350409611683446	-0.227433101662592
SH3GLB1	0.20639360292174	0.0677544280171133	0.00231752890852804	144.515473129329	0.306243823567819	0.123404976297054	2.48161648547012	0.0130787954982615	0.133823573277399	1.06553242171652	1.09263043873945
SELENOF	0.00631527218717604	0.0623323075257022	0.919299461064878	87.3799366803723	0.0324091262232607	0.103547183642945	0.31298896872961	0.754289043088141	0.908055796811022	0.287702202192085	0.297989944077312
HS2ST1	0.138488805468482	0.053235257845072	0.00928308810449802	542.149053096487	0.23650243047918	0.0947360154061869	2.49643632851941	0.0125448187636507	0.131410016868878	0.801543796282106	0.890247995463276
LMO4	-0.328081540251175	0.282971904319238	0.246287540856396	58.5589345715053	-0.499988939840226	0.421945800127596	-1.18496010551362	0.236033220827047	0.552827808526061	-1.01230837402701	-1.24697519977195
PKN2-AS1	-0.320277649054507	0.113510143910132	0.00477881142634657	101.536894079165	-0.499570082136045	0.203110120992217	-2.4596021099076	0.0139091124592461	0.137088548200773	-0.981969744249541	-1.24575971723277
PKN2	-0.134718214959044	0.0403731229187891	0.000847400106222882	378.507863428329	-0.165648683391843	0.0660376390580252	-2.50839802504587	0.0121279968677613	0.129393911350804	-0.260583600995548	-0.276753714525646
GTF2B	0.146191009628997	0.0654945188952676	0.025607654270282	43.4745985775749	0.199489876701118	0.134415767616087	1.48412556234395	0.137775612848498	0.429449108307567	0.831487104640389	0.78284132155336
KYAT3	0.214915783300214	0.101491856792018	0.0342117749889131	77.9902416927142	0.366376489393907	0.167613596267469	2.18583991724193	0.0288273192324182	0.19605783904011	1.09866349298385	1.26712933088411
RBMXL1	0.0532203495202357	0.0829825669595915	0.521299379422655	20.7202826568067	0.0393364470920153	0.164637865112095	0.238927096541448	0.811162113954463	0.930147515232077	0.470051717328667	0.318092326044284
GBP3	0.746113825900686	0.192424621277019	0.000105563823243024	7.77593024739405	0.992589701594704	0.371806817398309	2.66963825069233	0.00759330061375815	0.0986608481313571	3.16376413916542	3.08433650562382
GBP1	0.541992262877505	0.200183116755286	0.00677956679605408	31.4537916653174	0.850742530905363	0.334109014750322	2.54630223473952	0.010887088138973	0.121932644546312	2.37021533458933	2.67271041522676
GBP2	0.945833797781263	0.31543854582887	0.00271336663104942	68.6629825105596	1.32203392365391	0.612198261301712	2.15948657031936	0.0308124381114274	0.203869228920796	3.94020119259814	4.04035019607047
ENSG00000286802	-0.13111676682748	0.174980719490042	0.453663618787973	18.1269310385294	-0.193838350370709	0.29295427831354	-0.66166758678721	0.508184282042928	0.782902413840609	-0.2465825086209	-0.358557266557844
LRRC8B	0.518747849907711	0.361200925742661	0.150952463990704	15.3666843736387	0.754852607364449	0.553887162927204	1.36282740942248	0.172936910600823	0.47881093220295	2.27984969240993	2.39444759092225
LRRC8C-DT	0.0392477859670918	0.107420729523557	0.71483888664565	30.406259643986	0.0516306317437513	0.188928355464957	0.273281539008197	0.784636805150129	0.919175704439327	0.415731581130212	0.353768801917721
LRRC8C	0.391078089075817	0.157170258762872	0.0128375311247345	43.3589203976211	0.558843950932664	0.254091913361054	2.19937716057327	0.0278511152636814	0.193137948294823	1.78351709242313	1.82565036684721
LRRC8D	-0.256258098903011	0.113224427937797	0.0236186979142954	87.5808333225529	-0.31867908659159	0.180869565150008	-1.76192764286953	0.0780815234758207	0.326451147314919	-0.73308551693031	-0.720832410455046
ZNF326	0.0292184012475684	0.0582233535063075	0.615784984816895	114.573316522513	0.050039416966678	0.10427536954568	0.479877627714926	0.631314410243705	0.849737922716415	0.376741059320874	0.349151258159283
ZNF644	0.0301484984251562	0.0436058235869229	0.489322387694616	337.051588671144	0.0877726941849733	0.0789280992747803	1.11205888639737	0.266112832378726	0.584790767629088	0.380356931610322	0.458649398331933
HFM1	0.187532653736027	0.114321699329996	0.10092322829191	105.583540851292	0.302216859205191	0.187640982940033	1.61061221525244	0.107264269726193	0.381595012654245	0.992208058244971	1.08094459693731
CDC7	0.570873699038015	0.297664206012041	0.0551307148226839	32.0695865820854	0.849303806376498	0.530699666691076	1.60034735215103	0.109521547628441	0.384806034858268	2.48249562874429	2.6685353826893
TGFBR3	-0.0682896393766965	0.0714159109188666	0.338958855200286	348.356897279651	-0.0554182533646625	0.124589822841857	-0.444805619757607	0.656460232792606	0.862067060802486	-0.00233397776942348	0.0431238038934392
RPAP2	-0.0942228520215399	0.0494770908288252	0.0568615806013048	237.012241126676	-0.115502434821172	0.0824305996050993	-1.40120823304101	0.161151813047432	0.465718767890569	-0.103152674179248	-0.131234391532372
EVI5	0.0511777479084838	0.0502713346606898	0.308663500044804	218.771629745103	0.109113992883793	0.0839237256030367	1.30015668512987	0.193547272820147	0.504340624873713	0.462110841101657	0.520579680795094
RPL5	-0.0317451393079555	0.12869383205102	0.805162231958047	62.6273497100867	-0.0335551607473738	0.203999459129611	-0.164486518202259	0.869348159115314	0.951607366446764	0.139737461983792	0.106568279340559
MTF2	-0.0369825313579129	0.0630688226347234	0.557617676445497	123.530151949604	-0.0396702945077918	0.105014520301022	-0.377760088738943	0.705608825087748	0.884664581722297	0.119376427417993	0.0888227819166544
TMED5	0.161604411422963	0.0762592658615145	0.0340782485412441	63.7759959050842	0.214782010834068	0.136121751654849	1.57786693326332	0.114596182961174	0.39292139463364	0.891408684638595	0.827217542498642
CCDC18	-0.185984894035345	0.121176710490907	0.124827125591632	43.3084975807594	-0.228717095265211	0.20356945677423	-1.12353345580163	0.261210999919754	0.579539849528073	-0.459889403347082	-0.45977184369117
CCDC18-AS1	0.0846050657111556	0.0405190622262549	0.0367950212766636	442.116034221545	0.175290408363156	0.071381119594573	2.45569709971996	0.0140611620512488	0.138276779667803	0.59206383425742	0.712616920930957
DR1	-0.159026371684666	0.114819993185392	0.166050653483162	22.4142916632547	-0.247369940618988	0.200820330327379	-1.23179729968437	0.21802481228277	0.535316890568799	-0.355084683710041	-0.51390050745262
FNBP1L	-0.246282511172613	0.0933948275173996	0.00836419048869005	115.400490584086	-0.318343303863347	0.16134161475399	-1.9731010151891	0.0484840546493722	0.253124545052566	-0.694304137828767	-0.719858003063077
BCAR3	-0.101498415931601	0.048809967706871	0.0375750144948496	410.856965151921	-0.105069410777636	0.0868114146759776	-1.21031791924836	0.226156924278743	0.543217980967596	-0.131437363743329	-0.100958814817029
DNTTIP2	-0.414024599046995	0.138552165835001	0.00280605855497017	12.1170533323489	-0.574981997800675	0.251450863177088	-2.28665748264199	0.0222158232122081	0.172752116490711	-1.34642305823257	-1.46459744140824
GCLM	0.0893868480527784	0.0944390327753951	0.343891983725417	100.102623437657	0.132715381515765	0.168533104614477	0.787473664710292	0.43100463894554	0.731726073746037	0.610653627539117	0.589068514821942
ABCA4	0.00941788075230373	0.16472584824204	0.954407338308534	10.3032085012608	-0.0177139529252503	0.313151239835956	-0.0565667660601623	0.954890308978805	0.983736494440695	0.299763991654499	0.152537856395211
ARHGAP29	0.0169643409593372	0.0903415805342985	0.851049123517506	182.297717423677	0.0164929293394058	0.159292757356075	0.103538476030887	0.917535614115585	0.970944113277806	0.329101825381514	0.251802756377675
ABCD3	-0.0547182499553186	0.0559999059487997	0.328513090067548	143.038966881191	-0.047389730895137	0.0914323507183704	-0.518303757070697	0.604246352003562	0.837212182203047	0.050426542443465	0.0664217611225859
F3	0.543022440774167	0.159977826240197	0.000687890340205009	767.694161793818	0.766237743978009	0.252752516965594	3.03157314980295	0.00243282965054031	0.0533954899848353	2.37422028353391	2.42748610166661
ENSG00000288736	0.0993282924828625	0.142966599694304	0.487202134754182	14.3400887375717	0.218725398296447	0.262827178064385	0.832202361670778	0.405294731064367	0.713271411820097	0.649302270173492	0.838660852620175
SLC44A3	0.1982573568618	0.0862352888983006	0.0215033407733931	202.799667980228	0.295381656084192	0.144083636641496	2.05007079894264	0.0403575224661086	0.23155470650073	1.0339017197026	1.06110953132343
CNN3	0.161261221617902	0.0787502371026453	0.0405839745393875	481.617742473505	0.252659766500682	0.131826255959979	1.91661186658739	0.0552872593249941	0.270416172841334	0.890074490173711	0.937134944462268
CNN3-DT	0.205268047623681	0.0801841247582553	0.0104684603746954	54.5600686468778	0.346768645920575	0.146256524511374	2.37096189095898	0.0177418602982218	0.155260429555223	1.06115668086862	1.21022935952183
ALG14	-0.00379182535315787	0.0960844266493323	0.968520873677829	86.2425827812752	0.0260259959527199	0.176031005871302	0.147848930498913	0.882461992689217	0.95627225622834	0.248409561806243	0.279466747985426
TLCD4	-0.194444579746378	0.0612454132928347	0.00149917523319949	129.927405735605	-0.292788053442422	0.0957275464303411	-3.05855591583012	0.00222406569372532	0.0504349666546327	-0.492777518564567	-0.645699260461709
RWDD3-DT	-0.17059092952602	0.105875143574524	0.107126057845578	73.9788671546555	-0.239026337193925	0.174355908694996	-1.37091044968288	0.170402873437827	0.476359287727703	-0.400043388290483	-0.489688217274452
RWDD3	0.0252485735613996	0.0669708861344202	0.706167507449863	105.144407723641	0.0582502554828991	0.109633858733999	0.531316293666449	0.595199616269901	0.832062003896767	0.361307844093267	0.37297827804899
PTBP2	-0.0145957929866743	0.0476597273351126	0.759414281712395	314.083056574973	0.0128464144190312	0.0821750859260224	0.156329795999193	0.875773071252622	0.95443607216736	0.206407749389776	0.241220940237431
DPYD	-0.104679194349782	0.297839350008897	0.725241824500094	14.1746649201342	0.0191336651689163	0.438877067930321	0.0435968670205253	0.965225749080432	0.988320178932644	-0.143803048553819	0.259465903693129
SNX7	-0.300022803574424	0.132367763794457	0.0234155820269045	50.3758194655854	-0.400265168467704	0.207397317246236	-1.92994380921757	0.053613800442072	0.266182887973251	-0.903226429826813	-0.957586938235013
AGL	-0.225517672447569	0.074368301581195	0.00242582507999136	173.478397235029	-0.313945888793604	0.125169820750597	-2.50815960996818	0.0121361834010736	0.129393911350804	-0.613578159135364	-0.707097150913437
SLC35A3	-0.0693943532141823	0.101990504387571	0.496251133958373	35.6658972012758	-0.0412635216784511	0.180001301908487	-0.229240129048786	0.818682284431278	0.933892344506919	-0.00662869476135649	0.084199398396308
MFSD14A	0.072496574030015	0.051807913129516	0.161712850070108	84.574205632183	0.115469468967227	0.100331135701312	1.15088370285154	0.249780083268451	0.566908910973356	0.544990516982766	0.539022627243178
SASS6	-0.281020503907728	0.10288955522346	0.00630882518483921	18.8932121084467	-0.326536337689192	0.181196619656952	-1.80211053775397	0.0715280161039005	0.310678964209	-0.829352548197801	-0.743633355548671
TRMT13	-0.103822609001336	0.0545978273337843	0.0572249523700723	72.8894534454765	-0.139970017674681	0.10339596150746	-1.35372809183251	0.175823142351711	0.482324872921935	-0.140472962945964	-0.202236833262519
LRRC39	-0.315891747609272	0.157506703809949	0.0449014486310473	25.1277128860797	-0.42459095290868	0.25720664164089	-1.65077756235195	0.0987840033481673	0.365134741826912	-0.964918988820732	-1.02817789536598
DBT	0.0765152889949909	0.0710302525037252	0.281381486792199	97.9054577741997	0.12069122802389	0.129866577113722	0.929347879233032	0.352708829634143	0.668929929730555	0.56061378778844	0.554175641963488
ENSG00000285530	-0.102932224429132	0.168440434542056	0.5411401597127	15.5411961650192	-0.0821696801327491	0.271388838645048	-0.302774721845578	0.762061548786211	0.90973701368967	-0.137011478512761	-0.0345061210432178
RTCA-AS1	-0.0946126402294322	0.087979996307573	0.282201011591736	55.8251816253144	-0.1534826903044	0.156072383328579	-0.983407102724076	0.325407115953105	0.645405565960213	-0.104668025922737	-0.241449237559027
RTCA	0.0201734656773799	0.0644736004666226	0.754360454567379	39.0329324775693	0.0348418486023863	0.126136057502898	0.276224334993076	0.782375767443219	0.917796748487196	0.341577710075034	0.305049457475249
CDC14A	0.0299341671150145	0.0652205155245679	0.646256732378673	599.372209840335	0.069696310344776	0.110672828937821	0.629750870323677	0.528857594087028	0.796167140621711	0.379523691101936	0.406193567366134
EXTL2	-0.0656162129747092	0.101951893676816	0.519835014371668	54.8913595419828	-0.0970593585440657	0.166938533604575	-0.581407757983361	0.560965670055596	0.814109022968772	0.00805931088660257	-0.0777144563377074
SLC30A7	0.129235827105402	0.0609737746675855	0.0340455869909948	93.4497245299896	0.226735235957373	0.104478260879354	2.1701666360928	0.0299942245927531	0.200859860397507	0.765571653946725	0.861904588431464
DPH5	-0.0395130649293801	0.0619331691750769	0.523476801792847	47.2720185309206	-0.0300858253368699	0.120501924515782	-0.249670911545728	0.802841855124559	0.926210979222749	0.109538653001434	0.116635938528697
DPH5-DT	-0.114245752857209	0.063479681290642	0.0719046104882397	95.4015967770326	-0.131884401335354	0.105038371102968	-1.25558307835971	0.209267169674587	0.523503351480874	-0.180994273993405	-0.178773195418822
S1PR1-DT	0.180184431400738	0.203362852050313	0.37560442558385	8.15553350070753	0.300537645463128	0.352325843238003	0.853010504994687	0.393653478670625	0.702878014250514	0.96364089971667	1.07607168911527
S1PR1	-0.208264530994616	0.0694323289717978	0.00270394227644738	67.4022532913224	-0.373523834423506	0.131777210490485	-2.83451010256798	0.00458960067645366	0.0746147580561695	-0.546504354817992	-0.879986301358564
COL11A1	0.202555309155327	0.142657037959023	0.155643774488908	110.638898089372	0.329079199311925	0.214561578261102	1.53372846144646	0.125096468813337	0.409457131822781	1.05061056150324	1.15889638112388
RNPC3-DT	-0.425555499685085	0.159187954648514	0.00751113822489075	15.6555877525935	-0.616975279425713	0.281896702579651	-2.1886573123408	0.0286217568276524	0.195584600087539	-1.39125091611058	-1.58645768193509
AMY2B	0.0626342853335492	0.0952332665316357	0.510735201487629	79.4616195301915	0.121825799785131	0.157523872946089	0.773379917003598	0.439297571875246	0.738434058349849	0.506649602433841	0.557468054043933
NTNG1	-0.0066674970351772	0.496940101278008	0.989295021027999	38.0508662782559	0.0949162127075663	0.771316812974831	0.123057362566092	0.902061674332735	0.96327282822308	0.237230018636859	0.479379163944064
VAV3	-0.343840632899498	0.13106629307182	0.00870544241179658	647.507956786822	-0.468883569753412	0.211735759510446	-2.21447511198637	0.0267961129190459	0.189853772078103	-1.0735738716406	-1.15671057329427
VAV3-AS1	-0.332939226312729	0.218846656882862	0.128175622227814	9.54121243052739	-0.376072015530794	0.329293439431265	-1.14205741900088	0.253430153341085	0.570998301280378	-1.03119325277308	-0.887380864265383
LINC02785	-0.288988490008112	0.175437277491889	0.0995073325346707	12.1965372979832	-0.428814589672227	0.300448032088976	-1.4272504522354	0.153507716745451	0.453781887882951	-0.860329117998614	-1.04043446051132
SLC25A24	-0.00807205842384298	0.196279164791392	0.967195928462574	25.5026048033619	-0.0112146085026681	0.301840101935352	-0.0371541370108269	0.970362106704931	0.989562476409382	0.231769605761209	0.171398294159392
EEIG2	-0.190916271778025	0.295158616275322	0.517744552880548	9.37014639126376	-0.256990505908605	0.48286313879904	-0.532222249451019	0.594572074743913	0.831849097611553	-0.479060767972448	-0.541818411336987
PRPF38B	-0.0348807084861657	0.0802436243399233	0.663791009524468	86.3819065978978	-0.0351883832151188	0.133983234602264	-0.262632734010171	0.792833667389755	0.922850875808764	0.12754753390279	0.101828833528003
FNDC7	0.237279143695712	0.241694990739532	0.326233043954929	7.15212740739209	0.411942380440454	0.397338513763507	1.03675421881111	0.299850416532173	0.619887116365249	1.18560393007102	1.39935692129567
STXBP3	-0.0835346207617371	0.0509800340340199	0.101301755463397	123.735313342348	-0.0915442739432744	0.0956280993536772	-0.957294713185724	0.338418523048237	0.65703529185872	-0.061600801786981	-0.0617102406638916
GPSM2	-0.0127459028773754	0.0626265019049936	0.838726653191705	169.9668999627	0.00472241783439937	0.11263366295204	0.0419272330369846	0.966556706657366	0.988530811235782	0.213599434888796	0.217645926817849
CLCC1	0.0700834179586904	0.0562907494909866	0.213122380729253	89.5175280095985	0.106727754609159	0.103321394758638	1.03296858175868	0.30161860191507	0.621605153488475	0.535609062680274	0.513655059549778
WDR47	-0.161084014970933	0.0824476115038902	0.0507279285063786	75.6599251514816	-0.249307231158723	0.136850850717763	-1.82174410937997	0.0684938217359181	0.303588051837183	-0.363084036379487	-0.51952232794406
TAF13	-0.277603729255849	0.143616455948395	0.0532420995668354	14.0881876910719	-0.412630434584926	0.235245677010915	-1.75404045603686	0.0794235752660846	0.328571680712967	-0.816069397704797	-0.993469685305792
TMEM167B-DT	-0.0884432658681739	0.15139101756902	0.559082946977706	10.0228754522343	-0.164299872408801	0.268832084056663	-0.611161695916366	0.541092538853601	0.803822353911743	-0.0806837903679515	-0.272839601971014
TMEM167B	-0.405555803118105	0.136775746686132	0.00302569908638394	15.7294512744087	-0.613202789296036	0.23985379587892	-2.55656904260788	0.0105710090794819	0.120212383354106	-1.31349952587256	-1.57551029852523
SARS1	0.0635200020599524	0.150943211802195	0.673886140676055	30.2377876948188	0.103768651111484	0.248945384046653	0.416832999370004	0.676800563425347	0.870257536570162	0.510092940016703	0.505068041578894
CELSR2	-0.246548870763214	0.267424839902347	0.356561406626133	12.5370546215908	-0.361601495450312	0.470047405465731	-0.769287291548883	0.441722779852946	0.739698863611359	-0.695339644962744	-0.845388883898102
PSRC1	0.441313503505773	0.378965891212976	0.244213189307827	19.1707062607693	0.68191225263843	0.565268551352187	1.20635094771718	0.227682201018897	0.544909269117208	1.97881372095104	2.18278208570184
SORT1	-0.0107432467579144	0.0710070115607335	0.87974033670113	269.43580938563	0.0129081617816	0.130145288853464	0.099182704923986	0.920993206614641	0.972143211246803	0.221385017881784	0.241400124815615
PSMA5	0.173266224465264	0.0855181965244374	0.0427571661131169	28.5653030096053	0.256205348095686	0.151330991511197	1.69301308038234	0.0904529774470712	0.350844811662045	0.936745481309393	0.947423862338054
SYPL2	0.309368762455259	0.100295965300995	0.00203854582458314	26.4057239478091	0.430147171565659	0.186104710801494	2.31131801937281	0.0208152954314415	0.167231473958409	1.46586158605657	1.45218537716791
ATXN7L2	-0.0465758262619716	0.202109121398289	0.817742960789633	9.50089759227165	-0.0824345802842692	0.336488348304702	-0.244984947323115	0.806468086575273	0.927892943322426	0.0820812608010437	-0.0352748343928454
CYB561D1	-0.3666684737059	0.153964981844665	0.0172420264055404	22.9320993950345	-0.571654068531996	0.260802220656112	-2.19190644578816	0.0283862625602323	0.194812291321284	-1.16232003600795	-1.4549401284895
GNAI3	-0.0647161605394919	0.0541480193941122	0.232020096249903	57.1389258349094	-0.090464621205611	0.110127141492854	-0.821456182184486	0.411386473149461	0.717613800499769	0.0115583803795271	-0.0585771980150243
AMPD2	-0.393806828349722	0.158842871259533	0.0131669123041115	29.0850228974341	-0.647165770303378	0.254373751802438	-2.54415310431088	0.0109543058214004	0.122529360056238	-1.26782387679189	-1.67406742181745
GSTM4	-0.0859628646288838	0.0908034879823951	0.343796146798523	26.1401783311679	-0.0865998751611675	0.171951859050188	-0.503628606515335	0.614522386357372	0.840749592975619	-0.0710409118344173	-0.0473620973054316
GSTM2	-0.11580653868529	0.097656295239401	0.235678221244281	71.0363442553226	-0.114443594889035	0.169174786608129	-0.676481390540357	0.498735057366167	0.776799713437914	-0.187062029451131	-0.128161745532429
GSTM5	-0.107457365793507	0.223254650409534	0.630287692298565	63.1757642051213	-0.151419792883213	0.343804080999922	-0.440424652443982	0.659629573136521	0.863028504438128	-0.154603547018672	-0.235462918648001
GSTM3	-0.0936629935640031	0.0936893939861875	0.317446895324857	61.3469604841582	-0.11886046080747	0.159222370490953	-0.746506037066087	0.455361786089618	0.749203702624937	-0.10097615248732	-0.140979042070511
CSF1	-0.00902135747057218	0.0867819364102926	0.917205596863085	80.7746775855334	-0.0102887958900773	0.146398918618144	-0.0702791795676704	0.943971453823373	0.979404474061168	0.228079083738156	0.17408490838165
AHCYL1	0.15842309244688	0.0942138880681016	0.0926608110107255	1510.99085910067	0.236860965630343	0.147929815863745	1.60117123277237	0.109338998528475	0.384337878770204	0.879040898339805	0.891288428076956
STRIP1	-0.10752362927354	0.0806219371426963	0.182309711241492	70.9701409037079	-0.14362196310888	0.129989795885656	-1.1048710564575	0.269215465524978	0.588058335527818	-0.154861154811739	-0.212834408202625
KCNC4	-0.0282920421946257	0.120946072495862	0.815044923495807	26.4945912968364	0.00997032938715608	0.222245173730889	0.0448618488301974	0.964217426433041	0.988320178932644	0.153161820712893	0.232874833427074
RBM15-AS1	-0.0490460124252279	0.107752687330248	0.648985461107154	19.29052089369	-0.00158911677395462	0.19464983600848	-0.00816397694722636	0.993486161197595	0.997848835133805	0.072478094688163	0.199330494069935
RBM15	-0.213488278400881	0.10936009159355	0.0509193396099815	14.0464722385393	-0.299845498337618	0.204927593047384	-1.46317776868773	0.143418742301503	0.43770921065652	-0.566812344078185	-0.66617924914449
LAMTOR5-AS1	-0.0120146869017956	0.0582210980944877	0.836507284153577	50.1535204624411	0.0374891681316705	0.129047948521817	0.290505727220705	0.771429369927209	0.913159812746886	0.216442130950468	0.312731710019134
SLC16A4	-0.343620465604417	0.132766402882591	0.00964906305838315	11.6786368479376	-0.488408649878117	0.251563230039189	-1.94149458886353	0.0521983151341858	0.262905770723619	-1.07271794299088	-1.21337037382017
SLC16A4-AS1	-0.27594869539695	0.144650458836313	0.0564308822908486	11.5029680445422	-0.328629022928053	0.253871140970495	-1.29447176103505	0.195502517312579	0.507442065088763	-0.809635240916995	-0.749706115682821
LAMTOR5	-0.24770915267571	0.156326167256109	0.113064941391193	19.7129082649153	-0.40127470903557	0.270797453305032	-1.48182600736487	0.138386597120959	0.430543292074729	-0.699850389986424	-0.960516522484232
KCNA2	-0.194792887663312	0.0914313723940215	0.0331318452444219	98.4308889220039	-0.334005176156704	0.166737580967782	-2.00317873282114	0.0451581075349599	0.244506859844477	-0.494131610347003	-0.765307166617646
LRIF1	-0.127119613680588	0.0867039600053875	0.14261181614128	48.0176754829921	-0.164744933121853	0.155171429601596	-1.06169630288796	0.288373578295716	0.608778467484241	-0.231043062153581	-0.274131122982062
DRAM2	0.0201032818952543	0.0845965155498171	0.812162469665548	42.1456858414046	0.0535723531096499	0.143563504233334	0.373161364343536	0.709028349468689	0.885688927034961	0.341304861603851	0.359403480216915
CEPT1	-0.0797480001178821	0.0590079245692694	0.176541883898303	72.844928179505	-0.10102914353161	0.0974834169785124	-1.03637261252218	0.30002834226116	0.619976853050689	-0.0468798274773096	-0.0892343693976475
CHI3L2	1.69668718041108	0.606293189529577	0.00513469442099824	18.031219745029	2.24268689759391	0.99553137826889	2.25275360129148	0.0242746892062896	0.181329281786474	6.85924019745888	6.71199167072009
PIFO	0.414707311167022	0.167977135082423	0.0135554876335115	7.80995871308561	0.60368919993364	0.305233952206485	1.97779177437396	0.0479522018275377	0.251984975249822	1.87537872950754	1.95578672719509
WDR77	0.0660988977890121	0.136732714187003	0.628799787419956	7.38023725807165	0.0606376373651474	0.27401478063667	0.221293308427584	0.824864059938328	0.935961745662835	0.520118728535133	0.379906217927515
ATP5PB	-0.00884984005812959	0.0580727626695671	0.878877554473186	43.6566891207831	-0.0285068462323633	0.126998937192425	-0.224465234611929	0.822395315500537	0.935107247401227	0.228745879717924	0.121217975607393
RAP1A	-0.043095021458793	0.0686812162841409	0.53035483353436	116.18957250814	-0.0233670324089982	0.11723277448512	-0.199321670169668	0.842011128917448	0.943707677008653	0.0956133367346938	0.136133193578952
INKA2	-0.125202130567196	0.433310162772872	0.772624657751401	9.35071348397797	-0.167410520241992	0.658200842015807	-0.254345648858911	0.799228536345291	0.925096740137884	-0.223588600165878	-0.281866386220259
DDX20	-0.0346292420464328	0.155566072758536	0.823845664400367	8.93290921771088	-0.0564272751076708	0.285690895927972	-0.197511632018884	0.843427179696217	0.944532106919576	0.128525141999091	0.0401957252212902
KCND3	0.169137916897172	0.167185826318028	0.311692911781931	318.3143041351	0.284357405655347	0.250859783066647	1.13353125869442	0.256991221986411	0.574340171337013	0.920696155177151	1.02911827565346
LINC02884	0.146149725110359	0.143759982349538	0.309332740328156	245.745422136571	0.244731595262277	0.23066520540326	1.06098184524374	0.288698151807878	0.60926975531074	0.831326605769385	0.914128196319155
CTTNBP2NL	0.26908761755158	0.0845553364729435	0.00146067610735043	65.7791779132232	0.44192762449185	0.14149215463455	3.12333659511563	0.00178813124874826	0.0439284243442489	1.30926345937243	1.48637105572286
WNT2B	0.0552201507846282	0.159364139910864	0.728964738447961	12.7419096758534	0.117955641688684	0.275806502153834	0.42767534763518	0.668887500480779	0.866774530492871	0.477826201705745	0.546237248108803
ST7L	0.00503565602850461	0.062882896491429	0.936173709308902	145.063063747958	0.0373233789857029	0.106962183751028	0.348939949399117	0.727134392609537	0.895651332623781	0.282727529952706	0.312250606746836
CAPZA1	0.142993509708105	0.0452832746176425	0.00158988841335099	222.629356403007	0.225702212670331	0.0823411147983213	2.74106335848312	0.00612406971633095	0.0876486980250911	0.819056412839502	0.858906859714933
RHOC	0.142403984801498	0.0864073576938476	0.0993416064311203	32.8494172515376	0.182130047627949	0.162721882877481	1.11927200206429	0.263024116363765	0.582128449730015	0.816764559014865	0.732464859783814
SLC16A1	-0.436456727266287	0.182974626951028	0.0170633352800763	14.4092305909941	-0.636972038404918	0.310611162919508	-2.05070555873738	0.0402956293161514	0.23155470650073	-1.43363083907096	-1.64448624661651
SLC16A1-AS1	-0.227796510013181	0.0885921070817632	0.0101318755664405	153.605001579806	-0.298499688381045	0.152108224603147	-1.96241649102036	0.0497140143541985	0.255778266512579	-0.622437432987822	-0.662273845264036
LRIG2-DT	-0.247445456130885	0.104621863351148	0.0180232087304404	29.3811996371949	-0.374438265944534	0.185854765003511	-2.01468208758307	0.0439379702266579	0.241601868974724	-0.698825235785086	-0.882639888808404
LRIG2	-0.00263021018884704	0.0638180998440241	0.967125155086252	79.9096689681465	0.0175236266893874	0.117915782923907	0.148611375465282	0.881860296369843	0.95627225622834	0.252925490017666	0.254793735460964
MAGI3	-0.0447617493309105	0.0378318802654345	0.236739647973024	353.177919920398	-0.0179816852236256	0.0781249788138868	-0.230165633279241	0.817963065640796	0.933652767843631	0.0891337179678992	0.151760924442902
PHTF1	-0.303400546527886	0.0897357149894526	0.000722105517573809	62.0170097303264	-0.417397622485453	0.15548697790646	-2.68445388871445	0.00726484039178613	0.0965685096567483	-0.916357839576896	-1.00730358067463
RSBN1	-0.025535349662103	0.0615965505150918	0.678465418029031	71.7835485893497	-0.0101360675668348	0.112382305981292	-0.090192735220455	0.928134057253591	0.973946084759227	0.163878817150544	0.174528110472208
AP4B1	-0.143958815243878	0.165652289758711	0.384824099102571	15.3044913564633	-0.184655625373278	0.278159441529372	-0.66384813097843	0.506787516801791	0.782386034899635	-0.296507621961245	-0.331909930756116
HIPK1-AS1	-0.343810195476801	0.143710846529831	0.0167397421177234	9.63190005803224	-0.472594327311228	0.255334343035393	-1.85088430210001	0.0641861995665122	0.293517450344485	-1.07345554224886	-1.16747881504708
HIPK1	0.111030065584745	0.0554700191332936	0.0453252944412456	61.8897032516966	0.172874889263085	0.106152289911463	1.62855544055877	0.103407163748273	0.373953100725032	0.694794416710526	0.705607329702525
TRIM33	-0.0346408154660008	0.0369645660645943	0.348688746272137	202.767482676713	-0.027311936788982	0.0649244879477626	-0.420672348020007	0.673994355806951	0.868995513526858	0.12848014884341	0.124685481516515
BCAS2	-0.127013927149537	0.104838411345337	0.225695827070193	27.5722739855266	-0.171426237436193	0.186383929770901	-0.919747950624851	0.357704488597749	0.673144437424242	-0.230632192184075	-0.293519589881327
DENND2C	-0.181955854566681	0.133502059985367	0.172900106111133	13.5146925924508	-0.31112120765229	0.225109164784971	-1.38209036468809	0.166943956601632	0.471609567350352	-0.444225994706689	-0.698900212975467
NRAS	-0.345620889153011	0.173641874691077	0.0465442898966231	10.1105367156338	-0.563682502993288	0.305788311418691	-1.84337491638614	0.065274289804533	0.296145256001003	-1.08049484657775	-1.43180745449187
CSDE1	-0.0481503898230316	0.0503311778014384	0.338733223329249	98.7149404959718	-0.0557234053665377	0.0879748318291183	-0.633401669636317	0.526471374968591	0.794920243607253	0.0759599426360129	0.0422382837600569
SIKE1	-0.312197654544503	0.107713231373793	0.00375053855113458	24.9953300814429	-0.532105365408815	0.201256632408534	-2.64391468266589	0.00819533103077942	0.102662192119282	-0.950557727363963	-1.34017380662523
VANGL1	-0.401277626555053	0.169156952572965	0.0176815249842763	8.90748508287382	-0.581253485819293	0.285611361260087	-2.03512032313723	0.0418387675438907	0.235303775849006	-1.29686756476519	-1.48279666301787
SLC22A15	0.029990057304163	0.096779235225791	0.756651364571354	125.342363310725	0.0884897602869999	0.154831686297776	0.571522292386679	0.567645653591781	0.818253530430138	0.379740971393784	0.460730251370447
ATP1A1-AS1	-0.0279441099764258	0.0563926354296327	0.620227710974381	95.395020284826	-0.0170550282542974	0.0886850324044845	-0.192310109066781	0.847499300302468	0.945596343055744	0.154514451918224	0.154449988902701
CD58	-0.0206691094657209	0.0920548440524978	0.822344627518129	26.0246350106855	-0.0206992538038707	0.179383592869347	-0.115391009137312	0.908135205029493	0.966724573095911	0.182796951194916	0.143874816284128
PTGFRN	0.0676397009546283	0.0903751355589182	0.454199243232703	53.2457635996369	0.130171207663934	0.149035662519243	0.87342321605157	0.382432441377072	0.693870591002729	0.526108798824879	0.58168558056368
TTF2	0.0623015832333855	0.113402345528105	0.58274105023483	48.3160332252983	0.131114153034093	0.182198657115476	0.719621950621697	0.471757793190021	0.761115358960458	0.505356180269349	0.58442191230925
TRIM45	0.0920185915959362	0.13988380125021	0.510652747150505	8.95860523924592	0.204342835032894	0.251414564849172	0.812772462707095	0.41634852653129	0.721525741732736	0.620884868725461	0.796924114007103
MAN1A2	-0.259891396817803	0.0755777193576933	0.000584449086839311	126.398263383721	-0.339900447784644	0.122199427411285	-2.78152242596559	0.0054104592445395	0.0817484650775182	-0.747210429429753	-0.782414646451361
GDAP2	0.0687758553789264	0.0680034974676237	0.311845297055543	73.9735867876483	0.147572624587534	0.114837599927355	1.28505493567339	0.198773087610719	0.512621263655483	0.53052574513796	0.632182726053582
WDR3	0.0384702697549902	0.120555629926439	0.749644593533305	15.516419915209	0.0178563696822811	0.236978325337183	0.0753502230926573	0.939936062775139	0.978052538142207	0.412708886949775	0.255759321849513
WARS2	0.189597524967122	0.0747683012608591	0.011219050199657	59.5605814921279	0.312083484596881	0.134027044807464	2.32851127207351	0.0198849714075149	0.164901297500629	1.00023551047868	1.10957654226027
WARS2-AS1	-0.117221047198691	0.0781033508257423	0.133395578219996	155.8674274045	-0.166749957558756	0.137504591340314	-1.21268647056346	0.225249714456101	0.542484204669578	-0.192561113052328	-0.2799495003674
PHGDH	-0.200035984127482	0.148776963812118	0.178775122547565	75.3557376380515	-0.291340552651268	0.22598623411942	-1.28919601579498	0.197329949805739	0.510586915179039	-0.514514821556035	-0.641498760101964
NOTCH2	-0.0521030455941886	0.0589762502506586	0.376988815047748	473.434129918853	-0.0684172442054573	0.0998190747533527	-0.685412526358439	0.493083641763831	0.773923899221987	0.0605934854344962	0.00540205200441393
SEC22B	-0.189322124555487	0.0648186404518345	0.00349136651454595	45.0749182144721	-0.273238879811882	0.117201948579379	-2.33135099820309	0.0197348591374278	0.164242560424791	-0.472863315807045	-0.588969543027613
ENSG00000290569	-0.208245564982112	0.176463627732613	0.237958556354367	51.3321939740181	-0.268300835635857	0.269382176737889	-0.995985847634293	0.319257021540677	0.639381589335541	-0.546430622007368	-0.574639840090943
NBPF8	0.197828290709885	0.0738686603120104	0.00740392193577885	24.8906312395748	0.337462551285198	0.144422392027775	2.33663593676178	0.0194581222076961	0.163324539836084	1.03223366990476	1.18322401755406
ENSG00000290999	-0.232440315994848	0.120403340255075	0.0535432007632272	72.7483520394681	-0.267313274808788	0.197384550984986	-1.35427658079036	0.17564815483428	0.482033186187746	-0.640490825441105	-0.571774038818347
NOTCH2NLR	0.0878277301091238	0.244688505741591	0.719642305323255	7.69846532569121	0.212507008290365	0.384150292476918	0.553187157349707	0.580135260085336	0.824608846061509	0.604592356196414	0.820615716052919
NBPF26	0.22424518313492	0.162185424794885	0.166773145228288	117.904871042547	0.354094167966165	0.254021915224073	1.39395125674026	0.163332324415832	0.4676692900908	1.13493273360985	1.23148728088247
LINC00623	0.328789661114526	0.144574335966334	0.0229545020519659	28.1875921477843	0.509287721316295	0.235305636623511	2.16436685760807	0.0304362053106615	0.202694126330941	1.54136282505652	1.68184321896634
SRGAP2C	-0.394274771667376	0.325272849724501	0.225460512650346	8.66337059129545	-0.44183292421856	0.475623754318608	-0.928954704652089	0.352912560802858	0.668929929730555	-1.26964306656701	-1.07821234587023
NBPF15	-0.0551919713184189	0.183592311866463	0.763702407281163	22.8757988647195	-0.00694228031486278	0.297940269860374	-0.0233009130256752	0.981410243423406	0.993559646652129	0.0485848897742286	0.183796156875251
NBPF20	0.128281137735905	0.146344012171746	0.380718877269941	19.0334292369636	0.220611353585502	0.237601758918282	0.928492089409898	0.353152369322542	0.669078632746345	0.761860176351289	0.844133703425198
NBPF25P	-0.459805080245251	0.150765565998843	0.00228992503223986	7.57125790805104	-0.558645871965768	0.284149288650644	-1.96602945803117	0.049295207914473	0.255050791027067	-1.52440056139165	-1.41719166251974
GPR89A	-0.0433874055172324	0.127846964501441	0.734331126451126	24.1401084772694	-0.0650790221430022	0.210392084853551	-0.309322578310407	0.757076157570307	0.908444842688848	0.0944766561380175	0.0150892335658637
POLR3C	-0.0520342296488765	0.0960977428250986	0.588182344687665	37.6356410065042	-0.0311519322519526	0.166494641394709	-0.187104713947524	0.851578532234159	0.946771477982522	0.0608610162643088	0.113542204481918
PIAS3	0.0974676851265566	0.0887767257596746	0.272249545614434	22.3466283841048	0.130356133916728	0.159429621526445	0.817640615769167	0.41356242844262	0.718780152256502	0.642068919999633	0.582222217777376
ANKRD35	-0.0320102274584775	0.114022892125459	0.778913588804243	21.2564510796291	-0.0694169360537639	0.201618078556376	-0.344299164791186	0.730621312339394	0.897656060487763	0.138706897736496	0.00250104773960937
PEX11B	0.118504779584185	0.096687171076332	0.220329835802063	17.5354585627299	0.130852977069483	0.182972764998897	0.715150022847782	0.474516346835656	0.762193315828715	0.72385332783659	0.583664006171993
RBM8A	-0.319002848041793	0.211715071625538	0.131873340470783	12.7757034654745	-0.47857595129516	0.341900162297496	-1.39975350722044	0.161587144682763	0.466205972457924	-0.977013791508789	-1.18483688065223
LIX1L-AS1	0.0507315992576453	0.136706742232156	0.710564537189733	9.54629089947081	0.0296515713615205	0.267832012641138	0.110709586464744	0.911846643816147	0.968421869895525	0.460376380894256	0.289987799788657
LIX1L	0.000134752628869564	0.0965210934197163	0.998886077608875	22.5851443578312	-0.00553307777734207	0.180713598601482	-0.0306179381084866	0.975574236314375	0.991265917505094	0.263674638251688	0.187885519590618
POLR3GL	0.14282611643729	0.0904031664015899	0.114134446759302	25.7128046162668	0.195815545217617	0.155243143322942	1.26134746454003	0.207183687304061	0.521372448682234	0.81840564999024	0.77217878457059
TXNIP	-0.181336943106042	0.179972611761828	0.313655763520319	178.300791132261	-0.281935210212727	0.279049265125442	-1.01034206302599	0.31233143520518	0.633275032583485	-0.441819896877263	-0.614205411084089
HJV	-1.79336755878095	0.718624680548174	0.0125760186441823	13.1165222365763	-1.97122193035683	1.18714380874297	-1.66047442259258	0.0968190492176165	0.362095962302098	-6.70879605100164	-5.51634399300534
LINC01719	-0.180493634071249	0.119108665581408	0.129678867325824	25.8581555997721	-0.202505065729296	0.222070411281353	-0.911895756669408	0.361823595533713	0.677289659707949	-0.438541424644657	-0.383707194767921
NBPF10	0.105828007469606	0.100554445388106	0.292595504009077	56.152659553283	0.200823101696045	0.165875633858797	1.21068475835938	0.226016246042989	0.54317600000114	0.674570747356522	0.78671020515262
NOTCH2NLA	0.0145909629191098	0.0808996315112664	0.856870872843934	139.335224271971	0.051006351445469	0.135849602764056	0.375461910875493	0.707316968593475	0.885472118639217	0.319875013286137	0.351957203862962
ENSG00000291242	-0.316740710927398	0.126320080320648	0.0121607349717076	83.6434937193922	-0.464441070918109	0.20075786796396	-2.31343894826322	0.020698517773952	0.166938319537686	-0.968219442806337	-1.14381889263344
ENSG00000289321	0.0093281093761457	0.184108742088246	0.959591428177107	28.8796713415015	0.0486177154821439	0.291341811127488	0.166875174194854	0.867468267344782	0.951607366446764	0.299414993894634	0.345025624768455
ENSG00000290557	-0.136705236583933	0.145964058349515	0.348980923272848	14.8089891257852	-0.243508281064219	0.268524624048386	-0.906837806503516	0.364492573958692	0.679409650995645	-0.268308402881954	-0.502694363422753
NBPF12	-0.0555711049473434	0.0824424491792904	0.500273572327691	81.9293456632272	-0.0618445993707883	0.129297499234868	-0.478312416997704	0.632427859913851	0.850373807988764	0.0471109590755229	0.0244752001237266
PRKAB2	-0.396210512007605	0.116631007979052	0.000680970009799884	37.1001805790732	-0.565814086304245	0.194735458632848	-2.90555243650324	0.00366605416507692	0.0660148077258561	-1.27716850586998	-1.43799309288269
ENSG00000237188	-0.0843553279499933	0.0776234339181261	0.277158352177444	93.4889429345767	-0.0991383492249002	0.124912669906332	-0.793661277909122	0.427392648435302	0.72920341170589	-0.0647914064369847	-0.083747476254601
FMO5	-0.41240816661142	0.149141535832736	0.00568855759665112	36.1784331937319	-0.564943895225334	0.243777978190895	-2.31745254193118	0.020479093019165	0.166540857570261	-1.34013896943797	-1.43546788670501
BCL9	-0.0909631732605659	0.0526598156090113	0.0841005955856279	122.007900895438	-0.0913946951002555	0.0988749545335364	-0.924346266771291	0.355306061224616	0.671150535128258	-0.0904802541479589	-0.0612761780452385
ACP6	-0.0425336768750849	0.0595014886106673	0.474711729605821	166.910772322241	-0.0318680327732848	0.10182221131351	-0.312977221395864	0.754297968082878	0.908055796811022	0.0977956359330702	0.111464153460564
GPR89B	-0.227561926968052	0.0963835460307972	0.0182255395089765	35.8543182721011	-0.34174169705035	0.1655559607828	-2.06420654040173	0.0389981376632554	0.227866704218613	-0.621525461257453	-0.787757764914745
NBPF11	0.00319081560698416	0.0942172671429998	0.972983551721148	54.3056327722404	0.033422958294254	0.154691290205974	0.216062315142312	0.828939174052599	0.936766937812572	0.275555475763777	0.300931981832976
ENSG00000227733	0.38227255326765	0.171760260510146	0.0260398474689967	40.6114425632618	0.627142051007952	0.270275807523682	2.32037804920073	0.0203204352790076	0.165968258698587	1.7492844405135	2.02384452030769
ENSG00000291232	0.0273201713911623	0.0669089229714338	0.683039635974682	35.2005106405982	0.0581536459044957	0.128745752387648	0.451693705042768	0.651489653771835	0.859163413835293	0.369361446843624	0.372697926859327
NBPF14	0.123807166058851	0.115734125054997	0.284729574872822	109.534642230716	0.215630147511522	0.185538312013326	1.16218664043917	0.245159660089352	0.56340226277032	0.744467036579817	0.829678749042038
PDE4DIP	-0.117350237831373	0.0833733657219405	0.159271267433467	599.950943875333	-0.135022463639397	0.138739276480668	-0.97321008920074	0.330448897456643	0.650888652362262	-0.193063358237054	-0.187879533679629
NBPF9	0.135823918137644	0.0681838748511843	0.0463684198053894	53.3247526589957	0.240999609014447	0.121698438677637	1.98030156864069	0.0476696526508593	0.251828188830195	0.791183704362388	0.903298351062854
ENSG00000274265	0.0302505708545171	0.0787599330851933	0.700914865688225	157.929628119499	0.0773373273170029	0.130704209917633	0.591697293956633	0.554053308941216	0.810357016030075	0.380753751295121	0.428367022977904
ENSG00000289614	0.0490404446938634	0.187696791983219	0.793880586543343	8.9823079093088	0.0304951287144326	0.310831828598681	0.0981081276390304	0.921846433741686	0.972347522463004	0.453801800224941	0.292435717597081
ENSG00000291233	-0.120049820359987	0.0988246368006596	0.22445144663959	28.6752838495177	-0.155564554946806	0.189356876761068	-0.821541618174756	0.411337828303126	0.717613800499769	-0.20355833219624	-0.247490597420665
NOTCH2NLC	0.0734237011111579	0.096728874189768	0.447812448999446	161.772185933922	0.135072461678871	0.155762249497933	0.867170717643386	0.385848477929191	0.696955111121684	0.548594842640646	0.59590852218745
NBPF19	0.266608799002894	0.107120387083943	0.0128149541518901	120.270732995318	0.414054525251455	0.17282018591105	2.3958689956772	0.0165810153615829	0.150485071707285	1.29962673375198	1.40548615113283
ENSG00000290791	-0.253435879071791	0.182159082912222	0.164137890033004	10.8734929075603	-0.348249480301012	0.321248748645122	-1.08404929752961	0.278342941694584	0.596935180116087	-0.72211377469913	-0.806642691301387
ENSG00000290792	-0.510360826969017	0.203831632832535	0.0122855227255067	10.5998472475937	-0.651368138446691	0.343023347722236	-1.89890321685665	0.0575772023162417	0.27614575774666	-1.72094252287241	-1.68626226758585
BOLA1	-0.326539148942975	0.159241912734314	0.0403073347178889	7.91131220369638	-0.493026076733328	0.2658280185169	-1.85468062954388	0.0636418464803894	0.292439464984013	-1.0063121296289	-1.22676967783778
SF3B4	-0.137613379294619	0.13203618546404	0.297300473610714	8.63389837330706	-0.155639483340775	0.26949390020164	-0.577525069117792	0.563584808663554	0.815455895216842	-0.271838924360311	-0.247708032013964
MTMR11	0.153066877493366	0.189493607219522	0.419224133407573	8.47150317871745	0.223772081125902	0.375015409010425	0.596701030809328	0.550707004269218	0.809019212331112	0.85821792446844	0.853305813901158
OTUD7B	0.112130200476106	0.0696439652080831	0.107387147211614	414.898011198487	0.21424583892379	0.121861475455519	1.75810967430796	0.0787288500069623	0.327711617255212	0.699071332461034	0.825661626041967
ENSG00000285184	-0.0775109129519902	0.0755955934683386	0.305204490667757	77.8777107080406	-0.083723505113448	0.130358936764628	-0.642253666617553	0.520708492807576	0.791443499723339	-0.0381828636684228	-0.0390151634080256
VPS45	-0.0264375078605188	0.0389814645934576	0.497640362101735	248.30852645211	-0.0265113471025307	0.0679552263879489	-0.390129626692439	0.696440696197574	0.879532980909347	0.160371561232609	0.127008711518528
PLEKHO1	0.146477437237715	0.0776379509498707	0.0592043016207092	126.162787942687	0.234652645466591	0.132041605143837	1.77711142795467	0.0755499082854447	0.320513298149891	0.832600628773407	0.884880107128904
ANP32E	0.0566606636063255	0.0698907297889085	0.417535927174439	37.6190592711107	0.0421141448639803	0.137851489904538	0.305503733714771	0.759982526721806	0.908585533882946	0.483426380396835	0.326152923013699
APH1A	-0.0115628027807933	0.0951229808792806	0.903250381171322	28.9779481501357	-0.0816632078422034	0.168604451967604	-0.484347873909605	0.628139005380368	0.848593033019904	0.218198888535102	-0.0330363898681889
C1orf54	-0.30601152771241	0.145671630983468	0.0356678324235805	99.3436274686775	-0.435216554361091	0.228274867139157	-1.90654608549517	0.0565793924295758	0.273440217345557	-0.926508364426223	-1.05901231217329
CIART	-0.200104164150336	0.178359997946561	0.261899995896233	12.3532484764318	-0.29738518716008	0.306914081918118	-0.968952565817489	0.332568856475511	0.652478212552779	-0.514779880155578	-0.659039675854105
MRPS21	-0.125346598647892	0.0764500645191984	0.10109088633533	59.7685399158647	-0.200138605495008	0.130809948194279	-1.52999529667088	0.126017893126411	0.411179776722048	-0.224150238392814	-0.376839967388014
PRPF3	-0.0719631610243433	0.068420798533717	0.292903625650209	109.886585521272	-0.0660549662779591	0.113265600609902	-0.583186474289391	0.559767775447949	0.813402104552408	-0.0166152651988336	0.0122571427545632
RPRD2	-0.036573708740063	0.0411991544965116	0.374686222365593	275.371229411467	-0.0191479418986414	0.0697447931322554	-0.274542959247604	0.783667394640029	0.918710821606099	0.120965777875992	0.148376565959026
TARS2	0.0659654406496433	0.113881079822898	0.562421533458902	22.9223009458357	0.0596522351815445	0.213221694937838	0.27976625548791	0.779656842486582	0.91647396988312	0.519599896757443	0.377046680819133
FALEC	-0.220494609142404	0.133878280525504	0.0995625272871549	11.5182604442335	-0.324826905627445	0.234282046254765	-1.38647801152556	0.165600989956621	0.470118282209401	-0.594050355104824	-0.738672757230379
ADAMTSL4	-0.143552170706212	0.196264307677492	0.46452100138334	10.0680393404243	-0.174585871681039	0.328272166912627	-0.531832696396421	0.594841875054499	0.83205106647754	-0.294926739069828	-0.302688527724571
MCL1	0.0853570959838369	0.0745650900255801	0.252319906033366	173.881209216857	0.150382786478884	0.132468914912522	1.13523075642456	0.256278645981333	0.57380464431871	0.594987448573579	0.640337530602013
ENSA	0.10455314094469	0.0461355120547257	0.0234380217290859	295.496735346503	0.189777421531315	0.0808178094928833	2.3482128842904	0.0188637363132973	0.160135597238934	0.669614539928665	0.754656762564457
ENSG00000288880	0.0960668823411411	0.101169519464484	0.342334095449119	28.8261271144284	0.241566350738373	0.208790916649704	1.15697729869953	0.24728163531937	0.564901955560968	0.636623119177075	0.904942978015586
GOLPH3L	-0.29692817301649	0.0874275317926399	0.000683090284875221	39.9107712507358	-0.462390435319965	0.156409662326167	-2.9562779462801	0.00311376351244878	0.0608355742408873	-0.89119565589249	-1.13786815628818
CTSK	-0.00559753801487519	0.168537857962591	0.973505251156984	8.18211594883228	0.0272706202998923	0.302735842595795	0.0900805800398841	0.928223181354566	0.973962566151204	0.241389621811216	0.283078521498777
ARNT	-0.116841843730902	0.0582575255631224	0.044897933005359	96.2066155933378	-0.120303079260751	0.0990760143886927	-1.2142502905777	0.224652161580717	0.541861013732689	-0.191086910846064	-0.145165374381357
SETDB1	-0.0575212106762243	0.0672729716834181	0.392527942657064	60.9632808981273	-0.0519642044282198	0.121520802183332	-0.427615712656538	0.668930924407208	0.866774530492871	0.0395296724783069	0.0531471032855848
CERS2	-0.00549727227641223	0.105138759541005	0.958300906240092	25.7239770925851	-0.0179743069345029	0.195786628694005	-0.0918055898628042	0.926852502752803	0.973833779622896	0.241779417753001	0.151782335488964
MINDY1	-0.111270383703397	0.113978822783415	0.328946859161606	20.6583137400058	-0.156430413201292	0.203700441345662	-0.767943418128601	0.442520801058142	0.740287635162334	-0.169427144091937	-0.250003230181687
PRUNE1	-0.108182215337473	0.0994971824352433	0.276909004759602	16.7769463301473	-0.203256979417678	0.201033872432648	-1.01105837020463	0.311988493567801	0.632946835245518	-0.157421492759401	-0.38588917196465
C1orf56	-0.126295765237092	0.138784496968508	0.362815392510986	19.8800629745226	-0.225507335924824	0.240704838553364	-0.936862496325885	0.348829292827089	0.666022543711657	-0.227840245470204	-0.450457447908877
CDC42SE1	0.0790483557935246	0.0775477586846003	0.308036540857027	63.9347561741678	0.147905707880414	0.128011744901037	1.15540732606025	0.247923663258298	0.565179033686426	0.570461410450723	0.633149299958148
GABPB2	0.0246461999545389	0.0721476368317408	0.732646019891838	104.403395717998	0.0761380274457324	0.120506677106179	0.631815840201508	0.527507221750797	0.795669221574312	0.358966039295416	0.424886776492721
SEMA6C	-0.178205978776641	0.270559862230702	0.510116451107293	8.47235641047366	-0.197190753209698	0.450866072962499	-0.43735992800261	0.661850340444935	0.864013640655629	-0.429647870737704	-0.368285599293303
SCNM1	0.0555564825254953	0.093952711710821	0.554303428642065	17.4301173818259	0.0816005740188979	0.186910275376906	0.436576179957735	0.66241874060846	0.864020452022167	0.479133734564857	0.440738532143515
VPS72	-0.0546066527324028	0.102037225336243	0.592536436769303	16.3851872018565	-0.12223153067937	0.206265736253556	-0.592592511482927	0.553453891910363	0.810357016030075	0.0508603909870842	-0.150761544640581
PIP5K1A	0.161003632317889	0.0559250401058823	0.00399041448099878	207.64339130246	0.26235503230074	0.0980441576966413	2.67588644203047	0.00745318937413244	0.0976525728956776	0.889073078671324	0.965269621645071
PSMD4	-0.120371488300423	0.0822420537684145	0.143296563069903	44.8434180317606	-0.128594421054384	0.142586777654164	-0.901867783044247	0.36712710720836	0.681272729271141	-0.204808857646968	-0.169226006610205
ZNF687	-0.132630035773401	0.129794641974005	0.306854158320346	9.06023005820092	-0.287908816946708	0.251331470691182	-1.14553428647409	0.251987900933774	0.569594590103635	-0.252465536093609	-0.63154021144372
PI4KB	0.12363616116657	0.0630180792089157	0.0497722956066938	77.214800466194	0.212509241941099	0.113810241279661	1.8672242458296	0.0618702790982778	0.287107815628077	0.743802233088033	0.820622197880612
SELENBP1	-0.0394020127109558	0.0950572411385525	0.678501910681759	69.4916252635445	-0.0675246099742557	0.15475785891505	-0.436324271010504	0.66260147468224	0.864020452022167	0.109970382770063	0.00799238593182671
PSMB4	0.152082011715683	0.169369743047277	0.369223378500043	15.8527081460963	0.271193563677629	0.304031194047952	0.891992561904213	0.372396919218506	0.685224610504446	0.854389132208705	0.990918142499169
POGZ	0.00417107147155845	0.0377486335684965	0.912016054404254	558.852375859479	0.0308549957855481	0.0671898386674265	0.459221161971721	0.646075355410838	0.857748660007873	0.279366346393958	0.293480015307257
SNX27	-0.186187149422521	0.0899770570157382	0.0385204187759994	72.4781867696209	-0.267146946538485	0.150192470583119	-1.77869733084018	0.0752893970343479	0.320124724697968	-0.460675697153263	-0.571291371061955
MRPL9	-0.119310989139535	0.127017296792735	0.347562020342105	11.2435280529747	-0.242106367628805	0.231552579662536	-1.0455783648865	0.29575574241912	0.616126834003148	-0.200686030891617	-0.498626152941779
TDRKH	-0.35897348998455	0.181244825767227	0.0476361563357312	8.24970293332277	-0.457173820049577	0.316974316243331	-1.44230556427361	0.149216191169487	0.447642384807856	-1.1324047980347	-1.1227300683135
THEM4	-0.00301357442567366	0.098002710843569	0.975468988453107	60.5563314863516	0.0206843238115632	0.155868072269352	0.132704045866552	0.89442744302977	0.959756892278001	0.251435112287135	0.263965757666326
S100A10	0.549174592640188	0.264815026830053	0.0380974716699577	7.35629804733059	0.833568626240737	0.486422210660574	1.71367303542478	0.0865887917907951	0.342996940865216	2.39813756442548	2.62287348721757
FLG-AS1	-0.351072655399443	0.16543501792082	0.0338278169917968	114.479656911811	-0.428562556610015	0.261494247857179	-1.63889859957487	0.101234379441634	0.370578167128231	-1.10168928837807	-1.03970308614872
S100A6	0.0324552120616184	0.158383663321804	0.837638418714514	42.0543570750575	0.00236877881197269	0.251001806490527	0.00943729786288246	0.9924702375097	0.997425764420561	0.38932457727011	0.210815905293279
ENSG00000285867	0.248547776143786	0.124989627907726	0.0467512029053005	36.0467168515276	0.360328442335095	0.202753016630903	1.77717919231282	0.0755387618217884	0.320513298149891	1.22941218666056	1.24957851225828
S100A16	0.390318480871605	0.0831679286330525	2.69047217045435e-06	38.0436779628854	0.532302146084924	0.159441804972284	3.33853562544312	0.000842212298694546	0.0278977601685861	1.78056401792443	1.74862874344462
S100A13	-0.0308800921191717	0.107192518187327	0.773284991224495	76.2645443283257	-0.088894556376676	0.179029558373876	-0.496535640170844	0.619516548444029	0.843469454303183	0.143100444083255	-0.0540210292591467
S100A1	-0.221915566436457	0.115974925924176	0.0556867801787363	67.6820630965663	-0.431709565772192	0.188356336996726	-2.29198323059179	0.0219066108637947	0.171554368193094	-0.599574509169437	-1.04883538728364
CHTOP	0.00717799323473449	0.049765607207308	0.885314096595675	58.2840629965931	0.0266629979524591	0.0931128016967445	0.286351580734267	0.774608855558989	0.914882574594511	0.291056141118639	0.28131526312643
SNAPIN	0.093823379707075	0.0940926539946145	0.318697432855603	16.0484274363996	0.0803690574903143	0.177939923354863	0.451663999708686	0.6515110567137	0.859163413835293	0.627901214411315	0.437164796189131
ILF2	0.168854122565085	0.211508047640718	0.42467653654007	12.3491497298601	0.175341794439641	0.351541181027025	0.498780239422822	0.6179342100087	0.843182878079545	0.919592868245398	0.712766038108701
INTS3	-0.0453398160412954	0.0662918982758327	0.49401176695288	167.846230102613	-0.0340265701303541	0.114154633904177	-0.298074366029822	0.765646405725565	0.910484282829623	0.0868864093533798	0.10520029716404
SLC27A3	0.194689929151734	0.151518897949803	0.198819625836934	31.9208544406374	0.277138911790721	0.25302811105054	1.09528902002262	0.273390036309924	0.592129342316318	1.02003288608793	1.00817093920952
GATAD2B	-0.0444271674957096	0.0430049704132946	0.301570894323453	182.332186178166	-0.0201453034602391	0.0813729424716026	-0.247567592474236	0.804468987709664	0.926996660697128	0.0904344478438818	0.145482323949703
DENND4B	-0.0859862110085905	0.108934951188844	0.429916013764667	42.2325209349202	-0.10565791000583	0.186811367711662	-0.565586084509106	0.57167518964542	0.819981309438591	-0.0711316738853885	-0.102666579838539
CRTC2	-0.0123896625163399	0.114735300096508	0.914007790454045	13.3369000759575	-0.0319079084217926	0.215435306020388	-0.148109003167628	0.882256744311512	0.95627225622834	0.214984365066944	0.111348438376381
SLC39A1	0.261779546680782	0.126903982859263	0.0391301279880531	22.9303074420396	0.376988354845238	0.224423859150434	1.67980515205622	0.0929952324330662	0.354810110283882	1.28085239482154	1.29792388721064
CREB3L4	0.0698523434463527	0.161658261610299	0.665669595153038	9.52836809165562	0.0892516450666337	0.288858306721829	0.308980711268183	0.757336199573643	0.908444842688848	0.534710730821955	0.462941163661821
JTB	0.166953463518439	0.0801389509021557	0.0372239014076821	35.8342258090382	0.219338514983291	0.146698033715179	1.49517010847703	0.134870052537187	0.424390432846757	0.912203811978953	0.840440055007759
RAB13	0.327534282081728	0.102357414528897	0.00137471589539857	21.3076607771712	0.451958419013539	0.206398885985386	2.18973284112367	0.0285436178505611	0.195386808258794	1.53648237775829	1.51547940319622
RPS27	-0.857654113991349	0.184757714230993	3.44973268807567e-06	73.9828981589415	-1.28785187292453	0.286509285148331	-4.49497429815507	6.95783507393576e-06	0.00177168947912755	-3.07108980115174	-3.53327345541013
NUP210L	-0.48344814018984	0.199565222839854	0.0154138307348172	26.6095961512069	-0.454610769677269	0.290728707013146	-1.5636941200193	0.117889419283823	0.397023166934628	-1.61631599490916	-1.11529235630897
TPM3	-0.0261683574435734	0.0927338849137318	0.777799624376252	49.5866942661003	-0.0197690764759003	0.154638181501252	-0.127840849420104	0.8982749221123	0.961229269245809	0.161417918062602	0.146574096467354
C1orf43	-0.0377441223193544	0.0774356447901003	0.625956694172087	67.4890406881478	-0.0353508602627693	0.128348224347578	-0.275429289672415	0.782986444046371	0.918237108090449	0.116415644695791	0.101357341628809
UBAP2L	0.0197014973669732	0.0431570663688721	0.648025530433378	80.1756795504531	0.0709476851701527	0.0869681350210645	0.815789428541483	0.414620580520547	0.719897083409262	0.3397428726234	0.409824930081991
HAX1	0.08948437304885	0.0769081111341079	0.244617283085157	23.0627464328265	0.0703302069150143	0.149285204158794	0.471113043729401	0.637560010877107	0.853123976628576	0.611032768492688	0.408033070865958
ATP8B2	-0.00827348699350352	0.0655033172134034	0.899489404768485	91.7263287623617	-0.0015074533649278	0.117784009375945	-0.012798455180077	0.989788588982745	0.996642213020332	0.230986526314363	0.199567472993257
IL6R-AS1	0.700680884563904	0.198224016655362	0.000408094574901121	9.20516321679463	0.786148589080489	0.409783366033976	1.91844924475365	0.0550540719691569	0.269999008777388	2.98713774187448	2.48526535299891
IL6R	0.208288988858383	0.0673280515505435	0.00197714912090891	159.052153447813	0.331534481689614	0.126388470046185	2.62313865788916	0.00871238071817778	0.106622179527072	1.07290097809027	1.16602136134757
SHE	-0.168624022881492	0.145809966450992	0.247491288033127	15.1978943471251	-0.212403540937718	0.252295339092272	-0.841884521933383	0.39985259490395	0.707731973054626	-0.39239678597488	-0.412431565025954
TDRD10	-0.069595951998403	0.139821398226197	0.618661012622669	21.3197383028401	-0.073302552073221	0.247001209687557	-0.296770012446274	0.766642101199896	0.910578053486314	-0.00741243593917668	-0.00877461551895655
UBE2Q1	-0.464301186408085	0.201472930765193	0.0211926951159321	15.2168620953289	-0.658106025471687	0.347150490297184	-1.89573698976575	0.0579948314972382	0.276947240691995	-1.54187975182072	-1.70581493176772
ADAR	-0.00811622282284265	0.0686239400173792	0.905852925358191	125.406841643855	0.0168502437323739	0.117938834569941	0.142872733937194	0.886390692790847	0.957058470858931	0.231597910985254	0.252839646474991
KCNN3	-0.0707561358932093	0.0872799497068672	0.417549288827424	868.547849586536	-0.0714291655127451	0.152830855116928	-0.467373983205785	0.640232333094133	0.854777021500631	-0.0119227999064928	-0.00333823788841528
PMVK	-0.0202698874155804	0.109332536679332	0.852917925895009	37.7001571539768	-0.0446689467639666	0.188632897161335	-0.236803587476907	0.812809168302868	0.931150814050592	0.184348978212333	0.0743172004837333
PBXIP1	-0.0574549575728518	0.0614789494315985	0.350021889001296	221.874252905172	-0.0954148683448886	0.109958460334875	-0.867735579911777	0.385539103251947	0.696711857204785	0.0397872399307701	-0.0729423127123257
PYGO2	-0.0498812619089378	0.110236526217795	0.650913827321038	15.3161489822966	-0.0702816469415917	0.224275924596316	-0.313371339648224	0.753998556076187	0.908055796811022	0.0692309549959909	-8.25547983861394e-06
SHC1	0.155190745750987	0.077471844462142	0.0451570071340878	52.6063626778077	0.219194886035958	0.147649608072223	1.48456124535554	0.137660087967356	0.429321561510828	0.866474735223514	0.840023258382411
ZBTB7B	0.0787482609006465	0.0787785820450382	0.317496808276679	25.6261312983211	0.0928716269143392	0.15670160369843	0.592665452825035	0.553405066070538	0.810357016030075	0.569294752994373	0.473445983518558
ADAM15	-0.194322921539963	0.108333939438266	0.0728546761425583	30.1315576885881	-0.303489001446208	0.190736352603548	-1.59114399171206	0.11157717411819	0.387990246881235	-0.492304556654822	-0.676752325312664
EFNA1	0.43992540756434	0.238759398770928	0.0653951821627589	29.0708492622723	0.622846756598701	0.385541329684484	1.61551229049405	0.106199800926981	0.379368003810289	1.97341731961722	2.0113800119485
SLC50A1	0.113318054634229	0.151986113843823	0.455920182697301	8.95989488390638	0.0530249454922888	0.289971546133417	0.182862581516504	0.854905843409223	0.947553826536598	0.703689268132448	0.357814958878824
DPM3	0.247272347670308	0.253810313708487	0.329937021100429	9.01961083398979	0.289358586843211	0.412750755958613	0.701049198980088	0.483272312105001	0.767323344632407	1.22445379458546	1.04363119578943
KRTCAP2	-0.180181143625742	0.114059672011747	0.114173416703057	25.3863632250052	-0.252811037066007	0.197292698783133	-1.28140087608564	0.200052896604608	0.513972702871612	-0.437326577884712	-0.529690017014744
THBS3-AS1	0.039050146598951	0.0947087619881818	0.680106207896255	121.588006347239	0.0940458112829344	0.158235063233827	0.594342425508822	0.552283108149887	0.809746652599072	0.414963232691162	0.476853347364459
THBS3	-0.114802326381727	0.108650586779508	0.290685286959307	15.6799181501863	-0.110286304566799	0.20162129257905	-0.546997309441212	0.584380580584335	0.827179498186019	-0.18315802508613	-0.116097711024929
MTX1	0.088869963453474	0.16125985556044	0.581566583202813	12.1427628385926	0.101018075727321	0.287851010138895	0.350938757097214	0.72563429440203	0.894792941335133	0.608644172242936	0.497086151025681
GBAP1	0.0767087242922094	0.159225413893175	0.629975158603247	10.3895003354471	0.127156239705263	0.281023920430788	0.452474791150669	0.650926977790645	0.859163413835293	0.561365792361583	0.572936449597804
ENTREP3	-0.0308050004003338	0.104708681842085	0.768607224575498	21.9142095927644	-0.0491195465684985	0.18165536168558	-0.270399651916234	0.786852807860643	0.920411722870937	0.143392372789046	0.0614020116325324
SCAMP3	0.0413472220602116	0.0697160479052817	0.553127342192349	43.811643631455	0.0424476612748678	0.127457009102131	0.333035127482512	0.739107767320047	0.900946764795346	0.423893408706409	0.327120753782756
CLK2	-0.0166659114603606	0.0906097997021049	0.854067928121955	30.275142152074	-3.53410938740567e-05	0.151152221781522	-0.000233811276192415	0.999813445594284	0.999888817885697	0.198359897826254	0.203839393369353
FDPS	0.0693847812904752	0.0819037834376872	0.396911578952109	79.0076885840881	0.137661886748503	0.157153877962166	0.875968754532702	0.381047020103334	0.693506622127978	0.532893022862216	0.603422770886305
RUSC1-AS1	-0.240564782290163	0.133950071266922	0.0725058514505047	8.75231566769286	-0.320942954781224	0.2426864634257	-1.32245923505941	0.186015275202745	0.495318876121963	-0.672075732106425	-0.72740192613551
ASH1L	0.0174387428786342	0.0258617425177097	0.500116428253794	625.220662637933	0.061175468345045	0.0438449110477337	1.39526952805181	0.162934577390952	0.467248184969384	0.330946123800412	0.381466948835815
MSTO1	0.00380021274243576	0.0662581175545972	0.954262668315017	89.0114267249076	0.0241726874738947	0.107646230955332	0.224556747220673	0.822324116212579	0.935106439711647	0.277924585431504	0.274088634909704
YY1AP1	0.257614531100775	0.0587576706886353	1.16329538022639e-05	168.677441614815	0.397956357588314	0.0951827818510957	4.18097002261269	2.90268134537801e-05	0.00370259333921007	1.26466036157623	1.3587709027036
DAP3	0.213374265752178	0.0647170720851512	0.00097712323980346	159.292416604176	0.341458175850005	0.0984914347701166	3.46688193391622	0.000526533109706766	0.0221043931435758	1.09267064544065	1.19481891444424
GON4L	0.0400697708178987	0.0567234488028991	0.479935841450278	223.073748548595	0.0477627646871683	0.0978278820283616	0.488232635695018	0.625385070576617	0.847238909773312	0.418927152857553	0.342544644347714
SYT11	0.166019054982713	0.0871221562363666	0.0567035021116469	274.575981502073	0.200640050094155	0.147341356763272	1.36173613778049	0.173281172194022	0.479285460026627	0.90857117873076	0.786179007985549
RIT1	-0.017588746740229	0.0687370296214794	0.798039952888257	33.5668899808202	-0.0203094106191596	0.141319495140166	-0.143712731205387	0.885727317516549	0.95704711901673	0.194772257097297	0.145006101633076
KHDC4	0.120571815136678	0.0704578716458625	0.0870329234244058	72.505500843994	0.182925386665414	0.124739941588012	1.46645400291732	0.142524643476859	0.436759510363597	0.731889194147839	0.734772852935463
ARHGEF2	-1.42129169074479	0.587858599157855	0.0156170530960919	7.74523296260976	-1.03324855020941	0.661413552945424	-1.56218230728433	0.118245047394334	0.397324923691294	-5.26230330462691	-2.79444045774074
SSR2	-0.04467731471738	0.108328442812098	0.680028235246455	19.1256695740326	-0.125398894412274	0.203781822147081	-0.615358588371865	0.538317933427285	0.80248631361348	0.0894619683773102	-0.159952912673547
UBQLN4	0.134936466408832	0.151877718092206	0.374296234290555	14.7877265808755	0.217175347108699	0.257586908058178	0.843114849065423	0.399164214813088	0.707078711938901	0.787733621734723	0.834162761419432
LAMTOR2	-0.529823902719541	0.199020656686723	0.00776420393200599	11.4200396866016	-0.692111356467627	0.320826063039243	-2.15727908733826	0.0309839254429456	0.204290633661092	-1.7966077307341	-1.80449495042789
LMNA	0.307378448482573	0.0437642175435672	2.16361632143437e-12	124.969137979258	0.478756357964933	0.102506458237392	4.67049946117732	3.00468271576069e-06	0.00110722558075781	1.45812398474506	1.59324430176737
SEMA4A	-0.2837889184049	0.108527828108167	0.00892547850549089	61.5784246525137	-0.37415322691482	0.190793051637564	-1.96104220622024	0.04987409961964	0.255949634643769	-0.840115115279226	-0.881812734478562
SLC25A44	0.125900666018728	0.0826677899328829	0.127765902479988	20.6843100381196	0.15749733559303	0.16436168801615	0.958236298823814	0.337943617202341	0.656680829911566	0.752605786675276	0.660983229931523
PMF1	0.148173047510297	0.0740723631014477	0.0454589931669456	37.467368389939	0.214802459213207	0.128575896549571	1.67062773799436	0.0947952301381862	0.358788451644273	0.839192531583209	0.827276881619184
PAQR6	0.00769098275374613	0.089045582737081	0.931171260814791	60.5865077018372	-0.00427213939905067	0.159117576281728	-0.0268489471677634	0.978580213077834	0.99253148275877	0.29305045378969	0.191544634766235
SMG5	-0.0285108127733605	0.0771025528470255	0.711548053741122	76.1883339328318	-0.0266761589691287	0.126694019270212	-0.210555787264386	0.833233915439852	0.93922008005991	0.152311321977433	0.126530444211756
TMEM79	-0.114868358247924	0.167342889345435	0.492445085912951	12.5531434125167	-0.18530879448448	0.276527681704248	-0.670127465512373	0.502776537675113	0.779548692709329	-0.183414732450644	-0.333805361213457
GLMP	-0.520773743869775	0.160320515407634	0.0011608505134023	12.4648599133051	-0.856727356132996	0.276017301422439	-3.10389005224637	0.00190994293117745	0.0462359542427009	-1.76142407531775	-2.28219387124359
CCT3	0.0623899233313959	0.123190312326915	0.612539701176612	77.6635330491136	0.0885822766627265	0.203904183124691	0.4344308944783	0.663975567118219	0.864575959304112	0.505699613751506	0.460998724501444
MIR9-1HG	-0.00836123002849443	0.0742570672292721	0.910348920822596	831.147392540624	0.000761706369327247	0.128528715585835	0.00592635167834196	0.99527148317286	0.997881032720904	0.230645413991414	0.206152344199066
MEF2D	-0.199099675515512	0.109833841852083	0.0698726666797261	47.1870609749737	-0.276507958141347	0.188826452377727	-1.46434969602788	0.14309842516634	0.437605745201636	-0.510874801517297	-0.598456076494722
NAXE	0.0827673313548113	0.16087153095201	0.606907115169014	29.6499620658116	0.117362581868041	0.25994394095305	0.451491892589404	0.651635066984987	0.859163413835293	0.584919405809947	0.544516248710955
GPATCH4	-0.0687959611773959	0.148864034988923	0.643981235078998	12.6902329600551	-0.248062184130907	0.339948533982939	-0.729705115137682	0.46557045379485	0.756801573341807	-0.00430236882877592	-0.515909327854387
BCAN-AS1	0.126196075279568	0.149285303933501	0.397923888750518	8.8665081792298	0.209923221735074	0.265245062527281	0.791431213591329	0.428692401403032	0.730153182796787	0.753754228135005	0.813117829750315
BCAN	0.151840044659497	0.0740892102865028	0.0404208847750819	208.882772679169	0.187438377787285	0.129915316717702	1.44277351218391	0.14908428306731	0.447455226056772	0.853448454186555	0.747869095056223
ENSG00000272405	-0.0704670801059606	0.155574180273897	0.650585879138126	11.577921302443	-0.042178327761766	0.277609476978407	-0.151934034172208	0.879238964508538	0.955750909797629	-0.010799058391732	0.0815447240047331
ISG20L2	-0.388133596083043	0.151108530636962	0.0102117607984176	17.3177883973765	-0.620359405964028	0.255898882654493	-2.42423647781854	0.0153406124505365	0.144708063037624	-1.24576845738088	-1.59627807362571
METTL25B	0.0100980725291323	0.0774915132928493	0.896319602233824	29.8771091493956	0.0176600384700467	0.148812423911431	0.118673145735181	0.905534312769196	0.965427806252202	0.30240832458724	0.255189588601242
MRPL24	-0.0584461145710145	0.10442520151594	0.575688464139131	14.0174890952564	0.000482857352125853	0.202072269178823	0.00238952803414382	0.998093434288317	0.999050151267397	0.0359339897430382	0.205343152657185
HDGF	0.0366033644463235	0.0989682496106424	0.711494579277228	31.736469142767	0.107062741598079	0.177025942128514	0.604785605492528	0.54532145919851	0.806468993020807	0.405451052676867	0.514627157787005
ARHGEF11	0.353019788736829	0.0702197196555735	4.9727905896657e-07	339.750231977287	0.537290613057765	0.122455175368494	4.38765132989228	1.14581267308373e-05	0.00226870909270579	1.63556055960562	1.76310476821922
ETV3	-0.179217067462147	0.17224876930915	0.298128629982874	7.67759883586878	-0.287933479350916	0.328228250722685	-0.87723551740885	0.380358728225853	0.692836564419766	-0.433578607921076	-0.631611779237246
IFI16	0.777432648657665	0.212689559771885	0.000256935550621345	45.7487628690829	1.09920112047797	0.326766133022254	3.36387712616201	0.000768557524627958	0.026972709316705	3.28552008690283	3.39371202107004
AIM2	0.602492570718649	0.177151746613578	0.00067140548092594	8.70741179750175	0.919964900005874	0.316482363976116	2.906844123786	0.00365095077001519	0.0660148077258561	2.6054180552268	2.87358670357565
CADM3	-0.186836326206191	0.204343596029768	0.360546437884828	58.090752629434	-0.230852476072916	0.290198860933156	-0.795497526525752	0.426324149202793	0.728212090150647	-0.463199455314868	-0.465968502032067
SNHG28	-0.242900286627574	0.163960007430437	0.138483883670493	9.75097151161452	-0.297712872887604	0.289170344068745	-1.02954151071878	0.303225283886891	0.624334411926664	-0.68115530531557	-0.659990586571917
ENSG00000272668	-0.420127787571801	0.122817418716732	0.000624485178302021	15.0815094020888	-0.591633737361957	0.237070318773498	-2.49560442835198	0.0125742737253877	0.131410016868878	-1.37014998784368	-1.51291909929264
KCNJ10	-0.0305509156412194	0.0640166047097478	0.633195332420214	221.762093342237	-0.072236908482725	0.110309913423203	-0.654854185276971	0.512561640004176	0.785540979239302	0.14438015993838	-0.00568222599309674
PIGM	-0.0396347119423381	0.100317660650881	0.692774942957434	52.3853124304106	-0.0755897794189776	0.172940286366456	-0.437086008165876	0.662048974096231	0.864020452022167	0.109065734607692	-0.0154119170992957
ENSG00000225279	-0.106449248392279	0.168331318081627	0.527139028527924	14.7517043426649	-0.155406166569457	0.283433150656772	-0.548299188748207	0.583486484348384	0.826534484302228	-0.15068436108472	-0.247030970427644
IGSF8	-1.1278661907645	0.388037985388784	0.00365395192915813	13.2780461471448	-1.5084941053135	0.500173759306706	-3.0159401153	0.00256183850358235	0.0544413981524308	-4.12157397014179	-4.17355481635218
ATP1A2	0.0190399591769249	0.0395570634065633	0.630282735830537	1951.57380293169	0.00144085835014926	0.0745846578752462	0.0193184280949483	0.984587083177724	0.994550705470346	0.337171057906134	0.208123174306517
ATP1A4	-0.708080016556596	0.167869901725471	2.46447761133733e-05	15.3899849081699	-0.7192410217813	0.278734397686681	-2.5803812796359	0.00986912838589931	0.115249874267025	-2.4896012780533	-1.88322248522874
PEA15	-0.231185319245381	0.188915982596906	0.221047778787521	37.5327412189241	-0.344709270946402	0.314974054884162	-1.09440528704237	0.273777266168874	0.592677743635163	-0.635611864318448	-0.796369363121886
DCAF8	0.0802418577263325	0.0400334161592667	0.0450302282233005	149.86583054595	0.121031647929748	0.0762090650511102	1.58815290344498	0.112251767891385	0.388908841171876	0.575101302571927	0.555163505974173
PEX19	-0.313266780525627	0.118356110349596	0.00812536845923487	14.6227825665001	-0.518960406863821	0.236699451976064	-2.19248672749906	0.0283443804213002	0.194625543824518	-0.954714091991476	-1.30202847127584
COPA	-0.206108515130723	0.0550009597355003	0.00017870398288411	130.657688610659	-0.273054792972916	0.102999794382549	-2.65102269970336	0.00802484478079568	0.101216742813505	-0.53812256611277	-0.588435341707637
NCSTN	-0.0746081401338506	0.0658692560053565	0.257352797113796	33.5960881129194	-0.171228179840904	0.144487098503384	-1.18507591068343	0.235987434568417	0.552818171814342	-0.0268979613500478	-0.292944846844678
VANGL2	-0.0944301191375254	0.10714189142594	0.378125314894818	23.0156898489311	-0.102012576807836	0.180270630639647	-0.565885726620406	0.571471465084984	0.819848648839343	-0.103958451725149	-0.0920881929366863
USF1	-0.0130697405386027	0.138534056541015	0.924836566768507	11.807769462864	-0.036980165977876	0.250876312779365	-0.147403975960052	0.882813167442273	0.95627225622834	0.212340474369694	0.096629261834819
KLHDC9	0.0132151596425036	0.192630577897792	0.945305117992203	7.79791257307	-0.0637462468922056	0.361352357727365	-0.176410214376687	0.859971680596742	0.949314742672052	0.314526401266354	0.0189568120533109
PFDN2	-0.226939349839649	0.262436810433818	0.387182048480278	11.8724565132941	-0.326290331188971	0.41147214543576	-0.792982793144894	0.427787847950111	0.729508148791132	-0.619105112673581	-0.742919469657216
NIT1	0.199196515651189	0.0994719112109238	0.0452266482158343	25.4782069595042	0.275369040755394	0.183471487867106	1.50088192970262	0.133386102779609	0.422665841019828	1.03755282017228	1.00303495312507
DEDD	0.0922128726411669	0.100650545560581	0.359578455067946	22.8625060991674	0.137018558865515	0.185525189068866	0.738544235169352	0.460183796875809	0.753153858558405	0.621640161252675	0.601555898674257
UFC1	-0.147825033368915	0.130057177260719	0.255698961695773	17.5162949972561	-0.269318945621467	0.236518874609929	-1.13867845035891	0.254837294085194	0.572122447678825	-0.311538041706779	-0.577594291920572
USP21	-0.0637693146584241	0.18766007721882	0.733997434202127	8.5670813136094	-0.0695713989114429	0.315866620792816	-0.220255621619089	0.825672080264817	0.936432710369511	0.0152393654058559	0.00205281220619003
PPOX	-0.187304029724341	0.0920609730528461	0.0418946663571685	23.7925375754887	-0.293763229958381	0.171822416045823	-1.70969095138342	0.0873230368851318	0.344233803791149	-0.465017712838608	-0.648529123720599
NDUFS2	0.0545369346385517	0.0596837581017251	0.360840293356989	85.3891370329139	0.10050367011351	0.104230960799016	0.964240081287431	0.334925573667293	0.654694336064022	0.47517011114894	0.49559339815185
TOMM40L	-0.038054418786799	0.202902953435403	0.851229541198184	8.42590263818427	-0.0125083857036638	0.349733552323625	-0.0357654723733488	0.971469364497266	0.990011747334437	0.115209327307476	0.167643884053765
SDHC	0.0125534775700772	0.0648320897691559	0.846465122653407	47.0082285553155	0.0396693975677896	0.121881876134747	0.325474129754393	0.744822259148743	0.903677859527805	0.311954027187855	0.319058514527091
ENSG00000283696	0.458508757513796	0.120530192711561	0.000142321390846746	11.4125541201528	0.773967733244339	0.232172583214245	3.33358798239383	0.000857335519882482	0.0279445037021155	2.04566248038808	2.44991774584427
DUSP12	0.0497268009553625	0.108260640728449	0.646000915949438	19.0397674030082	0.0345502036965189	0.200828402843305	0.172038432847949	0.86340731438022	0.950982791378433	0.456470098383936	0.304203133563373
ATF6	0.125448836883637	0.0470582026986664	0.0076800126788733	188.495881656896	0.222465036561421	0.0872171693568856	2.55070232388662	0.0107506104396134	0.121405965843356	0.750849242855436	0.849512903253469
UHMK1	0.109076476484614	0.0670758194616808	0.103914158362951	49.3252740048707	0.207316501061392	0.12235089873376	1.69444199598828	0.0901813250118281	0.350163322621798	0.687199588059984	0.805553390964187
UAP1	0.360926002638943	0.0847567933469665	2.05920561963796e-05	41.9305038300658	0.533799464734824	0.157185703312199	3.39597974552813	0.000683834196510957	0.0248540943860667	1.66629698204832	1.75297381017343
DDR2	0.153418809979475	0.0632901832440854	0.0153483309891735	255.065680535561	0.255034861208508	0.0949798864017244	2.68514599111879	0.00724981310991676	0.096559317633822	0.859586107229277	0.944027228207896
HSD17B7	0.540836656657949	0.077006161998706	2.16702773377964e-12	76.3891258585367	0.798029303650599	0.158301350794641	5.04120337346872	4.62613500636916e-07	0.000316956556485969	2.36572276692275	2.51974198066692
CCDC190	0.455167019913109	0.211771256872641	0.0316079865478684	39.6482087106425	0.708288705302522	0.318998609335833	2.22035044847752	0.0263949878888936	0.188743623187087	2.03267104607337	2.25932387385242
RGS5	-0.177536887062582	0.10392525264143	0.0875782323249218	35.130068333525	-0.221864059734187	0.176164509681548	-1.25941405641381	0.207880814929941	0.52204872363312	-0.427046690725266	-0.43988503023357
NUF2	-0.227847057131108	0.140899184673566	0.105858250710616	10.9149816008899	-0.24191966243967	0.255679226113782	-0.946184272053497	0.344054606724669	0.661962061321168	-0.622633941403749	-0.498084353435402
PBX1	-0.184340645363295	0.0463321589437616	6.93001240409591e-05	934.778831721815	-0.209104968928956	0.0864399290866208	-2.41907844139268	0.0155598844273227	0.146146195526296	-0.453497175358986	-0.402859443895434
RXRG	-0.577652596481846	0.126160729258015	4.67866420630932e-06	43.4374063974057	-0.867532229167674	0.217491553218759	-3.98880883569344	6.64059075497506e-05	0.00614231801352505	-1.98254792341822	-2.31354851598474
MGST3	-0.119421693975864	0.0716780741511149	0.0956966807533951	146.565880006392	-0.15319516597261	0.120759016134801	-1.26860230296676	0.204582942542573	0.519249099543678	-0.201116410167711	-0.240614871134843
ALDH9A1	-0.0110650162498416	0.0690813156813376	0.872744174227463	39.3465372050984	-0.0569307242476066	0.136566807066896	-0.416870874192143	0.676772858437974	0.870257536570162	0.220134097636582	0.0387347669224506
TMCO1	-0.100458051783377	0.0713185276433963	0.158958565964703	64.1581261581507	-0.190932043720533	0.125138095093557	-1.52577073814162	0.127066970564393	0.412731621747472	-0.12739281443693	-0.350123459678982
TMCO1-AS1	-0.214370452545454	0.133605069587657	0.108602040806833	9.92204701004624	-0.312848707557771	0.241309262703508	-1.29646373310652	0.194815766962086	0.506353049474732	-0.570241909418983	-0.703913242342205
UCK2	0.0643269287487652	0.103189701210759	0.53303144535293	32.6780124102799	0.125925123172424	0.178875433683171	0.703982210298739	0.481443852334058	0.766726788122883	0.513229971204414	0.569363874390467
FAM78B	-0.274829060596103	0.349388684513304	0.431516191083219	12.8286304260862	-0.335317012921308	0.50505213668844	-0.663925540677716	0.506737968505907	0.782386034899635	-0.805282516762748	-0.769113983743633
POGK	-0.25348653364674	0.0913391361700079	0.00551637532839873	48.6481587240123	-0.339526314283574	0.15209868774615	-2.23227642075544	0.0255966992902565	0.185555088953302	-0.722310700868037	-0.781328949009647
TADA1	-0.0583866152333561	0.0877180722804255	0.505656118884666	23.8484712025977	-0.0302815665164232	0.162659634633016	-0.186165219076896	0.852315198281885	0.946771477982522	0.036165301063472	0.116067917495371
ILDR2	-0.122396152021572	0.13201845441704	0.353867368950289	117.706215068422	-0.171436677316889	0.209091906448278	-0.819910632740329	0.412267054874818	0.718169038649125	-0.212679998019354	-0.293549885355354
MAEL	0.0154490262809002	0.25801805266262	0.952254588176295	15.2474520815581	0.0974382627625992	0.389696457842799	0.250036305954583	0.802559272051403	0.926126592121948	0.323210844860785	0.486697897189808
POU2F1	-0.0101192718960098	0.0373932589839913	0.786685201257542	694.964162282445	0.0233553376548739	0.0616943732230911	0.378565117606744	0.705010829554526	0.884246351977909	0.223810800334242	0.2717167687043
MPZL1	0.286496898924518	0.0575135463414016	6.31320346038752e-07	128.562328355474	0.447533240537807	0.100670765346487	4.4455134417375	8.76821979224093e-06	0.0018806702923089	1.37694427769173	1.50263798446067
MPC2	-0.121361266631626	0.174568135150837	0.486924591514392	13.7883389633971	-0.256591474252329	0.31138928918214	-0.824021516367063	0.409927332439771	0.716592548405935	-0.208656748089746	-0.540660461976283
DCAF6	-0.0869763232526488	0.045695584809921	0.0569902339444571	257.954795923612	-0.0912479419776028	0.0740110533010098	-1.23289614061414	0.217614515541474	0.534507343672133	-0.0749808624572952	-0.060850315380248
GPR161	-0.33758597047832	0.125498115443114	0.0071458775587277	47.1252573245023	-0.494051399400311	0.206145290276461	-2.3966174475184	0.0165471895275556	0.150482019486411	-1.04925806779391	-1.2297450601366
TIPRL	-0.0202332733317891	0.113990014865859	0.859115350398315	33.962460168101	-0.0049417411218757	0.196283278108299	-0.0251765772892233	0.979914119648982	0.993062963058751	0.184491320167749	0.189601518538042
SFT2D2	0.0235491155936181	0.0708627289431013	0.739647495468298	35.5499605609039	0.0700810160912835	0.136255280606215	0.514336147410105	0.607016993366918	0.838210412616377	0.354700982873969	0.407309944390917
TBX19	-0.139890696257644	0.149782510131321	0.350325136021822	11.8001977119688	-0.121585396408013	0.301633882300829	-0.403089319676467	0.686882517327837	0.874741621855725	-0.280692286674824	-0.148886528574361
NME7	-0.204298650133814	0.0444076053446505	4.21411418664741e-06	149.345194600603	-0.274562824770307	0.0748491325288066	-3.66821652428154	0.000244248300276086	0.0137296523367058	-0.53108648338114	-0.592811496902963
BLZF1	-0.164194288474492	0.0600370571959148	0.00624025741080812	77.8356634070303	-0.19461649961447	0.0999888160227882	-1.94638267913999	0.0516087886313061	0.26141358914964	-0.375175624274951	-0.360815376673105
CCDC181	-0.703452384137991	0.429502038050608	0.101456646013481	7.67137628508698	-0.779284553069763	0.582847626772025	-1.33702964080966	0.181212961727953	0.489308192607983	-2.47161076240462	-2.05746271799329
SLC19A2	0.0501665352198065	0.111466416993444	0.652667439336216	30.5368366414818	0.110833435485029	0.184386687149145	0.601092395544692	0.547778448037347	0.806643608009919	0.458179621840021	0.525569328682812
ENSG00000213062	0.00208542120949344	0.200558392927779	0.991703686003379	8.34890084973789	0.100397187429612	0.336246976906137	0.29858168050575	0.765259245002357	0.910484282829623	0.271258113007378	0.495284396212264
C1orf112	-0.232760519642162	0.189304281125001	0.218862811724171	20.2303062161716	-0.277623409661432	0.318830133852329	-0.87075649439716	0.383887124499762	0.695052080471385	-0.641735658264174	-0.601693003576232
SCYL3	0.191592423289902	0.108166256909238	0.076514619104661	47.7215696571321	0.29857317633087	0.191961201684153	1.55538293004715	0.119854897062276	0.40048346510857	1.00799093404025	1.07037099910723
KIFAP3	-0.127208779519417	0.0832149863538472	0.126344704267144	131.461732219057	-0.152761912266916	0.13428661248889	-1.13758109937843	0.25529544256569	0.572598425192227	-0.231389705809271	-0.239357612860617
GORAB-AS1	-0.554998463595203	0.368404526578468	0.131940925163826	7.22427931583926	-0.765502074200357	0.560277710601698	-1.36629043011235	0.171847823530332	0.47823226913224	-1.8944770709093	-2.01746736337731
PRRX1	0.646202228417673	0.221216026538888	0.00348756893007468	79.2208683448621	0.943648515997909	0.325110103392677	2.90255057025448	0.00370137395148587	0.066354630865421	2.77534496594495	2.94231415305447
ENSG00000231424	0.381696739163169	0.203474685876202	0.0606699738819363	21.3602526680709	0.541397882508644	0.340728486133522	1.58894223565589	0.1120734345895	0.388830177311356	1.74704588919387	1.77502364723567
FMO4	-0.0221256160836004	0.123133151589498	0.857397091723479	18.7279076863515	0.0214218890873505	0.213457106206433	0.100356879506431	0.920061002049162	0.97197534280492	0.177134594566066	0.266106097226217
PRRC2C	0.131299617090457	0.0591745655152955	0.0264967788203207	251.35892782689	0.215554268950344	0.0960561547414673	2.24404432522312	0.0248295495595593	0.183708201035758	0.773594902697522	0.829458557159952
VAMP4	-0.015298936731316	0.115529232861887	0.894648291802441	28.4833928948725	0.0113506450625391	0.199661924903605	0.0568493220127928	0.954665224152649	0.98365738746478	0.203674187732979	0.23688036940083
METTL13	-0.40836646444278	0.149097474789609	0.00616408566852175	10.5098520700281	-0.601379534528005	0.253950007903922	-2.36810205083958	0.0178796033959201	0.155943996482759	-1.32442633292435	-1.54120041337009
DNM3	0.0189096055428728	0.0610153484407819	0.756625174032666	1363.4717302905	0.070777578832033	0.106826441645261	0.662547378176879	0.507620481640623	0.78284735587062	0.336664291404144	0.409331298756306
PIGC	-0.0958191376243853	0.0850201101792646	0.259735153663319	71.7199213849898	-0.110207296304996	0.144133831753116	-0.76461782056671	0.444499154372265	0.741913158266541	-0.109358439572863	-0.115868437069326
SUCO	-0.00315581552651721	0.0561504062000781	0.955180172909988	112.715759548021	0.00440801798146389	0.101180571572466	0.0435658537301982	0.965250470617572	0.988320178932644	0.250882131730528	0.216733570359441
TNFSF4	0.200084553242061	0.129012660738765	0.120927846954428	11.1063934691606	0.356174203958605	0.24401357430683	1.45964914030045	0.144386526483229	0.43911775798407	1.04100518041399	1.23752333418753
PRDX6-AS1	-0.162240694629997	0.0470205280003003	0.000559709542740589	266.97991073958	-0.19642266977513	0.0846660783474137	-2.31996891327765	0.0203425590716043	0.165968258698587	-0.367580777180083	-0.366056699134535
PRDX6	-0.0692116723288669	0.0839972392500885	0.409953444406564	188.372377816188	-0.108508496163445	0.139462956929077	-0.77804528566411	0.436542316525313	0.736228117343605	-0.00591849934636008	-0.110938691504192
SLC9C2	-0.095427467886805	0.112852853387672	0.397780400409726	56.2935677547752	-0.141371607445106	0.187409840902944	-0.754344631871915	0.450642308931086	0.746629999378713	-0.107835773140948	-0.206304104500546
ANKRD45	-0.226130618887959	0.128640203560544	0.078772456982802	27.396123562824	-0.316673286021583	0.21049081752553	-1.50445178437855	0.132465079197662	0.420970644886729	-0.615961067182102	-0.715011780810225
KLHL20	-0.0273567175828413	0.0624403320230336	0.661295125707354	95.6002897254073	-0.0256935273177532	0.103068255783939	-0.24928652495696	0.803139153900843	0.926255892870185	0.156798015324473	0.129381941516852
DARS2	0.0336615466174829	0.122652626174138	0.783741746431764	11.1244501474274	0.0407656737381482	0.231424729121257	0.176150897498896	0.860175395606819	0.949420650480078	0.394014357862357	0.322239796690191
GAS5	-0.107280996667619	0.0860871353254484	0.212694353139841	40.3390961738327	-0.138615744442455	0.155915905488398	-0.889041717766054	0.373980659730898	0.686502053572736	-0.153917889379472	-0.198306869815229
ZBTB37	0.00763857544673978	0.0613450252094172	0.900904948045641	101.291616131201	0.0627962375795915	0.126455596483094	0.496587255337386	0.619480142299501	0.843469454303183	0.292846713649697	0.38617025662976
RC3H1	-0.0346839986980856	0.0554277771663571	0.531478137452687	171.322334774341	-0.0300949632696134	0.108655483784138	-0.276976018342545	0.78179852061465	0.917574022336898	0.128312268479909	0.116609421175469
RABGAP1L	-0.0669785939654324	0.0549565098719629	0.222936693081489	389.715494932722	-0.0451583973004687	0.0959508882242867	-0.470640742740289	0.637897307451812	0.853231062780373	0.00276287972786785	0.0728968647110562
CACYBP	-0.7760700958513	0.448796142379705	0.0837685998293121	23.3076058830526	-0.761035379208925	0.475728837112798	-1.59972513717616	0.109659572836034	0.384806034858268	-2.75392144760451	-2.00450546792755
MRPS14	-0.0777368773688732	0.0859620795681219	0.365827905657701	19.264035462173	-0.107304177368834	0.172863524196714	-0.62074505230337	0.534767381722689	0.800612130226068	-0.0390613293740468	-0.107443880612946
KIAA0040	1.63136306093314	0.559809174476688	0.00356668377991975	9.53898309806107	1.69313831360946	0.735449950733809	2.30218019855749	0.0213250121758625	0.169986776923775	6.60528428925422	5.11725746481775
LINC02803	-0.285714932255867	0.25342083240549	0.25955958176514	11.4672508392795	-0.334792926391067	0.403370353778108	-0.829988925203052	0.40654504525289	0.714902779735529	-0.847602741605398	-0.767593137833033
COP1	-0.0568441424262948	0.0451607936685729	0.208136699686675	333.602460734588	-0.0358882999758849	0.0733926278313922	-0.488990529925328	0.624848401409907	0.847122682234128	0.0421618622988746	0.0997977461369937
COP1-DT	-0.15885149692891	0.122203326639673	0.193636948802824	92.382737991235	-0.242857821819911	0.20762143538684	-1.16971458831993	0.24211584541044	0.560366609313408	-0.354404835626745	-0.500806796724059
PAPPA2	0.0794489314394583	0.124494981082223	0.523363183765	55.0612400777286	0.101702928262809	0.221761528910598	0.458613938866782	0.646511425180696	0.857783414216542	0.572018699745715	0.499073523564107
ASTN1	-0.120857910155963	0.0515889509492057	0.0191442978458486	538.195539070179	-0.147555207546165	0.0889635140544844	-1.65860363222385	0.0971956893927386	0.362579551264249	-0.206699885112498	-0.224248284294956
BRINP2	0.0474782902670559	0.18917705388989	0.801835157714461	335.559000906668	0.0692235923081807	0.288205082829922	0.240188658813597	0.810184005334812	0.929681350194099	0.447728724163813	0.404821787609665
ENSG00000227579	-2.01350794736987	0.657787922236832	0.00220577682543326	7.86568160413536	-2.69490596221437	0.743234877975148	-3.62591428641819	0.000287940859394242	0.0150258944793771	-7.56462009828184	-7.6164015921005
SEC16B	-0.35390908569151	0.220239071713349	0.108069411586703	13.3261608575441	-0.416058202178418	0.329445407105255	-1.26290484919552	0.20662337703634	0.52101196595185	-1.11271627560174	-1.00341671890852
RASAL2	-0.0857325116610675	0.167815475921336	0.609439504205349	92.2738207834092	-0.0629122533491229	0.260230669389758	-0.24175572193951	0.808969450036911	0.929087457399454	-0.0701453850731392	0.0213769766564342
RALGPS2	0.0262689224175814	0.13510101991181	0.845832066875541	41.3488093868068	0.103836381372168	0.240947438120613	0.430950344116916	0.666504476365419	0.8654448201822	0.365274581380016	0.505264587920082
ANGPTL1	-0.62180602209479	0.278600194622384	0.0256219886879502	12.3547579646235	-0.854159162123256	0.400344837274921	-2.13355857899248	0.0328789316782222	0.21030468063804	-2.15420003892309	-2.27474123292538
FAM20B	-0.0577546739783195	0.0811369320997431	0.47657790283744	45.3923448408833	-0.0589408528348052	0.137045363540556	-0.430082793843389	0.667135415769308	0.865697834270288	0.0386220538928614	0.0329015778110791
TOR3A	0.00700703727653976	0.102086029235101	0.945277330763106	23.0276429997206	-0.0698556041799041	0.195098665506124	-0.358052701173967	0.72030387455744	0.891791992522538	0.290391527864403	0.00122807736686661
ABL2	0.0971373623913588	0.0544421547196932	0.0743861899775705	171.952088851059	0.177471303649814	0.0959124061497755	1.85034773679514	0.064263446493066	0.29376942838629	0.64078474792218	0.718945657669585
SOAT1	0.344642658663595	0.0814577388498182	2.32718613381773e-05	65.2210086118632	0.517385817638733	0.143125748152032	3.61490384727387	0.00030045911481582	0.0152487397457853	1.60299339003795	1.70534307245418
AXDND1	-0.184554232748456	0.140101709413406	0.187742268287507	16.0558185620305	-0.224679997079458	0.259196820138335	-0.866831610663838	0.386034279404811	0.696955111121684	-0.45432752376342	-0.44805659456301
TOR1AIP2	-0.16539411324395	0.0630935655795721	0.00875668411560343	77.831538581663	-0.267003327946094	0.117275885552225	-2.27671124962167	0.0228034742971519	0.174925415031794	-0.379840097236075	-0.570874604485597
TOR1AIP1	0.105531686767476	0.0430540441464399	0.0142402743876686	83.1661144919746	0.189495075982195	0.0853699151971744	2.21969385285822	0.0264395564131827	0.188878382001767	0.673418762551664	0.753837424441882
CEP350	-0.097775664260291	0.0686188873089637	0.15418353230979	596.621130505335	-0.109778180527281	0.114977578389108	-0.954779027922892	0.339689455204438	0.658053844626508	-0.116964688271184	-0.11462318664205
QSOX1	-0.118274988224196	0.114475520085373	0.301514886985519	23.8456468001581	-0.186955549507725	0.210452893966417	-0.888348675013032	0.374353224446938	0.686883800209278	-0.196658444213702	-0.338584077128382
ACBD6	-0.136314909465206	0.0392723619784705	0.000518497397516659	211.303242388558	-0.194118205549168	0.0734544123250937	-2.6427031325231	0.00822471131813838	0.102933038062664	-0.266790956053348	-0.359369377877561
XPR1	0.0394349977790899	0.0636736567503838	0.535699068375587	238.07051841801	0.0921877841963975	0.109736281106007	0.840084822150501	0.40086082948538	0.708888061462125	0.416459391104882	0.471461541368144
KIAA1614	0.194324591049597	0.106417820807906	0.0678422645343239	56.469096454551	0.307709061197904	0.17256691675768	1.78312892748725	0.0745653185048667	0.318475053214927	1.01861258727225	1.0968824096053
ENSG00000243155	-0.307095649991842	0.165400796773796	0.0633572982402618	8.07736999393119	-0.40299101586597	0.297431678352891	-1.35490280691566	0.175448525250136	0.481584965025514	-0.930723029090335	-0.965497070683296
STX6	-0.0250938385247351	0.071455558957935	0.725452522635483	68.8160472383686	-0.00471243644282681	0.12452405385209	-0.0378435836053351	0.969812394551319	0.989562476409382	0.165595248428437	0.190266937439864
MR1	0.0726461058744982	0.0694247500168524	0.295376077290534	33.0266304731311	0.111992244584322	0.117098097932567	0.956396786639649	0.338871807572713	0.657112611719417	0.545571841242085	0.528932075057945
LINC01344	0.0453010336067041	0.1419221607676	0.749577635784587	23.7009849279013	0.120378695497379	0.244951849577652	0.49143819777208	0.623116553371968	0.845999815477691	0.439264359133053	0.55326870429681
GLUL	-0.0333755149524145	0.0703529569266305	0.635213961507631	1488.47970259669	-0.10451583404928	0.128492133208613	-0.813402590799805	0.415987274414459	0.721465182688222	0.13339916717305	-0.0993523913450588
RNASEL	0.00639727830826527	0.111734515480483	0.954342646454396	13.5612377420601	0.034425369605762	0.206534153707991	0.166681243696064	0.867620864427511	0.951607366446764	0.288021011525084	0.303840877703937
RGS16	0.552490311798771	0.211610448399313	0.00903085482010574	36.4667275126011	0.821974373904804	0.357106870852279	2.30176017600295	0.0213487005342107	0.169986776923775	2.41102784870331	2.58922814387428
DHX9-AS1	0.0342301618925211	0.117097472085409	0.770040474372614	11.8337663581069	-0.0487077464527451	0.238226242861018	-0.204460037096591	0.837994018091718	0.942003319736217	0.396224922807516	0.0625970137665113
DHX9	0.0688207467946814	0.039474744676062	0.0812616593873303	142.415933881862	0.118021327910269	0.0815944636122449	1.44643794058299	0.148054406699029	0.44597860110566	0.53070026628497	0.546427862856019
LAMC1	-0.167886372968749	0.0704374748272962	0.0171497763313925	117.806367286626	-0.173821867458723	0.121272751845274	-1.43331345923851	0.151768277315336	0.451425553108801	-0.389529077155767	-0.300471465025681
SMG7	0.0455667516391946	0.0469193677189622	0.331462895066801	154.163138287465	0.0804253655955963	0.0873816892422783	0.920391517868297	0.357368199565652	0.672937762304888	0.440297372127437	0.437328196594809
ARPC5	-0.379007344306391	0.135499807625608	0.00515625907048484	31.3716704188667	-0.520999797118446	0.230659641604811	-2.25873843162851	0.0238996603499978	0.180192560314447	-1.2102889809338	-1.30794657477572
RGL1	0.0878886673086672	0.0713787606036487	0.218210685161116	725.043805538792	0.176800855572437	0.121156523163871	1.45927640506243	0.144489046822566	0.439228161124693	0.604829257389682	0.717000085406396
ENSG00000289581	0.270861373247083	0.101998792877625	0.00791826958480819	40.045357597011	0.431978556409881	0.179069626739443	2.41234967803018	0.0158500719130157	0.147551116849738	1.31615916255503	1.45749987008149
COLGALT2	-0.281034190926124	0.137105896846357	0.040387851183577	121.757672094547	-0.414181696531954	0.223410388012833	-1.8539052736803	0.063752713297604	0.292550202481447	-0.829405758240513	-0.997971290007061
C1orf21	-0.116972711823367	0.0681380535624497	0.0860336908972959	723.995567475567	-0.113837584757094	0.115457113809213	-0.985972895054388	0.324146413871135	0.644035677716208	-0.191595677371239	-0.126403165645783
ENSG00000285847	-0.416969891834485	0.0947223374544928	1.07246269417081e-05	62.6627920419241	-0.565970996667913	0.159684040149277	-3.54431786757667	0.00039363036288426	0.0180065530828365	-1.35787326239534	-1.43844843083004
EDEM3	0.233622137918839	0.077038011367934	0.00242491532922701	160.461086047634	0.351565960660933	0.133501751939081	2.63341833013067	0.00845301622197858	0.104508586394005	1.17138685021143	1.22415067992167
NIBAN1	0.0272595314967016	0.287281461470595	0.924403876099988	24.5390429264889	0.254519808768894	0.54800486086027	0.464448086043148	0.642326745370998	0.855532791575468	0.369125701462067	0.942532598311244
RNF2	0.0801093227325922	0.108730948473767	0.461264345289745	22.9594331190394	0.19167648466468	0.199111389535893	0.96265957016049	0.335718392254943	0.654694336064022	0.574586055753857	0.760167651003087
TRMT1L	0.13567756965878	0.0566756913525522	0.0166689843476422	65.5315914492244	0.211187879835389	0.101256142046746	2.0856796986981	0.0370076465908962	0.222069950917946	0.790614755845956	0.816787739181653
IVNS1ABP	-0.0534223895606451	0.269367754120834	0.842790706650613	12.9560896346955	-0.0485038447782127	0.423644591980344	-0.114491830407841	0.908847922204719	0.966965052381336	0.0554643662375827	0.063188715727892
TPR	0.00283127774437774	0.0665500473397731	0.966065365597857	141.263991639781	0.0320838588784316	0.108706064956329	0.295143227669226	0.767884468811966	0.911484910814203	0.274157726124564	0.297046051260591
ODR4	0.0799592566857741	0.0424162155661418	0.0594149100603798	113.664546276912	0.137843715588557	0.078300379244836	1.76044761108419	0.0783319427860019	0.327188776133218	0.574002654714318	0.603950419722651
PDC-AS1	-0.0779088674519155	0.197521207168752	0.693261439510302	51.0869458749124	-0.0826892921740531	0.307228598520962	-0.269145817063028	0.787817473871791	0.921038306977346	-0.0397299629215062	-0.0360139824411277
LINC01036	0.053377800407757	0.210227367528502	0.799568876001945	24.7968719259363	0.0969783460686552	0.314239643224945	0.308612704219608	0.75761615573676	0.908444842688848	0.470663827885344	0.485363265630247
ENSG00000225811	0.125376845597524	0.155440413670112	0.419902135079186	12.1890189872971	0.218529551747985	0.293855874453752	0.743662355412188	0.457080769090441	0.750734664743937	0.750569367480251	0.838092525816973
BRINP3-DT	-0.0358320014678891	0.118764698114446	0.762876325832615	13.5254530032708	0.0272721299012066	0.239601742880371	0.113822752595014	0.909378301844107	0.966965052381336	0.123849260201238	0.283082902208551
ENSG00000241505	-0.00424588488599903	0.179297987641834	0.981107376354046	10.1162374374914	0.0915991811916197	0.292452662281142	0.313210283254536	0.754120906304399	0.908055796811022	0.246644347028559	0.469753475197524
UCHL5	-0.155512003812499	0.13193980673337	0.23853409910569	31.6525837192635	-0.185178723830607	0.214702755762809	-0.862488807713215	0.388418589445014	0.698159017576175	-0.341422127033059	-0.333427909379424
RO60	-0.161803874518068	0.071741790223015	0.0241104698766042	69.5579796260633	-0.266064630318604	0.129195562210343	-2.0593945006054	0.039456462158489	0.229473663741567	-0.365882582866353	-0.568150599258061
CDC73	0.0180409078185124	0.0511122154514754	0.72411343760546	183.551605559933	0.0672033067628595	0.0897478297999246	0.748801468655858	0.45397687441353	0.74887553750691	0.333287117378556	0.398959124036858
ZBTB41	-0.110009577356016	0.0658494766720716	0.0947963854143923	58.7726148809748	-0.152111104881235	0.122252985204545	-1.24423223389378	0.213414103545236	0.528495706109969	-0.16452559741089	-0.237469035890998
ENSG00000290127	-0.114724689733375	0.11390768159452	0.313851863513425	29.4160279235175	-0.150643870465205	0.200452233969551	-0.751520037876393	0.452339746138926	0.748221829461221	-0.182856202639844	-0.233211270555028
CRB1	0.0365400486490612	0.0556952820327593	0.511778566490599	946.284636419701	0.0887210720088229	0.0899170297403588	0.986699318972286	0.323790064032142	0.64394656341598	0.405204904379332	0.461401494506664
DENND1B	-0.142018319839001	0.0771225834061864	0.0655538593429114	103.470115038089	-0.186364518718602	0.136701436499175	-1.36329597911524	0.172789248743512	0.478743144075068	-0.288963696733458	-0.336868965774037
NEK7	-0.190345159704079	0.0421880118911288	6.42705340728135e-06	231.85186017451	-0.242625732865103	0.0841757802237194	-2.88236987195439	0.00394696124873895	0.0683909709436665	-0.476840496400712	-0.500133298136615
LINC00862	-0.243668637267663	0.258318431237729	0.345533689525142	22.1874684191933	-0.13592620155773	0.36727802161083	-0.370090758389454	0.711314867763495	0.886537301367016	-0.68414236715709	-0.190502089379959
ZNF281	-1.11772793233489	0.228268088233786	9.75298738679357e-07	12.2587219920957	-1.41799782963379	0.311993755113175	-4.54495580887322	5.494678074696e-06	0.00151799530790879	-4.08216018779492	-3.91094381063029
DDX59	0.188018886960621	0.0787437087325243	0.0169526909455809	38.8646081635179	0.292538833818752	0.139861797932762	2.09162786509715	0.0364718178607035	0.221232343731181	0.99409835238346	1.05285994968475
DDX59-AS1	-0.0558060073311477	0.168193042994839	0.740042279251443	27.0590588273355	-0.062923467864149	0.281103323154732	-0.223844624666757	0.822878205408018	0.935210815547676	0.0461977458750205	0.0213444332722169
CAMSAP2	0.213205206672096	0.04532287276495	2.54936397940127e-06	463.709177231304	0.335215105301073	0.0843661773418307	3.97333523768495	7.08731887671282e-05	0.00643975152181317	1.09201340654382	1.17670215744696
KIF21B	0.0116233305247211	0.0963136639618801	0.903942876149571	56.7105658208028	0.00112977673280242	0.191529996202339	0.00589869344334392	0.995293550865819	0.997881032720904	0.30833796103105	0.207220447030952
TMEM9	-0.0406608330347173	0.104915036226929	0.698341945922778	36.8399508497449	-0.123142512546236	0.189531365278478	-0.649721023036494	0.515872441645393	0.788247386646831	0.105076557011029	-0.153405121544219
IGFN1	0.476012469344878	0.199121957610465	0.0168228192453216	12.6788178936353	0.722296194006415	0.341774565061091	2.11337023829526	0.0345690912305583	0.215605813006388	2.11371040924713	2.29997218416728
PHLDA3	-0.226077056836125	0.165114132217229	0.170931491296101	15.0601394305094	-0.290265179715295	0.266217891222163	-1.09032934782382	0.275568091882924	0.594223248809417	-0.615752837823211	-0.63837813700316
CSRP1	-0.0975224759752124	0.0753809017712079	0.195758965288196	286.668003297599	-0.163084390937117	0.12842927989563	-1.26983808575155	0.204142311178187	0.518703677473631	-0.115980386279856	-0.269312398124031
CSRP1-AS1	-0.0480607299030249	0.0882308559518536	0.58594908511793	34.6567922937333	-0.084933656967068	0.15840292551522	-0.536187426405248	0.591829022500342	0.830945491649596	0.0763085070957688	-0.0425269012443997
NAV1	0.360308037536683	0.0890849340550122	5.24248060781442e-05	587.378982605125	0.56559626445219	0.134802368665927	4.19574425916711	2.7197699827996e-05	0.00364449177695146	1.6638945633087	1.84524489525176
IPO9-AS1	0.109822163475885	0.0984242500681996	0.264506077984437	50.2776172613019	0.164097927282524	0.171044258372665	0.959388691814449	0.337362969700644	0.656216358241901	0.690098542054589	0.680137476986644
IPO9	-0.124531349154285	0.0664446000149203	0.0609010398077986	160.456254995855	-0.155443177435989	0.110900212564032	-1.40164904865478	0.161020072529309	0.465683950768217	-0.220980851232038	-0.247138372205338
SHISA4	-0.282934580055283	0.119304575958562	0.017714528558132	33.5060169692753	-0.468941087965425	0.200707733694564	-2.33643756188816	0.019468448209963	0.163324539836084	-0.836793765168043	-1.15687748530684
ENSG00000223774	-0.138550841984917	0.159691841544567	0.385605801164308	44.9440110590838	-0.158538756572875	0.249039989196006	-0.636599596252381	0.52438568825832	0.793939801464834	-0.275483431026843	-0.256121428627533
LMOD1	-0.0648188211151723	0.232051085707919	0.779991614123458	61.4102646878219	-0.0173680556039362	0.338626253458564	-0.0512897491749305	0.95909463632819	0.985618517741867	0.011159274200338	0.153541615309537
TIMM17A	0.0732483151761643	0.0891318884812493	0.411192463040996	22.1974541937605	0.0630278843436376	0.167666583248846	0.375912022075939	0.706982302614724	0.885472118639217	0.54791300728238	0.386842472024498
RNPEP	-0.150343443207937	0.121404134858789	0.215578274137596	25.3442907531605	-0.230985759491966	0.204246579117922	-1.13091617244961	0.2580903757022	0.575467157066359	-0.321328683555637	-0.466355276984515
GPR37L1	-0.0485874624848479	0.0745681891614321	0.514669368637819	320.949878915891	-0.145010690969042	0.136167209877714	-1.06494574647795	0.286900481744481	0.607677721472298	0.0742607665021433	-0.21686435548269
ARL8A	-0.234945980704407	0.141316884466721	0.0964031217296266	26.7736249800902	-0.316640879203342	0.231965359213114	-1.36503519438191	0.172241988652271	0.478425925766547	-0.650231918961505	-0.714917739513314
PTPN7	-0.129956573319852	0.153732445860913	0.397919626818509	14.4466190304918	-0.205193938810851	0.259550903159474	-0.79057301019976	0.429193201788686	0.730333121463406	-0.242072107282501	-0.391510031502385
PPP1R12B	-0.196698413526907	0.0340062723719627	7.28667212517986e-09	410.003815140143	-0.247487672192254	0.0709961311101606	-3.48593181518922	0.000490425991447099	0.0211921537541929	-0.501539586989692	-0.514242152527274
KDM5B	-0.111867467565841	0.0563217344169447	0.0470086798816098	177.785262052409	-0.156906776915845	0.0963184935480462	-1.62904101939236	0.103304335667269	0.373838126421863	-0.171748384328669	-0.251385589325515
RABIF	-0.215633038220644	0.175191914329512	0.21838309108252	7.411167240396	-0.321149762901296	0.331625161728347	-0.968411929986084	0.33283868371767	0.652478212552779	-0.575150373465521	-0.728002062306813
KLHL12	0.0225406409637808	0.0784424149181445	0.773842262366662	28.027695996982	0.037565141292785	0.156989369354128	0.23928461810715	0.810884891984529	0.929990401752119	0.350780408167897	0.312952176420633
ADIPOR1	-0.0764713866204527	0.131995953445103	0.562355431370303	16.4191681714232	-0.129938896223922	0.232517822280781	-0.558834135591605	0.576274923462803	0.821750404474091	-0.0341415714820443	-0.173127537074179
CYB5R1	-0.0429996895952562	0.0753451282431502	0.568200995020322	28.5708609461547	-0.0832006230546255	0.153773333030172	-0.541060152726874	0.588466122315905	0.829077270459091	0.095983951603732	-0.0374978127512173
TMEM183A	-0.356614531616555	0.202379055545677	0.0780504018406486	10.1083298667159	-0.553514616177251	0.351519206371667	-1.57463548547049	0.115340607065132	0.393526976922968	-1.12323404426796	-1.40230127909658
PPFIA4	-0.902011950515793	0.960599622722179	0.347725984901326	14.778959235796	-1.33437393466293	1.09803554298973	-1.2152374694809	0.224275533339936	0.541692639499606	-3.24353659034058	-3.6682757561083
ADORA1	0.227504319293765	0.123624765951242	0.0657269798408558	50.4081108720875	0.338923303079762	0.220040165490346	1.5402792591275	0.123492297230341	0.406820670231934	1.14760304420564	1.18746297098059
MYBPH	0.61423289641846	0.503914412596858	0.222873397372807	10.6282006715045	0.897069952432256	0.868377469493846	1.0330414870795	0.301584484069734	0.621605153488475	2.65106007994205	2.80714788978912
CHI3L1	0.327719656557628	0.335344773817293	0.328439531132838	665.983069779223	0.44386029246497	0.504384413057937	0.880003983021548	0.378857151843133	0.691418211081443	1.53720304485279	1.49197946199522
BTG2	0.534718902927233	0.117614495880602	5.45793031484784e-06	42.7819677294325	0.768912390839729	0.210139942776675	3.65904920635144	0.000253152733773969	0.0138773725877912	2.34193921320212	2.43524765535522
PRELP	-0.339201976673715	0.212957026530397	0.111200824008375	24.3049275445267	-0.5233237915616	0.321123811489409	-1.62966361520924	0.103172611285027	0.373652159789016	-1.05554049952503	-1.31469057074047
ATP2B4	0.0440091709881382	0.0618107344018673	0.476465496398283	724.886438321462	0.0914891237072715	0.107387026499163	0.851956951317433	0.394237985558251	0.702878014250514	0.434242077207242	0.469434099549909
SNRPE	-0.24520732751973	0.108591190825539	0.0239408265096484	17.9794882437505	-0.375991650421009	0.196448763172159	-1.91394256878831	0.0556274943910326	0.270808932327133	-0.690124223223921	-0.88714765287467
SOX13	-0.0338661558657214	0.0670052840845472	0.61326025697767	103.266047505381	-0.0427584278848256	0.125463813084452	-0.340802872427002	0.733251987899344	0.899249563275786	0.131491737578331	0.0798613323337291
ETNK2	-0.339993453713061	0.216629111883335	0.116537860966641	13.0690541898709	-0.198878929179617	0.312018204075703	-0.637395275601817	0.523867404938428	0.793336186519769	-1.05861746821526	-0.373184514590822
PLEKHA6	-0.427878794776547	0.115511068377212	0.000212039387901959	332.769248830369	-0.629980640280828	0.182878983676963	-3.4447951733679	0.00057149227497718	0.0227670165761179	-1.4002830243073	-1.62419791895905
PPP1R15B	-0.0796927779869817	0.0689776662261364	0.247950503183513	45.888842666557	-0.127298343639115	0.142235392033551	-0.89498360301975	0.370795853276148	0.683951305556366	-0.0466651443477413	-0.165464921516251
PIK3C2B	-0.240762602125146	0.190907847717439	0.207256375232355	66.2973049485727	-0.380968851727934	0.283221519684585	-1.34512678327624	0.178584295287314	0.485769789067359	-0.672844782133512	-0.90159098583036
MDM4	-0.00466313690199071	0.0477434344198545	0.922193745013428	195.405251825973	0.0262954218148137	0.0849407302113088	0.309573766900732	0.75688510787633	0.908444842688848	0.245022226202159	0.280248594487733
LRRN2	-0.314024900262465	0.176003170211141	0.074391131742125	66.8165020874921	-0.465600898065722	0.27118742531374	-1.71689707783118	0.0859979789218416	0.341972160741852	-0.957661379881999	-1.14718459328145
NFASC	0.0972776805528428	0.310741809886277	0.754242780535973	55.5630022130278	0.198865884028859	0.478415368846649	0.415676203104175	0.677646956837851	0.870734437922902	0.64133025280494	0.781030558160122
RBBP5	-0.0833945959119118	0.084153527862481	0.321694575309915	38.5398264479594	-0.0972340337100981	0.14865916406066	-0.654073593945558	0.513064392951526	0.785995295972423	-0.0610564371909821	-0.0782213459382117
DSTYK	0.00745552371289875	0.0535517955021224	0.889275673991073	101.632643472862	0.02713061094505	0.0932528202789483	0.290936090339079	0.771100198513119	0.913159812746886	0.292135076513405	0.282672228563411
TMCC2	0.163828720450413	0.187084518067755	0.381196610077421	42.3636697799644	0.297699776330849	0.301760356428387	0.986543692665269	0.323866385580538	0.64394656341598	0.900055971792378	1.06783648096623
CDK18	-0.323422090594055	0.156634140200455	0.0389395602560058	48.9770636406878	-0.457958258326601	0.25548722121149	-1.79248987935685	0.0730545289238855	0.31469666782014	-0.994194164775285	-1.12500642856489
ELK4	-0.354952191366671	0.131335192371798	0.00687905032937718	19.9151126706065	-0.556386223667315	0.227825791430697	-2.44215643967845	0.0145998184855738	0.140998261639064	-1.11677148294638	-1.41063439253512
NUCKS1	-0.0303048226258459	0.0387898335384359	0.434651451452241	250.245133628574	-0.0219815683090694	0.0701597811329739	-0.313307253159865	0.754047240125238	0.908055796811022	0.145336878157033	0.140153669758122
RAB29	0.0694672237090432	0.085846472541653	0.418398385659823	44.7212232635007	0.0937591413387836	0.148690688417685	0.63056498249175	0.528325001220442	0.795908082027618	0.533213528357726	0.476021460286474
SLC41A1	0.132859560648831	0.0852654590505638	0.11918884012533	81.9384129299598	0.2034199154241	0.147016473234068	1.38365389231063	0.166464458026736	0.471100441877812	0.779659383723531	0.794245894988192
ENSG00000286619	0.138481156648715	0.29226122801367	0.635623533463601	176.116627431648	0.241801591731209	0.460113454006299	0.525526018910758	0.599217570701245	0.834213484407883	0.801514060512438	0.90562562349742
SRGAP2	0.12996402742779	0.252827442664455	0.60722234144044	21.5903923718601	0.314202691454591	0.403541747939931	0.778612604665037	0.436207951787671	0.735851308292885	0.768402626269118	1.1157262654401
IKBKE	0.0679151456473002	0.249675937260989	0.785611885200572	10.3965599004544	0.1236157526157	0.401492564114942	0.307890515701582	0.758165642843681	0.908444842688848	0.527179625460534	0.562662315459663
EIF2D	0.0270516596258515	0.07284648733041	0.710375669847526	47.1103627771176	0.0738113056866982	0.130819600165158	0.564222070649294	0.572603009216013	0.82075517286094	0.368317572853923	0.418134866134138
DYRK3	0.118744316275023	0.151888067594131	0.434338989945886	27.7665510488865	0.248936963320009	0.240791729789309	1.03382688241755	0.301217101860438	0.621067154690793	0.724784557501165	0.926331747534682
MAPKAPK2	0.224161891404109	0.0562348671153828	6.71476491293256e-05	92.941786349572	0.340236129866349	0.103368317897127	3.29149333942877	0.000996569766022636	0.0305323198985134	1.13460892630387	1.19127266104988
PFKFB2	0.366480261117649	0.122095948807121	0.00268586046953242	107.873102436566	0.601569971963636	0.183716902982194	3.27443997911253	0.00105871627411649	0.0317041311341522	1.6878898755712	1.94963694274952
YOD1	-0.196584409120886	0.136997286389319	0.151301027841951	21.4228437174976	-0.242047340910042	0.230054096517625	-1.0521322792072	0.292738864302259	0.613212343886589	-0.501096380212443	-0.498454863395748
CD46	0.0978642312402744	0.0580667088241084	0.091916071680696	124.701696937935	0.149485632360565	0.111888928349756	1.33601809013028	0.181543360530682	0.48980154988815	0.643610543970366	0.637734080420998
MIR29B2CHG	-0.15875315894081	0.0812447276200292	0.0506998180933322	277.608274000787	-0.194001731899488	0.14234770503724	-1.3628722138424	0.172922787163536	0.47881093220295	-0.354022534062202	-0.35903138316946
PLXNA2	-0.0161600699805263	0.0544510264880438	0.766633152781874	445.584848004119	0.00202346303248946	0.0982224368080792	0.0206008229712645	0.983564083970054	0.99435096552377	0.200326421576525	0.209813833954314
HSD11B1-AS1	-0.721726518509989	0.181161228390287	6.7796086719845e-05	12.6638563088996	-0.874129869875374	0.288511165376627	-3.02979563627727	0.00244719266627317	0.0533954899848353	-2.54265380788588	-2.33269419959025
G0S2	-0.0573373635736417	0.430418258844021	0.894024826966076	13.4761099659927	0.199426758862343	0.472290233645428	0.422254674467951	0.672839137870913	0.868107761427303	0.0402444017127811	0.782658159992342
UTP25	0.00767159256616429	0.179569938662305	0.965923117047431	11.1621122086092	0.0687152473892631	0.297344989897258	0.231096032299069	0.8172401974691	0.933508498471977	0.29297507194395	0.403346622257192
SYT14	-0.141693658076113	0.263377185436623	0.590585614079387	29.5052898917482	-0.11632988087959	0.39552180696388	-0.294117489431407	0.768668127005445	0.911925538620482	-0.287701532413258	-0.133635555999635
HHAT	-0.0272286562639847	0.0938389622652409	0.771691039797348	65.6579505564757	-0.0301409676376384	0.161391832328679	-0.186756462224529	0.851851584350777	0.946771477982522	0.157295870156594	0.116475921169376
RCOR3	-0.0881897253067473	0.05042695089975	0.080315057895405	173.311859557316	-0.110765971338154	0.091543872696878	-1.20997690041937	0.226287756790054	0.543238035030196	-0.079698118857055	-0.117489655304301
TRAF5	-0.157683237318764	0.160451128737827	0.325730831493856	13.8177954466107	-0.184820301616306	0.289068955376845	-0.639364062375238	0.522586122152287	0.792921542571072	-0.349863076278369	-0.332387804497056
LINC00467	-0.0543927243538694	0.0772686968824727	0.481468544973246	62.1121311431985	-0.0533989907909856	0.133311911181753	-0.400556786843923	0.688746466526091	0.876169457334806	0.0516920650470695	0.0489834989063774
ENSG00000226868	0.0198475720164732	0.321957016809761	0.950844225032619	7.16639014259561	-0.0446751875626887	0.503326051946448	-0.0887599348174451	0.929272699349256	0.974477162282147	0.340310756592995	0.074299090319347
LPGAT1	-0.15736683011487	0.127814919476387	0.218244849754743	66.9883469760996	-0.185628755832503	0.20220405747596	-0.918026859350099	0.358604804250676	0.673294206234192	-0.348633002616916	-0.33473385656606
INTS7	-0.109208449314365	0.167680115915933	0.514859045985888	27.246757275025	-0.105411383129855	0.275862993799399	-0.382114982796525	0.702376078899588	0.881942362771598	-0.16141110920911	-0.101951183869467
LINC02608	0.446728675838147	0.389150254021164	0.250985341988339	39.6142298898398	0.645999757704778	0.608387357759348	1.06182311230785	0.288315995309972	0.608753779051742	1.99986589920838	2.07856767089114
PPP2R5A	-0.102506296291224	0.0549372514698356	0.062058213615892	204.14085866695	-0.113409955220331	0.0936369786931529	-1.21116632342414	0.225831666652719	0.542929121024823	-0.135355628147585	-0.125162228138882
ENSG00000234915	-0.273664167408015	0.10337161071861	0.00811176037721142	18.0086740809537	-0.407846120256472	0.210807520213233	-1.93468487198148	0.0530289779003713	0.265034767193998	-0.800753844812685	-0.979586090781617
PACC1	-0.143214610271145	0.101948888866023	0.160090062963221	19.5289596512154	-0.187246435404368	0.204838591706711	-0.914116982763034	0.360655379724589	0.675674942441237	-0.293614429504134	-0.339428198472536
NENF	-0.0656072134725606	0.134136384138826	0.624765053794834	24.7195729207433	-0.116660216593682	0.218687152394466	-0.533457111295003	0.593717192344481	0.831628650707803	0.00809429760758396	-0.134594156709465
ATF3	0.0615656986908515	0.250308984795859	0.80571412214703	14.2503771562679	0.00440942633554178	0.443632203691751	0.0099393738751337	0.99206965761581	0.997336204561601	0.502495334553762	0.216737657260013
NSL1	-0.157392229704483	0.0632095846665011	0.0127741026189568	87.8771564219861	-0.19834342399999	0.111835319411271	-1.7735311621062	0.0761407329410112	0.321950943242955	-0.348731746785223	-0.371630532918815
TATDN3	-0.291884036924103	0.112028521903562	0.00917552792575525	40.6090188869068	-0.383392125034253	0.195535520999838	-1.96072878765885	0.0499106690350672	0.256038258089405	-0.871585928693905	-0.90862307897819
FLVCR1-DT	-0.0273752442513576	0.172908089374398	0.874202664394104	7.42617596883628	-0.0733296654289849	0.314939853835978	-0.232837046616448	0.815887944355168	0.933112628063309	0.156725990520057	-0.00885329572509959
FLVCR1	0.251568342392403	0.104915281419479	0.0164928037351404	44.5572821862981	0.406850321753565	0.182732441503431	2.22648106929566	0.0259819756181265	0.187399130445455	1.24115502607562	1.38458028388253
ANGEL2	-0.109531455778443	0.0623653670026575	0.0790394912423796	63.4396899734362	-0.116179842986478	0.113040787708155	-1.0277692268602	0.304058395006785	0.624992326647922	-0.16266683834249	-0.133200161264209
RPS6KC1	-0.0916053261182387	0.043771032043397	0.0363643386217982	226.184620865197	-0.0881392451185034	0.0702499522319693	-1.25465202919231	0.209605107090563	0.523854813614057	-0.0929767058947229	-0.0518291926597732
PTPN14	-0.0689853818856307	0.0590773816349316	0.242922856215407	116.516905829582	-0.0602140191808997	0.0980622946066084	-0.614038447932075	0.539189920737912	0.803154445150364	-0.00503876617139572	0.0292069783141617
KCTD3	0.0077144604035783	0.0944909955726949	0.934931178199964	148.25342501596	0.0416005460138543	0.155261811547601	0.267938043484055	0.788747009496435	0.921046163286888	0.293141726170141	0.324662511286187
ESRRG	-0.120980077486109	0.0500419942849763	0.015624482645599	793.881968735693	-0.132893208751057	0.0907931817029098	-1.46369150478618	0.14327825769811	0.437653549763556	-0.207174826306165	-0.181700652134887
GPATCH2	-0.0335505153826821	0.0705918115574737	0.634591055083747	117.395015914271	-0.0620463522110928	0.124709829859714	-0.497525754632884	0.618818345777238	0.843376945273562	0.132718830513942	0.0238897338611466
SPATA17	-0.0278540277034224	0.109034401389033	0.798367129331129	35.2348698532509	0.00139045255908657	0.18744351354902	0.00741798173092259	0.994081361184912	0.997865852373672	0.154864658329524	0.207976901817558
RRP15	0.0518914005783458	0.108761386616447	0.633282122036216	23.2995376269405	0.100606925358195	0.192660493544644	0.522198004931832	0.601532474965377	0.835727032066709	0.464885257555578	0.495893034390459
TGFB2	0.151966787580538	0.0840598033363735	0.0706311974844163	462.74620880902	0.265083643558286	0.13393786715306	1.97915383597497	0.0477986886721406	0.251828188830195	0.853941183577759	0.973187774532426
LYPLAL1-DT	-0.111975110097835	0.0951385546635117	0.239207961244576	94.1981271245087	-0.160305505919353	0.153670134406712	-1.04317931742729	0.296865250618765	0.617320605412289	-0.172166858503178	-0.261248355887825
LYPLAL1	-0.0976990949968743	0.0303662659185272	0.00129377848332756	210.496536132387	-0.135861566339436	0.0679722368558971	-1.99878027594511	0.0456321328031696	0.245779891906962	-0.116667015420988	-0.190314524537608
SLC30A10	-0.104825916818621	0.0881555669423127	0.234399728491472	123.030473928355	-0.148426236957794	0.144644890353727	-1.02614227571275	0.304824525626056	0.625781825588868	-0.144373451004334	-0.22677592322908
EPRS1	-0.126332082143988	0.0581562615252146	0.0298340332937084	117.410440285804	-0.170397111825397	0.0979703519292575	-1.73927222338078	0.0819868907488026	0.333324576363351	-0.227981432112253	-0.290533171825608
BPNT1	-0.144519175445451	0.11088998492417	0.192483877221019	18.1696147663048	-0.278222048245775	0.199003652492807	-1.3980750843547	0.162090520990592	0.466501846875235	-0.298686094247585	-0.603430191980038
IARS2	-0.0630508274122444	0.0559830887065403	0.260060669295524	54.6587010387087	-0.090455363444395	0.102893857260035	-0.879113348970819	0.379339820564882	0.691823214134414	0.018032576896424	-0.0585503329317333
RAB3GAP2	0.100846862531021	0.0414143801011156	0.0148889607669759	211.133094429991	0.146032423100036	0.0860591180580233	1.69688495995947	0.0897184120163068	0.349238396070518	0.655205906362308	0.627713217683121
MARK1	-0.145884130520021	0.0722174934730416	0.0433765027216472	176.615921644166	-0.170322957365456	0.114419291740988	-1.48858601354585	0.136596416892635	0.427558614053684	-0.303992532488026	-0.290317983110298
MTARC2	-0.0512673373251477	0.0751092767583496	0.494878610651959	129.985190343588	-0.0776268104032159	0.121450335447572	-0.639165055552492	0.522715562244732	0.792921542571072	0.0638424087135937	-0.0213231742360071
MTARC1	-0.413016252449577	0.0848903804323896	1.14289557004988e-06	43.9815926563616	-0.612454602919138	0.184377004765951	-3.32175155842558	0.000894543052580926	0.028546773439227	-1.34250298126897	-1.57333913760807
TAF1A	-0.335057625050129	0.202942645587891	0.09873926191936	7.18944438405862	-0.422321097458017	0.343811173448363	-1.22835186891169	0.219314907592539	0.53659748508348	-1.0394288000655	-1.02159100526178
MIA3	-0.14573791384668	0.064497283346129	0.0238462297688913	91.507498317597	-0.223001785648106	0.121754393877838	-1.83157074291588	0.0670153990308365	0.299739138079257	-0.303424096382499	-0.443186595344905
AIDA	0.00580745664998881	0.112324937889854	0.958765911554362	28.4566774179129	0.025257332794327	0.19088277545	0.132318553807611	0.894732332589685	0.959773520185555	0.2857280040402	0.277236165526968
BROX	-0.19084639191929	0.0952414429926478	0.0450897015889134	31.3407894907769	-0.327414717916493	0.177909205661824	-1.84034725296258	0.065717272136787	0.296734285965492	-0.478789101042499	-0.746182325803692
DISP1	-0.222248962547686	0.0806924342195832	0.00588227468820267	132.846743291216	-0.275276825665168	0.127741677467342	-2.15494920000204	0.0311658097054021	0.204878905625304	-0.60087062939112	-0.594883455021432
CAPN2	-0.00926537655716939	0.0747088099670064	0.901299546167563	344.191061803606	0.000899251303568965	0.123282217529658	0.0072942499055278	0.994180082226957	0.997865852373672	0.227130428184107	0.206551485636014
TP53BP2	0.14501244291364	0.0509114501976881	0.00439497823617778	285.936975005064	0.203325741859353	0.0965202350304844	2.10656078277405	0.0351556691603542	0.217424292345575	0.826905275096106	0.79397261286288
ENSG00000291068	0.187599544730464	0.0599214322217969	0.00174355362019198	41.9547394677287	0.269386919083949	0.107234625295841	2.5121262683649	0.0120006141428408	0.129367233723401	0.992468105580912	0.985675443281276
ENSG00000290989	0.0949712325703206	0.12970247361691	0.46403200601132	26.8640275857102	0.173109907965646	0.240114628409551	0.720946945682881	0.470942157513807	0.760907982207832	0.632363639908979	0.706289330120546
FBXO28	-0.204822391998459	0.0713979081224717	0.004121038947285	92.6248087163507	-0.274369666746261	0.118303188850517	-2.31920770194068	0.0203837770621004	0.16620232729307	-0.533122597177449	-0.592250971924703
DEGS1	0.00928756530153269	0.102196571063496	0.927588401439842	33.3065546061652	-0.0281751771944491	0.169825576210627	-0.165906560266899	0.868230484700193	0.951607366446764	0.29925737359492	0.122180445487609
NVL	0.132299054091341	0.0522332196062617	0.0113138467876526	89.6428938078838	0.217033667090211	0.0875453607756421	2.4790995795473	0.0131714527889505	0.134443246295422	0.777480342459759	0.833751620387754
CNIH4	0.0595469980821663	0.0668552717505102	0.373098100977542	32.109817825952	0.0692547403309262	0.135042931783281	0.512834988224836	0.608066752887929	0.838594180946573	0.494647376547301	0.404912176009829
WDR26	-0.0409380877070535	0.0428974167742084	0.339919033948105	138.224235049971	-0.0365110582199617	0.0806761904758203	-0.452562992930417	0.650863451800574	0.859163413835293	0.103998693846859	0.0979905649290353
CNIH3	-0.0476303529155632	0.051667502600504	0.356600101798124	170.505099086101	-0.0555135152764092	0.0899755435726069	-0.616984494587819	0.537244952995611	0.801651162726792	0.0779816529352337	0.042847363495612
LBR	-0.0379250253666027	0.0621802607474093	0.54191436925856	52.6488788793073	-0.0275494780651119	0.117518023076081	-0.234427684741398	0.814652968056288	0.932358166478992	0.115712360854721	0.123996160846063
ENAH	0.150964824031824	0.0596370703107283	0.0113610682871092	320.084607828811	0.26055852008682	0.10647687804136	2.44709015590791	0.0144014810217941	0.140047539824611	0.850045921536187	0.960056325564698
SRP9	-0.303994347541171	0.0531502941828387	1.06823307459702e-08	63.1114396061231	-0.459894087985143	0.105287306615302	-4.36799176244008	1.25394221750815e-05	0.00241084021122655	-0.9186663173157	-1.1306240097274
EPHX1	-0.241603116705118	0.0641479149029975	0.000165655485828108	251.947888887821	-0.364918071885802	0.103720520012513	-3.51828232100821	0.000434349999728892	0.0195324986318762	-0.676112390563935	-0.855013252047354
ENSG00000242861	0.000934395818948688	0.106850315477558	0.99302266453711	14.569262505317	0.0607087608982234	0.20345803465693	0.298384681640075	0.765409579156675	0.910484282829623	0.266783353902188	0.380112611200734
TMEM63A	-0.121155558093002	0.073048707725571	0.097204781939127	106.398065211121	-0.147236049960318	0.111287688131276	-1.32302191224098	0.18582809095411	0.494919786106649	-0.207857029713607	-0.223322121378598
PYCR2	-0.201486657937142	0.128148139591636	0.115882190437462	14.1127864927128	-0.266575450678067	0.226126434434791	-1.17887787575291	0.238446808676571	0.555445304040835	-0.520154502393452	-0.569632948087717
SDE2	-0.169113223631927	0.223800409955137	0.449863239471197	8.06531488341884	-0.216567239871325	0.349570455674516	-0.619523865234682	0.535571305055492	0.800714625641615	-0.394298616751382	-0.424514196673113
H3-3A-DT	0.0380900898267847	0.11764177430159	0.746104366313425	12.5694137318863	0.0313796603557996	0.222065641741269	0.141308038964264	0.887626599166066	0.957303825568329	0.411230888628172	0.295002538631289
H3-3A	-0.179182586951453	0.120228047209247	0.136130665235461	43.6873833743563	-0.291333998950457	0.197077390198623	-1.47827205676327	0.139334973847788	0.432277306610093	-0.433444560505229	-0.641479741927477
ACBD3	0.109024275178286	0.0761502170817557	0.152229661141216	76.4129035857487	0.184876977097745	0.124303694111558	1.48730074692571	0.136935397344572	0.42803604645926	0.686996648774101	0.740436170263632
LIN9	-0.00172629831724996	0.250541863387501	0.994502412261959	8.84957055493438	0.0360941060699107	0.376728051673011	0.0958094463887689	0.923671914743811	0.972915079426442	0.25643956356543	0.308683381529022
PARP1	-0.17207852330734	0.0906903429869592	0.0577712881153675	59.6768459638535	-0.233580337926531	0.168740721461206	-1.38425589213942	0.166280114640073	0.47103822353517	-0.405826600261713	-0.473884480225285
STUM	0.443274642742949	0.313663425601024	0.157591782016606	37.3438851780245	0.764393721263823	0.506548605437279	1.50902344426348	0.131292791676106	0.41973105131626	1.9864379017295	2.42213493493727
ITPKB	0.136558778194066	0.0712488349722196	0.0552829490463941	1033.80417270176	0.239087246003879	0.117059572379231	2.04244079441297	0.0411078266506286	0.233613489446461	0.794040567256574	0.897748867730654
ITPKB-AS1	0.239532447165937	0.128650685490935	0.0626196682635022	26.7379079304849	0.419879384237742	0.219114704296018	1.91625379769354	0.0553327986696663	0.270416172841334	1.1943639368467	1.42238930062807
PSEN2	-0.38150748743515	0.155458232578677	0.0141244169855266	22.5741180127281	-0.531347344908451	0.253515891656021	-2.09591336242305	0.036089877133714	0.220123360945218	-1.22000860859935	-1.33797410808003
COQ8A	-0.0229806428019801	0.169150498159276	0.891932630020489	14.3273043167022	0.00725269189569561	0.284484963359473	0.0254941133269359	0.979660843847403	0.992989022699172	0.173810568332866	0.224988525294948
CDC42BPA	-0.134388110368656	0.0388423331512802	0.000540504068799165	922.284223158271	-0.161692197338034	0.0762239106052613	-2.12127921611612	0.0338983123460852	0.213448832990198	-0.259300276984073	-0.265272393621426
ZNF678	0.310746942761525	0.0732293425087	2.20084116698232e-05	99.6863878580043	0.501350649374071	0.124793478874189	4.01744268928916	5.8833137559598e-05	0.00598357224373169	1.4712194390846	1.65881064188426
SNAP47	0.0198279763109766	0.105470291420159	0.850879910155619	26.3129549302274	0.051981412944249	0.200407459854956	0.259378632820706	0.795343114259075	0.923490263498557	0.340234575769954	0.354786733353674
JMJD4	-0.139264937608264	0.135020511680236	0.302336679982566	11.1338611619235	-0.222117240036178	0.235117124368285	-0.944708900438305	0.344807511826861	0.662489999367392	-0.278259569519353	-0.440619733769548
ARF1	-0.0955515958442869	0.140886081400858	0.497632943675888	31.8884160610724	-0.135004858082222	0.239546791248465	-0.563584497953848	0.573036939324763	0.82075517286094	-0.108318336525313	-0.18782844413985
C1orf35	-0.0930660344719312	0.0997356427156883	0.350754330757401	30.8513111483701	-0.111964512862583	0.17787737359358	-0.629447751563965	0.529055964424277	0.796375402706508	-0.0986553973114415	-0.120967701143929
MRPL55	-0.144946582368306	0.340194164272355	0.670056722248892	8.68386449408315	-0.229314195129363	0.521253724206794	-0.439928166418987	0.65998913503418	0.863181442834064	-0.300347693579256	-0.461504566885177
GUK1	-0.266856585184155	0.114290934930743	0.019549248302596	55.6889044937194	-0.402292345219749	0.190850876558857	-2.10788838109258	0.0350406454833739	0.216987589868083	-0.77428849418638	-0.963469599390203
IBA57	0.147791799162229	0.0932264413092812	0.11289837966206	17.5770632702182	0.260403550015906	0.176656401346981	1.47406801016189	0.140463280611517	0.433532959059001	0.837710379642108	0.959606618149957
ENSG00000231563	0.191595824115355	0.119165503718513	0.107876180692263	11.7464044861851	0.296892856763913	0.234342324724805	1.26691948248172	0.205184081671386	0.520055794316509	1.00800415518618	1.0654948822936
RNF187	-1.30997846123983	0.486436421408338	0.00708100080379388	8.58213308916822	-1.83820161753614	0.646794684022938	-2.84201720104265	0.00448290728164361	0.0736017920770843	-4.82955882188388	-5.13033254812644
RHOU	0.170371579345404	0.110225507950635	0.122185780086062	111.946103794279	0.253483419661439	0.186599741088422	1.3584339302021	0.174326033956133	0.480292870231877	0.925492176462438	0.939525102325538
LINC02814	0.0705778789498207	0.224770907355301	0.75352166712617	30.0035840888145	0.0312394299560352	0.338114874074176	0.0923929479339671	0.926385842197407	0.973806226829699	0.537531343318387	0.294595604245998
RAB4A-AS1	-0.143487293672878	0.0991214307479956	0.147731462296216	18.5581045308104	-0.198962450378558	0.193850499719447	-1.02637058282805	0.304716938688985	0.625657778772338	-0.294674521266458	-0.37342688463189
RAB4A	0.000267525151908963	0.0856183910938881	0.99750691599932	144.651431188145	0.0335885961155571	0.144290259050706	0.232784917960078	0.815928424961133	0.933112628063309	0.264190808495429	0.301412645976459
CCSAP	-0.450200233429295	0.478339927014504	0.346616629249299	8.96886707604827	-0.240516742404342	0.619011192067811	-0.388549909091133	0.697609127321698	0.879915664791402	-1.48706048523285	-0.494013221903659
NUP133	-0.00831779931643865	0.0624516567653062	0.894044852167558	68.4884597257561	0.000123522677714154	0.109939858023381	0.00112354772813955	0.999103538803002	0.999480246268051	0.230814256465101	0.204300399908199
ABCB10	-0.116924212724072	0.062491332667713	0.0613385840468845	73.6581625906595	-0.152272218024376	0.10331488785894	-1.47386520161818	0.140517888714134	0.433532959059001	-0.191407130890902	-0.237936569877757
TAF5L	-0.143126950508854	0.110547416534648	0.19541996166227	32.9978818560902	-0.153402811244665	0.178348392652313	-0.860130046384669	0.389717360199182	0.699592760541589	-0.293273640914508	-0.241217436636222
URB2	0.138134355572819	0.0918609102209409	0.13264992265763	16.9612315127888	0.171395208387392	0.165388996627766	1.03631566719728	0.300054899321922	0.619976853050689	0.800165826768155	0.701313446004057
GALNT2	0.126942139842789	0.0562001974712354	0.0238990025662699	478.712667738686	0.203429824204228	0.104611077467007	1.94462985307065	0.0518195436371861	0.262044024808412	0.75665464998908	0.794274649262281
PGBD5	-0.389875966019978	0.248120269907081	0.116108690159066	26.0610344064395	-0.336239982994918	0.340182116207119	-0.988411697663139	0.322951060905157	0.643863657043555	-1.25254214439418	-0.771792349206316
COG2	-0.148609459245275	0.102362539739375	0.146558517150668	44.8680892518126	-0.204007817927791	0.172234959851513	-1.18447391925351	0.236225514404482	0.553082893415083	-0.314587598094869	-0.388068029103186
AGT	-0.0122680985620146	0.0863215361786019	0.886984471947079	325.602720245544	-0.0559139075595496	0.146061175412407	-0.382811567835706	0.701859483780538	0.881818755896004	0.215456960559579	0.0416854657338638
ENSG00000244137	-0.139815937875709	0.286929939985828	0.626058149052385	7.97434267760299	-0.0122914773680992	0.458554390367123	-0.026804840660796	0.978615392317557	0.99253148275877	-0.280401653859079	0.168273330025151
C1orf198	0.147149064607674	0.0925795085043342	0.111962331305918	169.424513536587	0.254480815879332	0.153268796984028	1.66035632096631	0.0968427916665042	0.362095962302098	0.835211666473969	0.942419444903913
ENSG00000223393	0.0922405541570987	0.140444540592447	0.511325184658991	11.2803189768449	0.181377990002802	0.257103064036595	0.705468021870738	0.480519025723851	0.765861575249373	0.621747776702759	0.730282464897204
TTC13	-0.0224333303195801	0.0745111498931487	0.763358472210285	78.2716871380812	0.0103360878310303	0.120544793763998	0.085744788375234	0.931669297235667	0.975381309496072	0.175938315934372	0.233936227302961
ARV1	0.0104233163352214	0.107983263756296	0.923101914687667	27.6352611588342	0.0221871597051983	0.195850589956886	0.113286152010482	0.909803695655962	0.967067652342672	0.303672751675174	0.268326834876391
FAM89A	0.172216105710323	0.195268146184275	0.377805607485947	26.9277248551344	0.239041196090821	0.312733627195182	0.76436038629652	0.444652508725495	0.741927844636521	0.932663009715976	0.897615235557498
C1orf131	0.0604787306693705	0.0840162659564504	0.471620129132792	27.2991119572178	0.0980961247347833	0.159988559099655	0.613144622883193	0.539780717105118	0.803479600294926	0.498269606701773	0.488606945853346
GNPAT	0.0710266781193987	0.0638353187341261	0.265856686018513	59.8555008474856	0.123076871239266	0.116255090600531	1.05867941441098	0.289745806082928	0.609751414623763	0.539276107757963	0.56109853640724
SPRTN	0.207573239806396	0.134326105786915	0.12227532001534	12.0940198631354	0.334213026218865	0.234703162262447	1.42398177765132	0.154451747088897	0.454843763964891	1.07011841168146	1.17379422567171
EGLN1	-0.0776344384423917	0.0900177932592315	0.388448536246832	109.216661607328	-0.10624893585848	0.150623974879016	-0.705391926775408	0.480566366724216	0.765861575249373	-0.0386630848845988	-0.10438167686774
TSNAX	-0.152081446735047	0.103958574156501	0.143493563082624	55.2613831888194	-0.211949681217683	0.173149168555512	-1.22408720172243	0.220919333495123	0.53833869914517	-0.328085395589682	-0.41111451018983
SIPA1L2	0.12110259776874	0.222163332369978	0.585680516289404	142.384601424062	0.150257731170644	0.338502990900083	0.443888932180798	0.657122886857244	0.862295377034264	0.733952679832174	0.639974632791897
NTPCR	-0.0125376431661423	0.0749550620016113	0.867158553387125	47.9282390163131	0.00607325399080929	0.129951776196142	0.0467346747276671	0.962724694092185	0.987665748343278	0.214409071276264	0.221565916220019
PCNX2	-0.241776424891301	0.206982572059518	0.242766269642839	142.582132799453	-0.293664353007547	0.310864392717298	-0.944670280312894	0.344827234382963	0.662489999367392	-0.676786148406719	-0.648242192846305
COA6-AS1	-0.118841178822444	0.16644592348899	0.47523167673013	20.7379069197123	-0.191664682125961	0.273637393733314	-0.700433078648441	0.483656884423403	0.76764770332414	-0.198859582916284	-0.352249501961219
COA6	-0.700647166019905	0.342242643642644	0.0406361498859127	8.69459306079158	-0.978039081514634	0.473609159440181	-2.06507636522634	0.0389157753123326	0.227827305954724	-2.46070511651786	-2.63422818391612
TARBP1	-0.0794380983998723	0.0928490662173524	0.392240301452183	116.037438516723	-0.105573168612625	0.156438411007085	-0.674854518995616	0.499768198563814	0.777213629939729	-0.0456750447281456	-0.102420668917579
LINC01354	0.100087732511387	0.153051171628144	0.513144360968799	21.0444469112132	0.181431352423971	0.268993542493868	0.674482185490035	0.500004807784987	0.777342526670062	0.652254690867595	0.730437317226602
IRF2BP2	0.0124688452255107	0.0967610118194307	0.897466618825912	74.3128002903641	0.00610833401864425	0.177022902691852	0.0345058968402365	0.972473740151496	0.990465398037235	0.311625008073635	0.221667714899813
TOMM20	-0.480558067490334	0.463970867953395	0.30031854697586	15.1334262181198	-0.291188132270511	0.532799193441028	-0.546525099615678	0.584705039255317	0.827292774185263	-1.60508046593386	-0.641056451629239
ARID4B	0.0296236787187089	0.0298462340294662	0.320932582748552	407.622040623311	0.0966566921815894	0.0693965229190135	1.39281750894622	0.163674982370985	0.467785414219559	0.378316627565512	0.484429858701152
TBCE	-0.0314579713815589	0.0689329131435966	0.648133762003844	44.3646184295531	-0.0341586038990278	0.120269304369696	-0.284017639230935	0.776396862893234	0.915283105228974	0.140853864196912	0.104817148570132
B3GALNT2	0.190940103935505	0.0519822075573155	0.000239548831813517	132.956469236448	0.294773042529757	0.0971941636505799	3.03282657577556	0.00242274789872128	0.0533954899848353	1.00545495873113	1.05934339656898
LYST	0.0511433420110157	0.0705111126840316	0.468253809895026	248.298569497134	0.112084518111691	0.111433015682975	1.00584658348087	0.314489374907776	0.634877594759935	0.461977083754311	0.529199843467659
NID1	-0.181749437238956	0.122539066953672	0.138022379881044	65.3312685419891	-0.231725897910957	0.207513861020454	-1.11667672111849	0.264132574691438	0.582298873399633	-0.443423520821842	-0.468503083544782
GPR137B	-0.17072033222011	0.0696836155206217	0.014288198465107	101.964869348038	-0.243873978497584	0.124343114685872	-1.96129861403008	0.0498441988819933	0.255895178935187	-0.400546457891184	-0.503755580252334
ERO1B	-0.204966417655899	0.0867696529207942	0.0181673221652757	66.2651377214435	-0.3259806735696	0.154383696757971	-2.11149674748781	0.0347296371869719	0.216019830622873	-0.533682515427125	-0.742020874679227
EDARADD	-0.283054668333765	0.182620282913927	0.12115041431712	22.6094835589796	-0.30705629327758	0.319083616129809	-0.962306673723619	0.33589557761222	0.654694336064022	-0.83726062378122	-0.68710424409058
LGALS8	0.131163519932786	0.240073105090435	0.584826578011891	16.0109701394366	0.189620409420606	0.377796227443934	0.501911865831816	0.615729518168945	0.841423401183783	0.773065807509455	0.75420112935752
ENSG00000230325	-0.0022217247449463	0.200241208629572	0.991147459035197	10.500143531757	0.0188750845063888	0.343613149735689	0.0549312054003397	0.956193271088336	0.984518782318724	0.254513529668614	0.258715528859065
HEATR1	-0.052960229804709	0.081249047308267	0.514513519858271	39.122828208362	-0.0471991729253387	0.159639798987099	-0.295660438216619	0.767489412800638	0.911179036174447	0.0572610716733753	0.0669747410073512
ACTN2	-0.351111955627266	0.410498891750881	0.392368566729129	27.021489883557	-0.453880214257349	0.658627974704053	-0.689129875573984	0.49074154090497	0.772537947270124	-1.10184207306356	-1.11317235863924
FMN2	0.0169375655261362	0.0488540801053171	0.728818925559425	2818.50953737724	0.0766121585085415	0.0898388156988389	0.852773468935339	0.393784939450431	0.702878014250514	0.328997732444472	0.426262656707824
RGS7	-0.309968979109705	0.143792696535235	0.0311097808926712	305.043635908318	-0.387730249426147	0.219259327153098	-1.76836376568561	0.0770001100295321	0.323869200904177	-0.941893465240557	-0.921211875599324
FH	-0.0388769728182553	0.135723876498565	0.774539868817543	16.0401591459052	-0.115722683184322	0.248933262206344	-0.464874328800616	0.642021455213708	0.855532791575468	0.112011542817225	-0.131873529924764
ENSG00000288723	-0.421199040571497	0.145020617101121	0.00367948322601215	14.2070454201255	-0.531879204083749	0.267366485165526	-1.98932638754055	0.0466651889214121	0.249142880207901	-1.3743146215292	-1.33951750941759
PLD5	-1.03471245236082	0.899185705955686	0.24984676992002	29.5764158201344	-1.6081068809252	1.07394187518509	-1.49738725910846	0.134292521547684	0.423970630854729	-3.75942684243417	-4.46262097945842
ENSG00000272865	-1.215226177757	0.845276230981194	0.150528414688324	153.898259211705	-1.74638106268917	0.953293805856514	-1.83194420435795	0.0669597338013904	0.299692249868166	-4.46119714477821	-4.8638786186891
CEP170	-0.0810734086711423	0.049556784827867	0.101845885662648	225.199972490339	-0.0674511311990421	0.083259847991276	-0.810127964755708	0.417866633373453	0.72253632520275	-0.0520325235346836	0.00820561387864694
SDCCAG8	0.0781775970032541	0.0632510717856294	0.216462840347385	498.351073786227	0.148353415308009	0.105216666840909	1.40998018434022	0.158545534097259	0.461786966588176	0.567076223766577	0.634448501466131
AKT3	-0.0831830407885465	0.0427968195834185	0.0519348455754004	1231.61896386361	-0.073943137790732	0.0835571159542212	-0.884941239848962	0.376188324051804	0.688821850499825	-0.0602339894654108	-0.0106335302451496
LINC02774	-0.499795130802506	0.193950911849546	0.00996862871877696	16.0719333110165	-0.658318210861315	0.328160782355079	-2.00608435333689	0.0448472489349017	0.243829346053445	-1.6798670214003	-1.70643067222942
ZBTB18	-0.291253503770284	0.0691943311099672	2.56264579901119e-05	55.6361061805083	-0.482980924648481	0.138146322407973	-3.49615477437136	0.000472014829845626	0.0204632311527192	-0.869134650038932	-1.19761966617357
ADSS2	0.0368503561679699	0.242734935578962	0.87933430696311	25.6166895363884	0.0647212531262394	0.395071652639329	0.163821556656521	0.869871621182906	0.951607366446764	0.406411264731634	0.3917564563373
CATSPERE	-0.163474781510097	0.0837962871962721	0.0510737635896508	84.2571902757636	-0.212328476587096	0.150141620437385	-1.41418799110167	0.157306713001792	0.45935083748223	-0.372378448498793	-0.41221373590025
DESI2	-0.106166687738544	0.0750922654251621	0.157415772549475	51.2918302875018	-0.116883354076798	0.139772460549421	-0.836240226560731	0.40301977232274	0.711154602239088	-0.149585870236077	-0.135241679034725
COX20	-0.207300947859108	0.0594479154659344	0.000488285001341667	79.5793154584287	-0.34070956380329	0.107222262593549	-3.17760095302996	0.00148498981517396	0.039637575227561	-0.542758301564396	-0.784762619003892
HNRNPU	-0.0476617036116755	0.0527483374808296	0.366224578038176	248.425371003826	-0.0362426056497578	0.0940164188388843	-0.385492301210352	0.699872709334979	0.88113422815202	0.077859773075732	0.0987695870370763
EFCAB2	0.118996354079208	0.109135863932622	0.275558736323026	272.576952248668	0.221427279171547	0.168984332252988	1.31034206674289	0.190080142552982	0.500176760313167	0.72576438685019	0.846501436651079
KIF26B	-0.320991026187488	0.248257344951256	0.196019029248324	17.5187724631982	-0.361960744189821	0.403524730196848	-0.896997673508756	0.369720158457965	0.683773542744092	-0.984743089518432	-0.846431387272725
SMYD3	-0.0107076621394803	0.0677076709608963	0.874342163463761	1018.8968959524	0.0270758517804414	0.113669699042714	0.23819762002068	0.811727822952994	0.930474492291922	0.221523357658344	0.282513323026334
TFB2M	0.148767190045738	0.139188652803832	0.285152164357699	8.3899490891327	0.187114577236522	0.263856274980828	0.709153410318244	0.478229281604024	0.764268118269965	0.841502337033279	0.746929458726989
CNST	-0.351140552322047	0.102306096815808	0.000598585741284892	57.5291087126295	-0.507200569812299	0.166343353745446	-3.04911833501004	0.00229514056943512	0.0516932679017425	-1.10195324638901	-1.26790261789646
SCCPDH	-0.0586211464126675	0.056728979825939	0.30143803255029	54.3698026743246	-0.113072564277	0.115663701192477	-0.977597665570418	0.328273352384104	0.648323258983111	0.0352535309681329	-0.124183153869979
AHCTF1	0.0221352353707449	0.0479507503763327	0.644350708721926	187.239875970267	0.0571778046525837	0.0856631100345533	0.667472902040567	0.504470112991246	0.780954479962484	0.349204341832928	0.369866134604179
ZNF670	0.136263439357712	0.140593776446311	0.332445584144733	19.3317478603826	0.227604998772517	0.234955065533385	0.968717138555056	0.332686339066775	0.652478212552779	0.792892399581084	0.86442855183116
ZNF669	-0.190253000077017	0.154581041387101	0.218410612899164	7.10934871847011	-0.328122872128639	0.286475087536949	-1.14538012694147	0.252051726927581	0.569594590103635	-0.476482214008583	-0.748237317442422
ZNF124	-0.103466944926723	0.173216369403879	0.550288577946017	19.3733646006131	-0.109678878227191	0.279088084076033	-0.392990186558129	0.694326729484564	0.878416403515111	-0.139090273155333	-0.114335021447392
ENSG00000259865	-0.16522298679091	0.120478251000247	0.17025259034596	14.1322013922639	-0.323751983570049	0.221943819606219	-1.45871141690029	0.144644552435218	0.439600144926828	-0.379174821161223	-0.735553442535434
ENSG00000290683	0.289020852113357	0.116631509265371	0.0132095836325117	14.7672377917883	0.492604981358645	0.208421401818355	2.36350478914811	0.0181029926771477	0.157066253011799	1.38675647002528	1.63343160107854
ENSG00000289566	-0.403102056311484	0.215149717232134	0.0609871512768701	18.1373083030853	-0.523754266026975	0.321507296816404	-1.62905872188046	0.103300588455228	0.373838126421863	-1.30396026987095	-1.31593976394141
ZNF496	0.122496381458058	0.0644401274613598	0.0573107551668512	45.7364645836148	0.203104441884674	0.117896874708712	1.72272965154067	0.0849374255930093	0.340208880485995	0.739371193016743	0.79333042280058
ZNF496-DT	-0.333804009029555	0.151920097070559	0.0280037354959789	48.7804664542219	-0.458132704359866	0.233408266238403	-1.9627955416623	0.0496699360676449	0.255778266512579	-1.03455520670383	-1.12551265324536
SH3BP5L	0.14214484007589	0.16284840053334	0.382736093190563	10.1655211251357	0.248817707622262	0.306035050958445	0.813036633689544	0.4161970549086	0.721525741732736	0.815757100595614	0.925985679605496
ZNF672	0.0493167219929929	0.095752223933781	0.606521444758313	15.4998053199225	0.0254888787365756	0.194076080184374	0.131334467969267	0.89551072643232	0.960024219498678	0.454875863725184	0.277908088347085
ZNF692	-0.137723149442358	0.0693893416244065	0.0471680361064025	49.5197704906194	-0.200832835389679	0.127278420326599	-1.57790169672391	0.114588195155853	0.39292139463364	-0.272265669914412	-0.378854552070891
SH3YL1	-0.0984434757964143	0.0637108468941475	0.122307477362622	113.513480203401	-0.119195938002838	0.121693921439266	-0.979473227529491	0.327346210662325	0.647565587629943	-0.119560891427401	-0.141952562837093
ACP1	-0.234378933415079	0.0722903903138361	0.00118616337574378	32.0576137368861	-0.288261050400181	0.138222116165543	-2.08549151464981	0.0370247075959821	0.222069950917946	-0.648027449762271	-0.632562357170389
TMEM18	0.0678614310428751	0.214520391620616	0.751744275030268	9.97202194043697	0.142052978115061	0.358446792028883	0.396301435175391	0.691882668612692	0.877896777488819	0.526970803033846	0.616165272291225
PXDN	1.49567933354609	0.483057186779611	0.00195966549672814	14.6530925292733	2.33491501471253	0.798614944433204	2.92370563685065	0.00345891673268158	0.0639971957820834	6.0777963645405	6.97962830449801
EIPR1	-0.116583709621683	0.0723715223291925	0.107200241973293	77.4499056025446	-0.168249273335725	0.127600087922681	-1.31856706429289	0.187313890664153	0.496364747297386	-0.190083381327882	-0.284300362556226
TRAPPC12	-0.0152069936041701	0.0508842729446507	0.765051070234071	190.466007556237	0.0120599178801932	0.0814067136854443	0.148144020735104	0.882229109181801	0.95627225622834	0.204031628453866	0.238938607119193
ADI1	0.0202024452341443	0.0619962842646471	0.744526179405017	58.3603835322416	0.0281890838111671	0.116852563152975	0.241236332781713	0.80937195277345	0.929299664660948	0.341690371825645	0.285743809375026
ENSG00000235078	-0.105238564318765	0.181035883181967	0.561029327181617	11.3133180798656	-0.187408892152395	0.303202492702446	-0.61809812472852	0.53651065837685	0.801095315695161	-0.145977671183725	-0.339899631464283
RNASEH1	0.0154768033519726	0.0914613033648244	0.865625993115752	19.3403897403261	0.0482444408901649	0.170716946948931	0.282599014054516	0.777484236206077	0.915763354646264	0.323318831793756	0.343942419793733
RNASEH1-DT	-0.0515883286584302	0.122715919400439	0.674201861941254	15.4734884384259	-0.121285549954083	0.227231135278221	-0.533754099347263	0.593511674454991	0.831628650707803	0.0625945136601121	-0.148016404602549
RPS7	-0.538929985453541	0.21191079856153	0.01098446468744	37.574507015712	-0.824675473983674	0.323580175659241	-2.54859702793453	0.0108157195353773	0.121594351996877	-1.83200879743628	-2.1891825628412
RSAD2	0.127721281831665	0.273101445028545	0.640020783747505	11.8944682751755	0.28771024102189	0.453801635458454	0.63400000912564	0.526080816157597	0.794778892294711	0.75968366458563	1.03884786353998
RNF144A	-0.415892073160889	0.275814054040198	0.131587490729919	54.9642723529346	-0.553793510205173	0.409454781885922	-1.35251445264465	0.176210798537529	0.482778284468992	-1.35368310380888	-1.40311060125501
LINC00298	0.096887848023627	0.0775718946375922	0.211662472943037	97.94050993699	0.178270861376984	0.131125621863931	1.35954254281422	0.173974731064392	0.479827400738535	0.639814728756611	0.721265893030519
LINC00299	0.126351525243672	0.128928819331477	0.327081209249109	2355.05671235139	0.21963821287643	0.20010673107744	1.09760532138937	0.272376868195438	0.591123078427579	0.75435855984479	0.841309747871239
LINC01814	0.104388024273774	0.1498991986199	0.486185787718272	46.7933452538171	0.178426860278313	0.24657013859356	0.723635316490725	0.469289653656788	0.760053295740563	0.668972627654036	0.721718586006685
ID2-AS1	0.0488140714029488	0.182763983103462	0.789401386971777	14.3984337516674	0.0560115156653726	0.300595028374517	0.18633546924664	0.852181694074558	0.946771477982522	0.452921744968982	0.366481682353593
ID2	0.00314865833776588	0.149306546797013	0.98317501992221	192.575024635399	-0.0182006117713804	0.239512380890831	-0.0759902753406148	0.939426834981814	0.977906182742368	0.27539158396275	0.151125621824608
KIDINS220	-0.147532380794913	0.03873019866117	0.000139398112352695	366.965315272615	-0.183387973363246	0.0722452959708241	-2.53840711563153	0.0111358358572233	0.123518393379536	-0.310400317221351	-0.328231333302691
MBOAT2	-0.21120770237316	0.0530453767960594	6.84408006329255e-05	379.425293152736	-0.266366697268743	0.0930154193378758	-2.8636832383798	0.00418746535465694	0.0704562542511415	-0.557946311730897	-0.569027166884471
ASAP2	-0.0677508180922196	0.0608703744923336	0.265693674354725	555.683089463231	-0.0616376497941176	0.108834741750376	-0.566341673649485	0.571161536184098	0.819848648839343	-0.000239240790909252	0.0250757467877193
ITGB1BP1	-0.143708898037749	0.093104372884159	0.122703522349331	77.7308995036247	-0.185480209302077	0.160052585886698	-1.15887043170536	0.246509003008657	0.564047056930885	-0.295536036709645	-0.334302789613762
CPSF3	-0.105579899675555	0.119902551315165	0.378562749411405	22.2933850767499	-0.165825481433948	0.20627943123128	-0.803887621970535	0.421461879335394	0.724706842678333	-0.147304656242671	-0.27726676449702
IAH1	-0.226401169230738	0.0717189823768339	0.00159520735586475	33.3858870470881	-0.307972895863199	0.137689164284598	-2.23672572539282	0.0253042715717666	0.184747642636795	-0.617012866403654	-0.689764131749476
ADAM17	-0.0156053351364522	0.0541159103106471	0.773064518237699	108.220854825272	0.0103640440991832	0.100644336803265	0.102976922779494	0.917981286521184	0.971127571530305	0.202483024562764	0.234017353555293
ENSG00000239300	-0.279543697484319	0.106415839295409	0.00861668207984089	15.3160941819589	-0.421120922132447	0.217776047750845	-1.93373388158025	0.0531458557960536	0.26504997104904	-0.823611273466562	-1.01810821829708
YWHAQ	-0.0953030944142093	0.100135511259396	0.341228235129734	57.8249736156571	-0.107365600769248	0.177059279894481	-0.606382228783676	0.544260966515075	0.80583729002767	-0.107352255285032	-0.107622125085842
TAF1B	-0.0435726972958233	0.0766660641707121	0.569801410039487	63.2440236919217	-0.0131270322407801	0.126052069703037	-0.104139759638266	0.917058438749569	0.970840727207025	0.0937563105399298	0.165848634602025
CYS1	0.0982559413987521	0.160748278851013	0.541040032962948	16.5241189083784	0.1322024792407	0.257847980871634	0.512714812789304	0.608150826456809	0.838594180946573	0.645133367543713	0.587580124484546
HPCAL1	-0.153754779863601	0.0883242562926107	0.0817188117063023	89.9177843376834	-0.172039432187184	0.152299908535548	-1.12960955683719	0.258640782241049	0.575686994038605	-0.334590693139609	-0.295299018803144
ODC1	-0.198234652263724	0.173910881697302	0.254343207206032	16.3256637337778	-0.304972820755569	0.293190897504728	-1.04018516042317	0.298253884521249	0.618611011891633	-0.50751191247598	-0.681058218325544
PDIA6	0.00430464013769693	0.109882111168593	0.968750804256826	57.4861946726002	-0.0191813040132372	0.184139652742984	-0.104167156435392	0.917036697512363	0.970840727207025	0.279885611746296	0.148279752489066
LINC01954	-0.226723036260514	0.383722582038085	0.554619971881936	13.3492295686284	-0.16463767191243	0.521915452252461	-0.315448931818158	0.752420819566473	0.907832159378702	-0.618264165839776	-0.273819861840429
SLC66A3	-0.167422426366877	0.0819334711269344	0.0410133748142109	33.7844918398798	-0.349500281425962	0.163699286315005	-2.13501408157285	0.0327598599074095	0.210158454508788	-0.3877254251268	-0.810272389196841
ROCK2	-0.0277886611497831	0.0625240171732358	0.656718869449978	247.266651321102	0.0048505049254933	0.110447537633594	0.043916822678154	0.964970705679951	0.988320178932644	0.155118779205984	0.218017622554049
E2F6	-0.026139324961519	0.111858713623545	0.815232160965651	18.6154465059884	-0.0186784111047216	0.201689283037266	-0.0926098344118283	0.926213530597548	0.973806226829699	0.161530785567078	0.149739096660788
GREB1	-0.173959262082111	0.0854344885581542	0.0417331471776449	130.644300527465	-0.264877605009337	0.152781933824212	-1.73369716156428	0.0829718304263302	0.335478300041358	-0.413138213911614	-0.564705972305821
NTSR2	-0.0977033391763345	0.125295271394147	0.435517596827035	64.9913168225597	-0.159262465556491	0.196910312125929	-0.808807135781893	0.418626091049003	0.722955114369193	-0.11668351521399	-0.258221558634099
LPIN1	0.159351019669065	0.0723530138951997	0.0276363422570169	824.597783501386	0.25617525652047	0.120045388489684	2.13398665074488	0.0328438735771488	0.21030468063804	0.882648334648798	0.947336539641381
MIR3681HG	-0.0999820433445904	0.33847273065625	0.76769465489601	9.85676788639516	-0.178466011586915	0.519116863063379	-0.343787736991943	0.731005923214889	0.897835809403641	-0.125542270467087	-0.313948299857408
TRIB2	0.101524304424864	0.0922842978447236	0.271277467825065	72.603506099506	0.137514243007352	0.159514471244419	0.862080047876302	0.388643469959884	0.698326462479726	0.657839548771599	0.602994323736841
ENSG00000225649	-0.199420880379944	0.237673418896037	0.401438895440341	17.5249598474538	-0.257306726727696	0.371195404792464	-0.693184030312973	0.488194068791009	0.771130407184992	-0.512123526700559	-0.542736052054332
ENSG00000287291	-0.225993501139126	0.245025587871645	0.356358490558502	7.478422027611	-0.283568785871581	0.433639948250034	-0.653926804981714	0.513158963533185	0.786002402751557	-0.615428004314751	-0.618945881821391
NBAS	-0.0891607770529742	0.0331013466149016	0.00706914094158698	319.069753105831	-0.0993125449411797	0.0646547627535397	-1.53604376091756	0.124527647935786	0.408199599089731	-0.0834732072944895	-0.0842529745405915
DDX1	0.0127133460492439	0.0897188667736243	0.88731536702999	56.6989045317695	0.046562211105758	0.155802436366568	0.298854191189974	0.765051300700682	0.910484282829623	0.312575536442699	0.33906075972297
CYRIA	-0.30953663861773	0.101627094771922	0.00232055813381189	189.102510289421	-0.412654797211601	0.162813769931327	-2.5345202520994	0.0112601418089631	0.124170441594101	-0.940212686024999	-0.993540383175345
SMC6	-0.113720350791601	0.123930083777457	0.358819418398673	69.0659524471953	-0.113294859547332	0.202775796334351	-0.558719835381753	0.576352940029212	0.821750404474091	-0.178951705952527	-0.124828232179232
GEN1	0.0754916026031299	0.183750959151408	0.6811924204295	18.5088339956239	0.0959422949515707	0.300789789216768	0.318967925079494	0.749750835424222	0.906043441748009	0.556634075402885	0.482356750458287
RDH14	0.18213642203043	0.10220338549419	0.0747332947486279	13.8305366196808	0.259820481740828	0.210376779970301	1.23502452018472	0.216821378594361	0.533158136887438	0.971229514107985	0.957914613203096
LINC01376	0.122498097817889	0.0885428293456817	0.166514744663369	169.414473832663	0.217974730500873	0.156652100635194	1.39145743732148	0.16408675774427	0.468325070618649	0.739377865586128	0.836482490877903
TTC32	-0.197175486602465	0.101829003190463	0.0528261754869616	17.020593170372	-0.327641583454681	0.200523226997019	-1.63393332713298	0.102272850958576	0.372671004681899	-0.503394269871782	-0.746840666566333
WDR35	-0.0890551939552213	0.062618339992544	0.154971022206815	103.51370350687	-0.107660143216286	0.104457898343786	-1.03065584243291	0.302702239069415	0.623354222833725	-0.0830627394352181	-0.108476857368066
LAPTM4A	0.052958855053472	0.0750339134588224	0.480313194046324	82.7316492400532	0.0407752905286472	0.129955146197281	0.313764338864639	0.753700031021487	0.908055796811022	0.469035123988746	0.322267703640016
PUM2	-0.0721383497961345	0.0324242270292414	0.0260927421663803	249.943676084487	-0.0750029149690554	0.0671712661132559	-1.11659224708665	0.264168708051263	0.582298873399633	-0.0172963340598157	-0.0137088960383856
RHOB	-0.00136612892208548	0.119289125671479	0.990862626054749	157.335785552286	-0.0269607369658807	0.194319180026973	-0.138744600312426	0.889651972962541	0.957933008618693	0.25783976836861	0.125704627752769
HS1BP3	-0.242485894918007	0.165732712907484	0.143436117648286	17.2693864613646	-0.381686425174007	0.278130695809123	-1.37232758169185	0.169961483033133	0.475695355187594	-0.679544304297929	-0.903673311129796
LDAH	-0.067121863164334	0.0763325127564478	0.379219571300953	118.692666324946	-0.0882438194114566	0.122180888044051	-0.722239139231345	0.470147463753738	0.760581387543763	0.00220590230795657	-0.0521326566425596
ATAD2B	-0.00746063025049591	0.0385764133006417	0.846646691496269	274.750568435974	0.0201646692032627	0.0678394207456314	0.297241176024653	0.766282387725064	0.910484282829623	0.23414661134973	0.262457772743313
UBXN2A	-0.147265871956517	0.0693489443716049	0.0337078854880611	155.453470048838	-0.184727001498786	0.111017481104668	-1.6639451702622	0.0961233870542552	0.361273568628205	-0.309364229867397	-0.332117057026934
MFSD2B	-0.497924667307651	0.181421634450046	0.00605899337275667	7.25601754334234	-0.588397466376598	0.310103840221238	-1.89742076704634	0.0577724269156105	0.276482328810422	-1.67259535422138	-1.50352776940784
SF3B6	-0.401180650315734	0.146374540770309	0.00612932311899483	15.2789073648599	-0.646294132867947	0.264442074903239	-2.44399130926661	0.0145257764444532	0.140553574261208	-1.29649055717401	-1.67153801845997
FAM228B	0.00112202963297333	0.0488721921885723	0.981683418713807	174.426309812757	0.0359353402160354	0.0849241781707851	0.423146163908331	0.672188622849089	0.86785929642005	0.267512804463961	0.308222659137439
TP53I3	-0.129051280297789	0.136271527723985	0.343630763550281	9.37553375834741	-0.195886810647255	0.269321192487964	-0.727335301160936	0.467020577913662	0.75795142972873	-0.238552664334833	-0.364501690340644
FAM228A	-0.249131467777905	0.145605060344006	0.0870795793623445	11.6578522682725	-0.262535327839154	0.259162653160794	-1.01301373726973	0.311053599360083	0.631400150828463	-0.705379822704655	-0.557908921723117
ITSN2	-0.109704009998864	0.0373991331430636	0.00335346934957463	226.846872240858	-0.123705547647437	0.0661377771406508	-1.87042191309757	0.061425251320452	0.285922227949495	-0.163337665046501	-0.155038992254063
ENSG00000242628	-0.218729020707922	0.177843925791875	0.218737131045858	11.0581999806678	-0.143304941750199	0.310410859702883	-0.461662139937264	0.644323625256227	0.856816079856566	-0.587186403198884	-0.211914444400655
NCOA1	0.014451584838064	0.0338723800719808	0.669635695750984	1729.95637898825	0.064243806158288	0.0569875879740476	1.12732980008813	0.259603067396577	0.577350258521877	0.319333163086873	0.390370953702072
CENPO	0.217052620609003	0.130128220070553	0.0953176344060967	15.9468865241597	0.355949039066535	0.231613012013841	1.53682660560221	0.124335776323391	0.407973882934975	1.10697072259178	1.23686992852729
ADCY3	-0.0933510385492486	0.141040159010804	0.508050956419624	104.247177682508	-0.0892803877516845	0.212405361201449	-0.420330199043372	0.674244251656493	0.869159871973087	-0.0997633872832257	-0.0551406727435775
DNAJC27	0.188176355913103	0.0567156245608714	0.000906993240322943	62.0810074464525	0.277053960181915	0.111383157338625	2.48739546266964	0.0128682266081167	0.133200716342646	0.994710533169992	1.00792441826422
DNAJC27-AS1	0.030163905680178	0.054835451884089	0.582264249766427	105.181481317132	0.0908131164379639	0.0983675285515849	0.923202176319196	0.355901854925978	0.671893269880181	0.380416829293954	0.467472395076053
EFR3B	0.0849109803478675	0.0628255404868165	0.176523792597403	438.649494072006	0.146783731907245	0.11241921379158	1.30568189330495	0.191660757987278	0.501691321124551	0.593253116715724	0.629893439576087
DNMT3A	0.0393237532421215	0.0771272596770438	0.610152738977434	182.401220926283	0.106900118560834	0.13284699003955	0.80468604165596	0.421000876421011	0.7245715654646	0.416026913673202	0.514155242240828
DTNB	-0.196849236343776	0.0725198369906607	0.0066392098410392	202.573082839337	-0.251260338101401	0.111298694844634	-2.25753175679325	0.0239748674491321	0.180300788877657	-0.502125930070042	-0.525190046031316
ASXL2	-0.018750440070638	0.0439576408527561	0.669702012010434	187.093581776488	0.0157700587535955	0.0803332857892257	0.196307901496425	0.84436917721771	0.944770002879057	0.190256025005123	0.249705059316436
KIF3C	-0.454997887981901	0.222795725242206	0.0411297125753592	27.5488606533014	-0.542896484186801	0.358637594266936	-1.51377460942569	0.13008301445067	0.417032689633299	-1.50571198377422	-1.37148853790966
RAB10	0.0361342186005838	0.050867285201449	0.477479289542544	299.794674524391	0.0999009476395598	0.0940158061718675	1.06259736215987	0.287964583780879	0.608689956729945	0.403627187919295	0.493844358714962
GAREM2	0.131288233814935	0.0809116890163708	0.104672489233733	76.610052306838	0.175416686297922	0.143098287249376	1.22584756023127	0.220256045727113	0.537611168834568	0.773550648751252	0.71298336667914
HADHA	-0.0557399393206655	0.0409578583485912	0.17354228483606	150.256274614981	-0.0538494695963821	0.0835906575281232	-0.644204402606415	0.519442896386134	0.790516171097677	0.0464545937550894	0.0476762551413383
HADHB	-0.0591266318979216	0.0456749163160194	0.195489347796766	170.131978319599	-0.0617229046274354	0.0822644519307272	-0.750298618404589	0.453074874535786	0.748765868282976	0.0332883911925356	0.0248283459156716
ADGRF3	-0.19317078087138	0.0830142209911116	0.01996738839179	36.5698157929266	-0.22231818205122	0.14521187577591	-1.53099173785414	0.125771434628388	0.410956613738963	-0.487825461762954	-0.441202847099522
SELENOI	0.153710057480655	0.060248831470548	0.010733614408213	72.2576524178679	0.243182424038441	0.110534770186551	2.20005364491208	0.0278030891887551	0.193137948294823	0.860718369313565	0.909632658684359
DRC1	0.35186059911011	0.209238642346473	0.0926418883076387	8.65270364514503	0.485167512420682	0.402659822935584	1.20490668496195	0.228239327634823	0.545188720022707	1.63105406098325	1.61184882119999
SLC35F6	0.0658666440979608	0.115457077347981	0.568348127434885	24.2835436291771	0.0323989642793148	0.199077628573973	0.162745379836971	0.870718915327522	0.952028115942875	0.519215812468048	0.297960455147523
CENPA	0.441279208107865	0.135975931703747	0.00117337503263188	7.57696399060098	0.615525344099949	0.274622882659958	2.24134761873467	0.0250035666900279	0.184172143941245	1.97868039318494	1.99013401607562
DPYSL5	-0.456817094342609	0.428938323806651	0.286878272393751	21.8183108528859	-0.709470684009171	0.659193925106852	-1.07627005800178	0.281806495555662	0.601326197529581	-1.51278438225793	-1.85486995680357
MAPRE3	-0.0290466968812865	0.0514813680161421	0.572606012066902	87.5700564436648	-0.0349077489489741	0.10699568322076	-0.326253806678821	0.744232334628897	0.903540418338697	0.150228003650169	0.102643205681098
TMEM214	0.193211242572623	0.105584608552033	0.067262106722316	11.6402083660231	0.309128461196868	0.211638146016111	1.46064623517036	0.144112550902754	0.438586166615265	1.01428430200981	1.10100136431863
OST4	-0.550198694935793	0.182537473579782	0.00257684683196275	19.962652565715	-0.916442694796303	0.300995997734537	-3.04470059965568	0.00232912047077989	0.0521007496005933	-1.87581735350608	-2.45548172232486
EMILIN1	0.308764152708744	0.108872571426499	0.0045680422614091	21.5477370229727	0.425864576120602	0.19948860599533	2.13478145278418	0.0327788659777295	0.210158454508788	1.46351108797849	1.43975771991374
ABHD1	0.0712251273288141	0.108187772709455	0.510314995039127	15.747444167288	0.0582496910975439	0.205029108200566	0.28410449427777	0.776330302886144	0.915283105228974	0.540047604559027	0.372976640259981
PREB	0.317527931574361	0.0972364570754977	0.00109261955024848	13.467400413685	0.439945297809016	0.198861694716287	2.21231795513298	0.0269447033384784	0.190443393687048	1.49758140440846	1.48061854491577
SLC5A6	-0.0527034033239268	0.141568051100748	0.709682025363747	11.2343153813311	-0.131135416411756	0.272764360897791	-0.480764481034583	0.630683897059215	0.849519270745859	0.0582595176179866	-0.176599717200195
ATRAID	-0.00759252325711902	0.127698658972092	0.95258846259631	11.6558078657517	-0.0906362645081953	0.260885716313088	-0.347417504450198	0.728277684713457	0.896476919867192	0.23363386033907	-0.0590752894555674
CAD	-0.171619862054486	0.0791805776861082	0.0302006362535738	35.1872275196117	-0.233551388629085	0.142997368299303	-1.63325655154889	0.10241505062882	0.372750254225897	-0.404043495706188	-0.473800472302749
UCN	-0.0544612170154455	0.150602165506057	0.717633724561751	10.6350611693348	0.00459775161921553	0.27730401981589	0.0165801838078947	0.986771533416929	0.995400438165081	0.051425791024321	0.217284158116285
MPV17	-0.0162609622362113	0.0844202554934098	0.847257205609816	37.3275739695612	0.0082930301099081	0.148235481669314	0.0559449736090062	0.955385643149492	0.98409394689193	0.199934189968535	0.228007481187589
GTF3C2	0.0192699075933255	0.0627383442162412	0.758731322340522	37.997927469789	0.0648508329912226	0.114587666259015	0.565949504937408	0.571428107114624	0.819848648839343	0.338065011921802	0.392132483951795
GTF3C2-AS2	0.0252854659243495	0.148468927854494	0.864767815422717	8.84325607283548	0.0877299059777448	0.26524747082033	0.330747379820146	0.740835310602282	0.90205793762734	0.361451267894669	0.458525231297998
EIF2B4	0.0862033559513923	0.080318585197188	0.283150951806628	31.9021823861703	0.14202387518628	0.151169811560982	0.939498923229042	0.347474644822727	0.664386146462324	0.598277392936478	0.616080818546148
SNX17	-0.254920490913542	0.181048904544365	0.159125127693976	15.2801843407013	-0.47796096172314	0.316774838623592	-1.50883499396579	0.131340955550901	0.41973105131626	-0.727885393997125	-1.18305224334199
ZNF513	-0.0774405708162294	0.140337249839546	0.581073296346721	9.85443689218999	-0.158970035013598	0.271838564027066	-0.584795742953415	0.558685067135717	0.813201239919072	-0.0379093995771351	-0.257372954883323
PPM1G	-0.140394505873143	0.0797651527040418	0.0783911490611337	37.7988596310889	-0.219495030373936	0.13801387518771	-1.59038379348022	0.111748321151992	0.388381773225657	-0.282650911291411	-0.433010347510911
NRBP1	0.193467991175551	0.0896535858268271	0.0309316885320751	56.9071761298852	0.31767747860921	0.15505210813771	2.04884333676434	0.0404774365788047	0.231922526226122	1.01528244519426	1.12580974503625
IFT172	-0.174188372042637	0.0697492941717394	0.0125125529904984	156.605149319815	-0.233381920151337	0.113107194882465	-2.06336935854394	0.0390775488867877	0.228069847572427	-0.414028908322331	-0.473308691983112
FNDC4	0.388119972345904	0.139411945868752	0.00536964599352036	25.9420245403501	0.605820353922927	0.254690050650871	2.37865732239923	0.0173758205701847	0.154349282192802	1.77201703353639	1.96197111973799
GCKR	0.374696702397347	0.198761739048092	0.0594089032538177	12.9670169353784	0.566503557192017	0.368194429955147	1.53859893334353	0.123902239119394	0.407503416992023	1.71983234680651	1.84787776668322
ZNF512	-0.0265469483422912	0.0624235402843541	0.67063881693225	53.4392006705834	0.00477123451015541	0.114024388457838	0.0418439824557326	0.966623072768775	0.988530811235782	0.159946097297312	0.217787587855499
GPN1	0.12394898279483	0.101162111906784	0.22048064924962	13.421934322414	0.247727340656095	0.202552245514267	1.22302934745123	0.22131861197098	0.538627437562518	0.745018367363485	0.922821545353116
SUPT7L	-0.117048805715351	0.0813588861464562	0.150243287036362	43.3202390007768	-0.205474785423839	0.147513811061962	-1.39291896768588	0.163644295960751	0.467785414219559	-0.19189150215391	-0.392325019864463
SLC4A1AP	-0.136749531931859	0.0694810559758825	0.049050132977456	46.2991940158467	-0.174450826966606	0.133291707759841	-1.30878979569324	0.190605564467173	0.500645185262551	-0.268480606738686	-0.30229664167171
MRPL33	-0.159822266722982	0.0859349937856894	0.0629132257744862	61.285320724547	-0.223450342362977	0.139878258774317	-1.59746299618654	0.110162539789147	0.385394581445894	-0.358178827938949	-0.444488261398351
RBKS	0.132867728179559	0.0797345501444079	0.095638579266047	40.0930752180947	0.240400537673082	0.152580136301967	1.5755690321138	0.115125157667953	0.393215844908101	0.779691136048714	0.9015599068421
BABAM2	-0.000560266063080113	0.0322992482016573	0.986160506820253	413.653629333606	0.0449954322094737	0.0624864225780102	0.720083345358743	0.471473681150745	0.761081753972472	0.260972663781249	0.334514126410088
FOSL2	0.268425580514227	0.291253431881161	0.356725760819997	29.3461792573204	0.412693613041343	0.447873482918313	0.921451322262393	0.356814844346002	0.672659617037667	1.30668970532217	1.40153692204563
PPP1CB-DT	0.261365015148779	0.118499043092073	0.0274099340833837	37.4993609968183	0.455704204885968	0.196733959914099	2.31634744242908	0.0205393059266745	0.166540857570261	1.27924085022621	1.5263492935623
PPP1CB	0.158940495243897	0.0731127925155273	0.0297120341439734	172.802328094923	0.26220319167953	0.127909369407626	2.04991387959964	0.0403728355296388	0.23155470650073	0.881052368196177	0.9648289955757
SPDYA	-0.295504375402213	0.146372645070722	0.0435028401654752	15.8525618733452	-0.456625852130857	0.258365875876088	-1.76736130722563	0.0771677385736221	0.323956503383165	-0.885660459718043	-1.12113992103774
TRMT61B	-0.0523284327970984	0.0613956385693616	0.394039200524236	45.9251465091627	-0.0863315062286007	0.117939309040303	-0.731999423526375	0.464168919631231	0.756373043808949	0.0597172637223613	-0.0465833179053233
WDR43	0.180711286254245	0.0646850426650516	0.00521070952177596	59.7426336855473	0.281543256652179	0.114741699412016	2.453713498187	0.0141389580380521	0.138733296843787	0.965689115657177	1.02095190091127
TOGARAM2	-0.146140086916096	0.150553150567168	0.331703833753854	100.980975424754	-0.175210205633325	0.246733381433337	-0.710119581774804	0.477629984209746	0.764018259069397	-0.304987595866538	-0.304500281477802
CLIP4	-0.16456800028886	0.0668437638314021	0.0138172425551459	405.387717144065	-0.194730821355232	0.116992417829253	-1.66447386051492	0.0960177705405135	0.361137281303087	-0.3766284769729	-0.361147126759969
ALK	0.329143617288639	0.0952387350882078	0.000548286314144129	225.191115781564	0.499289658249614	0.165580498884132	3.01538926150355	0.00256649638831473	0.0544413981524308	1.5427388751645	1.65282985485283
ENSG00000288553	0.0911619367435834	0.152282328912016	0.549414538099203	9.86058530617827	0.238943047687773	0.257316450215997	0.928596082711382	0.353098452740472	0.669076428232411	0.617554512912236	0.897330418854923
ENSG00000233862	-0.0509104596661234	0.0865256112238295	0.556273221906133	43.3900538739735	-0.0759112849312444	0.161080484787157	-0.47126307716015	0.637452879308378	0.853066669717032	0.0652298164695615	-0.0163448934597855
YPEL5	-0.0537827754182378	0.134324246181754	0.688865502914424	25.1405797008983	-0.045281173936123	0.24197083391925	-0.187134842669651	0.851554910182175	0.946771477982522	0.054063319908899	0.0725405793774759
LCLAT1	-0.116687574369902	0.094693757353231	0.21785101075978	91.6299421833913	-0.122618052287576	0.152353195359627	-0.804827571867715	0.420919188585962	0.724524971555906	-0.190487168882544	-0.151883191111686
MEMO1	0.0380712983860306	0.0696462059133598	0.584627104981735	28.7956085277545	0.0605677573333509	0.134683558133217	0.449704167107338	0.652923766240257	0.859411015903907	0.41115783448766	0.379703433168782
DPY30	0.0408900413499286	0.0936316365737318	0.662320364280208	31.7656293739876	0.0672663589603959	0.180069786451156	0.373557165175191	0.70873380758701	0.885688927034961	0.422116059950369	0.399142095113663
SPAST	-0.0133934136159254	0.0540589902586687	0.80432356660634	96.530761398961	-0.0093056312827458	0.0934051174527656	-0.0996265679709852	0.920640800565136	0.972080616069492	0.211082153691669	0.176937952270829
SLC30A6	-0.0549439299609785	0.0522630312571132	0.293122538434976	65.5228808847986	-0.0500796231480278	0.0981054081779601	-0.510467507124429	0.609723972952139	0.83907004417862	0.0495491824230157	0.058615966856363
ENSG00000289727	-0.00676079693062878	0.201847629211404	0.973280206248665	11.2674643924476	0.0652919453916438	0.307938878559441	0.212028912026581	0.832084478545072	0.938602279615767	0.236867303304847	0.393412547360383
YIPF4	-0.0439143588526239	0.0409677365536324	0.283753524561461	99.4185129885064	-0.0753890916844906	0.0887693437214594	-0.849269449609166	0.395731376277133	0.703639833485344	0.0924280573365288	-0.0148295416656791
ENSG00000276334	0.207825529746508	0.108984712876695	0.0565304712372561	11.7483600865323	0.291084005173606	0.215238464447291	1.35237912015902	0.176254065402551	0.482797115760942	1.0710992212413	1.04863818463657
ENSG00000276517	-0.00908181376936752	0.112603145045783	0.935717687337648	11.5338069575786	-0.0535962660756758	0.214043992031613	-0.25039836702242	0.802279292329778	0.926125747654616	0.227844052108339	0.0484110260556723
BIRC6-AS2	-0.196668664570409	0.114455010659631	0.0857409222332355	23.3467066531059	-0.273574279971955	0.207856393844407	-1.31616966364163	0.188117103305643	0.497469515357542	-0.501423934098753	-0.589942840245587
TTC27	-0.0908435050690103	0.0573127176264946	0.112955045853998	70.8609611234645	-0.0900785077902444	0.104404510676903	-0.862783678657401	0.388256414479625	0.698159017576175	-0.0900150286766845	-0.0574567360781043
LINC00486	-0.278025866742071	0.108280557273954	0.0102392405575831	172.170024473868	-0.379860283813546	0.172704455909006	-2.19948166255586	0.0278436916212962	0.193137948294823	-0.817710511424469	-0.898374034273824
LTBP1	0.297918474042957	0.136985628171554	0.0296439414648631	336.45237010605	0.474507025398782	0.215281108929637	2.20412756027688	0.0275153744150599	0.19265042032483	1.42134711856447	1.58091317001126
FAM98A	-0.0821228837133256	0.228333909087239	0.719100393015508	25.628255742942	0.000651663606844012	0.330742666187667	0.00197030402625542	0.998427925854521	0.999071962060203	-0.0561124926120435	0.20583301127281
ENSG00000286415	-0.299943696797794	0.167436950276285	0.0732318641556936	11.786602094526	-0.397704999072858	0.276589968035004	-1.4378865650779	0.150466242265769	0.449407778271368	-0.902918892067947	-0.950157586534634
ENSG00000226994	0.421076895545774	0.114508922517517	0.000235770341772254	236.853277197983	0.613309419074843	0.186928232453271	3.28098870366284	0.00103443887134758	0.031205635515719	1.90014130723105	1.98370362659189
CRIM1	0.0606857709166286	0.0496206206944545	0.221331585481648	417.338822237818	0.114710180243087	0.0911918055314472	1.25790008844084	0.208427891716407	0.52238889316264	0.499074502266344	0.536819248441322
FEZ2	0.0568481614955167	0.0580214359087784	0.327195415619552	129.897562425027	0.110248534796721	0.105469769373856	1.04530933793859	0.295880023250877	0.616288960346386	0.484155302533352	0.523872006258765
STRN	-0.160893217644716	0.0534969960365557	0.00263389892172448	113.991323686473	-0.214614803688767	0.0913975939734384	-2.34814500424527	0.0188671746181557	0.160135597238934	-0.362342287257576	-0.418848425063638
HEATR5B	-0.118947475574597	0.0472865726066202	0.0118877211307377	114.873369674281	-0.181773040774125	0.0939984477419451	-1.93378768629402	0.0531392373914605	0.26504997104904	-0.199272825198737	-0.323544962861294
GPATCH11	-0.820118061283114	0.164532140369658	6.21073929414485e-07	13.6557886177951	-1.04268281848939	0.284915299558845	-3.65962382541006	0.00025258576765725	0.0138773725877912	-2.92516357310428	-2.82181774661422
EIF2AK2	-0.156086402400658	0.0861005786712615	0.0698568083087263	103.042461897066	-0.196420125896888	0.141249391653587	-1.39059095120641	0.164349501858002	0.468486038458923	-0.343655175351096	-0.366049317058107
CEBPZOS	-0.223344349475103	0.0931970341856252	0.0165536289972128	60.3521591714953	-0.297857863698083	0.148848429798075	-2.00108166476565	0.0453835899144792	0.244934175595289	-0.605129086821711	-0.660411335185873
CEBPZ	-0.130358342342003	0.114410611203305	0.254540393658355	44.7794707107396	-0.177318043770798	0.189786541679541	-0.934302517984672	0.350147865835301	0.667549136041498	-0.24363403598088	-0.310617013785548
NDUFAF7	-0.132047067296404	0.0788141137472843	0.0938510471481071	27.0871533577584	-0.11885952298375	0.159153614595722	-0.746822642298603	0.455170626141566	0.749146422841625	-0.250199171231536	-0.140976320601276
PRKD3	0.00522006412631364	0.0828128270982907	0.949739041749174	60.2521577981782	0.04557654584441	0.135685407904098	0.335898653719811	0.736947292311374	0.899823477297783	0.283444440128207	0.336200459189676
RMDN2	-0.279716751096462	0.108371417570748	0.0098487930713213	58.033221429529	-0.368090797696779	0.173409561668324	-2.1226672517679	0.0337817450736405	0.213404109593769	-0.824284041620055	-0.864220180286581
ATL2	-0.0602692331840589	0.0586083086743075	0.303790201953023	201.537342685571	-0.0672321661769751	0.101350681860044	-0.663361754880114	0.50709889401181	0.782690454888587	0.0288463818756737	0.0088410281454887
HNRNPLL	-0.0596419435980926	0.0650698515195247	0.35936100355768	69.9581860079009	-0.0732452205071013	0.115274254953446	-0.63539964354297	0.525167800513876	0.794431834853067	0.0312850507438426	-0.00860824513381945
SRSF7	0.13945952862693	0.127831746371899	0.275289772626718	59.0505566555852	0.195326444555311	0.212291065069234	0.920087920288165	0.357526816353112	0.673140894939027	0.805317607292328	0.770759464097313
DHX57	0.165540620864832	0.0635880657376084	0.00923234576151679	75.882698060112	0.27028171017494	0.101699796776653	2.657642578859	0.00786892974751618	0.100225779682758	0.906711204621755	0.988272036196853
MORN2	-0.179618272391846	0.16841806132981	0.286196578853193	8.66211892617688	-0.284302113943438	0.318423251130268	-0.892843449510313	0.371941014544298	0.685055557947494	-0.435138343637564	-0.621073925445595
ARHGEF33	-0.00328388213430863	0.219837981637788	0.988081852843457	13.4451739325009	0.0943083567069127	0.373966043454861	0.252184278111593	0.800898629690144	0.925337155675792	0.250384256336994	0.477615227533789
SOS1	-0.247201129902394	0.0656650445292725	0.000166831117220809	368.08875192155	-0.338559523119778	0.106899074374051	-3.16709499218976	0.00153970014711371	0.0402873020741824	-0.697875386177461	-0.778523419191534
MAP4K3	0.121963615413151	0.0406957748962734	0.00272686361389462	461.745600460359	0.218638776485337	0.0781849841535336	2.79642924856249	0.00516707229171524	0.0796125215120725	0.737299996560115	0.838409484917334
MAP4K3-DT	0.0850087885416374	0.1180000932514	0.471270814150462	131.561516107216	0.183962017821069	0.197150901072014	0.933102597151571	0.350766998312479	0.667802830852341	0.593633358636736	0.737781051320474
THUMPD2	-0.0782762897946146	0.0697180140164534	0.261541312336973	67.2818528608042	-0.051692940103052	0.117074942928332	-0.441537179605511	0.658824151469483	0.862609671673329	-0.0411583644901846	0.0539342848211091
PKDCC	-0.290390841707628	0.344882918109057	0.399788887230515	11.769611982224	-0.350095965165498	0.488502327760928	-0.716672051022107	0.473576475166721	0.761787985881135	-0.865780940423762	-0.812001002940962
EML4	0.046018191332612	0.0657052462296573	0.483694289708462	127.104153573871	0.0915390442840532	0.119038180854798	0.768988938059395	0.441899877439282	0.739902028790801	0.442052401942729	0.469578963996279
COX7A2L	-0.12202442571831	0.126325726333688	0.334068843125503	28.0797602273655	-0.191293071528432	0.211504047795447	-0.904441657369311	0.365761257604555	0.680475055103349	-0.211234864250956	-0.351171125729479
MTA3	-0.20592441307655	0.0432478490394334	1.92164146142802e-06	194.901232769636	-0.391765275255643	0.0920058444419238	-4.258047710251	2.06219943773927e-05	0.0031444985909252	-0.53740684572123	-0.932921110959995
LINC01819	0.187727171886009	0.119855994733139	0.117284790481841	18.4110195329715	0.340100957996191	0.217296919241313	1.56514394766224	0.117549160900885	0.396553863759572	0.992964272547373	1.19088040600401
LINC02580	-0.0602921933161785	0.119258138154628	0.613165279464996	42.3864856548503	-0.0537173565885822	0.224068874170419	-0.239735915072822	0.810534990501173	0.929863278876675	0.0287571214118279	0.0480596336791476
ZFP36L2	0.286470500350683	0.123998748600276	0.0208732502622385	186.258330366901	0.377952509626446	0.205224334301738	1.84165542995866	0.0655255675284535	0.296516168511039	1.3768416498439	1.3007217665141
THADA	0.0292982967180774	0.0463626716702141	0.527427916962952	240.738456419159	0.0843101908324097	0.08020977629886	1.05112113164699	0.293202959849202	0.613571582952339	0.377051663228538	0.448601565082415
PLEKHH2	0.018740742729636	0.129818295381401	0.885215145307073	76.9291579102147	0.0629704043324678	0.21140129493355	0.297871421990397	0.765801300342692	0.910484282829623	0.336007815519887	0.386675670866894
DYNC2LI1	-0.0785712185020353	0.0477201161835345	0.0996606565898676	146.772181861383	-0.0996428253178077	0.0854538625830827	-1.1660423801315	0.243597311120339	0.562402006495374	-0.0423049377367469	-0.0852114146667186
LRPPRC	-0.0965510027645136	0.0454295427331902	0.0335623306039058	159.700352336983	-0.10030474265731	0.0863053032190825	-1.16220833385743	0.245150850277739	0.56340226277032	-0.112203659345131	-0.0871322315945521
PPM1B	0.0123036365645565	0.0454147921659492	0.786454915175456	279.620525909093	0.0505297093256735	0.0882393220178155	0.572643898096492	0.566885830459734	0.818136143046	0.310982738175912	0.350574036815382
ENSG00000289272	-0.154525069124837	0.159673049043984	0.333164622942902	7.57798389747674	-0.124065692689575	0.292387706693588	-0.424319114139745	0.671333101246077	0.867430108223479	-0.337585291619937	-0.15608409660793
PREPL	-0.235081458661734	0.087348205537398	0.0071171147691115	115.226904614953	-0.307223240908738	0.152824094618698	-2.01030630461297	0.0443987800298719	0.242484238730457	-0.650758606928671	-0.687588709169302
CAMKMT	0.0713367713542534	0.0445637844906755	0.10942587153184	420.772539602379	0.14939891410125	0.0731826827678496	2.0414517267039	0.041205947443745	0.233613489446461	0.54048163505347	0.637482432835261
SRBD1	0.156907842348614	0.0770522497587276	0.0417119751822565	97.5191275843647	0.265940721411366	0.136610406338922	1.94670910173259	0.0515696198103642	0.26141358914964	0.87315016888279	0.975674927459866
PRKCE	0.10351119179419	0.093122172713784	0.266325949301068	331.431009864681	0.215674714018499	0.151917819003025	1.41968016282675	0.155700815839115	0.45696990074767	0.665563828722252	0.829808076521329
EPAS1	0.160423205739875	0.121173638931082	0.185532351665287	127.950281361604	0.24314447055018	0.201852824137499	1.20456313449721	0.228371995607711	0.545281298367872	0.886816595768168	0.909522521514093
ATP6V1E2	0.00457284886645083	0.0975205560184076	0.962599999216913	25.0752727805428	0.0500499586711921	0.204582461855494	0.244644424635698	0.806731763156404	0.927943777279743	0.280928307642443	0.349181849115692
RHOQ	0.102524489885087	0.0702905469612218	0.144680334517741	244.955034477563	0.176660202400917	0.120446935572861	1.46670566221298	0.142456141909982	0.436653595380258	0.661727898265691	0.716591924180388
RHOQ-AS1	0.0804092862668492	0.113501553006009	0.478670713992729	32.4650731427345	0.128125104169797	0.215447520928978	0.594692868209112	0.552048789898257	0.809492566241878	0.575752202536688	0.575747995924196
PIGF	-0.0494190703670397	0.0724219702715878	0.495000738873125	63.0822616917175	-0.0359995109168333	0.128291678204235	-0.280606750342166	0.779012037959155	0.916330350732944	0.0710277840037954	0.099475023275413
CRIPT	-0.0892700045562617	0.1239589490253	0.471427840558783	55.9757819375926	-0.12248002062273	0.207061574301445	-0.59151496860746	0.554175428733036	0.810357016030075	-0.0838978432485597	-0.151482637231934
LINC01118	-0.180823821119311	0.113633065011052	0.111543017575229	20.9427501562381	-0.23360270968076	0.220551981223192	-1.05917302753387	0.289520986475432	0.609751414623763	-0.439825069220934	-0.473949400785097
SOCS5	-0.110134941713072	0.12284110499981	0.369951488018084	14.8469340278006	-0.0912256746061055	0.249385167190713	-0.365802327515102	0.714512582973974	0.887718910028622	-0.165012967457467	-0.0607856977285298
MCFD2	0.0569270961635357	0.0720694251812545	0.429590570173161	53.085430342008	0.0558617182819941	0.123941340138871	0.450710942929967	0.652197894421333	0.859411015903907	0.48446217119788	0.366046985553
TTC7A	-0.107568573712465	0.0488193061540795	0.0275664029937933	160.646245314578	-0.109735830339525	0.0929896427796217	-1.18008658877839	0.237965778040615	0.55500246334156	-0.155035882093132	-0.114500290696161
STPG4	-0.244602314985494	0.111143679088158	0.0277519023237218	44.9242739143495	-0.364654091062841	0.197598537718469	-1.84542909716461	0.0649751437030278	0.295356807340499	-0.687772159256813	-0.854247206495884
CALM2	-0.182067407438723	0.0959818466579879	0.0578419041937537	562.652964558546	-0.266152135085717	0.157710737060393	-1.68759679934662	0.0914886540613129	0.352099937562337	-0.444659670830586	-0.568404529209592
EPCAM-DT	-0.00232061271901912	0.12463609136611	0.98514496031	31.302200521981	0.0567191223639535	0.213663729066014	0.265459760586831	0.790655304543108	0.922176302977745	0.254129089962929	0.368535085163534
MSH2	-0.402231432890011	0.224416189834452	0.0730775785109175	42.1710003574776	-0.475769137029901	0.318092576553561	-1.49569393346025	0.13473343192587	0.424390432846757	-1.3005756094504	-1.17669179057491
FBXO11	-0.0133134423270308	0.045614855066636	0.770388794633543	375.474625837383	0.0107863458908165	0.0915470371349341	0.117822992730154	0.906207910877052	0.965534106255312	0.211393052353049	0.235242830486648
ENSG00000230773	-0.309070056760132	0.127509238100068	0.0153546955405145	18.9675825875664	-0.387829025026556	0.227814241542651	-1.70239148527484	0.0886820051449346	0.34662801421706	-0.938398789100785	-0.921498512364974
FOXN2	-0.0342746390940104	0.0759335589357446	0.651718074872044	157.952186866543	-0.0174873330551244	0.124583194808704	-0.140366709025049	0.888370259754572	0.957439261183212	0.129903706540859	0.153195484254074
NRXN1	-0.0280634317525942	0.0416736949880228	0.500687269688962	8374.68362645626	0.014814052310484	0.0804618126327014	0.184112833476774	0.853924938920961	0.947160240660206	0.15405057318128	0.24693082566299
ENSG00000231918	0.151984170970417	0.134347580169285	0.257939011857943	84.3666236917006	0.223556606720842	0.208233185103887	1.07358779826236	0.283007468745059	0.603235138876326	0.854008763739569	0.852680529050536
ASB3	-0.117972468651162	0.0627445720889221	0.0600805559269159	1195.19595915485	-0.130544168491458	0.0982976737502918	-1.32804941877956	0.184161781642738	0.492956052314884	-0.195482360501691	-0.174883975753221
CHAC2	-0.0765266217163191	0.124443319850399	0.538586668178016	12.5060086346325	-0.0729338883759004	0.251014153051502	-0.290556876930108	0.77139024494322	0.913159812746886	-0.0343563050145836	-0.00770479089248055
ERLEC1	-0.241577296665001	0.0531040358657725	5.38675129287247e-06	68.3318341741424	-0.322053758348549	0.104959672355814	-3.06835712345581	0.00215239225931927	0.0496389892311423	-0.676012011840267	-0.730625365329927
PSME4	-0.173094725783912	0.0683219061390686	0.011292419136756	247.546344461053	-0.211581906079511	0.116573367514085	-1.81501067174667	0.0695222695027765	0.305695202924704	-0.409777217964947	-0.410047264071805
ACYP2	0.0141295284916372	0.0389470966191583	0.716763463773352	597.847152292571	0.067739248958083	0.0791988048585215	0.855306454170494	0.392381515416696	0.702037259743208	0.318081127657946	0.400514373883764
C2orf73	-0.166853587286655	0.110837632525087	0.132224479150674	32.4561664557351	-0.21415536518005	0.194342814406917	-1.10194640246204	0.270484973614417	0.589300978809141	-0.385513990110228	-0.417515181149063
SPTBN1	-0.0969521237333303	0.0276761794637854	0.000459895530092878	912.564467358973	-0.0929133590214504	0.0529621612046371	-1.75433473461267	0.079373167338779	0.328554713009202	-0.113763068652901	-0.0656831865845741
SPTBN1-AS1	-0.139118899179187	0.142433045498907	0.328701897960317	19.7013384401482	-0.205570836391894	0.248266891216405	-0.828023565223228	0.407657154399125	0.715533018447506	-0.277691826361307	-0.3926037500236
ENSG00000289627	0.112310655621066	0.132235636633788	0.395702057197801	12.573912072657	0.213098900636489	0.242261307333591	0.879624166904433	0.379062942510854	0.691603492689999	0.699772875024405	0.822333327558225
EML6	0.0204750281587316	0.0968788465164258	0.832616715113323	290.970012621817	0.0982324942433964	0.155409564853876	0.632087827642783	0.527329488652229	0.795491584769214	0.342750072970151	0.489002676324437
ENSG00000285519	-0.0219659395115282	0.190376943572521	0.908142899268563	15.0624146361448	0.15732828784766	0.312029676738266	0.504209373583491	0.614114254123845	0.840729390449005	0.177755357757422	0.66049267053454
RTN4	0.100896446668469	0.0642413118095181	0.116279054843113	532.911654300986	0.155900105047624	0.113290203197083	1.37611285572871	0.168786696029035	0.47408941552428	0.655398671067884	0.656348229024045
CLHC1	0.143599444687392	0.0934876862706675	0.124532192885763	92.278769406447	0.257264828813089	0.152630097724818	1.68554454624619	0.0918835578632564	0.3528009489476	0.821412062930275	0.950498367831795
RPS27A	-0.689290730124528	0.335042498501778	0.0396551399925624	39.558046212207	-0.954060791630157	0.408332087836563	-2.33648253480394	0.0194661068163668	0.163324539836084	-2.41655551274475	-2.56464562071385
MTIF2	0.0397199147518758	0.0917653304709246	0.665129356037558	35.8416986222057	0.0530519718377108	0.156299151937089	0.339425845759319	0.734288950926469	0.899287040527192	0.417567042446608	0.357893386589787
ENSG00000240401	0.0771851485647969	0.0820026445252462	0.346575763213311	26.7921878809561	0.090518616111175	0.151778318225529	0.596387001578662	0.550916721968233	0.809019212331112	0.563217952938758	0.466617785022517
CCDC88A	-0.0153369303263296	0.0760943825790275	0.840267432429123	558.363876429453	0.00951041946443543	0.118453743254188	0.0802880449630634	0.936008166255638	0.976602125851392	0.203526482750428	0.231540221516915
CFAP36	0.0980447685862506	0.059260592550252	0.0980324101150906	66.3356450389163	0.185880339542112	0.123856690995289	1.50076946225845	0.13341519973543	0.422665841019828	0.64431240610075	0.743347826225602
PPP4R3B	-0.0613601336995166	0.0344246071406494	0.0746759125551379	139.628639930338	-0.0426711220159887	0.0737572066788113	-0.578534951869958	0.562903007007479	0.815433007001995	0.0246053659480493	0.0801146851026525
PNPT1	0.0619385315314776	0.055558145034213	0.264918304476941	80.5231606689868	0.144484375587501	0.101110664683676	1.42897266118781	0.153012091302009	0.453194553072663	0.503944770128346	0.623220940944451
EFEMP1	0.0237496000032019	0.161243777793707	0.882903105795947	602.3685343895	0.0827189213216345	0.240750856252659	0.343587236237382	0.731156724972656	0.897937892379861	0.355480391777198	0.44398386249233
FANCL	0.244927642923288	0.201297252506987	0.223700840858586	44.3958297489652	0.407257749145713	0.309805682218905	1.31455868152202	0.188658264157158	0.497800674575154	1.21533845360176	1.38576259681648
PAPOLG	-0.107846865827162	0.125449902496845	0.389965050840493	28.8903625315253	-0.151681907818909	0.224626315203932	-0.675263304217946	0.499508493591248	0.777117353815116	-0.156117778447783	-0.236223549584035
REL-DT	0.0225325158479933	0.0969216856808323	0.816163918451086	26.752173244454	-0.0136516201838766	0.174287565915117	-0.0783281361019485	0.937567036839615	0.977369742581901	0.350748820736247	0.164326333642218
REL	-0.00531538269767694	0.0926513737331943	0.954250688970513	28.9082719227847	-0.0303645911375918	0.167810092978164	-0.180946155256245	0.856409840105071	0.948382415385893	0.242486536861989	0.115826988472591
PUS10	-0.0507226150096478	0.0971142911544744	0.601462754201508	53.518600790154	-0.0856456925445576	0.169261677114656	-0.505995769417682	0.612859619575015	0.840729390449005	0.0659600867084551	-0.0445931562113565
PEX13	-0.107850830154553	0.069099896376586	0.11857193153767	36.8359617474494	-0.175448055336994	0.134007193611472	-1.3092435608022	0.190451860877624	0.50050205752824	-0.15613319027991	-0.305190497173664
SANBR	-0.223938544483786	0.122673191472259	0.0679272907169538	65.5469333244457	-0.30262381744166	0.195684073614646	-1.54649181127334	0.121985836217681	0.404582801623301	-0.607439096268248	-0.67424164915652
C2orf74-DT	0.0778471551660835	0.13978762130655	0.577598546329659	8.029517033736	0.159621411930219	0.264170791987422	0.604235656521101	0.545686977950372	0.806481047949878	0.5657915886649	0.6671470838465
C2orf74	-0.122354700143644	0.091719304736356	0.182199755904932	28.0178229006211	-0.178532680647365	0.165616775592159	-1.07798669554474	0.281039693542496	0.600269292309572	-0.212518848517609	-0.314141766703239
USP34	-0.0465886352139316	0.0360896055535238	0.196732941463798	655.468369861146	-0.0367364343870265	0.0617558150843495	-0.594865994997392	0.551933049288239	0.809422498768442	0.0820314643544303	0.0973365461702068
USP34-DT	-0.163596715679657	0.12458228402145	0.189128380692904	14.6257472092992	-0.216969324071191	0.227708744215507	-0.952837032318127	0.340672647910455	0.658964751454649	-0.372852483250724	-0.425681004205452
XPO1	-0.244434457324898	0.0759406425401111	0.0012874764318088	533.094277735583	-0.327912534694571	0.134731729182785	-2.43381820068312	0.0149404969809622	0.14218122880161	-0.687119591032602	-0.747626939560165
ENSG00000289410	-0.175381377835683	0.130395542586359	0.17862678724871	31.9840606458449	-0.270615335755359	0.22517390194465	-1.20180595272483	0.229438718602382	0.546253870993487	-0.418666871636461	-0.581356284492226
FAM161A	-0.0400706457472878	0.107456120983567	0.70922108337121	33.5174330071655	-0.0596570079373526	0.195289956643382	-0.30547913964819	0.76000125531411	0.908585533882946	0.107370985926227	0.0308233684005783
CCT4	-0.426330052662097	0.124369101031949	0.000608175600193507	70.5269859939903	-0.605287115623844	0.206105933832702	-2.93677675537066	0.00331642751932329	0.0627613801303035	-1.39426209033385	-1.55253981705063
COMMD1	0.0634475326757296	0.03904239868761	0.104142723118008	281.94325442806	0.125316810333554	0.0779173845952355	1.60832927060564	0.107763083265386	0.382139818925051	0.509811205973682	0.567598612282063
ENSG00000229839	-0.122966304668289	0.13785428504134	0.372391834336554	9.19918679010613	-0.148497399176015	0.27710375152878	-0.535890973531596	0.592033903208114	0.830945491649596	-0.214896539694459	-0.226982428762662
B3GNT2	-0.145694531083494	0.222216189528704	0.512053730204726	7.73228206798229	-0.0919007389952499	0.351368344111424	-0.261550992101061	0.793667631550944	0.923075203005573	-0.303255440316203	-0.0627446660598641
ENSG00000226622	0.400725945609368	0.168139797424234	0.0171586579740214	7.98621987306145	0.560438262131985	0.310483097367835	1.80505240666297	0.0710664816359074	0.309713516879746	1.82102437438555	1.83027689610869
EHBP1	0.0332411004368923	0.0701650332380996	0.635673965756294	740.018274495544	0.102195703302147	0.109640335686052	0.932099511212527	0.351285100629029	0.668313228874903	0.392379819310649	0.500503506706542
ENSG00000226605	-0.138093729545512	0.135655599743156	0.308690816550928	9.30785636610526	-0.199135267675349	0.279021083996118	-0.713692545464124	0.475417316978518	0.762806740086722	-0.273706347682612	-0.373928382884448
EHBP1-AS1	-0.0219291546080911	0.0893581090517002	0.806140883731332	49.6589846246821	-0.0444671788257947	0.160225092984608	-0.277529430612136	0.781373610633532	0.917237617791738	0.17789836379616	0.074902710558792
OTX1	-0.138647170005969	0.104571894317165	0.184887727591998	17.0812018411517	-0.254067579350611	0.199856626319861	-1.2712492151448	0.203640003033532	0.517724852480421	-0.275857918586221	-0.533336375172729
ENSG00000286480	-0.0414583690697145	0.132184494972695	0.753794337449593	11.3485501343508	-0.0260664994348208	0.261380864084086	-0.099726120066828	0.920561763095151	0.972080616069492	0.101976033196666	0.128299614293619
WDPCP	-0.0384498059520208	0.0478469212502565	0.421627781212888	334.414006835804	-0.00785283109308773	0.0857930630855427	-0.0915322382796592	0.927069691301945	0.973907707064587	0.113672208897939	0.18115383094709
MDH1	-1.11151504249414	0.192108653756456	7.21394493314598e-09	40.6247105641467	-1.16977238537478	0.27728382156616	-4.21868242715225	2.45734102747876e-05	0.00346798787984396	-4.05800678022212	-3.19061876882043
UGP2	0.0776280019939639	0.0614275812375623	0.206326224268689	322.1596410818	0.108584913230697	0.116614457543134	0.931144521171684	0.351778811351586	0.668677133026242	0.564939602548495	0.519044345348823
VPS54	-0.0241811781884589	0.0312898686790373	0.439633798186385	195.460106805389	-0.0128597671736279	0.0575527848692009	-0.223443004588815	0.823190737427123	0.935210815547676	0.169143332756763	0.166624210696754
PELI1	-0.340987823605824	0.216233947154814	0.114809477347518	7.32402681774908	-0.569388081804133	0.394073551660671	-1.44487768693094	0.148492244789319	0.446688915958075	-1.06248320894358	-1.44836446502615
AFTPH	0.0967161771713173	0.0556733041772431	0.0823502485732875	114.186372287801	0.157409128688349	0.10354122413884	1.52025562762593	0.128446741413081	0.414174572621259	0.639147336259644	0.660727262448045
SERTAD2	0.02773658350968	0.102986085349661	0.787680670839244	61.0932895959135	0.101584017751565	0.173927644119826	0.584059068158132	0.5591805721515	0.813209437139765	0.370980302460672	0.498728457331114
LINC02245	-0.446026422435703	0.0769306870419172	6.72025675269803e-09	87.8136441542168	-0.680081641925707	0.151687843625546	-4.48342876838928	7.34531293170625e-06	0.00177168947912755	-1.47083425868707	-1.76958593996671
SLC1A4	-0.108918115652756	0.0663665976724662	0.100764487286298	262.677856938863	-0.17824158850084	0.107761145440528	-1.6540431875718	0.0981187380487783	0.363892417935447	-0.160282399793576	-0.313297046842863
CEP68	-0.00727427729761228	0.0748289988958077	0.922558031588378	73.0705764950909	0.0122064567411483	0.126027255688248	0.0968556894656447	0.922840997980754	0.972700514795224	0.234871082399235	0.239363848018487
RAB1A	0.0994585170449312	0.0519784423672596	0.0556895667773655	213.276772804043	0.183852176302365	0.0948315985103775	1.93872273788832	0.0525351084100758	0.263988919760631	0.649808534891562	0.737462302383236
ACTR2	-0.264339032030238	0.0545278641139385	1.24851403374399e-06	95.5238374245601	-0.363595944566322	0.107916508203568	-3.36923377728691	0.000753774678459641	0.0265946140543766	-0.764501182810948	-0.851176572775714
SPRED2	0.113798241026279	0.0808854563977132	0.159455238128613	417.17401715434	0.186517555817526	0.139768383409023	1.33447601859781	0.18204790113422	0.490564179656014	0.70555605443244	0.745196963172861
LINC02934	-0.213160522323224	0.112184085079953	0.0574205330716511	664.445852589427	-0.276810920810624	0.188366085114774	-1.46953694260811	0.141687209341237	0.435492059644757	-0.565538150211721	-0.599335243407144
ENSG00000234255	-0.254422191327138	0.171132506888034	0.137094845008841	7.32960301719294	-0.273036254613128	0.329831879212634	-0.827804320385626	0.407781327551743	0.715653759006278	-0.725948190326648	-0.588381545269366
MEIS1	-0.119164071368223	0.0653473377282241	0.0682202851048048	157.985956787622	-0.150301031871185	0.115181051783978	-1.30491109035081	0.191923124378881	0.502278983627982	-0.200114869177641	-0.232216387756818
ETAA1	-0.0618658991603547	0.0963062986642026	0.520622040279062	24.482919521222	-0.111791709435242	0.176360844209303	-0.633880552888311	0.526158777929016	0.794778892294711	0.0226391377313942	-0.120466243139109
C1D	-0.081262386953449	0.0785990571910107	0.301189923987596	60.8511298357015	-0.105175622162616	0.135469363693804	-0.776379391582148	0.43752500910694	0.737510390192206	-0.0527672008896591	-0.101267029474697
DNAAF10	-0.0769745868115202	0.083598751052881	0.357174488637627	46.2096337525696	-0.0960208660462564	0.140824792470438	-0.681846316701748	0.495336133593034	0.774587150956144	-0.0360978268828455	-0.0747008565267098
PNO1	0.0654971380807046	0.17207727387586	0.703480554476898	12.5003996462993	0.140273198811848	0.290616729955096	0.482674204040221	0.629327082147317	0.849187725870269	0.51777931034679	0.611000533419162
PPP3R1	-0.204689774324652	0.0449789877107884	5.34457343294175e-06	282.656983041879	-0.267302138747518	0.0843399121352504	-3.16934333911639	0.00152783797247292	0.040055925973964	-0.532607028929993	-0.571741723098966
ENSG00000289156	-0.172298253317544	0.0890911338944626	0.0531186478186347	75.4638740247089	-0.22422308766992	0.143641124139745	-1.56099507722996	0.118524912381274	0.397839324830387	-0.406680828910289	-0.446730689837522
ENSG00000273064	-0.149574444751088	0.145211614734373	0.302989052985228	27.8180788335277	-0.224565700155831	0.238547077916728	-0.941389440260604	0.346505323040884	0.663405919391018	-0.318339103243222	-0.447724916492955
CNRIP1	-0.135276633815458	0.168179519556698	0.421189934717563	26.6717939550947	-0.158143950526108	0.276571159945333	-0.571802029385012	0.567456102291426	0.818244016425523	-0.262754526053131	-0.25497574155668
APLF	0.158167666533751	0.0874627922784475	0.070544351558081	78.8169350639442	0.287813629930757	0.143064711345533	2.01177234570182	0.0442439403518574	0.241937391882828	0.878047897281908	1.03914788765847
ANTXR1	-0.0148783799385611	0.0888367793227329	0.8669924171597	297.466091347435	0.020298749004181	0.138904729010534	0.146134326374458	0.883815348753189	0.956381198861548	0.205309156303688	0.262846858715102
GFPT1	-0.416723676105886	0.107550497101767	0.000106765245082358	45.2663181478106	-0.568592071790489	0.183721507694625	-3.09485851126141	0.00196906804139897	0.0471361455933414	-1.35691606711325	-1.44605452476974
NFU1	-0.139529120667456	0.0658219162566681	0.0340231427164238	41.916435588368	-0.131876646193203	0.125368896570298	-1.05190880514175	0.292841391735695	0.613330265671887	-0.279286615107805	-0.178750690783524
AAK1	-0.11357343935129	0.0605315120869986	0.0606182615279423	264.44539220501	-0.143089636507587	0.100896574830347	-1.41818130841592	0.156137837558582	0.457252778769251	-0.178380568851131	-0.211289650442288
ANXA4	-0.141502482165219	0.0482569259259724	0.00336490785200516	163.543796220799	-0.210411788841277	0.0842570711727791	-2.4972597066637	0.0125157257126198	0.131410016868878	-0.286958311494769	-0.406651702625358
GMCL1	-0.271670006361063	0.131548022974144	0.0389062164194781	45.2387360018945	-0.312453926576123	0.216968494260433	-1.44008892922986	0.149842240828052	0.448662084049009	-0.793001287505638	-0.702767628007781
SNRNP27	-0.101918528757505	0.265048458746954	0.700587216974795	10.3650969881453	-0.15648933019266	0.432663156924851	-0.361688596979012	0.717584749264092	0.889837285823279	-0.133070606335861	-0.250174201309956
MXD1	-0.145986089745639	0.0902694787487442	0.105829645324413	62.330234214097	-0.17156862454279	0.158410390959829	-1.08306420748812	0.278779924604297	0.597655862928347	-0.304388912078729	-0.293932782810918
PCBP1-AS1	0.120863041063376	0.0508049216285696	0.0173614071234166	291.838164241296	0.224122361536642	0.0965379735174785	2.3215979512566	0.0202545943199198	0.165968258698587	0.733021372358557	0.854322292096069
PCBP1	-0.624917925490773	0.307223271364461	0.0419431318732153	20.9244721666058	-0.905501743454609	0.458722525817494	-1.97396398147421	0.0483858386528527	0.252912784884962	-2.16629796323478	-2.4237321921501
LINC01816	0.0704914972700389	0.122587352691292	0.56527050113686	11.2967803925052	0.137013011264689	0.219753023173894	0.623486354298155	0.532964966655898	0.799357065874183	0.537195523438739	0.601539800099799
C2orf42	-0.0621640605836861	0.0913474409855078	0.496173183448764	31.3954891870171	-0.0604717281384564	0.161970627843669	-0.373349964394919	0.708887994122596	0.885688927034961	0.0214799968863455	0.0284591330794358
TIA1	-0.138498443161169	0.0970914148065113	0.153731375596845	97.2782518253683	-0.166058680199487	0.1496625765143	-1.10955379806401	0.26719134980034	0.585974615052292	-0.275279723866606	-0.277943483642547
PCYOX1	-0.238075175092207	0.0982060908756687	0.0153404458675589	60.1126717946377	-0.444632865378222	0.16435378824587	-2.70533992628791	0.00682345254752785	0.0931443316836221	-0.66239706422567	-1.08633749089281
FAM136A	-0.436852010905851	0.126701687122808	0.000565008338054341	13.9215165861992	-0.604463840892633	0.226513195216395	-2.66855906701228	0.00761773827172169	0.0987289208531248	-1.4351675550112	-1.55015075735149
TEX261	0.0995133350001274	0.0923086887398507	0.281011669992101	32.2589482454917	0.122022127729609	0.166768664262965	0.731684985718908	0.464360862629761	0.756373043808949	0.650021646736146	0.558037777809505
NAGK	-0.0950055961020466	0.0911337392699266	0.297186673335879	36.3900962959551	-0.109410378316492	0.162764126211378	-0.672202043922155	0.501455079979894	0.778593526569906	-0.106195692369857	-0.11355586196204
MCEE	0.0381767032943945	0.0953964145482306	0.689016485594582	35.5666412248982	0.0778609016244358	0.154909674444158	0.502621297887391	0.615230552396927	0.841276857684638	0.411567609612785	0.429886382469909
MPHOSPH10	-0.209840641701977	0.0875525285908021	0.0165416595442104	30.4433194255844	-0.277916483885931	0.15226256979069	-1.82524493227701	0.0679640760602038	0.302148603557193	-0.552631687713065	-0.602543475225689
PAIP2B	-0.333654444352574	0.142284970598801	0.0190284467468806	16.6858418849621	-0.369867210570411	0.248594908510047	-1.48783099697097	0.136795468893433	0.427983867234896	-1.03397375480395	-0.869375150121727
ZNF638	-0.0517250903143391	0.0441901240127471	0.241794806988788	656.088269930332	-0.0378938364284941	0.0763201767255643	-0.496511382104821	0.61953365890502	0.843469454303183	0.0620628351497625	0.0939778829340517
ENSG00000289463	0.0183038347737593	0.100441385293002	0.855399096519211	14.7407871082993	0.0520126656549964	0.190745410969239	0.272681085173705	0.785098375737914	0.919175704439327	0.334309279701521	0.354877425547792
EXOC6B	-0.0101120234390922	0.0328962956128636	0.75854581861606	630.850076152621	0.0464173486376742	0.068438535060851	0.678234105922971	0.497623271010556	0.776294521823453	0.223838979641889	0.338640383545618
SFXN5	-0.0277351697349976	0.0697748063599645	0.691002123371602	1793.16385361425	-0.00785610611993873	0.115298285210664	-0.0681372329656477	0.945676391593972	0.979720712140716	0.155326733954269	0.181144327151617
RAB11FIP5	0.160528460365807	0.113690162431554	0.15795526790041	16.5567515116636	0.17953001782147	0.221931533389526	0.808943258668728	0.418547784819272	0.722955114369193	0.88722578665103	0.724919837215119
SMYD5	-0.203467517829636	0.108933809402681	0.0617887392087898	13.8646290630217	-0.307192796480347	0.213252183106444	-1.44051419312793	0.149721977435576	0.448557306382193	-0.527855349753429	-0.687500362528534
PRADC1	-0.0331928119612036	0.113285659612463	0.769521384571688	14.203849273947	-0.15144296482009	0.211765401606592	-0.71514498436073	0.47451945986563	0.762193315828715	0.134109448527556	-0.235530161256628
CCT7	-0.356741954581051	0.213194300919714	0.0942646246383865	18.704268594858	-0.533499531302423	0.333455178265436	-1.59991376975333	0.109617714180654	0.384806034858268	-1.12372941741548	-1.34421953452634
ALMS1	-0.00965141328107749	0.0602139668665479	0.872656344110382	162.555129637161	0.0307154485029878	0.0977094408490192	0.314354971598388	0.753251451355621	0.907879868604474	0.225629660816649	0.293075063258749
ALMS1P1	-0.107019836303697	0.140419586085744	0.445974526554254	15.2760665694533	-0.131046047289285	0.24702191188888	-0.530503736641121	0.595762718955896	0.832286039350139	-0.152902594907278	-0.176340377078666
TPRKB	-0.153376557779054	0.149880514745009	0.306153954846159	12.4669557787771	-0.233134671870139	0.26849717497209	-0.868294692092656	0.385233027189743	0.696711857204785	-0.333120306186797	-0.472591202569315
STAMBP	-0.0292865625845042	0.0608107244435186	0.630088751063186	70.1491228318471	-0.0101447114613835	0.10909506739466	-0.0929896438368222	0.925911788594006	0.973806226829699	0.149295494907692	0.174503026767671
DGUOK	0.188112252582421	0.0799932401337997	0.0186927706775921	50.5606025577753	0.299251091513826	0.142880803361912	2.09441075688686	0.0362234053538747	0.220734816455903	0.994461323235095	1.07233824015282
DGUOK-AS1	0.0713603715562011	0.185729568743445	0.700817963153521	7.87250102263971	0.19811409466702	0.328343164999652	0.603375114165175	0.546259173608734	0.806481047949878	0.540573383871018	0.778848941746401
TET3	0.0335424709142846	0.102078934373119	0.742462986980772	119.459573850131	0.0783203450339861	0.167872738115471	0.466545943750042	0.640824769553915	0.855323308722941	0.393551435765702	0.431219640606204
ENSG00000217702	-0.176069292929086	0.20035779987695	0.379523643003362	8.41941024569389	-0.265084136038815	0.350622927099828	-0.756037656269241	0.449626618836361	0.745593340685396	-0.421341229954782	-0.565305304388345
BOLA3	-0.529300175241726	0.182070404950784	0.00364775415871667	16.5289077072581	-0.812878108076313	0.294920860966052	-2.75625842612023	0.00584667831358814	0.0860843890211546	-1.79457167286844	-2.15494780453174
BOLA3-DT	-0.483747030799659	0.210707853807278	0.0216862498238998	7.15152272147431	-0.735191151808804	0.374194905005701	-1.9647278516462	0.0494457445804634	0.255530676900829	-1.61747797056038	-1.92950814346669
MOB1A	-0.0944868474816069	0.107708165672842	0.380351573728539	35.8873769830598	-0.130436989229487	0.192168305957053	-0.67876431849609	0.49728720551842	0.776294521823453	-0.104178990451997	-0.174572952414777
MTHFD2	-0.042742458430065	0.311182927105849	0.890750382843081	10.8099827711309	-0.137010365813797	0.509945488898076	-0.268676493461797	0.788178642349222	0.921046163286888	0.0969839708109823	-0.193648223997266
SLC4A5	-0.397927699249233	0.100268817413962	7.22934849507492e-05	62.7710586582477	-0.527820712503074	0.166536569603813	-3.1693982514396	0.00152754931346208	0.040055925973964	-1.28384429191945	-1.32774017882901
DCTN1	-0.905412145210363	0.430488559065244	0.0354465431857949	7.96606077288232	-0.769015331687128	0.58310617190677	-1.31882557369	0.187227432494919	0.496364747297386	-3.25675528411912	-2.02766247997223
RTKN	-0.0911803659890225	0.0975963646842581	0.350169864607164	16.0895068839415	-0.0742621032670582	0.179313763904741	-0.414146140541164	0.67876708325543	0.871451971170267	-0.0913246187877192	-0.0115591356791793
INO80B	0.446030827804943	0.166199204705204	0.00728097605825339	7.3376024201078	0.620227731131331	0.337631642469473	1.83699527270288	0.0662105932602224	0.297947669671001	1.99715292531026	2.00377986590015
WBP1	-0.00492876618366451	0.0882658341618751	0.955469251158937	32.6311544193648	-0.038426830987945	0.170037753361662	-0.225989994740832	0.821209202088867	0.934792459222838	0.243989558237978	0.0924311868269426
MOGS	0.0798625978478194	0.0750618130646237	0.28734783902361	26.5355182511945	0.0884160821687603	0.144895015979414	0.610207891355778	0.541724102960768	0.80422022715729	0.573626881061723	0.4605164449504
ENSG00000286883	-0.223247259174883	0.172232656369937	0.194908009449837	8.88831243176928	-0.391675493555955	0.297796855129171	-1.31524388793852	0.188427949580706	0.497716862926495	-0.604751635804123	-0.932660573581262
CCDC142	0.031616493132345	0.0889941943951185	0.722391320359818	33.6359894189979	0.0707703565814898	0.154247600443306	0.458810097389498	0.646370543075114	0.857783414216542	0.386063949662508	0.409310340518363
TTC31	0.0299144757955176	0.110367041029439	0.78635613536701	14.7267905133708	0.0541551377563836	0.214232989024596	0.252786174542736	0.800433451922898	0.925096740137884	0.379447138567182	0.361094662103114
AUP1	-0.00749662663585381	0.068840196948173	0.913282622529821	43.1601497402401	-0.00700198677854479	0.132093274176775	-0.0530078978069265	0.957725615022474	0.985051326107632	0.234006670776345	0.183622894778464
HTRA2	-0.173920275321912	0.163033747693661	0.28607359121534	9.04497092367086	-0.293120220329247	0.286945726646846	-1.02151798444449	0.307009092851177	0.627547399963592	-0.41298664787179	-0.646663175048927
LOXL3	0.0958147685146492	0.0781241760790461	0.220032399774008	37.6992567800415	0.170696663256897	0.139317829859886	1.22523199958375	0.220487821000663	0.537978928341878	0.635642994281564	0.699286338944859
SEMA4F	-0.65789262982275	0.347643996526472	0.0584334434295417	8.81061002173995	-0.731595501552736	0.459222704657979	-1.59311700865839	0.111133944382383	0.387100719430319	-2.29449136336527	-1.91907393141897
HK2	-0.230767584485274	0.392230643514359	0.556299640415858	7.27201716714211	-0.248882288798044	0.591533393349534	-0.420740894083355	0.673944296041852	0.868995513526858	-0.633987866762271	-0.518289188349381
MRPL19	-0.0585745421214141	0.111830980092918	0.600433360903535	54.8045602089241	-0.0822931225274139	0.192830296518525	-0.42676448676989	0.669550875419259	0.866913945342584	0.0354347111387359	-0.0348643383418653
GCFC2	-0.101886998394768	0.0615545654997449	0.0978777368973526	100.209337188841	-0.1146015171456	0.102432260983801	-1.11880296348944	0.263224207155047	0.582279861950785	-0.13294802799927	-0.12862001989025
LRRTM4	0.33955322804205	0.480245519656467	0.479541056594209	63.9907080890384	0.557471580398576	0.750261591966807	0.74303627743647	0.457459717268404	0.751257812488567	1.5832075745372	1.82166788686698
CTNNA2	0.0404043865494451	0.0730368639259461	0.580122778841945	12635.0382300978	0.120915782189928	0.118940678162317	1.01660579087094	0.309340998291633	0.629917016447148	0.420228014509934	0.554827275358777
CTNNA2-AS1	-0.382009766126605	0.163652171342457	0.0195811370304294	7.53815087651846	-0.489442367523397	0.282120560182049	-1.73486954374245	0.0827639147913706	0.335046107300068	-1.221961281552	-1.21637011749382
ENSG00000224731	0.0788651656328472	0.119965842973442	0.51092578535141	44.5365104578804	0.0853131309161184	0.227786660118897	0.374530847730889	0.708009410658217	0.885472118639217	0.569749235162318	0.451511995396627
ENSG00000237031	-0.24650604622116	0.152051539302612	0.104974624891094	25.6316078618913	-0.37566218603938	0.263807371340193	-1.42400185457648	0.154445935212638	0.454843763964891	-0.695173159052829	-0.886191580683198
SUCLG1	-0.0898830926057299	0.0586608401037937	0.125460668763126	61.1400377156576	-0.111626417163667	0.108891618880563	-1.02511486477305	0.305308992439998	0.626037190861657	-0.0862813018187848	-0.119986581745858
DNAH6	-0.548692735830138	0.538234532543993	0.307998599687567	11.4584111272437	-0.4465767512023	0.63926586573616	-0.69857750137814	0.484816108165525	0.768774861453963	-1.86996274397667	-1.09197845022993
KCMF1	0.084320291224129	0.0441882709656155	0.0563646916551807	109.556978746273	0.17349165941492	0.0863493234299081	2.0091837726528	0.0445176479947507	0.24263398451042	0.590956736847393	0.70739713407465
TCF7L1	0.0847023773829799	0.0662698048141368	0.20119852960917	285.268435903685	0.151543161066969	0.112277594692682	1.3497186280287	0.177106254763469	0.484074873484105	0.592442145885568	0.643704819866708
TGOLN2	-0.0690967993539349	0.105088313452894	0.510851927633771	57.8082169874087	-0.137673166945339	0.179514076083285	-0.766921290793183	0.443128314181654	0.740526985424214	-0.00547191589586488	-0.195571605599885
RETSAT	-0.065537270452169	0.0916700801590645	0.474655129354171	17.7524216020206	-0.0864982829543725	0.173798565941042	-0.497692731157029	0.618700632196056	0.843376945273562	0.00836621008659006	-0.0470672870339639
ELMOD3	-0.00114509548842638	0.0509962849996621	0.982085415855989	113.773298504681	0.0445971178429732	0.0881844572072535	0.505725376731184	0.613049451007747	0.840729390449005	0.258699064243351	0.333358258551499
CAPG	0.133017459726455	0.13878842820677	0.337851543021491	11.888917464493	0.237355249039573	0.2379599353636	0.997458873389325	0.318541826838867	0.638648688956477	0.780273236676823	0.892722788355703
MAT2A	-0.0704409654049576	0.0587163593820079	0.230262826976721	198.094998364483	-0.0801089159811051	0.0984842710439984	-0.813418377695216	0.415978226172041	0.721465182688222	-0.0106975341360095	-0.0285259926638551
GGCX	-0.0142876220239378	0.0724737072532565	0.843716304456055	31.4121639111563	-0.0966557702336735	0.142549701184794	-0.67804961659214	0.497740234530278	0.776294521823453	0.207605803605424	-0.0765432840293041
VAMP8	0.0381183622517524	0.120685387732896	0.752117103518084	20.4162766683402	0.0383401027486636	0.206543658856693	0.18562711128917	0.852737191326785	0.946771477982522	0.411340801313061	0.315201035899052
VAMP5	0.0693831619661195	0.106350396080892	0.514142172464815	17.3280810903689	0.0806973152104502	0.218191265692085	0.36984667995066	0.711496731892205	0.886597374157618	0.53288672753071	0.438117366771438
RNF181	-0.110562756795987	0.214893630101573	0.606902512071505	8.17798739941039	-0.176087503055573	0.3674481439146	-0.479217288131135	0.631784056598446	0.850111298796529	-0.166676153563821	-0.307046109542477
TMEM150A	-0.0278556078063125	0.0977164687551185	0.775593852843998	18.7098732302993	-0.0683472253489821	0.182316240475525	-0.374882814447664	0.70774762065844	0.885472118639217	0.154858515476506	0.00560523961827245
USP39	-0.0572567072715987	0.0863807690330199	0.507432451575807	32.592695920726	-0.0346611750632502	0.150618567978359	-0.230125511937083	0.817994241173256	0.933652767843631	0.0405579634507952	0.103358738067689
C2orf68	-0.00898522944117231	0.0732037826568803	0.902310855112165	33.9701067150288	-0.0433391999182526	0.143270614056723	-0.302498877411763	0.762271789091931	0.90978835394454	0.22821953609467	0.0781759908470452
ATOH8	-0.349653149632132	0.136680769077638	0.0105223516437063	43.9654984462761	-0.467529057539139	0.218189981524054	-2.14276134162281	0.0321322669596986	0.207732287274543	-1.09617077731018	-1.15277991634534
ST3GAL5	-0.376368607642791	0.148173533069167	0.0110835713371794	170.584620250477	-0.506691890715021	0.226400590836008	-2.23803254595762	0.025218932820057	0.18442908643378	-1.20003055309316	-1.26642648279231
POLR1A	-0.014483376441225	0.0840132824050754	0.863127876506407	60.6168841891752	0.00609268282060064	0.137053250311542	0.0444548582886659	0.964541834244572	0.988320178932644	0.206844783155021	0.221622296711847
PTCD3	-0.0460030790176816	0.0358627254271792	0.199578034975774	160.436842795925	-0.0506288452724623	0.0639429137698171	-0.791781954990618	0.428487825851773	0.730153182796787	0.0843078893076016	0.0570221800029359
IMMT	0.0625512355936343	0.0567278994630619	0.270177524173001	72.0158986102072	0.112186209414083	0.106424742156094	1.05413653950449	0.291820409251161	0.612545814735112	0.506326735898558	0.52949494130449
MRPL35	-0.273206578235833	0.11495945972912	0.017475527042527	17.693354717063	-0.486226489117912	0.221190560377861	-2.19822441015244	0.0279331179862665	0.193319545270462	-0.798974908108527	-1.20703796480577
KDM3A	-0.338704441886013	0.0914358955191374	0.000211989411661691	152.143650446248	-0.472485027199032	0.153670125443049	-3.0746706676838	0.00210735111761434	0.0492185209969575	-1.05360626910778	-1.16716163721657
CHMP3	-0.167104003589588	0.0842470089292682	0.0473115257693031	47.5494857752212	-0.205135189343098	0.148765817759213	-1.37891346569359	0.167921435887174	0.472545361352846	-0.386487515664785	-0.39133954651064
CHMP3-AS1	-0.122221974194057	0.19063375451782	0.521434969355876	7.21402336700958	-0.0138954144682748	0.334058848000002	-0.04159570851503	0.966820994391635	0.988557980979266	-0.212002859334148	0.163618867376516
RNF103	-0.413028816922721	0.0942897722131549	1.1845070061265e-05	49.7325419067833	-0.623702912516691	0.167356982862928	-3.72678152920293	0.000193940424090962	0.0119111743795866	-1.34255182727278	-1.60598059024132
RMND5A	-0.414474719656926	0.102534863158641	5.29337645029963e-05	52.7062922155743	-0.63197848542266	0.193155986220254	-3.2718555494419	0.00106844150217075	0.0318515617253869	-1.34817295994131	-1.62999546275887
PLGLB1	-0.147481439904147	0.162918509220115	0.365334715961054	18.2233549116775	-0.237441317739662	0.276562763440042	-0.858544059895247	0.390592112199524	0.700417150036518	-0.310202277962919	-0.485088651713922
KRCC1	-0.0605920981838355	0.0520370982925586	0.244261161928944	114.543711642755	-0.0502663809687778	0.0894465053686097	-0.561971434899884	0.57413548143127	0.821262193963021	0.0275912027029419	0.0580740146183818
THNSL2	-0.240299432195819	0.202516155152631	0.235397590834462	26.1610427413361	-0.34958014282942	0.312713405370915	-1.11789305103431	0.263612673258058	0.582298873399633	-0.671044149518861	-0.810504138882924
EIF2AK3	-0.170170764510673	0.103413355575176	0.0998585977278655	60.9316613978006	-0.249239030536936	0.169059396926851	-1.47426901472254	0.140409174353974	0.433507277043008	-0.39840994280479	-0.519324416662699
RPIA	-0.11617142552242	0.108282063644075	0.283334222493766	20.1234680512876	-0.159883038504307	0.20080723944186	-0.796201565982876	0.425914887508294	0.727835488559194	-0.188480573916111	-0.260022398334138
ENSG00000290846	-0.154402486186556	0.214318321363179	0.471257016397234	18.4494346562599	-0.193965789219854	0.331532132622546	-0.585058792598804	0.558508185378455	0.813032984443168	-0.337108734696242	-0.358927081161712
LSP1P5.1	-0.0616369292708745	0.253034472118084	0.807547571251475	22.2362570797537	-0.0478510158265714	0.366892776570453	-0.130422343753565	0.896232289810752	0.960047565754583	0.023529287597924	0.0650831590767172
ENSG00000291142	-0.0418157584565807	0.113404802610035	0.712328948491126	22.3576648140245	-0.0413810976839032	0.221405899135652	-0.186901513669921	0.851737852375468	0.946771477982522	0.100586636032959	0.0838582047636571
AQP7B	-0.172279014515051	0.239539022031371	0.47201114156402	11.9028921454425	-0.0271985922272858	0.368000632052818	-0.0739090910674904	0.941082722010358	0.978247252877431	-0.406606035593533	0.125014395928921
MAL	-0.241315634340122	0.111567457204959	0.0305444720094495	100.904217729962	-0.341978263250582	0.179509567744632	-1.9050698386009	0.0567709934432268	0.273763721925789	-0.674994765930355	-0.788444256013922
MRPS5	0.0135546100818288	0.0628421195620206	0.829226998601276	122.620835093414	0.0308015581022762	0.103819809376981	0.296682861268146	0.766708642955083	0.910578053486314	0.315846058466454	0.293324944574875
ZNF514	-0.182738470418136	0.111271915826418	0.100534170879323	66.0616744691793	-0.254225758754501	0.178204275457452	-1.42659741525225	0.153695969683336	0.454003726078632	-0.447268514390382	-0.533795395745985
ZNF2	-0.162219018218111	0.13924408359033	0.244019978792652	9.68096108877176	-0.269157045718377	0.256781397588946	-1.04819526743616	0.294548650544661	0.614480641315532	-0.367496507343597	-0.577124474836308
ZNF892	0.00989088994182461	0.0970908217260432	0.918857835640002	44.24928539841	0.0743830066395599	0.174023042640544	0.4274319395346	0.669064747978344	0.866863262689785	0.301602875657436	0.41979388426583
KCNIP3	-0.227724189866889	0.262022534433753	0.384791590973077	20.5391471312929	-0.223913338497921	0.364183104488143	-0.614837250104256	0.538662206449669	0.802728918306146	-0.622156279126433	-0.4458318291831
FAHD2A	-0.112672177169191	0.085193335645258	0.185986121494759	28.3909552388571	-0.178600700516426	0.154542886428511	-1.15567079562115	0.247815838076275	0.565179033686426	-0.17487679631176	-0.314339153458539
ENSG00000291126	-0.342281204781716	0.122711179541544	0.00528182399855526	13.5208171994217	-0.433713342069237	0.244758615657085	-1.77200439259259	0.0763938280675864	0.32259006556024	-1.06751139445613	-1.05465014269381
LINC00342	-0.281934187792242	0.109027816168132	0.00971272806362926	235.895741155201	-0.373891447143896	0.170968259101348	-2.18690562276976	0.02874941438261	0.195885840369648	-0.832904611701424	-0.881053076156672
ANKRD36C	-0.156998956903848	0.0705035977769738	0.025959177862429	305.899690993817	-0.180157393979553	0.112393576503053	-1.60291539414318	0.108953334504534	0.383693903779439	-0.3472028482397	-0.318856519868174
ENSG00000291176	-0.0755565237638567	0.097680489750722	0.439222501625528	67.2281579398233	-0.0668904804064989	0.163426268878935	-0.409300664240525	0.682319028121432	0.872919182904329	-0.030584924572965	0.00983256556679869
STARD7	-0.186595702276457	0.0972756146149477	0.0550835476016581	42.8424428554706	-0.221545449340702	0.167334450424562	-1.32396795028516	0.185513689073246	0.494639796678197	-0.462263998869382	-0.4389604552139
STARD7-AS1	0.129239353992164	0.103421676447516	0.211432885630361	18.2664249820494	0.263292835567509	0.19308347404238	1.36362180592276	0.172686625489918	0.478658749216309	0.765585365172191	0.967991031528579
TMEM127	-0.363075583696283	0.139682459961005	0.00934161107580014	19.3922235231024	-0.552788259605585	0.242575779466043	-2.27882709816446	0.0226773453924574	0.17472261815713	-1.14835221443203	-1.40019346605826
CIAO1	-0.1081832332557	0.0654365986815209	0.098279445655454	81.259955354991	-0.14763706432387	0.108443790585497	-1.36141556401492	0.173382400321708	0.479285460026627	-0.157425450047305	-0.224485824354554
SNRNP200	-0.145559143884069	0.0702036772151552	0.0381366060500091	71.1005966932138	-0.218366086250661	0.122400466853395	-1.78402984779632	0.0744188152256988	0.318259188518414	-0.302729105182045	-0.42973426626458
ARID5A	0.601920721184633	0.188603964970437	0.00141559058762818	41.3660556165886	0.889085653805451	0.29819212723044	2.98158661016015	0.0028675892134697	0.0577260068374643	2.60319491668428	2.78397826566238
KANSL3	-0.0183022247235901	0.0506301841406933	0.717734368140815	83.3040199599893	-0.0132245229659046	0.0911285182250241	-0.145119477672722	0.884616540118142	0.956782697711422	0.191998519759595	0.165565726414023
FER1L5	0.187853613386679	0.110411133257158	0.08886771221098	14.9239743718794	0.25999372293286	0.223958104931798	1.1609033886585	0.245681190637382	0.563852216127371	0.993455830128156	0.958417341556613
LMAN2L	-0.227714288314245	0.063131423650357	0.000309771965758841	45.9864687449993	-0.346477046913914	0.124958598758628	-2.7727347325907	0.00555874129612648	0.0830430878765923	-0.622117785568245	-0.801499269532204
CNNM4	-0.0243849509895944	0.0891652961924612	0.784484041979477	30.0030222134022	-0.00513977654335011	0.158297774453623	-0.0324690385641266	0.974098006651801	0.990854644399782	0.168351139808839	0.189026839847551
CNNM3	-0.233627568860246	0.0807990345323698	0.00383450474893852	26.1550703988461	-0.445374486066102	0.169323677088626	-2.63031428164053	0.00853059651225852	0.104978565242692	-0.64510642350979	-1.08848959884693
ANKRD23	-0.20756720892901	0.0946862020941146	0.0283680286684545	41.0678387239544	-0.327846785347993	0.178059898549107	-1.84121628743699	0.065589869459771	0.296559441370263	-0.543793425686493	-0.747436141630627
ANKRD39	-0.463772980882405	0.164670405540088	0.00485695196725256	10.0772888463837	-0.391842646640338	0.267559686135	-1.46450555500588	0.143055866388665	0.437605745201636	-1.53982628496859	-0.933145634864391
SEMA4C	0.46491672867568	0.133774026924695	0.000510113804732322	25.083898281516	0.649434243329253	0.236861949503285	2.74182596525596	0.00610987042699179	0.0876486980250911	2.07057429166347	2.08853419953783
FAHD2B	0.00723893197862175	0.101647219871786	0.943225663058974	18.6023682921908	-0.0302622479445343	0.205830153196288	-0.147025338487092	0.88311202043084	0.95627225622834	0.291293048315742	0.11612397802996
ANKRD36	-0.164998405683063	0.0952219878977699	0.0831354334548612	171.365798569639	-0.190658555142673	0.149219011032836	-1.27770954801944	0.201351857380549	0.51489347004693	-0.378301733247222	-0.349329823587929
APPAT	-0.551123152471652	0.414409658164377	0.183551421753193	12.2940462031798	-0.667873709087678	0.591347541950925	-1.12940980000405	0.258725000637582	0.575686994038605	-1.87941130096365	-1.7341597581012
ANKRD36B	-0.269623182553055	0.10138224287124	0.00782633579494861	69.2669374575845	-0.345779790207481	0.165030296606485	-2.09525037109999	0.0361487416772471	0.220381069434908	-0.785043996948157	-0.799475901348846
COX5B	-0.578579107471738	0.21339359870633	0.00670151814434927	41.7042995626211	-0.84106098363856	0.310456114219892	-2.70911392984468	0.00674631692132012	0.0924552068990007	-1.98614985394219	-2.23673164856231
ACTR1B	-0.158468303440833	0.098922012965555	0.109166253485532	44.4326424769373	-0.159654419899371	0.180436896977167	-0.88482135624165	0.376252989208783	0.688840898173265	-0.35291512170392	-0.259358970349749
C2orf92	0.047109479415932	0.0721442254960036	0.513762532269893	34.5182893248524	0.137680769614117	0.136749340873213	1.00681121192217	0.314025505661848	0.634702036410532	0.446294924590218	0.603477567045514
TMEM131	0.0269867540024287	0.0363143670361375	0.457395336212156	290.206589398517	0.0873026704123082	0.0696665509305833	1.25315046096222	0.21015095471605	0.524237187572289	0.368065243902907	0.457285437055895
VWA3B	-0.336774312494989	0.14881822242911	0.0236362380835312	32.102363977666	-0.455439402078112	0.250724113343221	-1.81649621173314	0.0692942885259826	0.305401339397238	-1.04610264309082	-1.11769696342153
INPP4A	-0.317340775747112	0.0821009916580202	0.00011097592498033	144.968454146583	-0.432504837875305	0.127356302125308	-3.39602226711763	0.000683727970984224	0.0248540943860667	-0.970552271897491	-1.05114318619859
COA5	-0.185017288856828	0.101330707099664	0.0678689677879643	19.2741457586394	-0.371115165233385	0.192664748114229	-1.92622246085909	0.0540766024209278	0.267596626264631	-0.456127713884481	-0.872996587873474
UNC50	-0.128227125484172	0.0755329173145784	0.0895771692655704	29.0762459822478	-0.243545035337256	0.169415960216837	-1.43755662114444	0.150559896505878	0.449407778271368	-0.235348656598243	-0.50280102059217
MGAT4A	-0.168725088666005	0.0945812883907308	0.0744372898247091	71.3106285707166	-0.245528059544512	0.163110768108488	-1.50528418443353	0.132251029543011	0.420729534272801	-0.392789692198486	-0.508555555544321
TSGA10	-0.269927789631177	0.0836022988976958	0.00124348825081853	102.793184155841	-0.392800477027808	0.151083355706069	-2.59989245798853	0.00932529793557258	0.110989646052616	-0.78622819610443	-0.935925161419213
LIPT1	-0.0764888286646823	0.115490701692776	0.507782655599992	17.3169149753211	-0.142599632018673	0.202516932676737	-0.70413683504823	0.481347562769242	0.766665478172262	-0.0342093796701786	-0.209867707155943
MITD1	-0.11066868161818	0.0744708202058271	0.137261210837574	53.7376659507238	-0.137879709669255	0.13202665520702	-1.04433236949809	0.296331641703452	0.616604191260804	-0.167087949920762	-0.196170971618483
MRPL30	0.0122911265955664	0.0764068642432254	0.872200385012438	26.33904048754	0.0282079138139421	0.157785764576449	0.178773502727967	0.858115551838047	0.948860208696033	0.310934104064012	0.28579845213164
LYG1	-0.0418904913468498	0.148467667782411	0.777826745376445	8.90477128463313	-0.0605512156212845	0.27855233700357	-0.217378235891478	0.82791359093118	0.936478727909955	0.100296102319337	0.0282284684730638
TXNDC9	-0.392245649457465	0.116837409827254	0.000787383368855161	15.5733014400289	-0.490161113596187	0.211225498386522	-2.32055844270865	0.0203106872722114	0.165968258698587	-1.26175459324667	-1.21845584563696
EIF5B	-0.0069104409466287	0.0653233865639541	0.915750430088718	83.5683727767929	0.00599474835458654	0.108216149603992	0.05539606035258	0.955822934403296	0.984315094534553	0.236285542964343	0.221338100832828
REV1	0.0176104417412963	0.0305899052631981	0.564821659847729	177.712794899717	0.0526424328580431	0.0672221618527586	0.783111274721416	0.433561770852724	0.733532770326774	0.331613625191224	0.3567049460432
AFF3	-1.03038258189492	0.540423991945094	0.0565699594680867	10.5515643005427	-0.846500232823444	0.671950795592959	-1.25976520658251	0.207754074695521	0.521957967439538	-3.74259391463717	-2.25251579755724
LONRF2	0.00526573527680911	0.136460801557215	0.969218952358787	90.1898196398575	0.0678345719525045	0.226195115976517	0.299894061194261	0.764257964445442	0.910484282829623	0.283621992594211	0.400790991537313
CHST10	0.160762262995728	0.0495389275675096	0.00117380347775207	63.2080956948134	0.197562860123951	0.100549526539257	1.96483133162061	0.0494337625587377	0.255530676900829	0.888134724417	0.777249315058376
PDCL3	-0.152873996627116	0.221287442120478	0.489666719805312	7.3027620608017	-0.227091322941226	0.376380506609053	-0.603355697103373	0.546272087917391	0.806481047949878	-0.331166535132724	-0.455054017439538
ENSG00000289077	0.232172892409591	0.144938722986471	0.109184511973573	11.2385121414115	0.437299241675382	0.272901750240489	1.60240541253408	0.109065988726481	0.383873410554164	1.16575272207539	1.47293995861782
NPAS2	-0.00496186759300877	0.0786893622977201	0.949721596083634	489.899646347443	0.0190678550306613	0.133993615680696	0.142304205568269	0.886839724771506	0.957169298291535	0.243860872255831	0.259274929352318
RPL31	-0.538412844739267	0.154505096228963	0.000492582627321138	49.5201155432974	-0.792833037941849	0.246648851869368	-3.21442014399384	0.00130708266077056	0.0360724742673693	-1.82999834646024	-2.09677904578184
TBC1D8	-0.162987822707667	0.0662320807614672	0.0138604763808759	66.6419190036029	-0.235191435543591	0.122644156408481	-1.91767339293573	0.0551524375199094	0.270181771100117	-0.370485333583234	-0.478559721967054
RNF149	-0.0398102831963461	0.0591924222168214	0.501229108864014	135.331341700031	-0.0428605625574837	0.0970576755854466	-0.441598897757968	0.658779481762595	0.862609671673329	0.108383178797946	0.0795649478813929
MAP4K4	0.147416489685046	0.0354740604397503	3.244156359128e-05	1298.46081056824	0.249409676692847	0.0698501173813343	3.57064076687573	0.000356109012760571	0.0169394947553176	0.836251315824676	0.927703513757399
ENSG00000288948	0.151638407862366	0.0845610748240971	0.0729343562451621	19.350416080439	0.24261535478884	0.161271589892872	1.50438992354451	0.132480997266111	0.420970644886729	0.852664565228659	0.907987081285363
IL1R1	0.169139507049691	0.143039879263924	0.237021643812259	51.8468985235778	0.2863903113763	0.243972497280005	1.17386309755895	0.240449865610361	0.557658726780952	0.920702337099395	1.03501756169488
TMEM182	-0.0586054158230682	0.225119353132055	0.794608909304228	9.12240038573514	0.0119163531015212	0.369506440093977	0.0322493786535643	0.974273178166045	0.990854644399782	0.0353146856564808	0.238521996704785
LINC01965	-0.402195786380473	0.214483772235514	0.0607678964521601	15.0423631174245	-0.570984543898879	0.322274770214292	-1.77173206428543	0.0764390444061682	0.32259006556024	-1.30043702906422	-1.45299723596782
LINC01102	-0.42187446260852	0.329899660199187	0.200968799577751	11.3095321500374	-0.0301522573479096	0.47947737796543	-0.0628856724708366	0.949857543973789	0.981601463203458	-1.37694041148557	0.11644315957619
ENSG00000288565	-0.315106140783449	0.167594052084463	0.06008423655169	58.3683894233437	-0.386012094164328	0.254424204227296	-1.51719878750009	0.129216502364037	0.415258265591404	-0.961864841339862	-0.916225963439916
LINC01114	0.0205278790277109	0.110958342044875	0.853224895005595	23.6721768150601	0.060294776062544	0.202794437909066	0.297319673479312	0.766222463130103	0.910484282829623	0.342955537514309	0.378911269231301
PANTR1	-0.233460238720964	0.0498106310797332	2.77298485877439e-06	653.072089716439	-0.312733495281167	0.0899669796663254	-3.4760919666421	0.000508777783028296	0.0217584676298726	-0.64445590609247	-0.703578908010727
ENSG00000269707	-0.0381848139580567	0.0609932625529418	0.531282340506735	98.6477359398185	-0.00829144450823078	0.102889037681386	-0.0805862771688729	0.935770979940423	0.976482096931109	0.114702399324261	0.179881019340107
POU3F3	-0.0422139597894554	0.0627832822590511	0.501344483416044	144.042800319755	-0.0815564207602329	0.111551899852251	-0.731107411601718	0.464713547597851	0.756414289890495	0.0990385771850686	-0.0327265045962952
LINC01159	0.0540878875005089	0.116512098448928	0.642486191300753	15.4784191934241	0.132666029957387	0.205765209547873	0.644744708052899	0.519092638557934	0.790436517804126	0.473424382700095	0.588925301609217
MRPS9-AS2	-0.659935712515949	0.276551500598863	0.0170187164983979	14.3322908738958	-0.444614168359736	0.385416408924862	-1.15359428935579	0.248666540707904	0.566027853299768	-2.30243410985822	-1.08628323404311
MRPS9	-0.0640077641746178	0.0916005771923232	0.484695582849327	59.2167602767516	-0.0933260597422835	0.155146845662102	-0.601533723383205	0.547484557333768	0.806643608009919	0.0143123622724056	-0.0668808021830735
TGFBRAP1	-0.193387812272386	0.0891168804716353	0.0300032914279578	29.729295860614	-0.269222938689364	0.158849923036642	-1.69482574207645	0.0901084826420067	0.350037812804937	-0.488669199221521	-0.577315689549299
C2orf49-DT	-0.0350437311988426	0.131564595668335	0.789960882377185	9.85718117891612	-0.0340059401244399	0.258910987484134	-0.131342205500351	0.895504605793806	0.960024219498678	0.126913762159876	0.105260163347046
C2orf49	-0.0105811528841719	0.118131701858632	0.928628276933697	22.5050667214346	0.0266663997905115	0.213699934629041	0.12478431421517	0.900694305764633	0.962566264263437	0.22201517864399	0.281325134915137
NCK2	-0.0833187888517942	0.0549330903270891	0.12933430228922	152.750746582678	-0.0977455208843481	0.101866226256177	-0.959547874469544	0.337282813978362	0.656216358241901	-0.0607617275040495	-0.079705629796688
UXS1	-0.170004454285365	0.0911743333175404	0.0622362737822776	59.7054588967181	-0.231680520625745	0.154748340103386	-1.49714381731631	0.134355840486245	0.424069612155729	-0.397763390434097	-0.468371403269357
ST6GAL2	-0.431725297711413	0.511612844160776	0.398752358281405	20.8392353605865	-0.288426380209532	0.699707189772199	-0.412210113638297	0.68018542488178	0.871931873030436	-1.41523679871776	-0.633042127494453
SULT1C4	-0.30634964028126	0.11984427166361	0.0105812854011252	20.1519630848195	-0.393729742335401	0.2064018516938	-1.90758822706448	0.0564444579568286	0.273040665668131	-0.927822820482941	-0.938621795011884
GCC2	-0.2222057370459	0.0548220391549215	5.0517645469422e-05	136.012476733867	-0.289194939786989	0.101463838385576	-2.85022668557057	0.00436880800208336	0.0724382660070274	-0.600702584698725	-0.63527240937155
GCC2-AS1	-0.101216008093357	0.122880604262642	0.410113488147059	16.4620792256851	-0.227434327555515	0.231578006125462	-0.982106769812579	0.326047250666246	0.645743159253632	-0.130339466984543	-0.456049382011719
LIMS1	0.15993992198853	0.0707201120599951	0.0237227256507336	325.262661552884	0.272528067152214	0.122311074179684	2.22815529157932	0.0258701612577286	0.186822841178567	0.884937768085922	0.994790736116618
RANBP2	0.00810849589211535	0.0636116129792991	0.89856936670874	123.903065861685	0.0480897218329468	0.10943118154845	0.439451728040196	0.660334252006278	0.863223707835562	0.294673589762885	0.343493440795258
CCDC138	-0.184890719332819	0.197002555364242	0.347977553831483	32.9029484604367	-0.228755940757236	0.343667283536388	-0.665631998493725	0.50564634838425	0.781624849413361	-0.455635658596519	-0.459884569365811
SH3RF3	-0.247769800875013	0.108544621543752	0.022450764832881	187.615106571775	-0.312958017287016	0.181933079538926	-1.72018204759765	0.0853993552507628	0.341134551868901	-0.700086167654122	-0.704230448080414
SEPTIN10	0.22297455325612	0.0641452586366051	0.000508785620377538	85.8705000740057	0.366576259769379	0.114862846821045	3.19142586062228	0.00141572439698549	0.0381727639235966	1.12999299668815	1.26770904423499
NPHP1	-0.0698039239048755	0.0639276220113641	0.274867751149974	93.8128822171133	-0.0362731562615929	0.107580020865164	-0.337173723985945	0.735985943941601	0.899717873438731	-0.0082209534486568	0.0986809322627314
MTLN	-0.665736025679097	0.154938408392909	1.73298185554828e-05	13.9821842355206	-0.864808150796062	0.24004479516796	-3.60269486447708	0.000314935144842699	0.0157657721942764	-2.32498357258333	-2.30564351707223
ANAPC1	-0.0517276293271463	0.0796548856010475	0.516081919558703	59.0430201942492	-0.0543301365998227	0.138720242873983	-0.391652548137315	0.695314955589042	0.87843514906717	0.0620529644112277	0.0462814082899869
MERTK	-0.167744631701137	0.0717753768394556	0.0194351449740538	792.285284927612	-0.216168887995961	0.12992772385832	-1.66376260259653	0.0961598802070099	0.361273568628205	-0.388978039765073	-0.423358219967611
ENSG00000286904	0.160920615745844	0.134072880051001	0.2300433002475	9.95816581824798	0.260111352272836	0.232970799333988	1.11649765986311	0.264209171324945	0.582298873399633	0.888750341080394	0.95875868996064
TMEM87B	0.331712236823502	0.0921529163161418	0.000318725683919503	82.2847969786436	0.490930587128277	0.168883721793568	2.90691478085944	0.00365012622801877	0.0660148077258561	1.55272471365756	1.62857267899021
ZC3H8	-0.20965912366936	0.098539458641505	0.0333647286752569	52.5768684108306	-0.326989861293776	0.166581780648203	-1.96293892418123	0.0496532712331703	0.255778266512579	-0.551926013037354	-0.744949435011874
ZC3H6	-0.0719981930377019	0.0863820424113538	0.404570885860405	117.370336430685	-0.086487015665128	0.147616611190772	-0.585889453547722	0.557949805027922	0.812497804353235	-0.0167514566521563	-0.0470345905043218
RGPD8	-0.610791527919555	0.217630484900729	0.00500746473362712	13.5996619460462	-0.760593055907384	0.321651895112852	-2.3646465867721	0.0180472837096679	0.156890737675265	-2.11137977752437	-2.00322189060683
TTL	-0.0704461637828241	0.0843836292102598	0.403812240129328	46.059569253527	-0.0831747326607107	0.146937409127987	-0.566055527685688	0.571356033869141	0.819848648839343	-0.0107177434979244	-0.0374226814562173
POLR1B	-0.213334600258648	0.195795533219958	0.275898865167182	13.231403734273	-0.369726820254278	0.317635843294149	-1.16399590304388	0.244425672087075	0.56313841019575	-0.566214900553592	-0.868967751675366
CHCHD5	0.0652535606401251	0.125028031580524	0.60173198916911	12.246194995707	0.0670698161251953	0.250182393907291	0.268083677183332	0.788634909836559	0.921046163286888	0.516832371748384	0.398571747757026
ENSG00000243389	-0.0733582789716135	0.090284144105938	0.416489464082634	22.1112118709233	-0.119117283592487	0.169569735202596	-0.70246782806006	0.482387458381853	0.767010934117406	-0.0220389654826354	-0.141724315722484
SLC20A1-DT	-0.106704325638056	0.143491699925732	0.457102065820694	9.16909577555543	0.000714405247766282	0.262506909809434	0.00272147216347525	0.997828582058511	0.999050151267397	-0.151676006653481	0.206015081145846
SLC20A1	0.00103065686576056	0.0792380887196012	0.989622137199916	81.4588183331217	-0.0011554894647563	0.140351881451552	-0.00823280352786126	0.993431247377053	0.997848835133805	0.267157581090602	0.200588836503607
PSD4	0.251772411491467	0.114235906560427	0.0275265152203342	23.0256600260482	0.412954967823312	0.186542177168764	2.21373511390785	0.0268470059297774	0.190049295978883	1.24194837091981	1.40229534709272
PAX8-AS1	0.00401953682996346	0.376613583908113	0.991484466760536	43.919112388046	0.057088584091959	0.594295675500893	0.0960609111682374	0.923472196058422	0.972915079426442	0.278777236003519	0.369607225594049
LINC02966	-0.317698984509539	0.19587292489619	0.10481089066863	95.4693328749849	-0.483589328080718	0.308344670388078	-1.56834015477576	0.116801769472965	0.395278641282744	-0.971944854488973	-1.19938519117473
ENSG00000272563	-0.480963604773162	0.34558894019082	0.164006708310682	15.505695104414	-0.356269949665924	0.439392832779429	-0.810823306817041	0.417467147996403	0.72253632520275	-1.60665704422982	-0.829917279238416
ZNG1B	-0.299651309396456	0.0968829031809335	0.00198195898505645	41.3307152588674	-0.442111581074461	0.164650839993167	-2.68514622271474	0.00724980808605911	0.096559317633822	-0.901782198475321	-1.07902097977953
WASH2P	-0.0119669810915882	0.0873641232789144	0.891048019853694	30.0893431475718	-0.0182568302911608	0.155106495672691	-0.117705130349194	0.906301301611788	0.965534106255312	0.216627593417543	0.150962481386962
RABL2A	0.0845013145963453	0.0836309426000649	0.312300193645821	48.70816433704	0.209228625366936	0.144464640556743	1.4483033672503	0.147532226371562	0.444809662510259	0.591660488467236	0.811102181598637
SLC35F5	0.0115228857534465	0.0453868238104576	0.79958692290223	148.323175864783	0.0329979952560708	0.0851995226733064	0.387302583637705	0.698532213046734	0.88003118122298	0.307947469076205	0.299698782234277
ACTR3-AS1	0.0672551680616847	0.10174124461409	0.508585806278096	35.6249465999292	0.146794663236101	0.174691445280598	0.840308253219341	0.400735575133434	0.708888061462125	0.524613877793529	0.629925161182786
ACTR3	0.179853719491114	0.0623632223796009	0.00392695020925183	97.7760050439246	0.284513267940526	0.119740452673239	2.37608311634612	0.0174975209095406	0.154748074923977	0.962355214673627	1.02957057218343
DPP10	0.373484134899736	0.159151325387446	0.0189393101452235	6201.9452102059	0.584858564416545	0.220983677450353	2.64661431633538	0.00813020204519221	0.102039035318373	1.71511833485233	1.90114213442721
DPP10-AS3	0.301730546303753	0.22377326276864	0.177537408260003	18.5845226980387	0.553542950175228	0.349302206086625	1.58471071905556	0.113032075331536	0.390185665195981	1.43616703930537	1.81026740075511
ENSG00000286776	0.225908849149273	0.226536150447749	0.318652445632812	13.5779897681672	0.397573556388168	0.356063112964063	1.11658170114436	0.264173219266544	0.582298873399633	1.14140044901116	1.35766005247903
DDX18	-0.184936158623538	0.0987915949063269	0.0612089940942817	65.3708125494932	-0.260918181437987	0.162253582766063	-1.60808887538821	0.107815715288987	0.382224286216916	-0.455812309677849	-0.553216127023883
ENSG00000236255	0.013589056709283	0.143765203135477	0.924694053157198	8.49561556624538	0.037117892976005	0.287317125038609	0.129187889413195	0.897208978754666	0.960566081200823	0.315979974156855	0.311654307205631
CCDC93	8.10947727667136e-05	0.0589221873521802	0.998901869573538	158.686657847876	0.0160281834875802	0.105685461738928	0.151659303217827	0.879455657117567	0.955867632938532	0.263466036441395	0.25045411109215
INSIG2	-0.147909108910548	0.115549081126244	0.200526006812563	36.6808928117189	-0.227203456256909	0.198997419716513	-1.14174071493278	0.253561811611843	0.570998301280378	-0.311864896178053	-0.455379416938971
C1QL2	0.00732828247829294	0.320649593427268	0.981766343736855	14.0897168282834	-0.0434785366502416	0.510706593023789	-0.0851340813769685	0.932154795631219	0.975381309496072	0.291640409864185	0.0777716497949212
STEAP3	0.331278090319778	0.228839624099013	0.147716906068903	8.2964347881348	0.509480162828575	0.382523286919069	1.33189319513603	0.182895287467306	0.491822116403849	1.55103691333927	1.68240166470019
STEAP3-AS1	-0.135691361730346	0.170698880878152	0.426662059227419	7.13202084208888	0.130990080231888	0.32218134261031	0.406572519595975	0.684321983978646	0.873693140665767	-0.26436683411216	0.584061865631914
C2orf76	0.0310789402868702	0.0584034109205211	0.594627265975025	71.7554301024092	0.0488696892475917	0.10869645148098	0.449597834903959	0.653000449530281	0.859411015903907	0.383974143903601	0.345756827057861
DBI	-0.00559850524484952	0.0970827709664061	0.954013608605153	100.172483562057	-0.0707905680393724	0.17309911698871	-0.408959729378571	0.682569214542119	0.872924081861416	0.241385861580408	-0.00148509284488421
CFAP221	-0.560763262941907	0.214027691408999	0.00879168635559324	60.1034079178803	-0.616400233720953	0.280150568973599	-2.20024623180059	0.0277894298123977	0.193137948294823	-1.91688846910969	-1.58478895767292
TMEM177	-0.00544443230604514	0.136256643910429	0.968127258222062	8.57595642097843	-0.0965827117635307	0.260902255829125	-0.370187338766386	0.711242909752188	0.886537301367016	0.241984839927404	-0.076331275765134
PTPN4	-0.127290498392218	0.0402793504287437	0.00157664969536752	363.356368103814	-0.158308814304881	0.0799688658393325	-1.9796306055277	0.0477450513491947	0.251828188830195	-0.231707398427641	-0.255454159507314
EPB41L5	-0.116871933707609	0.0603061236616859	0.0526259212506079	200.499679036057	-0.127128442976849	0.104182308870216	-1.22024981357649	0.222370188417865	0.539454781209241	-0.191203889496881	-0.164971887041016
ENSG00000224789	0.275267629423654	0.16421724347334	0.0936910523353511	12.4427958446729	0.434005393086724	0.284468563031415	1.52567084552958	0.127091858729907	0.412731621747472	1.33328904961736	1.46338154437296
TMEM185B	0.213519446908481	0.146907104794044	0.146103923052168	14.154598821877	0.27092129958001	0.260671414259097	1.03932109452832	0.298655427430453	0.618959990672143	1.09323505584064	0.990128059725478
RALB	-0.028375221461266	0.0873360745986112	0.745259089598731	27.4315639981778	-0.0377591866375576	0.162497443928257	-0.232367880532498	0.816252293834459	0.933209692712111	0.152838450625822	0.0943686229590141
INHBB	-0.209030728578401	0.118854516696173	0.0786266328562151	35.5497687074276	-0.324697978536424	0.196074930662809	-1.65598925593812	0.0977239946349865	0.363599387576642	-0.549483046376476	-0.738298623899659
GLI2	0.130899426965087	0.104229705028483	0.209161481215503	302.239675095171	0.220537873821905	0.166551624328612	1.32414123675418	0.185456142506283	0.494639796678197	0.772039112163256	0.843920472610188
TFCP2L1	-0.552275279787552	0.329121491251157	0.0933415131608664	20.3251891995786	-0.728598326718423	0.474244636417825	-1.53633435313437	0.124456398192918	0.408068208626376	-1.88389034394525	-1.9103764342938
CLASP1	-0.0928886859286633	0.0289786879203104	0.00134868440207711	864.192660638019	-0.0999074542035259	0.0661422890821189	-1.51049284187135	0.130917714524512	0.419016876971903	-0.097965932061327	-0.0859793408305253
NIFK-AS1	-0.0368611196852979	0.0495592124440471	0.457009964381549	109.508317471377	-0.0133796178956693	0.0889828819915213	-0.150361705490099	0.880479252327668	0.956237229748575	0.119848430895912	0.165115656671572
NIFK	-0.0853984472395962	0.148689664273711	0.56573763036406	15.4593229311538	-0.133453507101008	0.255018536630573	-0.523309045939403	0.600759206968781	0.835045226283304	-0.0688466667095146	-0.183326581070412
TSN	-0.21440278261284	0.0882650290573494	0.015137208009131	37.0205503702504	-0.3140259108974	0.148924988976962	-2.10861798986587	0.0349775687837527	0.216726962860935	-0.570367596710157	-0.707329366935588
ERCC3	-0.00133075882363742	0.066596468302069	0.98405739389686	53.3673632666485	0.00505508194354126	0.116662593357459	0.0433307866562875	0.96543785005929	0.988320178932644	0.25797727417116	0.218611284293758
ENSG00000286145	-0.146509726908612	0.0834912295630392	0.0792949228222829	27.0528670263081	-0.213806838041011	0.160487419631336	-1.33223425569529	0.182783223278498	0.491822116403849	-0.306424618833835	-0.416503790770655
MAP3K2	0.0492703221756323	0.0410572606463864	0.230124117037103	212.242340408774	0.100241918411811	0.0817483788502006	1.226225153596	0.220113958103072	0.537462132927545	0.454695478473113	0.494833821284003
MAP3K2-DT	-0.016819243755378	0.149046865897986	0.910153174443307	8.68308299770263	-0.119295123796539	0.295065183864136	-0.404300914917392	0.685991452776076	0.874026374618461	0.197763798827148	-0.142240389942036
IWS1	0.0683298589371221	0.0573591386220082	0.233550084785868	146.745277308386	0.151176621719878	0.0974973465450724	1.5505716522243	0.121004369956073	0.402720514760979	0.528791876662738	0.642641159888953
ENSG00000231731	0.0525110645932477	0.163826725175478	0.748568052509699	7.86542534638786	0.13035302669537	0.318519623975295	0.409246454169745	0.682358806476548	0.872919182904329	0.467294281036396	0.582213200936411
WDR33	-0.0368898756840597	0.0544446719521136	0.498046710714349	185.546574240214	-0.0129368683606483	0.0936568599974126	-0.138130494242554	0.890137285854098	0.957933008618693	0.119736638255762	0.166400470878582
SFT2D3	-0.29956657675348	0.152401447492922	0.0493400618408194	8.08141058124461	-0.455656416145045	0.276805447295922	-1.64612517779652	0.0997379897439996	0.367228468482903	-0.901452789438147	-1.11832671621461
POLR2D	-0.0487174510768272	0.129936228740097	0.707709889321028	11.8472016169916	-0.129987823298378	0.245229762209601	-0.530065446082665	0.596066555488048	0.832415795584907	0.0737554191481159	-0.173269518477649
AMMECR1L	0.00603470466536943	0.0755255742718348	0.936314564881146	26.0500432892239	0.0328768065924265	0.138821816027471	0.236827377232412	0.812790711686664	0.931150814050592	0.286611459899918	0.299347105034274
SAP130	-0.0356766684150513	0.051630224051812	0.489563306377906	94.3040158282309	-0.00271435397160814	0.101743919256661	-0.0266782918472095	0.978716327565613	0.992557969687748	0.124453137403456	0.196065169945467
UGGT1	-0.132677146003101	0.0650537822778415	0.0414002170538642	81.251246808101	-0.146387838659275	0.119930884637275	-1.22060167488981	0.222236871884195	0.539380826084899	-0.252648683164933	-0.220860698285123
HS6ST1	0.120538382312441	0.108183395334239	0.265191638189927	139.981669315285	0.192392219640398	0.172783204036727	1.11348913057257	0.265498413977531	0.584193391910089	0.731759219747712	0.762244641248175
SMPD4	-0.060537876999628	0.0726941538621537	0.404971613339953	68.7201430946657	-0.0821366690489814	0.125095025911321	-0.656594204690502	0.51144187624263	0.784821729446432	0.0278019945236262	-0.0344103262290876
MZT2B	-0.230797199260857	0.170084580409883	0.174795364640486	38.7959219091944	-0.349218381915677	0.265175918481819	-1.31693097893284	0.187861761292483	0.497241445591795	-0.634102998007659	-0.809454345433689
CCDC115	-0.817487218619369	0.327832289467215	0.012644993695903	7.20171459173968	-0.80042992085826	0.441309864249072	-1.81375941419361	0.0697147734429245	0.306222834599553	-2.91493583420241	-2.11882442884369
IMP4	0.228660304405275	0.153325700949265	0.135873016233338	8.2503297211194	0.330203797389432	0.276252493605719	1.19529707435226	0.231970982442202	0.54837403560399	1.15209708486338	1.16215985058656
PTPN18	-0.16859997522927	0.124774996974662	0.176621110183092	32.7649650391211	-0.281067566665691	0.208118540087376	-1.3505167129641	0.176850296388309	0.483845617565919	-0.392303297636895	-0.611687597585314
ENSG00000290596	-0.764719964700944	0.13332621271442	9.71069551864186e-09	16.5636883504311	-1.12437312249369	0.242009730499256	-4.64598311883638	3.38460681501526e-06	0.00121351875697277	-2.70979635433779	-3.05887471643055
ARHGEF4	0.02350063169891	0.0791578061905568	0.766555596929084	841.033196793706	0.101472294306437	0.125955646700814	0.805619255383342	0.420462419502338	0.724208576618802	0.354512495503419	0.498404247234428
FAM168B	-0.0691860173648042	0.0516756256837973	0.180618842298186	74.8964709777205	-0.0778582738932373	0.106590101666245	-0.730445629342084	0.465117835828713	0.756529329340817	-0.00581876237706649	-0.0219948577881297
PLEKHB2	-0.008804836938427	0.0755037764817923	0.907165527938648	36.2141810893545	-0.0315555835164788	0.144952416395011	-0.217696153684575	0.827665860727681	0.936478727909955	0.228920835128382	0.112370849487009
MZT2A	-0.253292066440463	0.0977426766602399	0.00955815024036977	29.2449451276866	-0.414257064885965	0.171120282330118	-2.42085309377177	0.0154841334030203	0.14568263384714	-0.721554684615836	-0.99819000131974
ENSG00000286833	-0.141199544365848	0.105985016865001	0.182774934389628	20.4116018415219	-0.161632661166199	0.210697131966385	-0.767132706827663	0.443002617545076	0.740526985424214	-0.285780601874132	-0.265099625694293
GPR39	0.045929960157519	0.156758945071154	0.769524154511793	43.5200670459853	0.110382699944971	0.242924382729743	0.454391192455034	0.649547290471144	0.858600897978722	0.44170939191241	0.524261339899846
LYPD1	0.106688575345918	0.0979771072830441	0.276192120020059	35.2475566108459	0.120281454563221	0.187075141571395	0.642957976954501	0.520251367937304	0.791054056652833	0.677916315553188	0.552986520976836
NCKAP5	0.0907383401967028	0.0673809273240676	0.178093870160371	1160.94379662358	0.181641343217709	0.120743160035258	1.50436134986585	0.132488350363124	0.420970644886729	0.615907726906774	0.73104668919381
ENSG00000286068	-0.125774534236667	0.145431332259073	0.387127742347721	10.4091484312113	-0.108838931602254	0.280293169443823	-0.388303902725205	0.697791149461683	0.87993321185919	-0.225813892981179	-0.111897581605026
NCKAP5-AS2	-0.159793742083312	0.145449512610573	0.271933854689698	8.32044991841207	-0.130930608295577	0.297459064494142	-0.440163450786872	0.659818729115579	0.863145179020538	-0.358067934736998	-0.176005384837168
MGAT5	0.251132075752818	0.0634142946904737	7.48930222002992e-05	308.838482817573	0.418182821418287	0.11279589463239	3.70742944839593	0.000209373720103092	0.0126252353222164	1.23945898345674	1.41746604754455
CCNT2	-0.0369763178114934	0.0437570496611244	0.398090285285421	132.598524717745	0.00424659480213584	0.0840683192046711	0.0505136160959417	0.959713099181492	0.985899022364593	0.1194005833781	0.21626513667914
RAB3GAP1	-0.0932401232885743	0.0279586209699607	0.000853200020731156	263.621978926752	-0.127740095573318	0.064946056017231	-1.96686455509211	0.0491988278119832	0.254850312281831	-0.099332189955448	-0.166746840786956
ZRANB3	0.0712337214587899	0.0666851386658203	0.285425866049052	124.284121042455	0.134759534366487	0.114332219226642	1.17866630489654	0.238531077906222	0.555445304040835	0.540081015343599	0.595000438892246
R3HDM1	-0.233758607079721	0.0573283437605013	4.55147279290723e-05	245.431085189679	-0.296197602362389	0.0968238745340528	-3.05913808745814	0.00221974808560355	0.0504349666546327	-0.645615851425575	-0.655593425323251
UBXN4	0.172571914220096	0.0352067850930563	9.50271266498261e-07	190.11159296771	0.255116851223284	0.0754741322188196	3.38018926118464	0.000724359315041449	0.0259712180360537	0.934046261016849	0.944265154907946
MCM6	0.146945175104993	0.217081649407745	0.498461785118887	10.0458895935247	0.198723199906018	0.368563327005694	0.539183324397732	0.589760365473944	0.830019203095411	0.834419019833793	0.780616503319542
DARS1	-0.0643117423003456	0.046821847793307	0.169584127079964	200.095944691614	-0.0835415713515708	0.0846262195554341	-0.987183071516591	0.323552899129827	0.643907216281554	0.0131306082493815	-0.0384872100992019
HNMT	-0.304269611743287	0.148167033012835	0.0400184803919493	22.5665313581991	-0.409645566833446	0.258237951263406	-1.58631047384512	0.112668897530991	0.38964170871901	-0.919736442271126	-0.984807902085701
SPOPL-DT	-0.128645992332134	0.0923662472582046	0.163685900835392	39.7098786764788	-0.234042374621673	0.163482721046543	-1.43160312676127	0.152257434293505	0.451947680103091	-0.236977055291423	-0.475225263813122
SPOPL	-0.206816290036692	0.0824009144119383	0.0120772680708052	65.4071391401862	-0.286987492676533	0.142436476811035	-2.0148454883314	0.043920841142404	0.241601868974724	-0.540874132004301	-0.628866621935541
LRP1B	-0.0576379112970626	0.0568748533051782	0.310861290629914	8795.5030643419	-0.0253551055082958	0.102333450402089	-0.247769477220502	0.804312772318784	0.926940599216488	0.03907598381951	0.130364007254611
GTDC1	0.0806684841586921	0.0932082146406022	0.386783402293562	168.619939764861	0.146105826941294	0.166699146204243	0.876464158744298	0.380777752680161	0.693206760951698	0.576759867646509	0.627926228179208
ZEB2	-0.206662948111491	0.0632260951802334	0.00108068090474769	254.836141490957	-0.263398438506766	0.115630619458949	-2.2779298402036	0.0227307580615111	0.174737995719851	-0.540277995566622	-0.560413581265938
ACVR2A	-0.0986904784019828	0.113258976183798	0.383552139862852	52.5592842627482	-0.125197395212686	0.188733397809813	-0.663355805944045	0.507102703133379	0.782690454888587	-0.120521145794814	-0.159368182450581
ORC4	-0.136617026560868	0.0592601388472227	0.0211454066833553	138.004892421873	-0.193595767589011	0.100330623721447	-1.92957803318855	0.0536591427823322	0.266208746503522	-0.26796547508286	-0.357853315949999
MBD5	-0.129896696063455	0.0298976586673792	1.39458936989674e-05	991.152749238938	-0.137958605180446	0.0557846781058962	-2.47305550313581	0.0133963335762889	0.135247915694862	-0.241839326754411	-0.196399918383257
EPC2	0.0635665957449714	0.0584406761119185	0.276722487265308	229.702193886003	0.134494225010573	0.0961456040032262	1.39885984809102	0.161855015142813	0.466472253742776	0.510274078954207	0.594230538073005
KIF5C	0.563756661167717	0.225560224604603	0.0124417135058699	60.98637248718	0.887326933560426	0.363934591649281	2.43814947499009	0.0147626682413889	0.141442046693887	2.45482722952938	2.77887463803947
ENSG00000289474	-0.82014576169336	0.434308093910405	0.0589727787915704	56.7736686351629	-1.35672216734865	0.762393325699473	-1.77955672172746	0.0751485342728249	0.319935961381032	-2.92527126200844	-3.73312805878732
LYPD6	-0.210060937696978	0.0938142311051773	0.0251483751566092	149.036659077106	-0.30128893237353	0.169852785450745	-1.77382391212477	0.0760922815175417	0.321887820985876	-0.553488116700266	-0.670367948193339
MMADHC	-0.130009610036647	0.127425215437118	0.307594899861775	21.420617238948	-0.183764680075203	0.221615480316029	-0.829205070932546	0.406988376033003	0.71509226609608	-0.242278294333925	-0.329324497941194
MMADHC-DT	-0.118709088419699	0.0705167153653757	0.0922942547003368	274.938230219223	-0.126713250991257	0.106401796408189	-1.19089390657604	0.233695236963993	0.550266420582949	-0.198346064502837	-0.163767042045075
RND3	-0.00877083923721358	0.257233518014556	0.97279996203049	10.1480906047334	-0.0434111524958865	0.432537634042927	-0.100363873751569	0.920055449482777	0.97197534280492	0.229053005560338	0.0779671917706766
RBM43	0.0629328481714623	0.12854684693414	0.624437282770637	11.8789885148594	0.100014468836442	0.239323844724337	0.417904321032629	0.676017073132265	0.870083354216148	0.507810303829655	0.494173785704749
NMI	0.270928519405683	0.116895812290533	0.0204660519641965	16.6119613155614	0.384975159310954	0.213692475124644	1.80153821086308	0.0716180902751395	0.31085954767784	1.31642020187444	1.32110078302754
RIF1	-0.114351665436546	0.0759287706457902	0.132057244698531	116.904777402726	-0.135366061538094	0.126521441713928	-1.069906094211	0.284661579697047	0.605385661751219	-0.181406022754672	-0.188876619902934
NEB	-0.104727790750178	0.16064615696243	0.5144554000351	42.4823174704829	-0.123735186814233	0.259525388696554	-0.476774882934126	0.633522433072841	0.851155417980991	-0.143991973304686	-0.155125002107426
ARL5A	-0.0598319137216743	0.0653934663285802	0.360216581285857	100.513971917042	-0.0403795319242024	0.108298650868443	-0.372853508334594	0.709257475805463	0.885688927034961	0.0305465174784653	0.0867646469291064
ENSG00000288066	-0.324557424975141	0.158749753667534	0.0409081850666771	7.27507261314957	-0.471088398472265	0.273003372584091	-1.72557721178759	0.0844235019814239	0.339382477965324	-0.998607923065009	-1.16310876242364
CACNB4	-0.394060668213659	0.226788155885378	0.082286320383589	94.2505860750896	-0.513253376040005	0.329380344707116	-1.55823923402712	0.119176547650296	0.399342278638249	-1.26881071187975	-1.28546724714732
STAM2	-0.0883421943923372	0.0390088581314708	0.0235329320314544	114.120172381499	-0.086496467431618	0.0733455428174187	-1.17930093784889	0.238278364954067	0.555353403240627	-0.080290862018594	-0.0470620185712246
FMNL2	-0.00508025800065852	0.0433051638225767	0.906612036149577	2122.42489953612	0.0309050594233266	0.0891229893564338	0.346768658081323	0.728765125001718	0.896560194288614	0.243400614333678	0.293625294902117
PRPF40A	-0.0404676125248261	0.0594137542065747	0.49579858451077	140.001882824229	-0.0180588263621313	0.104593367865594	-0.17265747083828	0.862920674994303	0.95086848363439	0.105827726570839	0.151537068689575
ARL6IP6	-0.115572944428979	0.0577211583247642	0.0452564442145617	87.6765412688486	-0.173240032410113	0.103580222737652	-1.67252036953903	0.094421754604153	0.358182600130566	-0.186153901764344	-0.298783038776841
KCNJ3	-4.31056284530582	1.79439809930901	0.0162953126680614	7.65914328697357	-1.59717931563106	1.37689125062051	-1.1599894435463	0.246053104112872	0.563852216127371	-16.4947161709623	-4.43091029423484
LINC01876	-0.452409953618302	0.435216728959735	0.298569946943228	20.4928319187816	-0.694868426646256	0.640322493024977	-1.0851850969089	0.277839683470906	0.596797480719727	-1.49565105640261	-1.81249568821535
NR4A2	0.0245435593384178	0.0980766952556133	0.802395074380371	39.0687660718164	0.0257132229108614	0.169118465777897	0.152042668981107	0.879153281863444	0.955750909797629	0.358567010711579	0.278559112367626
GPD2	0.0807043643082394	0.067914909236751	0.234708988460388	508.581560510304	0.148103074514948	0.114981065853241	1.28806489499744	0.19772337412951	0.511257744309788	0.576899356338246	0.633722037896829
ACVR1C	-0.120339994535169	0.220525526039533	0.585274619320811	25.6006503440448	-0.122554149281634	0.375105918986027	-0.326718782825177	0.743880592578675	0.903340181765158	-0.204686421587795	-0.151697751075253
ENSG00000234584	-0.0451384112388087	0.1684144703263	0.788684084403008	9.65888650584188	-0.0471808766712202	0.302078360139293	-0.156187542363062	0.875885195980667	0.95443607216736	0.0876693964022837	0.0670278348795455
ACVR1	0.130582811623115	0.0634229912751879	0.0395019837498415	117.922204286965	0.216860043809732	0.109368518313142	1.98283790577489	0.0473855384235374	0.251270304368864	0.770808229338283	0.83324778325235
UPP2	0.135015842399449	0.113998317288873	0.236267826555312	239.145818304731	0.25658060452456	0.18177020661596	1.41156578573219	0.158077852561614	0.460926154669453	0.788042206097558	0.948512818402269
CCDC148	-0.305317634076995	0.17364743991779	0.0787029998906843	31.9953380463715	-0.350350629081106	0.256767816833715	-1.36446472693264	0.172421348398179	0.478609991352755	-0.923810763757623	-0.812740011773057
PKP4	0.00194111744792334	0.237449115634689	0.993477464054231	20.2445984344537	0.0702221618243438	0.38418042424558	0.182784330987816	0.854967243543669	0.947553826536598	0.270697113592158	0.407719534980518
TANC1	0.347632982522526	0.0648037766792541	8.12214972910133e-08	253.647506116824	0.506122311963213	0.11203427478221	4.51756672631739	6.25543186707795e-06	0.0016271482186011	1.61461865827715	1.67265752234523
WDSUB1	-0.111857257451558	0.0554484875103674	0.0436622903649673	85.1392060704673	-0.176361764993914	0.107949179985909	-1.63374807494542	0.102311759313393	0.372671004681899	-0.17170869119746	-0.307841989847142
BAZ2B	-0.104974627755399	0.0440373935823348	0.017136720992956	1457.40265665989	-0.119268308500973	0.0839297075362966	-1.42104997148231	0.155302232500758	0.456453980916002	-0.144951583879469	-0.142162574676331
ENSG00000226266	-0.218199322679933	0.135509125356279	0.10735012844182	33.2948281197096	-0.296657313322645	0.221111567438368	-1.34166347224387	0.179705135834223	0.487419409522961	-0.585127134052246	-0.656927459864535
MARCHF7	-0.0947812089397921	0.0445044905066091	0.0331963973386264	206.85292211257	-0.108349777907674	0.0734036977155274	-1.47608065097181	0.139922242523168	0.433041060965693	-0.105323358444268	-0.110478107237474
CD302	-0.201399901057312	0.088273602305242	0.022516414499941	43.0541180711754	-0.310678036473841	0.14426042881379	-2.15359152214126	0.031272219709584	0.204960484172511	-0.519817223875407	-0.69761417520203
TANK	-0.0756271438240029	0.060276949326048	0.209601811133397	208.146588086054	-0.0582191944393277	0.0991538085907145	-0.58716044564303	0.557095954718384	0.811847703855864	-0.0308594691310123	0.0349957572190223
PSMD14-DT	-0.113688435949874	0.145941430370864	0.435979465744884	14.2552875424602	-0.0710077866712288	0.259237847902719	-0.273909798456108	0.784153941386042	0.918973001419619	-0.17882763290446	-0.00211543926461154
PSMD14	-0.0789695062767585	0.0520383132450851	0.129133871514453	113.741268428407	-0.0526109270385336	0.0930231850312468	-0.565567896012821	0.571687556987602	0.819981309438591	-0.0438533326384312	0.0512703799194356
FAP	-0.269351168510583	0.351445565669282	0.443432769518142	31.0311575723843	-0.224963751190181	0.498514797045966	-0.45126795136923	0.651796440288464	0.859163413835293	-0.783986507405973	-0.448880020188372
IFIH1	-0.112750438292614	0.139974637578324	0.420527630514973	14.8340391429129	-0.10367449448273	0.240025556351508	-0.43193106625239	0.665791514990064	0.865340630068506	-0.175181046485126	-0.096910909327531
GCA	-0.332613889314562	0.267201751302179	0.213203694707606	17.2019811367982	-0.365140752834189	0.376874731511245	-0.968865042689373	0.332612529018232	0.652478212552779	-1.02992846338897	-0.855659449555171
FIGN	-0.0116783775515536	0.0771708685675355	0.87971428073324	523.992727288263	0.041712834647139	0.124224907785572	0.335784790592406	0.737033160283259	0.899823477297783	0.217749576763148	0.324988361501531
CSRNP3	0.0279031699117183	0.205210365961344	0.891842237179371	103.965549088147	0.117630684521547	0.307251192987937	0.382848585151516	0.701832035184744	0.881818755896004	0.37162792850389	0.545294255396259
TTC21B	-0.0697469498044023	0.0476542481999871	0.143302170278797	102.757363208882	-0.0979408801536457	0.0989925611709048	-0.989376161149691	0.322479133571822	0.64330950164869	-0.00799945931225723	-0.0802725425652193
B3GALT1	-0.166322027763602	0.0583121304953476	0.00434080084073276	1038.91368209761	-0.194975239330657	0.101332747508276	-1.92410888014985	0.0543409372333233	0.268286889965488	-0.383447484162341	-0.361856402913719
B3GALT1-AS1	-0.381068087306903	0.168193342359421	0.0234725146894548	12.1585841591367	-0.486666554020401	0.288111296951389	-1.68916165096613	0.0911884558626064	0.351895172749043	-1.21830038414067	-1.20831498848168
STK39	-0.267011016193359	0.0877462860038304	0.00234240601858422	120.533614823917	-0.372361230890641	0.154856917502022	-2.40455019315349	0.0161923824192752	0.149159357671365	-0.774888864578063	-0.876612543922379
CERS6	-0.409690215753907	0.194896484696056	0.0355452739576755	131.391644976558	-0.532905767810104	0.293110680616076	-1.81810422837548	0.0690482038593734	0.304823118934591	-1.32957258623998	-1.34249649314471
BBS5	0.0538591610316991	0.0658032655435878	0.413078783711822	59.5134100108249	0.0871366842754022	0.117123369998376	0.743973506539389	0.456892503285182	0.750618887155627	0.4725351791627	0.45680376213589
FASTKD1	0.0721368984810197	0.0779046816522456	0.354464903821967	78.0787397749528	0.119133831833099	0.130418815422301	0.91347120005146	0.360994773804945	0.676119817774446	0.543592232070024	0.549656236309507
PPIG	0.0339947898220313	0.04357763615637	0.4353336931589	119.429391765495	0.0654193457381803	0.0777358281783882	0.841559770715454	0.400034415409315	0.707958451816966	0.395309883639672	0.393782250233589
CFAP210	-0.00299861957936746	0.153384276330587	0.984402574176014	24.5031509690741	0.0111495501346963	0.243333862500576	0.0458199694038472	0.963453742242933	0.987935726156377	0.251493251173753	0.236296812333429
KLHL23	-0.0518620965043803	0.0739889986563422	0.483338370157949	164.906033807993	-0.0883569717163084	0.126263309095397	-0.699783431539494	0.484062563404591	0.767947137781069	0.0615302059815527	-0.0524610131451195
SSB	-0.0767297081106387	0.0788701885808049	0.330622531734102	43.0231598585686	-0.105559245791497	0.142677895975991	-0.739843022420656	0.459395250492449	0.752877714548278	-0.0351458294678119	-0.102380266303975
METTL5	-0.288931055543769	0.0751367099675304	0.000120353648271087	34.3584759350707	-0.46793038429851	0.141811109598872	-3.29967366888322	0.000967973146007526	0.0298275840379644	-0.860105834138519	-1.15394452586225
UBR3	-0.00427369850338171	0.0383814360301384	0.911340344684928	459.365538806463	0.0299068464517513	0.071412991988357	0.418787192905	0.67537166549073	0.869885229153811	0.24653621801711	0.290728582187466
ENSG00000213981	-0.26531654489315	0.227040953599476	0.242571066114293	11.2908370878007	-0.414413411478869	0.351006281291894	-1.18064386185228	0.237744231430226	0.55488210806676	-0.76830138966971	-0.998643703261564
ERICH2-DT	-0.150750229641721	0.127026894623339	0.2353229462782	46.0819536434108	-0.215041741046941	0.213219892996288	-1.00854445626556	0.313193156835948	0.633989143251341	-0.322910118086443	-0.420087353938536
ERICH2	-0.294389424642776	0.142330947829846	0.038607645666746	17.1633771674087	-0.497404012469207	0.249333895053102	-1.99493138453267	0.0460503639777811	0.246971513851644	-0.881325945376644	-1.2394740029379
GORASP2	-0.0767778379492296	0.106839407728857	0.472369879334933	29.3644570480908	-0.120166966135441	0.195252195933773	-0.615444889419835	0.538260953973759	0.80248631361348	-0.0353329403997123	-0.144770387908586
TLK1	-0.00560004223350258	0.0437135788993386	0.89806381166243	470.719580426549	0.0315641361570258	0.0768512204481221	0.410717435233615	0.681279740809677	0.872380023318647	0.241379886339526	0.295537868680261
METTL8	0.0579740344505504	0.0601680548014587	0.335279043794425	101.11109138823	0.124432166570435	0.100498804565755	1.23814573823134	0.21566202709508	0.531984209971247	0.488532278313565	0.565031465881909
DCAF17	-0.0606508979051838	0.0795365296929456	0.445729434148392	49.2925445343519	-0.0818063601617058	0.135516940437227	-0.603661504589529	0.546068712604712	0.806481047949878	0.0273626112308098	-0.0334518033679555
CYBRD1	-0.252853450007015	0.0701539804770518	0.000313039023351308	129.66346520819	-0.352092626847806	0.122194413295132	-2.8814134570736	0.00395895938033605	0.0683909709436665	-0.719849506871381	-0.817795112461371
DYNC1I2	-0.318990283491729	0.109376631411394	0.00354051844398897	58.8215481483739	-0.447050890508828	0.185530468210962	-2.40958207468381	0.0159708033997273	0.147773190365377	-0.97696494520595	-1.09335435436747
SLC25A12	-0.0361830290885462	0.0674826980143113	0.591832556342779	217.006513576882	-0.0205836099502879	0.110841486777703	-0.185703120272729	0.852677581262865	0.946771477982522	0.122484595221116	0.144210403008187
HAT1	0.0392950210183958	0.0774075300285337	0.611707079508813	49.5312370393335	0.0810454693366995	0.1300446086783	0.623212835660007	0.533144667960384	0.799536193213029	0.41591521346156	0.439127674704597
METAP1D	0.0305284757030003	0.0906532377971812	0.73629706925644	49.7979948399437	0.076172177415163	0.153321686315851	0.496812807408368	0.619321062775059	0.843469454303183	0.381834142102606	0.424985876237436
ENSG00000232555	0.15059067671444	0.117339950594327	0.199362167733878	82.6138917858621	0.300313283206936	0.194943767547023	1.54051235895242	0.123435512592923	0.406820670231934	0.848591375764303	1.07542061262287
ENSG00000288048	0.228635734172314	0.157671569378473	0.147037370206783	7.99630774185087	0.364977642315105	0.296655935893133	1.23030621725561	0.218582457013614	0.535595654736352	1.15200156492562	1.26307001865876
ITGA6	0.227987672166413	0.0618731893761026	0.000228920872904325	306.769101879947	0.359157751479325	0.104031019729412	3.45241017932446	0.000555602420789664	0.0224031055142726	1.14948214060584	1.24618128623197
PDK1	-0.368819791043815	0.263501014455298	0.161606105835921	24.037732674528	-0.522134491345359	0.408553201523411	-1.2780085663224	0.201246405836412	0.514798867836152	-1.17068355858969	-1.31123934223912
MAP3K20	0.0147564248526731	0.0829667769764266	0.858833361665554	124.558343151018	0.0507288733369415	0.133028102927071	0.381339523158892	0.702951330040637	0.882380238416922	0.320518267813671	0.351151990558891
SP3	0.0145315432246247	0.0509407135004293	0.775442018702062	115.287003051883	0.0492941054225294	0.0853115199476287	0.577813001723451	0.563390376304846	0.815433007001995	0.319644011588773	0.346988439714933
OLA1	-0.00032612217504991	0.0649096252171604	0.995991245477079	192.697403314175	0.0345668768459699	0.104769637539915	0.329932198465425	0.741451193623056	0.902228172317324	0.261882928231968	0.304251517350584
CIR1	-0.19570865880132	0.0799578903351832	0.0143792613515618	77.0427917652379	-0.305078526277738	0.140568873087388	-2.17031352373494	0.0299831028099074	0.200859860397507	-0.497691788316778	-0.681364965020683
SCRN3	-0.233167800840989	0.0990026144825735	0.0185143274299665	54.3797799658194	-0.35948570230128	0.164839751849317	-2.18081923970556	0.0291967889384392	0.197614592886395	-0.643319016257657	-0.839249066954328
GPR155	0.30115655822232	0.15384256419988	0.0502812768703507	77.4049511227248	0.429962319935095	0.250610127706121	1.71566218760038	0.086223889273231	0.342263948264118	1.43393558688498	1.45164895650035
ENSG00000236449	0.164642595534677	0.134214235641067	0.219929785434261	10.3797516858625	0.229538836873942	0.260762206212895	0.880261139862187	0.378717859048001	0.691418211081443	0.903220015760229	0.870040353697085
WIPF1	0.167423659345066	0.0932194904556214	0.0724920355923966	100.226102590679	0.263578758237688	0.141307009024323	1.86529146754722	0.062140560490937	0.287834034732112	0.91403175867214	0.968820750093353
CHN1	-0.113975043041393	0.078893876948782	0.148552645564233	342.952520171975	-0.143279005315531	0.132854856130609	-1.07846268844455	0.280827324114408	0.600008903479102	-0.179941854799929	-0.211839179500064
ATF2	-0.054166667257069	0.0417601225592757	0.194599975645929	151.918279851728	-0.0505405805723956	0.0797217387562366	-0.633962346543048	0.526105395581785	0.794778892294711	0.0525708910577813	0.0572783152027566
ATP5MC3	-0.573628931155905	0.16649335536653	0.000570307105752942	24.1241406560552	-0.805583014117432	0.261047109371752	-3.08596795442855	0.00202890687224576	0.0484091341136912	-1.9669054074482	-2.13377818238997
LNPK	-0.116895556568973	0.0755706520849242	0.121902313746619	79.6210700733073	-0.149472002008619	0.131752096132726	-1.13449429949139	0.256587263570325	0.574108051699095	-0.191295726405823	-0.22981062725069
MTX2	-0.0711892161194762	0.0506206444665181	0.159626828943387	153.17997821996	-0.0923179800631074	0.0861390032792203	-1.07173262457957	0.283840142824612	0.604304820207238	-0.0136064549341618	-0.0639554572845363
ENSG00000236501	-0.196856962940405	0.139914454420869	0.159433056897368	25.9332462450845	-0.252808186189788	0.248954836177261	-1.01547810868708	0.309877976582859	0.630531532052538	-0.502155968207257	-0.529681744061351
ENSG00000229337	-0.116304359735707	0.104991351947219	0.267969018957063	34.6467355305604	-0.129569628979346	0.180281960919702	-0.718705456266123	0.472322420747153	0.761432644748053	-0.188997372751467	-0.172055961014832
HNRNPA3	-0.0376923237224851	0.0531965216771927	0.478604610517609	206.387336684611	-0.0337335461168922	0.095053934462578	-0.354888477869086	0.722673140709623	0.893058396334779	0.116617018396911	0.106050623106163
NFE2L2	-0.0104199278902797	0.0378652343483009	0.783174447802274	322.240176834494	-0.000392751473685709	0.0675641122197947	-0.00581301908338615	0.995361907942838	0.997881032720904	0.222641961524133	0.20280222472796
ENSG00000213963	-0.288131573458585	0.117831555356828	0.014473826636403	38.991851875467	-0.429298811521878	0.199649769061295	-2.15025949461568	0.0315346944615398	0.205471147704709	-0.856997744803999	-1.04183962316552
AGPS	-0.166569535244941	0.0559191651619613	0.00289421377001024	93.7123572325226	-0.215811429076792	0.0964192242127003	-2.23826141351971	0.0252040128407271	0.184422344148922	-0.384409701299186	-0.42232091046993
PDE11A	-0.170718749948119	0.19553178781343	0.382608724399923	7.41958632484661	-0.286629575502888	0.355087223071756	-0.807208924678674	0.419546124789843	0.723555195844386	-0.400540306605508	-0.627827982629889
RBM45	0.124601802828349	0.10693394429113	0.243929072996952	39.6963707566568	0.205027939418697	0.185622091609648	1.10454492588015	0.269356826485187	0.588058335527818	0.747556289127015	0.798912217389576
OSBPL6	0.157244640272725	0.0659429941368779	0.0170998312657487	564.845916567987	0.255868837143532	0.117048622882152	2.18600467774104	0.0288152631004785	0.19605783904011	0.874459514089163	0.946447341714221
CHROMR	-0.0896311514827131	0.19318049783674	0.642664804104218	10.9697740829426	-0.0662312075951704	0.355545544052886	-0.186280516527354	0.852224785605474	0.946771477982522	-0.085301848330224	0.0117457083423182
PRKRA	0.00447558961708032	0.0763834727375608	0.953275735716048	59.8013111707792	0.0582595580166486	0.131819022093926	0.441966243499641	0.658513633367525	0.862609671673329	0.28055019981332	0.373005273057629
PJVK	0.139774908511717	0.0982098768428468	0.154670478656608	44.6489545706255	0.189017207190293	0.176553863320507	1.07059230330837	0.284352785704298	0.605007867707012	0.806543687118747	0.752450697716366
PLEKHA3	-0.187034811649513	0.108231893684059	0.083971496316568	28.3054453611081	-0.324367767329379	0.199185350271426	-1.62847200804361	0.103424839933676	0.373953100725032	-0.4639710929799	-0.737340384496639
TTN-AS1	-0.146223996973316	0.104505188958546	0.161752051052463	226.782230752403	-0.155004852461093	0.161080054350812	-0.962284580085326	0.335906672582943	0.654694336064022	-0.305313806995891	-0.245866397622672
TTN	-0.436739912542843	0.280195170073776	0.119067654520261	34.2097839424975	-0.622687952203019	0.374967613031533	-1.66064462786191	0.0967848403514064	0.362093954113479	-1.43473175822108	-1.60303527843993
SESTD1	-0.0664587425628961	0.0625170318445494	0.287759191268354	184.08592215594	-0.0732095034126083	0.106202812610396	-0.689336766260389	0.490611366135273	0.772516365952586	0.00478386885282886	-0.00850459775125233
CWC22	-0.0500575001644984	0.064533218982285	0.437934539267628	55.5979768414545	-0.0789514145600227	0.120361381216216	-0.655953045422396	0.511854336145701	0.785237790535479	0.0685458061320035	-0.025167041038146
SCHLAP1	-0.624495418373633	0.876011609669062	0.475917005211559	8.78568738223185	-1.07356662095626	1.22799229172369	-0.874245407069557	0.381984622799909	0.693837599986306	-2.16465541252742	-2.91143940635019
[truncated: 11,082 more rows]
