# Supplementary material for: Integrative analysis reveals generalizable human neurodegenerative disease-associated glial states
Source: bioRxiv. 2025 Sep 25:2025.09.25.678630. Preprint. [Version 1] doi: 10.1101/2025.09.25.678630 (PMC12485690; doi:10.1101/2025.09.25.678630)
Supplement: Supplement 7 [file media-7.zip › astrocytes_diffexp/Mathys_2024_CR_PFC.csv]

gene	nebula_logFC	nebula_SE	nebula_pval	DESeq_basemean	DESeq_logFC	DESeq_lfcSE	DESeq_stat	DESeq_pval	DESeq_padj	nebula_zscore	DESeq_zscore
ENSG00000291215	0.0541816600508991	0.117373817518641	0.644356548091334	12.6854357730336	0.0857787111331039	0.217467541273639	0.394443743791487	0.693253453257247	0.849176043501677	0.574961614854595	0.465947172299508
LINC01409	-0.156546542050772	0.136386833895491	0.251045887318967	17.2746560677093	-0.111808034839966	0.23590016329606	-0.473963363474421	0.635526033069769	0.813180284388984	-0.145731356909182	-0.0275192826820523
LINC00115	0.0683915326321233	0.16875542905659	0.685278969074705	10.2864773203091	0.181137429597404	0.27061428063897	0.669356506869133	0.503268088922453	0.723465658919832	0.623559549050447	0.704102462121309
LINC01128	-0.0680537713597359	0.237545110653602	0.774504551710763	11.9434644708642	-0.0505338533080349	0.372543935120168	-0.135645352250157	0.892101650859827	0.953996357892522	0.156914977339724	0.125510987610368
SAMD11	0.17752915781472	0.17962976088392	0.323002842287028	9.07544096091743	0.356237735480649	0.332686914271952	1.07078974314405	0.284263979819112	0.538407791142185	0.996811532599085	1.14140976623658
NOC2L	-0.0469154904352673	0.121274746133799	0.698865092271698	25.9558717535708	-0.0339674395855975	0.188891919859168	-0.179824735811477	0.857290163791603	0.938050863695653	0.229208150942006	0.166885065669648
KLHL17	-0.513410010692739	0.192085218125098	0.00752156664375487	6.42170777329578	-0.709522782805105	0.34464301587315	-2.05871800711683	0.0395212601885914	0.18377385987695	-1.36620868820355	-1.52029237490533
HES4	0.274289085121363	0.1184562571986	0.0205839133878458	43.7399957349684	0.429318607203086	0.202458899113855	2.12052228418793	0.0339620242908622	0.1682091768044	1.32773164135902	1.32392686027662
ISG15	-0.528594170436206	0.398221866884609	0.184380995676153	6.67582525641137	-0.620406400914992	0.600964088960629	-1.03235186978974	0.301907310310776	0.556807211458866	-1.41813869614798	-1.29772711712184
AGRN	-0.405613467069456	0.190263090674586	0.0330187054933831	22.8384486837645	-0.591206911335688	0.296942107132434	-1.99098375452698	0.0464826732842987	0.200623240854527	-0.997543219628803	-1.22480234406072
C1orf159	0.0457541736273708	0.0905510967282925	0.613358190319858	55.8059951820873	0.144999873975198	0.150753502420434	0.961834197197031	0.336132897021389	0.588134374772694	0.546139510482722	0.613850095360739
SDF4	-0.187122459262097	0.112298546670042	0.0956547564388658	32.0820939034273	-0.263015926645479	0.18838501117501	-1.39616164261145	0.162665824527082	0.401853285494664	-0.25030135949859	-0.405156061743496
UBE2J2	0.0141863224806527	0.0667452126508621	0.831682327512372	54.295989174024	0.115111392805927	0.121777009094048	0.945263754318575	0.344524238042238	0.596932478903999	0.438177081969485	0.539204588270938
LINC01786	-0.270637288420176	0.189471505998301	0.153182544953306	6.58028897672316	-0.492485067450445	0.339984014784424	-1.44855359674107	0.147462287991025	0.380885668246518	-0.535923074162299	-0.978247758167934
SCNN1D	-0.206387011410416	0.152348960456164	0.175513420078898	16.3790555154171	-0.23798159188963	0.251188594350309	-0.947421965974058	0.343423802373258	0.595475587788551	-0.316186358274271	-0.342633627032848
ACAP3	-0.143605156718119	0.12090654448147	0.234937106000814	38.547269161203	-0.163235665524703	0.206230461775147	-0.791520632401429	0.428640241052248	0.667323184916089	-0.101471664276156	-0.155958113318785
INTS11	-0.198924010862258	0.0785332286033805	0.0113093652769035	56.6254500024125	-0.255688728030367	0.132669899369705	-1.92725500844658	0.0539478576267189	0.218349039711944	-0.290662807132637	-0.386856622134132
CPTP	-0.138207964578478	0.204501387217603	0.49914923083782	7.8850641165701	-0.21381066795546	0.345806125610067	-0.618296357759012	0.536380002366789	0.747478392012116	-0.0830132026013351	-0.282267532694469
DVL1	-0.03301209599423	0.0992921174693239	0.73953100014927	27.5345207584659	-0.0283134033902791	0.17163661197772	-0.164961327679636	0.868974421018528	0.943262139660806	0.276757926232551	0.181005836695562
MXRA8	0.0170263769508537	0.112741515391581	0.879958866528542	21.0376823058707	0.0391510328095362	0.194054197959777	0.20175308352593	0.84010976114476	0.929755830750514	0.447890102228218	0.349496066163636
AURKAIP1	-1.04640215902856	0.195313725651708	8.43601582909336e-08	16.0842079748871	-1.50519326540399	0.316994974880668	-4.74831901032695	2.05114326383718e-06	0.000512582667138495	-3.18904821077289	-3.50745345925788
CCNL2	0.00256940617215574	0.0464228545502959	0.955861324923617	181.294392006714	0.0610519748027652	0.0897539944073549	0.680214571015931	0.496368607495806	0.718857061613244	0.3984470892414	0.404192954626127
MRPL20	-0.228192430647428	0.114429327275145	0.0461326211150939	38.3747184900683	-0.308641548378349	0.185888774005235	-1.66035603833536	0.0968428484905334	0.304951948438275	-0.390761152885271	-0.519104564220063
ANKRD65	-0.0336178049346536	0.237976726050501	0.887660522799947	13.7526008709754	-0.0382219256769415	0.389033039026453	-0.0982485337815808	0.921734944466988	0.967052349694613	0.274686394411257	0.156259625390622
VWA1	0.199442355415227	0.0895615032269262	0.0259555672074243	35.8058232631555	0.290806156049259	0.155478666777252	1.8703926530698	0.0614293114678991	0.233116361467925	1.0717549305024	0.977996530258426
ATAD3C	-0.464713799913864	0.22612282865906	0.0398655997509433	5.94799685287549	-0.637116148814972	0.397087747084661	-1.60447194226604	0.108610064259937	0.32441599923476	-1.19966706487148	-1.33945916761556
ATAD3B	-0.0851119952621496	0.07784543410469	0.274241906069384	33.0514511359788	-0.0980474328893669	0.138529147738141	-0.707774749864944	0.479085149085019	0.706009420985675	0.0985756475555169	0.00684737197149372
ATAD3A	0.0537093198990908	0.122529585564316	0.661141600287011	18.1698839587949	0.128370537044853	0.204486840546782	0.627769184078543	0.530155156041121	0.743102774111745	0.573346205885625	0.572318868641564
TMEM240	-0.128449347544405	0.202958925911069	0.526809748743279	13.5346327027444	-0.0187321382460228	0.291079018695219	-0.0643541342484625	0.948688249848574	0.979135053308022	-0.0496386156193908	0.204934733958838
SSU72	-0.0419850805617486	0.119986009252869	0.726401387752379	24.5200628725035	-0.0539141745356725	0.201003502807463	-0.268225049726202	0.788526094333098	0.90317552790847	0.246070211683383	0.117068745572895
ENSG00000215014	0.0598971688496329	0.170014945193473	0.724609302438194	5.54982856577288	0.114946159446342	0.334476325275729	0.343660076244813	0.731101938933834	0.872076184026804	0.594508723310985	0.538791923343453
MIB2	-0.00632264292781569	0.0881408330470761	0.942814063576088	47.8356806031961	0.0383362236321006	0.146837066780523	0.261080015234858	0.794030802885519	0.906084822596014	0.368036174959334	0.347461106813021
CDK11B	-0.0428627817980665	0.0949567542493014	0.651706573198661	40.696621302083	0.0189609811358602	0.159220884695873	0.119086017968544	0.90520720795716	0.959660479883105	0.243068462956758	0.29907207048398
SLC35E2B	-0.356424842160376	0.0839416766243658	2.17522547938085e-05	87.9832986016865	-0.469886796832959	0.130299776785948	-3.60619801831951	0.000310716066742856	0.0103803299578851	-0.829317534081527	-0.921809314205479
CDK11A	-0.192900715064924	0.0847027927591789	0.0227633539624944	52.6997274444596	-0.211055895477828	0.15166266319619	-1.39161406657357	0.164039296933459	0.403185157677167	-0.270063063459513	-0.275387578261681
ENSG00000290854	-0.0769338656120367	0.0996511554060409	0.440095565245285	34.5333104585087	-0.0814670479294922	0.168755614190511	-0.482751630636257	0.629272098649171	0.809391410312085	0.126544948779686	0.0482563427406875
NADK	-0.287471502902411	0.0799376556144112	0.000322904144699501	44.4129229875455	-0.365851878353637	0.132600447958688	-2.7590546184853	0.00579688453976409	0.0592340896847163	-0.593496289050059	-0.66198549776749
GNB1	0.037517286473271	0.0598090203102173	0.530472596669998	197.349253340032	0.0970724953883733	0.0991674731259354	0.978874345876479	0.327642069369217	0.580618699986855	0.517969257892104	0.494153030199177
FAAP20	-0.0929022974109694	0.0686129114249715	0.17573444646715	38.5157289515901	-0.0550917472697573	0.127520255296095	-0.432023502006306	0.665724331985249	0.832594181400859	0.0719327210246778	0.114127796068868
SKI	0.144699899730021	0.0747798370609395	0.0529887941616534	138.264423770787	0.271655584935092	0.134339243153469	2.02216104958067	0.0431597167407972	0.193375762115994	0.884535077269929	0.930168603379827
MORN1	-0.0296912115100346	0.0930958021932709	0.749778231713538	30.7856739408521	-0.025628506847457	0.156624938387107	-0.163629796834236	0.870022586369915	0.943507002741531	0.288115390890482	0.187711278259741
RER1	-0.293287336587722	0.0897396610919471	0.00108233101953046	45.4502401453839	-0.418834280335366	0.15398482515274	-2.71997113949324	0.00652876142714853	0.0641870516309089	-0.613386509818556	-0.794307319019079
PEX10	-0.107052238648003	0.105195837503987	0.308845696823036	17.2384117173003	-0.108753721928923	0.186604437243801	-0.582803514939114	0.56002557849502	0.763868007373447	0.0235397527428142	-0.0198912357845021
PANK4	-0.392055529929995	0.279474944992739	0.160667866548697	9.97278380641576	-0.217731268978095	0.351167724915218	-0.620020729498023	0.535244139389141	0.74679494989356	-0.951174912441753	-0.292059105902018
HES5	-0.324365350032204	0.201007792493824	0.106593512304405	45.3776597745637	-0.407460734351281	0.335011391208231	-1.21625934235179	0.223886144300408	0.476363617896907	-0.719673687531066	-0.765902258802636
ENSG00000272449	-0.0359077209337325	0.308581549189542	0.907364225767331	6.58708451133674	0.311611135993499	0.483395745002027	0.644629455710645	0.519167341683673	0.734861133519089	0.266854854304113	1.02995628924168
TNFRSF14	0.0703169026977303	0.212270158122639	0.740447070291133	10.1482467782829	0.103336659205378	0.349800402648567	0.295416067056952	0.767676060976337	0.892725017174577	0.630144337704686	0.509797575064663
TTC34	0.193511765498872	0.114630678718291	0.0913858115975029	12.3891213317459	0.376185812328993	0.192931828689852	1.94983800694561	0.051195429949982	0.211989740623211	1.0514722420511	1.1912294376805
PRDM16-DT	-0.251764508096401	0.105203469788397	0.0167057847114342	180.413519777512	-0.311130772392018	0.16252728174931	-1.9143295146714	0.0555780654987569	0.22204380117328	-0.471377939712645	-0.525321320023348
PRDM16	0.0268458313282851	0.0599021656686054	0.65403680370478	799.632766738916	0.104323868247275	0.104164229051909	1.00153257213939	0.31656940101616	0.569800083115787	0.481472753652139	0.512263097455002
ENSG00000287828	0.40961518020553	0.257839877716579	0.112141309327309	6.16189433129171	0.77545810111998	0.454749486833319	1.70524238855097	0.0881492273849457	0.288272421009353	1.79054850521828	2.18839895910637
ARHGEF16	-0.718499838013638	0.179404026763585	6.20369178752746e-05	10.035735365225	-1.0405144929873	0.313909786847963	-3.31469274480205	0.000917439060783069	0.0200438590993939	-2.06761835077499	-2.34693337781021
MEGF6	-0.202183593637332	0.232359618268827	0.384228144187268	7.87318436284823	-0.243214503931938	0.369278201122178	-0.658621340747566	0.510138955399739	0.728496131187732	-0.301810619212125	-0.355702654219016
ENSG00000238260	-0.294480447586068	0.259565467730676	0.256579342888038	10.7120913829936	-0.395893118769264	0.374018118370355	-1.0584864725116	0.289833714787467	0.544833549622329	-0.617466963704018	-0.737012516093753
TPRG1L	-0.0381352633777551	0.489712529759732	0.937929272709369	5.63085304965558	0.163867228866312	0.576303354793885	0.284341965916404	0.77614832859439	0.896302501068414	0.259236632501328	0.660970698957632
WRAP73	-0.0924710080966177	0.147569377245449	0.530903534743356	18.0398180726126	-0.136677610006958	0.238722314085846	-0.572538057576838	0.566957510466474	0.768752159793177	0.0734077356385266	-0.0896302356921579
LRRC47	-0.304076491680558	0.207987641155394	0.143743106723429	14.8584628228061	-0.45067087568613	0.323773859926493	-1.39193100946582	0.163943290533115	0.403021155723843	-0.650285549288007	-0.8738181777513
CEP104	-0.0775403812254736	0.0642340596476198	0.227372966695354	62.3845834001776	-0.0781461848603127	0.105785459880314	-0.738723307992682	0.46007502951685	0.692380537089457	0.124470658127038	0.0565500899662759
DFFB	-0.483577649083814	0.284142377452969	0.0887769288388841	7.9996912736859	-0.348967107168807	0.353470387345929	-0.987259809199478	0.323515288058726	0.576571853533641	-1.26418165466822	-0.61981633232717
NPHP4	0.18228102301505	0.0792059833287507	0.0213716180341596	70.0690979556931	0.297635832878107	0.135498130554019	2.19660471816951	0.0280486889745828	0.150687804467665	1.01306296842254	0.995053425430234
RPL22	-0.773499626187485	0.311932878289256	0.0131493356292539	15.5860021782819	-0.987245136372114	0.456764052307372	-2.16138974024988	0.0306652459654302	0.158959247807132	-2.25571828419664	-2.21389489671884
ICMT	-0.413239393124916	0.195025479861223	0.0340989606356831	9.13133360573211	-0.652304991987549	0.334659543008211	-1.94915999144702	0.0512763212011166	0.212069496698368	-1.0236239779542	-1.37739280814762
ACOT7	0.0845697226048048	0.215207897720334	0.694343440816424	18.8670069830103	0.216536086560303	0.329377222151371	0.657410628294114	0.510916919488417	0.728882719717928	0.67888915226865	0.792509453574928
NOL9	-0.128373389949439	0.080171910564106	0.109326755387097	41.2549919451949	-0.173366863612377	0.133456363070102	-1.29905281115229	0.193925805913222	0.440098069676766	-0.0493788397360574	-0.181260450175538
ZBTB48	0.0401638576617771	0.0976682432019408	0.680905799053299	26.0471233072975	0.0809948005854848	0.159679000806025	0.507235141606852	0.611989840518621	0.799354058451332	0.527020563013136	0.453999511704884
KLHL21	-0.164189635335537	0.0567981139511589	0.00384313221445413	75.8928650596503	-0.189419662017242	0.104358891146459	-1.81507928971196	0.0695117253771539	0.251226537210058	-0.171870827364149	-0.221351790727611
PHF13	0.0344226280445141	0.104875319598929	0.742742078217637	21.1828366173676	0.0866703195867028	0.181023381004989	0.478779697437616	0.63209536150753	0.810847431083495	0.507385489049722	0.468173935338001
THAP3	-0.513431844253229	0.175440841230587	0.00342772983254117	11.7387057302498	-0.771446166808783	0.285450753395214	-2.70255432025676	0.00688089401080598	0.0666024086953119	-1.36628335924159	-1.67494400720116
DNAJC11	-0.034505425097386	0.0624698329391108	0.580706245923408	61.5230040432181	0.0098273438639749	0.114788152005458	0.0856128763490125	0.931774162197835	0.971078615063663	0.271650722837651	0.276261109235299
CAMTA1-DT	-0.142639392839185	0.166661565606806	0.392073810819253	6.65904255352565	-0.153122870004702	0.319712375467264	-0.478939452315258	0.63198170327036	0.810847431083495	-0.0981687402584452	-0.130701736274705
CAMTA1	0.0908988427483439	0.0360259790305324	0.01163097524269	1153.13967528393	0.216374453263175	0.0700587416020914	3.08847187824332	0.00201188733768162	0.0315394274667993	0.700534818863843	0.792105779686036
CAMTA1-AS3	-0.25797050578588	0.186889408838996	0.167482677505727	6.4074099575148	-0.294710595778826	0.348242899928811	-0.846278835373447	0.397397211845655	0.642542639792415	-0.49260252604225	-0.484312464375776
VAMP3	-0.446276024712936	0.0989477166168862	6.47602611674583e-06	22.5726819818221	-0.617949304823878	0.179417691227748	-3.44419382835259	0.000572764931500418	0.0152191824655825	-1.13660965314517	-1.29159059975748
PER3	0.0836600220881354	0.0760088532773304	0.271043987545459	486.883602922394	0.188111411586337	0.119577805723858	1.57312981658773	0.115688762142836	0.335301347516072	0.675777965620471	0.721519754724795
PARK7	-0.316731167939466	0.104907957750496	0.00253498494708947	30.8663786566761	-0.474845791982538	0.180863641250138	-2.62543532077747	0.00865382485233829	0.0757223428274534	-0.693564693459423	-0.934194242884184
ERRFI1	-0.271744093251478	0.0765703445769516	0.000386774947279912	80.7779909611574	-0.36157247133235	0.128608386779645	-2.81142218160205	0.00493230202514781	0.0542574583012607	-0.53970835992414	-0.651297818278577
ERRFI1-DT	0.0864878319641744	0.138929120753133	0.533592068389669	22.4684055649985	0.214644442760339	0.219488244705018	0.977931383290305	0.328108262116593	0.580941448584731	0.68544910922071	0.787785134868941
SLC45A1	-0.00948306674762368	0.191061971453517	0.960414482132875	8.71154351674947	-0.050756713821545	0.350513153669123	-0.144806873266326	0.884863355347174	0.95083607018491	0.357227487692921	0.124954400745112
RERE	0.0393026760875239	0.0376744001541822	0.296846555704562	916.068103703715	0.126299705748024	0.0774873762182823	1.62993911927328	0.103114364739627	0.315322398639463	0.524075311728368	0.567147035005263
RERE-AS1	-0.252886712413708	0.209818086516742	0.228100434663035	6.72705520053157	-0.249386712805053	0.373101126383987	-0.668415866824241	0.503868170017134	0.723703096912218	-0.475215891900818	-0.371117544610687
ENO1	-0.0926148335636868	0.0701476434370418	0.186740109439093	249.752162174734	-0.109437207597309	0.117387447471681	-0.932273509258388	0.351195194432076	0.602798884638109	0.0729158508208155	-0.0215982189535811
SLC2A5	0.162605390623965	0.196164019350259	0.407146470334003	5.83591250769132	0.375753196689817	0.354030253779171	1.06135900160723	0.288526781428911	0.543415793594353	0.945772070299554	1.19014899422878
MIR34AHG	0.191493868304469	0.225090039121455	0.394911901217821	25.5420483583395	0.360212640592939	0.353372539156608	1.01935662984072	0.308033688107774	0.562307920062167	1.04457100950964	1.15133696213724
LNCTAM34A	0.269834763752395	0.286538591481172	0.346343802644722	5.47032534692569	0.43193404971271	0.455612158426166	0.94803012106778	0.343114120282747	0.59523585662568	1.31249780899783	1.33045884265771
H6PD	0.115124166479612	0.0744798843169027	0.122175060671989	72.7947181141736	0.206826803245198	0.136479433327465	1.51544301000241	0.129660252362204	0.354799943044408	0.783385715790317	0.76826083510449
SPSB1	0.363346944015771	0.199930355992009	0.0691608508956892	43.654501920052	0.658530932512074	0.321382563551197	2.04905619407435	0.0404566203457433	0.186536912766953	1.63231058402263	1.89637716837433
SLC25A33	0.0597095678052747	0.0709273677927362	0.399876946484855	205.919422507981	0.143987541592697	0.120655028840065	1.1933820162901	0.232719794822527	0.485181443514637	0.593867125495334	0.611321828246486
TMEM201	-0.0395898563329189	0.155499346592575	0.799033436713537	7.95376796262513	-0.0293682842505811	0.2894174643894	-0.101473780487093	0.919174370246915	0.965467821441704	0.254261907195895	0.178371306145461
PIK3CD	-0.155363765560545	0.227224458595572	0.494135707271596	13.7221541891191	-0.18279673832766	0.359731396683473	-0.508147857020393	0.611349655376179	0.798881292755884	-0.141686247165101	-0.204811254779127
CLSTN1	-0.117295775505327	0.111880498915215	0.294453281491372	143.933735765732	-0.148460419079374	0.166103174328166	-0.893784358305305	0.371437279720758	0.621576014355807	-0.0114932658349022	-0.119057417126089
CTNNBIP1	-0.171172877963346	0.0749837707249191	0.022442210011893	82.760936208986	-0.189016626429508	0.125022202524582	-1.51186447377092	0.130568343397779	0.356081370819702	-0.19575360067968	-0.220345222489793
LZIC	-0.140323907894383	0.112223099477861	0.21115299509269	28.0018108615306	-0.178037791079372	0.184970922531006	-0.962517722478937	0.335789605157169	0.587791952865735	-0.0902497540510892	-0.192925939210557
NMNAT1	-0.274543324196019	0.106033864752043	0.00961980406424213	23.8633866236038	-0.332791611326914	0.181188736548244	-1.83671246715882	0.0662523538106217	0.244347601703237	-0.549281763236816	-0.579418558927149
UBE4B	-0.139643758149494	0.0699660653932663	0.0459471611478114	196.327311603525	-0.133586410653826	0.112877810225176	-1.18346033101935	0.236626759161932	0.489837676809269	-0.0879236337881176	-0.0819100661083185
KIF1B	0.00565793683293172	0.0455332690931532	0.901109889853959	1411.17012495724	0.0770451286923844	0.083608614220411	0.9214974965292	0.356790747673726	0.607555097238792	0.40900990104399	0.444135334946316
ENSG00000284642	-0.204171341266784	0.258634482146036	0.42986632548765	7.37259368749976	-0.193061737760473	0.389495036529252	-0.495671881934172	0.620125928454503	0.803524752819048	-0.308608739880832	-0.230447756132253
PGD	0.0328487643661245	0.096044148985499	0.732337842832252	49.7746072972374	0.0926446170816514	0.170598419781992	0.54305671295222	0.587090755225556	0.783470734431311	0.502002856444228	0.483094548516374
CENPS	-0.118348263582417	0.190410449413628	0.534242474881646	6.9390899772884	-0.1302189788133	0.300035514281653	-0.434011883976705	0.664279811272173	0.831774926480434	-0.0150927876476416	-0.0735000148948471
DFFA	-0.0467321896988885	0.104312360311203	0.654151451172043	35.8128137879858	-0.0446307531885909	0.170956218989002	-0.261065397050353	0.794042075715862	0.906084822596014	0.22983504165293	0.140253787665085
PEX14	-0.0944021783612291	0.0601500481857795	0.11654433979494	119.809532264252	-0.08396968371625	0.103457448088149	-0.811634979095033	0.417001113836039	0.658513461546493	0.0668031102343144	0.0420060914714566
CASZ1	-0.116699494607016	0.163513242072299	0.475412351842831	12.2593702362465	-0.108511516632732	0.285754715233264	-0.37973657422994	0.704140967929803	0.856323497396606	-0.00945397803040599	-0.019286335955313
TARDBP	-0.176270554226429	0.0733907358734307	0.0163142093550894	73.8788698011342	-0.225614549689113	0.12728621346049	-1.77249792852974	0.0763119388557786	0.264840526074366	-0.213187714474082	-0.311747342412685
SRM	-0.175046994249276	0.225629116472116	0.437856809371857	20.4734182553137	-0.238977786111559	0.353854345602033	-0.675356369313403	0.499449378504971	0.721118351593666	-0.209003124716894	-0.345121589617322
EXOSC10	0.037346794594078	0.0698246251418079	0.592742751846868	109.795477028197	0.133378006947852	0.120981587210481	1.10246534223265	0.27025941781299	0.523860198219759	0.517386173625965	0.584824861436228
ENSG00000226849	-0.233295459799478	0.140716208704882	0.0973347006372222	17.706101471479	-0.310712382433562	0.248335130143713	-1.25118174884782	0.210868175428446	0.46186975916568	-0.408213573623971	-0.52427640474534
MTOR	0.0194745010559702	0.0577710714240037	0.736043176141386	116.552918998922	0.0574566727378434	0.104889182592617	0.547784540956922	0.583839854629828	0.781557261148119	0.45626271595038	0.395213804957825
UBIAD1	-0.323709806626113	0.123034513446664	0.00851218170176107	17.5960727825062	-0.422305025330885	0.225442767101764	-1.87322499080336	0.0610373227513023	0.232977734428432	-0.717431721241107	-0.802975391468218
DISP3	0.443970263944932	0.156643163339129	0.0045929364568015	47.9391910260777	0.740202612226127	0.243015726082622	3.04590416496119	0.00231981763416838	0.0344485064246538	1.90804330253733	2.10034952523664
ENSG00000284708	-0.933189843676571	0.319471976800005	0.00348867064244323	6.43660200543241	-1.41201301992875	0.470553048722728	-3.00075203797217	0.0026931377410937	0.0377502565960721	-2.80186073810647	-3.27473883468865
FBXO2	-0.592299198657803	0.228738397604218	0.00961384696583492	64.0315219682558	-0.875620307960889	0.342518645776383	-2.55641647179859	0.0105756458117029	0.085274275894715	-1.63601065465863	-1.93511552772453
FBXO44	-0.250105649984664	0.302993784634857	0.409117225003988	27.0125223507003	-0.343487937962904	0.434995235356892	-0.789636092636944	0.42974032352535	0.668128974698171	-0.465704625128461	-0.606132285905102
MAD2L2	0.136169336701496	0.10332542635192	0.187547633051753	16.610005107897	0.26861106013961	0.187060588582983	1.43595752677989	0.151014427471181	0.385851865203879	0.855360449676038	0.922565001981712
FBXO6	-0.109411241452346	0.141677017850678	0.439961506060787	8.27401119624668	-0.116052105167698	0.250195780812972	-0.46384517273075	0.64275867644066	0.817721639941699	0.0154719349353	-0.038118709931104
AGTRAP	0.199475423344927	0.0826425745114052	0.0157909125351021	24.8182554313353	0.277273499619287	0.157235605065797	1.76342692549349	0.0778285118947629	0.26821022476703	1.07186802321751	0.944199162109592
MTHFR	0.12896338019925	0.102632868799263	0.208916457110139	24.5275868999637	0.247967056017494	0.171931938884772	1.44223963055335	0.149234784138959	0.383078621575649	0.830715992245994	0.871007274864966
CLCN6	-0.0440244940513158	0.0732815216052019	0.548000875614779	72.4955609732806	-0.0332899934658908	0.113713531586433	-0.292753140294365	0.769710848301659	0.893414388704945	0.239095393155096	0.168576965262844
KIAA2013	-0.063541920595472	0.0785849278459345	0.418758825485467	26.8563317054654	-0.112917393726061	0.151133148790534	-0.747138497607573	0.454979964016033	0.688699463842151	0.172345560920953	-0.0302898703251037
PLOD1	-0.150755057465606	0.137388279796739	0.272513775971197	28.6057897260921	-0.185244565333236	0.224593849480887	-0.824798033256028	0.409486263454071	0.651638159443737	-0.125924410354425	-0.210924622904611
MFN2	0.0140779963346141	0.112631191682709	0.90052989482486	33.2680022634788	0.0318692681269075	0.187859298770559	0.169644347314587	0.865289843896643	0.941862349655468	0.437806605254315	0.331310096319098
MIIP	-0.116930239651557	0.102019082138536	0.251728758677679	30.2234553957956	-0.10877525528975	0.16906670905066	-0.643386601067369	0.519973275466477	0.735505473578848	-0.0102431288427379	-0.0199450146509886
VPS13D	-0.00732827540576443	0.0448728422642412	0.870272754707573	358.951786856526	0.0619280604706369	0.075347686948169	0.821897300088809	0.411135349735416	0.653355563386629	0.364596899856111	0.406380950013448
DHRS3	-0.0134675776940987	0.130603418123974	0.917869231591986	123.867063010416	0.0384686765737853	0.210875226722467	0.182423877719946	0.855250088482895	0.937363563928352	0.343600412596181	0.347791903715734
PDPN	1.15290998698661	0.354121121777485	0.00113115617245786	20.3027253023787	1.75907338357343	0.54042017917585	3.25501054800739	0.00113388154488532	0.0226512998313521	4.3326256351564	4.64494605242278
PRDM2	-0.221143036711745	0.0975012025336226	0.0233227628659407	79.9705195400814	-0.237370886001739	0.150463401189296	-1.57759883217784	0.114657800849372	0.333708758987696	-0.366652141305561	-0.341108408992288
KAZN	1.49002626954913	0.29809835302343	5.77964490067192e-07	129.14487954859	2.06487996098985	0.471693685973009	4.37758660417601	1.2000068389779e-05	0.00163533605264275	5.48556735385775	5.40868800750458
TMEM51-AS1	0.0906644702614826	0.180943222581075	0.616324777402774	20.7818012818908	0.221048297850095	0.289974653274602	0.762302136941483	0.445879698795546	0.681217468556099	0.699733262155385	0.803778554132944
TMEM51	0.10913403405294	0.128064413994175	0.394113754490369	46.3660347414864	0.184823856592161	0.212622519337785	0.869258144282166	0.384705950915798	0.632804957057799	0.762899391241533	0.71330919333039
CASP9	0.0515263064780548	0.0630402512809802	0.413725204456568	48.6411844379472	0.175562564050271	0.123913783814755	1.41681222738487	0.156537833818225	0.392957640830575	0.565880273874077	0.690179417207568
DNAJC16	-0.0437434776804225	0.0528380845093949	0.407739702994287	65.1690207733225	-0.00227451224489496	0.0949154219967518	-0.0239635687967841	0.980881668244866	0.991698058226377	0.240056472504863	0.246037118231596
PLEKHM2	0.1534364053133	0.0545737219311797	0.00493043892488279	102.214210898636	0.277910453721578	0.0903982746507287	3.07428935779293	0.00211004668153802	0.0323775724912924	0.914414030864407	0.945789934209693
SLC25A34	-0.186383621366222	0.166799744744553	0.26381926996785	10.2762984570108	-0.201692784550667	0.293500271422738	-0.687197948993247	0.491957996662328	0.715858956132813	-0.247774525057259	-0.252003514041831
UQCRHL	-0.155037641615533	0.235368602419291	0.510087496456271	5.93449597300873	0.00784993996961642	0.344091363144685	0.0228135338762212	0.981799012362735	0.991908574145029	-0.140570899372304	0.271322607490102
SPEN-AS1	-0.0330102639800589	0.131987368043252	0.802508708054068	34.8671088840171	0.0234068484390554	0.211987691721352	0.110416072975702	0.912079406677211	0.961760587872913	0.27676419174293	0.310175479098873
SPEN	-0.165302815408509	0.0397021795732479	3.13309510687635e-05	269.402443820836	-0.180093462141314	0.0764858059903789	-2.3545997823958	0.0185426646099337	0.119262259668751	-0.175677916528756	-0.198059910654588
ZBTB17	-0.280188387808132	0.106591747232308	0.00857340191331758	22.6299581692568	-0.374382308042684	0.191562369688187	-1.95436248075277	0.0506583645217426	0.210525884443619	-0.568587948312349	-0.683289967747967
FAM131C	-0.337810178865841	0.215258524190428	0.116572667670361	9.14784899156394	-0.487395851194007	0.336809993527142	-1.44709438722379	0.147870489819728	0.381211729140052	-0.76565516295928	-0.965537606521218
EPHA2	-0.109952890631157	0.199357271499485	0.581265681613598	10.7725621131391	-0.103291921671669	0.340192187854852	-0.303628141266253	0.761411209508079	0.889216986802839	0.0136194882649563	-0.00625056774530175
FBXO42	-0.082148000590608	0.0485073652911748	0.0903572866605862	221.039395646675	-0.0248770960441761	0.0877030630200759	-0.28365139354918	0.776677547598962	0.896488145905428	0.108712544785318	0.189587902238257
SZRD1	0.0970134189517675	0.0641332673428542	0.130359741302885	39.870214849545	0.17454981000681	0.112339259698755	1.55377390304045	0.120238357596176	0.341658312172562	0.721446742617623	0.687650097008818
SPATA21	-0.477839579821777	0.240471900963832	0.0469122997507912	5.61869896824188	-0.66718641907754	0.390461660921538	-1.70871172729967	0.0875043607283649	0.287106083686583	-1.24455738915748	-1.41455868703793
NECAP2	-0.115773442470387	0.0962142663649698	0.228865010444773	25.1255762199654	-0.159674785935846	0.172215921549466	-0.927177838722551	0.353834207081714	0.605140907837066	-0.00628686864637873	-0.147064932661977
CROCCP3	-0.196727031312686	0.074682564899585	0.00843417190945293	88.3152184851935	-0.22564608107649	0.120355479838688	-1.87483013967393	0.0608160953705215	0.232455633623954	-0.283149110794444	-0.311826091024455
NBPF1	-0.261826442652408	0.1324041618822	0.0479875179122331	44.008994191608	-0.338435461140434	0.210513770845094	-1.60766423869473	0.107908734785621	0.323318108001165	-0.505789876247664	-0.593513889796688
CROCCP2	-0.0334983979271695	0.100957504653453	0.740035064195768	59.0785998444977	0.00939644499009143	0.165157562403832	0.056893822198198	0.95462977551525	0.981012892657841	0.275094767805111	0.275184953348913
CROCC	-0.113502871276569	0.123809992437694	0.359273401766955	49.787724038602	-0.100902050826643	0.190481283984535	-0.529721601597537	0.596304968507989	0.789326787417775	0.00147851199538619	-0.000281943240906766
ENSG00000290851	-0.343122150032957	0.193555434125532	0.0762729219259809	7.89578076428159	-0.557989367693048	0.350272833612685	-1.59301354300872	0.111157152911186	0.329182480679629	-0.783822167888716	-1.14184261200075
ENSG00000290122	0.486455283790483	0.28033100166721	0.0826896416158743	10.937280256613	0.731401088737542	0.449284347948181	1.62792470309226	0.103540852657171	0.316415696264053	2.05334257858373	2.07836800733189
ATP13A2	-0.252822203543181	0.210100776997278	0.228845632984165	30.1768218219499	-0.351407937101984	0.32161962549002	-1.09261969497843	0.274560811734851	0.528465251394	-0.474995270792009	-0.625912225492504
SDHB	-0.107442242689905	0.057903776375826	0.0635204597709074	75.3662112479422	-0.0993564968620037	0.0987459749909983	-1.00618275196595	0.314327667533606	0.56802540042081	0.0222059342545663	0.0035780273869679
PADI2	0.277895635775053	0.0918795250506161	0.00248990602571167	146.768033065953	0.457360641766139	0.145804337487326	3.13681094573674	0.00170796220146612	0.0283917774649512	1.34006608773356	1.39396092717798
RCC2	0.114556035582466	0.127122975211817	0.367512057126934	33.8788136175517	0.220105734743311	0.215999989895276	1.01900807888938	0.30819913110919	0.562307920062167	0.781442701326514	0.801424533509696
ARHGEF10L	0.210628990131557	0.0576375356748397	0.00025781235368585	334.658768974592	0.374689374549473	0.0910084435225696	4.11708364682177	3.83696841706847e-05	0.00315539903829723	1.11001335503856	1.18749213312334
ALDH4A1	0.00603350945777746	0.0628654582106667	0.923540464558262	75.283320818677	0.0314976876768295	0.115740613428191	0.272140320876835	0.785514127494831	0.90181136465417	0.410294363913287	0.330382086261857
IFFO2	0.279501901851094	0.101542593695684	0.00591316297155932	66.4189623724917	0.459871901021933	0.167972315348067	2.73778390247822	0.00618547055437279	0.0618726865627813	1.34555953692659	1.40023271527993
UBR4	0.00334822513446789	0.042938725690855	0.937846494572877	198.571160421508	0.0780351425949703	0.0830535018846876	0.93957678874655	0.347434686932309	0.599441255198746	0.401110659408168	0.446607862384761
EMC1-AS1	-0.281854405512023	0.0777569528907394	0.000289170729169421	42.4351939839442	-0.384125989060383	0.136316548481136	-2.81789697098691	0.00483393183303435	0.0535702397342067	-0.574285748787338	-0.707624493358963
EMC1	-0.249292185999068	0.0786067440508236	0.0015171434317504	33.3973078906608	-0.339074341442724	0.154452663867396	-2.19532854243183	0.0281400388908233	0.151060645590207	-0.462922568567665	-0.595109472518473
MRTO4	0.320811414725934	0.0995600081609274	0.00127169475355479	15.0786580919385	0.504270186116515	0.211494211351996	2.38432145680452	0.0171106486421956	0.113499261643943	1.48683856507261	1.51111598452447
AKR7L	0.0674216885336655	0.178192680427105	0.70516023602925	6.78015258590237	0.195502374889507	0.310468776222278	0.629700600712061	0.528890489464583	0.742215405484351	0.620242670633158	0.739978444563289
AKR7A2	0.0141152397875785	0.118785330302218	0.90541018065612	17.3065323514827	0.0276404504465745	0.213264300935766	0.1296065507696	0.896877720202633	0.956206424544465	0.437933978308931	0.320748762059553
SLC66A1	-0.134094465176818	0.141523051953558	0.343379113379854	9.57880504161253	-0.172006057991359	0.277525836639273	-0.61978394543111	0.535400039861768	0.746933524088524	-0.0689449854449961	-0.177861882511417
CAPZB	0.0338416270752376	0.0388810531504421	0.38408805125219	210.583717008679	0.11475271374729	0.0693575886778169	1.65450840974798	0.0980242560295462	0.307343410401881	0.50539845878529	0.538308799018121
MICOS10	-0.550026445945219	0.190777740840417	0.00393814249070647	43.5381738937313	-0.771731730795735	0.286830110345004	-2.69055340761639	0.00713336160221112	0.0680460473558584	-1.49143733474595	-1.67565719394664
MICOS10-DT	0.0611922943407509	0.173558157104963	0.724406965487525	6.23639355034614	0.113988060352444	0.305645582525439	0.372941952606027	0.709191647169496	0.859236696180797	0.598938067981949	0.536399102098998
NBL1	-1.49807915284516	0.290290201093801	2.46125472564136e-07	11.0512239350091	-2.16239930496936	0.469772310170834	-4.60307953055598	4.16289167947692e-06	0.000763973881017605	-4.73378893225428	-5.14880411230724
TMCO4	0.14601580326095	0.0830398783848925	0.0786825832404153	41.2472466287764	0.266587636319928	0.140063090706783	1.90333966625096	0.0569962381534259	0.22433406403882	0.889035483085576	0.917511566973677
OTUD3	0.250704877228172	0.0965763946668687	0.00943372233860398	36.2443037214961	0.426889627333182	0.168543909141889	2.53280957767394	0.0113152403551214	0.0888436784072399	1.24707336826733	1.3178605622579
PLA2G5	-0.0174062044156409	0.132872592867138	0.895775934018974	40.054735378374	0.0463053887682954	0.213742460876323	0.216641038839208	0.828488100792197	0.923943462915557	0.330130262097545	0.367363836874969
LINC01141	0.818578165902803	0.591809838380398	0.166610388342212	6.58789810826633	1.2474882465638	0.893908525983397	1.39554351513924	0.162852002145054	0.401983480550461	3.18920680801798	3.36727885496913
CAMK2N1	-0.668878954027134	0.444379145609382	0.132272975158172	23.6879220460692	-0.716354198401512	0.529237043589555	-1.3535601996845	0.175876731908271	0.417589673621776	-1.89791433401256	-1.53735361259241
MUL1	-0.120690573977944	0.109850141707377	0.271905999796195	20.5999940707475	-0.186669318596804	0.184191149546553	-1.0134543329381	0.31084319848379	0.564099134868994	-0.0231035172173395	-0.214482897720737
FAM43B	0.0434671322674221	0.263490367290986	0.868970204723028	12.8355277342095	0.056093761156209	0.42241305802152	0.132793624844219	0.894356596343882	0.954997997833762	0.538317801675788	0.391809977725739
PINK1	-0.281031314427904	0.25976707215642	0.279315237570095	20.9798484861342	-0.440037237572023	0.396230008544447	-1.11056009914166	0.266757745646301	0.520432829351621	-0.571470767434438	-0.847261013312547
DDOST	0.00688885857672019	0.0930635843413285	0.940991974044694	23.5313757735883	0.0222963949359477	0.170473495362572	0.130790976559298	0.895940661339289	0.955915918421853	0.413219668131129	0.307402157685528
HP1BP3	-0.27391381705737	0.058343225040534	2.66777219530124e-06	263.460393259187	-0.338430780639876	0.100733315206013	-3.35967082933528	0.000780353896655802	0.0182356384271145	-0.547128841292932	-0.59350220039917
EIF4G3	-0.0631503706789563	0.0412544700243924	0.125830647726807	565.854643557884	-0.0295778148294775	0.073663460268708	-0.401526275328151	0.688032697043838	0.846378959239973	0.17368466631887	0.177848010357229
ECE1	0.172382145869945	0.0656071605353503	0.00860174177079917	241.90141920826	0.283365521489698	0.114321940241003	2.4786626337196	0.0131875974940971	0.0971589841418463	0.979208690183176	0.959413788076821
NBPF3	-0.420465018357197	0.110406517194815	0.000139905577397657	31.1865528456823	-0.607363985146335	0.18355725376578	-3.30885308363424	0.000936789806321769	0.0203248365061865	-1.04833570267623	-1.26515410903843
USP48	-0.17259452395739	0.0514020140646601	0.000785829045227282	132.077170408409	-0.185487415690959	0.0939202948018839	-1.97494499013475	0.0482743910230025	0.204697695021752	-0.200615646983994	-0.211531133753942
HSPG2	-0.15683797225231	0.170919085877424	0.358820292718636	10.5122350958041	-0.154734293938562	0.2857490068068	-0.54150422312117	0.58816008760384	0.783660674359211	-0.146728051684315	-0.134726215002762
LINC00339	-0.12955754506987	0.180958061920488	0.474020105292611	10.0038563183847	-0.131136598536972	0.304569820775611	-0.430563337506724	0.666785903815392	0.833119206619014	-0.0534286644119261	-0.0757917402321496
CDC42	-0.13448356554013	0.113189236186826	0.2347820632107	49.6702073806085	-0.166517324897275	0.183522484807081	-0.907340182715584	0.364226931121591	0.614591084952505	-0.0702757133416561	-0.164153950590486
ZBTB40	-0.0134582757329719	0.0843869527619245	0.873288431723104	40.2628827853335	0.00169314155929336	0.15560706986754	0.0108808781036404	0.991318486659269	0.996385836890476	0.343632225414498	0.255946204226735
EPHB2	-2.44044631764024	0.649281134369617	0.000170805505813613	16.4150381579798	-2.19143611981441	0.629189383689425	-3.4829515192458	0.000495918163355233	0.0138454718061286	-7.95669590775772	-5.22132261052419
KDM1A	-0.0184749063028774	0.0442909872715211	0.676586513411532	89.4236274658468	0.0287486881033553	0.0849298402207529	0.338499260432266	0.734986984322612	0.874405941603383	0.326475288860169	0.323516549468954
ENSG00000240553	-0.315272977695942	0.146770338518092	0.0317081860213941	14.8780964034992	-0.458161247442647	0.254032748886659	-1.80355190207017	0.0713015819878532	0.255239265144554	-0.688577665384768	-0.892525136960429
LUZP1	-0.0695840882970382	0.0521269146532142	0.181909894601146	220.184607218091	-0.0311744144141495	0.0876539356329038	-0.355653333635908	0.722100197160491	0.866444696514427	0.151681275109622	0.173860554957865
LINC01355	-0.457262462306113	0.127005911906039	0.000317820614824489	22.1768340486894	-0.601463816140033	0.199611129224066	-3.01317776457686	0.00258527432601668	0.0369508990896091	-1.17418340112554	-1.2504186293432
HNRNPR	-0.0658703649738162	0.066175101797758	0.319544192982441	89.0374633457384	-0.0292872629478035	0.111248821368087	-0.263259085243711	0.79235089290172	0.905231930173368	0.164382253295874	0.178573654207133
ZNF436	0.189492728097364	0.222502690775993	0.394412592700294	8.78267780048023	0.313141941120873	0.38481073130259	0.813755739245842	0.415784895528766	0.657800379546889	1.03772708606517	1.03377942512943
ZNF436-AS1	0.217125109773513	0.120640210758414	0.0718963373777362	21.5718367450464	0.35756544673793	0.22430846305369	1.59407916166027	0.110918305587532	0.3287703303827	1.13223016191587	1.14472568180643
TCEA3	-0.164656750537219	0.134909231014855	0.22227529383011	39.5675251685851	-0.174688509695802	0.222388710132212	-0.785509793154282	0.432154730756531	0.670202929776437	-0.17346836694119	-0.184561218171468
ASAP3	0.238588840755476	0.0688018895478099	0.000524804414386826	203.36265599125	0.403475327374152	0.111242872652482	3.62697688178721	0.000286758957296838	0.00990542422473554	1.20563637860757	1.25938411162475
ID3	0.224008648896374	0.205058381312418	0.274651167170164	64.3458798024572	0.357502145018295	0.306437317786651	1.16664036743461	0.243355634132374	0.496830693123157	1.15577194805189	1.14456758782585
RPL11	-0.902414921546586	0.212116880342536	2.0967714902057e-05	37.5907401645879	-1.30955522726163	0.335374533727761	-3.90475452237127	9.43210772790204e-05	0.00505149925162816	-2.69661013631489	-3.01885383853831
ELOA-AS1	-0.15040552593034	0.0623975125468959	0.0159332457853537	70.175488905587	-0.212150655206081	0.109690028565074	-1.93409244195996	0.0531017630327109	0.2164325337229	-0.124729008322977	-0.278121704984084
ELOA	-0.0719054134803634	0.118187832089921	0.542922568094914	24.9632530931565	-0.111097492368267	0.205432457649319	-0.540798146697513	0.588646720392194	0.784007321950965	0.143742315216662	-0.0257447260289926
PITHD1	-0.68601949482208	0.336758302481794	0.0416372976887702	6.03592553706679	-0.917900132001422	0.482350236078737	-1.90297436042218	0.0570438908987627	0.224354398343034	-1.95653518855384	-2.04070800956726
LYPLA2	-0.0782541720180825	0.123592716208652	0.526628065891247	11.4199720483057	-0.0398262591130853	0.222346703772052	-0.179117830115956	0.857845182003081	0.938210654357601	0.122029485078474	0.1522528549494
GALE	0.139847685184158	0.169001940542234	0.407958484564663	13.0638518605441	0.238556501212168	0.298067163795601	0.800344788652257	0.423511059998767	0.663375877017581	0.867940445484448	0.847504721106492
HMGCL	-0.140301237093749	0.074859282893598	0.0609029210265922	47.1174341502255	-0.148795618004264	0.124955434089923	-1.19078949297383	0.233736234691025	0.486073098976617	-0.0901722196417506	-0.119894565510535
FUCA1	-0.384822543520846	0.237868145985328	0.105706198575625	8.16940912826601	-0.451200502836229	0.314949216293556	-1.43261351193735	0.151968318154494	0.387206947626519	-0.926438012406792	-0.875140904288115
PNRC2	-0.305535651152954	0.122310548760611	0.0124884959090645	18.4908488574422	-0.415889684312233	0.213093612005601	-1.95167598126452	0.0509766859824786	0.211338284898444	-0.655275892136996	-0.786953286471338
SRSF10	-0.0214493435367144	0.06019611033414	0.721597630413836	110.970046327983	-0.0222136417287287	0.112531082256438	-0.197400054130003	0.843514487263799	0.931867196620831	0.316302677942412	0.196239792538774
IFNLR1	-0.046756392140506	0.159837559789532	0.769885678768639	13.2699518545962	-0.0431353983001272	0.289736799006061	-0.148877872773161	0.881650001580605	0.948568015458098	0.229752269013106	0.143988387737147
STPG1	-0.182467254501635	0.296398909205815	0.538149450713857	15.2510003451309	-0.130028593104177	0.392298241500865	-0.331453418212405	0.740302021060125	0.877299662590631	-0.234380503535667	-0.0730245327945822
NIPAL3	-0.285650808384394	0.255517053883238	0.263595840713858	25.7439348460773	-0.258905750455216	0.339438947502712	-0.762746150257693	0.445614801638888	0.680888335896721	-0.58726949202063	-0.394891030736635
SRRM1	-0.183661129440035	0.0664250866273275	0.00569339225657916	152.947640946473	-0.211921263201955	0.108098418664749	-1.96044739432496	0.0499435209251737	0.208889140239064	-0.238463570105251	-0.277548805933999
CLIC4	0.516647038359159	0.150675914758245	0.00060611585297997	455.129531410548	0.796932237839219	0.230555018307245	3.45658161635503	0.000547073511484868	0.0147392753083033	2.15659874034021	2.24202991531473
SYF2	-0.37712833308807	0.0966091780082811	9.4753122349974e-05	18.8318591789687	-0.637879350986242	0.192343200191203	-3.31636028906737	0.000911981733909652	0.0199563061773171	-0.9001237206942	-1.34136524015113
ENSG00000284602	-0.0512936376834156	0.12227568925821	0.674856813808425	10.8412915066371	-0.00790128710857741	0.219940460064215	-0.0359246639125449	0.971342429599616	0.987493978030261	0.214234834985155	0.231984431492481
RSRP1	0.018575936202415	0.0664352794005136	0.779777106838514	353.397404543748	0.0668628253169059	0.107803471286762	0.620228871286044	0.53510711611675	0.74679494989356	0.453189613403248	0.418705364299758
RHD	-1.31201959138629	0.399593918536403	0.00102569472793801	15.5011974620374	-1.25697713688103	0.41423355756959	-3.0344647697208	0.00240962896916069	0.0353960865864758	-4.09746300655705	-2.88754177232639
TMEM50A	-0.319560369092259	0.16482429301451	0.0525264131709157	30.5875549384606	-0.492782992788876	0.267165836776105	-1.84448355648797	0.0651127000626689	0.241934554826431	-0.703240595242799	-0.978991816985649
RHCE	-0.0244419134390941	0.143714013274904	0.864952507818061	15.077705779768	0.0401935892893845	0.230144745882409	0.174644826825293	0.861358723132612	0.939589591472283	0.306068053081349	0.352099816975439
MACO1	-0.00628025870186284	0.119450795679522	0.958069648569234	46.7828023801226	0.0382311366726861	0.203374247955221	0.187984157567008	0.850889070211966	0.935461172381173	0.368181129519061	0.347198655558653
LDLRAP1	-0.28849532267799	0.137472444539872	0.0358549678098722	12.4732393744127	-0.413425481769269	0.25081597897021	-1.64832194291088	0.0992866242507357	0.309391237533875	-0.596997764928718	-0.780799020975218
MAN1C1	0.882142563064477	0.199194451394353	9.48687817927504e-06	204.930174623982	1.28732693360998	0.301638761917827	4.26777687796198	1.97430648919898e-05	0.00213191460937455	3.40659780662156	3.46677467677125
ENSG00000233478	0.554503640449928	0.177829753659493	0.00181976980027615	18.635714617613	0.847330661211347	0.325422171385094	2.60378897235199	0.00921995064482375	0.0789200252956182	2.28606877230352	2.36789833424953
SELENON	0.146079151377793	0.071651273294816	0.0414748204177935	45.8425716402601	0.225804481500997	0.134979011761754	1.67288586983845	0.0943497659955634	0.300608837769198	0.889252134402902	0.81565696770716
PAQR7	0.186611778011001	0.104899672593431	0.075247169645074	21.3164055264439	0.260683126445069	0.202839890281154	1.28516696633852	0.198733944430967	0.446547795785921	1.02787420231	0.902765246100781
PAFAH2	-0.0726186000758229	0.0836921561241047	0.385565676965557	27.8050432238163	-0.139908360682602	0.154827406116797	-0.90364079714065	0.366185901025821	0.616536115195033	0.141303208529576	-0.0976989301533569
PDIK1L	-0.247845724704596	0.16469826887744	0.132363371937002	15.04079270333	-0.396564763222093	0.274356300572691	-1.44543705537035	0.148335161352581	0.381847235795786	-0.457975653639063	-0.738689926213108
CEP85	-0.498740248338493	0.258908117075706	0.0540642540845577	8.19797042987647	-0.541066715161289	0.404887076498142	-1.33633980081795	0.181438232996986	0.424400599281244	-1.3160379254831	-1.09957883913174
SH3BGRL3	-0.585175034915579	0.499677926926689	0.241556802520026	6.22534646688374	-0.811368702214864	0.74530506508552	-1.08863972650147	0.276312790878857	0.530263922989053	-1.6116459294462	-1.77464923754793
UBXN11	0.0105020803082573	0.148315829702211	0.943549850822387	14.4299436905675	-0.0299521935912782	0.254045609063854	-0.117900851353623	0.906146218671594	0.959870773855382	0.425576929671692	0.176913011607711
DHDDS	-0.0109081545375003	0.11296552673387	0.923074394299215	30.9186577988608	0.0450978532472834	0.184059860668252	0.245017317102979	0.806443022861413	0.912854106929341	0.352353670405688	0.364348056287644
HMGN2	-0.18823938082332	0.12965323222077	0.146538307759484	45.7248188390047	-0.233201375068969	0.213108091360613	-1.09428681745525	0.273829205082252	0.527869072654358	-0.254121244597767	-0.330695191400854
ARID1A	0.114059840917455	0.030900315217576	0.00022318157746968	444.066700334263	0.230359768725227	0.0573360680139404	4.01771130641918	5.87661311311157e-05	0.00384475567791749	0.779745709637062	0.827033649006777
PIGV	0.174677176940828	0.0906370654246968	0.0539527521762802	18.3945183486479	0.264316197628658	0.159188986620815	1.66039248844679	0.0968355202766383	0.304951948438275	0.98705772389707	0.911838722911345
ZDHHC18	0.211071726388425	0.114864138336844	0.0661247250342702	36.7956412636698	0.348119644482174	0.208956757937431	1.66598892478229	0.0957156203663721	0.302831834527089	1.11152751833274	1.12113509868989
SFN	0.389510989789261	0.403848660897996	0.334796603418792	6.97028232843604	0.806632429406082	0.728387968864484	1.10742140711574	0.268111774734377	0.521743315063477	1.72179193352308	2.2662558274404
GPN2	0.0046302471607047	0.0906602057359566	0.959267715778428	20.8433067188588	0.0363980791041704	0.164888412762226	0.220743704754181	0.825291999284042	0.922771655413936	0.405495190072504	0.342620654055273
GPATCH3	0.334295887597723	0.141994453812065	0.0185582090821456	8.19627191770938	0.532497694010526	0.259149686754439	2.05478810597638	0.0398994755254559	0.184970151947583	1.53295562358549	1.58161326502181
NUDC	-0.299967569249027	0.198021910642412	0.129817970405123	36.0916858921615	-0.366555756856509	0.306218528776745	-1.19703976869327	0.231291054434217	0.484254650628622	-0.63623298542426	-0.663743411375709
SLC9A1	-0.0357209341545913	0.179020517536185	0.841843939221546	13.7903784273568	0.0263038120420003	0.296773193548874	0.0886327087950698	0.929373812514375	0.969727879656951	0.267493667322982	0.317410551230435
WDTC1	-0.208040191325519	0.0605592954753753	0.000591867757317361	68.8509528900948	-0.256554593773035	0.115428965829636	-2.22261883686708	0.0262415129360602	0.144244482448855	-0.321840253358049	-0.389019093591516
TMEM222	-0.293258144898835	0.119028870925379	0.0137489511457088	32.2897040723853	-0.439056895039795	0.198231069711053	-2.21487426607633	0.0267686958927826	0.146150071506648	-0.613286673893392	-0.844812639806197
MAP3K6	-0.0377046759181012	0.14507923447211	0.79494844612085	19.2378321391702	-0.0249183690407879	0.258901607529029	-0.0962464825097465	0.923324814438361	0.96790573958315	0.260709246763715	0.189484824275086
WASF2	0.167737683238801	0.0341982405655267	9.3492592503558e-07	295.993854500969	0.280539497847319	0.0644790340248276	4.35086384419621	1.35602239636608e-05	0.00173909716146846	0.963324572431009	0.952355886183499
AHDC1	0.139291289852772	0.0473112734247807	0.00323847333457932	175.458564371109	0.258317362668562	0.0794476370482265	3.2514165589564	0.00114831476661136	0.022741397231876	0.866037566795913	0.896856828213907
IFI6	-0.309753370522214	0.369979096264173	0.402469720183455	12.8290467431512	-0.481617327769382	0.548913518734763	-0.877401104785144	0.38026881330076	0.629481470656874	-0.669700542829127	-0.951105932699502
STX12	0.158690950371832	0.0781513261641898	0.0422996572853073	86.0052955042577	0.299941752050619	0.129775375342993	2.31123779266968	0.0208197239374597	0.126629553811399	0.932384637815599	1.0008123833701
PPP1R8	-0.312594585568645	0.158823910480437	0.0490469385109176	20.8894190917143	-0.420396082822676	0.25833412871134	-1.62733466507022	0.103666039386338	0.316497394113195	-0.679417532272452	-0.798207869802478
RPA2	-0.137675580070189	0.128627689173268	0.284465528863031	27.1953575940627	-0.17550044282145	0.206189970009125	-0.851158971572106	0.394681050508805	0.640772185870603	-0.0811924412149926	-0.18658899467653
XKR8	0.074826026535086	0.144994382054156	0.605811416720444	8.68644784716938	0.0855003601023805	0.280858261401485	0.304425298639011	0.760803896321687	0.888712961806985	0.645565595163272	0.465251999676997
EYA3	-0.145247254950231	0.0506236566251138	0.00411566521808969	122.249320723777	-0.144213133957302	0.0826093310604859	-1.74572450964057	0.0808588340373937	0.274326100983655	-0.107087659871555	-0.108449961033005
DNAJC8	-0.0527622262610949	0.120005541702326	0.660179817329649	25.9173819166828	-0.0536639323499835	0.200297583906646	-0.267921016835605	0.788760115824912	0.903277663217746	0.209212244483313	0.117693717271531
ATP5IF1	-0.0995502472997622	0.41095919290257	0.808595159312544	8.75676559269438	-0.0646072760864879	0.572768895685463	-0.112798157464834	0.910190579151283	0.961383208127147	0.0491966528871097	0.0903630731399987
SESN2	0.0933578910818771	0.169829190137897	0.582513906239923	34.0554712447547	0.230016211108436	0.268284919875032	0.857357958157239	0.391247086515939	0.637864836282304	0.708944793577857	0.826175625061876
PHACTR4	0.0359617038637596	0.0517357701850796	0.486990575563855	251.884753141104	0.125870703274115	0.0823971676721574	1.52760958695729	0.126609500056148	0.350155668294739	0.512649146760837	0.566075615315973
RCC1	0.00845434873657231	0.233528621673614	0.971120794215527	7.58801260048175	0.0958617315766338	0.384049137849033	0.249607985357114	0.802890522609672	0.91052032241901	0.418573663203067	0.491129187061032
SNHG3	-0.299757978063936	0.266815361971443	0.261239647728263	9.94685613863432	-0.415621044288653	0.442294537666261	-0.939692917035899	0.347375099341674	0.599441255198746	-0.635516181064272	-0.786282366772503
TRNAU1AP	-0.0393433344379248	0.0639651661281375	0.538505605464893	68.5013765898099	0.00848853576324488	0.10797757057195	0.0786138798852543	0.937339747156461	0.97377494753276	0.255105015025488	0.272917479660783
SNHG12	0.109218159482128	0.102640516165543	0.287290522657416	18.9493260894088	0.159597082365854	0.187180223981019	0.852638590613283	0.393859755162285	0.640109300986385	0.763187101215604	0.650306147317513
TAF12	-0.0806945055722368	0.0863160330600822	0.34985389164825	31.9910417262496	-0.0341239930471468	0.142011987151363	-0.24028952577627	0.810105814402672	0.914333450548453	0.113683515133788	0.166494078504465
TAF12-DT	0.345384327329785	0.143387986647221	0.0160077131947325	7.0175383090369	0.613975605465237	0.28824463015067	2.13005045451949	0.0331674481132868	0.166187388362315	1.57087822010092	1.785101691975
GMEB1	0.0859815090227061	0.11878277250371	0.469154732106291	22.8952790408789	0.197767436558678	0.211337103685632	0.935791364174562	0.349380618688702	0.600808949978923	0.683717478704625	0.745635362220878
YTHDF2	0.0619063164711348	0.071117427790204	0.384038006618172	53.6662652611481	0.122440769112477	0.124707863857797	0.981820755522643	0.326188161035053	0.578911029124614	0.601380032208471	0.557509466593658
EPB41	-0.201652578941435	0.109208745827492	0.0648214595133336	97.7872403705708	-0.206228047853205	0.175742165497987	-1.17346936785963	0.240607633842112	0.493697595736855	-0.29999454260055	-0.263330186249977
SRSF4	0.0387074786219503	0.0461567636327356	0.401688743628645	197.503775819307	0.117333762865568	0.0737891540038348	1.59012207755451	0.11180729040159	0.330052599776765	0.522039729276791	0.544754885025851
MECR	-0.0608894727430611	0.0736652923743012	0.408481196346924	42.1622846623287	-0.0345732588486288	0.130539686127639	-0.264848643919857	0.791126062063456	0.904764501018536	0.181416964302833	0.165372051815326
SDC3	0.179604710008995	0.106116220855447	0.0905452833055968	83.0637880546385	0.264707881338602	0.172991608068687	1.53017758661159	0.125972777670536	0.349503993520916	1.00390994592974	0.912816940204555
PUM1	-0.0643476394203665	0.0385013410516691	0.0946606514192927	295.089738179941	-0.0465226296779701	0.0724347672566297	-0.642269333359555	0.520698322231512	0.736257337368029	0.169589992902397	0.135528887824869
SNRNP40	-0.369872289597427	0.0707660045368136	1.72567238182285e-07	40.2574215345157	-0.527790766785187	0.126255554657167	-4.18033700155486	2.9107739521665e-05	0.00265323792567018	-0.875307965164736	-1.06642259097648
ZCCHC17	-0.116045992417265	0.0953244868501696	0.223460193100445	62.8809635778236	-0.151642333651665	0.157702841536261	-0.961570078093979	0.336265607950262	0.588208588398272	-0.00721899272474194	-0.127004145011657
PEF1	-0.294592096514198	0.2306772369144	0.201575824864887	12.8919002412063	-0.434960847357012	0.39401112021162	-1.10393038430844	0.269623337301504	0.523403283886591	-0.617848804373685	-0.834582894286052
COL16A1	0.156626526495943	0.0768780962396958	0.0416163651064287	234.539903248634	0.288849370505297	0.12257605752807	2.35649095206991	0.0184485170697243	0.118965412656314	0.925324283466936	0.973109522171003
ADGRB2	-0.133509415317551	0.142370158463981	0.348366405834438	26.6293865511752	-0.149153979497723	0.242505441994524	-0.615054154129419	0.538518957429837	0.748855822394855	-0.0669441079283685	-0.120789561654675
SPOCD1	0.96344102988129	0.386746129339555	0.0127331824216285	19.2577700972742	1.4483084727041	0.598789838765417	2.4187258683117	0.0155749727751339	0.107324293824154	3.68463953556764	3.86882082122813
PTP4A2	-0.545460470203883	0.177466194602726	0.00211491297418418	20.5935699920843	-0.787276118451873	0.315364090726215	-2.49640381261845	0.0125459689009125	0.0945170859070389	-1.47582164309573	-1.71447879523248
KHDRBS1	0.0848146907033593	0.0481337465672786	0.0780586649463279	103.17608746392	0.184071193813975	0.0884016449824006	2.08221457700952	0.0373228743787199	0.177509344488148	0.679726946095835	0.711429442585374
ENSG00000203325	-0.254105249261549	0.164563780313537	0.122560699905797	6.24100730284166	-0.284106422301686	0.298398300335125	-0.952104693567665	0.341043888912785	0.593305595349396	-0.479383302495677	-0.457828886907037
TMEM39B	-0.115131433658155	0.145507755828895	0.428804447165286	17.0143956629862	-0.151522190438662	0.255699937529671	-0.592578128499071	0.553463519913039	0.759811678444352	-0.0040911908293082	-0.126704091254919
KPNA6	-0.00926669951969221	0.0406814462480493	0.81981193056275	124.757820486957	0.0436106135185015	0.0789550284900318	0.552347511647182	0.58071028466324	0.77926258731645	0.357967466200472	0.360633723562261
TXLNA	-0.0731778411524882	0.0889878833813556	0.410886325598175	36.9006942093664	-0.0689387843550242	0.15316372978019	-0.450098626182325	0.652639327358167	0.824500018518386	0.13939059735815	0.0795452724850438
CCDC28B	-0.173634255295803	0.163349199245814	0.287798452108736	10.1173918282651	-0.301333664972166	0.307116383830745	-0.981170920331735	0.326508461780856	0.579143899953726	-0.204171540597868	-0.50085336371515
TMEM234	0.0438732389871938	0.102540299481755	0.668750590666786	17.5008733129386	0.129347704535592	0.181208442011209	0.713806173156056	0.47534704192933	0.702984493941689	0.539706691514958	0.574759312585331
EIF3I	0.179179546525469	0.212740138072581	0.399650227759594	14.1595814564063	0.268605288441974	0.343690299376313	0.781532935114566	0.43448911371637	0.671642875246195	1.00245588173058	0.922550587355074
HDAC1	-0.0693757231772388	0.0636674373267968	0.275863887659818	60.367487964247	-0.0402391639998962	0.113599284104537	-0.354220225216095	0.723173847440439	0.867052686077543	0.152393886311647	0.151221638458963
MARCKSL1	-0.499684526462014	0.120682362053897	3.46559544834394e-05	44.2636107731299	-0.717797390377965	0.197534900171335	-3.63377504307022	0.0002793044061256	0.00978205049850574	-1.31926736796031	-1.5409579374927
TSSK3	0.278288459888194	0.144944947354159	0.0548629880628993	8.32307509086228	0.467047401089347	0.298963532117816	1.56222197998815	0.118235704330156	0.339465213683827	1.34140955089917	1.41815329271314
BSDC1	-0.0102148029276686	0.0703933277336669	0.884623718598711	74.9738939431003	0.0336404804573655	0.116832305090892	0.287938172846922	0.77339406600933	0.894975542420608	0.354724941204676	0.335733641357133
ZBTB8A	-0.129332637950712	0.0975499741917922	0.184902956816733	29.5220824890159	-0.149847460661539	0.160376093098162	-0.934350362119251	0.350123193706198	0.601634911132599	-0.0526594793742342	-0.122521508247647
ZBTB8OS	-0.0398372542520799	0.0547145279198728	0.466556776320853	145.398006476314	0.0179899939184332	0.0920429317086368	0.195452204579714	0.84503895123282	0.932520104889134	0.253415803353172	0.29664706157128
RBBP4	-0.215303859001845	0.0513284870452133	2.73320948452821e-05	105.241674389185	-0.274863303499536	0.0848306347937094	-3.24014200964012	0.00119470183673619	0.0231970019425675	-0.346682083693744	-0.434744499106593
SYNC	-0.154494298708637	0.0921956532218976	0.0937926281097155	35.0097405342738	-0.247772652612061	0.161360296766743	-1.5355242744145	0.12465509909392	0.347410096420326	-0.138712660131652	-0.367086481911413
KIAA1522	-0.646737166258298	0.271073463705799	0.0170402904518257	13.0113671120329	-0.8696420055739	0.416353722442662	-2.0887095724085	0.0367338746504282	0.176046326841398	-1.82218915499933	-1.92018491245888
YARS1	0.21678785565266	0.109852225796914	0.0484443358602454	103.016624210498	0.38292941888947	0.173388506852513	2.2085051993394	0.0272090757721964	0.148025975861072	1.13107674878856	1.20807137516371
S100PBP	0.0669385763268597	0.0386199238910722	0.0830485144757218	131.469289455323	0.183898198924316	0.0727753552745513	2.52692959354914	0.0115064567430363	0.0897308048788398	0.618590421107248	0.710997393489623
FNDC5	-0.268384727046129	0.489205530785342	0.583270763354136	7.73853469213341	0.164022720686839	0.651756719266544	0.251662492826192	0.801301950424892	0.909318585775006	-0.528219287319574	0.661359034708981
TMEM54	-0.0552889417555647	0.211968466679146	0.794219218441889	7.035646775704	-0.0841282981055899	0.390189024730634	-0.215609083734909	0.82929247454313	0.924333648156524	0.200570847269511	0.041609957206321
RNF19B	0.441975606021546	0.149653118569935	0.00314361884390898	23.9458707834703	0.737843683360425	0.244060265516557	3.02320282164231	0.00250114550331038	0.036352446364904	1.90122154858072	2.09445817731663
ENSG00000236065	-0.294713719202403	0.20699464035949	0.154511719579236	7.76351995926554	-0.403287151052678	0.353025310676817	-1.14237460843671	0.253298341017165	0.5073668444649	-0.618264755422105	-0.755478870610331
AK2	0.0125645136899018	0.0913482249968287	0.890599834796712	44.3295396265135	0.0797476160201795	0.152494602651337	0.522953695630227	0.601006476637514	0.791451697707495	0.43263047650623	0.450884708922349
AZIN2	-0.421713260959898	0.214440929471421	0.0492327175729715	16.9408685889667	-0.577117459348725	0.348988002650793	-1.6536885364687	0.0981908130319263	0.30745154444216	-1.05260470730803	-1.18961439716479
TRIM62	0.0305770985703582	0.119217784160664	0.79757943628383	16.9205463204848	0.157322348526612	0.213364676283783	0.737340178640292	0.460915504376798	0.693141724806402	0.494233732250709	0.644625073730572
ENSG00000284721	-0.251470882157064	0.171975003052385	0.1436720233866	7.72472430113135	-0.367610230717239	0.302106892856591	-1.21682172571859	0.22367205205341	0.476345679168055	-0.470373735487973	-0.666376925457652
ZNF362	-0.1236422741676	0.0664524675450284	0.062798955762206	50.6560357153807	-0.107763468101454	0.117322019185058	-0.918527219783645	0.358342915187569	0.609218365197839	-0.033198367172035	-0.017418109141487
ENSG00000225313	-0.289834436358515	0.227721181574258	0.203103179797358	6.72023241791573	-0.382584671687765	0.403349038870367	-0.948520102488021	0.342864743914322	0.59503093370782	-0.601577549733612	-0.703775103481513
PHC2	0.287867092617415	0.0991996879600481	0.00370912670663961	96.7529243771462	0.458491631883923	0.161990427926342	2.83036249581612	0.00464952921014429	0.0523271627542323	1.37416858940568	1.39678553811681
ZSCAN20	-0.251006104065617	0.168326850548238	0.135913508567565	8.27955310998821	-0.346620862330262	0.298357780388541	-1.16176243796582	0.245331975590898	0.498486759969459	-0.46878418885589	-0.613956662351365
SMIM12	0.00652456192440514	0.0702488879921385	0.926000645301448	75.993417142797	0.0523947420551604	0.118828341472585	0.440927992479372	0.659265127722429	0.82830901122515	0.411973769222762	0.382571798141809
TMEM35B	-0.111926931159068	0.156722651301985	0.475120821352289	6.16842344763118	-0.167797091235369	0.286021878114209	-0.586658238669309	0.557433260433446	0.762710203949632	0.00686824604747703	-0.167350125288105
ZMYM6	-0.0554832046322084	0.0558322634281907	0.32034552839286	90.075615687252	-0.0394864446826209	0.0993147903169186	-0.397588763532779	0.690933344574833	0.847450671534619	0.199906465907759	0.15310153040851
ZMYM1	-0.267025798024262	0.0705948972754999	0.000155255798498272	53.0030830136473	-0.38285967776936	0.126714642103654	-3.02143202563895	0.00251582120015031	0.0364119484740997	-0.523571733810276	-0.704461922202649
SFPQ	0.0200739695509131	0.0465703889367361	0.666435084673485	432.837333075617	0.0963248203690557	0.0851204244216821	1.13162993515948	0.257790049309126	0.51075604414723	0.458312905373487	0.49228573621929
ZMYM4	-0.0548197837666727	0.0385917065354599	0.155460173679213	255.711066928797	-0.0143645017960928	0.0681877833145731	-0.210660929243359	0.83315186433163	0.926365933568721	0.202175373203245	0.215842763568724
ZMYM4-AS1	-0.392107309700803	0.164545488241528	0.0171734952608199	7.41568922252057	-0.508355975935003	0.296757250186485	-1.71303641483248	0.086705840519718	0.285729922304706	-0.95135199987727	-1.01788483457527
KIAA0319L	0.0192807243958345	0.0317134277876188	0.543209217789603	332.846214679211	0.0884611721380819	0.0634457288108249	1.39428096731058	0.163232776012183	0.40224407988783	0.455599997454902	0.472646531187341
TFAP2E	-0.217375752630122	0.183614375861174	0.236464092876755	21.8770309535262	-0.286440986430872	0.286962490294501	-0.998182675850442	0.318190785493526	0.570926602989557	-0.353767984684921	-0.463659384692113
PSMB2	-0.315719598661608	0.130367605895947	0.0154453697682292	27.2345831593052	-0.446831120012842	0.225280582920661	-1.98344266611831	0.0473180052965178	0.202377311429336	-0.690105114429496	-0.864228513167467
AGO4	-0.178486768154367	0.0721951206762176	0.0134253198654729	130.782405201848	-0.242776027951483	0.125183126847499	-1.93936702226042	0.0524566631253545	0.214501934419899	-0.220767192616356	-0.354607574756048
AGO1	-0.205000426812682	0.104538217277286	0.0498779262877975	44.7674866046149	-0.288831053416667	0.185914459277067	-1.55356960690306	0.120287113743274	0.341719676689872	-0.311444222364716	-0.469628499051685
AGO3	0.0230672356167243	0.0318524334311814	0.468948675892804	314.348548933682	0.107420006236172	0.0667272883860515	1.60983622794159	0.107433614011436	0.322789537146656	0.468549911121813	0.519995601120621
ENSG00000271554	-0.406052760564349	0.169152530093548	0.0163721321844871	7.1653759162408	-0.526206012632946	0.284625737312403	-1.84876468868094	0.0644917982564385	0.240299163833681	-0.999045608635844	-1.06246471915835
ADPRS	0.0519403408292014	0.138481767477857	0.707608491931791	14.3782099964281	0.0846192343937759	0.23004658339998	0.367835214690623	0.712996109540806	0.861189062579707	0.567296276307374	0.463051416952296
TRAPPC3	-0.0976084495149879	0.159080326643136	0.539493141176882	17.5811495366235	-0.129398949558318	0.263197863381511	-0.491641337417512	0.622972915317385	0.805561115490282	0.0558376245373975	-0.0714520185707805
MAP7D1	-0.345757924676889	0.188534833399362	0.0666657734183849	21.2129169191916	-0.484800955491572	0.300616581948081	-1.61268866923416	0.106812163456696	0.321769012435535	-0.792836548698165	-0.959056939121076
THRAP3	0.0168725683741734	0.0361539039845315	0.640723606672771	138.34099171871	0.0754723886617866	0.069461672757137	1.08653284129314	0.277243319328264	0.531473126355741	0.447364075056226	0.440207468005218
STK40	0.346624038882727	0.112028141802255	0.00197424208575217	114.68881214662	0.569323143634171	0.179275684412532	3.17568523305202	0.0014948305281543	0.0264704868901035	1.5751180484405	1.67358362461951
LSM10	-0.672399419693855	0.290322508492018	0.0205559198452324	8.83994557978833	-0.898073209416789	0.457171134288315	-1.96441363432718	0.0494821429653464	0.208024500847596	-1.90995436870197	-1.99119091694625
OSCP1	-0.158603669745494	0.127189662976341	0.212402802025676	21.6805963153496	-0.271105562091362	0.212864045290075	-1.27360899170135	0.202802023989136	0.451759831965234	-0.152766758230982	-0.425359662475486
MRPS15	-0.317359692941689	0.211963547025421	0.134331567075522	13.3592396708398	-0.423441271442668	0.316897582313093	-1.33620858938681	0.181481104369079	0.424400599281244	-0.695714256484979	-0.805813129080661
ZC3H12A-DT	-0.0842190438575471	0.117410533939839	0.473186549000179	29.0317213053739	-0.0655138473562454	0.195763414693853	-0.33465827850776	0.737882877280162	0.875838213425677	0.101629552040087	0.0880989409560702
MEAF6	-0.236609572006335	0.109217955714029	0.030280778846757	62.0383854329012	-0.297271496488994	0.17181154109822	-1.73021843927848	0.0835912550931783	0.279734995162292	-0.419547877012399	-0.490708230391267
SNIP1	0.0570249983025948	0.110626456443092	0.606222235908842	15.5416930831027	0.154673578857425	0.208874886874335	0.740508259140225	0.45899165157913	0.69157756894747	0.584685865685319	0.638009857855239
DNALI1	-0.0948759247152515	0.126995591439184	0.455014995059054	20.1025589870507	-0.173054681415842	0.218088074314208	-0.793508228086397	0.427481777347554	0.666026348964584	0.0651828920369519	-0.180480785319609
GNL2	0.0782277974513976	0.105240796559938	0.457286766295349	14.3474229070956	0.156600234900594	0.193098362784113	0.810986859974965	0.417373216741655	0.658796717715389	0.657199692386544	0.642821618496921
C1orf109	-0.480018682459301	0.254444289307182	0.0592225658075577	7.5443067100875	-0.669960914419162	0.416655515478886	-1.60794922791107	0.107846298990601	0.323318108001165	-1.25200994624264	-1.42148789868039
C1orf122	-0.627296919374459	0.132243133162286	2.10044257264371e-06	54.3777343448251	-0.986387882716989	0.230133342963391	-4.28615805956419	1.81789667540488e-05	0.00208733126518012	-1.75570327812663	-2.21175393366926
MTF1	0.0487683973342895	0.0715885855825215	0.495725038664254	39.6997907665924	0.103335837044223	0.121127459933743	0.853116519579849	0.393594691323327	0.639754689967071	0.556448191614315	0.509795521743987
INPP5B	0.0782939932938715	0.0566800824395807	0.167177002872905	134.857725101522	0.202468236205473	0.10005771715616	2.0235144470614	0.043020135616604	0.193001677518559	0.657426082959591	0.757375456050849
SF3A3	-0.0670712729633568	0.064576345328237	0.298974373698477	41.3287527062074	-0.0783347802701371	0.11461004224655	-0.683489672760284	0.494297473698006	0.717064758429527	0.160275133607265	0.056079079080128
UTP11	0.0352415712814599	0.158036277985223	0.823538061020918	9.28994078065567	0.171311784517041	0.285543131694438	0.599950639682565	0.54853913213162	0.756370728777762	0.510186284715675	0.679563233936566
POU3F1	-0.325083386785901	0.168846987166582	0.0541901475436984	15.6898268846609	-0.502200995304505	0.285789624423778	-1.75724012485431	0.0788768886579542	0.270636683807894	-0.722129381817338	-1.00251297115774
MIR3659HG	0.122797211362915	0.092912224803783	0.186285552145866	50.4514709370787	0.272317832851031	0.152948656629566	1.78045259665517	0.0750019205723167	0.261878852043979	0.809627621070546	0.93182254595471
RRAGC	0.0175868501251193	0.0978046071589205	0.857296886643634	29.0993349424508	0.00450011571743726	0.184182753968717	0.024432883212299	0.980507319138879	0.991529111793956	0.449806927188176	0.262956530654364
RRAGC-DT	0.321946184734281	0.0815119353104336	7.82552457126684e-05	366.738579210848	0.5387533208429	0.132536183071676	4.06495274238841	4.80421953653194e-05	0.00349170972171306	1.49071949207445	1.59723648904657
MYCBP	0.126089345520092	0.0915416062032764	0.168388825089781	21.5786578344731	0.197865471479651	0.189586760392925	1.04366713724929	0.296639419207506	0.552307794662612	0.820886759266181	0.745880201239197
RHBDL2	0.191911207882548	0.0821899608143244	0.0195449148466451	37.9292934360978	0.285417392306951	0.157986705513518	1.80659120259033	0.0708260422078018	0.25419808212469	1.04599831585858	0.964538268533661
AKIRIN1	-0.0520529172940376	0.0665668383153068	0.434235323435913	67.8831208156444	-0.0287001752871163	0.111841851180365	-0.25661391495418	0.79747683205808	0.907971802171182	0.211638089634883	0.180039886495417
NDUFS5	-0.56862266924093	0.289872360280181	0.0498054357748852	16.8831686171315	-0.810426014701711	0.437614349534559	-1.85191828276122	0.0640375581604255	0.239514388728287	-1.55503664085166	-1.77229490622383
MACF1	0.258301350786369	0.0449495741952662	9.1126135278447e-09	5340.55469271658	0.42599213537599	0.0676647383401868	6.2956296857944	3.06154472769688e-10	7.02318360533664e-07	1.2730533986998	1.31561910536103
ENSG00000226438	-0.146467505359319	0.145868754127528	0.315328137832049	17.083953918925	-0.164026126948828	0.239952419566301	-0.68357771613762	0.494241860023867	0.717059656516128	-0.111260930866375	-0.15793226494946
PPIEL	-0.0578892867984895	0.0826846258680086	0.483851411019749	46.9948136619585	-0.0191008790761019	0.14142149609813	-0.13506347764026	0.892561686149072	0.954312779096566	0.191677636119289	0.204013815759948
PABPC4	-0.0334983442639279	0.0880625928351977	0.703654128128788	29.3460740266999	-0.0114464143157746	0.151650039814527	-0.075479138217002	0.939833495472252	0.974747059880949	0.275094951334039	0.2231305918952
PPIE	-0.101130536245096	0.093438938607041	0.279111768195292	63.5931078230473	-0.0980893923143702	0.147166009403811	-0.666522063836232	0.505077465718318	0.724456673420898	0.0437920457918112	0.00674257967579882
TRIT1	-0.135386866518224	0.0672522873408323	0.0441020976530496	37.8689642110409	-0.12643518589832	0.124237068356712	-1.01769292829171	0.308823909015662	0.562553240297984	-0.0733650134913617	-0.064050115475004
MFSD2A	0.704374801339596	0.198346957046064	0.00038344151973723	6.80626650977993	1.09682738805694	0.418066975849084	2.62356859407351	0.00870139217326789	0.0758973142413557	2.798629935195	2.99100827373292
CAP1	-0.0847687789942171	0.117831967573714	0.471892084247001	28.1328605710771	-0.103938097151976	0.194322155584977	-0.534875175911293	0.592736175011934	0.787264374492353	0.0997494512971472	-0.00786436993629837
PPT1	-0.257566191764032	0.153601059087785	0.0935714917695968	19.9287204436543	-0.383616855889476	0.260709741154458	-1.47143276730193	0.141174117331874	0.372482089175504	-0.491219767251423	-0.706352949866895
RLF	0.059839901903242	0.0565333658085312	0.289832917238361	155.827385201012	0.148741139414817	0.0991395452614379	1.50032097708917	0.1335312781898	0.361085366012655	0.594312869669343	0.623193783797641
ZMPSTE24-DT	-0.323526112398116	0.192710363551483	0.0931870285245684	9.61350206088835	-0.46150742412408	0.338942792600019	-1.36160860829603	0.173321437105661	0.414166017417069	-0.716803484784142	-0.900882104107171
ZMPSTE24	-0.134822579175345	0.0732924339610764	0.0658393784365957	43.5753456207968	-0.177838899470394	0.129253215771434	-1.3758953571018	0.16885403287237	0.409606434341788	-0.071435144029125	-0.192429213902771
COL9A2	0.00186667014043926	0.136498192088723	0.989088933412277	36.9325078872912	0.0592011506153345	0.214289834833555	0.276266723810384	0.782343212232618	0.899671816623758	0.396043723607317	0.399570581571357
SMAP2	0.260787229664871	0.38863153519646	0.502195172094725	11.7367861905029	0.561707244880315	0.493107591715985	1.13911700877613	0.2546543541906	0.508313395894952	1.28155513419854	1.65456316582783
EXO5-DT	-0.00825195665470422	0.0889379458151423	0.92607571355886	43.8717363804703	0.0745878929174494	0.146101770641788	0.510520116147833	0.609687125210407	0.797643001558121	0.36143789893634	0.437998468726168
ZNF684	-0.383854114092634	0.124944115875695	0.00212482737306778	27.7265090136359	-0.543389387371298	0.205150575814225	-2.64873440015769	0.00807937996421735	0.0725404995613096	-0.923125972178665	-1.10537963723645
NFYC	-0.108559653557334	0.0481783184494631	0.024240960922427	139.387877314292	-0.086459879363916	0.0927452322813591	-0.9322299080736	0.351217722147487	0.602798884638109	0.0183843757223101	0.0357869090439484
CTPS1	0.366706629729633	0.232509933018724	0.114757463925747	7.26080500823819	0.59546785951187	0.398967251535221	1.49252315126246	0.135562052684472	0.364245836068727	1.64380074935013	1.73887919997368
SLFNL1-AS1	-0.0440202741690808	0.209147289279348	0.833296967508631	7.23058265459131	0.0328779937015955	0.351130318805486	0.0936347331482041	0.925399317748603	0.968343826507432	0.239109825202815	0.333829355548451
HIVEP3	0.208688019060766	0.10631426749419	0.0496537027822469	247.869712996865	0.388094637464098	0.165955425575744	2.33854745102604	0.019358867149864	0.121724736158396	1.10337521075999	1.22097134012175
FOXJ3	0.0450393749354345	0.040583254259146	0.267084376494033	255.629215853951	0.120382576760962	0.0687888616835483	1.75003007485081	0.0801131243092145	0.27293986212674	0.543694890406403	0.552369198311135
ZMYND12	-0.0761523963181364	0.158802410114263	0.631553226645465	10.9918328194507	-0.134330472225789	0.277218666794637	-0.484565032286591	0.627984923129933	0.808520549288942	0.129217583112187	-0.0837683356212667
PPCS	-0.215515100328889	0.112979723908687	0.0564486837612087	16.1959912533593	-0.304798629633084	0.203928000729791	-1.49463844367772	0.135008827337665	0.363580806001884	-0.347404531558948	-0.509506999967112
CCDC30	-0.260479471400109	0.0897353655852646	0.00369899962617855	131.68354577557	-0.365213545727517	0.145904088167498	-2.50310700895681	0.0123108315831844	0.0934618234478492	-0.501183218453321	-0.66039128284908
PPIH	0.03008437164899	0.124410205293478	0.808922781403629	14.8183008047243	0.121233199633592	0.225947830091399	0.536553945149869	0.591575763786134	0.78625423066361	0.492548600285992	0.554493601197654
YBX1	-0.179964016331106	0.0928315391844121	0.0525490206646321	34.3655055118041	-0.247616636763191	0.167706105193734	-1.47649148775559	0.139811998710457	0.370812397634099	-0.225819399050561	-0.366696837416367
P3H1	-0.0325337084783493	0.135390258763129	0.810100962571474	16.9878942680527	-0.0262136455787488	0.230981822419267	-0.113487915647176	0.909643743102104	0.961341033399117	0.278394017258983	0.18624991335907
C1orf50	-0.0168388806497746	0.111783294783389	0.880260798988156	14.7359465417292	-0.0158474792551262	0.198322883747548	-0.0799074668322141	0.936310851149354	0.973701339195508	0.332070516162718	0.21213907572305
ERMAP	0.246531582555522	0.07162943070263	0.00057793462029298	46.955214268935	0.414459849713939	0.127852224155315	3.24171012629747	0.00118814807412601	0.0231966951663411	1.23280065056898	1.28681759797519
ZNF691	-0.128102998343665	0.153562413774252	0.404163768153766	7.55369440083834	-0.29593943489173	0.282634009848098	-1.0470765179703	0.295064288541494	0.550586886004064	-0.0484540972100841	-0.487381449989164
SLC2A1	-0.0520121750373715	0.145949174279185	0.721562119129762	36.3524944598698	-0.0695826910803754	0.239079819175921	-0.291043766555532	0.771017846754978	0.893967622166247	0.21177742864001	0.0779371364355682
SLC2A1-DT	0.042595739418457	0.153169603189249	0.780939240294567	37.5213373104566	0.100395149954592	0.236837573025238	0.423898744917025	0.67163965952361	0.836828847079114	0.535337627709365	0.502451251630203
ELOVL1	0.0851683193322911	0.124514490712918	0.493973098272311	19.8273927314398	0.100932392719991	0.216104592642772	0.467053436882922	0.640461646835978	0.815855077006053	0.680936360236628	0.50379299791789
SZT2	0.0163492156698349	0.0627019451337871	0.794289198154866	61.988080118388	0.0546875516184537	0.111300772419823	0.491349255081304	0.623179448392036	0.805561115490282	0.445574202547428	0.38829801526014
HYI	0.0989847605524202	0.104695030009578	0.344425069929458	15.5145865035271	0.200610062895652	0.196304261105073	1.02193432667401	0.306811984404433	0.561128135015871	0.728188754471597	0.752734728802555
PTPRF	-0.0661308513951758	0.0689036507162529	0.337176868660906	205.490613064215	-0.0615955860276413	0.107917737380341	-0.570764246201312	0.568159462092089	0.769894490232387	0.163491386619077	0.0978846708540722
KDM4A	-0.0907234180404802	0.0822296564827743	0.269899873430116	50.4339240021088	-0.090042302965069	0.140335334655444	-0.641622462269705	0.521118344781803	0.736343975393966	0.0793845145339062	0.026839922918957
KDM4A-AS1	-0.266720667111405	0.141344050530092	0.0591560971226146	11.5721322411983	-0.403999102516358	0.263258063785499	-1.53461245101891	0.124879052401398	0.347600578854059	-0.522528182438553	-0.757256946174918
ST3GAL3	-0.105519577639103	0.0483123266520186	0.0289539503125251	240.732900424167	-0.0781062168169455	0.0870008006425101	-0.897764345156858	0.369311197000579	0.619318302944977	0.0287814717258175	0.0566499088512717
ENSG00000288573	-0.227614006261259	0.170435912860131	0.181718810616578	8.94163165710646	-0.307135284727508	0.288506255217551	-1.06457062601956	0.287070278276085	0.542007587131966	-0.388782934565884	-0.515342719869686
IPO13	-0.38348687609561	0.271031262261405	0.157092686279293	17.6185735542685	-0.608434450730252	0.425023671488596	-1.43153073945101	0.152278163584356	0.387709331034976	-0.92187001383621	-1.26782756192756
DPH2	-0.0310565231782285	0.191712477624385	0.871309543328008	7.07505047059488	0.0139898959053381	0.331551683478192	0.0421952190336512	0.966343073826272	0.985459440478981	0.283446008654403	0.286656947222366
ATP6V0B	-0.918295553348911	0.303510460660834	0.00248155736035408	18.8859110737112	-1.10928916947142	0.362744176115779	-3.05804818522396	0.0022278375000768	0.0337337242585887	-2.7509220870313	-2.51869588966284
B4GALT2	0.0888405967957287	0.127679337363892	0.48654764403992	15.211678175621	0.125423871720958	0.23058366391327	0.543940839486937	0.586482184365672	0.783470734431311	0.693495593086671	0.564959668082648
CCDC24	-0.170119741051574	0.0934855613907186	0.0687980781711507	51.6918913668115	-0.166723501645763	0.152189706020272	-1.09549788882275	0.273298569923621	0.527141468109406	-0.192151859844568	-0.164668870296636
SLC6A9	0.292923297124669	0.221953899003028	0.186919043621968	14.2214085423225	0.513035179862186	0.358656846806125	1.43043464646169	0.15259231034717	0.387781646415778	1.3914608692991	1.53300627058749
ENSG00000230615	0.208847922297967	0.223737630559318	0.350587603194609	9.32528879963668	0.38807901579262	0.364844590884337	1.06368307352993	0.287472294858816	0.542394608147601	1.10392208174386	1.22093232550664
DMAP1	-0.341897441935114	0.158503033450629	0.0310025190792549	22.887959006122	-0.515470838067806	0.266064795212813	-1.93738836306963	0.0526978880451396	0.215217557173267	-0.779633651545033	-1.03565397074413
ERI3	0.141620278234925	0.0488532802843083	0.00374486433276037	334.993606531824	0.271427255897811	0.0830211259222436	3.26937575084233	0.00107785063121094	0.0218154480565487	0.874002734920527	0.929598359054776
RNF220	-0.151283319473044	0.114189352469464	0.185222197624981	225.520181953364	-0.160185410702118	0.183499161486251	-0.872949006440667	0.382690872986965	0.631174809580127	-0.127731072738547	-0.14834020136483
TMEM53	0.142018961593126	0.0829242845605361	0.0867798665841999	26.3599943828889	0.286174714493202	0.150773471171906	1.89804421340752	0.0576902579962916	0.225838655023026	0.875366236774331	0.966429655998382
ARMH1	0.157282163263384	0.0767871892404024	0.0405319347828971	248.80576494065	0.307838623875763	0.121461735545566	2.53444940905096	0.0112624188317968	0.0886311794172963	0.927566569053829	1.0205345632451
ENSG00000225721	0.0713435273862666	0.152683362886313	0.640310594761806	8.52824504280376	0.174481821793598	0.264975195960138	0.658483603196755	0.51022742978132	0.728496131187732	0.633655406419211	0.687480298663342
RPS8	-0.207627618991338	0.257744275244352	0.420498520545071	15.6215982561226	-0.285728489470262	0.40785919914876	-0.700556687373004	0.483579716548974	0.708995240498852	-0.320429251040263	-0.461879946766731
PLK3	0.248200816398728	0.144948754698723	0.0868349622085311	10.7222358051723	0.391840345459489	0.24817365842993	1.57889579393102	0.114359960930712	0.333414637206169	1.23850945027889	1.23032612369683
BTBD19	0.312023973386324	0.202957303254308	0.12419850305466	7.22635214768705	0.376287065406381	0.416142070137602	0.904227407918544	0.36587482985106	0.616163117346138	1.45678541058222	1.19148231393952
PTCH2	-0.242082138422523	0.121016368208644	0.0454562008753508	84.6691385904352	-0.384699648182614	0.199777399492514	-1.9256414847718	0.0541491549836071	0.218886628250916	-0.438264119614583	-0.709057188310344
EIF2B3	-0.0817983409328934	0.0599065280169677	0.172117046817397	91.7527698456382	-0.0496870951098512	0.0999696255346217	-0.497021918849176	0.619173594579005	0.803196742618638	0.109908384997074	0.127625738598479
HECTD3	-0.118590138064947	0.121155529672157	0.327666141896755	12.2278293274583	-0.160833685650831	0.224658484232855	-0.715903012521572	0.474051238177682	0.701972774241941	-0.0159200012710189	-0.149959246909708
UROD	0.0838978600013873	0.10942799787014	0.443263088137638	14.3086964440118	0.111944524134412	0.215972926156577	0.518326653838331	0.60423037933462	0.793518309678484	0.676591374128634	0.531295437031929
ZSWIM5	-0.123379983317033	0.0497661830873998	0.0131679954248779	334.092379273942	-0.103115744797286	0.0837586048993502	-1.23110628360151	0.218283115717721	0.469930934727534	-0.0323013293257668	-0.00581057174646559
MUTYH	-0.126117388798487	0.0655053226037082	0.0541918544692883	39.6457629155224	-0.15613304404784	0.120672742379103	-1.29385510737244	0.195715473553379	0.442626976337284	-0.041663288815173	-0.138219547788984
TOE1	0.10200713607484	0.151619408590295	0.501084618008054	6.30389575232806	0.153008059305938	0.266991498537222	0.573082139859246	0.566589079475387	0.768631193563889	0.738525314909708	0.633850277086157
TESK2	0.0691126242784968	0.0749916525911253	0.356735051027933	257.146307659427	0.153268931795064	0.12241069748905	1.2520877254929	0.21053789983528	0.461293163535942	0.626025691106213	0.634501797620986
CCDC163	0.101610429599487	0.257283895529548	0.692890817880024	7.34271773952436	0.181197057578569	0.418648248600795	0.432814560156803	0.665149494712305	0.832207767041193	0.737168574018892	0.704251381059865
MMACHC	-0.203805264249467	0.204852919510289	0.319791801542406	5.98740837129873	-0.348426009558023	0.36009785372543	-0.967587021009277	0.333250661821706	0.585806144229114	-0.307356752102862	-0.618464958688834
PRDX1	-0.680212554831073	0.138767466555578	9.49548698415148e-07	69.2991705122682	-1.00238577349107	0.22394521882083	-4.47603114176344	7.60433976790939e-06	0.00118938787006255	-1.93667538432624	-2.25170814420392
AKR1A1	-0.146064163328684	0.140981524498587	0.300177973408674	22.6287694329252	-0.208146567846747	0.225266168427256	-0.924002788789667	0.355484863819833	0.606378797477655	-0.109881496297121	-0.268121627373025
NASP	-0.0346924815948888	0.0568487428663629	0.541689965053711	204.032249228617	0.0245620987518691	0.0969829735526862	0.253261968076548	0.80006578329831	0.908964555720684	0.271010987378759	0.313060679083685
GPBP1L1	-0.143467611201859	0.0335993968275097	1.95520270902394e-05	229.202280055791	-0.152975538805472	0.0624444717706842	-2.44978513658097	0.0142941483582012	0.102276626144017	-0.101001256965329	-0.130333781408937
TMEM69	-0.267780883500289	0.124006077869632	0.030817798407186	18.1476618810944	-0.396939781132387	0.215523111704732	-1.84175041828552	0.0655116655964043	0.242654081073442	-0.526154135170067	-0.739626521215147
IPP	0.0626813302161869	0.0904504864120201	0.488315496609513	37.3065336157244	0.114696542623503	0.158415477221667	0.724023590592797	0.469051252295732	0.698476840484524	0.604030588486695	0.538168513468141
MAST2	-0.0567776141162109	0.0497389087188921	0.253656478469455	123.705063810446	-0.017063147163666	0.0905377812967591	-0.188464383810528	0.850512632805034	0.935319261579457	0.195479569989695	0.209102984763063
PIK3R3	-0.868793159827264	0.269347597158534	0.00125732473691692	25.906948709794	-1.20153209810959	0.401260629619938	-2.99439319339064	0.00274991314931819	0.0380310311109355	-2.58162330907598	-2.74906959599636
POMGNT1	-0.0900691694786534	0.0929643844858924	0.332616677534284	39.9085021994804	-0.0950101462345112	0.155242687213416	-0.61201044596644	0.540530846320896	0.7503584224019	0.0816220524409949	0.014432896349423
LURAP1	-0.411664383247157	0.37340385845556	0.270259917446874	8.36454855782155	-0.403314491630255	0.495085928835756	-0.814635335281473	0.415281077977189	0.657305514866378	-1.01823742533316	-0.755547152811284
UQCRH	-0.303667294472967	0.197269371034266	0.123718022351461	32.8596119789192	-0.460139646960529	0.299398250827052	-1.53688154720159	0.12432231905699	0.346812403627972	-0.64888608994353	-0.89746612524291
NSUN4	0.185673659227537	0.0805249367558898	0.0211223239285252	38.4291391839856	0.317300624747373	0.150478127809955	2.10861624453559	0.0349777195566425	0.170660521792849	1.02466582484947	1.04416560187652
FAAH	-0.819178385029937	0.46025051776889	0.0750999784492292	11.2811086440055	-0.817146038463069	0.540483433204393	-1.51187989910886	0.130564418495823	0.356081370819702	-2.4119401858136	-1.78907794643525
MKNK1	0.160365506002715	0.0520516685959709	0.00206382335783144	104.015213668976	0.294274138484565	0.0951052094091421	3.09419578919803	0.00197347205080321	0.0311143978319076	0.938111638103024	0.986657703303514
MOB3C	0.111695713653114	0.119877486213437	0.351466318323307	11.8805788759744	0.226376691997663	0.225854469867242	1.00231220631023	0.316192829037118	0.569528272095065	0.771660366115058	0.81708604476343
ATPAF1	-0.294620246177898	0.0696891865140335	2.36163461316365e-05	93.4508602269689	-0.361904229510646	0.126290228877304	-2.86565502911751	0.00416147455529781	0.0489978920266202	-0.617945076560243	-0.652126373510602
EFCAB14	-0.222674797663583	0.0628870982664674	0.00039881584020632	69.714233809759	-0.29351451387443	0.109730551388026	-2.67486593443346	0.0074759139157019	0.0694321721563569	-0.371890782082647	-0.481325288822461
CYP4A22-AS1	-0.115454786553454	0.267339348272322	0.665838775779625	10.7201937978141	-0.105437151842884	0.409558254458531	-0.257441159334661	0.79683823274982	0.907829690162017	-0.00519706159893823	-0.0116082101443193
STIL	0.411527278269367	0.126410537116277	0.00113199913815759	13.5019533067519	0.694874323265361	0.216181850059051	3.21430463785722	0.00130760862057945	0.0244205224608623	1.79708790346772	1.98714360166271
CMPK1	-0.10871959871006	0.118887691819001	0.360468294770848	38.2617736805289	-0.131393113272501	0.19348775020389	-0.679077167076695	0.497088968919151	0.719446116530305	0.0178373613868396	-0.0764323774194706
ENSG00000290466	0.131081968874714	0.252773320967832	0.604057025205969	6.61791863252895	0.221669852426408	0.421794441175722	0.52554000429337	0.59920785125293	0.790733949631151	0.837961590857086	0.805330866419076
SPATA6	-0.180551752649432	0.0424532137183693	2.1096476197638e-05	384.95463075471	-0.197853320960065	0.0751012085218062	-2.63448917606455	0.00842639903985256	0.0743467669131606	-0.227829464289305	-0.242414578924983
AGBL4	0.0764661945470279	0.139790124575732	0.584373835170923	406.256519591469	0.192964106706833	0.21791394418408	0.885506007563377	0.375883780917229	0.625811969578869	0.651174989382599	0.733639202547192
FAF1	-0.0773938221567963	0.0308135728097591	0.0120158127258356	596.214318378448	-0.0482777634582685	0.0571000124051187	-0.845494798070144	0.397834635850142	0.642551695036345	0.124971891894946	0.131145498441554
RNF11	-0.109858103383369	0.148597253894832	0.459724221874962	39.800964416423	-0.125179044831725	0.233669122695809	-0.53571068093016	0.592158520637312	0.786800837730665	0.0139436617861653	-0.0609129441225609
EPS15-AS1	0.0757036307850604	0.159080897858496	0.634158917001153	18.0490334770045	0.226134107812037	0.270293410928908	0.83662456674356	0.40280363215507	0.646628084089384	0.648567012195442	0.816480198670233
OSBPL9	0.0532851764429474	0.0491106473018729	0.277920535892142	277.625841211062	0.165659769576433	0.0873747480899252	1.89596849430613	0.0579642107029639	0.226393517038148	0.571895630192322	0.665447510928379
NRDC	0.0525498325411708	0.0352249506623668	0.135742270061907	271.904968793442	0.142290924905779	0.0666705185931785	2.13424055951977	0.0328230941531631	0.164821987568091	0.569380745252602	0.60708458339571
TXNDC12	-0.0696156678766994	0.0955674400759923	0.46634094346332	30.7236501221247	-0.0568211250153795	0.16178259967416	-0.351219013230228	0.725424047114317	0.868650148182522	0.151573272569449	0.109808731542281
BTF3L4	0.0883568704784454	0.0776017719130354	0.254872754807467	42.6631516534282	0.217129931331513	0.136319988056866	1.59279599731873	0.111205963376567	0.329240455993775	0.691841243295583	0.793992561526402
ZFYVE9	-0.282737102167525	0.057876546606586	1.033366341253e-06	169.879869104289	-0.379079550984409	0.0986954151750723	-3.84090335211594	0.000122582373599838	0.00585575303681723	-0.577304581907322	-0.695021178823007
CC2D1B	0.236277385250826	0.0886480716314257	0.00769101744902513	19.4858710128279	0.37950044494191	0.158314395060091	2.39713163668954	0.0165239861895162	0.111215719272616	1.19773117313374	1.19950762454474
PRPF38A	-0.0843355066186597	0.0672400129474577	0.209752662394593	36.7143636865148	-0.0783614385551098	0.125559930677265	-0.624095904899209	0.53256460314275	0.744638276885088	0.10123124800404	0.0560125008827062
TUT4	-0.0921737106374656	0.0400769591035334	0.0214528788266206	505.733052956366	-0.0662405421457695	0.0661609888715923	-1.00120241966654	0.316728956991482	0.56986370771644	0.0744244965048809	0.0862840444159504
GPX7	0.128797555397044	0.129355531436617	0.319402495052147	9.55347204769858	0.269141025947648	0.241177256237894	1.11594696011539	0.264444838908061	0.518000320527307	0.830148869438976	0.923888574305685
ZYG11B	-0.0907731029421433	0.0675250943310627	0.178855614677509	81.3952352503072	-0.0926812615279872	0.112858604916221	-0.821215729157632	0.411523398655509	0.65376362639594	0.079214591575924	0.0202492099616014
ECHDC2	0.00343072215720843	0.0589529098467656	0.953593876701873	537.164778182811	0.0660411592168662	0.0990434257566756	0.666789932924094	0.504906324009707	0.724437677855687	0.401392800212709	0.416653280008535
SCP2	-0.167102757435641	0.0393617223225912	2.18290324494691e-05	159.959497065244	-0.264934810728844	0.076262951408619	-3.47396482610955	0.000512828255125242	0.0141428704312462	-0.181833739791131	-0.409948412169004
PODN	0.0847977395894006	0.279751465169948	0.761799841795804	5.55017456366914	0.203302269414837	0.463447842381719	0.4386734618723	0.660898158941621	0.829300962683241	0.679668973083339	0.75945842679433
CPT2	-0.142798743901999	0.123767406180334	0.248595723523161	17.1988565684831	-0.256811901690503	0.228578607004518	-1.12351678512691	0.26121807589636	0.514491152580835	-0.0987137227993072	-0.389661711724865
ENSG00000236723	-0.283317614965128	0.165379262843576	0.0866870262464792	8.6142412106102	-0.235730923057097	0.290198798436539	-0.812308404883513	0.416614688979592	0.658327276994138	-0.579289942618793	-0.33701265501543
CZIB	-0.182641461008597	0.126231894005477	0.147932625514392	30.0476621874993	-0.251698309317872	0.214359932887732	-1.17418542694588	0.240320761888299	0.493418991140613	-0.234976291873209	-0.376890681522834
MAGOH	-0.155256543712101	0.0764291400516766	0.0422165714808639	28.5626948022097	-0.199223176469751	0.141848353307928	-1.40448000857135	0.160175960635572	0.397828977795809	-0.141319547160913	-0.245835748390942
LRP8	-0.188358382716885	0.0856680691625001	0.0278992617523432	61.6763386201669	-0.266676136537367	0.146485372380283	-1.82049669672862	0.0686833988436179	0.249190684693079	-0.254528232497173	-0.414297316593072
NDC1	-0.0939181194915486	0.120683078633957	0.436438673543189	22.414805247636	-0.133100262888358	0.19696306870929	-0.675762536401224	0.499191424065599	0.721058580811129	0.0684585973585787	-0.0806959279168051
YIPF1	0.120996187260675	0.0819875494899545	0.140000991440137	48.2967999743007	0.220417288388084	0.140869096742647	1.56469583098672	0.117654246491247	0.338643464806676	0.803468097098355	0.802202628578095
IFT25	-0.00644126553892857	0.0730416019383625	0.929728639445757	41.1610873975053	0.0391384189681721	0.132143991274373	0.296180088029188	0.767092554463591	0.892306210284498	0.367630484210451	0.349464563506153
LRRC42	-0.0536670208766128	0.101570364207732	0.597240590876507	16.9924615259313	-0.0963516639612732	0.186832608840989	-0.515711173541858	0.606056149507209	0.79483152375581	0.206117836075753	0.0110824995722505
TMEM59	-0.263534111250215	0.0839778836660843	0.00170025336965435	83.3452068125974	-0.404020830616249	0.139954846434443	-2.88679414046229	0.00389188777512197	0.0467910178048342	-0.51163012327804	-0.757311211395866
TCEANC2	-0.0363663676592542	0.094991814421175	0.701840731761139	25.8566224902571	-0.00633631075400825	0.160348361572798	-0.0395159058181682	0.968479072412144	0.986030472126692	0.265286277016833	0.235892908905862
CYB5RL	0.162824689455314	0.134534618589644	0.226171095123282	10.1007319265641	0.256607805108086	0.242626713529917	1.05762387568443	0.29022695304496	0.545349321735267	0.946522074925858	0.892587263953406
MRPL37	0.0847878347859173	0.124524458267168	0.495939183345886	9.99381661178521	0.17979391180903	0.247029357120606	0.727824068785681	0.466721288897672	0.696816554982923	0.679635098536952	0.70074707025548
ACOT11	0.125427206266604	0.0738581570397976	0.0894667406174322	728.20921798066	0.257074397066765	0.118475715324383	2.16984887040271	0.0300182967561217	0.156801455996683	0.81862223509923	0.893752562155159
FAM151A	-0.435426899203743	0.187401437522022	0.0201524052589123	12.0110395338378	-0.631503457792863	0.290314639705298	-2.17523807422839	0.0296122803697803	0.155269876956059	-1.09950551413445	-1.32544165481152
MROH7	0.237791663326086	0.085016028603847	0.0051576094512947	582.697189240412	0.408873197439082	0.138747911141388	2.94687822018761	0.0032099959294291	0.0421587633326929	1.20291002226381	1.27286511609332
TTC4	-0.022232583861955	0.0847680790441891	0.793109107912097	82.2107449509319	0.0233384719310942	0.140189786391287	0.166477690935013	0.867781038235498	0.942824868736899	0.313623986661543	0.310004710999923
DHCR24	0.357276380773862	0.521305818675839	0.493123767580255	12.8033969909696	0.61745443059512	0.844569382987911	0.731087869193997	0.464725483413837	0.695647803557156	1.61154918512368	1.79378994429622
USP24	-0.175142769942417	0.0510732203003094	0.000605254831761857	288.741468446099	-0.191615795176684	0.0925141826639807	-2.07120454030977	0.0383396854893037	0.180598025692942	-0.209330678733035	-0.226836561679834
ENSG00000234810	0.135113504461907	0.33530956959686	0.686983881162033	5.79983746634455	0.288500487149237	0.463606694710038	0.622295774502737	0.533747399160541	0.745686074101267	0.851749490787556	0.972238197365945
ENSG00000260971	0.0593736888916693	0.0988415556476692	0.548042741320802	140.103161375761	0.190135484202912	0.161438890687373	1.17775514557461	0.2388942352423	0.491968374170694	0.592718415593267	0.726574810081912
PRKAA2	-0.0940818747221144	0.159218418165981	0.554588640455032	38.9168322700738	-0.0605547154660838	0.247345632811061	-0.24481821157659	0.806597192147303	0.912854106929341	0.0678985525113237	0.100484211139919
FYB2	0.201996981774068	0.478626325473956	0.672999592002578	7.56744992751049	0.556029870619893	0.62784077301503	0.88562242931391	0.375821021036161	0.625792467159657	1.0804917832062	1.64038410874535
DAB1	0.747152438267655	0.234907378406077	0.00146957383246398	83.1639259641715	1.16750593521782	0.360237076261936	3.24093773837121	0.00119137201790259	0.0231970019425675	2.94492996516365	3.16752564051762
OMA1	-0.249386776063459	0.112015403366862	0.0259899803430022	24.8192241986776	-0.3970283869276	0.199585047771047	-1.98926919306625	0.0466714981479324	0.200934157181152	-0.463246067719299	-0.739847811299353
MYSM1	-0.270138754042671	0.0648943383067385	3.14440817958744e-05	105.655234178118	-0.352749255925073	0.107871164916767	-3.27009777077361	0.00107510318354418	0.021793402383361	-0.53421808062813	-0.629262125514239
JUN	0.312007211371953	0.216432034323924	0.149416825625964	173.359859427324	0.41977614925426	0.31872598620021	1.31704400465977	0.187823874745593	0.433804002044082	1.45672808429258	1.30009488271847
LINC01135	-0.241607414050455	0.0882116943084809	0.00616357592739384	77.6451697436784	-0.257634619128356	0.14589647919037	-1.76587276511441	0.0774171972904844	0.267462425578872	-0.436640556583808	-0.391716421697993
LINC01358	-0.143303089930876	0.17514395133882	0.413241988101124	16.6219013524755	-0.17918909390148	0.271344714898962	-0.660374365383175	0.509013618423609	0.727321263206116	-0.100438592250685	-0.195801280466056
FGGY	0.129460768906661	0.0505247185141409	0.0103973855829983	337.179804713669	0.262824380465622	0.0812991677464815	3.23280530109728	0.00122581075782922	0.0234334156538352	0.832417067574741	0.908112958193178
CYP2J2	-0.0292336293374875	0.08767040223359	0.738795196643758	91.4985048850745	-0.00402624932014061	0.146220048153797	-0.0275355491328092	0.978032586481271	0.990481974860438	0.289680327393855	0.241662212008387
C1orf87	0.598939034512216	0.295106846475144	0.0424006005970483	14.8574953507178	0.884165704099721	0.444164283744823	1.99062764940299	0.0465218381856059	0.200729335669806	2.43803835150011	2.45989265271307
LINC01748	0.0447735959026126	0.0619400087770993	0.469769460187688	580.151177342421	0.137998744049057	0.0979688237890872	1.40859855933505	0.158953905101106	0.395851500810087	0.542785922935098	0.596365001669339
ENSG00000231252	0.0338624568601368	0.0458949376367257	0.460620474891613	459.86445296365	0.128017608032134	0.0675650330311676	1.89473167241818	0.0581279594492557	0.226715721590479	0.505469696898796	0.571437439940926
NFIA	0.0103543461521215	0.0502861605187634	0.836862412574037	3471.92851627868	0.0863526679192185	0.0797356437576423	1.08298702875829	0.278814180555294	0.533238475438106	0.42507167709062	0.46738061065673
NFIA-AS2	-0.103597161277978	0.080533201222088	0.198306741649312	54.45032839786	-0.0489137764650825	0.131736453138116	-0.371300238467783	0.710413920362509	0.860145777609921	0.035356158675398	0.12955707669672
TM2D1	0.0519823226150191	0.0352209548476977	0.139972909400885	134.407538657768	0.119437863910736	0.077555228324601	1.54003626178288	0.123551514676848	0.345783458318857	0.567439854517026	0.550009808773742
PATJ-DT	-0.000767119217827432	0.109724215864239	0.994421763790391	26.1176148317561	0.00911558808667918	0.179693202153628	0.0507286195439147	0.959541770904997	0.982454283622433	0.38703613249859	0.274483522391075
PATJ	-0.240540971995688	0.075094167171603	0.00135913734330422	156.570838463108	-0.300781542624168	0.135264020498936	-2.22366259345762	0.0261711537679099	0.144087904184605	-0.432993312000505	-0.499474456155126
USP1	-0.59704097615751	0.174829605417734	0.000637848595953065	13.818235269948	-0.890266074237012	0.287449522725305	-3.09712142081995	0.00195409816077946	0.0309507561392042	-1.65222759042529	-1.97169285141683
DOCK7	-0.0644040362256195	0.0459777447807758	0.161284224347389	1075.08424121527	-0.0210507416200783	0.0757627085318017	-0.277850964254297	0.781126767042848	0.89894889812523	0.169397115153854	0.199144097639237
DOCK7-DT	-0.0557685028141719	0.0706748831042789	0.430062223496381	133.594869148358	-0.022185614691552	0.12070163080866	-0.183805426181203	0.854166099189417	0.937301579221257	0.198930742712917	0.196309789150192
ATG4C	-0.401217096212792	0.0955573033812158	2.68443671755526e-05	129.410291266041	-0.556755038365469	0.154251415669758	-3.60939986157044	0.00030690621938984	0.0103030663504433	-0.982507578712849	-1.13875991475524
LINC01739	0.172115334301149	0.146746307841628	0.240845229788193	9.71742259472684	0.313570608856214	0.262909240043492	1.19269527691131	0.232988736060217	0.485181443514637	0.978296191426487	1.03485000882006
ALG6	-0.0432765254653439	0.0997904565115041	0.664525196710236	36.3170685048403	0.0167544607928117	0.176017745391111	0.0951862027069111	0.924166928869551	0.968026518058431	0.241653454665771	0.293561357879415
ITGB3BP	-0.363079810748427	0.124320160425379	0.00349445098053629	104.727649025081	-0.474360081238113	0.194217532968326	-2.4424163667833	0.0145893095232329	0.103625059162482	-0.852077606254508	-0.932981196138474
EFCAB7	-0.548813052137161	0.165490004619808	0.000912207120248654	53.5349832592474	-0.801639313933423	0.254922105340884	-3.14464417615516	0.00166288949987679	0.0279122086296392	-1.48728751340867	-1.75035040757967
DLEU2L	-0.345124132763331	0.236669112696076	0.14477001757602	8.70647503973752	-0.269116818319207	0.310935139893475	-0.865507894705647	0.38676008469918	0.634111471804588	-0.790668972772844	-0.420392839755274
PGM1	-0.118872503380785	0.072372651230449	0.100485213784327	123.532025300716	-0.115853987315366	0.118366658263946	-0.978772139169654	0.32769257871971	0.580633451789146	-0.0168856940286315	-0.0376239170553093
ROR1	-0.0540126333264066	0.0756984662023136	0.475521886665002	288.202735867673	0.0126463558130998	0.130758247264677	0.096715550090706	0.922952290537574	0.967872526849401	0.204935837363496	0.283301499653363
CACHD1	0.0603809773532297	0.0539550521346511	0.263098440363786	1037.36038038398	0.161762922290891	0.0832295193621266	1.9435763119942	0.0519465646592842	0.213303256554412	0.596163354180249	0.655715261904639
RAVER2	-0.248567217318622	0.0522447905836783	1.95770807776147e-06	205.209084301463	-0.30677330177679	0.0879659544737591	-3.48740945985304	0.00048772402924442	0.0137832033938384	-0.460443167008995	-0.514438679254132
JAK1	0.106284983185917	0.0561902602548659	0.0585550062292521	770.471123318315	0.213391795102857	0.0950045342932803	2.24612221606301	0.0246961807136742	0.139253679370345	0.753155603198058	0.784656688191841
LINC01359	-0.0829331619152232	0.119589500251548	0.488007138517241	15.4319689991889	-0.0994985797062416	0.210762970097609	-0.472087576200704	0.636864279919955	0.814211401525011	0.10602728366361	0.00322318011664874
AK4	-0.0988335807275304	0.0879351347030715	0.261039612337059	149.618907552302	-0.108060842253882	0.147429813046594	-0.73296465633942	0.46357998629897	0.694798809236684	0.0516476611363818	-0.0181607913901304
DNAJC6	-0.329303866028194	0.287313314597226	0.251733509005574	61.596562108807	-0.450215260310802	0.464578039978096	-0.969084247572333	0.332503156511713	0.585238318747429	-0.736563471308255	-0.872680293208534
LEPROT	-0.124688126371981	0.0981821275117325	0.2040961514411	81.6692653442104	-0.163734334343561	0.169876652001686	-0.963842484616046	0.335124903111067	0.587450224964433	-0.0367751942207351	-0.15720352243284
LEPR	-0.232541194983756	0.138433506584963	0.0929954047933713	125.823414716327	-0.2912528514366	0.219820598326187	-1.32495704976845	0.185185397177908	0.430047546272435	-0.40563397893224	-0.4756768606343
PDE4B	0.0542945659476886	0.0617982046882527	0.379629927891949	1506.49665591306	0.165584099055274	0.103556884824745	1.59896755619387	0.109827811696021	0.326847567607358	0.575347754372113	0.665258526269317
SGIP1	0.0474079202387094	0.0501067964277998	0.344078447575402	837.902198149473	0.142930047480061	0.0876289539080597	1.63108243458005	0.102872926543049	0.314793899719548	0.551795343674403	0.608680771183896
ENSG00000248458	-0.804222216345348	0.235506570661274	0.000638145551809633	6.90695425164366	-0.978542030930203	0.382756075945155	-2.55656824914889	0.0105710331885703	0.085274275894715	-2.3607899100176	-2.19215917467635
DNAI4	-0.25336190655112	0.0998201479315497	0.0111429368761609	73.7874102598985	-0.336742340310568	0.151473182714975	-2.22311523581182	0.0262080305441947	0.144233239668251	-0.47684106153469	-0.589285375734903
MIER1	-0.0553354163048901	0.0424394255270336	0.192278532913557	124.780981554233	-0.0231268776987243	0.082991429536998	-0.278665855350934	0.780501268355669	0.898610013582112	0.200411903754923	0.19395901548333
SLC35D1	-0.143188113324092	0.0593659778095754	0.0158672058289261	91.9126481136432	-0.092046129842001	0.0987792266611643	-0.93183691504025	0.351420813804851	0.602961366393664	-0.100045370880219	0.0218354306364071
SERBP1	0.0376472650556825	0.0942540874320765	0.689581434714222	59.179905750042	0.0876555592690345	0.156328946802908	0.560712274096917	0.574993698457616	0.773930497317683	0.518413786198659	0.470634539317044
GADD45A	0.409304923860126	0.21356868137789	0.0553011581052351	43.0295797302311	0.624081725379542	0.341973464880379	1.82494196032971	0.0680097882880768	0.248233022009305	1.78948742480594	1.81034139691153
GNG12	0.0851770322490075	0.0480995864007657	0.0765860649071274	175.010628903317	0.192452050839828	0.0848154928088701	2.26906717707241	0.0232642410235353	0.134370136638372	0.680966158516015	0.732360359716924
GNG12-AS1	-0.0213277673908833	0.0792304902782443	0.78778627506454	135.867789177435	0.0282973185296999	0.140059010997414	0.202038543098254	0.839886592419613	0.92975305786205	0.316718469815358	0.322389268677414
DIRAS3	0.0141294248704442	0.145847626944177	0.922823288415763	8.56303833428947	0.0555499200542158	0.307954832571547	0.180383336057277	0.856851635645742	0.938029522001023	0.437982491462004	0.390451752307571
WLS	0.099853241050136	0.0586768474659992	0.0888025119472819	638.478539302937	0.196951644332049	0.0987170117234966	1.99511351583154	0.0460305005704295	0.199422036465657	0.731158968161911	0.743597947736957
RPE65	0.811824394213541	0.23912701759707	0.000686410030222423	6.7220924203299	1.11345324694997	0.427817463254291	2.60263627033884	0.00925100425381646	0.0790874674220682	3.16610882805705	3.03253081416731
LRRC7	0.172301625775516	0.809478724447956	0.831440032066888	12.960022946424	-0.192098372872426	1.11621647533544	-0.172097775939652	0.863360661221038	0.940580666538418	0.978933310497105	-0.228041783738623
LRRC7-AS1	0.187304822208338	0.177486406650693	0.291279338295359	37.3209575631708	0.368042972533001	0.281306077501488	1.30833637083811	0.190759244009139	0.436973025422144	1.03024442175458	1.17089296081905
LRRC40	-0.0569189235061149	0.0793896223722503	0.473400800251654	49.0681147524696	-0.0526815871248051	0.143048460969121	-0.368277902243052	0.712666027891127	0.861019561784516	0.194996290185984	0.120147092438218
SRSF11	-0.0893072248567852	0.0465808468626011	0.0552059164348864	244.743085063245	-0.0710054978815907	0.0765454833230733	-0.927624920492041	0.353602166217703	0.60495219550538	0.0842279121616065	0.0743837228456958
ANKRD13C	0.0221204143841698	0.0479101976911903	0.644292337703441	133.56863873951	0.107539786081361	0.0839783464103711	1.28056565386337	0.200346270364556	0.448326878619929	0.465311771181296	0.520294747378092
HHLA3	0.0104756373158278	0.10246081826772	0.918565843591252	27.6642719959591	0.00940274158295162	0.171637954629447	0.0547824145495758	0.956311810518039	0.981345465491165	0.425486494321291	0.275200678884256
CTH	-0.142285387357498	0.0951090586450172	0.134647529833015	51.2719740697414	-0.101942206581521	0.170275675556407	-0.598689191796809	0.549380165957396	0.756999559939693	-0.0969580372767225	-0.00287969832038041
ZRANB2	-0.141161134635548	0.0473845945024866	0.00289142429146146	319.686995517744	-0.154216473181829	0.0820330815184101	-1.87993027114579	0.060117581690876	0.231262826828736	-0.0931130795201652	-0.133432974548387
ZRANB2-DT	-0.066524278410552	0.0623333815714037	0.285866369316371	164.106645190524	0.0193975830957443	0.100999580714286	0.192056075466466	0.847698281038716	0.933782079197836	0.162145861520605	0.300162469641681
NEGR1	0.386835676901544	0.148164810621983	0.00903182457869337	105.831796915206	0.642636026045201	0.231146407510109	2.78021204381944	0.00543234140968927	0.0572695065198837	1.71264233144695	1.8566801577887
ENSG00000286863	-0.244141473158523	0.242455406996425	0.313956818215707	90.1194555032461	-0.320653192022424	0.355407473273281	-0.902212857454085	0.366943806072561	0.616966149015469	-0.445307069043952	-0.549103252534668
TNNI3K	-0.312164516264395	0.108201261752123	0.00391369125340067	131.899716001751	-0.418777508643275	0.172779296562924	-2.42377134861619	0.0153602732430955	0.106508212049353	-0.677946690107742	-0.794165533569344
CRYZ	-0.249334220616273	0.14121437035416	0.0774556944649707	22.0488353601574	-0.309721495918609	0.233109942101763	-1.32864987707561	0.183963508526403	0.428656463747657	-0.463066327461293	-0.521801697985963
TYW3	-0.281726067910565	0.084001567407604	0.000797044295665542	34.8527829972458	-0.326453772917247	0.154439892962345	-2.11379175843408	0.034533057195506	0.169210750886061	-0.573846832655269	-0.563590014168935
ACADM	-0.253055160783811	0.0763090711184964	0.00091254697093917	87.2273008645324	-0.320874984134063	0.126304948449452	-2.54047832704258	0.0110700954415213	0.0875874634405602	-0.475791987341426	-0.549657171101092
RABGGTB	-0.162088832877065	0.104040874757816	0.119248856337915	15.6982062157637	-0.183981251191142	0.183973430794651	-1.00004250829295	0.31728993677526	0.570100064691881	-0.164686057827919	-0.207769537030014
MSH4	-0.279103618895731	0.516364853837968	0.588841024812884	9.48945825852717	-0.282280951054144	0.689919239260965	-0.409150716475918	0.68242905919482	0.842946564727408	-0.564878025656728	-0.453269831992908
ST6GALNAC3	-0.115403673160525	0.106337344931405	0.277806490838956	293.747983738806	-0.0546843758378594	0.171912982360554	-0.3180933463371	0.750414130577115	0.883398913211034	-0.00502225318374007	0.1151451929361
ST6GALNAC5	-0.273658762639433	0.363281864730853	0.451272083340382	41.7709354020076	0.0562266032786515	0.485346606332077	0.115848349499287	0.907772731093179	0.960309266833181	-0.546256552132815	0.392141746594704
PIGK	-0.311249059180864	0.161626747082456	0.0541384178352092	31.6471218673213	-0.435841281196002	0.261975434793849	-1.66367232690717	0.0961779293634662	0.303831310479401	-0.674815815932043	-0.83678174908895
ZZZ3	-0.164831730102108	0.0499704898029541	0.000971746882319883	190.723693909761	-0.198299260632752	0.0918409576224246	-2.15915933115591	0.030837807978935	0.159215879483834	-0.17406679914609	-0.243528298715916
USP33	-0.138550318702507	0.0372063913605252	0.000196222196544196	177.371215771151	-0.135451417988028	0.07319736994741	-1.85049569520524	0.0642421379173503	0.239731285520943	-0.084184057800501	-0.0865678611096508
MIGA1	-0.352592681769358	0.0616382484187723	1.06301518110407e-08	108.379654296319	-0.494845685135941	0.106202925948585	-4.65943551664015	3.17077703958118e-06	0.000659573420099247	-0.816211499706755	-0.984143323860317
NEXN	-0.384645564855386	0.205845244935372	0.0616763618456177	12.0340151508386	-0.474321570759714	0.330028723296491	-1.43721299777169	0.150657480874037	0.385221914685166	-0.925832743254028	-0.932885017474456
FUBP1	0.00340714136844516	0.0508116320504573	0.946538429072558	148.267252154986	0.0625232424278407	0.0925512725145133	0.675552488141491	0.499324815700147	0.721058580811129	0.401312153633083	0.407867397543336
DNAJB4	-0.512015522138168	0.150461473185486	0.000666581784617509	27.9857056818823	-0.6974026933862	0.244317451747722	-2.85449397248267	0.00431054496621891	0.0498544836310898	-1.36143952066707	-1.49002284680438
GIPC2	-1.09707820750707	0.345738503097414	0.0015079748428566	14.1941001638879	-1.55229861144971	0.491062350579231	-3.16110288157644	0.00157172973423151	0.0271556893910994	-3.36236090271907	-3.62509752495361
IFI44L	-0.31585413188723	0.289938558456272	0.275985032112264	28.3567135378008	-0.353590934020873	0.436089250635048	-0.810822402767238	0.417467667241618	0.658796717715389	-0.690565219670313	-0.631364189112305
IFI44	-0.0814574228332006	0.148598998102543	0.583575594893592	29.7040649237322	-0.0698168207906453	0.240684935022049	-0.290075574461066	0.771758421570813	0.894374245558699	0.111074328975835	0.0773524051188812
TTLL7	0.479441352812786	0.373859208946444	0.199698328531561	19.4121711825827	0.738351665820677	0.531733580557889	1.38857445310489	0.164962190226078	0.404082503340762	2.02935485074452	2.09572684694636
PRKACB-DT	-0.155044243533702	0.199599840344802	0.437291299600458	8.35177464150654	-0.302209875907913	0.362723125906208	-0.833169583970936	0.404749094006148	0.647868855887253	-0.140593478011412	-0.503041671954905
PRKACB	-0.282277292107962	0.0870529737878437	0.00118447624257342	189.561582796961	-0.36265819793823	0.139981325296003	-2.59076128313085	0.00957638944132564	0.08091431815249	-0.575732026003707	-0.654009385072412
SAMD13	-0.181239039145706	0.37033026649513	0.62455967003607	5.58783234057282	-0.0561754534011918	0.544274995992838	-0.103211526920724	0.917795091612007	0.964812183499211	-0.23017999232738	0.111421275344074
RPF1	-0.0986473605232628	0.132857483080897	0.457781354928975	14.5273308676926	-0.111205725727176	0.242577517394255	-0.458433769632643	0.646640834860258	0.820856307303685	0.0522845364624064	-0.0260150353134975
GNG5	-0.190364108695219	0.07525984882728	0.0114249737776389	35.6470893321677	-0.235220426501032	0.141084976547678	-1.66722518766229	0.0954696361132668	0.30266765298749	-0.261387839334099	-0.335737706513389
SPATA1	-0.0424578300412384	0.128407249000404	0.740909031853016	42.1221202053738	-0.0185375217717614	0.209044920503637	-0.088677216968967	0.929338439414122	0.969727879656951	0.244453402808846	0.205420782257077
CTBS	-0.0956404431446451	0.0975372983429539	0.326813460864144	40.0871322824921	-0.112188960727854	0.167933014360172	-0.668057803614712	0.504096695549742	0.723804185014256	0.0625682298638174	-0.0284706326654797
ENSG00000289881	0.102185288524617	0.191522950050293	0.593659346184905	5.49745317122409	0.155204248223283	0.348803365888712	0.444962014136075	0.65634720556687	0.827134493446474	0.739134598418876	0.639335187291926
SSX2IP	-0.337802714289275	0.140351358907508	0.0160913906865549	96.7137866270032	-0.46738579145877	0.225261333548695	-2.07486027049438	0.0379994867630784	0.179498796150835	-0.765629634018136	-0.915563134838474
LPAR3	-0.0564752783418044	0.152264253503005	0.710709732061274	37.1176959851543	0.0126616552253376	0.237822957351788	0.053239835911251	0.957540816139095	0.9818606550696	0.196513561954483	0.28333970943653
MCOLN2	0.484259339405808	0.352280693794216	0.169242899349072	7.6788249710616	0.762160054663479	0.556706980715225	1.36905065153719	0.17098344243729	0.412229129743714	2.04583242252187	2.15518752171591
DNAI3	-0.0955882514245689	0.204910328320424	0.640866087743701	10.5894123886402	-0.0176755328255545	0.32054066903745	-0.0551428711951975	0.956024641807802	0.981345465491165	0.062746726170757	0.207573571541719
SYDE2	-0.156042266893904	0.106449148217374	0.14267947251626	20.8067393371133	-0.189336429170269	0.204926986251869	-0.923921405536905	0.355527237405164	0.606378797477655	-0.144006729840923	-0.221143919406429
C1orf52	-0.0911987099900488	0.0544505868234265	0.0939559362961235	90.7907715442946	-0.106392279842887	0.090827320621395	-1.17136869297701	0.241450610669656	0.494616193668275	0.0777590103812883	-0.0139936111786548
BCL10	-0.29989622108167	0.181384366342942	0.098254742093173	8.83643962177534	-0.45254752263956	0.3055126838152	-1.48127245320296	0.138533985951829	0.368951960159302	-0.635988973838482	-0.878505042322102
BCL10-AS1	-0.0420318544214232	0.0850840217409013	0.621303293584817	57.2869644823466	-0.0231422940338892	0.147338452264391	-0.157068936711522	0.875190518588787	0.946129618116247	0.245910244523821	0.193920513688965
DDAH1	-0.0118806220303445	0.0513127888323327	0.816900477618224	787.29759645034	0.0492273012517686	0.0781699651270492	0.629747002851539	0.528860124842555	0.742215405484351	0.349027819948219	0.374661218022095
CCN1	0.168115083738666	0.176833670824854	0.341758661267217	52.7482344687384	0.276031928494006	0.28330865227726	0.974315208078671	0.329900055795452	0.582615004745669	0.964615286654737	0.941098378710471
ZNHIT6	-0.184535654616019	0.0667645618128679	0.00571017178148855	72.0787976617044	-0.224716208072812	0.113766812303269	-1.97523516325468	0.0482414672176803	0.204690347855864	-0.241454456667545	-0.309503763519902
ODF2L	-0.131334413209946	0.195594333961346	0.501925443690661	41.2610186342375	-0.119682325795097	0.313147601849086	-0.382191417364823	0.702319387462868	0.854690806969962	-0.0595055747045795	-0.047185067570537
SH3GLB1	0.0836618625817742	0.0492901043327312	0.0896331775909955	132.707452713316	0.170452145474895	0.0970152750359759	1.75696193626917	0.0789242973640993	0.270638184764604	0.67578426013073	0.677416313460688
SELENOF	0.0780261378835618	0.0498925020391426	0.117844566779582	83.406895923376	0.152699675183206	0.0928268752091979	1.64499424158227	0.0999709985941129	0.310469500146519	0.656510014252442	0.633080097795702
HS2ST1	0.0821048563060123	0.0404921606709429	0.0425936446585903	508.838618454933	0.178769914563356	0.0685639801646516	2.60734447058138	0.00912475128588713	0.0783976758420415	0.670459280043858	0.69818967052583
LMO4	0.138584716074515	0.20601656654171	0.501146285429141	30.8735275448393	0.237369939756147	0.322636987055326	0.735718312778078	0.461902142633712	0.693694553720296	0.863621076022758	0.844541322562542
PKN2-AS1	-0.290849525361064	0.130746284034052	0.0261125524138156	75.5533205829351	-0.387888516376517	0.200188978140909	-1.93761175055047	0.0526706077878629	0.215184994239283	-0.605049166264079	-0.717021282639135
PKN2	-0.162281115536463	0.0454196509450182	0.000353012650692347	366.290152630904	-0.172859039829126	0.071924072408076	-2.40335445479748	0.0162454324099241	0.110146506380663	-0.165343666823002	-0.179992176836442
GTF2B	0.204498227188142	0.107766490236818	0.0577481395828907	42.2247129916668	0.357229853131532	0.188563577804708	1.89447960889621	0.0581613784463806	0.226715721590479	1.0890460724404	1.14388754771779
KYAT3	0.094731864264855	0.0653826012443091	0.147369726172872	62.3248166417999	0.186746173762065	0.120081663972473	1.55515977697373	0.119908021238599	0.341512433758856	0.7136437982981	0.71811011777758
RBMXL1	0.242121845460685	0.0917293139977542	0.00830222250229795	21.1084163231663	0.427607165090226	0.181083263441663	2.36138424370722	0.0182068549868839	0.118146785067562	1.2177192969586	1.319652589408
GBP3	0.548901506620911	0.200902418739877	0.00629168175897161	7.69268795698631	0.86185864432576	0.41210858893984	2.09133870891387	0.0364977122018926	0.175158476550505	2.26690940759968	2.40418149833625
GBP1	0.538813984034795	0.196146369592157	0.00601432216517429	37.635421169234	0.859757219915121	0.332833324132202	2.58314645072506	0.00979037542203859	0.0819094017893406	2.23240995969562	2.39893325939582
GBP2	0.39510190526496	0.329307317230807	0.230218220286874	63.725931118831	0.697387001656616	0.550846929066015	1.26602684858218	0.205503470116349	0.454059550597128	1.74091293132439	1.9934189340092
ENSG00000286802	-0.137815578512346	0.154803653176151	0.37332602267132	15.2736624186595	-0.131373306501138	0.252260993255027	-0.520783276106124	0.602517754597801	0.792465552612314	-0.0816712375617301	-0.0763829106538677
GBP4	-0.0431456677053128	0.179150075705355	0.809682745566992	6.30804509081354	-0.0414346540966594	0.319645935000614	-0.129626719941174	0.896861762148067	0.956206424544465	0.242100989770302	0.148235940925913
LRRC8B	0.0786850088600251	0.304297389116624	0.795959848793934	8.44183977755402	0.187658785414571	0.506697517192091	0.370356631022191	0.71111678335952	0.860341747239981	0.658763360872877	0.720389335620452
LRRC8C-DT	0.0456693079101034	0.120957253510032	0.705753262568734	28.8336262459635	0.089555190049905	0.202898560987455	0.441379128634836	0.658938549467142	0.82830901122515	0.545849268714566	0.4753788052474
LRRC8C	0.26901022204744	0.190233594362847	0.157331160038713	39.9658065050697	0.426133213582723	0.294988115385077	1.44457756552819	0.148576578085802	0.38210164812649	1.30967786650432	1.31597144358194
LRRC8D	-0.332490523949713	0.112012250322375	0.00299412233656168	80.5081795158114	-0.421998594507401	0.184948471972616	-2.28170900795484	0.0225065259035037	0.131821201079075	-0.747461879516315	-0.802210090478938
ZNF326	-0.0722598142603343	0.0453973621400894	0.111448003821962	121.422835485909	-0.0380712002922994	0.0823298800601775	-0.462422637619198	0.643778268539041	0.818338020702933	0.14253026031008	0.156636057123777
ENSG00000287372	0.557841437391838	0.463824667469526	0.229092843029907	10.5959825911007	1.19072985750319	0.519713083677952	2.2911292690123	0.0219559382761177	0.129811655684056	2.29748407776913	3.22552662911882
HFM1	-0.00627744349213507	0.0830633562763951	0.939757893890168	104.695070717437	0.0443557213172738	0.133144029720625	0.33314089569277	0.739027930497031	0.876668140598219	0.368190757570004	0.36249460599255
CDC7	0.116800396691271	0.285746367468971	0.682719106533599	31.4630900420078	0.226201912829832	0.433893473198992	0.521330526504813	0.60213653905054	0.792297032244294	0.789118443164028	0.816649539491129
TGFBR3	0.0313216195054033	0.0686989182540668	0.648443228894884	326.181305275858	0.0936892452620265	0.116168458809759	0.806494690744366	0.419957668101584	0.660680917104835	0.496780002753976	0.485703473332686
BTBD8	-0.273506049813306	0.0867157662278504	0.00161020303483394	158.61637180995	-0.378732348675299	0.137308998637885	-2.7582485666078	0.00581119910585167	0.0592923235677853	-0.545734272440823	-0.69415405237789
GLMN	-0.11125049481475	0.0810115894657324	0.169669540237999	71.7589753420283	-0.113415019650614	0.124971402686123	-0.907527780059136	0.364127765806379	0.614499088837543	0.00918166643608098	-0.0315326748446406
RPAP2	-0.191581458482068	0.0518290980122438	0.000218672016045824	221.277939276385	-0.231713543009178	0.0833722755014096	-2.77926374943744	0.00544822684221673	0.0573313411745191	-0.265551190166165	-0.326979379348093
EVI5	0.0448375892258487	0.0525971454326704	0.393952221095138	224.300576721487	0.122255675380873	0.088802865699778	1.37670867282809	0.168602336261982	0.409428820802737	0.543004780866007	0.557047201034679
RPL5	-0.0519794702499234	0.0790674986696287	0.510919714020855	52.1777161242933	-0.0484598581883196	0.137878131062421	-0.351468777643792	0.725236692059314	0.86861798029102	0.211889279404273	0.13069072279116
DIPK1A	-0.0223504127615088	0.0802437602175977	0.780604408268916	159.691589735995	0.0487004009958684	0.12218892580826	0.398566405864715	0.690212719048433	0.847269119947344	0.313221010415686	0.373345301814621
MTF2	-0.191435930642944	0.0470852342440857	4.78819911668126e-05	121.318905799906	-0.276406773795043	0.0824269878337417	-3.35335284060805	0.000798388567622061	0.0184012868597976	-0.265053483215665	-0.438599265838755
TMED5	-0.0205574909423692	0.0833971942347718	0.805294438167751	64.2491464588018	-0.00782185197639338	0.14737960417648	-0.0530728252399638	0.957673883245279	0.9818606550696	0.319352824482758	0.232182818144818
CCDC18	-0.0115899915279564	0.0895011802116274	0.896965661074503	43.4847295688036	0.0281579381396384	0.16182694360218	0.17400030868073	0.861865219639284	0.939695253732185	0.350021779742695	0.322041170698277
CCDC18-AS1	0.0388995122221393	0.0477905444650687	0.415668817523294	429.189652876315	0.125972984163096	0.0792045475598274	1.5904766587795	0.111727402848433	0.330052599776765	0.522696486486403	0.566331058500936
DR1	-0.165383070713683	0.112629511573573	0.142000673185034	22.6610144354441	-0.225828719631361	0.205115489282587	-1.10098325787692	0.27090394382058	0.524507227844488	-0.175952390632408	-0.312282224859604
FNBP1L	-0.226546735481236	0.0710992540403774	0.00144082789301684	112.672602796953	-0.2628721127288	0.123528950277738	-2.12802029109588	0.0333354012542661	0.166704454364292	-0.385132855732298	-0.404796891176204
BCAR3	-0.0355366876935338	0.0425718278139669	0.403860408898493	388.047724094505	0.0215201955542754	0.0804760700100237	0.267411114280245	0.789152642978331	0.903429136950124	0.26812379242362	0.305463625040808
DNTTIP2	-0.159836027949529	0.117779932689181	0.174757851000793	13.9137382584646	-0.161386281199506	0.229582775939489	-0.702954655631667	0.48208400830801	0.708411625346516	-0.156981438029344	-0.15133933627299
GCLM	-0.0347313525315256	0.0901571628877233	0.700066125539673	81.5626028821284	-0.032153943333052	0.155894437417889	-0.206254590385804	0.836592047471604	0.928044319496072	0.270878048310516	0.171414213424265
ABCA4	-0.00236789770748454	0.200647070239489	0.990584137776124	5.73737754997362	0.0209080770156586	0.336387400225131	0.0621547566932223	0.950439591715254	0.979761540939646	0.381561450916625	0.303934878951124
ARHGAP29	-0.187430412035071	0.120883029555434	0.121019024496136	134.686856597842	-0.226400772600313	0.185857816349503	-1.21813963516374	0.223170914267489	0.475835211440427	-0.251354561665665	-0.313710908495543
ABCD3	-0.0176893702034125	0.0448109785518732	0.693023504429149	148.131928486969	0.0140824200693284	0.0812174640956729	0.173391526393135	0.862343685187454	0.940067993261533	0.329161831716345	0.28688802330482
F3	0.418286185887982	0.124993447268367	0.000818490367467802	650.156832501649	0.615661741620503	0.194060648448924	3.17252233536953	0.00151120934571978	0.0265085888943735	1.82020344836848	1.78931276203973
ENSG00000288736	0.0834274276149351	0.193208793059092	0.665887265694879	13.8870051014691	0.187118551330887	0.317349339001087	0.589629560659793	0.555439028955962	0.761536287932051	0.674982489740001	0.719040118612888
SLC44A3	0.190070611411605	0.102185487472325	0.0628777663589467	231.651538890505	0.359398808813344	0.157706461569138	2.27890985085469	0.0226724247238823	0.132286245824297	1.03970345391209	1.14930444380586
CNN3	0.181204483004223	0.0893873530630523	0.0426437462745469	473.084428546579	0.307187743254036	0.138491000229993	2.21810617833568	0.0265475936637173	0.145230953572101	1.00938118870873	1.01890901011684
CNN3-DT	0.229712818770774	0.101214824377601	0.0232344717471779	54.0092477913366	0.419890822248663	0.163871460267457	2.56231818257647	0.0103976012804091	0.0846911766948031	1.17528027725143	1.30038127478263
ALG14	-0.0827818589247618	0.072414362911903	0.252968407061972	81.888839317932	-0.0403702957494054	0.11632635622435	-0.347043413545477	0.728558703908014	0.870324770056405	0.106544741700764	0.150894141190626
TLCD4	-0.326417076260919	0.0572559052241005	1.19092472479752e-08	144.382026207297	-0.471637802514444	0.0948291551864952	-4.97355271790517	6.57368862862527e-07	0.000226200625710995	-0.726690615774516	-0.926182393796623
RWDD3-DT	-0.0649428650823729	0.10004239192894	0.516239188671163	76.9590892139906	-0.0217884609238567	0.161386436551686	-0.135008005563582	0.892605544760912	0.954312779096566	0.167554314018683	0.197301667734264
RWDD3	0.00338241612362622	0.0784165369701763	0.965594744711453	114.768638659412	0.0653090447862105	0.129208327167042	0.505455385253757	0.613239026670739	0.800006630573474	0.401227593000057	0.414824848091418
PTBP2	-0.152693092665874	0.0501539649464069	0.0023307752820371	325.763950805304	-0.154045367703889	0.091410400483696	-1.68520613506517	0.0919488078148735	0.295655838232422	-0.132552513920697	-0.133005644196792
DPYD	0.38944252292927	0.245183881118479	0.112202879916647	17.9662754614903	0.696280244259394	0.396922095427737	1.75419875154357	0.079396457083713	0.271759568753087	1.72155777604296	1.99065484349977
SNX7	-0.163540357276255	0.0934883707097881	0.0802370500775845	57.1702704119619	-0.180563599884233	0.163528426073166	-1.10417255409433	0.26951829292447	0.523403283886591	-0.169650288635218	-0.199234064336854
AGL	-0.26375977307892	0.0654744201195974	5.6148185705199e-05	166.881865052993	-0.339993536425403	0.113185567902167	-3.00385943832768	0.00266578453474465	0.0376757692546413	-0.512401889431415	-0.597405132013777
SLC35A3	-0.167006269150956	0.133911876759687	0.212347780419806	30.9961707807173	-0.21924806094297	0.22445757803102	-0.976790638419301	0.328672811632305	0.581546802841887	-0.181503748703388	-0.295847244373378
MFSD14A	-0.00434559750059505	0.0444759278127967	0.922165170822909	85.1368337036594	0.0339335347829483	0.0846174444373032	0.401022921557164	0.688403248097443	0.846527499938641	0.374797693968394	0.336465534979097
SASS6	-0.201698686117278	0.130009518360011	0.12080231956894	19.2464893810626	-0.266655228105746	0.206462672321967	-1.29154207444294	0.196515775326002	0.443448572409554	-0.300152229693434	-0.414245098466901
TRMT13	-0.159650301492098	0.0843586484584371	0.0584219332612937	65.1460138375029	-0.18693636881763	0.139677062379275	-1.33834693852615	0.180783367349731	0.423576177202347	-0.156346251323409	-0.215149846939036
LRRC39	-0.573161826718472	0.186152077004493	0.00207698248619898	21.1086092626567	-0.846799443436777	0.29235575406135	-2.89646922173825	0.00377387659247807	0.0460085362434616	-1.57056061371892	-1.86313635839221
DBT	-0.0451697288448088	0.062024915177084	0.466459731051798	90.510760636866	-0.000808126864302146	0.114300520051363	-0.00707019411581856	0.99435884827113	0.997911424542751	0.235178676462892	0.249699367902414
ENSG00000285530	-0.149265651030208	0.160972261753976	0.35378345819047	13.5311837781083	-0.224290569631247	0.291381821178171	-0.769747984703893	0.441449400019337	0.676958194078795	-0.120830622530178	-0.308440745391696
RTCA-AS1	-0.0978163352546075	0.107087349418946	0.361018703199318	51.8833531129322	-0.121402558519066	0.186273389382117	-0.651743971169302	0.514566351468327	0.731813521555079	0.0551266528213218	-0.0514812927037551
RTCA	-0.248058239452734	0.0846330684406271	0.00337889284530981	34.9578186078115	-0.360365666132853	0.1543760189431	-2.33433708551376	0.019578078305731	0.122376325976422	-0.458702456619638	-0.64828386164542
CDC14A	0.00174477544851783	0.0535442296312143	0.974004984766496	593.628175327051	0.0734375369625158	0.0949334874218854	0.773568305103536	0.43918612124187	0.675111793469019	0.395626842302931	0.435125492240562
EXTL2	-0.0600650610483612	0.088268716606436	0.49620083394483	52.4626604455058	-0.0791450380504642	0.140658768838851	-0.562674042321092	0.573656863086704	0.773265406280031	0.184236462159714	0.0540554866953749
SLC30A7	0.100995900694253	0.0583389650715446	0.0834176752690068	85.8552146268587	0.200866686093171	0.10339835441726	1.94264877062337	0.0520586099275865	0.213531553996138	0.735066877812447	0.753375636870159
DPH5	-0.131187769986525	0.0732910041326673	0.0734607714817646	43.3202973213039	-0.151111953814919	0.129146910782915	-1.17007795927017	0.241969597350945	0.495310758170494	-0.0590040531264391	-0.125679538664486
DPH5-DT	-0.17658180982009	0.0855088023637301	0.0389162144947558	85.6849153240967	-0.18890345494017	0.142116464275223	-1.32921583648704	0.183776771798436	0.428293851512643	-0.214252212327416	-0.220062580385568
S1PR1	-0.220861627908148	0.0947942345368976	0.0198111354035526	64.3946767910962	-0.305532609758077	0.165120893295972	-1.85035705451534	0.0642621044077123	0.239731285520943	-0.365689719831251	-0.511340091394997
COL11A1	0.0179429002190132	0.135968541650825	0.895013071397288	122.967738523448	0.0812733649362137	0.208969685468455	0.388924186558543	0.697332229708602	0.85179985886663	0.451024622768103	0.454695217087152
RNPC3-DT	-0.392873751713277	0.218132152353264	0.0716900586177651	14.2154779558675	-0.489281227878744	0.316755545655136	-1.54466507245131	0.122427297390367	0.344214252770927	-0.953973240727548	-0.97024627331129
RNPC3	-0.0354853144881063	0.0582177709382663	0.542175054129128	423.8165983067	0.0111589517128814	0.096067617043831	0.116157265645406	0.90752790449779	0.960124064374141	0.26829948940067	0.279586756415677
AMY2B	-0.308710627304722	0.102478049407643	0.00259142896362097	71.7414587588206	-0.465892400696949	0.187530414544916	-2.48435648066763	0.0129785812103701	0.0964563670515846	-0.666134348552776	-0.911833440108655
NTNG1	-0.486833231726292	0.48707599183715	0.317551765815253	43.1511031008304	-0.53878213707183	0.687513449306209	-0.783667777867519	0.433235074259245	0.670627662845216	-1.27531578624638	-1.09387317985089
VAV3	-0.324086888127788	0.113446622768625	0.00428023617814553	584.052470180745	-0.393583407772504	0.185446417076644	-2.1223564950831	0.0338078126062084	0.167686750526793	-0.718721344487206	-0.731244088196478
VAV3-AS1	-0.397641623770319	0.193952634978056	0.040344952435758	9.06645756110827	-0.530689564854625	0.340743083976893	-1.55744779515646	0.119364206018754	0.341015395679	-0.970279420192414	-1.07366224462829
LINC02785	-0.343104399331341	0.190702921720473	0.0719939298236232	10.6141830413201	-0.566180107240122	0.332850848275679	-1.70100244651079	0.0889425277851802	0.28958663996689	-0.783761460276868	-1.16229871692857
SLC25A24	-0.741052232357703	0.390594383160408	0.0577959506993568	24.2773274488334	-0.498968387855976	0.407556075713688	-1.22429382749898	0.220841404604312	0.473467459964759	-2.14474780918688	-0.99443963946681
PRPF38B	-0.0335407598626317	0.0608373791909626	0.581415502660371	83.5793554067905	-0.00549737648340294	0.1016054698249	-0.0541051234040527	0.956851410342622	0.981451882551296	0.274949889479128	0.237988119889976
STXBP3	-0.280240106140255	0.0616108486516498	5.40164749075124e-06	122.346571679612	-0.3479709350059	0.102937729196394	-3.38040228517194	0.000723798063623883	0.0173560218601378	-0.568764825626826	-0.617328424834388
AKNAD1	-0.0873343659855452	0.276041977535415	0.751713531626492	6.24824047293088	-0.0661760733712475	0.43967040279674	-0.150512913651458	0.880359963175744	0.948423811998146	0.0909751130991367	0.0864450530780634
GPSM2	-0.0861533927775389	0.0831723237128857	0.300275822577136	174.363996825839	-0.0739639707960832	0.131791380286104	-0.561220093723248	0.574647506494295	0.773696226296684	0.0950140555964529	0.0669950332142944
CLCC1	-0.0836231679925382	0.0502161924145209	0.0958602938262827	89.1628623932341	-0.0926333324277746	0.101679310255267	-0.911034232974412	0.362277336730181	0.61280389120735	0.103667454625847	0.020368911326467
WDR47	-0.249636448728862	0.0840305012036704	0.00297040845935475	64.6891306238182	-0.414078995144738	0.155493281795003	-2.66300248065151	0.00774468431890216	0.0708291262228367	-0.464099951221376	-0.782431149320099
TAF13	-0.365081831330482	0.259736762379301	0.159847696853023	13.2275217029058	-0.535600389283344	0.401955653128592	-1.33248627084739	0.182700449946938	0.426652357154675	-0.858924540591836	-1.08592686850244
TMEM167B-DT	-0.412409787944244	0.184614612232852	0.0254899367388852	9.84005358080169	-0.526851886156073	0.309439274068092	-1.70260186830757	0.088642600211667	0.289127529814856	-1.02078671831318	-1.06407776722113
TMEM167B	-0.544582844741903	0.149346143045812	0.000265890945298065	13.6442451863848	-0.777521660115516	0.253047261793802	-3.07263415776096	0.00212178434967269	0.032501562780882	-1.47282015351825	-1.69011735361958
SARS1	0.183418004677363	0.174751408779738	0.29390488387563	27.8418979024012	0.279997569855375	0.292281031424335	0.957973798336826	0.338075971042348	0.590217867253537	1.01695145930739	0.951002438695293
CELSR2	-0.593997287802274	0.347859115022654	0.0877142912533126	9.75214157423747	-0.619020779937806	0.48761233972176	-1.26949367255765	0.204265045865222	0.452963480878202	-1.64181813984402	-1.29426657391489
PSRC1	0.347821231882663	0.330873309609109	0.293156738915345	18.7413574696631	0.531798288073566	0.518645637784097	1.02535960843258	0.305193539346915	0.559964856723767	1.57921246282023	1.57986652150111
SORT1	-0.0260732279125855	0.0806905438496236	0.746599677356972	259.054765266405	0.0237353282823475	0.141521287164413	0.167715604895346	0.866807019155938	0.942610920109975	0.300488938069422	0.31099584679613
PSMA5	0.0575870488774278	0.0942679916779894	0.541274684986825	24.8514199700678	0.126395024779629	0.173630499010844	0.727954048970017	0.466641715533439	0.696816554982923	0.586608085374085	0.567385091178447
SYPL2	0.102346197932279	0.131534005249237	0.436511907136427	20.6883326413816	0.253279586422875	0.211264406744617	1.19887486172267	0.230576607803279	0.483494276326071	0.739684910517758	0.884275146316639
ATXN7L2	-0.132491962431489	0.147954313872425	0.370523930966771	10.5505492051203	-0.161838849072323	0.277287416103593	-0.583650175498267	0.559455695134698	0.763694637110082	-0.06346440688801	-0.152469609777611
CYB561D1	-0.266672204613377	0.145180298180207	0.0662343065295189	18.1763159701046	-0.364134978838008	0.236366263664863	-1.54055394027933	0.123425385253412	0.345570993211547	-0.522362440115624	-0.65769759721341
GNAI3	-0.081324524154079	0.0587348530181403	0.166173526624168	57.4167990591727	-0.0618775018843803	0.108612746663366	-0.569707550773607	0.56887606790919	0.770367001052941	0.111528844048067	0.0971805951948321
AMPD2	-0.040224594045835	0.15338412329039	0.79313067910405	27.5790736860455	-0.031493519832641	0.267585213301354	-0.117695292068225	0.906309097239097	0.959870773855382	0.252091096625455	0.173063599580858
GSTM4	-0.188027487723591	0.0993536177076895	0.0584233671041841	23.0176373760978	-0.247148389444082	0.180750071176507	-1.36734878075226	0.171516008476749	0.412501544762184	-0.253396567662184	-0.365527405005921
GSTM2	-0.0692063193985862	0.0863989740723377	0.42312667965201	69.7957689085562	-0.0325000151842017	0.144256706323556	-0.225292924069034	0.821751403963176	0.921207552056455	0.152973249260922	0.170549910261041
GSTM5	-0.241182124639902	0.280415572434659	0.389740425892984	44.2174414682727	-0.28053265961356	0.421097662084512	-0.666193818851595	0.505287223286337	0.724606516077635	-0.435186061712716	-0.448903531129907
GSTM3	-0.467639326808459	0.140311303144797	0.000859551083480853	53.5638521961486	-0.699465935106982	0.229210843194814	-3.05162672654401	0.00227604948314139	0.0341630807916663	-1.209672401844	-1.49517572572199
CSF1	-0.0478530240263304	0.0780658028680008	0.539887461969532	71.7897631163207	-0.0310091368524213	0.132193451596878	-0.234573925393696	0.8145394494335	0.91655665320493	0.226001774846481	0.174273330278762
AHCYL1	0.157426130402702	0.0793456192043152	0.0472496275944525	1549.96861685689	0.257568071626183	0.131244339917639	1.96250803492034	0.0497033660758672	0.208445195206653	0.928058938392326	0.894985498269121
STRIP1	-0.170386140638077	0.0797319764713425	0.0325991066974882	63.2899586418685	-0.178168827580666	0.131396859543999	-1.35595955792996	0.175112035987223	0.416780574671994	-0.193062949616883	-0.193253198599584
ENSG00000258634	-0.133378824587069	0.168991311488798	0.429957494216233	6.37478267587916	-0.0790103288250798	0.318138491104901	-0.24835199460045	0.803862072921885	0.911096637985575	-0.0664974860680874	0.0543919185930531
KCNC4	-0.152035207610319	0.184428887971649	0.409736854447814	20.0939619084011	-0.181313907185461	0.303555572463699	-0.597300539449473	0.550306744381426	0.757700756983942	-0.130302539161562	-0.201107932354976
RBM15-AS1	-0.335371467075996	0.190039045084537	0.0776057361718479	16.0624028347811	-0.44876872596859	0.289663936436407	-1.54927372557859	0.121315933078322	0.342922450685628	-0.757314739467928	-0.869067620858753
RBM15	-0.0392116084398197	0.148279604387234	0.791438035514923	14.4844336331289	-0.00790273902410522	0.265758274062039	-0.0297365681350729	0.976277147653957	0.989942438508108	0.255555519514618	0.231980805380795
SLC16A4	-0.199264501628187	0.182119620161213	0.273893243365905	10.5509254679736	-0.193535985257399	0.309487507445484	-0.625343448770674	0.531745669330701	0.744324966202356	-0.291827289624816	-0.231632173791136
SLC16A4-AS1	-0.52334478684516	0.239453431360793	0.0288462993544031	11.5749711856259	-0.532068851015107	0.329565930661276	-1.61445344167556	0.106429107870384	0.321036651485418	-1.40018574147733	-1.07710696683709
LAMTOR5	-1.01400150743825	0.255548850761645	7.24977688419819e-05	16.0963482854219	-1.53002439096855	0.414216790208366	-3.6937768510033	0.000220947711577595	0.00846767382077436	-3.07823759478121	-3.56946838563972
KCNA2	-0.168166579192873	0.155150559728176	0.278412319241483	74.842994879052	-0.219488345106037	0.247270925046409	-0.887643159279005	0.374732730042592	0.624835264659987	-0.185472022925521	-0.296447346235236
LRIF1	-0.13003355434602	0.0911627818000276	0.153756197307298	49.9219890595031	-0.124874116093547	0.149280794014652	-0.836504902842961	0.402870919713632	0.646660680925764	-0.0550566218300346	-0.0601513945423503
DRAM2	-0.0614620608563446	0.0903779929080909	0.49646925180049	43.3129756915756	-0.0298435434599714	0.1551307345771	-0.1923767301259	0.847447118627333	0.933782079197836	0.179458706106524	0.177184361767688
CEPT1	-0.0180432589048094	0.0861898836350087	0.83418039477406	68.7822891591751	0.0314515008322823	0.133235344958328	0.236059739569252	0.813386314291984	0.915967146133444	0.327951528124611	0.330266736123703
CHI3L2	1.16791299730291	0.463939661823259	0.0118230823224445	32.2624541059555	1.82003818117506	0.889363260507448	2.04645082835622	0.0407120355988755	0.186732515384009	4.38393610989316	4.79720364643793
PIFO	0.697169387086943	0.154449128356591	6.36433849340888e-06	6.80493034538553	1.00348829039375	0.288765753674213	3.47509452774615	0.000510673364783731	0.0141428704312462	2.77398733226505	2.75789692100428
WDR77	0.072591783150164	0.138259259526878	0.599554672980763	8.42695620549138	0.0987505792062567	0.257835103374493	0.382998970713566	0.701720527250601	0.854506001687806	0.637924456062459	0.498343989813875
ATP5PB	-0.238581377896037	0.0992058872473617	0.0161763832433557	38.3427260923003	-0.337196767785248	0.167789998716954	-2.00963567771442	0.0444697622876995	0.19605439081611	-0.426291476740475	-0.590420293534537
C1orf162	-0.586352831728789	0.200383794921753	0.00343186578062328	5.88274150332183	-0.775529140858591	0.33387297117345	-2.32282696659412	0.0201884497922684	0.124383985201782	-1.61567400863532	-1.68514110174926
RAP1A	-0.118553269922699	0.0856209928247784	0.16616608128754	101.281825338287	-0.0908228634525947	0.14074224956985	-0.645313427419101	0.518724092939992	0.734631076376033	-0.0157939117835392	0.0248904985545795
DDX20	-0.350822048388204	0.216128354512744	0.104544182662333	7.86836520002936	-0.494889960869162	0.360401540229364	-1.37316272442734	0.169701764963175	0.410649629562788	-0.810155912364193	-0.984253901060255
KCND3	0.198812280423946	0.178479378110408	0.265312230691201	238.861766714843	0.354870344200252	0.266640882534771	1.33089247540266	0.183224393501807	0.42744077155235	1.06960006649573	1.13799475110291
LINC02884	0.0816739062164769	0.149617393173215	0.585144918446039	214.478477684849	0.192084028083005	0.238258166024326	0.8062012366174	0.420126825808593	0.660786589835393	0.668985425582938	0.731441234882575
CTTNBP2NL	0.216542160456674	0.0818993743489802	0.00819320216672553	60.2277912036016	0.373587492019147	0.123021036461492	3.03677730870107	0.0023912204370906	0.035200810797984	1.13023646827947	1.18474021743502
WNT2B	-0.218984964551095	0.176982363172043	0.215965900727551	13.8083048816475	-0.223062216120834	0.280463035163954	-0.795335527872454	0.426418352288998	0.665281762041629	-0.359271508702861	-0.305372972554695
ST7L	-0.106049743804812	0.0500102163423784	0.0339587134834352	135.444230181931	-0.118903311375117	0.0831107208226984	-1.43066153437384	0.152527242479282	0.387781646415778	0.0269682970976335	-0.0452395044594394
CAPZA1	0.0447180223125376	0.028920933740361	0.122052311888427	217.140463649441	0.155488274838027	0.0641128345998822	2.42522851794659	0.0152987533779177	0.106310236957921	0.542595860592311	0.640044534500453
MOV10	-0.0649390494578237	0.0562177787233754	0.248035689105714	79.9088290237544	-0.0160159343554345	0.107400744467793	-0.149123122328424	0.881456480905314	0.948515022303748	0.167567363500281	0.211718364603165
RHOC	0.123850399422472	0.0924820408573917	0.180511026121487	24.8018352007302	0.201640403832634	0.166099295388146	1.21397507052294	0.224757243982909	0.477327373272759	0.813229536831691	0.755307971694386
SLC16A1	-0.573433890438722	0.160386413228575	0.000349790277846438	17.3336214377104	-0.695306114953462	0.275312531371249	-2.52551568027198	0.0115528625779153	0.0899907190279722	-1.5714910748964	-1.48478671053573
SLC16A1-AS1	-0.232149866051195	0.0748747163085495	0.00193187172964621	152.700123781138	-0.262319543585832	0.119878666711345	-2.18820871788198	0.0286544023732702	0.152528968979003	-0.404295629302091	-0.403416867760313
LRIG2-DT	-0.19134836930041	0.0833680208492073	0.0217202306754439	33.9486933657786	-0.193451995677465	0.146919308029774	-1.3167227525892	0.187931574124322	0.433804002044082	-0.264754022376855	-0.231422412554059
LRIG2	-0.185563268860233	0.0554355963608735	0.000815832153189872	79.5551964901358	-0.271923138142618	0.0973902544917048	-2.79209803446791	0.0052367487492781	0.0560051358081304	-0.244968909674325	-0.427401532003244
MAGI3	-0.120476178051252	0.0342227130046556	0.00043096579803467	320.221381028666	-0.0895493847916558	0.0642373431825865	-1.39403936020708	0.163305719152368	0.40224407988783	-0.0223702805836059	0.0280709699835377
PHTF1	-0.279820742077556	0.111333814437974	0.0119590928512319	60.4515159924856	-0.371513454264284	0.187241837679079	-1.98413697958378	0.0472405716640999	0.20224548316786	-0.567330595516269	-0.676125098986575
RSBN1	-0.0844054352030798	0.0595753496165415	0.156545926661729	62.5051524006353	-0.0917866498371056	0.10023241259856	-0.915738207407214	0.359804220279355	0.610591622951739	0.100992091408888	0.022483473487276
AP4B1	-0.125920241615661	0.202436792531984	0.533927067269132	15.5457183371374	-0.140992298454303	0.325149067540895	-0.433623566940014	0.664561818258161	0.831774926480434	-0.0409890430917769	-0.100406029392163
HIPK1-AS1	0.22576279797294	0.128198166184422	0.0782307097462548	10.0721149300648	0.39794402999303	0.249462240029081	1.59520747487331	0.110665847779564	0.328276881215068	1.16177115887559	1.24556987678492
HIPK1	-0.126241386925227	0.0704579487738922	0.0731767579511922	57.4451362894286	-0.123459699636079	0.123144233139588	-1.00256176426982	0.316072351914176	0.569501224210855	-0.0420873638918	-0.0566189355623883
TRIM33	-0.171422095816128	0.0460061888292263	0.000194491501203484	187.093448376755	-0.196018785132646	0.075736215586706	-2.58817771147062	0.0096485188739441	0.0811578864959677	-0.196605928717154	-0.237832885518196
BCAS2	-0.105135390137237	0.10527113346854	0.317934935242866	28.8997131159289	-0.0906448348268822	0.171373390429542	-0.528931793901515	0.59685276548875	0.789484015292344	0.0300953975775684	0.0253351192419791
DENND2C	0.153130594630136	0.141732391216911	0.27995492825068	14.4726249710107	0.30790500474558	0.236704597493084	1.30079858188887	0.193327407516911	0.439392080096229	0.913368154670103	1.02070034730286
NRAS	0.0521177054035774	0.144207077991102	0.717793878821307	10.8451013015673	0.0950677668737255	0.268367435827236	0.354244793451491	0.723155436912409	0.867052686077543	0.567902865273245	0.489146286105833
CSDE1	-0.0777320501212395	0.0636977939097868	0.222341459686801	90.6068405331846	-0.0777804705457723	0.102565980103911	-0.758345705534834	0.448244052237768	0.68349773016099	0.123815148210916	0.0574634495412995
SIKE1	-0.181756804375172	0.10571764042099	0.0855658453068177	23.4872857110676	-0.264366408880229	0.180155212838004	-1.46743691018227	0.142257239915148	0.373313374679142	-0.231950755605281	-0.408528847087047
VANGL1	-0.049798393259416	0.143746549893496	0.729018139923067	9.48310731251005	-0.149527450429835	0.254968300915579	-0.586455060856148	0.557569752407817	0.762710203949632	0.21934858880025	-0.121722293129148
SLC22A15	-0.188557555436483	0.134010088662341	0.159415527384778	109.215478380433	-0.214200914912606	0.206700914079812	-1.0362843138173	0.300069521974722	0.555128615653236	-0.255209405580555	-0.283242161744418
ATP1A1-AS1	-0.0110441775208662	0.0714600335537559	0.877175766803746	90.7477966513063	0.03503566947443	0.112467815683753	0.311517292848883	0.755407398656006	0.885892934181103	0.35188847017557	0.339218080431674
CD58	-0.109842117409054	0.111659587246572	0.32525166946585	22.2742546878066	-0.123882618670867	0.181804494402941	-0.681405699444925	0.495614817512882	0.71839440014711	0.0139983340095363	-0.0576751620608463
PTGFRN	0.0703514028767141	0.117396301477777	0.548996704612026	44.9664209429104	0.150318968070983	0.191279321718961	0.785861047185436	0.431948897264089	0.670137511797275	0.630262328729476	0.62713435941516
TTF2	0.0491677291997332	0.1430494370953	0.731063300685826	36.5535034930582	0.164313741302742	0.229712923984762	0.715300377760378	0.474423455192489	0.7022977454581	0.557813911370648	0.662085849207336
MAN1A2	-0.0378525441760171	0.0927479069358292	0.683183452979013	107.659449730238	-0.00721558874345462	0.154328241321582	-0.0467548174051896	0.96270864010991	0.983973064933088	0.260203535552951	0.233696940799506
GDAP2	0.0471796900348236	0.0633531694999124	0.456447518528984	70.8860152341253	0.124743228854023	0.10946841291427	1.13953628752904	0.254479542030943	0.508313395894952	0.551014793647192	0.563259784717493
WDR3	-0.166896511892874	0.158260708625684	0.291623428517778	11.586719339443	-0.153424275753636	0.274609453421413	-0.558699905782895	0.576366543654113	0.775247640658186	-0.181128377567912	-0.131454487304159
WARS2	0.204537833680908	0.0564247410563901	0.000288998166370843	62.639106046711	0.398934823179969	0.112665975069079	3.54086336123545	0.00039882005879093	0.0122826476241597	1.0891815271194	1.24804435046062
WARS2-AS1	-0.0753105279615568	0.0566028250526983	0.183350856851861	165.746457509613	-0.0300099459014358	0.0945311963769989	-0.317460764822582	0.75089400602797	0.883812647423378	0.132096782961501	0.176768777096332
PHGDH	-0.0576070603496813	0.135689515377581	0.671164337196351	72.0408875537758	-0.0425717586742187	0.214597544105015	-0.198379524107629	0.842748136477229	0.931427318251483	0.192642853949999	0.145396059323186
NOTCH2	-0.0918906869436872	0.0537653277832713	0.0874311695149615	440.644309511878	-0.10084254947884	0.0969321706184093	-1.04034139373422	0.298181319335021	0.553794046596577	0.0753924409229244	-0.000133340565040433
SEC22B	-0.0921513648594808	0.0638092456585861	0.148691308836072	44.9687707686653	-0.0465254029314118	0.138907317489795	-0.334938459486341	0.737671509549279	0.875838213425677	0.0745009193328724	0.135521961714831
ENSG00000290569	-0.171934872295212	0.141725727139451	0.225071650043323	57.2414528119478	-0.198516740448037	0.227377736400634	-0.873070264444252	0.382624780421134	0.631174809580127	-0.198359630409076	-0.244071447462814
NBPF8	0.201970474332449	0.091421917146882	0.0271598393678629	22.4455671755203	0.36111361130883	0.177247014155112	2.03734665449886	0.0416153156240706	0.189353125371804	1.0804011274388	1.15358710712052
ENSG00000290999	-0.0678053048179936	0.0815652475094211	0.405803381336543	69.8099385002825	-0.0296585494002374	0.143271129904475	-0.207009949736642	0.836002088040041	0.927812670519523	0.157764735884457	0.177646378399422
NOTCH2NLR	0.549974026541073	0.1563228717374	0.000434496301477016	6.74139363052601	0.973296973879629	0.295521359788288	3.29349111880407	0.00098951467649811	0.0206958005072779	2.27057743855532	2.68249509251584
NBPF26	0.218192525809282	0.145420909038542	0.133505489874358	112.7463180261	0.387748709247307	0.232643435949635	1.66670814357836	0.0955724528218458	0.30266765298749	1.13588073752584	1.22010739568065
LINC00623	0.259287225206033	0.155652567107984	0.095751747101013	31.6041897704007	0.455165471287828	0.253545269540868	1.79520395751048	0.072621210182214	0.257485403644511	1.27642510100736	1.38847856049049
SRGAP2C	-0.0192519190902728	0.368168870572261	0.958296822997167	7.8484773253398	0.0826475445958667	0.565619582456359	0.14611860543609	0.883827759039292	0.949945750071593	0.32381789583322	0.45812718597665
NBPF15	0.0048497145827571	0.192496374684629	0.979900384682059	18.4451180708439	0.165644499752668	0.310859357883974	0.532859943095211	0.594130535628783	0.78805171941742	0.406245771281032	0.66540937504146
SRGAP2B	0.127943108108182	0.364466567878426	0.725556767059956	6.4845613487174	0.231615447653346	0.575245807567588	0.402637350166402	0.687215028655895	0.84619842732062	0.827226649490797	0.830169666183445
NBPF20	0.142709620545819	0.127899573059817	0.264510174309508	15.0779063038097	0.272033146399509	0.218471945815761	1.24516283032933	0.213071902504391	0.463840526451695	0.877728298653697	0.931111550825344
GPR89A	0.00222916585200122	0.117032847337397	0.984803330726606	26.206822281059	0.0861718411497003	0.191530589206108	0.449911638171645	0.65277415548564	0.824527015768112	0.397283463276766	0.46692900169642
RNF115	0.00994129718232579	0.037807151487297	0.792591019587622	263.224966186284	0.0903755870291253	0.0658426066917143	1.37260038097031	0.169876613409353	0.410783855756559	0.42365904467333	0.477427719950761
POLR3C	-0.0929051700352699	0.0791003262184244	0.240185515952379	35.0294542605005	-0.0897280393053101	0.139758838415451	-0.642020499902711	0.520859872672749	0.736257337368029	0.0719228966152097	0.0276247861614131
NUDT17	-0.543670216083581	0.247494339350008	0.0280420518874038	6.38437757826891	-0.675379188589865	0.359829081333534	-1.8769444261895	0.0605257110592099	0.231989943475067	-1.4696989525906	-1.43501986173777
PIAS3	0.10586354804642	0.0958673830832175	0.269475702489755	20.8543578026678	0.189125745040333	0.164541212174786	1.1494126154816	0.250385880540916	0.50414149499198	0.751714289980082	0.724053019449854
ANKRD35	-0.103888571246836	0.162097731488694	0.521587114193538	19.5133728779261	-0.1493664611401	0.255376233550588	-0.584887869412922	0.558623115694558	0.763279650613884	0.0343595330962713	-0.121320227627719
PEX11B	0.0632199371802556	0.129164351847624	0.624520705368493	17.579853287479	0.105815053634391	0.21922893295843	0.482669199755924	0.629330635945941	0.809391410312085	0.60587263074623	0.515987284333409
RBM8A	-0.284488868343098	0.211151682756367	0.177877219187675	12.4550431883757	-0.375771939329255	0.352689059730207	-1.06544824389139	0.28667313489513	0.541480585796153	-0.583295643181125	-0.686760526571833
LIX1L-AS1	-0.0781326452109091	0.182809545645409	0.669088623272064	10.8169643920134	-0.0351539973900582	0.295888573982442	-0.1188082287765	0.905427289242986	0.959724225503801	0.122445108212621	0.163921676245351
LIX1L	-0.241624990353111	0.156015958771031	0.121449113780313	18.0007201616262	-0.370312396571422	0.260768771777584	-1.42007953654539	0.155584527024601	0.391586912926071	-0.436700667749125	-0.673125496563821
POLR3GL	0.00705559972345231	0.0932832939689523	0.939708485661677	22.0738637329732	0.0220247181646486	0.163738703505333	0.134511375094229	0.892998216807844	0.95438352189476	0.413789924847388	0.306723653808288
TXNIP	-0.151177126192243	0.210598357958584	0.472852430219726	187.584981583372	-0.185105178564758	0.318771969817292	-0.580682105364702	0.561454724313476	0.765286475089195	-0.127367890448	-0.210576508995587
LINC01719	-0.134416161584518	0.134002698302357	0.315819617511636	27.6002792011405	-0.147703256897857	0.225652076306313	-0.654561922565057	0.512749846628247	0.730005554956994	-0.0700451910072267	-0.117166429267977
NBPF10	0.0849829935465133	0.114950414938597	0.4597240477052	52.0243620788708	0.207189838367505	0.194338405487221	1.06612914646523	0.286365265666286	0.541196143983353	0.680302543832536	0.769167503484277
NOTCH2NLA	-0.050228641574923	0.0868987107679299	0.563254899056261	132.942707317482	-0.0015114075887136	0.148513701510656	-0.0101768898986411	0.991880156833918	0.996791241107414	0.217877134414901	0.247942947226407
ENSG00000290578	-0.469338216937056	0.278039493357089	0.0914060149888393	6.14778339001126	-0.482460699118856	0.445642295176592	-1.08261873781005	0.278977686745845	0.5334605279758	-1.21548262640467	-0.953212225143402
ENSG00000291242	-0.352800853137969	0.120764509507484	0.00348467538779412	76.4538522373256	-0.462208376726962	0.194623999319547	-2.37487862926955	0.0175547214491569	0.115808034419801	-0.816923448277398	-0.902632710375576
ENSG00000289321	-0.190827727707684	0.219957877600741	0.385632584418075	25.7715772684965	-0.235628799538164	0.345055414697297	-0.682872343112981	0.494687511494967	0.717479337009139	-0.2629734219022	-0.336757604857031
ENSG00000290557	0.0734108161581902	0.155016635429062	0.635808467888874	13.5469147020278	0.151301648952043	0.263604559193478	0.573972048946968	0.565986715863103	0.768184649759292	0.640725558746581	0.629588572871467
NBPF12	-0.00975966685592538	0.0616595361936407	0.874233669274036	73.710768099704	0.0363709172868645	0.106339220097479	0.342027308960176	0.732330340698954	0.872860652007309	0.356281512014041	0.342552818302269
PRKAB2	-0.152847274608073	0.0879299785376405	0.0821607846217448	39.0165613283115	-0.168323080373486	0.145665387544863	-1.15554616790241	0.247866838003686	0.50149039516136	-0.13307981800723	-0.168663766008625
ENSG00000237188	-0.122996061903343	0.101037351231498	0.223477693991777	83.5317421383268	-0.115099140066194	0.154430571486866	-0.745313178329997	0.456082416251499	0.689474425939749	-0.0309883134987601	-0.03573871066524
FMO5	-0.254948159219408	0.128076280555551	0.0465252967892772	30.4480277891976	-0.369992708749728	0.214225552414477	-1.72711753840587	0.0841465564149152	0.280842192651526	-0.482266064633826	-0.672327086653808
LINC00624	-0.537172838277533	0.182946294883708	0.00332225324559238	6.42189229769038	-0.825220278879544	0.331892194496754	-2.48641062538641	0.0129038977465481	0.0960569218948013	-1.44747784277705	-1.80924309858331
BCL9	-0.155006295494537	0.0558000937131425	0.00547138214743382	117.482007632491	-0.171956630536776	0.0991044580217793	-1.73510489809638	0.0827222269050333	0.278245378406123	-0.140463695263561	-0.177738439055373
ENSG00000289419	-0.319622633360387	0.160666876012274	0.0466625956800343	7.33744282236243	-0.426455160693531	0.267905525485322	-1.59181174005646	0.111427011451719	0.329753039264989	-0.703453539784558	-0.813340219205082
ACP6	-0.0600247447025383	0.0681013487232691	0.378099642065698	154.954314057673	-0.0213753995176419	0.111798081661145	-0.191196478508726	0.84837166246765	0.934308494335472	0.184374344544663	0.198333275126808
GPR89B	-0.376723877590732	0.105707718820573	0.000365488794219199	31.1881611016765	-0.518756416096151	0.173616712301133	-2.9879405572223	0.0028086417492925	0.0385425174848076	-0.898740478055504	-1.04385959473084
NBPF11	0.150720502358569	0.0995139813607216	0.129882323315349	51.480516749034	0.252257829238721	0.162757279456269	1.54990197723537	0.121165045019536	0.342922450685628	0.905125610273591	0.881723341067591
ENSG00000227733	0.204897004608476	0.155088604274781	0.186447710572703	32.248066834021	0.351446126729772	0.24796246035336	1.41733602025461	0.156384708686416	0.392859852228478	1.09040989598782	1.12944287963035
LINC01138	0.268923039534263	0.0760015851432136	0.000402579176156898	542.841702370368	0.451683651737663	0.1222850817381	3.69369382853292	0.000221019896763865	0.00846767382077436	1.30937970126644	1.37978282970226
ENSG00000291232	0.0423664115739805	0.0813732849631118	0.602615656740921	36.2403837939508	0.119300309832702	0.145463069520736	0.820141567380413	0.412135408154782	0.65417703430094	0.534553323738205	0.549666271949338
NBPF14	0.111960576817035	0.108467793796784	0.301977916640253	103.758348827289	0.232935232734818	0.17842414172451	1.3055140996249	0.191717849228645	0.4377433998781	0.772566201303767	0.833465786387685
NOTCH2NLB	-0.358628394652834	0.19416696076565	0.0647456339274662	8.52388404185417	-0.418612370007434	0.326959451597655	-1.28031891404859	0.200432998368313	0.448432995699196	-0.83685370996301	-0.79375310521132
PDE4DIP	-0.0244972922642663	0.0656640893594438	0.709096454247708	589.801440311529	0.0247449539279055	0.118586572448917	0.20866573185227	0.834709193248656	0.926975741154954	0.305878656836859	0.31351735392313
NBPF9	0.310709093626191	0.0775810669399925	6.20278958644133e-05	51.1122623046851	0.540572501772674	0.141558164739055	3.81873064523797	0.000134140131219149	0.00623764418305177	1.45228850607494	1.60177983409719
ENSG00000274265	-0.028865528171186	0.0758625920537881	0.703576136787187	165.042611692596	0.0258358442057748	0.129023294861372	0.200241702349439	0.841291553816776	0.930549616931679	0.290939237785562	0.316241816819378
ENSG00000289614	0.305097210758761	0.18197480771333	0.0936226105680703	11.6868195714449	0.439243754198481	0.297882187742529	1.47455528485018	0.140332144048273	0.371305580676746	1.43309579954311	1.34871459124951
ENSG00000291233	0.101822955489128	0.104998707648248	0.332168942750495	32.1787115307247	0.226253369447584	0.202308910716197	1.11835592731245	0.263415009526096	0.516620716887601	0.73789541510354	0.81677805071602
NOTCH2NLC	-0.0795110232097509	0.0906469157578149	0.380404684194433	155.893725529641	-0.054999626876303	0.156613521772806	-0.35118057657939	0.725452880947261	0.868650148182522	0.117731038969437	0.114357863747576
NBPF19	0.153555831175104	0.105830670254222	0.146791625422968	101.547007848729	0.294426445860691	0.17833828518624	1.65094357363154	0.0987500972773927	0.308356566991607	0.914822468740262	0.987038086008814
LINC00869	0.0753650301452615	0.10695164948141	0.481019051267559	54.1394609931163	0.195227568163782	0.16701484949633	1.16892341460974	0.242434488853828	0.495601935423625	0.647408993957237	0.739292123726937
H2BC18	-0.564153496310339	0.202130294269759	0.00525391718548857	5.70048794382354	-0.639855617173669	0.378652473704886	-1.68982288934512	0.0910618433900322	0.294012482388084	-1.53975201597207	-1.34630090051036
ENSG00000290791	-0.231155544234051	0.14981762210265	0.122851906489992	12.5431060655943	-0.303165352305996	0.266132685478793	-1.13915114094527	0.254640120158228	0.508313395894952	-0.400895036794112	-0.505427943102083
ENSG00000290792	-0.292010186075932	0.136958728335942	0.0329983377531471	9.91767495163213	-0.237057802310828	0.248972601982169	-0.952144133223969	0.341023889357984	0.593305595349396	-0.609018639791897	-0.340326492683553
H2BC21	0.145282658000123	0.166340477942524	0.382442193505173	7.39266286929607	0.19428797248602	0.295441683279442	0.657618689175467	0.510783182296637	0.728767463577373	0.886528117524203	0.736945514160906
BOLA1	-0.221526397856434	0.207696980706817	0.286159464662232	7.96986586412063	-0.349051895567097	0.348630204098471	-1.00120956665162	0.316725502440362	0.56986370771644	-0.367963241005882	-0.620028088587042
SF3B4	-0.489636390543996	0.201306395992541	0.0150035127920166	7.93609660792443	-0.712733649521348	0.359820136697897	-1.98080534364244	0.0476131073317232	0.203082370410238	-1.28490262293226	-1.52831140982632
OTUD7B	0.129754830324838	0.0658489602639454	0.0487820441338995	429.580505539305	0.260604888057972	0.111039556807021	2.3469554053686	0.0189275199976112	0.120659484282547	0.833422761142254	0.902569848280274
ENSG00000285184	-0.343532946527457	0.0943432437201006	0.000271254838036989	68.9674410155365	-0.45669727344483	0.157348485615519	-2.90245738087858	0.00370247534665164	0.0454196708300474	-0.785227096813552	-0.88886890963946
VPS45	-0.0646262393566731	0.0310520038352634	0.0374132200164244	235.065554432605	-0.0380052400294198	0.060604934761534	-0.627098109732506	0.530594926134383	0.743243289569881	0.16863717778782	0.156800790729428
PLEKHO1	0.156613264820259	0.069501625499718	0.0242354786942674	115.359873848394	0.271313082700804	0.124204506228805	2.18440611326131	0.0289324194126237	0.153251288066853	0.925278928377467	0.929313215218314
ANP32E	-0.0921493587357891	0.0700502720713675	0.188350423859571	39.7657198627652	-0.0883192863893909	0.125877372207307	-0.701629568846878	0.482910206543322	0.708686592051762	0.074507780299894	0.0311431006310402
APH1A	-0.0213291377625103	0.0834691238750357	0.798311254313134	32.7926552938895	-0.0526176676153536	0.148359797301071	-0.3546625741782	0.722842392005862	0.866959280269579	0.316713783128003	0.120306729328729
C1orf54	-0.245713651587861	0.0945730033772973	0.00937309960560435	84.8684846536499	-0.304002523052588	0.163399962353977	-1.86048098587698	0.0628175061347115	0.236364175625525	-0.450683938077535	-0.507518749742481
CIART	-0.303707540744638	0.20946230495876	0.147075562781341	10.5727172397414	-0.484006177449038	0.345454360909414	-1.40107126213397	0.161192764238584	0.399614050248536	-0.64902373267404	-0.957072006876686
MRPS21	-0.235558861558589	0.0826581890155798	0.00437474692643397	58.5649787666108	-0.33242250940302	0.14165699496653	-2.34667204031515	0.0189419192652299	0.120659484282547	-0.41595443471328	-0.578496738908231
PRPF3	0.0372454911594214	0.0394181085812471	0.344718734916982	111.796639282505	0.129513187669581	0.0843299411761553	1.53579127250953	0.124589580906381	0.347346767590728	0.517039714667722	0.575172601316245
RPRD2	-0.000750919569048398	0.0346240952803795	0.982697016054459	282.257502773773	0.0507240229071072	0.0577525222228719	0.878299699385577	0.379781098913177	0.628979707486341	0.387091535491182	0.378399231549858
TARS2	-0.160565036192996	0.1393394000875	0.249185301215748	21.383407438612	-0.231015111148196	0.243416791873984	-0.94905166307422	0.342594336840949	0.594767046960351	-0.159474654941864	-0.325235068550381
FALEC	-0.286639389080121	0.226332132212127	0.205350343454692	10.5983580142094	-0.362723187749874	0.326736968060702	-1.11013819434869	0.26693948085215	0.520533580537665	-0.590650449824693	-0.654171695007748
ADAMTSL4	-0.0589887187666354	0.159890965004119	0.7121792252937	8.40089844296446	-0.0673380112878285	0.296413608589295	-0.227175842594767	0.82028701145029	0.920390513214461	0.187917565637632	0.0835431510209181
MCL1	0.152928427304276	0.0853478266113744	0.073160894173873	159.232771310634	0.28658595220771	0.144837048614459	1.97867848695655	0.0478522165927114	0.203601226170227	0.912676739997484	0.967456708780357
ENSA	0.241346568605714	0.0573410643947796	2.56542416756559e-05	314.110298917568	0.422410614540448	0.0979565407047305	4.31222470190854	1.61620056221238e-05	0.00191770556364579	1.2150678408413	1.30667437386372
ENSG00000288880	0.237356363463706	0.10087339382747	0.0186220046648501	29.3608932409481	0.440120069019458	0.171900106924913	2.56032457973807	0.0104574442951081	0.0846911766948031	1.20142129152773	1.35090315893924
GOLPH3L	-0.129828184878812	0.0748058618486458	0.0826461032403064	37.9703773101516	-0.128993664230787	0.12896953811051	-1.00018706836226	0.317219986196272	0.570100064691881	-0.0543542557957017	-0.0704398316811796
CTSK	-0.309384954630802	0.232402801319558	0.18310856833072	6.24405804202763	-0.345078375311981	0.391366299285448	-0.881727363705106	0.377924259686165	0.627094576289376	-0.668440556073781	-0.610104351322012
ARNT	0.0107284159194977	0.0457290030753515	0.814512558979812	105.793087035895	0.0843274278654217	0.0807564732681677	1.04421880318369	0.29638416936048	0.552169965765788	0.426351000169394	0.462322639663221
SETDB1	0.0732348601438054	0.0522778875850501	0.161251030362501	61.6895583405592	0.125313733624422	0.0911300810765603	1.37510833024655	0.169097862170055	0.409908942393209	0.640123787072728	0.564684601778031
CERS2	-0.112200712814834	0.086918018873168	0.196745368903479	23.3807150390615	-0.181629971860416	0.167308338467475	-1.08560023680903	0.277655894978217	0.532115808755246	0.00593190950998085	-0.201897293574157
MINDY1	-0.0032271341299784	0.102882142314419	0.97497662605124	21.3502366529777	0.0194353326228205	0.185667206997593	0.104678327083751	0.916631059946349	0.964080913977421	0.378622852074141	0.300256747854584
PRUNE1	-0.225507885939832	0.164023587983199	0.1691778473074	16.0905704122997	-0.316780836491564	0.265232806429098	-1.19435012869061	0.232341036336774	0.485008034232623	-0.38157997787474	-0.539432170869596
C1orf56	-0.50694646509426	0.183538488901686	0.0057435864651002	16.6891262140181	-0.700578161280048	0.305422905919356	-2.29379705222577	0.0218021588331573	0.129291216794303	-1.34410328494457	-1.49795347432075
CDC42SE1	0.208655358756155	0.0956657155305667	0.0291768969560493	53.6368046451795	0.351689748315514	0.145517837840258	2.4168153783427	0.0156569561931245	0.107536100320442	1.10326351212756	1.13005131659651
GABPB2	0.2365246664831	0.0595895778582973	7.21056319920766e-05	110.214726963551	0.426363176767999	0.105301505831734	4.04897511579088	5.14424135396771e-05	0.00354026689980058	1.19857687790591	1.31654576913832
SEMA6C	-0.109000343816485	0.349640058627306	0.755230404975189	6.41710923097997	0.0682767793589582	0.465990696570615	0.146519619085597	0.883511203259701	0.94975384267936	0.0168772097647993	0.422236668412299
SCNM1	-0.260831105848462	0.109073446378628	0.0167872461474718	16.4130465900572	-0.365810871873646	0.192942709480006	-1.89595591800039	0.0579658738088176	0.226393517038148	-0.502385812472679	-0.66188308542089
LYSMD1	-0.132993541257139	0.228653617349209	0.56081081073309	5.89486013277823	-0.153529503826911	0.377430845767317	-0.406775189544419	0.684173110676942	0.843964751331549	-0.0651798124712515	-0.131717290985792
VPS72	-0.0633369331531151	0.151165073905105	0.675222092595284	15.0180901765904	-0.0987042249376106	0.253732738156042	-0.389008630320731	0.697269762173075	0.851799148535565	0.173046620425723	0.0052070552482704
PIP5K1A	0.160714297743601	0.0416915427434176	0.000115804533540895	217.288172422766	0.298037259307877	0.0872787877353209	3.41477313149325	0.000638351565601356	0.0161809778065139	0.939304510028846	0.996055974848509
PSMD4	-0.131488121518041	0.0794579572356174	0.0979622805470903	35.8009695803148	-0.132055157750189	0.139310863983511	-0.947917154299027	0.343171631230884	0.59523585662568	-0.0600312589568103	-0.0780858119139546
ZNF687	-0.236221524115358	0.165589401102252	0.153709707804962	9.15635741633925	-0.322893677096215	0.286947741347433	-1.12526997278316	0.260474649790785	0.513635111707789	-0.418220748583712	-0.554698790946712
PI4KB	-0.0504338515705523	0.0595992048198944	0.397431781760686	67.2262469500424	-0.0193143819458599	0.105853170783024	-0.182463896007897	0.855218685518066	0.937363563928352	0.217175313775278	0.203480599304821
RFX5	0.147015786006528	0.167793402941656	0.380936844957555	5.96358387542926	0.263246635078687	0.294437065148958	0.894067582644558	0.371285732672218	0.621498014658757	0.892455436036512	0.90916752532005
SELENBP1	-0.0433991253281245	0.0672828559639004	0.518910973683795	62.4211035156479	-0.0414174427858891	0.118275420958385	-0.350177935958999	0.726205164305609	0.86905558981873	0.241234161668612	0.14827892561332
PSMB4	0.0135396502744817	0.277142259176402	0.961035238421638	10.0217948267669	0.009450074685838	0.416346619213556	0.0226976135982283	0.981891479419211	0.991908574145029	0.435965455289361	0.275318891765234
POGZ	-0.00259327761610657	0.0336044592802981	0.938487798179549	585.829704955272	0.0583096277875099	0.0604949807219449	0.963875466884111	0.335108365013374	0.587450224964433	0.380790648933309	0.397344032380443
CGN	-0.0146048966073263	0.214411927411494	0.945693242695235	6.02204171321037	0.0270958072425799	0.37505866482863	0.0722441841330619	0.942407583160533	0.97579914049662	0.339710768309169	0.319388533417792
SNX27	-0.14508673231745	0.0665315819776927	0.029204154112601	73.0421390541683	-0.179579015292502	0.117884518975032	-1.52334688942946	0.127671941923113	0.351525626851315	-0.106538670547389	-0.196775096425227
MRPL9	-0.0383051748141625	0.159734463359834	0.810481179073399	10.3813893988237	-0.119256806188746	0.290460123606921	-0.410578928039487	0.681381317588039	0.842105814427743	0.258655533356459	-0.0461223462294013
TDRKH	-0.0916530611440601	0.319402000916496	0.774149030106151	7.39520350642245	-0.125589210683286	0.490492134814525	-0.256047348711873	0.797914276603599	0.90824446767879	0.0762051239999546	-0.0619373199617772
THEM4	-0.059922622827432	0.11267059903814	0.594837483560828	54.0405443310826	-0.0248490961911487	0.172090534793074	-0.144395484743119	0.88518818209932	0.950888171264734	0.184723602579033	0.189657830958148
S100A10	0.708002748817633	0.403939586873582	0.0796459332536121	7.26393435946196	1.10961071120832	0.658086460130743	1.68611691385942	0.0917732828338415	0.295354447190497	2.81103755896473	3.0229342064534
FLG-AS1	-0.226662525896389	0.147911584476214	0.12541906592625	99.950895634728	-0.227169218086815	0.228840164096935	-0.992698196067487	0.320857054317383	0.573864698058775	-0.385528860337121	-0.31563007603992
S100A6	-0.133619370576111	0.250123003647887	0.593193040780818	35.4167734930205	-0.17372507379132	0.383563145839969	-0.452924311617263	0.650603243987284	0.822682870945427	-0.0673201562278477	-0.182155068416609
S100A2	0.38925162056696	0.174852392291952	0.0260026164711006	5.60800903389622	0.544215757528453	0.33799661533806	1.61012191493141	0.107371243716595	0.322789537146656	1.72090488768042	1.61087874654469
ENSG00000285867	0.140854009591832	0.108456542958928	0.194042164623662	32.430971699183	0.268585126240018	0.188612072632111	1.42400813740006	0.15444411649251	0.390451802088445	0.871382086995606	0.922500232913155
S100A16	-0.074765373119537	0.10301309096159	0.467970483312765	35.4983258110563	-0.0522886739173936	0.179401217082628	-0.291462202808304	0.770697847379123	0.8938224782041	0.133961219041951	0.121128380361262
S100A13	-0.0820685852435914	0.0945017177229243	0.385156322422602	73.3207862856958	-0.0832757815737248	0.160042648792853	-0.520334936979895	0.602830149366964	0.79271276836714	0.108984146222022	0.0437390894450288
S100A1	-0.396279861334681	0.144312259499783	0.00603288065044176	58.2511610117196	-0.560188195243182	0.230520897335586	-2.43009723507919	0.0150947726091746	0.105530935950095	-0.96562217637413	-1.14733411210586
CHTOP	0.0409265495093791	0.0773993713144562	0.596964258790328	54.8463560503609	0.0907426624370495	0.128561565796343	0.70583040798365	0.480293609519399	0.706827424434087	0.529628978254695	0.478344478812127
SNAPIN	-0.388346708778807	0.117023968059247	0.000904949270650828	14.2952557875606	-0.581125896980464	0.213058783890203	-2.72753784833363	0.00638089369432008	0.0631391954051916	-0.938490699742495	-1.19962533943933
ILF2	0.131197883293623	0.161767237705365	0.417349151011083	15.6464843734314	0.209019676278442	0.273211332711236	0.765047606935691	0.444243196627062	0.67958203540862	0.838358019556236	0.773737463997843
INTS3	-0.033227059846018	0.0517598997593027	0.520908254949187	155.46567906889	0.00985977619734669	0.0944505937504192	0.104390833406518	0.916859196820141	0.964080913977421	0.276022747288197	0.276342107930312
SLC27A3	0.260845001927298	0.13738810738418	0.0576171446923446	24.0606112096979	0.395347281939111	0.240789308611254	1.64188054785018	0.100614761883131	0.311484836383135	1.28175271602707	1.23908458319735
GATAD2B	-0.058583533865818	0.0495881693085138	0.237443292359245	184.195846158716	-0.0264759253421521	0.0937762759219116	-0.28233073964463	0.777689917080725	0.897140235264113	0.189303302844952	0.185594878202624
DENND4B	-0.264371061006703	0.122473477947284	0.0308813322671358	34.9616182597861	-0.355738691135562	0.198375748764463	-1.79325695480016	0.0729318468412964	0.257988676413159	-0.514492501456209	-0.636728142470245
CRTC2	-0.253310663486051	0.164832477484803	0.124348071388106	10.4136113636629	-0.416763684252521	0.299832497623132	-1.38998836869365	0.164532409364995	0.403474185060703	-0.476665809639224	-0.789136072822032
SLC39A1	0.0993913372521769	0.102941532539167	0.334288174171964	21.0001424773745	0.14808176234684	0.18427072680065	0.803609802369967	0.421622360187557	0.66175906160678	0.729579251647936	0.621547011071929
CREB3L4	0.564342843040564	0.165493540454596	0.000649486749772541	8.81631930142802	0.894218555177184	0.279084561742515	3.20411329667958	0.00135479151999652	0.0248963290804168	2.31971896285282	2.48499932046663
JTB	-0.123546374700147	0.0862631383613799	0.152085570410932	31.6343619629576	-0.181114573137758	0.162624199565294	-1.11370001280185	0.265407903824251	0.519271412684719	-0.0328703898462674	-0.200610102070903
RAB13	0.0309638534390151	0.0956885559456028	0.746248510292993	21.5232986441495	0.0630880776460861	0.172589986709463	0.365537299404793	0.714710369309708	0.862011349735263	0.495556438527593	0.409278055082249
RPS27	-0.781021802576048	0.254145718028604	0.00211829058265484	65.3822001799619	-1.11975606507886	0.378648946818737	-2.95724066971959	0.00310405733699387	0.0414396170575981	-2.28144421742028	-2.54483662012849
NUP210L	-0.506941368309235	0.24268004990801	0.0367141244038657	31.0358960243606	-0.762600257103108	0.373642015912308	-2.04099171031688	0.0412516510742113	0.18838088780914	-1.34408585387882	-1.65285163616661
TPM3	0.082610862321793	0.139990179384167	0.555110882801725	38.2876384292726	0.160281336853797	0.222233262218219	0.721230185139483	0.470767902998443	0.699519531131444	0.6721898266703	0.652015050588366
C1orf43	-0.0922831337920831	0.0731760821265848	0.207268997380518	62.3742457690052	-0.0704889707996806	0.121865707673077	-0.578415143567522	0.562983872318383	0.766384137928021	0.0740502680072495	0.0756737323893872
UBAP2L	-0.164584290141912	0.0478946621213263	0.000589542037366209	77.1372514775902	-0.16918406191985	0.0888816252621802	-1.903476240683	0.0569784310492904	0.224328124989254	-0.173220551522522	-0.170814039345009
HAX1	-0.167356767112945	0.123242319688643	0.174479913058405	23.1403224668751	-0.214701717250317	0.197127236475731	-1.08915298103289	0.276086429464733	0.529993530704685	-0.182702455925789	-0.28449289925224
ATP8B2	0.0238214450788301	0.062600292679653	0.703550185707034	92.7100639876508	0.101730926417941	0.112680660343081	0.902825082034476	0.366618737037383	0.616832433104609	0.471129316503515	0.505787309789216
IL6R-AS1	0.372124380915665	0.201624569255518	0.0649459278770676	24.2316260236884	0.613625037915268	0.344052064244016	1.78352377935468	0.0745010806359364	0.260894641804163	1.66232952320953	1.78422616095057
IL6R	0.22350331125832	0.06789091954452	0.000994442507832141	176.466645738979	0.385837820008828	0.117830837005036	3.2745063161381	0.00105846772886508	0.021551405059318	1.15404368728527	1.21533501211955
SHE	-0.16532404832322	0.159873419070239	0.301092499009141	11.1303173824924	-0.144513005455534	0.276469499901686	-0.522708673133648	0.601177001729157	0.791520905236689	-0.175750533351041	-0.109198880321359
TDRD10	-0.304211831665329	0.16810081002364	0.0703425110479836	17.1642480372789	-0.362680461663568	0.277822545419812	-1.30543927281182	0.1917433128353	0.4377433998781	-0.650748413654763	-0.654064988000448
UBE2Q1	-0.364828140147367	0.196843049296438	0.0638256057229353	12.8065786304902	-0.532817455710664	0.346013734460878	-1.53987371784777	0.123591138332255	0.345824034967504	-0.858056913711118	-1.07897658265307
ADAR	-0.0725136072152501	0.0666066573905315	0.276293226633902	108.835242582495	-0.0683960116810003	0.109552966192897	-0.62431912213651	0.532418028238192	0.744638276885088	0.141662285368583	0.0809008295391992
KCNN3	0.0364641325813308	0.0746494331978481	0.625215794392177	752.477843692227	0.129425743579067	0.133943120852413	0.966273913549292	0.333907135823975	0.586303306323149	0.514367458984614	0.574954212551643
PMVK	0.00342796094908141	0.0741799455979228	0.96314173683752	32.0345866063282	0.0448604466995963	0.137328573831423	0.326665059193466	0.743921230344031	0.879592115321299	0.401383356847887	0.363755141176362
PYGO2	-0.224600213908329	0.123931050554146	0.0699398907175223	13.6329058651534	-0.295618882171502	0.226443178787084	-1.30548813064253	0.191726686206147	0.4377433998781	-0.378475728670091	-0.486580880023265
SHC1	0.17566760464993	0.0910227613650244	0.0536154479524433	46.231597034592	0.263786596397374	0.166247244044382	1.58671259733456	0.112577751909796	0.331071464155483	0.990444998508969	0.910516061105927
FLAD1	-0.125488479629193	0.123264996437921	0.308659785114962	20.1370467425718	-0.164965567750126	0.211312371442905	-0.780671603009757	0.434995666437749	0.671973103574543	-0.0395124119336381	-0.160278487716572
ZBTB7B	0.00611344726734637	0.0983561202259896	0.950438405203655	20.0126622622523	0.0240684657617801	0.174731574124556	0.137745372479865	0.890441659107519	0.953035691753958	0.41056775217817	0.311827846787766
ADAM15	-0.475068668412243	0.144957401428557	0.00104805521401399	21.5494743936925	-0.69831069525235	0.248560901825061	-2.80941487629389	0.0049631642244188	0.054346055994352	-1.23508083899326	-1.49229055185615
EFNA1	0.405857182614077	0.249201863973753	0.103391751207039	29.9243625438682	0.613737325606192	0.382639431893387	1.60395734064647	0.108723456096857	0.32452121131454	1.77769610850511	1.78450659579707
SLC50A1	0.120138503286915	0.146810028403736	0.413170908257804	7.50169257894897	0.16800233530063	0.269243161990427	0.623979952020485	0.532640751299202	0.744669101156141	0.800534807649111	0.671297992436075
DPM3	-0.377493203911138	0.349627740465024	0.280275625064836	8.2750875092816	-0.561849274808627	0.522323967426292	-1.07567201554448	0.282073967201534	0.536458233662391	-0.901371583273408	-1.15148260415458
KRTCAP2	-0.48884385015129	0.171582217063882	0.00438519689991073	21.371698033399	-0.714892911211085	0.281246518474056	-2.54187292731601	0.0110260251710394	0.0873200290300269	-1.28219212530942	-1.53370409548529
MUC1	0.393458645137845	0.139152844729868	0.00469088283592053	19.5686388356206	0.639727094640799	0.235025602293674	2.72194641093371	0.00648986655322117	0.0638959393694823	1.73529296203419	1.84941519646326
THBS3	0.03146089415649	0.104267271280125	0.762855481057262	15.4456962681541	0.0396351860698488	0.208010060522016	0.190544562942684	0.848882426601503	0.934571886077674	0.497256323726593	0.350705223143562
MTX1	-0.0719817965695817	0.149948929125172	0.631197468214814	11.8865252672028	-0.0940243177439637	0.261961782359974	-0.35892379757426	0.719652096334122	0.864926198578585	0.143481084137897	0.0168949708577841
GBAP1	0.286959428791653	0.130630390884233	0.0280398825514691	9.11919762510106	0.428946372682679	0.241235728871273	1.77812123722175	0.0753839451689775	0.263046624094952	1.37106436826476	1.32299721670006
ENTREP3	0.047626377318133	0.12002233453804	0.691505641964871	21.0462257087611	0.0927170644777358	0.203086815353706	0.456539063435779	0.648002387102798	0.821702130697123	0.552542469499055	0.483275483525665
SCAMP3	-0.107070774556718	0.102935664738763	0.298260095590382	37.8950360222678	-0.10992262821243	0.172317188457993	-0.637908668288343	0.523533134739306	0.738325945011162	0.0234763597132957	-0.0228105411108151
CLK2	-0.2662727343011	0.088929990682572	0.0027518015116819	31.4855672163845	-0.333530008028007	0.149552734400063	-2.23018328194384	0.0257352776709198	0.142715697768953	-0.520996246869468	-0.581262680609824
FDPS	0.305490195609646	0.105548125440851	0.00379979034876364	87.1696805876347	0.475585086469669	0.170036756649956	2.79695458699395	0.00515867836385587	0.0556014450528321	1.43443981243373	1.43947588354598
RUSC1-AS1	0.0852242660787205	0.139557700503505	0.541415389330428	9.21650999032576	0.20712493270739	0.257243514790646	0.80517066825166	0.420721200221341	0.660975527890256	0.68112769877861	0.769005403714642
ASH1L	0.00323654422750871	0.0250578421038197	0.897228730490957	595.649317122013	0.0787204894837005	0.0463635830973655	1.6978948611108	0.0895276073513494	0.290620875494273	0.400728709370523	0.448319493890958
MSTO1	0.0492009879601714	0.070693341887824	0.486442808892942	78.9907879416522	0.146282031854608	0.117956779208009	1.24013246917034	0.214926401196913	0.465865667098317	0.557927656729163	0.61705224285481
YY1AP1	0.121687765345822	0.0475642229491903	0.010515850945481	147.221134169695	0.243806203821783	0.0853030808429774	2.85811721467097	0.00426162937046716	0.0495833192350887	0.805833302421709	0.860615682186985
DAP3	0.150146107141651	0.0660483839950442	0.0230096431822781	143.467054700574	0.287740253764978	0.110019907434555	2.61534717193012	0.00891368017216138	0.0768656202038139	0.903161171761236	0.970339539279131
GON4L	0.090580139483827	0.0528720978725088	0.086676929396734	219.493583093556	0.196676334395209	0.0944390954383732	2.08257325509382	0.0372901391529251	0.177414958624563	0.6994448498871	0.742910370147253
SYT11	0.0972986645503229	0.0743642842568632	0.19073568949285	230.080064946156	0.149092373983483	0.123724279191683	1.20503732135305	0.228188894534753	0.480905212735621	0.722422285976581	0.624070980679511
RIT1	0.0368037403993574	0.0729556606428969	0.613933081150072	34.3985163266285	0.122162997900155	0.139777696085317	0.873980622957116	0.382128806284798	0.630942812477367	0.515528921784405	0.556815742048698
KHDC4	-0.0563963438566621	0.0806330708762625	0.48428989141976	68.9562045238866	-0.0205442604699404	0.137113744532608	-0.149833705876618	0.8808958160843	0.948423811998146	0.196783518837826	0.200409017795914
ARHGEF2	0.805066609292077	0.498005428030772	0.105968540606981	6.20176107125628	1.23853255546326	0.687160025957039	1.80239319616752	0.0714835649061236	0.255558386329321	3.14299712279398	3.34491230848076
SSR2	-0.210825270093602	0.12683869900987	0.0964821863455665	14.6407611035141	-0.250624626465835	0.232589010875706	-1.07754285347457	0.281237816729818	0.535106069874097	-0.331365256057959	-0.374209193611489
UBQLN4	-0.160644965647509	0.161277207973124	0.319211384007514	12.3871048693144	-0.128642378745299	0.291293914875258	-0.441623982431585	0.658761326592714	0.82830901122515	-0.159748014632356	-0.0695625076362059
LAMTOR2	-0.513604290342606	0.27169577180325	0.0587091055923631	8.71886110523986	-0.687248885508037	0.440997931624261	-1.55839480465769	0.119139687444817	0.340781100995524	-1.36687312692993	-1.46466404273316
LMNA	0.196601542177215	0.0519724419077961	0.000155071749712173	121.763189811349	0.340751054748547	0.099268225692433	3.43262964933322	0.000597758009137743	0.0156116908654205	1.06203931524868	1.10273228611176
SEMA4A	-0.264339735842143	0.154962547765593	0.0880397682593989	48.2224425004799	-0.398555423656274	0.252251833277511	-1.57999019661359	0.1141091115625	0.332993639771329	-0.514385369018727	-0.743661535734231
SLC25A44	-0.111502601838111	0.115498868886637	0.334344528292558	20.2814467228048	-0.120165412683508	0.193636782733935	-0.62057121062903	0.534881786788086	0.746664595674565	0.00831945740066628	-0.0483915613214122
PMF1	-0.0289600020492032	0.0728365387991493	0.690923094615501	34.5416852186942	-0.00516015706199561	0.136021473747716	-0.0379363413718509	0.969738437668678	0.986801704574278	0.290616135992716	0.238830314398587
PAQR6	-0.000228627611199943	0.106401605561063	0.998285568156453	62.4087287907677	0.00567267721076653	0.1739055716754	0.0326192953803388	0.973978182529137	0.98833940609931	0.388877780234297	0.265884964748015
SMG5	-0.10430465552151	0.0841998252347991	0.215428759812099	66.4394555977863	-0.116806052144689	0.134141688742023	-0.870766226667434	0.38388180944577	0.632254304799758	0.03293651989999	-0.0400016679207579
TMEM79	-0.200681508622741	0.144601623152771	0.165190843673713	10.0145696562079	-0.237149440135517	0.259065989460126	-0.915401672869984	0.35998080049795	0.610634329677413	-0.296673470495386	-0.340555355162503
GLMP	-0.0214454897526214	0.121209080684529	0.859563586924163	11.0897416094946	-0.074492924699736	0.215319485508972	-0.34596462333007	0.729369301390645	0.870915161303101	0.316315857930106	0.0656739880885258
CCT3	-0.241857646456729	0.158764246397925	0.12766465687095	72.6152622554028	-0.31864536665181	0.242025704991635	-1.3165765457137	0.187980604894946	0.433804002044082	-0.43749635440636	-0.544088774144536
MIR9-1HG	0.0873578855624498	0.0798124776469785	0.273718564041835	732.592345302014	0.168530463709147	0.134995150551283	1.2484186507509	0.211877782387345	0.462975995678587	0.688424702933754	0.67261697591466
MEF2D	0.0425706067987731	0.106520528637401	0.68941655397101	42.2651044178343	0.101628628019837	0.178486629874943	0.569390705012713	0.56909102332467	0.770505210922886	0.535251673849429	0.50553182287579
NAXE	0.319172504996813	0.134594283108604	0.0177224010871264	26.7222359599363	0.510964269219541	0.220184157910376	2.32062231029139	0.0203072370083126	0.125003940153137	1.48123347419558	1.5278342387876
GPATCH4	0.37498648315305	0.166811386893585	0.0245782980066037	7.45025352781877	0.543944492976797	0.31942356818335	1.70289404776973	0.0885878981412163	0.289076299197653	1.67211794709575	1.61020127217257
BCAN-AS1	0.415835370538716	0.178562353677126	0.0198698529983269	7.49147102650705	0.633840987694897	0.307439295350672	2.06167850785607	0.039238354070678	0.183202288610932	1.81182163055913	1.83471483630533
BCAN	-0.0185227622768472	0.113753781747052	0.870650667243551	155.437159371736	-0.00659003508518784	0.187443711409474	-0.0351574082461044	0.971954224513977	0.987782454852896	0.326311620856774	0.235259240662412
ENSG00000272405	0.302673415613285	0.167768811832704	0.0712140414872906	11.714384891288	0.514415531633026	0.292861984025786	1.75651180314251	0.0790010578365724	0.270827038620817	1.42480639115392	1.53645365412341
ISG20L2	0.145993784043779	0.104244344393435	0.161364849863668	17.4979306928753	0.265865796578498	0.205900611068374	1.29123364519891	0.196622671690602	0.443465278834814	0.888960177099474	0.915708795757856
METTL25B	-0.0428835654030933	0.0832978935906421	0.606677601514048	27.6389952245125	-0.0472282048881452	0.149904800784626	-0.315054652292288	0.752720158626097	0.885205080598906	0.242997382778968	0.133766736745488
MRPL24	-0.132592620765872	0.134439970709923	0.324006071204424	12.2605153329259	-0.22556654447906	0.233190899771277	-0.967304233142477	0.333391968161423	0.585810010216859	-0.0638086595956019	-0.311627450965973
HDGF	-0.113951738203078	0.081746985180608	0.163330752595795	29.8894307912189	-0.121612296237917	0.145654045460986	-0.834939365075801	0.403751849159956	0.647169028978414	-5.66182622930147e-05	-0.0520051058172689
PRCC	0.0465651445541546	0.0553788534666052	0.40043363532482	53.0223536097436	0.151442619891104	0.0983703736009693	1.53951453417691	0.123678732422223	0.345858202572019	0.548913040752562	0.629940643194866
ARHGEF11	0.141236936268525	0.0580667664717036	0.015002461391958	326.723722305827	0.262015155818136	0.0902208775904131	2.90415215209542	0.00368249151981405	0.045336147834276	0.872691700810183	0.906091946024005
ETV3	-0.212733478439931	0.141689607664687	0.133250854140481	9.16104898529164	-0.308838345151935	0.250710839707162	-1.23185078679752	0.218004827838988	0.469647957056327	-0.337891351426992	-0.519596057744768
IFI16	0.450209282284055	0.214319017565699	0.0356716858715558	60.3603710116645	0.750313574862975	0.331059954873753	2.26639786484929	0.0234270342111859	0.134916192001156	1.92938081988369	2.12560132471481
AIM2	0.448094327905561	0.189731681625078	0.0181900595953198	8.11894765398179	0.581267934058637	0.315153542187526	1.84439600463943	0.0651254491637883	0.241934554826431	1.92214765061171	1.70341534919816
CADM3	-1.15147893362469	0.385513154677326	0.00281846539650268	23.0105927119977	-1.35928386862333	0.475867936781185	-2.85643087831816	0.00428433279160398	0.04976333885539	-3.54841203674288	-3.14304949874292
SNHG28	-0.217366986155716	0.191660312297575	0.256741605202516	10.0847114905566	-0.319715130469685	0.328985824120173	-0.971820385649501	0.331139912386967	0.583900297888015	-0.353738003237594	-0.546760474395858
ENSG00000272668	-0.565442916419155	0.223037414723551	0.0112385354142674	16.40713301897	-0.520616868524863	0.271503236900946	-1.91753466539629	0.0551700413747802	0.221387886146494	-1.54416184816732	-1.04850601400424
KCNJ10	-0.0115886691002225	0.0677720678772713	0.864227878649766	206.143249265074	0.000953886168027451	0.107846265648054	0.00884486970685075	0.992942907033464	0.997240553406667	0.350026302461363	0.254099937993353
PIGM	0.0252827703728016	0.0949449276253606	0.790016801926998	51.5237832051317	0.0722077121805238	0.154171614245446	0.468359318503124	0.639527655065935	0.81519342881344	0.476127066488198	0.432054044950769
ENSG00000225279	0.100745546029188	0.130511571701577	0.440157029366713	14.8248347732118	0.159639296064192	0.21784070712961	0.732825825658059	0.463664667700816	0.694798809236684	0.734210661863365	0.650411574652569
IGSF8	-0.488497406438997	0.428939818531374	0.254766409642912	7.76774045771001	-0.503545734902912	0.530612890142917	-0.948988884848398	0.342626265282521	0.594767046960351	-1.28100728366947	-1.00587141445429
ATP1A2	-0.00173484118451135	0.0474645052298035	0.970843583991052	1745.79423719071	0.01754664494764	0.0849715258966749	0.206500292450634	0.836400136321674	0.928029945693794	0.383726511797351	0.295539811973845
ATP1A4	-0.331075702750849	0.153609908635682	0.0311382300454569	14.7622876028828	-0.325111020071345	0.279232689267247	-1.1643014323448	0.244301876306898	0.497708186090328	-0.742623174093145	-0.560236532721987
PEA15	0.150979868609294	0.171494531054672	0.378655024074696	31.3687707591279	0.229124085623197	0.277565617480729	0.8254771887916	0.409100728149665	0.651192601162483	0.90601264595342	0.82394757075372
DCAF8	0.118525386272604	0.0419236279307781	0.00469608194840536	150.905914471905	0.228525343837165	0.077429189436279	2.95141077287439	0.00316325925517343	0.0418087263237355	0.795017928165246	0.822452232667417
PEX19	-0.343918259525366	0.150079840365034	0.0219305453374351	12.7558922584962	-0.507485188848256	0.264332563340214	-1.91987389837811	0.0548738296256867	0.220815401219015	-0.78654487187523	-1.01571007222153
COPA	-0.195308544189275	0.07605982939331	0.0102337980332119	114.720699537734	-0.235105392758386	0.12881786718776	-1.82509924974697	0.0679860533990675	0.248212211932298	-0.278297867865476	-0.335450413492253
VANGL2	0.0459431925830699	0.127334214031376	0.718243043688333	24.2425087517051	0.0741789570001119	0.220752199139973	0.336028167733346	0.736849625477929	0.875366670557416	0.546785957572119	0.436977164607568
USF1	0.235065431596235	0.140598265641789	0.0945451772538786	11.8455902003869	0.368197741786596	0.245356350448531	1.5006652206617	0.133442172931349	0.360915320932814	1.19358627713854	1.17127949198304
KLHDC9	-0.332480392579504	0.279933485119236	0.234946847812581	8.1836706605854	-0.243931023609504	0.342597817916908	-0.712004020027547	0.476462286665317	0.7036024728811	-0.747427230109015	-0.357492138748818
PFDN2	-1.62216141000315	0.378363076946799	1.80846372611888e-05	6.82770322460042	-2.20919995967593	0.568955805183003	-3.88290257266176	0.000103216932308699	0.00524235371327279	-5.1581517359155	-5.26568722131908
NIT1	0.205919743126975	0.0819318833748944	0.0119606165439544	26.1272382590201	0.342710141002712	0.159737446168447	2.1454589967672	0.031916166424766	0.162160987327604	1.09390767395434	1.10762504014789
DEDD	-0.0368534148248973	0.0937540741709999	0.694255957442761	22.9356724208701	-0.0119769689067032	0.16037064798359	-0.0746830486581856	0.940466895214008	0.975192229693088	0.263620569884633	0.221805549105156
UFC1	0.00581738742678084	0.124642810201292	0.962774274697391	16.4258718937486	-0.00129536908496427	0.212166527853192	-0.00610543565976906	0.995128597414794	0.998465520835196	0.409555223982185	0.248482496344743
USP21	-0.141735144942654	0.21296428361848	0.505708483821593	7.97831266640053	-0.167455788747846	0.342382817822474	-0.489089346868663	0.62477844322552	0.806551349892708	-0.0950762016363587	-0.166497733455014
PPOX	-0.201899606263155	0.110036724610278	0.0665296390368776	21.1568636537675	-0.237564565513445	0.196194276917754	-1.21086389086178	0.225947573655865	0.478673603786258	-0.300839378995592	-0.341592117257099
B4GALT3	0.261591850658518	0.217366998538451	0.228799495551181	7.74332353941352	0.433351665390404	0.362861848477757	1.19426075573489	0.232375983735258	0.485008034232623	1.2843069476211	1.33399929158586
NDUFS2	-0.0390018431811426	0.074010832104463	0.598211090855038	79.6812671926058	-0.0209853311033003	0.132676260322558	-0.158169449849442	0.874323276180415	0.945860691137879	0.256272919208351	0.199307458271925
TOMM40L	0.406353806462334	0.187297811077158	0.0300402075535053	7.39423671317289	0.615042643860022	0.326800243980636	1.882014029024	0.0598341108661986	0.230623551375625	1.77939456800639	1.78776658557102
SDHC	0.0711953343134889	0.0691138709909393	0.302955351608361	48.6544943973761	0.165449095198447	0.12510619905707	1.32246920172975	0.186011958406259	0.430949098721384	0.633148584337734	0.664921358539219
ENSG00000288670	-0.161904183145991	0.276042430638188	0.557526668816595	6.14967914092627	-0.0228857537211562	0.368554070477805	-0.0620960547023302	0.950486338828583	0.979761540939646	-0.164054553538999	0.194561214754519
ENSG00000283696	0.706677698583654	0.12680642805425	2.5055431952857e-08	14.760586636282	1.04598598636892	0.257794160899126	4.05744638559991	4.96122015900209e-05	0.00350185816761563	2.80650587131524	2.86403353089921
ENSG00000288093	0.321510383790392	0.182072210120681	0.0774227027676139	6.20657903426086	0.458320924668786	0.317070521257362	1.44548576402274	0.148321488859839	0.381847235795786	1.48922904763361	1.39635920241357
HSPA6	0.786426526458467	0.999833230353128	0.431540829271572	6.84203514311856	2.50989609848886	1.76547983857389	1.42165095497	0.155127604578399	0.391416379361519	3.07924781654404	6.52010129942222
DUSP12	-0.348504791782011	0.107683141506935	0.00121051283098406	19.4449682476967	-0.470688007750873	0.196421125798963	-2.3963206902328	0.0165605940379943	0.111298836103004	-0.802230867053689	-0.923810312346365
ATF6	0.080009986780952	0.0364167173269566	0.0280156244610858	192.447856450486	0.191803318569125	0.0736481885626694	2.60431820948202	0.00920572426813307	0.0788472861397533	0.66329480121086	0.73074017202529
UHMK1	-0.123003385660274	0.0935848758160135	0.188728074053965	43.1284206481916	-0.132417923872436	0.152220707621563	-0.869907425484062	0.384350997186509	0.632439940512307	-0.0310133608350648	-0.0789918084748634
UAP1	0.265191818840284	0.0828345413510461	0.00136731063436464	43.0895243469492	0.414261592304177	0.158015738617389	2.62164766578884	0.00875058445221868	0.076103256297514	1.29661888186291	1.28632245655927
DDR2	0.136329712048963	0.0795052343714979	0.0863954292771251	190.307630943019	0.284036547622827	0.125903324424637	2.25598925938484	0.024071303792199	0.137248312094377	0.855908935282668	0.961089653962886
HSD17B7	0.402617492123713	0.137636503890837	0.00344209260859978	80.403311883711	0.684688297113836	0.221000673449496	3.09812765014177	0.0019474752470909	0.0309170118811524	1.76661632827726	1.96170433350437
CCDC190	0.441513516980104	0.215672079480596	0.040643168058662	35.9305216179887	0.737888322447203	0.329650892524694	2.23839321894731	0.0251954238531812	0.140715521581039	1.89964119853181	2.09456966198022
RGS5	-0.502909847378037	0.101667340321343	7.55126177029604e-07	34.6846150847489	-0.715182270604617	0.175287407988209	-4.08005502969572	4.50250404976449e-05	0.00338647353775729	-1.33029800407203	-1.53442676113494
ENSG00000232995	0.157144487973109	0.181116083774384	0.385588632650034	6.6935156818589	0.259021693577532	0.307658729599572	0.841912381015996	0.399836999579019	0.64374271402569	0.927095717914319	0.898615871691604
NUF2	-0.463635566914486	0.181005658328035	0.0104238526320158	11.0369994217313	-0.656936805560622	0.302658869893127	-2.17055196760827	0.0299650562793203	0.156669961137269	-1.19597949511657	-1.38896061150803
PBX1	-0.0381173601470317	0.0412058780523898	0.354941633377799	958.73111269775	0.0228305330419917	0.0838117228409718	0.272402621830259	0.785312456972259	0.901730262598329	0.259297861764547	0.308736150187717
ENSG00000271917	-0.0517547574067563	0.178411169202869	0.771749695630436	6.41236166369247	0.0105967016349973	0.311156467914592	0.0340558616891934	0.972832605319994	0.988006516865035	0.212657800015754	0.278182555180518
RXRG	-0.453362799523101	0.142819463020251	0.00150158586478997	39.5311166061738	-0.646143745617757	0.243895904263324	-2.64926033739437	0.00806681644806226	0.0725223132535134	-1.16084650776273	-1.36200529625053
MGST3	-0.0196420263372202	0.07477915272071	0.792807144471885	131.310242717944	0.00965521837502638	0.12548753053464	0.0769416557477086	0.938669959252462	0.974248432229273	0.322483724382483	0.275831231439472
ALDH9A1	-0.0490203460695841	0.0677253160961553	0.469181618350334	37.0800170669207	-0.0491576481408222	0.124300942653583	-0.395472850739522	0.692493954074339	0.848903347335162	0.222009519495904	0.128948015138947
TMCO1	-0.124192222742273	0.0657876366956422	0.0590562303735519	65.3046438837684	-0.184731989952716	0.11982838737618	-1.54163795405827	0.123161597121949	0.345398441317146	-0.0350791978754978	-0.209644482606281
TMCO1-AS1	-0.204557729319095	0.162662546423932	0.208551333211476	9.47412106964654	-0.311350441318844	0.28819715075803	-1.08033837426885	0.279991527280012	0.534359869867177	-0.309930191641424	-0.525869936004932
UCK2	-0.0417785757088688	0.131800355837857	0.751255905702196	27.5392470434723	-0.030416557176834	0.216511018303778	-0.140485031270592	0.888276778518629	0.951725876903942	0.246776460750292	0.17575327869517
FAM78B	-0.38989005149773	0.682025661473001	0.567549097662133	8.64628524704849	0.297830793556487	0.703639374414814	0.423271926481061	0.672096874317275	0.837019668666574	-0.943768950301544	0.995540333367036
POGK	-0.16980166981742	0.099997469332598	0.0894965003058808	43.2538400528122	-0.194409459398628	0.167203498390825	-1.16271167331806	0.24494650382817	0.498180706847248	-0.191064052419224	-0.233813646975827
TADA1	-0.328999933063342	0.0974250669354051	0.00073293405945062	22.7919359973894	-0.487851866440792	0.177403543273128	-2.74995559524819	0.00596033411419173	0.060322087314511	-0.73552401693304	-0.966676489729909
ILDR2	0.0194830036166554	0.136949847861277	0.88687165145904	103.921346947123	0.0828831219285435	0.225480141591042	0.367585018102705	0.713182687700995	0.861189062579707	0.456291794809625	0.458715532683093
MAEL	0.297437499766903	0.23573280463483	0.20703626473274	13.9820683629877	0.408905729360597	0.379246495821372	1.07820568908617	0.280941973646123	0.535104606253928	1.40689949633111	1.27294636350647
POU2F1	-0.0191390511432686	0.032077561939145	0.550741626601883	686.069159648693	0.0365034644445643	0.0589669698751658	0.619049351218874	0.535883847988597	0.747411483720746	0.324203905562018	0.342883850506407
CREG1	-0.827898340029839	0.219538152624974	0.000162535417742098	14.3229197327397	-1.07592317624121	0.337936123324323	-3.18380635268349	0.0014535221500333	0.0259821803546212	-2.44176253621497	-2.43536540959869
MPZL1	0.207704281326236	0.0786974629563467	0.00830834458493254	115.114461396136	0.35173265423522	0.1271214373595	2.76690274702069	0.00565916346377937	0.0584280814890255	1.10001081594115	1.13015847273186
ADCY10	-0.979020994046619	0.426300425981505	0.0216443531751333	6.00860301041534	-1.19284799498939	0.623368013652556	-1.91355342087578	0.055677241506407	0.22204380117328	-2.95860382057061	-2.7273813316327
MPC2	-0.557828960829755	0.413460271074826	0.177281772744474	9.6303413406536	-0.713105548341126	0.553106782531826	-1.28927283277365	0.197303252260055	0.444174348071212	-1.51812202897902	-1.5292402150015
DCAF6	-0.130455597276278	0.0420488047601246	0.00191906183440944	246.938246455172	-0.129344738536262	0.0755667254174531	-1.71166261104637	0.0869588626685755	0.286224624750835	-0.0565000136996824	-0.0713166283109565
GPR161	-0.017599359122151	0.100546564719129	0.861050638132769	45.3454215695125	0.0648747847974408	0.178553008559078	0.363336273754109	0.716353699592686	0.863085812429423	0.329469670690906	0.413740297930205
TIPRL	-0.18136627209431	0.129181635644466	0.160329786186853	27.1800623335527	-0.235901611698257	0.209826379392034	-1.12427051537455	0.260898282635469	0.514137335219348	-0.230615130533472	-0.337438944330758
SFT2D2	0.0240429321498255	0.0712268682080815	0.735699122860259	36.9026262104205	0.0417727967537588	0.129163712852858	0.323409693257626	0.746384989501849	0.880765003043849	0.471886804935584	0.356043836121497
TBX19	-0.00371585623938194	0.158727423522217	0.981322990873405	9.16514489234976	0.16527122263169	0.282783360060127	0.584444652601019	0.558921192262021	0.763572336505653	0.376951416614246	0.664477127603972
NME7	-0.0965727692410367	0.0550857516990397	0.0795788060743989	145.874875140667	-0.0680558121600326	0.0963526063866689	-0.706320407015462	0.479988905518352	0.70658473749247	0.0593796634623579	0.0817504667492844
BLZF1	-0.227745582999424	0.0748150100981593	0.00233364996857049	68.2375686488184	-0.273335713087299	0.127025481076977	-2.15181797203082	0.0314116937911138	0.16066538585689	-0.389232928584232	-0.430929391865072
CCDC181	-0.367638225767865	0.421330440905536	0.382900186373593	7.29694634921406	-0.407018302346296	0.581978667506726	-0.699369796645668	0.484320958194799	0.709622489737409	-0.8676674401454	-0.764797299297407
SLC19A2	0.0684250748160646	0.0838364814834684	0.414401181791665	38.7919396231924	0.158535292275928	0.149417051287787	1.06102543792394	0.288678340883249	0.543626855098788	0.623674263720733	0.647654361191727
C1orf112	-0.121323280180912	0.13422281639023	0.366051287876997	19.6089713923534	-0.128248721468034	0.229390264418648	-0.559085285476517	0.576103516508563	0.775121094938794	-0.0252673799994578	-0.0685793614229674
SCYL3	0.211271281365346	0.0833019226625521	0.0112059082408025	44.6465145536777	0.364759429520384	0.139459879545943	2.61551516255411	0.00890929654400725	0.0768656202038139	1.11220999874074	1.16269241921776
KIFAP3	-0.219249049252873	0.0917958381136712	0.0169199717366126	110.591595133081	-0.262390260145068	0.142858948570579	-1.83670860502963	0.0662529242630399	0.244347601703237	-0.360174681541728	-0.403593480061015
GORAB-AS1	-0.440716605870057	0.341715249294546	0.197148284699758	6.46255778487453	-0.548859617286807	0.499913988239772	-1.09790810059021	0.272244620376367	0.525993115505379	-1.11759637420484	-1.11904135807226
GORAB	0.282195471099945	0.0852382298397854	0.000930735980159663	23.0940026947269	0.50807534527356	0.152337952456692	3.33518559938635	0.000852424849306004	0.0190467136783244	1.35477157597616	1.52061924543714
PRRX1	0.299009876379122	0.0753935050554098	7.30919705258497e-05	398.888054267526	0.516738515138309	0.126780980152109	4.07583625334286	4.58492754211707e-05	0.00342195462161269	1.41227704315252	1.54225522967792
ENSG00000271811	0.31730446601476	0.116323294927312	0.00637619371880554	26.1314637351707	0.587029541558786	0.19842474340482	2.9584492915843	0.00309191107231221	0.0413736512724619	1.47484475853285	1.7178047760501
ENSG00000231424	0.465851149080843	0.160345565095311	0.00366907251360526	21.2153394637181	0.659672401851941	0.274765805040381	2.40085334401416	0.0163568904886226	0.110523436762593	1.98287619142523	1.89922795082859
FMO4	-0.150437803141031	0.159670736747218	0.346102965374685	17.9554952359229	-0.134188201336877	0.26157774714046	-0.512995477649795	0.607954484123308	0.796258970356191	-0.124839396769617	-0.0834130187155066
PRRC2C	0.0619165876400232	0.0502615628740485	0.217991136645761	242.253944213837	0.135542513579809	0.0856775540114069	1.58200727301065	0.113647910166331	0.332465427317615	0.601415159728925	0.590230646167361
VAMP4	-0.18121542574259	0.134249756609551	0.177067946110914	24.5195813764534	-0.253614363379539	0.235237876430191	-1.07811874188042	0.280980768704222	0.535104606253928	-0.230099234206277	-0.381675964061436
METTL13	-0.184381922254007	0.124398428308416	0.13829014051712	11.1565338895538	-0.226393720550904	0.225440246370009	-1.00422938759271	0.315268060194285	0.568871208772174	-0.24092869015063	-0.313693296232105
DNM3	-0.0835255145573818	0.0640449297101053	0.192175420803705	1090.89707221913	-0.0555768377879342	0.105870812696212	-0.524949571771094	0.599618247418263	0.790735848642602	0.10400143054214	0.112916298317989
PIGC	-0.347001461356604	0.0840238017386341	3.63079605061547e-05	65.865198218344	-0.509508850031877	0.147038147388711	-3.46514737216414	0.000529940992812695	0.0144152328558773	-0.797089459017063	-1.02076410003826
SUCO	-0.0829820399291906	0.0413835350188672	0.0449422497888304	108.454782882874	-0.0520634155825516	0.0845282569536272	-0.615929127831347	0.537941296264032	0.748430607679989	0.105860120271199	0.121690955707103
TNFSF4	-0.421947732191107	0.147899107414554	0.00433163821279431	10.9341556053458	-0.580589602907748	0.269231790339683	-2.15646748912984	0.0310471797333212	0.159368482090225	-1.05340660172334	-1.19828596248068
PRDX6-AS1	-0.135893717126308	0.0616932651233389	0.0276136573176894	272.41104619185	-0.110230218134058	0.104420528598584	-1.05563742698342	0.291133894818185	0.546332454900674	-0.0750984486335846	-0.0235787369099125
PRDX6	-0.026098090752984	0.0705182926450197	0.711315688211134	187.962611384878	0.00703169340730407	0.118713179544673	0.0592326263543297	0.95276682318148	0.980330608826336	0.300403906857868	0.269279063382846
SLC9C2	-0.0897928864310376	0.13081048449541	0.492438880866622	58.0167235009863	-0.0837349013724471	0.210107923708008	-0.398532810636953	0.690237477620573	0.847269119947344	0.082566943768536	0.0425924527191109
ANKRD45	-0.314992955789932	0.151947323388367	0.0381685102563797	31.3870015838904	-0.392461508148885	0.229615455109058	-1.70921207356222	0.0874116732244023	0.28704780008255	-0.687619987116796	-0.7284421804704
KLHL20	-0.0881044499601818	0.0585583822271153	0.132437893908432	89.9677718236031	-0.0872117391173635	0.0942144071726317	-0.925673065665668	0.354615909358468	0.605499736559975	0.0883414166947002	0.0339091638270318
DARS2	-0.129316685920879	0.119781065917485	0.280316446802052	12.454556727647	-0.157651614576672	0.223112922173513	-0.706600106532905	0.47981502272454	0.706404318406307	-0.0526049232413979	-0.142012128165828
GAS5	-0.100868664010585	0.0704677560946112	0.152311064311735	32.5974315703985	-0.143185139884334	0.132467401429462	-1.08090849778298	0.279737818221087	0.534171938123619	0.044687651966164	-0.105882579357523
ZBTB37	-0.151122431307044	0.0672612048788226	0.0246528534228391	93.7521695503745	-0.138430726572605	0.121576456982356	-1.1386310311107	0.254857079985232	0.508313395894952	-0.1271808332864	-0.094008587147662
RC3H1	0.0720785448073255	0.0447640123640533	0.107356482610362	167.448377037855	0.15452153669123	0.0764321280766819	2.02168303538799	0.0432091075682398	0.193471098428514	0.636169174790971	0.637630137503094
RABGAP1L	-0.00337690763977625	0.0475834715014033	0.943423159422342	348.891428634461	0.0765697632990319	0.0883534629528049	0.866630019243644	0.38614476006347	0.633642666680758	0.378110624879152	0.44294812537756
CACYBP	-1.04165246674255	0.423440831255924	0.0138947967026053	15.3651648996614	-1.26419024243756	0.56275150498405	-2.24644488951369	0.0246755257721794	0.139215569433489	-3.1728042063424	-2.90555626824238
MRPS14	-0.427767527022875	0.123260567889961	0.000519620201976015	17.4908891247163	-0.703505399710254	0.237736073364187	-2.95918658769364	0.00308452278012007	0.0413736512724619	-1.0733103696601	-1.50526415684617
KIAA0040	1.07630579871797	0.46880166082125	0.0216835437077049	7.69948244643826	1.68301119116203	0.735650546793818	2.28778623015655	0.0221499731176223	0.130472566316227	4.0706383949946	4.45498320717963
TNR	0.0971614076412873	0.437746953605876	0.824346633517682	13.0368171630647	0.296231202048644	0.618726041205462	0.478776037083388	0.632097965782856	0.810847431083495	0.721952865705913	0.991545405737114
LINC02803	-0.0929021388085737	0.193275008608795	0.630748700710783	11.2105898061916	-0.124992768146455	0.322911875871422	-0.387080121501089	0.69869689350645	0.852710058718104	0.0719332634467679	-0.0604477241753754
COP1	-0.120223700157436	0.0405352741068107	0.00301795438893246	307.779508461041	-0.105854096781664	0.0692269989020667	-1.52908689471592	0.12624290376282	0.34969666840953	-0.0215068031668028	-0.0126495165328057
COP1-DT	-0.0660591985737936	0.10466632912915	0.527948416758352	81.7254059817575	-0.0286346713875954	0.16453932838812	-0.174029344036528	0.861842400894901	0.939695253732185	0.163736440125262	0.180203480348461
PAPPA2	0.171334917468669	0.141847251391803	0.227092177508734	53.0475721960975	0.319051696820747	0.233724079628283	1.36507841780003	0.172228404538021	0.41313205996189	0.975627156524632	1.04853884727924
ASTN1	-0.103302399256002	0.0438352668121621	0.0184428638321138	493.381463949108	-0.0814823613011395	0.0800410487575993	-1.01800716714626	0.308674550036017	0.562553240297984	0.0363642483162833	0.0482180980943505
BRINP2	0.068704693557577	0.164610738848979	0.676402865459182	293.733341357543	0.131057099328775	0.260199503439831	0.503679282997098	0.614486768863015	0.800719738687967	0.624630563161299	0.579028470339823
SEC16B	-0.66919343414837	0.388896334291983	0.0852961677856568	9.66320936701231	0.144515379456867	0.487439289318772	0.296478725912382	0.766864511321289	0.892306210284498	-1.89898985978877	0.612640086100039
RASAL2	-0.0826561340396932	0.186463590055628	0.657561072026936	63.3883515548595	-0.0487231777977099	0.291689274622008	-0.167037947695708	0.86734019041865	0.942669521892924	0.106974722311527	0.13003309065327
RALGPS2	-0.174090053198971	0.144094216586833	0.226982563133401	32.1703236497209	-0.131243029641459	0.232943740764267	-0.56341084422729	0.573155154569763	0.773045960136653	-0.205730374878623	-0.0760575484450039
ANGPTL1	-0.404216577388717	0.175812845992336	0.0214975620514155	14.9844693847193	-0.516685046272541	0.298607796597539	-1.73031331452114	0.0835743119801702	0.279734995162292	-0.992765840212106	-1.03868641614146
FAM20B	-0.202465560208886	0.12778024931578	0.113083976378207	37.9858222466135	-0.26131554333006	0.202606223218036	-1.28977056666637	0.197130330172964	0.444075591571305	-0.302774948259518	-0.400909409860864
TOR3A	-0.066728584754877	0.092061615546571	0.468559234912635	22.0991090616727	-0.0778460029016945	0.17302847992831	-0.449902830643535	0.652780506453438	0.824527015768112	0.161447131379251	0.0572997846193219
ABL2	0.0817345956173805	0.055554641998223	0.141224353939517	173.037128909495	0.198722183297656	0.0967055337235325	2.05492049571615	0.0398866844755896	0.184970151947583	0.669192984059951	0.748019811068236
SOAT1	0.190420463184108	0.0848458093919981	0.0248123377774147	66.8915016070687	0.332220584867339	0.142255082567224	2.33538639795416	0.0195232443525837	0.122107287513046	1.04089995115872	1.08142771575267
AXDND1	0.11761174853966	0.163219581914687	0.47117180044171	18.3097831536091	0.257685344368281	0.257591654603267	1.00036371428709	0.317134523453628	0.57007177495308	0.791893276190312	0.895278383118374
TOR1AIP2	-0.290959804148113	0.0774010928684849	0.000170513736052752	72.9332323298378	-0.39486686877842	0.130101504424137	-3.03506766140947	0.00240481730338185	0.0353631467561407	-0.605426321034858	-0.734449490206503
TOR1AIP1	-0.0376916090284118	0.0466340678922746	0.41895132438746	79.8631016279527	-0.0117731235295676	0.0955040206061043	-0.123273590523739	0.901890453012713	0.95835869646159	0.26075393568275	0.222314646287379
CEP350	-0.187276025709671	0.0799178314198189	0.0191110764700345	550.589325292099	-0.219550261268492	0.133994708515747	-1.63849948778156	0.101317540812043	0.312844654424857	-0.25082655858614	-0.296601979831949
QSOX1	-0.150974421956338	0.144248178301671	0.295270416371414	22.2492437136095	-0.190724091070323	0.244445676773649	-0.78023098460002	0.435254927560568	0.672071889493342	-0.126674639536608	-0.224609559751686
ACBD6	-0.227569657580246	0.0485748068410057	2.80053158477958e-06	207.685853975725	-0.283688250787829	0.0826600913395511	-3.431985692134	0.000599179168688469	0.0156116908654205	-0.388631261546354	-0.456784517187291
XPR1	0.0542625460376017	0.0418316613732891	0.194574593102516	289.398148151956	0.136354946937537	0.0804600488889866	1.69469132594825	0.0901339920117822	0.291975586267397	0.575238245896617	0.592259671985731
KIAA1614	0.15049788877583	0.0800409345846155	0.0600724458057527	55.7859616991719	0.273934308819796	0.129642111963685	2.11300405917892	0.0346004204536321	0.1693915907712	0.904364269157884	0.935859641975198
ENSG00000243155	-0.309245104042477	0.214165035820122	0.148751069445784	6.00727568075878	-0.430598085335776	0.381927097648638	-1.12743528277199	0.259558488536585	0.512768796184998	-0.667962265388918	-0.823687038402879
STX6	-0.0405620225932407	0.0873927909621394	0.642551276723389	59.5269087464003	0.00119824706722799	0.154312543950497	0.00776506586277511	0.99380443609608	0.997608034178643	0.250937086957255	0.254710221370767
MR1	0.0807314348744891	0.0906912412704258	0.37336980006293	30.3638557551955	0.192964140084059	0.152001849894998	1.26948547150812	0.204267969035963	0.452963480878202	0.66576216232019	0.733639285905724
LINC01344	0.226541602005235	0.111267286604985	0.0417490859822967	25.2093022265591	0.458230712534197	0.200510413043062	2.28532127374246	0.0222939964176102	0.13084490460732	1.16443467798152	1.39613390054916
GLUL	-0.067114013019706	0.0660724191843459	0.309741579565159	1547.73765617306	-0.0942472691105433	0.11170660383846	-0.843703647519672	0.398835028791781	0.643050243407161	0.160128962103326	0.01633815708995
RNASEL	-0.0738945935550009	0.131206668595054	0.573303903582423	12.9022413146749	-0.133817121354256	0.235868598467712	-0.567337586366224	0.570484845243059	0.771255614372405	0.13693929556829	-0.082486258559419
RGS16	0.818034086192655	0.330886612161495	0.0134265972737616	41.7240801338821	1.19042555542715	0.549694079561072	2.16561465675181	0.0303406454379257	0.157707191770245	3.18734604890139	3.22476664460686
NPL	0.0806947002315481	0.098515031914354	0.412723353330443	629.51120105272	0.193228096450286	0.163492968928543	1.18187404459417	0.237255682161789	0.490254797969503	0.665636529401939	0.73429850832305
DHX9	-0.0212531440363593	0.059071974590989	0.719008761264919	137.296788689156	0.0152427771432192	0.0979544451421687	0.155610877291952	0.876339750555925	0.947148828162682	0.31697368258042	0.289785977258896
LAMC1	-0.213856906937465	0.0867991676320368	0.0137467858120373	110.490915879285	-0.260472477607625	0.157773223629003	-1.65092955329425	0.0987529604256759	0.308356566991607	-0.341733490326184	-0.398803880710528
SMG7	0.0284204329662007	0.037132325593562	0.444043798194936	158.138141063446	0.118454353802729	0.07390657678695	1.60275795406134	0.108988102973094	0.325192336727002	0.486857910088039	0.547553524350176
ARPC5	-0.228531175079314	0.179840199321507	0.203819101958388	26.9321305376517	-0.275262371602866	0.296877614472498	-0.927191402059603	0.353827166130091	0.605140907837066	-0.391919662894133	-0.435741158681487
RGL1	0.131103933197773	0.0684034138832927	0.055285143429078	650.458383782183	0.263482180078542	0.111391958190944	2.3653608784477	0.0180125094028057	0.117555324523574	0.838036709104669	0.909755791276324
ENSG00000289581	0.104305300162543	0.0979350611792066	0.286855321888	41.472383269855	0.233510968702016	0.162664870315768	1.43553410302249	0.151134957521359	0.385940919355099	0.746385063578606	0.834903668191647
COLGALT2	-0.597230024911006	0.140308699287471	2.07612034554865e-05	75.6704749273866	-0.796078595036256	0.226929125919794	-3.50804944852087	0.000451405137198276	0.0132759408299083	-1.6528741394235	-1.73646269346291
TSEN15	-0.144771639909001	0.090287652852583	0.108835576808306	83.2042297322144	-0.162020414163262	0.144645633833082	-1.12011963216415	0.262662785654492	0.51595412897794	-0.105461050741588	-0.152923062671594
C1orf21	-0.0457626329840664	0.0649347465548926	0.48096707216275	688.577024366976	0.014181583851278	0.117685949149299	0.120503628120354	0.904084205765779	0.959159822822844	0.233150937214747	0.287135681616618
ENSG00000285847	-0.471986337846014	0.164423305089552	0.00409750352183201	52.3980297691964	-0.619634287871096	0.235972770898249	-2.62587198307842	0.00864273156397045	0.0757215513981472	-1.22453923158819	-1.29579878997246
EDEM3	0.129374624602022	0.0613567962415453	0.0349823838523209	152.283938429096	0.235663658677405	0.10557723795871	2.23214457238946	0.0256054093558306	0.142454670320797	0.832122453022478	0.84027994120833
NIBAN1	0.417925615748955	0.683193610661186	0.540720682926054	38.5051924806349	0.89585451886653	0.77322061381922	1.15860144292012	0.246618680465765	0.500113861492177	1.81897029418013	2.4890850864338
RNF2	-0.0223813483732283	0.11447743184303	0.844994628375515	21.5611736713947	0.111960211171853	0.193179148766208	0.579566748724784	0.562206821781074	0.765804024141492	0.313115210253576	0.5313346148964
TRMT1L	0.0301624145140619	0.0733193095049532	0.680790747308027	62.963228243819	0.0548188054313907	0.137799949114492	0.397814409828584	0.690766994561932	0.847450671534619	0.492815507818029	0.388625817377908
SWT1	0.0650337834657817	0.0516121267682557	0.207651862932948	132.532985074279	0.165095927615201	0.0881558842878412	1.87277263394171	0.0610997884620658	0.233006338989583	0.612076006738628	0.66403933401647
IVNS1ABP	-0.634036844209071	0.26060443234416	0.0149764814222771	8.02227585580894	-0.880513814137852	0.427136035546345	-2.06143649999372	0.0392614156776499	0.183246566764046	-1.77875390167904	-1.94733689982964
TPR	-0.0852642707701264	0.0518567540254676	0.100129339015384	141.981625164938	-0.0848368185179568	0.0893917810280853	-0.949044951809413	0.342597750039118	0.594767046960351	0.0980548634968285	0.0398404505805048
ODR4	-0.085296855145695	0.0415756900857019	0.0402081559774049	109.721743429027	-0.0592032820939251	0.0756165200985224	-0.782941108858063	0.433661695589117	0.670773330065886	0.0979434245426333	0.103859371918132
PDC-AS1	-0.28595196465685	0.298212164973009	0.337615342634372	41.4097758990269	-0.331688917738639	0.424675253749342	-0.781041312886138	0.434778196891965	0.671934442060899	-0.58829945007464	-0.576664617648055
BRINP3	0.00692880973176259	0.0617861956558641	0.910711044948384	634.180893106383	0.0811581676905797	0.11562645558473	0.701899641221012	0.482741752690666	0.708686592051762	0.41335630155924	0.454407515722637
ENSG00000225811	-0.00557271802213651	0.138244846717146	0.967845587820249	16.4569449658457	0.0669154616418133	0.258734501364828	0.258625970981192	0.795923842887932	0.907404603123457	0.370600927106808	0.418836821804801
BRINP3-DT	-0.10028737437804	0.126388721158031	0.427496134800298	12.4275410902949	-0.168066930492732	0.226145395717191	-0.743180863619748	0.45737218747539	0.690422328187241	0.0466756694624284	-0.168024040034206
ENSG00000241505	-0.791140483142599	0.170474078962166	3.47019782149835e-06	10.6366687331701	-1.04218662494232	0.330183413190907	-3.15638697556181	0.0015973678088689	0.0273120130699026	-2.31605022599011	-2.3511094728415
ENSG00000285280	-0.053670262272038	0.418637515053167	0.897988936709512	5.87868750211714	-0.096441500322364	0.633817296944156	-0.15215977977777	0.879060915606968	0.948228404577924	0.206106750464628	0.0108581361898913
UCHL5	-0.477651463308584	0.135927931904327	0.000441404125779903	24.3229829399982	-0.597261615186077	0.242491896683453	-2.46301679913757	0.013777346046357	0.099680457348211	-1.24391402843225	-1.23992376948985
RO60	-0.145046201474752	0.0614725983607361	0.0182982926680829	74.4988153465012	-0.197024591526496	0.113464983348706	-1.7364352041633	0.0824869120841732	0.277659539722808	-0.10640005458056	-0.240344854188598
CDC73	-0.0379263747767244	0.0487359627299638	0.436450529269047	181.043956437086	0.000463861610204843	0.0868264805212026	0.00534239793459751	0.995737403446944	0.998639581830642	0.259951034015425	0.252876117639352
ZBTB41	-0.283294525883911	0.0628442077742157	6.54767311570943e-06	54.5703588966935	-0.402135141319646	0.129552088005731	-3.10404214636707	0.00190896135393779	0.0306781223078119	-0.579210977684856	-0.75260176386785
ENSG00000290127	0.0307959550027833	0.119412985934267	0.796488312226852	25.9308154869809	0.141695208129257	0.219977687659751	0.644134455801822	0.519488248942253	0.735091627268549	0.494982223867402	0.605596800172014
CRB1	0.0514252690740175	0.0458338496417222	0.26186531774919	1054.21091220635	0.141377932805774	0.0751358292141401	1.88163136395076	0.0598860847031567	0.230759258077897	0.565534724743735	0.604804415397614
DENND1B	-0.41319011407199	0.0968836703477844	2.00075454558663e-05	88.8195918876045	-0.578008350641369	0.163043197472656	-3.54512398923178	0.000392428442739799	0.0121927428574957	-1.02345544300376	-1.19183936911719
NEK7	-0.123867404389422	0.0512879143949626	0.0157292377398291	235.485579805055	-0.106920245335412	0.094653176539151	-1.1296001808369	0.258644734780734	0.511844918014037	-0.0339683152235092	-0.0153121877798628
MIR181A1HG	-0.082982139914624	0.288886202495393	0.773922021985143	11.7895374915185	-0.148456175741303	0.450606642532238	-0.32945847159961	0.741809178254017	0.878226520685385	0.10585977831982	-0.119046819527628
LINC00862	-0.265281151711288	0.18585320123556	0.153473478168807	23.5060220970223	-0.360892918809839	0.319982277827823	-1.12785283378734	0.259382076069256	0.512582181624874	-0.517605022551726	-0.649600658013064
ZNF281	-0.615422827708969	0.181699383224975	0.000706514422318702	10.6618389519618	-0.97576645302547	0.353697946994376	-2.75875633804848	0.00580217795193081	0.0592441968326229	-1.71509374260149	-2.18522725936782
DDX59	0.199142355636261	0.0723942509243726	0.00594493004859749	38.2647875215423	0.39826183321403	0.138116702408219	2.88351681056592	0.00393261656376591	0.0470273973793866	1.07072892766996	1.24636357996615
DDX59-AS1	-0.207004978457845	0.167864612598938	0.217513736262405	26.6611712222025	-0.273313434037271	0.276205684618126	-0.989528634847418	0.322404566968477	0.575486507554677	-0.318299812968147	-0.430873750664122
CAMSAP2	0.181957099085137	0.0365304813670483	6.32675358275923e-07	440.724772005205	0.325107580192522	0.0624079274977723	5.20939555642392	1.89456819662804e-07	9.65808765125493e-05	1.01195514470769	1.06366321852456
KIF21B	-0.453224590905367	0.168243182283222	0.0070628550501184	42.6876926666267	-0.475156309501377	0.23769660108783	-1.99900338215524	0.0456079879239231	0.198072477905316	-1.16037383263693	-0.93496975026185
TMEM9	-0.131558859018837	0.114865220912753	0.252071489841361	32.364103682499	-0.217284456560624	0.197762699717154	-1.09871303775378	0.271893253884031	0.525535563328156	-0.0602731820556413	-0.290943206459446
IGFN1	0.604497006637929	0.232065203334095	0.00919122222982886	9.18242671787551	0.918104894913998	0.412129736167273	2.2277084479567	0.0258999633072799	0.143340207061279	2.45704668265044	2.54465467505209
PHLDA3	-0.642629054983508	0.381990838258396	0.0925077039927362	10.8124973116594	-0.783549482612666	0.4783199873979	-1.63812824731669	0.10139494357667	0.312844654424857	-1.80813936530133	-1.70517164374556
CSRP1	-0.0484063960895192	0.0800959297597627	0.545607477241774	281.308773409366	-0.0444481517282297	0.13525077316195	-0.328635102699246	0.742431512341662	0.878627474216112	0.224109235771345	0.140709828857905
CSRP1-AS1	-0.292226023144542	0.117822347578267	0.0131299216132271	33.0743756168145	-0.378341673809379	0.18747974953626	-2.01804021365094	0.0435870733707463	0.194341586613201	-0.609756805148226	-0.693178354639731
NAV1	0.231701445969476	0.0831235352975585	0.00531271221596322	552.936168546925	0.400721088040892	0.130768317931576	3.0643591229075	0.00218136883666347	0.0332127883493761	1.18208140605749	1.25250548870265
IPO9-AS1	-0.0911037196212749	0.0857651457858631	0.288123828427047	48.6091930071931	-0.0821457045705787	0.143975856052569	-0.570551944074465	0.568303401682727	0.769894490232387	0.0780838785786999	0.0465614199098196
IPO9	-0.135863684029003	0.0603932949313556	0.0244712685026862	144.594034212371	-0.147326007911482	0.0986692482911564	-1.49312993118937	0.135403179025007	0.36414407114111	-0.0749957350815654	-0.116224262226177
SHISA4	-0.231343946035244	0.132274621167199	0.0802967255783749	29.2912391522289	-0.313638389600552	0.217248410812782	-1.44368554148291	0.148827450324466	0.382603852496442	-0.401539373207715	-0.531584012231025
ENSG00000223774	-0.0553267492565656	0.157046744477182	0.724617197905244	40.0053960216328	-0.0313519585920897	0.257535683455093	-0.121738308926641	0.903106272727699	0.959000507145292	0.200441545163862	0.173417144162979
LMOD1	0.0643697881087581	0.218685009588303	0.768490974235944	58.5450407036812	0.218430341893789	0.326155718596605	0.669711826098465	0.503041511373146	0.723421101508723	0.609805134675382	0.797240294500731
TIMM17A	-0.02750464255016	0.136085035791099	0.839827881194442	21.089646128819	0.0198727620955763	0.219035178411148	0.0907286319929553	0.927708219411365	0.969182233926226	0.295593482887386	0.301349213698698
RNPEP	-0.198164379601179	0.0910624084099474	0.0295449331489484	23.7388316841998	-0.285872011682178	0.158920331985843	-1.798838500461	0.0720442311814794	0.256547806613234	-0.288064859133594	-0.46223838881089
GPR37L1	-0.0994249297258575	0.0825395059745157	0.228367860371021	300.472942953305	-0.137647226326405	0.139118923650102	-0.989421300243825	0.322457057320576	0.575505567551921	0.0496252404888205	-0.0920518208318576
ARL8A	-0.608213466228921	0.209212891834497	0.00364737094948879	19.7278467395329	-0.858855512702273	0.336550024856912	-2.55194012559478	0.0107124926431269	0.0857946128468377	-1.69043764010664	-1.89324599824764
PTPN7	0.00957006309401903	0.127474824359452	0.940155721267088	19.0612008708755	0.0472030506125751	0.222728819632596	0.211930592055574	0.832161183638224	0.925654627643177	0.422389419650891	0.369605718059293
LGR6	-0.302549592106575	0.503453296428061	0.547874170880814	7.43287757092936	-0.228026643196796	0.698014588112821	-0.326678907690594	0.743910754960583	0.879592115321299	-0.645063534481335	-0.317771467292411
PPP1R12B	-0.170989232735544	0.0556208370257364	0.00211072264511873	395.06716262798	-0.177124414820501	0.101956356681204	-1.73725720088579	0.082341782395644	0.277306653509578	-0.195125531803966	-0.190644811788222
KDM5B	-0.220556889356588	0.0642187479846352	0.000593729956560801	175.405987256791	-0.270859493948663	0.106888453970082	-2.53403884038286	0.0112756232995394	0.0886337402026615	-0.364647510339856	-0.424745115313107
RABIF	0.38451954977173	0.282161818208419	0.172957367580809	6.94980846737182	0.647570415843721	0.434501540203985	1.49037542085514	0.136125551558498	0.365159246082862	1.70472114895918	1.86900363540549
KLHL12	-0.0069896592218549	0.0854059651832544	0.93477362116675	27.8570920764224	0.0257302863701478	0.151291471913689	0.170070963317924	0.864954328734699	0.941655357539593	0.36575497125536	0.315978189567024
ADIPOR1	-0.506910967172761	0.201383898597264	0.011831263984464	14.5162718955654	-0.731783541163584	0.320118129127345	-2.28597968868072	0.0222554468454992	0.130795888292678	-1.34398188162844	-1.57588789300681
CYB5R1	-0.240702527690876	0.0921763007550218	0.00901914225037053	26.0348231934378	-0.312238896113553	0.171981136655121	-1.81554153081157	0.0694407296751118	0.251191117805056	-0.433545834410459	-0.528088822883186
TMEM183A	-0.436254168940963	0.337133745151526	0.195662241899856	7.05687595440355	-0.635091618387562	0.506003746921497	-1.25511248138266	0.20943793012185	0.459468229231296	-1.10233478653094	-1.33440296889081
PPFIA4	-1.38684738907574	0.972994386113453	0.154059070282286	5.93483741198513	-2.01977426617456	1.39453861226446	-1.44834588903555	0.147520339874303	0.380951211637881	-4.35337496969015	-4.79260272876267
ADORA1	-0.0921387958641362	0.150748355267416	0.541061030995571	41.662085921417	-0.136224326494414	0.238624603838493	-0.570872928872893	0.568085782630579	0.769894490232387	0.0745439054472923	-0.0884981749006565
CHI3L1	0.261306316729086	0.35934412479673	0.467118328062052	344.595933100357	0.371613131438328	0.545548010768218	0.681174019707336	0.495761385102747	0.71839440014711	1.28333041816709	1.17980931626615
BTG2	0.304635303239388	0.103771763261478	0.00332873149243489	36.4607010175863	0.440657077639692	0.192644685249486	2.28740843314217	0.0221719945229334	0.130472566316227	1.43151607030185	1.35224432045701
PRELP	-0.256927324620066	0.170522761343456	0.131886548802686	17.7418854983941	-0.366887001094326	0.271759750534595	-1.35004172020544	0.177002600800934	0.419394697439157	-0.489034833977401	-0.664570683058148
ATP2B4	0.138690744473695	0.0374591389780435	0.000213523959528256	653.402175048649	0.261598885452087	0.0662496183116582	3.94868517161031	7.85816181478351e-05	0.00456370207673756	0.863983694416189	0.905052324358917
SNRPE	-0.023399891055678	0.119126478628123	0.844274426035529	14.995932823844	0.0104250932442119	0.216103677669688	0.0482411653361426	0.961524043167102	0.983646487549172	0.309631782096539	0.277753968820492
SOX13	0.103148450114927	0.0607459907549862	0.0895023004260709	101.684480516603	0.193438351606497	0.11331179644843	1.70713339360509	0.0877972615490961	0.287587222266006	0.742428622578367	0.734823613719497
ETNK2	-0.509525885699321	0.176386719721057	0.00386854897966418	10.3613319510993	-0.671854691170658	0.289860913696415	-2.31785197460022	0.0204573672756563	0.125451275910706	-1.35292493426701	-1.42621754436328
PLEKHA6	-0.434724614684315	0.188388518105901	0.0210216101535345	273.230732348941	-0.613428496063986	0.292852483614559	-2.09466721433497	0.0362005856439694	0.17409673682865	-1.0971036926778	-1.28030002729824
PPP1R15B	-0.270635935197976	0.0632460133246106	1.87651617740944e-05	45.9930138297213	-0.379053173331604	0.116710083906983	-3.24781853154784	0.00116293414215737	0.0228993212198197	-0.535918446126189	-0.694955301495271
PIK3C2B	-0.444313474096597	0.214552034084772	0.0383691587052975	51.3465233556681	-0.617201806033891	0.305084257741416	-2.02305360035004	0.0430676216212611	0.193088841692195	-1.1298977065627	-1.2897237459046
MDM4	0.0101931004712029	0.042858848523194	0.812013301941441	190.568881574217	0.0854844385157324	0.0866393971548375	0.986669359702018	0.323804755610901	0.57678900688863	0.424520214933176	0.465212236033528
LRRN2	-0.852007474509122	0.285684900021093	0.00286060765485026	46.8310072000341	-1.01280921621594	0.392321649163355	-2.5815787081233	0.00983495621042045	0.0821327932616276	-2.52421606450989	-2.2777403525123
NFASC	0.13579924221544	0.292342336426956	0.642274302511048	30.7790394573495	0.688818881966699	0.429408736628692	1.60411007790537	0.108689790859862	0.324513293144281	0.854094722106927	1.97202033448058
RBBP5	-0.160138743905597	0.0880882412164673	0.0690739863190069	38.116504832915	-0.265778170312802	0.157344543432101	-1.68914767881667	0.0911911327452647	0.294153914015895	-0.158016730219966	-0.412054675228912
DSTYK	-0.137442775566206	0.0441947758381946	0.00187130018164463	94.4454580733626	-0.199509969908428	0.0856219148512827	-2.33012740085244	0.0197994186040909	0.123014565590471	-0.0803962470267364	-0.246552005652021
TMCC2	-0.0661947576975748	0.250572476400219	0.791645769829292	39.8401362400241	-0.0529604376369722	0.373495310167134	-0.141796794217505	0.88724051632761	0.951634315376663	0.163272826300472	0.119450672377089
NUAK2	-0.123706804461153	0.204880668790129	0.545977084714754	7.21705725092715	-0.209635265233627	0.372227228750542	-0.563191644892049	0.573304391625881	0.773093136704087	-0.0334190615478503	-0.271839600551976
CDK18	-0.8140059177411	0.237069979137311	0.000595599862303628	46.8776604985869	-1.11957338965386	0.338703807977383	-3.30546443023345	0.000948191384410878	0.0204239533881554	-2.39425028581652	-2.54438039421139
ELK4	-0.120168497681323	0.123915059512712	0.332163602267877	19.1024972430748	-0.113967666835114	0.227322687260166	-0.50134752588368	0.616126563030771	0.80172446025561	-0.0213180100382025	-0.0329128931667137
NUCKS1	-0.0271801659939537	0.0426257542216519	0.523703773056585	225.316793212987	0.00123807531435665	0.0788304722846995	0.0157055422665145	0.987469305453956	0.994986381240527	0.296703196590762	0.254809691119215
RAB29	0.0899413640193973	0.0778341641548052	0.247864766914058	40.1983784295476	0.131537626334403	0.139083711198794	0.945744294573754	0.344279024184433	0.596582712939007	0.697260230158187	0.580228570866924
SLC41A1	0.0784903248485071	0.0726362436208	0.279877533270008	77.5168353837133	0.164319445584307	0.131861528117694	1.24615153434019	0.212708768193796	0.463834519236281	0.658097539224818	0.662100095464534
ENSG00000286619	0.101094509843738	0.254119225202455	0.690760553796008	173.873412764521	0.197539075320774	0.410453039955318	0.481270830256923	0.630324025840887	0.810078601455696	0.735404122283177	0.745065037475821
SRGAP2	-0.117609711899356	0.260451544882731	0.651585404324461	17.5051742397874	-0.0909792252570246	0.393850482232971	-0.230999400435438	0.817315267818165	0.918628723358585	-0.0125669320575606	0.0244999900468022
IKBKE	-0.123384475393386	0.241003213305035	0.608677638781705	5.72612326883976	-0.0916892297705681	0.416175318081239	-0.220313953728198	0.825626653627787	0.922977276686713	-0.0323166922806248	0.0227267769266923
EIF2D	-0.376548568158121	0.0963897742208438	9.36349472600555e-05	41.3773599179252	-0.584130747481817	0.164092970821469	-3.55975484237739	0.000371201161830612	0.0117183779620104	-0.89814091769905	-1.20712985558159
DYRK3	0.0791781448412454	0.124238935254133	0.523925931543568	28.8198024219849	0.223490607516505	0.210504070565767	1.06169256924977	0.288375273823811	0.54322244831662	0.660449891827181	0.809878142883774
MAPKAPK2	0.234828271344371	0.0520192871331176	6.35400491304615e-06	92.8612351770362	0.413068873419429	0.0927355271050748	4.45426781206945	8.41799717918299e-06	0.0012850613234158	1.19277518624042	1.28334368003786
PFKFB2	0.396171042412413	0.109618462455266	0.000301403791681207	132.099773047487	0.647807167675089	0.162156117602163	3.99495977860319	6.4705236857446e-05	0.0040666798178351	1.74456939315692	1.86959491538412
YOD1	-0.130337648723713	0.109336387962004	0.23323013876662	24.4134775407259	-0.201667399876263	0.187153797770077	-1.07754906541633	0.281235043175821	0.535106069874097	-0.0560966282390987	-0.251940116645273
CD46	-0.0620257393080097	0.0637901819031149	0.33088147855935	109.388616865041	-0.0344123537523129	0.103465972770492	-0.332595855727819	0.73943937209312	0.876778387102834	0.177530919059522	0.165773907046437
MIR29B2CHG	0.0779790154656371	0.0544275776852895	0.151940306920462	299.98700817907	0.186923239278934	0.0999152855780204	1.87081724480457	0.0613704165200569	0.233021355305397	0.656348855019496	0.718552333132048
PLXNA2	-0.0594643179218685	0.0732687226751045	0.417025714714836	387.340823592425	-0.0148449063338816	0.12444433280014	-0.119289532916881	0.905045975808892	0.959637378555857	0.186291010837967	0.214642968901059
HSD11B1-AS1	-0.236594313761164	0.288208669067157	0.411695686071168	9.05285837230802	-0.22207000826028	0.438570101628111	-0.506350085051139	0.612610908653778	0.799770136271516	-0.419495693631404	-0.302894965777767
G0S2	-0.548788527909445	0.415147642779746	0.186197554571336	10.0016329357082	-0.494200528327441	0.518204804825654	-0.953678012487188	0.340246653266992	0.592504419985687	-1.48720364025654	-0.982532065768942
UTP25	-0.309938592144544	0.189254290144391	0.101487774186397	8.62730093219786	-0.470849158386355	0.334399340388766	-1.40804451898427	0.159117887877536	0.396039531418881	-0.670334002992982	-0.924212780803538
SYT14	-1.08422645429073	0.55128296404379	0.0492139884922957	22.0559753141127	-0.0249410129200154	0.596426227850746	-0.0418174314866931	0.966644238850652	0.985540463717884	-3.31840775299595	0.189428271925107
HHAT	-0.105376752196803	0.0845081685441597	0.212418906179925	60.7672710069757	-0.0632949017574937	0.131357083947079	-0.481853736818595	0.629909852567113	0.809833664368928	0.029269936446857	0.0936406852315803
RCOR3	-0.288173882769125	0.0623192044734329	3.76122080902033e-06	168.853867086911	-0.402446447844254	0.11534193387873	-3.48915987716476	0.000484541250573361	0.0137793920927515	-0.595898436595573	-0.753379241761698
TRAF5	0.154794609159944	0.20672881623738	0.453989215066192	10.1043232494443	0.268292841595635	0.326217723253008	0.822434903046492	0.410829421550373	0.653173445431688	0.919059104265768	0.92177026154489
LINC00467	0.0176372168488007	0.0802927348587678	0.82613484643646	61.5864732054267	0.0632373112389372	0.125018554459665	0.505823407671377	0.612980624571132	0.800006630573474	0.449979181985616	0.409650761114052
SLC30A1	-0.112331986843144	0.14530982535791	0.439491868460371	57.786165156423	-0.165514684886563	0.224062474203241	-0.738698818153859	0.460089903594155	0.692380537089457	0.00548295076295934	-0.161649889858719
ENSG00000226868	-0.998504500079208	0.429562948715655	0.0201005279330782	8.42936432609796	-1.10106382767359	0.614779269011358	-1.79099049557127	0.0732948202143816	0.258475507412439	-3.02523764424946	-2.49815336674211
LPGAT1	-0.28843602797634	0.133477195408914	0.030700080243973	62.7802626497741	-0.399947631367778	0.21467497433988	-1.86303798380601	0.0624569223670791	0.235463915711283	-0.596794976339837	-0.747138529095352
INTS7	0.00135375695216685	0.101169565172393	0.989323770083764	23.9483264553327	0.0668838013184726	0.177060315945347	0.377745859999015	0.705619396187618	0.857206122606035	0.394289554368334	0.418757751179666
LINC02608	0.606978132620632	0.476385048756169	0.202616120378248	39.2948942605581	0.985591381576583	0.693582126294824	1.4210161193768	0.155312073353694	0.391586912926071	2.46553216318869	2.71319997483189
PPP2R5A	-0.0999850270177952	0.0525495801490266	0.0570823334214804	202.968882776804	-0.0772737106305751	0.0953572607893987	-0.810360008151219	0.417733295622293	0.658989235638424	0.047709701050921	0.0587290659046219
ENSG00000234915	-0.394798328772829	0.142887428996537	0.00572723213558719	18.2416473355431	-0.504500594110947	0.238105797600214	-2.11880852627544	0.0341066518973396	0.168384882574239	-0.960555317291594	-1.00825614418945
PACC1	-0.613951987211706	0.15365972206419	6.4549756709323e-05	15.1060034365393	-0.912335411612735	0.270533775908555	-3.37235307698186	0.000745288383682557	0.0176864643327702	-1.71006345050774	-2.02681030185592
NENF	-0.625645230252684	0.244479148009307	0.0104945225018855	17.1579682323061	-0.903287695108099	0.370857654884705	-2.43567224030719	0.0148641461185649	0.104756839311791	-1.75005448157387	-2.00421392492166
ATF3	0.436355531107057	0.384957356129802	0.256997398527171	23.9670394849063	0.661226670842256	0.546608171492239	1.20969042419748	0.226397705660244	0.479037359063429	1.88200082514995	1.9031096869489
NSL1	-0.398605408796423	0.0791930719896021	4.82015014082209e-07	80.3648106618697	-0.556511214102851	0.135993506298814	-4.09218961440739	4.27319005666282e-05	0.00330459167598801	-0.973575576509781	-1.13815097161019
TATDN3	-0.465202628824702	0.129454070608639	0.000326174442710181	40.5420899262544	-0.674160886488479	0.217919070054063	-3.09362960442713	0.00197724169775144	0.0311381633041772	-1.20133886559355	-1.43197719196705
FLVCR1	0.131136270258371	0.0886810503960642	0.139209655073487	38.4093080421774	0.213969949315716	0.157203209751116	1.36110420171747	0.17348076203091	0.41437849265989	0.838147302238706	0.786100609485483
ANGEL2	-0.136343291674573	0.0638916108485707	0.0328445820706556	61.1004662550506	-0.158513842259851	0.118537954395738	-1.33724124958875	0.181143901275907	0.424096726851775	-0.0766359989661295	-0.144165513688272
RPS6KC1	-0.126538307189739	0.0445683159171853	0.00452269761917345	202.572473002383	-0.121063614573769	0.0691859170169556	-1.74983030931136	0.0801475989908271	0.272989743259031	-0.0431028347479721	-0.0506347912529645
PTPN14	0.0671915967673438	0.0545357054173185	0.217924373722811	122.820248698266	0.151355868265167	0.0958873012229482	1.5784766734987	0.114456142894416	0.333483139457819	0.619455754040149	0.629723983837963
KCTD3	-0.0886269258243403	0.104268448105142	0.395331778411629	151.303793766841	-0.0740965447277718	0.163016285657707	-0.454534615537468	0.649444083204715	0.822350355218923	0.0865545429898054	0.0666639341429921
ESRRG	-0.0109830378942355	0.0458758823102097	0.810789486478368	740.708633262675	0.0800980650335204	0.0755934075360228	1.05959061304851	0.289330885938022	0.544420600486217	0.352097568429954	0.451759943905411
SPATA17	0.167390645519379	0.0855711614028574	0.0504466358568722	38.8366516503613	0.288616494300866	0.136365060681982	2.1164988513733	0.0343024027924478	0.168746131887553	0.962137699279575	0.972527921444271
RRP15	0.165981123642523	0.121994881638137	0.173653382289473	21.1306455007662	0.286552018769684	0.2220379973497	1.29055396909556	0.196858386258647	0.443699357445113	0.957317117601061	0.967371961125419
TGFB2	0.119093565940791	0.0780781256579259	0.127181091949794	488.681196485669	0.230537360489879	0.127433081247597	1.80908566467098	0.0704376958095295	0.253332752840963	0.796961109426594	0.827477178647922
LYPLAL1-DT	-0.175691120230946	0.0710175301017006	0.0133642609313183	92.911309410645	-0.18661678265893	0.108544899520883	-1.71925888256985	0.0855672433180805	0.283824730860612	-0.211206043278768	-0.214351690929036
LYPLAL1	-0.176338111656154	0.046148710970241	0.000132866261068654	204.577763239467	-0.206962858971065	0.0787658562421898	-2.62757073743595	0.00859969597881882	0.0754886578140703	-0.213418761691816	-0.265165353055452
ENSG00000277007	-0.350029302406066	0.247835559479319	0.157848415309154	6.5363258271577	-0.439062654676284	0.389746639696823	-1.12653352192548	0.259939759793775	0.513133347512004	-0.807444711623035	-0.844827024310513
SLC30A10	-0.100983807596361	0.0840365329883893	0.229493129123074	127.422910401383	-0.0816896122449052	0.141684593657447	-0.576559597174039	0.564236999189534	0.767101649768186	0.0442938595255475	0.0477004956205208
EPRS1	-0.211175585931994	0.0666994293239055	0.00154509434742014	113.441453785319	-0.267794503668088	0.105870172532484	-2.52946129454849	0.0114237773268875	0.0894407685593171	-0.332563340415483	-0.417090402033329
BPNT1	-0.178541847209592	0.122623137921207	0.145386852070129	18.7245156348709	-0.205528120526633	0.215246701795796	-0.95484910482678	0.339654010744498	0.591921727511682	-0.220955563644038	-0.261582140575724
IARS2	-0.377855637054781	0.0739545778644209	3.23365857492404e-07	47.7561038964374	-0.578768575504546	0.143083878623969	-4.04496006867116	5.23320432065521e-05	0.00358357334674121	-0.902611108959829	-1.19373800592288
RAB3GAP2	0.154488191477163	0.0290445928239456	1.04339091296828e-07	228.55313995962	0.289846121913625	0.0610592713667432	4.74696332638345	2.0649337453044e-06	0.000512582667138495	0.918011152125515	0.975598876310336
MARK1	0.0267238199049135	0.0870597974035478	0.758874303972029	193.279831474501	0.107225570504988	0.145552781154165	0.736678266500577	0.461318026544188	0.693337116985609	0.481055473124797	0.519510004222325
MTARC2	-0.070318373037153	0.0798630889811069	0.378595806234541	136.867624481871	-0.0648053975009099	0.135200141206042	-0.479329362549616	0.631704336614965	0.810731051699547	0.149170012515455	0.0898682713680009
MTARC1	-0.501689667215775	0.14449848780566	0.000516717302951453	42.2918409148807	-0.764214293238434	0.238274513840195	-3.20728508022883	0.00133994139570682	0.0247889158205761	-1.32612497332219	-1.65688263878264
TAF1A	0.20434538512498	0.178118962470535	0.251282011091825	7.77018442109663	0.367506722192699	0.326444482518645	1.12578628793859	0.260255989528926	0.51335102319807	1.0885233507562	1.16955369308068
MIA3	-0.334046966126282	0.0790626983997519	2.38845977996823e-05	79.9760213708961	-0.483756384022566	0.132451411447491	-3.65233090939425	0.000259870710134973	0.00924253347363764	-0.752784930377198	-0.956448155939561
AIDA	-0.137927589673134	0.129656745280515	0.287423700512131	24.9903985829437	-0.163762173128557	0.210620283622418	-0.777523277017971	0.436850106792383	0.673195605320633	-0.0820543170714202	-0.157273048890576
BROX	-0.0295739683244108	0.12566109495637	0.813939377819712	28.6686441085158	-0.0197358679717021	0.208141980216495	-0.0948192572741651	0.924458390694016	0.968028350243112	0.288516363987692	0.202427951699475
TP53BP2	0.0631768918810181	0.05074823987287	0.213165554836541	276.817102900193	0.129870124083932	0.0916131886777849	1.4175920078571	0.156309914844813	0.392743641461119	0.605725415307962	0.576064038371783
ENSG00000291068	0.16824431790048	0.083810814851221	0.0447039303495349	39.1178040392226	0.320684221695517	0.149725604190255	2.14181284109582	0.0322085456900478	0.1628112761967	0.965057269033943	1.05261602491914
ENSG00000290989	-0.446172599480485	0.12419326955677	0.000327436856623303	24.9663730375974	-0.61455242636368	0.210728623607282	-2.91632155064503	0.00354185267274301	0.0444273191044999	-1.13625593761309	-1.2831070065716
FBXO28	-0.122695904574928	0.0693584396082711	0.0768918898190045	81.4710432567626	-0.119622089190694	0.111867960074087	-1.0693150130875	0.284927747927453	0.539293938733974	-0.0299617718453181	-0.0470346286152895
DEGS1	-0.39067652325253	0.0935514296459223	2.96599667358441e-05	30.2103809551935	-0.58978315037811	0.164152173442026	-3.59290491262613	0.000327011943475657	0.0107166485476165	-0.946458693110157	-1.22124654749645
NVL	-0.0288358850838665	0.0615365554031292	0.639357259302166	84.2752468916631	0.00460259448897692	0.100483411964323	0.045804520358157	0.963466055869501	0.984211610725085	0.291040617498764	0.263212468044564
CNIH4	0.0446960820591784	0.0886946100900358	0.614308926469978	27.0472097969848	0.0973052865684673	0.152839314124298	0.636650897879148	0.524352263888902	0.739184757934036	0.54252082466339	0.494734418580397
WDR26	-0.129317170528145	0.038372047405557	0.000751442245740234	129.520602757098	-0.135090874193663	0.080667273496912	-1.67466766059515	0.0939994559045975	0.30018758957561	-0.0526065806040453	-0.08566741474016
CNIH3	0.0745230558378596	0.0514660228435973	0.147615666209193	167.361059651659	0.182910701851189	0.0813991021647613	2.24708500446303	0.0246345950832799	0.139185199018646	0.644529431754844	0.708531151750681
LBR	-0.197454216922426	0.0626565087265303	0.00162503155209251	52.1123088949018	-0.241743283169033	0.117868089754304	-2.05096463065574	0.0402703912841375	0.186187996518263	-0.285636094277815	-0.352028328338549
ENAH	0.145547977731361	0.0614611901508006	0.0178783395975126	306.33857967927	0.29122189990195	0.100327731919488	2.90270590523916	0.00369953872612225	0.0454196708300474	0.887435514178596	0.979034836973571
SRP9	-0.0611731493739365	0.0598260759450834	0.306536510558363	67.2478533786325	-0.0797813318195975	0.108461253030665	-0.735574498637231	0.46198968672853	0.693740568201122	0.180446786832107	0.0524663637558037
EPHX1	-0.207032065565333	0.0632834231573129	0.00106976515799227	216.660799530495	-0.274271242259268	0.112261515983762	-2.44314571966888	0.0145598570812058	0.103536070438646	-0.318392451199751	-0.433265845465487
ENSG00000242861	0.0301101658008695	0.131664472733501	0.819110944903484	15.6750050070174	0.0754426496036376	0.223597055987569	0.33740448536063	0.735812003866852	0.874840506618477	0.49263681659395	0.440133195677249
TMEM63A	-0.0825582865978235	0.0657392077140627	0.209172000108236	96.1714048440603	-0.0683019876561091	0.103723038052078	-0.658503539221592	0.510214623572157	0.728496131187732	0.107309361733101	0.0811356514753452
PYCR2	-0.191067098693618	0.157192528801629	0.224176467380675	11.6892575760165	-0.345996288426267	0.283533757487475	-1.22030015576382	0.222351110785504	0.475083990725827	-0.263792073537274	-0.612396809392803
SDE2	-0.082218848098918	0.194935409911974	0.673189383988663	8.77476705551412	-0.0101555466509989	0.323780564943287	-0.0313655226735975	0.974978036535792	0.989135232172082	0.108470245459471	0.226354491794204
H3-3A-DT	0.180840718844245	0.126563983473335	0.153047871033589	13.6691363380216	0.286199997314741	0.215100219853658	1.33054256062339	0.183339573226512	0.427573403153563	1.00813711093052	0.966492799020729
H3-3A	-0.40159624764848	0.166162896022093	0.0156540559447383	32.6924617282837	-0.558246146891164	0.269951994426944	-2.06794599934782	0.0386451012559388	0.181526571927609	-0.983804281158035	-1.14248390967475
ACBD3	-0.0342614669079642	0.0670529458435197	0.609378087591876	72.6787973440812	-0.0221367373019896	0.113621607310489	-0.194828587853871	0.845527141246764	0.932585976804544	0.272485062763523	0.196431858836787
LIN9	0.00688023330890828	0.244330794113191	0.977534937703501	8.22639379073958	0.116457912375989	0.404675708150722	0.287780832974077	0.773514510063027	0.894977615711794	0.413190169612043	0.542567476988649
PARP1	-0.226199672529999	0.104006183759058	0.0296400443574875	51.6461654609335	-0.316382239589294	0.165910779756152	-1.90694203266538	0.0565280943659732	0.223385785487584	-0.383945896287754	-0.538436688103983
STUM	0.471685854292759	0.326348056439941	0.14836072630312	27.978561237605	0.763274398143908	0.471318957496658	1.6194434490773	0.105351884714589	0.319583787397097	2.00283095304045	2.15797055822077
ITPKB-AS1	-0.188067172628865	0.12359202951256	0.128089984819395	28.4109997611906	-0.246608774824751	0.219915199263247	-1.12138122172061	0.262125625836866	0.515340253395033	-0.253532290512902	-0.364179735090379
PSEN2	-0.27506443278936	0.172238160796715	0.110265590751274	19.7925977601032	-0.379030085139254	0.282862366118893	-1.33998060731748	0.180251649767979	0.42283958140403	-0.551063960859158	-0.694897639487759
COQ8A	0.834492784457217	0.274074064409214	0.00232857477763663	11.8276015793211	1.2704963052104	0.42127100140555	3.01586461202278	0.00256247648327738	0.0367778168048278	3.24363499383306	3.42474073117155
CDC42BPA	-0.152013565674306	0.0417527048002408	0.000271784167896219	838.554853799536	-0.150415067663628	0.0775283801059375	-1.94012911733865	0.0523640001722745	0.214345719728225	-0.130228523481531	-0.123939088226325
ZNF678	0.174820370851054	0.0732496154915924	0.0170031898272177	91.807086900257	0.328820747861885	0.121230854854587	2.71235196894632	0.00668076135857762	0.0651693829478826	0.987547448782824	1.07293673369649
SNAP47	-0.224313258024958	0.13077666742119	0.0863013923427273	22.0687220266468	-0.301307264420231	0.229369308671534	-1.31363374710134	0.188969486343137	0.434812198400635	-0.377494336116607	-0.500787429197585
JMJD4	-0.00795038351153778	0.169382636982181	0.962563106270387	10.2692734013009	0.0101186008242943	0.292044049479893	0.0346475158193249	0.972360812080339	0.987863464531576	0.362469282693166	0.276988513996128
ARF1	-0.307571788689056	0.172993397235414	0.075413797091832	25.9340112691161	-0.430028494556474	0.27695493768458	-1.55270203214874	0.120494336624505	0.34181451964132	-0.662239506865247	-0.822264504005299
C1orf35	-0.335944145333907	0.0972308520400577	0.000550050387883421	28.0034058131805	-0.504769141442418	0.177387743922795	-2.8455694304456	0.00443320937321041	0.0507221062451107	-0.75927330595994	-1.00892683239276
MRPL55	-0.167177964408873	0.31580947126896	0.596553406848006	7.00786298119908	-0.169925734083112	0.512560269022015	-0.331523421445319	0.74024915255547	0.877299662590631	-0.182090948539158	-0.172666341387642
GUK1	-0.365493343684444	0.132118449418373	0.00566778268977772	46.3371726534547	-0.538383959343535	0.220271718489066	-2.44418104619391	0.0145181389579886	0.103430468228652	-0.860331917764598	-1.09287874395861
IBA57	0.147463130574385	0.0987715941372328	0.13544476519552	16.6570541532975	0.291568597421917	0.192068737907085	1.51804297044408	0.129003566428297	0.353945016527876	0.89398535980939	0.979900702724265
ENSG00000231563	0.0580597262611609	0.145776172938205	0.690423841258792	11.3683044461566	0.145018064914784	0.248510604782198	0.583548798820402	0.559523916482244	0.763694637110082	0.588224647680272	0.613895526639167
RNF187	-0.453173546998031	0.410603896318304	0.269733835769559	5.7193600233922	-0.447811351775418	0.564034786478498	-0.793942789541916	0.427228737765548	0.665878875167592	-1.16019926186329	-0.866676610030224
LINC02814	0.262211651587194	0.246552904094347	0.287550415480824	25.1550264884597	0.483572814954099	0.353917751758631	1.36634235652551	0.171831532315602	0.412673944065323	1.28642667421077	1.45942497496481
RAB4A-AS1	-0.0651257975024366	0.0985406094657137	0.50867443687572	17.5625289821276	-0.0506759781683721	0.165878388840374	-0.305500785983266	0.759984771437167	0.888279689406067	0.166928682953961	0.125156035406211
RAB4A	-0.107524984556467	0.0725618147266529	0.13838292795786	133.800889222913	-0.0883703107116664	0.127073389594651	-0.695427351025713	0.486787524875307	0.711418931023968	0.0219229560812266	0.031015669050004
NUP133	-0.134694539745401	0.0633651838187217	0.0335293402822224	66.5271685212057	-0.162340906273174	0.106654178813703	-1.52212419690317	0.12797796412575	0.352156876894607	-0.0709972476472007	-0.153723481265205
ABCB10	-0.152807519060015	0.0575495243954921	0.0079253144609977	67.4750009777487	-0.213419778109746	0.10451965150452	-2.04191054062705	0.0411604060128363	0.188279105470482	-0.132943853557344	-0.281291298051287
TAF5L	-0.174047210737241	0.105538780808298	0.0991209249441786	32.7154092077202	-0.197852942084063	0.173835483909803	-1.13816200026643	0.255052842813943	0.508376360966199	-0.205583853147058	-0.242413632694523
URB2	0.224726999976647	0.114885225917624	0.050453365365903	16.6967490013569	0.341734478533054	0.194757539933933	1.75466623088882	0.0793164154316763	0.271569935821292	1.15822871733881	1.1051883549452
GALNT2	0.0626038243165961	0.059538844438898	0.293038805828154	436.378687616142	0.145452391074896	0.101009971898509	1.43998051223142	0.149872912624145	0.384429886201778	0.603765517383025	0.61498024206115
PGBD5	-0.443854602934627	0.223818731116413	0.0473564216542436	21.1152808257426	-0.412638171317236	0.304836554970158	-1.35363743156601	0.175852078722915	0.417589673621776	-1.12832836170008	-0.778832738794593
COG2	-0.0321551114188046	0.0915581810238704	0.725439307718766	44.7040562652958	0.0240102290197344	0.156398315801572	0.153519741543745	0.877988423339501	0.947954903229119	0.279688823731126	0.311682402423543
AGT	0.0218441699718541	0.071927163739756	0.761357619587113	302.050211837046	0.0458198841033945	0.125609789927491	0.364779561607771	0.715275962852819	0.862391236221637	0.464367011986944	0.366151304806151
ENSG00000244137	-0.223536743015065	0.343159318922694	0.51478311509091	6.97052647428586	0.0250438584799101	0.416647999596836	0.0601079532462497	0.952069655644091	0.980052856202623	-0.374838645494671	0.314263858294813
CAPN9	-0.439629200665301	0.325442751948266	0.176738703790796	6.39157481561779	-0.258899408790838	0.398306703330816	-0.650000129613204	0.515692137888769	0.732279643650161	-1.11387743539783	-0.394875192636645
C1orf198	0.0914273005639418	0.0767484098834721	0.233551583735718	167.905632555778	0.198228922076251	0.127642528598773	1.55300058885042	0.120422993931612	0.34181451964132	0.702342150914212	0.746787907252481
ENSG00000223393	0.269726327160534	0.141754792032353	0.0570709671796101	10.2562625315281	0.443745004928386	0.251237590222503	1.76623651156418	0.0773561779284256	0.267318712781032	1.31212695455663	1.35995631816662
TTC13	-0.248408242684246	0.0850114849366767	0.00347730023510114	74.6645337350336	-0.341935885756475	0.138887429714705	-2.46196424297622	0.0138178441853414	0.0997842640960334	-0.45989947185789	-0.602256086130258
ARV1	-0.323041696237509	0.0970360334128084	0.000871302189094997	24.320156723205	-0.44185586944041	0.178278791092495	-2.478454485431	0.0131952945133326	0.0971589841418463	-0.715146775720635	-0.851802987100261
FAM89A	-0.0811931791534948	0.205180811881401	0.692315093691507	21.8449298820355	-0.0485599886790347	0.341608711285429	-0.142150908553561	0.886960807209525	0.951634315376663	0.111978045521118	0.130440650155744
C1orf131	-0.0334901008843173	0.0918227301492641	0.715316242683688	22.5571944700926	-0.0248128296851801	0.165433086106788	-0.149987105174132	0.880774788753914	0.948423811998146	0.275123143790909	0.189748405374194
GNPAT	-0.0737973460555449	0.0676292070571204	0.275182576602976	56.8324600745909	-0.0843898420190017	0.114819412736749	-0.734978868185694	0.462352363922922	0.694058014727352	0.137271883179633	0.0409567598112338
SPRTN	-0.204924959439058	0.135610103692429	0.13075446208837	13.1621237715486	-0.360907018192141	0.246302238675046	-1.46530141233632	0.142838701372866	0.374256558529837	-0.311186123044233	-0.649635870760598
EGLN1	-0.11675656857876	0.0863012716624711	0.176089141241369	104.674638722059	-0.112504992390983	0.141419591066414	-0.795540360020897	0.426299243324637	0.665281762041629	-0.0096491716964457	-0.0292599114386988
TSNAX	-0.216179263382463	0.0727910423614775	0.00297934717248891	50.3560432011283	-0.27566402907834	0.124974495254748	-2.20576229186944	0.0274006478135045	0.148773759101003	-0.349675977146401	-0.436744285128875
DISC1	-0.0655685245424982	0.254416103973588	0.796621777253206	5.88440500923606	-0.0942949441211878	0.422118115189975	-0.223385210745457	0.82323571364998	0.921803121524134	0.165414551181375	0.016219090305495
SIPA1L2	0.137199276849482	0.187730864748394	0.464883227977091	170.234350790093	0.2491326229179	0.283686719276444	0.878196284807846	0.379837207833949	0.628979707486341	0.858882857301541	0.873918240190875
NTPCR	-0.220715821496165	0.0788618190116981	0.0051298209660683	45.2753448569457	-0.296663401307623	0.129552195802282	-2.28991411122341	0.0220262960525688	0.129974644257608	-0.36519106015824	-0.48918953250511
PCNX2	-0.21598007266435	0.233504586819346	0.354991905107317	114.927378744175	-0.207977265578368	0.313309918528678	-0.663806835592827	0.506813950137993	0.725737329348662	-0.348994742507883	-0.26769880047851
COA6-AS1	-0.0200996618036114	0.199387084629034	0.919703478992874	26.0260390759765	-0.0350736304171511	0.319247157432439	-0.109863563701655	0.912517579525732	0.961937844141152	0.320918605613526	0.164122390139508
COA6	-0.225912696512255	0.412784028646766	0.584179304119547	5.82980351568805	-0.182193516434626	0.542013493085826	-0.336142031072602	0.736763764367075	0.875366670557416	-0.382964434874474	-0.203304727771676
TARBP1	-0.269607334321563	0.107413435414082	0.0120732398412256	92.2048590916806	-0.357350617761999	0.167391865925866	-2.1348147102934	0.0327761482182891	0.16470642719114	-0.532400618825486	-0.640753876656621
LINC01354	0.169510788902482	0.162443990497782	0.2967153992724	18.7147789480566	0.316671118441019	0.272499171003811	1.1620993828146	0.245195098114578	0.498355778270681	0.969388615009386	1.04259343040391
IRF2BP2	-0.0761843604631891	0.0957765955809873	0.426358660620587	71.8827460249623	-0.0808072410258478	0.162099093545384	-0.498505199865436	0.618128005085655	0.80285426023834	0.129108265353776	0.0499041889669629
TOMM20	-0.980833081639883	0.488427748772014	0.0446280290829938	9.95407718589624	-1.08364485106108	0.572905786183374	-1.89148875294171	0.0585591309467362	0.227685841342056	-2.96480118181443	-2.45465004066601
ARID4B	-0.00455222727408171	0.0327138632179413	0.889329366823286	395.20032633586	0.0714238638019703	0.0619331290303379	1.15324164821357	0.248811213283436	0.502219906090806	0.374091017671516	0.430096409185764
GGPS1	-0.0754429824916608	0.0846379026397827	0.372735172332172	47.0349996982936	-0.0566785083133293	0.142436717766957	-0.397920628907371	0.690688693347901	0.847450671534619	0.131643786884222	0.110164912105077
TBCE	-0.135822113531976	0.0809083367458908	0.0932074203777786	41.9883805788591	-0.138142194704077	0.130041343590299	-1.06229442798823	0.288102043171762	0.543087764660322	-0.0748535634844993	-0.0932879882147186
B3GALNT2	0.123948227602088	0.0469323023412329	0.00826616303673234	133.825462655514	0.236810735068801	0.0894806557391131	2.64650200775505	0.00813290223984015	0.0728310126409628	0.813564110376128	0.843144727090944
LYST	0.103551343852081	0.0545886529986742	0.0578359917776413	233.33234318097	0.2238377737506	0.0929286927834522	2.4087046427329	0.0160092481573358	0.109301235931334	0.743806523978554	0.810745179232719
NID1	0.15126772236693	0.142064616266561	0.286974987151707	47.2918932368498	0.28177662459417	0.224606107858059	1.25453678567032	0.209646963818876	0.45978024378633	0.906997109247628	0.955445569892417
GPR137B	-0.133734631346991	0.0576766703154327	0.0204115570003315	96.3353787709454	-0.15075298934872	0.107821550297119	-1.39817122767476	0.162061654701019	0.40097850917248	-0.0677143494429191	-0.124783036615589
ERO1B	-0.29858805095945	0.0823698253358668	0.000288996284117221	60.3200249981458	-0.406931664923098	0.141840198960734	-2.86894454396353	0.00411844000708127	0.048699491630126	-0.631515016373119	-0.76458092515812
EDARADD	-0.62044779702054	0.334542050248308	0.0636507578927946	5.83916038733806	-0.8151444117625	0.536383358625174	-1.51970488766063	0.12858516264449	0.353192212859462	-1.73227919775206	-1.78407894902142
LGALS8	0.277826553494594	0.229691474506455	0.226446214297251	16.0437053090718	0.480256766396523	0.370644570198018	1.29573398617426	0.195067148119157	0.441450875815863	1.33982982550807	1.45114325182496
ENSG00000230325	-0.0399884988064476	0.164752109581157	0.808222939426665	11.4650667985948	-0.0251978953506391	0.276173248690484	-0.0912394501282026	0.927302328993735	0.969146272636677	0.252898545168158	0.188786716431277
HEATR1	-0.0321998358227085	0.0687411826878332	0.639483321574706	38.2108416041482	0.013433506325642	0.122287748873876	0.109851611869125	0.91252705833704	0.961937844141152	0.279535865734815	0.285267382390326
ACTN2	0.0381586614520995	0.237272170039957	0.872233343265553	54.9381781184386	0.139932831460428	0.358948302939052	0.389841184133381	0.696653987809672	0.851500354161472	0.520162767991354	0.601195321910776
MTR	-0.130685448304014	0.0552451399430204	0.0180030414761537	170.390510867989	-0.169419183187451	0.0945052025659009	-1.79269689485413	0.0730214033111412	0.258106470255405	-0.0572861069638489	-0.171401247043796
FMN2	-0.0110114301352194	0.0423739531444732	0.794969315291788	2875.92067422233	0.0561580752304298	0.07272017182207	0.772248934832499	0.439967003659656	0.675633809926532	0.352000466626182	0.391970600028895
RGS7	-0.115346738002366	0.124207073778557	0.353062825479931	352.641289589889	-0.0945832402148109	0.199437507791494	-0.474250010753718	0.635321634361793	0.813067583757897	-0.0048275342618195	0.0154990802126895
ENSG00000287738	-0.137435215562246	0.200976989700991	0.494078998802046	6.40948428343948	-0.173805204851647	0.341675629885731	-0.508684815799633	0.610973167297481	0.798616778222462	-0.0803703917227658	-0.182355193126789
FH	-0.278699679303752	0.165781665787098	0.0927386650201344	15.2853369403879	-0.367836124138126	0.267232925323332	-1.37646258855668	0.168678462173071	0.409537601917369	-0.563496547420532	-0.666941086910183
ENSG00000288723	0.0182497594934913	0.272894906609262	0.946681470509679	16.0926159645534	0.15219738506048	0.3333244122515	0.456604375396435	0.647955433733624	0.821702130697123	0.452074085157243	0.63182564459332
PLD5	-1.92041941309987	0.78318768165583	0.0142042877272686	52.9480621010775	-2.44588447930131	0.9507908812145	-2.57247364023626	0.0100974644918522	0.0833867198355685	-6.17819767404956	-5.85679909106195
ENSG00000272865	-0.824943281490686	0.616344673580588	0.180751505305712	171.603973199739	-1.01732471083354	0.813940071933049	-1.24987667509411	0.211344601168703	0.462428672812936	-2.43165620066483	-2.28901765307446
CEP170	-0.0574334449466939	0.0623947809463217	0.357319493573847	201.619753059612	-0.00282337536925192	0.0988902366773632	-0.0285505977547955	0.977223013284493	0.990172081481726	0.193236620704876	0.244666350476337
SDCCAG8	0.112408264764519	0.0611573857957125	0.0660600207973187	474.974601112577	0.243110705629896	0.0950533798041739	2.55762294965992	0.0105390294706314	0.0851286394564378	0.774097299439077	0.858878698132178
AKT3	-0.012266985996465	0.0485845171325358	0.800664231375458	1323.90669567324	0.0536610755877969	0.0915840271688206	0.585921773115318	0.55792808491252	0.76283837096508	0.347706450562685	0.385734424845827
LINC02774	-0.127557361493022	0.196724362479695	0.516722047114681	18.0800481361431	-0.02135971021888	0.321338722444834	-0.0664710124455883	0.9470028353716	0.978422686237405	-0.0465880126543805	0.198372458638856
ZBTB18	-0.36234838744901	0.127003314073391	0.00433001102380502	52.1874203173708	-0.541655226319678	0.208228794010555	-2.60125036450157	0.00928846388437114	0.0791128817478245	-0.849576129821756	-1.10104862655911
ADSS2	-0.542422388715111	0.225321826763685	0.0160699552108327	18.204718839777	-0.68350088477879	0.318420341381699	-2.14653649893384	0.0318302000277392	0.161903500806283	-1.46543136806483	-1.45530353313004
CATSPERE	0.0344648149158595	0.0896249444709953	0.700574627100646	75.5260103062544	0.108071413099445	0.137636713346499	0.785193212419836	0.432340294499054	0.670202929776437	0.507529768654332	0.521622468519986
DESI2	0.0449539709403212	0.0589871433124933	0.446001648005853	50.4131599567636	0.116844816012943	0.108138767758384	1.08050811411141	0.279915975490016	0.534311461634268	0.543402807721575	0.54353375620544
COX20	-0.265479407524767	0.0934885108566573	0.00451558525045396	76.1787173449881	-0.398690711089196	0.161481583922981	-2.46895467212752	0.0135508382073795	0.0986845169769164	-0.518283059805215	-0.743999411686378
HNRNPU	-0.056406536723086	0.0511829703855694	0.270437011380612	236.247318351414	-0.0300265347467735	0.0882973231716569	-0.340061665158292	0.733810089967413	0.873490290985037	0.196748659112737	0.176727346996045
EFCAB2	0.118595388565857	0.0566527635360332	0.036315834488605	289.542236130369	0.256786465757062	0.0795834786597515	3.22663032681592	0.00125257174297383	0.0236818646569942	0.795257336845487	0.893033463098298
KIF26B	-0.159742202646657	0.27266315770262	0.557970178458385	22.3083147253347	-0.145836357816595	0.395780030331817	-0.368478312799985	0.712516613218536	0.861019561784516	-0.156660554371253	-0.112503909690047
SMYD3	0.0612101385994468	0.0579612559246501	0.290944156014498	1016.86847433582	0.168518379258757	0.0987270427638638	1.70691205308175	0.0878384001842274	0.287653518947349	0.598999095560129	0.672586795393871
TFB2M	-0.0133152396073613	0.177999310810493	0.940369858347154	7.97828616697703	-0.0430505470713459	0.308892117903576	-0.139370817758401	0.889157131330215	0.952116771643143	0.344121410674979	0.144200300914123
CNST	-0.27778149968089	0.088711641047159	0.00174042710937545	54.092962203008	-0.35356014937782	0.153295849790702	-2.30639087659935	0.0210888013158922	0.127198186376836	-0.560356362127754	-0.631287305470132
SCCPDH	-0.124269237503563	0.068979829041568	0.0716193692934633	53.3551117448568	-0.154293586338995	0.117709366377908	-1.31080126490217	0.189924915105491	0.435964073541636	-0.0353425892803023	-0.133625562143833
LINC01341	-0.381375369098767	0.274492441881896	0.164716054817339	5.83348424038709	-0.370170577071764	0.395180278903182	-0.936713183408766	0.348906112989528	0.600576238585539	-0.914648634650712	-0.672771306988003
AHCTF1	0.023074267630613	0.0462019537654712	0.617482192711759	187.659575640771	0.100686165403933	0.0869815350911457	1.15755792650045	0.247044487318598	0.500341424875395	0.468573960693424	0.503178053225237
ZNF670	0.0615111136624891	0.114823815272352	0.592165928782334	17.7799186515354	0.125954698014654	0.194022628080367	0.649175301153439	0.516225074222509	0.732582938612084	0.600028433875777	0.566285389441493
ZNF669	-0.0999366066457129	0.200153496685953	0.617568175665839	6.48217553034187	-0.127027637613398	0.349912681560379	-0.363026675817917	0.716584957305309	0.863288871102869	0.0478752993026117	-0.065529744314213
ZNF124	-0.33872869643262	0.247311723034195	0.170798463047037	15.7178458321928	-0.514911196449992	0.393484662680287	-1.30859279988853	0.190672321164361	0.436960033213093	-0.768796504024294	-1.03425628405293
ENSG00000259865	-0.0136557458799361	0.125602378340561	0.913422965909918	16.592995594162	0.00285917689342631	0.217185476093418	0.0131646781582968	0.989496409944445	0.995645046163853	0.342956875149887	0.258858339450604
ENSG00000290683	0.115862101477547	0.11838972909983	0.327752973918113	12.6474120607216	0.199222558024001	0.199081478119021	1.00070865409637	0.31696768228807	0.57007177495308	0.785909462309892	0.749269480630615
ENSG00000289566	-0.169485924942704	0.154878016793931	0.273815184305816	20.0405438626619	-0.159302494839173	0.26926200522992	-0.591626340683105	0.554100831206082	0.760231642815043	-0.189984201170987	-0.146135147788037
ZNF496	0.177898318888797	0.0718659363885847	0.0133079869964409	46.6896122033627	0.332167532251929	0.120157764989612	2.76442835201408	0.00570226284244992	0.0586153441101425	0.99807406788806	1.08129521857567
ZNF496-DT	-0.199452259498176	0.185204244245809	0.281510929668195	40.1251773148061	-0.275130377369566	0.296486339993541	-0.927969826115968	0.353423221755713	0.604813778968747	-0.292469423785998	-0.435411507388007
SH3BP5L	-0.102768699859047	0.273788257124572	0.707393999336389	9.03632242011501	-0.137568236556503	0.423847634567887	-0.324570023132851	0.745506517969814	0.880415286927308	0.0381895066375893	-0.0918545464572959
ZNF672	-0.194744291401486	0.147621316365475	0.187097162241176	12.8376752491182	-0.266365726149541	0.256341008874332	-1.0391069588094	0.298754994926403	0.553962515178096	-0.276368116582062	-0.413522076771619
ZNF692	-0.253371895489849	0.118726911466901	0.0328368060951565	43.1598730202374	-0.354786393078896	0.195956805644544	-1.81053366282394	0.0702130689476259	0.252656910064084	-0.476875223824624	-0.634349809127113
FAM110C	0.864423448974097	0.32432952890232	0.00769281652521641	6.59057876068243	1.34544899999009	0.543111255744628	2.47729905384749	0.0132380929471576	0.0971781927064949	3.34599822448943	3.611932642259
SH3YL1	-0.33092991488538	0.0936736811414585	0.000411191143015353	106.414368588909	-0.511574357423603	0.158546051288611	-3.22666098124608	0.00125243757131305	0.0236818646569942	-0.742124577849433	-1.02592263739517
ACP1	-0.335890134918151	0.106357635749047	0.00158790392591897	28.7861729531199	-0.460408191766684	0.195623859529183	-2.35353802381146	0.0185957058918611	0.119324613471131	-0.759088589692022	-0.898136807139331
TMEM18	0.126496151753594	0.272938972662644	0.643035059420066	9.00884084317526	0.163121684006193	0.388780972030292	0.419572190362968	0.674798007548762	0.838108624427103	0.822278041450676	0.659108724980882
PXDN	1.39712199532562	0.544571601537041	0.010301437845265	6.40607377319331	1.94021787250211	0.824137319408374	2.35424100669891	0.018560572803837	0.119321683359184	5.16783362476059	5.09734850659987
EIPR1	-0.143865443054298	0.0739841668421427	0.0518299250208238	71.6202155921312	-0.149381740142166	0.128310361779687	-1.16422195425385	0.244334075371429	0.497708186090328	-0.102361846659242	-0.121358386437148
ADI1	-0.155942992099002	0.077178241585437	0.0433257033212323	56.0823866179804	-0.203568214011563	0.139846957855982	-1.45564992712392	0.145489418627185	0.378506754228473	-0.143667208854906	-0.256687337964729
ENSG00000235078	-0.115745453710949	0.156336816135116	0.459081860510888	10.8526849553333	-0.189551255672723	0.266927526710276	-0.710122549026062	0.477628144314377	0.704465685634707	-0.00619114675431919	-0.221680441591052
RNASEH1	-0.0887521713674918	0.185246463164413	0.63186522074516	16.9605772168587	-0.0936243547609767	0.298099538662226	-0.314070780455188	0.753467281305771	0.885348832975577	0.0861262017341322	0.0178938653654416
RNASEH1-DT	-0.00896431197709511	0.197319984957573	0.96376430631668	13.7947182313938	0.0187160986030433	0.310681678705401	0.0602420415681818	0.951962862168662	0.980016218017163	0.359001635213092	0.298460484343619
RPS7	-0.622981608026885	0.226504318900906	0.00595192442967089	28.146904593108	-0.887683643889898	0.347806655715334	-2.55223305621969	0.0107034895203778	0.0857946128468377	-1.74094486170135	-1.96524331583513
NRIR	-0.0122807109005252	0.344984891432424	0.971603044685193	5.57576780904407	0.0713700123362738	0.504513969725706	0.141462906121462	0.88750426193511	0.951634315376663	0.347659511226632	0.429961916906224
RSAD2	-0.00563772164918772	0.350878528696691	0.987180584861261	9.08620773230049	0.0294970189848395	0.516047072569093	0.0571595510424879	0.954418099044127	0.981012892657841	0.370378613924767	0.325385481443215
RNF144A	-0.512595860268465	0.235600961924089	0.0295780662559272	40.082967541373	-0.654967347829283	0.360333631972465	-1.81766920907159	0.0691147065901641	0.250274880691139	-1.36342428401427	-1.38404195504586
LINC00298	-0.0403477622457743	0.0892323253308194	0.651149895314616	91.041004552312	0.0335159797247304	0.140532097172676	0.238493414664896	0.811498422358751	0.914780039749865	0.251669859908415	0.335422704837209
LINC00299	0.144544679192541	0.119123536007855	0.224976346970708	1872.98397500062	0.27570097253759	0.180212970113995	1.52986198697681	0.126050894288379	0.349509955411414	0.884004221175112	0.940271827001431
LINC01814	0.0486369270842375	0.144279704383681	0.736040270108088	39.6338641936936	0.149164225684235	0.229201847920285	0.650798529932067	0.51517654931369	0.731887047962001	0.555998561786587	0.624250427959134
ID2-AS1	0.108181302408529	0.170667777256153	0.526165212501769	12.728268647504	0.168929324430892	0.280956196859545	0.601265700202167	0.54766303104457	0.755692627498492	0.759641037621772	0.67361311756081
ID2	0.0368086642791863	0.126853807246249	0.771689231072854	178.573484914481	0.0745126029064852	0.201116485116486	0.370494755133214	0.711013883766693	0.860341747239981	0.515545761512315	0.437810434378909
KIDINS220	-0.151496143607141	0.0375989802593253	5.59522234803435e-05	360.286451007828	-0.165536664743501	0.0687671638342436	-2.40720505999797	0.0160751408786875	0.109480978215001	-0.128458933822803	-0.161704783834681
ASAP2	0.00756717187555818	0.0545454498805352	0.889662328348971	523.562178727694	0.0715350212517026	0.098218452442952	0.728325680892316	0.466414245451576	0.696810408596757	0.415539507726641	0.430374021291748
ITGB1BP1	-0.385543631193715	0.0845187337365658	5.0756775956887e-06	68.0987680671375	-0.513390202565415	0.135017920684421	-3.8023856386099	0.00014330942429707	0.00638475049786227	-0.928904140873126	-1.03045765142414
IAH1	-0.154062626511758	0.0762824842763927	0.0434214641452929	32.0089663759022	-0.223493718017154	0.14311201387785	-1.56166985538973	0.118365783710656	0.33969696559497	-0.137236336054979	-0.306450634469953
ADAM17	-0.000102065166197017	0.0662706623834972	0.998771157776591	110.343175891137	0.0581120173941904	0.119098159430401	0.487933799078985	0.625596733075633	0.807077836165809	0.389310625310054	0.396850506866985
ENSG00000239300	-0.344817686263714	0.143348492778736	0.0161525453963415	14.1661361106881	-0.518679942596522	0.243848229162212	-2.12706052604338	0.0334150545334304	0.166704454364292	-0.789620922078665	-1.04366860465923
ENSG00000271855	-0.338123978166478	0.24302193449994	0.164125043836432	5.8719535801938	-0.496508711652819	0.401295518166645	-1.23726453243526	0.215988890661561	0.46699200299493	-0.766728360320896	-0.988296678356757
YWHAQ	-0.0229689044899298	0.157567288415161	0.884101351844284	47.4604127807435	0.0158863411260952	0.252245146273429	0.0629797693267595	0.94978261407323	0.979603439498234	0.311105761306542	0.291393257320216
TAF1B	-0.113673607516712	0.0749130349636136	0.129163809918737	62.4771788817238	-0.10899780004837	0.123245985724537	-0.884392294058062	0.376484481340954	0.626064081331025	0.000894592011873402	-0.0205008129287038
CYS1	-0.459051621071904	0.184508508581926	0.0128474595430607	14.1102398667468	-0.630840837525281	0.277583508279192	-2.27261641527631	0.0230493055486019	0.133522997294174	-1.18030234550514	-1.32378678230055
HPCAL1	0.111684935023831	0.0997631577593312	0.262926549357656	81.107022888449	0.20467570501232	0.17162256502666	1.19259204044949	0.233029184630682	0.485181443514637	0.771623503073984	0.762888537412822
ODC1	-0.346228622017854	0.202092312638262	0.086672046101141	14.969639241612	-0.48687485367097	0.335409291145837	-1.4515842778466	0.146617232944997	0.379736777872186	-0.794446339234399	-0.964236432196588
NOL10	0.0277896025078342	0.0504894976915115	0.582042563508303	118.898692446733	0.108405200286492	0.0810427205116541	1.33763032141676	0.181016975130311	0.423943788615553	0.484700462374895	0.522456091135203
PDIA6	-0.0543974251547464	0.0773956505297795	0.482150101916293	54.1405721563785	-0.0536431765200795	0.13608213595752	-0.394197049764304	0.693435563670607	0.849195577106155	0.203619844707977	0.117745554279892
LINC01954	-0.169574223010119	0.415947548674651	0.683507340363249	12.7229572954871	-0.0678375901790323	0.541390965342595	-0.125302405325705	0.900284148018942	0.958057137260918	-0.190286181617706	0.0822954690308541
SLC66A3	-0.0785839259345587	0.11074101812176	0.477940459858417	34.0558317673715	-0.0903812617830317	0.186596688928566	-0.484366910806397	0.628125497319102	0.808520549288942	0.120901722739851	0.0259933843241691
ROCK2	-0.194999874427436	0.0676699831396132	0.00395623609382917	205.992079164081	-0.224503076979802	0.116251353250351	-1.93118678366115	0.0534599578158856	0.217185023429117	-0.277242213587906	-0.30897147556508
E2F6	-0.0556374621801757	0.110778318978374	0.615497697905625	17.5244388732762	-0.0544385956953577	0.194336779958698	-0.280125026806184	0.779381584428553	0.898066816917087	0.199378903248596	0.115759020827378
GREB1	-0.214683610323206	0.0855252110230975	0.0120669889955866	132.861875501141	-0.252934465176287	0.133272535664398	-1.89787388613373	0.0577126971215707	0.225862258510463	-0.344560825793838	-0.379977940469544
NTSR2	0.0717934671795198	0.130459639494677	0.582105594461693	54.8563675087715	0.134525900764579	0.213393567238875	0.630412165208288	0.528424953583982	0.741788991446194	0.635194205893986	0.58769168881195
LPIN1	0.147519762187766	0.0738805453903665	0.045854137683919	703.506584749688	0.287422456643047	0.117953502050329	2.43674373076612	0.0148201782054932	0.104500477879307	0.894179040604541	0.969545851330123
MIR3681HG	-0.097903457711676	0.268443010424895	0.715328985020335	8.69135070766768	-0.0140412804459056	0.428777227397756	-0.0327472625613117	0.973876134009724	0.988308715513518	0.0548286929760529	0.216649998350924
ENSG00000286427	0.333927517288094	0.191198816006667	0.080725210211546	5.47312473402385	0.65636567692961	0.322419989901982	2.03574746444583	0.0417757202577402	0.189706701955637	1.53169579272039	1.89096951316372
TRIB2	-0.0760548459730453	0.0760355380801771	0.317187635012536	67.4528287089212	-0.061590040709953	0.132402290501026	-0.465173528923775	0.641807193618725	0.816962393187041	0.129551206459225	0.097898520104172
ENSG00000225649	-0.486516084580498	0.276983962166855	0.0790069178855684	15.6562215600029	-0.651421948335233	0.423624531738737	-1.53773424230537	0.124113607549655	0.346503346203151	-1.27423113921429	-1.37518743542105
ENSG00000287291	0.396530303925154	0.2415727047338	0.100703361664866	8.52370252892396	0.615755854616945	0.397833014531355	1.54777464947775	0.121676561982418	0.343469277917556	1.74579807182771	1.78954780617942
DDX1	-0.138321936541726	0.146960753794785	0.346593747731785	46.406597744304	-0.177474069616346	0.242865248097493	-0.730751192303576	0.46493114060319	0.695877224818951	-0.0834029880788915	-0.191518063238987
CYRIA	-0.204506583659205	0.0877600017761085	0.0197906308580003	168.547041067032	-0.230550522997591	0.152810984367864	-1.50873004287822	0.131367784747314	0.357315750681863	-0.309755272872834	-0.324074774793955
SMC6	-0.280216449154684	0.0933664775875759	0.00268870803535053	67.6897085474431	-0.372298254121639	0.149436231828303	-2.4913519938685	0.0127257975243439	0.09540189385897	-0.568683918453206	-0.678085111038861
GEN1	-0.0892823683559651	0.140501888558417	0.52513290984291	18.5197710514517	-0.100692573071984	0.227829331844924	-0.441964922850769	0.658514589044844	0.82830901122515	0.0843129216917262	0.00024122062051535
RDH14	-0.0735980157796246	0.134023360160851	0.582907186183595	14.7105939080684	-0.097946832323683	0.235831622285917	-0.415325270522603	0.677903804291137	0.840148524862231	0.137953595107523	0.00709861860381573
LINC01376	0.206619336918771	0.109603393426876	0.0594089736462104	165.656566549866	0.371985900314272	0.181953125615391	2.04440511288918	0.040913542631057	0.187461385077853	1.09630029309031	1.18074029437824
TTC32	-0.0421037528015058	0.160032605528845	0.792477480708491	15.995932837676	-0.0413386334920257	0.262978922641103	-0.157193713765578	0.875092182400828	0.946129618116247	0.245664351203943	0.148475749254859
WDR35	-0.172487364981006	0.0598826717903494	0.00397143212143007	100.172757095664	-0.206854668128018	0.099311728080943	-2.08288257716575	0.037261928098207	0.177414958624563	-0.200249162003003	-0.264895149952928
LAPTM4A	-0.0533907088551547	0.0558208153877761	0.338836882499418	80.6912199203455	-0.0795718646634225	0.103170339135559	-0.771266871177676	0.440548764611995	0.676154005708322	0.207062826494181	0.0529895011478573
PUM2	-0.129179928126592	0.0401804251700493	0.00130446091941909	243.206162349945	-0.131568616179253	0.0693647986411424	-1.89676347018494	0.0578591625841614	0.226178220337517	-0.0521372099491399	-0.0768706902061267
RHOB	-0.106321452442191	0.102595658277189	0.300055061227456	176.192879609789	-0.132650541828973	0.165423988598234	-0.801882139059902	0.422621138798127	0.662562914920615	0.0260390503078175	-0.0795727642358981
HS1BP3	-0.409273621299086	0.155360178532936	0.00842976868498628	15.6666650056594	-0.58789776394866	0.249129687041813	-2.35980613522783	0.0182844875169674	0.118264890123844	-1.01006099087421	-1.21653785636927
LDAH	-0.200430799127215	0.0872389096174453	0.0215906521669086	109.56325133263	-0.275807271439283	0.146300113525668	-1.88521570347855	0.0594007215349292	0.229467171262073	-0.295816041021884	-0.437102028254356
ATAD2B	-0.136522220452248	0.0317929838779725	1.75404193429215e-05	274.091085398686	-0.142005190844683	0.0606671330369962	-2.34072690987533	0.0192462391495486	0.121357977398468	-0.0772479375259942	-0.102935695107834
UBXN2A	-0.0679289718474588	0.058791256155991	0.247915839448473	149.607726948033	-0.0532866479686782	0.0945377180207451	-0.563654899698183	0.572989016442226	0.773045960136653	0.157341793164472	0.118635972711013
MFSD2B	-0.25519400358374	0.215070157559241	0.235400565703003	6.46647160977586	-0.33932358546833	0.37779847303559	-0.898160288319548	0.369100101390888	0.619170480870711	-0.483106855300453	-0.595731951344852
SF3B6	-0.427480981863578	0.136346030898685	0.00171698746441079	11.5439771887578	-0.582435722915711	0.251697862436399	-2.31402729160199	0.0206662251474666	0.126195050099977	-1.07233038178786	-1.20289658700062
FAM228B	0.0398770827223062	0.0569492357384865	0.483788948855013	162.52325304172	0.106113545620753	0.0950982841780012	1.11583028587702	0.264494787319523	0.518000320527307	0.526039789289954	0.516732758335854
TP53I3	-0.189088767720894	0.181210356979236	0.296727611513549	7.65172063862055	-0.291236975979356	0.30683571088213	-0.949162583266697	0.342537928477382	0.594767046960351	-0.257026157947214	-0.475637212197515
FAM228A	-0.102513571245627	0.151473119607967	0.498547253036581	11.0054824160805	-0.159845071567985	0.265203793632217	-0.602725433821121	0.54669135884467	0.754957345554133	0.0390620495471462	-0.147490215475417
ITSN2	-0.138153082017519	0.042497402721367	0.00115056733710282	218.779800679926	-0.143018430015629	0.0705981936688949	-2.02580863026588	0.0427843991979103	0.192571769313289	-0.0828255035863903	-0.105466226896657
ENSG00000242628	-0.524618623662498	0.196719870468377	0.00765701939555612	9.02667672272026	-0.692458878101539	0.325549041871734	-2.12704935059943	0.0334159829694188	0.166704454364292	-1.40454227862933	-1.47767582934331
NCOA1	-0.0249028187179302	0.0278213188486967	0.370734475161177	1665.30795693935	0.0315731220070501	0.0485148966190382	0.650792317563349	0.515180560084982	0.731887047962001	0.304491751514719	0.330570481041753
PTRHD1	-0.355770804159662	0.21797782037892	0.102649528928601	6.89682018794293	-0.54106509578576	0.382787818169521	-1.41348567039859	0.157512971766032	0.394226619256571	-0.82708071629596	-1.09957479479416
CENPO	0.268166884111158	0.104864994149608	0.0105500824466647	15.027218789543	0.470149453585667	0.191205261647568	2.45887299091305	0.0139373915034546	0.100279276870647	1.30679364067485	1.42590056766819
ADCY3	-0.0373556998907222	0.124696638878504	0.76450316497373	93.4216142911225	0.00103294116762866	0.192792974262453	0.0053577739104875	0.995725135368752	0.998639581830642	0.261902748951547	0.254297375276961
DNAJC27	0.238484464390421	0.072785683072317	0.0010509119744989	70.0481155659884	0.407429689421413	0.125554371501784	3.24504582793935	0.00117431723202654	0.0230246472672555	1.20527941019061	1.2692600018904
DNAJC27-AS1	0.0784965052931041	0.0742177103352482	0.290214153669525	108.585488517518	0.190983216368107	0.112685431883886	1.69483502148619	0.090106721818545	0.291975586267397	0.658118676419266	0.728691993520875
EFR3B	0.101999454201179	0.0687544677608675	0.137933116582931	412.900145496877	0.209195189142204	0.116599891594095	1.79412850459973	0.072792660319236	0.257735336761485	0.738499042809903	0.774175801651808
DNMT3A	-0.0600820295484345	0.0595331450961944	0.312869226722212	166.517053191542	-0.0185642444293409	0.102414661699563	-0.181265495791996	0.856159187728118	0.93776667266891	0.184178429686498	0.205354043291169
DTNB	-0.088757029581978	0.0593687354535972	0.134911056946944	160.397899441878	-0.0701369741711193	0.0966121369875533	-0.725964421842312	0.467860581575477	0.697544542547063	0.0861095865824789	0.0765528324909964
ASXL2	0.0408924015455409	0.0361633628390645	0.258152425046486	187.77754641675	0.122178459832988	0.0699990017053106	1.74543146125638	0.0809097932282012	0.274431344010094	0.529512191809915	0.556854357721751
KIF3C	0.214624181647355	0.273409944151221	0.432459196727336	20.0093284250817	0.353669894617492	0.423194185631809	0.835715391716641	0.403315034242385	0.646889394687522	1.12367695781014	1.13499666741531
RAB10	0.0437405628880164	0.0519774481052839	0.400051290678443	292.265921468875	0.130190218530917	0.0951644381021915	1.36805534848126	0.171294751844492	0.412401777923314	0.539252937668797	0.5768634638152
GAREM2	0.0722273478120405	0.0782059391881829	0.355718973657003	72.3675236508631	0.122020691884844	0.130811314751232	0.93279921631317	0.350923645937834	0.602559014806431	0.636678082846969	0.556460337415901
HADHA	-0.109433845311183	0.0421576927772293	0.00943650742865785	148.325709172561	-0.079769149488801	0.0791960460621007	-1.00723651564942	0.313821129202457	0.567748951412015	0.0153946294677077	0.0524967887297156
HADHB	0.053869456114924	0.0445252085448037	0.226331003809796	172.514495753431	0.155697236370979	0.0846199643304705	1.83995866227179	0.0657743064908722	0.243340513546558	0.573893873659206	0.640566409114996
ADGRF3	0.0175650890680931	0.0947883798397565	0.852987099732899	35.5175592041606	0.0919355995863036	0.152167849162599	0.604172301128246	0.545729094360513	0.754082447021193	0.449732504112856	0.481323800442022
SELENOI	0.0190329919296136	0.0509742943262127	0.708862578185063	66.9768397483574	0.0732909792715946	0.0978378237253702	0.749106802266184	0.453792835452426	0.687585814221566	0.454752749457233	0.434759469186572
DRC1	-0.58356352463754	0.3943652112697	0.138938891322256	10.3059612605581	-0.674759918889341	0.542397675132671	-1.2440317313755	0.21348788469383	0.464275229956058	-1.60613454501961	-1.43347325585441
SLC35F6	0.0605818489284721	0.111862906130148	0.588113193337452	20.5286871244936	0.080707702290824	0.196474267972549	0.410780012688991	0.681233850385781	0.842097989308052	0.596850337370256	0.453282493075927
DPYSL5	0.0912507955326904	0.546729370750076	0.867446338974508	30.566151273974	0.150111955254393	0.812805184563986	0.18468380628615	0.853477048389446	0.937007106487384	0.701738501596108	0.626617351656189
MAPRE3	-0.0382906782668819	0.0754392280265495	0.611755033502243	81.2668541606761	-0.0078526649010149	0.127409610244531	-0.0616332228467198	0.950854919220233	0.979761540939646	0.258705111721555	0.232105863870351
TMEM214	0.136359138043734	0.152182111805952	0.370238845125932	10.3651017169528	0.240831662016974	0.276740446256424	0.870243816091208	0.384167175561283	0.632421600816349	0.856009572536757	0.853186861026007
AGBL5	-0.133992744480811	0.0842899365162308	0.11191038366328	24.9004282430356	-0.151478501440993	0.149536558410969	-1.01298640981617	0.311066652332701	0.564183677164711	-0.0685970994479447	-0.12659497940789
OST4	-0.682964830698819	0.205946141001159	0.000912406097824581	18.0770176687662	-1.0474584354651	0.336442194448179	-3.11333849543785	0.00184983722473502	0.0299706970788771	-1.94608820071464	-2.36427564771421
EMILIN1	0.308831083883232	0.116980728565471	0.00829019275685709	15.6717794595067	0.443283348649261	0.203976188503802	2.17321125520001	0.0297644210622295	0.155830160327321	1.44586569029065	1.3588033466636
ABHD1	0.00707804628206271	0.183334095603371	0.969203430529001	17.074807177844	0.0668454320720716	0.248712001331676	0.268766411408223	0.78810944236839	0.903088874849594	0.413866692346325	0.418661925237958
PREB	0.107396319457731	0.184892174106031	0.56133535540654	9.74579747157783	0.162580997201263	0.308519671936635	0.526971250101208	0.598213553580232	0.790496481516735	0.756956386540652	0.65775837731677
SLC5A6	0.172326238694292	0.121095336089112	0.154718021258264	10.4881481610698	0.304946333041273	0.236985324006574	1.28677307052488	0.198173395779386	0.445768690882082	0.97901748697372	1.01331116120038
ATRAID	-0.468579411613759	0.193823013968372	0.0156248146748595	11.3948300512598	-0.691137166456201	0.301079483277889	-2.29553059853733	0.0217027349233451	0.129007462838722	-1.21288750312273	-1.47437489760864
CAD	-0.121591804820129	0.0756941287943731	0.108195460622072	33.3730500908299	-0.139474057870151	0.131294595546368	-1.06229854541799	0.288100174550511	0.543087764660322	-0.0261857374774765	-0.0966142730413972
UCN	-0.0186797633949923	0.275894538940985	0.946019535213128	8.12904467384538	0.133108914761838	0.434088399041863	0.306640110760024	0.759117319502577	0.887722241770049	0.325774675154786	0.584152812476457
MPV17	0.0703584926235141	0.0927255201290795	0.447982736156952	29.9302682830123	0.164870713166568	0.162550268316598	1.01427524466124	0.310451433032077	0.563950577306785	0.630286575748335	0.663476868275002
GTF3C2	-0.214148947853083	0.08366418685618	0.0104785151753692	35.1303970697775	-0.265123649944741	0.165558716613781	-1.60138744348464	0.109291132102336	0.32580433850837	-0.34273227375078	-0.410420031952868
GTF3C2-AS2	-0.145558934163595	0.160325918835644	0.36393424636583	6.43224629115785	-0.124577929333558	0.296051992854851	-0.420797469161562	0.673902979875147	0.837779769173138	-0.108153606509337	-0.0594116777676033
EIF2B4	-0.0825775755487747	0.079536965239934	0.299163503194984	27.7144441876095	-0.0679597749838391	0.143532915594565	-0.47347867701513	0.635871710149416	0.813471346639702	0.107243393290127	0.0819903164651611
SNX17	-0.786311389403136	0.191426675646082	3.99726833658587e-05	10.1938210301535	-1.13531309008599	0.321840544025921	-3.52756391685243	0.000419402489701612	0.0126327788755667	-2.29953466763907	-2.58368978278635
ZNF513	-0.0599899179640012	0.175693119821712	0.732766972330554	8.01642672107471	-0.0945003059177912	0.31355847061634	-0.301380172355218	0.76312461203603	0.890064160669767	0.184493452407031	0.0157062059151
PPM1G	-0.0267652926712325	0.0960646717384675	0.780538429259496	40.619841647333	0.0119873433044772	0.161084755989882	0.0744163731124885	0.940679081065692	0.97522802880242	0.298122068316879	0.28165563740275
NRBP1	0.0691353609402168	0.0863336459774891	0.423251615677348	42.4852193248368	0.134795956102365	0.148774377209009	0.906042818871918	0.364913189065213	0.61522110905115	0.626103450761254	0.588366143211862
IFT172	-0.168903933492389	0.0589952895839809	0.00419641147574765	147.974641239985	-0.199489603791289	0.0964311122227766	-2.06872656752548	0.0385717526625803	0.181360312033414	-0.187993783449555	-0.246501141938583
FNDC4	-0.299239405671157	0.220783273622348	0.175304923996454	21.4294558292291	-0.38801829926968	0.359335910645055	-1.07982054611	0.280222099994441	0.53457754460478	-0.633742657278184	-0.717345411182733
GCKR	0.282676648460633	0.242292897833489	0.243342339683216	10.6760042310727	0.488298776806379	0.414900241366339	1.17690646599367	0.239232840992991	0.492418247858162	1.3564172083052	1.47122791058247
ZNF512	0.0732771886840521	0.0595984138271515	0.218878495051159	62.5005457140264	0.181782036250365	0.114038778411007	1.59403703532499	0.110927740068095	0.3287703303827	0.640268551186674	0.705712346217165
CCDC121	-0.291768759475864	0.180955826765544	0.106880231510368	5.58654754034473	-0.375058242399474	0.298173966751223	-1.25785039682018	0.208445865602012	0.458168140234126	-0.608192957931896	-0.684978091762577
GPN1	0.0955018601936275	0.110472494323995	0.387321288575973	15.4268949663589	0.137573909958495	0.226046281076144	0.608609481666956	0.542783318203937	0.751547900127179	0.716277193584628	0.595303992381531
SUPT7L	-0.0547082719872678	0.0856659345177253	0.5230679425698	46.3440276990442	-0.0409523927411517	0.140268194212924	-0.291957795357277	0.770318893164707	0.893533561901149	0.202556744822631	0.149440372935281
SLC4A1AP	-0.280076544476864	0.0659777117236375	2.18576308480276e-05	43.9113671888677	-0.399816188767293	0.112518441214467	-3.55333920779456	0.000380373648725843	0.0119258836015091	-0.568205442781623	-0.74681025548684
MRPL33	-0.0821934497954284	0.102640319859519	0.423252619605022	58.0711820380941	-0.0708915291082818	0.167819515641268	-0.422427206021854	0.672713223402749	0.83718126644805	0.108557107961202	0.0746683561406387
RBKS	0.0821655159271757	0.0712486503512574	0.248819247721471	40.3007871297337	0.170609125592048	0.124789515999394	1.36717515270174	0.171570411589732	0.412560297889775	0.670666736673803	0.677808366184329
BABAM2	0.0437073338423566	0.0330733897144334	0.186326145651444	408.692268889987	0.143803994017546	0.0572237551469908	2.51301218607826	0.0119705199918903	0.0922520924794953	0.539139293935179	0.610863424162831
FOSL2	0.492812210972823	0.450585280132288	0.274079670871664	31.9061580731066	0.797673154347637	0.70379200868931	1.13339331009621	0.257049122219574	0.5101585443694	2.07508334558424	2.24388033013403
ENSG00000270640	0.46418769752152	0.429812503797854	0.280152340404457	5.88361635655484	0.805710969628563	0.711440633629651	1.13250625778564	0.257421654988964	0.510331565768897	1.97718716719536	2.26395451169384
PPP1CB-DT	0.467002273212982	0.0808544500519549	7.65706367208414e-09	37.7277319347308	0.755309466228948	0.138736592697076	5.44419789722042	5.20393404147956e-08	3.94496426384921e-05	1.98681304972605	2.13807840049082
PPP1CB	0.112498280054413	0.0560693605787878	0.0448122289133988	174.512405709823	0.197636412717025	0.0971757780469424	2.03380324489456	0.0419714372476061	0.190407008001335	0.774405152807213	0.745308134448892
SPDYA	-0.431202741835551	0.161430357047699	0.00755945881012888	17.4475747460244	-0.660612332580779	0.273502343577541	-2.41538088463761	0.0157187628588832	0.107745543819556	-1.08505884540897	-1.39814012038599
TRMT61B	-0.239195684430028	0.0747483422412151	0.00137421277266048	41.7084003862493	-0.360011096348322	0.137233245934592	-2.62335189914483	0.00870692903204306	0.0758975118410644	-0.428392412434608	-0.647398335170685
WDR43	0.0523379637163381	0.0636072025485696	0.410604233690967	57.8223177284361	0.168093490786706	0.117049635046499	1.43608726947273	0.150977510119073	0.385851865203879	0.568656151337454	0.671525650290069
TOGARAM2	-0.270253926380088	0.173880426532327	0.12012442009807	128.87420304429	-0.302230301652353	0.268271947873006	-1.12658182880687	0.259919325458827	0.513133347512004	-0.534611971399704	-0.503092684585582
CLIP4	-0.131421980884347	0.0641793517122663	0.0405864671758566	440.720314829785	-0.112150184490858	0.112931677943796	-0.993079944731477	0.320670996636371	0.573864698058775	-0.0598050571984525	-0.0283737902780309
ALK	0.0364584748726917	0.114516320914565	0.750204862857028	171.603387652483	0.121155715706724	0.175972883263635	0.688490825743955	0.491143745628471	0.715248175144725	0.514348109553395	0.554300087616967
ENSG00000288553	-0.266031577567674	0.156827486981972	0.0898229114351831	9.05508808695361	-0.247696536797552	0.264972362858893	-0.934801403908904	0.349890655950738	0.601485439256508	-0.520171487956612	-0.366896385146731
ENSG00000233862	0.0599334560321668	0.111173813319172	0.589820007476977	39.984769971169	0.183021371782903	0.178869905450288	1.02320941760529	0.306208841108231	0.560966924426646	0.594632825909292	0.708807546296312
YPEL5	-0.135565152753044	0.193521786900001	0.48360497245533	22.4253526214276	-0.210934430973748	0.293359564958493	-0.719030351042391	0.47212221922333	0.700600440072026	-0.0739747545469746	-0.275084224623565
LCLAT1	-0.234325637450328	0.0692247812301728	0.000711791798137459	87.2158998077772	-0.303906760621087	0.11127422732036	-2.73115139003513	0.00631134725074771	0.0626763229143517	-0.411736793512107	-0.507279586192516
MEMO1	-0.281296111018467	0.119344887499226	0.0184231590694729	22.6245032092021	-0.421448083872522	0.193106887007895	-2.1824601411305	0.0290755898904286	0.153567313603937	-0.572376374941465	-0.800835208119873
DPY30	-0.358640290537062	0.107137578231233	0.00081551546691629	28.6617837006922	-0.52453796592517	0.183685522100861	-2.85563042707932	0.0042951477359246	0.0498252465375312	-0.836894394029361	-1.05829882689884
SPAST	-0.282435611107556	0.0692837200614843	4.57171627583021e-05	87.7383079314254	-0.368556211753029	0.115681746709704	-3.18594957489618	0.00144279742037663	0.0258859322899491	-0.576273478876015	-0.668739482247137
SLC30A6	-0.265782441446844	0.0704886307405242	0.000162873949611905	59.8189869639035	-0.365476780295134	0.117225578172061	-3.11772213875282	0.00182254541889389	0.0297574319640041	-0.519319439443388	-0.661048702597913
ENSG00000289727	-0.176728461271117	0.164987555546271	0.284096427539978	10.2273925515132	-0.147199038374498	0.292821976231694	-0.502691226487822	0.615181379051557	0.801150203544861	-0.214753762044065	-0.115907159947898
YIPF4	-0.120213989768504	0.0461359698307732	0.00917012722709453	96.1860900913215	-0.170402974502127	0.0913312599035456	-1.86576835447238	0.0620737815914279	0.234527458090698	-0.0214735935205048	-0.17385823377185
BIRC6	-0.0627404890217515	0.0323127780344641	0.0521780475817731	633.881638762224	-0.0307997672342445	0.0603234258133278	-0.510577223010428	0.609647128269645	0.797643001558121	0.175086466489214	0.174796224072846
ENSG00000276334	-0.183313405837835	0.127568519238884	0.150723687497817	10.3957330987662	-0.251359301188855	0.232691354719794	-1.08022621421213	0.280041457711123	0.534367964925196	-0.237274351226511	-0.376044019775296
ENSG00000276517	-0.0891346182540127	0.166309320801257	0.591988378713352	10.5060070166635	-0.225151325203151	0.293537939212887	-0.767026319687627	0.443065867085567	0.678726610413549	0.0848182288076818	-0.310590454364235
BIRC6-AS2	-0.24624298177082	0.0994667667981624	0.0133001070147149	28.8434858109108	-0.371865681987809	0.191687613966886	-1.93995675720627	0.0523849454126802	0.214345719728225	-0.452494253634712	-0.677004776240322
TTC27	-0.285481060779081	0.0767729534048056	0.000200400680385128	64.7128410110979	-0.389207715294533	0.129440092021225	-3.0068559842395	0.00263964785432689	0.0374557866669642	-0.586688953180064	-0.720315938919257
LINC00486	-0.0133749010970997	0.0731301347545734	0.854882926499163	232.442399647729	0.026421857040394	0.122533001500096	0.215630538034061	0.82927574982508	0.924333648156524	0.343917367666447	0.317705364764607
LTBP1	0.223546685004935	0.0980966280346815	0.0226764780295136	290.56188723326	0.391456733071446	0.157056847175557	2.49245251073885	0.0126864294290836	0.0952624193463756	1.1541920260175	1.22936806426687
FAM98A	-0.561698818280001	0.21154549384077	0.00792578197899405	22.0561911253368	-0.708488212159335	0.311552018676109	-2.27406073364552	0.0229623351647666	0.13324349966604	-1.53135698774726	-1.51770856845373
ENSG00000286415	-0.503597302824813	0.277641685974684	0.0697025247214844	8.60986972514657	-0.581361123885295	0.433853951659613	-1.3399926903084	0.180247721395188	0.42283958140403	-1.33264910992284	-1.20021281096365
ENSG00000226994	0.322191646909263	0.101972493689556	0.00157989298820271	278.466202363969	0.550507732383897	0.154601188925423	3.56082470135112	0.000369691841114268	0.0116975597726363	1.49155897564892	1.62659274857179
CRIM1-DT	-0.25595749489208	0.277988484309522	0.357181720238508	6.03403360501229	-0.368932245420588	0.473966942209127	-0.778392357283445	0.43633774298263	0.672885094065453	-0.485718004707297	-0.669678614069824
CRIM1	0.0840524430445117	0.0549133287292207	0.125858815389234	446.356392303974	0.180339211384183	0.0887506766736665	2.03197562140608	0.0421561239929252	0.190993051559783	0.677120049985129	0.702108938162806
FEZ2	-0.0483907299396183	0.0470451982709487	0.303667288275702	117.310086505391	-0.0257096504162839	0.0868196686342427	-0.296127027673816	0.767133074040127	0.892306210284498	0.224162814191393	0.187508624842599
STRN	-0.34083115841051	0.066878567016884	3.46413059720784e-07	106.626585015575	-0.447597950393589	0.103515317107995	-4.32397796672565	1.53240607934105e-05	0.00185017870842546	-0.775986949136785	-0.866143647037889
HEATR5B	-0.0524201299527581	0.0572047422380489	0.359478177900202	104.967327100913	-0.0555164608193844	0.0946892917298788	-0.586301363175858	0.557673015136135	0.762775651429371	0.21038221794973	0.113067087828116
GPATCH11	-0.306278934094495	0.231941647514216	0.186668152497529	12.7683712104121	-0.336375597030877	0.354806366855761	-0.948054004813346	0.34310196194831	0.59523585662568	-0.65781792868767	-0.588369446352969
EIF2AK2	-0.131988837755141	0.0717920664505846	0.0659905590820164	102.581654220995	-0.142079796951073	0.119075551357505	-1.19319033446675	0.232794839191671	0.485181443514637	-0.0617437144768928	-0.103122021425719
CEBPZOS	-0.184726757848641	0.0727072723102933	0.0110633449619282	63.2421625987194	-0.22575443560655	0.119004314373814	-1.8970273203492	0.0578243324140998	0.226106281632861	-0.242108032008949	-0.312096702929957
CEBPZ	-0.214557742854405	0.108133905252407	0.0472351479055015	45.5708581542818	-0.256039295754648	0.176876091765664	-1.44756305501065	0.147739289853677	0.381087628475638	-0.344130357545004	-0.387732153593896
NDUFAF7	-0.184620695943328	0.132814984514955	0.164510890307845	28.6094009961657	-0.227484813517087	0.222674432336643	-1.02160275488284	0.306968953277173	0.561176362461247	-0.241745299024145	-0.316418265335807
PRKD3	-0.0152123528746607	0.0581405789535866	0.79359301083456	59.1636328742407	0.0413637689703443	0.113152062676896	0.365559124524824	0.714694080839618	0.862011349735263	0.337633260608939	0.355022302570365
RMDN2	-0.326493628669693	0.116060314924191	0.00490606616816147	50.7888390119746	-0.451124234651128	0.193856858187607	-2.32709969030112	0.0199599600009226	0.123738659219658	-0.726952425928185	-0.874950426982847
ATL2	-0.119085579206003	0.0440436913225237	0.00685503809178936	208.777819635816	-0.114165001605731	0.0793496195996859	-1.43875928053198	0.150218737007205	0.384785783159288	-0.0176144158995335	-0.0334057303214594
HNRNPLL	-0.373424274967453	0.076002333475474	8.95439989724605e-07	65.4669191648322	-0.487419362422857	0.133251160455197	-3.65789956918793	0.000254290644139804	0.00909105565179288	-0.887455797616467	-0.965596325048596
GALM	-0.0637719711099091	0.083058284656027	0.442607301156484	41.2603019612803	-0.0951371524483253	0.138130737730739	-0.688747153684058	0.490982396868985	0.715248175144725	0.171558785409883	0.014115702471955
SRSF7	0.173686682726779	0.0703790611655101	0.0135918004263363	64.3061079656863	0.270374243348174	0.129532423871618	2.08730937989817	0.0368601774441809	0.176222119604622	0.98367022183746	0.926968494549638
DHX57	0.0512229085286554	0.0617411857709576	0.406742801420454	71.5180745616684	0.108311062138858	0.110149055664636	0.983313578907348	0.325453129046528	0.578303236276325	0.564842649258108	0.522220984181229
MORN2	-0.247741583787115	0.229097711019177	0.279528306487503	8.45926445681207	-0.380807376237789	0.373894073698167	-1.01849000298732	0.308445149330651	0.562384293997494	-0.457619490455618	-0.699336366050844
ARHGEF33	-0.486530993239325	0.218001547107012	0.0256296583337083	12.7002911495133	-0.258023117731412	0.283859377907918	-0.908982185591601	0.36335952932641	0.613880024751284	-1.2742821270058	-0.392686684290614
SOS1	-0.156962821255523	0.0415259356848602	0.000156907489308935	344.402937502608	-0.171132753783562	0.0741941217673128	-2.30655407338425	0.0210796923630822	0.127198186376836	-0.147155036768655	-0.175680833729935
MAP4K3	0.0581281976190604	0.049785173766082	0.242976023391195	443.598847964101	0.156415108904846	0.0891780094520237	1.75396501745192	0.0794365015755569	0.271759568753087	0.588458820543292	0.642359272359295
MAP4K3-DT	0.126057215240063	0.0997601131837003	0.206372423307847	117.093328478852	0.253578019568946	0.158845978979064	1.59637669898063	0.110404715213384	0.32792630561006	0.820776873324163	0.885020473367374
THUMPD2	-0.178606549046631	0.075897029610458	0.0186088879919169	57.6717249999624	-0.228170707751278	0.121740582214515	-1.87423703419806	0.0608977617864294	0.232638577082546	-0.221176844700628	-0.318131263819442
PKDCC	-0.0156478388803427	0.31191883761642	0.95998980282331	8.44925132381074	0.0682296917629575	0.489168503912041	0.13948095843723	0.88907010181601	0.952116771643143	0.336143893260543	0.422119068676762
EML4	0.047654648118553	0.0698156615253821	0.494873417359889	106.268363514472	0.123669073238169	0.112760593753672	1.0967401742166	0.272754989202482	0.526461880715604	0.552639155974646	0.56057711609393
COX7A2L	-0.220114019468884	0.179428481962229	0.219916297937327	21.6274636726867	-0.298064238739961	0.289142420096798	-1.03085613878509	0.302608287660511	0.55736100877588	-0.363132890026626	-0.492688078312606
HAAO	0.259319089071212	0.1851641349128	0.161368947331382	6.46380638412107	0.44334047639862	0.310482472432181	1.42790822594811	0.153318275627715	0.38877537688649	1.2765340758074	1.35894602135475
LINC01819	0.147427482270006	0.174417038567791	0.397966533121155	15.8480508266654	0.259469139684987	0.274736155975114	0.944430261696211	0.344949823411516	0.597369070135393	0.893863442182017	0.899733353754249
LINC02580	0.0315030747850402	0.119885749858235	0.792723382856554	41.6303410205161	0.122904969211558	0.202361588437872	0.607353253946667	0.543616503924075	0.75229615523939	0.497400581980769	0.558668791204058
ZFP36L2	0.182513217307546	0.127168919219547	0.151229252413018	196.625467006964	0.288729812975333	0.192176165189092	1.50242259590953	0.132988004377572	0.35985291250342	1.01385707568021	0.972810931138557
THADA	0.0672642917963393	0.0285068220505857	0.0182953508210096	252.789748988934	0.179965236227849	0.0590498889861079	3.04768119496698	0.002306144462596	0.0344485064246538	0.619704371908838	0.701174947404779
PLEKHH2	0.0122047997733559	0.0900981762304608	0.892247303388621	55.4675812572037	0.111331287915501	0.150158007124667	0.741427580502383	0.458434226754577	0.691182386183148	0.431400250609009	0.529763899572158
DYNC2LI1	-0.16014574159397	0.062397909281079	0.0102723469442213	138.723834963111	-0.178362747089697	0.10445943756383	-1.7074833184001	0.0877322557810003	0.287570851592844	-0.158040662397902	-0.193737506249888
LRPPRC	-0.15826894938028	0.0557507465221787	0.00452740361976803	148.993102024826	-0.172641166871763	0.0956446747134203	-1.80502644176528	0.0710705444283175	0.254610872855638	-0.15162201057827	-0.179448046230026
PPM1B	-0.0720090932317546	0.0527776459334377	0.172446040206231	280.837992303799	-0.0453481290382073	0.0945342302809309	-0.479700621705435	0.631440285769503	0.810677572175535	0.143387729226763	0.138462164873505
ENSG00000289272	0.00672356542862772	0.150486117609161	0.964363192785884	8.37794397120995	0.0148001862390451	0.284717664666179	0.0519819739895582	0.958543056665357	0.982162333949376	0.412654363587537	0.288680620908123
PREPL	-0.169349209695394	0.101768742533331	0.096100604544471	93.7889273176007	-0.199826577382236	0.173559285650842	-1.15134477900674	0.249590421963214	0.503128671338851	-0.1895166333899	-0.247342722493635
CAMKMT	0.0172652879314394	0.0358517791787658	0.630108535864722	440.20647111538	0.088341951962795	0.068085630861564	1.29751242435305	0.194454933014231	0.440717552775872	0.448707180639499	0.472348782687201
LINC01833	-0.606523605048165	0.191475131797907	0.00153683575919546	44.3466848708095	-0.829167235633607	0.296608101747832	-2.79549759682068	0.00518198870606291	0.0556378753539763	-1.68465829465557	-1.81910049437067
SIX3	-0.760860176196254	0.278431995967199	0.00628250130729257	10.2107535144372	-1.04218706539037	0.436504219910687	-2.38757615127664	0.0169598887343795	0.11298930713456	-2.2124912140428	-2.35111057284614
SRBD1	0.0972610100249074	0.0812568380320278	0.231322984605396	89.6242289908992	0.267267837397883	0.138377101976587	1.9314455468442	0.053427977170691	0.217167547728709	0.722293507049264	0.919210346985263
PRKCE	0.166699529588873	0.0926579263323687	0.0720051606043464	288.963258740605	0.334031271691081	0.145603194300709	2.29412049162341	0.0217835786237247	0.129291216794303	0.959774074530624	1.08594984705046
EPAS1	0.167228168557643	0.0806291216605189	0.0380754290373357	118.075717552719	0.303916665477438	0.128445865975886	2.36610702235052	0.0179762471014031	0.117541598624091	0.961582026127008	1.01073960003603
ATP6V1E2	-0.294088693800266	0.117865793528669	0.0125916361372321	20.2400910050829	-0.351640596235283	0.200666990201553	-1.75235894993038	0.0797121053781663	0.272112454966538	-0.616127161070703	-0.626493284091161
RHOQ	-0.00363777441408394	0.0516191480052738	0.943816909413469	237.053566840265	0.060245513534929	0.099078106442504	0.608060808771008	0.543147144032803	0.751797796708316	0.377218457390722	0.40217884390752
RHOQ-AS1	-0.204545348774557	0.0895632818466949	0.0223828112779565	32.797238224603	-0.253116802883767	0.179611228059905	-1.40924821692854	0.158761784836763	0.395846600054503	-0.309887850031017	-0.380433322948145
PIGF	-0.128181477683753	0.0815172298902038	0.115847052033344	57.0531208475421	-0.132223988207639	0.138510495590408	-0.954613494407245	0.339773190439508	0.592054461730521	-0.0487224974918974	-0.0785074604760601
CRIPT	0.0126479555079658	0.0937559568822202	0.892688604206928	51.5965466615545	0.112970655142839	0.158335690082086	0.713488254507065	0.475543678656449	0.703135861128288	0.432915848522079	0.533858165764474
LINC01118	-0.00882343223962999	0.107660337612213	0.934681542990067	18.1507425528702	0.0118098238112372	0.188275699464424	0.06272622459952	0.949984514298558	0.979664857631329	0.359483445600323	0.281212288257099
SOCS5	-0.626213431215155	0.213527846674077	0.00336026817214738	13.435097375209	-0.941584842192404	0.339220399603018	-2.77573177584343	0.00550776261244291	0.0576493114811135	-1.75199773566193	-2.09985980093692
MCFD2	-0.0508144654238194	0.0591940544789419	0.390650282079079	53.2249416194506	-0.0737489132933086	0.109777919676771	-0.671800973369272	0.501710408998891	0.722488184710267	0.215873609844481	0.0675321323146856
TTC7A	-0.110224567158395	0.0602214883211137	0.0672021703003354	143.794673881882	-0.0879916650318816	0.103483439396041	-0.850297067293336	0.395159946662736	0.641162502165024	0.012690351292208	0.0319613242880481
STPG4	-0.483719716655733	0.122013824222902	7.35602808144048e-05	42.1673390190415	-0.633465531158779	0.192231767684121	-3.29532178156788	0.000983090384434864	0.0206269147124413	-1.26466752746349	-1.33034186906184
CALM2	-0.137757523772479	0.0803577610169448	0.0864731541690041	589.27634116973	-0.155054264771093	0.129454352914187	-1.19775242222929	0.231013414428822	0.484015738057483	-0.0814726896569761	-0.135525331723112
EPCAM-DT	-0.048669331233314	0.106407860761142	0.647394534143003	38.6306873418924	-0.0200236865473885	0.179262463215815	-0.111700387176326	0.911060972330228	0.961484718073181	0.22320999443453	0.201709134192145
MSH2	-0.701588068318826	0.285150293701316	0.0138776429210814	27.0733197554283	-0.834661267866936	0.378602616345552	-2.20458399343215	0.0274832999976834	0.148929189436266	-2.00977989613256	-1.83282166071907
MSH6	-0.269438797936644	0.1792842070985	0.132875531751963	18.7746052397254	-0.36223042413278	0.297933121832758	-1.21581119247331	0.224056854177809	0.476363617896907	-0.531824222373157	-0.652941033942533
FBXO11	0.0165538335088863	0.0336025053685163	0.622269182214339	389.205724227457	0.106304402790475	0.0742871214330522	1.43099370038556	0.152432020604159	0.387781646415778	0.446273998004472	0.517209417893593
ENSG00000233230	-0.0527233026445894	0.164352718917482	0.748366799264796	5.90340712558862	-0.017128610653943	0.282123081145058	-0.0607132553083668	0.951587574947067	0.979983061509722	0.209345363717338	0.208939491830789
ENSG00000230773	0.076947784711044	0.156244992066037	0.622378921662133	19.0825987898167	0.194710466546413	0.257042295931812	0.757503607881193	0.448748205204716	0.68349773016099	0.652822033503962	0.73800067929967
FOXN2	-0.0188508539599744	0.0708557363769994	0.790204122305977	145.727058047143	0.0295177147257676	0.121114426138384	0.243717579044144	0.807449557728379	0.913082467722619	0.325189543376087	0.325437168381318
PPP1R21	-0.18171786822218	0.0673198446491616	0.00694811288321565	103.290022823408	-0.218521871507186	0.111069284167179	-1.96743747063565	0.0491327980588649	0.207125216686743	-0.231817593496323	-0.294033609937747
NRXN1	-0.04061798485536	0.0293257531095119	0.166033524668641	8086.60673909131	0.027689019884393	0.0525999113591534	0.526408109232954	0.598604682582779	0.790709678605505	0.250745695351427	0.320870062646709
ENSG00000231918	0.0351587549320881	0.137011752383298	0.797478901413589	68.6149126558321	0.156773951362671	0.234888404995439	0.667440146165217	0.504491029565842	0.724219287749713	0.509903051810235	0.643255469696255
ASB3	-0.0859775880663859	0.0562352479546044	0.126291363765435	1165.78522654079	-0.0459064203725534	0.0999375820161729	-0.459350921309307	0.64598218610805	0.820381879460343	0.095615309811443	0.137067850471241
CHAC2	-0.757138768387916	0.228499452663592	0.000921276983384372	11.1767504791469	-0.863802854826088	0.309929250615781	-2.78709690392193	0.00531825730312733	0.0565270510968721	-2.19976395482554	-1.90560182387449
ERLEC1	-0.564503223990488	0.0982364257336593	9.11776187244712e-09	65.9515410326458	-0.856527868256952	0.172957023729586	-4.95225836908545	7.33571161565955e-07	0.000240401749233186	-1.54094808882136	-1.88743278214738
PSME4	-0.139909451355076	0.0627545012895985	0.025782465613844	244.204029231278	-0.126323410290307	0.114733711764558	-1.10101388988036	0.270890611982116	0.524507227844488	-0.0888323077292359	-0.0637709595388729
ACYP2	-0.0519544698636061	0.0349396912326246	0.137021243876881	593.899680976206	-0.0129243763718597	0.0684670606975467	-0.188767799291884	0.850274810513512	0.935132440424129	0.211974781024514	0.219439429854842
ENSG00000289065	0.0399424478751025	0.171063427161682	0.815377083690518	6.56070648752258	0.169149765195761	0.326433702171628	0.518174943550491	0.60433621519453	0.79355883094233	0.526263338894368	0.674163661182739
C2orf73	-0.118946567321191	0.100629457788397	0.23719565324453	34.7836797064082	-0.102762501086217	0.170403266474949	-0.603054760698054	0.546472260385458	0.754881994374292	-0.0171389935907168	-0.00492835709695863
SPTBN1	-0.0600501911950387	0.0339931325607767	0.0773054804020365	909.033498157144	-0.0154742524377331	0.0642615370631001	-0.240801156413961	0.809709233302445	0.914260696240759	0.184287317235939	0.213071197528973
SPTBN1-AS1	-0.823383289833214	0.168330285371819	1.00083387887313e-06	21.774356561888	-1.11436035241013	0.287724838213038	-3.87300713880334	0.000107500677600628	0.00534165821839365	-2.4263210105368	-2.53136100368659
ENSG00000289627	-0.0534967296051771	0.121730141479589	0.660321108300649	12.0655492225956	-0.0616206426366919	0.218919017133158	-0.28147688329521	0.778344656098743	0.89754824451601	0.206700234260962	0.0978220927900368
EML6	0.112309742287154	0.104370654838746	0.28189761499412	277.639181038589	0.248337185172919	0.168980763143529	1.4696180828701	0.141665219976811	0.372968647238107	0.773760351388036	0.871931660361135
ENSG00000285519	-0.863359237544126	0.3212198317747	0.00719348057540052	17.0019605670181	-0.890640612346956	0.380724489550489	-2.33933103015914	0.0193183079580938	0.121525224284828	-2.56303922987106	-1.97262824813314
CLHC1	0.099560327437666	0.0762026815952297	0.191375782729972	89.8529606833894	0.213717594508103	0.125559192497674	1.70212622633793	0.0887317085039278	0.289271254345822	0.730157200103646	0.785470361582482
RPS27A	-0.658476899657316	0.215007930184455	0.00219444928969188	27.1724489751537	-0.924015548713532	0.335132969609457	-2.75716098535552	0.00583056382155775	0.0594018360029022	-1.86233918364604	-2.05598106338875
MTIF2	-0.00656530472244652	0.0758996062248702	0.931069073539495	33.1077816557708	0.0291401589693609	0.131446908326028	0.22168767101836	0.824557028425512	0.922517678431744	0.367206268719154	0.324494235191369
ENSG00000240401	-0.19294317875085	0.106231240360988	0.0693310376737441	24.3362070202366	-0.286091650095279	0.188634926710963	-1.51664198716309	0.129357098521252	0.354463687845216	-0.270208289773298	-0.462786928585443
CCDC88A	-0.0432668600099485	0.070967267636605	0.542078135025958	524.566049394648	-0.00523211947404001	0.114947416409627	-0.0455175038940833	0.963694823267969	0.984211610725085	0.241686510638835	0.238650590621121
CFAP36	-0.0239292716689835	0.115250893962825	0.835519717332053	67.5567058223211	-0.0114763320786627	0.186128551389758	-0.0616580959394615	0.95083511103674	0.979761540939646	0.307821294066971	0.223055873257972
PPP4R3B	-0.057343547285004	0.0514089506805473	0.264662355290545	138.399030945665	-0.0237909877900646	0.0899913055742962	-0.264369848156308	0.791494942930182	0.904828604193607	0.193544071783145	0.192300422186106
PNPT1	-0.203614058412311	0.0819988794239235	0.0130232743154542	70.8153226014619	-0.257469623930843	0.133575256542337	-1.92752483203532	0.0539142564504732	0.21832180811542	-0.306702825852723	-0.391304351572517
EFEMP1	0.184011029022964	0.121235247339023	0.129064470239712	676.735165878844	0.310321645066178	0.189424430624449	1.63823454051404	0.101372776884779	0.312844654424857	1.01897960966266	1.02673582769958
FANCL	-0.231613005439476	0.142552343841747	0.104214216685391	42.7357914228341	-0.257175523387052	0.231315941258152	-1.11179334199039	0.266227015203624	0.520266921542287	-0.402459559588481	-0.390569845054694
PAPOLG	-0.253915613986787	0.169327777282107	0.133730784888713	24.5627670568657	-0.298468280305438	0.271386544014837	-1.09979026922249	0.27142351304678	0.525135689682726	-0.478734747587713	-0.493697158947035
REL-DT	0.207992566086389	0.139310888581972	0.135434538617719	28.6473154408845	0.412978638431419	0.216461572978103	1.90786120949604	0.0564091570273283	0.223351540284499	1.10099675326912	1.28311832109777
REL	0.0532205315020328	0.0897040726928691	0.552987073472757	27.6748510160386	0.133761591838141	0.158082836445146	0.84614873344935	0.397469777224847	0.642551695036345	0.571674543721158	0.585782852191442
PUS10	-0.230054126535587	0.101314439768143	0.0231654869485602	54.0094965903949	-0.296523409687118	0.169602582772349	-1.74834253606344	0.0804047318715511	0.273527120484436	-0.397128175091013	-0.488839907997871
PEX13	-0.254865993007628	0.0886754914325997	0.00405126210569217	35.0854064341478	-0.364163448739415	0.162407981252668	-2.24227557002179	0.0249435676586416	0.140210413826115	-0.481985055206727	-0.6577686998638
SANBR	-0.336151685819637	0.118331197864727	0.00450047949389748	59.7373685738061	-0.505605641765545	0.198158931362726	-2.55151578729522	0.0107255464776039	0.0858293149521746	-0.759983096903585	-1.01101596467242
C2orf74-DT	-0.063664271965408	0.18427500687635	0.729729698606807	5.47108977898638	-0.145458947638387	0.343795892356448	-0.423096816664624	0.672224624855188	0.837053013597576	0.171927117772295	-0.111561340076903
USP34	-0.149631603373527	0.0334079176906706	7.50194041617512e-06	625.20263203242	-0.151873104764893	0.0627931842032732	-2.4186240384506	0.0155793329744739	0.107324293824154	-0.122082183921585	-0.127580488341751
USP34-DT	-0.0749406536451036	0.141293750664495	0.59584223872783	13.4844619903876	-0.0405043715403422	0.23180008753321	-0.174738378968641	0.86128520963483	0.939589591472283	0.133361757547936	0.150559291274825
XPO1	-0.17152040975114	0.0763969678201929	0.024760388535582	538.363141742744	-0.193044727990617	0.134492425177479	-1.43535762505488	0.15118521464363	0.385997643174721	-0.196942163550852	-0.230405274786707
ENSG00000289410	0.0164983230783145	0.140733418290697	0.906676980896591	28.9233553184975	0.0483487385002062	0.224905983523885	0.214973108952753	0.829788284357814	0.924494572276263	0.446084151667942	0.372467036199031
FAM161A	-0.143549408698004	0.132673521877533	0.279263720913573	35.9869460381314	-0.219310823306489	0.219887387280445	-0.997377912480169	0.318581108326577	0.571180197343624	-0.101281005380548	-0.296003991329656
CCT4	-0.348636101605434	0.128875237914006	0.00682587986778922	58.4148316807005	-0.442576262493387	0.200115259633309	-2.21160676754168	0.0269938474101323	0.147071922436207	-0.802679948220426	-0.853602145258847
COMMD1	-0.0236026322881273	0.0358299133251725	0.510062111525497	274.529177481868	0.0442378306569922	0.0700264075955364	0.631730688121319	0.52756287156589	0.741334901912497	0.30893840465652	0.362200177912782
ENSG00000229839	-0.435291357129071	0.135632919810857	0.00133042790548617	10.6326719195675	-0.584042375341363	0.239647063757686	-2.43709380863479	0.0148058378483656	0.104452871422299	-1.09904195861782	-1.20690914904252
B3GNT2	-0.156145192793001	0.211428229342932	0.460195022141225	6.67435345689382	-0.0775626701334532	0.369573420914678	-0.209870801697506	0.833768511579075	0.926454330618744	-0.144358737646961	0.0580073989688348
ENSG00000226622	0.571130600046852	0.244250627697471	0.0193718274282019	8.15842955552876	0.849257264497088	0.397897818232674	2.13436019395431	0.0328133073945051	0.164821987568091	2.34293317300449	2.37270996313126
EHBP1	-0.071491389587863	0.0678361978396848	0.291936663148252	668.62122969434	-0.0330535478628528	0.113685704128186	-0.290744980790051	0.771246367201723	0.893973164326051	0.145158281881264	0.169167480446201
ENSG00000226605	-0.408703913979253	0.136781901353944	0.0028081229011167	11.0602639411137	-0.553764386907403	0.25195093321842	-2.19790567883048	0.0279558281414798	0.150247566786149	-1.00811258502597	-1.13129086026057
EHBP1-AS1	-0.214875752116202	0.0804375412925251	0.00755498339148867	53.7993915220843	-0.253478115091473	0.134141007938808	-1.8896392608523	0.0588062225709984	0.227949904463214	-0.345217953024145	-0.381335688404896
OTX1	-0.150961081197642	0.104998327650304	0.150505715423937	15.5930437275081	-0.211063669989409	0.183799385949286	-1.14833718784918	0.25082939284832	0.504469193076844	-0.126629013982296	-0.275406994850837
ENSG00000286480	-0.354712054565111	0.136113594303908	0.00916064069953807	15.9648033634687	-0.440983632984334	0.23559174739498	-1.87181273478568	0.0612325158126812	0.233011984419614	-0.82345978001861	-0.84962460499388
WDPCP	-0.0818065408665582	0.0439763923879141	0.0628519103690708	316.526300551124	-0.0564518991428523	0.0706266927734395	-0.799299767921203	0.424116613425647	0.663782667693602	0.109880341125859	0.110730861118868
MDH1	-0.496576201337524	0.301152085789966	0.0991636822628323	25.7632301970021	-0.583843131592482	0.391933464446785	-1.48964858720747	0.136316659502304	0.365374247776414	-1.30863685885505	-1.20641154427681
UGP2	-0.0166004770382612	0.0563159714266932	0.768166625999304	328.319092249667	0.0215971014332047	0.0947634142637356	0.227905480200385	0.819719722248224	0.919903975297559	0.332885859365703	0.305655694965618
VPS54	-0.085420932037361	0.0553245299767041	0.122588955495097	185.364881356213	-0.0475457093202289	0.099003474019525	-0.480242837850843	0.631054729587096	0.81039721011726	0.097519080089019	0.132973779779828
AFTPH	-0.0225701948260252	0.0529947912949031	0.670184658384586	107.010603288918	0.0241769549827094	0.0954944712405695	0.253176489367671	0.800131833559416	0.908964555720684	0.312469353126168	0.312098795079323
SERTAD2	-0.135757242392285	0.104573661001432	0.19421955216986	54.0847060951593	-0.106683151713399	0.177477535360107	-0.601107917669333	0.54776811016219	0.75576185527991	-0.0746317034108158	-0.0147200541902473
LINC02245	-0.327193136308296	0.0973605855558385	0.000777642547369303	76.8850419887038	-0.472144646831507	0.166679840053723	-2.83264398789518	0.00461647695515697	0.0521151953340731	-0.729344750419206	-0.927448220950853
SLC1A4	-0.206041186106176	0.0834216034793288	0.0135159125079656	212.732955281336	-0.273062438589449	0.1350966443148	-2.02123775889772	0.0432551587313496	0.193561017855397	-0.315003631597262	-0.43024689771787
CEP68	0.122220496799952	0.0616276211008205	0.0473440093244142	65.2867013716464	0.224652103706065	0.100614154001896	2.23280815641338	0.0255615981842047	0.142268434050705	0.807655250366975	0.812778941742088
RAB1A	0.157127702026862	0.0302533958796334	2.06131818444684e-07	222.469855035369	0.287316886841167	0.0610053769331529	4.7096977559207	2.48084404511856e-06	0.000559776023557571	0.927038309777371	0.969282194192441
ACTR2	-0.115565593773542	0.0751372291889097	0.124033857062215	80.8358465388158	-0.124810521266491	0.122630493254722	-1.01777720984324	0.308783844970211	0.562553240297984	-0.00557602361703588	-0.0599925685355373
SPRED2	0.0748887265398924	0.0570990654582331	0.189669368482589	441.648963992998	0.190789053521906	0.0974613759380935	1.95758629185672	0.0502785771749261	0.209770941568864	0.645780029929681	0.728207078143924
LINC02934	-0.0683203289086516	0.101234062263712	0.499755240709004	649.328488364513	-0.0195649780145071	0.156709956020664	-0.124848340917965	0.900643616237852	0.958120092986709	0.156003347334067	0.202854743795036
ENSG00000234255	0.0991730409752671	0.141028220999925	0.481922300468029	9.02859457026702	0.182003922498795	0.274971361863736	0.661901374983873	0.508034430534569	0.726860565312169	0.728832675769805	0.706266499887153
LINC03050	-0.982008118892402	0.241751534551004	4.86425356384575e-05	8.00529255570586	-1.11390281182911	0.370610771047143	-3.00558672021817	0.0026506899878743	0.0375737353173037	-2.96881982327298	-2.53021831100538
MEIS1	-0.183543251748141	0.0670530690834322	0.00619489032741108	149.417321267685	-0.220896677094634	0.118181784967616	-1.8691262545676	0.061605251099233	0.233526487504777	-0.238060426989008	-0.299964609452603
ETAA1	-0.158028273598952	0.127427938423733	0.214924225527303	22.7506432901328	-0.249246406615286	0.227157482105888	-1.09724057646977	0.272536239757285	0.526113436748845	-0.150798896527341	-0.370767134476972
C1D	-0.239565395792783	0.0855105414726127	0.00508516061369209	59.8220063695058	-0.290048095795203	0.138747052219344	-2.09048113927977	0.0365746009061518	0.175366884426809	-0.429656829717445	-0.472668022705667
DNAAF10	-0.284856551586092	0.101311758312902	0.00492830426612129	43.4058313500827	-0.402769515740006	0.169876300173202	-2.37095766348426	0.0177420632246755	0.116619750823511	-0.584553124270121	-0.754186093296449
PNO1	0.018841056422256	0.201378898949118	0.92545850158639	9.75312734117568	0.088127362347589	0.348987662415299	0.252522859225655	0.800636947390113	0.909088182138056	0.454096327726278	0.471812852120755
PPP3R1	-0.273159587265195	0.0409744700338366	2.61832783881217e-11	259.409202910867	-0.318568827025677	0.0800219913668528	-3.98101598803296	6.86213329906644e-05	0.00417922135966153	-0.544549366382152	-0.543897618924141
ENSG00000289156	-0.188999970789559	0.0624356077455912	0.00246897311825099	71.2031338067251	-0.176977270588763	0.125288966986448	-1.412552715898	0.157787280296435	0.394392501879806	-0.256722471379923	-0.190277323867666
ENSG00000273064	-0.210994939766758	0.159756287569881	0.18659136955961	24.6731937369521	-0.254894140035545	0.268476116574579	-0.949410857426267	0.342411690400129	0.594767046960351	-0.331945528369617	-0.384872164527704
CNRIP1	-0.0472306023794404	0.24197357657079	0.845244919184861	18.4944741744699	0.0798526714173344	0.367075035333994	0.217537734062133	0.827789303470787	0.923613162530148	0.228130464323796	0.451147081351002
APLF	0.0205932814843366	0.102484280145438	0.84074480161167	63.2312380545203	0.127273458673662	0.158283893784337	0.804083445451965	0.421348784589564	0.661583923236454	0.460088958397424	0.569578951184034
ANTXR1	0.0693596200016871	0.083943854376145	0.40865546430586	284.886834369602	0.198009861917963	0.126888180563484	1.56050674726869	0.118640176742574	0.339988214175471	0.626870419433905	0.746240811650469
GFPT1	-0.447567326115161	0.147682338664796	0.00244061615644111	39.1844855230536	-0.612787111289571	0.24287795240914	-2.52302485759308	0.0116350176158591	0.0904824864737983	-1.14102591938638	-1.27869818973899
NFU1	-0.124296034800509	0.0701426171538205	0.0763867071593606	38.3753163988017	-0.143161133956055	0.125773154167728	-1.13824873760531	0.255016632739659	0.508376360966199	-0.03543423635639	-0.105822625334452
AAK1	-0.093230150493186	0.0581231550971345	0.108711740345989	228.474751679691	-0.075842804992804	0.102718770693592	-0.738353900467148	0.460299420378577	0.692486744134958	0.0708114595619588	0.0623027060746981
ANXA4	-0.042605131810069	0.0625486700934378	0.495775518145859	155.320538687853	0.0247177898298953	0.101561756011323	0.243376944242079	0.807713402765497	0.913205789031074	0.24394962899753	0.313449512474141
GMCL1	-0.415153351394594	0.182602123359493	0.0229936189941154	42.7668015548552	-0.593266682470186	0.288332373147782	-2.05757916113746	0.0396305487520091	0.184157620871929	-1.03016973812987	-1.22994655530226
SNRNP27	-0.185790538555253	0.390565137187459	0.634290487492802	7.55485441277389	-0.243465139213658	0.580047162745787	-0.419733350752308	0.67468025863608	0.838038000168488	-0.245746174749724	-0.356328607662171
MXD1	-0.153279361982894	0.104963437252569	0.144204358621031	58.2498715762158	-0.170841881632805	0.176100060770031	-0.970140957849569	0.331976235742554	0.584893463285868	-0.13455756199743	-0.174954390018438
PCBP1-AS1	0.102557595299642	0.0557423141063943	0.0657900023985351	281.398010857822	0.225343366147528	0.0976391600200984	2.30791995856112	0.0210035887578893	0.127129901347224	0.74040789204272	0.814505347148335
PCBP1	-0.325978037771321	0.316058485763397	0.302360228482004	17.0862653039564	-0.323531898257113	0.452978056169229	-0.714233049152925	0.475083083874667	0.702806557352818	-0.725189098888634	-0.556292727484365
LINC01816	-0.0430966808235231	0.118842610117498	0.716876361145527	13.814893576203	-0.0266538246949378	0.207588794921937	-0.12839722252331	0.897834629070592	0.956583346630602	0.242268525491968	0.185150580370144
C2orf42	0.0777969935201818	0.0855069193314382	0.362910732724576	31.0542903026146	0.21679657257119	0.147147577065145	1.47332750491168	0.140662747621191	0.371965813306065	0.655726337788826	0.793160008892959
TIA1	-0.220233612681412	0.0824864575893421	0.00758655687885167	98.4595777742214	-0.279293006088781	0.125649196679064	-2.22279977485378	0.0262293042864965	0.144244482448855	-0.363541900243959	-0.445807536875508
PCYOX1	-0.377484112245916	0.129172535555653	0.00347428953238056	46.1034488438329	-0.574267625049103	0.212329797056507	-2.70460214727317	0.00683862405222517	0.0662398462032563	-0.901340489669602	-1.18249702893145
SNRPG	-0.191856242914987	0.0881638896916071	0.0295454075962043	22.6033822715296	-0.239297802453439	0.153460368752175	-1.55934593666905	0.118914524767532	0.340284698178888	-0.266490956213519	-0.345920819995785
FAM136A	-0.234400385879721	0.169653084811053	0.167080639990559	11.3989263819797	-0.352829713067379	0.283217277159547	-1.24579162897826	0.212840903596191	0.463840526451695	-0.411992434034717	-0.62946306460353
TEX261	-0.155053026602531	0.105989131485077	0.143490803437892	28.0464275722813	-0.212298037237107	0.171227821047849	-1.23985714434678	0.215028237501372	0.46593965065631	-0.140623516211861	-0.278489786800606
NAGK	-0.0730749879278138	0.15405033476999	0.6352447341439	29.2537359548258	-0.0752157272851583	0.240237386550541	-0.313089183849136	0.754212906344189	0.885552411934809	0.139742356616791	0.0638688122012298
MCEE	-0.314213301548337	0.109153827092789	0.00399408712221467	31.9940548338148	-0.444752500080684	0.177802632060005	-2.50138310624439	0.0123709273950499	0.0936597605420607	-0.684953560284891	-0.85903722766841
PAIP2B	-0.472833345959943	0.191280294715247	0.0134382197476684	14.5112274141458	-0.612248528335781	0.319600292073862	-1.91566948942051	0.0554071783569288	0.222015837817982	-1.22743600946911	-1.2773530963745
ZNF638	-0.116740161943789	0.0381574398580457	0.00221755777117521	599.873488189522	-0.110408243233343	0.0695563180868854	-1.58732155855961	0.112439834963743	0.330946852659327	-0.00959306080860184	-0.0240233487901739
ENSG00000281195	-0.065873608391427	0.191768683334108	0.731218160969829	6.07780798141208	0.0299285642181895	0.333045333956654	0.0898633344074557	0.928395818130958	0.969676717366496	0.164371160768849	0.326463251591292
ENSG00000289463	-0.0642643231460795	0.104452622632087	0.538390598919517	14.8808843809987	-0.0811083725173916	0.202386265157906	-0.400760261345349	0.688596638863675	0.846614036384066	0.169874935557027	0.0491521228863986
EXOC6B	-0.0856524429125514	0.0339092687691497	0.0115392435437651	593.333828671241	-0.0616151936592785	0.0670472164408408	-0.918982128268439	0.358104920146672	0.60888895872746	0.0967273101267045	0.0978357014334415
SFXN5	-0.112089377970123	0.0672913236348952	0.0957666073502581	1577.97010749412	-0.093288409157216	0.112824321656112	-0.826846621259185	0.408324001449194	0.650765695653298	0.006312676010601	0.0187328785560181
RAB11FIP5	-0.305209852954925	0.230332654587025	0.185143669966505	13.1792847923057	-0.423810361203266	0.381330993011016	-1.11139762823061	0.266397232784922	0.520266921542287	-0.654161658402778	-0.806734918722145
PRADC1	-0.42504740261024	0.171074977927883	0.0129708760878578	13.898151095643	-0.663190958278238	0.282418899173857	-2.34825275581142	0.0188617169701793	0.120302443177733	-1.06400751163275	-1.40458015397925
CCT7	-0.526739374140594	0.208192592465989	0.0114043610380886	13.7059450873372	-0.763861875844586	0.338850095954096	-2.25427669924008	0.0241787662395944	0.137576080414129	-1.41179527063128	-1.65600248783345
ALMS1	-0.0264730663591739	0.0465533637120056	0.56958645271815	147.912268314908	0.027221996357134	0.0798246221698133	0.341022551904146	0.733086604325019	0.873106292526054	0.299121485799516	0.319703686616503
TPRKB	-0.516027087180133	0.224860536588692	0.0217402217859511	11.6534031893466	-0.729302364865032	0.332787501032023	-2.19149566195653	0.0284159433206453	0.151998137139545	-1.37515912109399	-1.56969123610961
DUSP11	-0.107973099498217	0.0861793046978288	0.210246119948576	23.7004314973901	-0.161676609523636	0.154143400094238	-1.04887143675819	0.29423729326093	0.549747037960217	0.0203903976204189	-0.15206442179522
STAMBP	-0.107889131913215	0.0616094827075155	0.0799153622214977	64.9895749068967	-0.0960018958729159	0.108602798650045	-0.883972577744212	0.376711016100205	0.626190617307902	0.0206775677654856	0.0119560339673707
DGUOK	-0.108605217807157	0.0767058057110876	0.156814453042231	50.1493921358333	-0.109779065366303	0.139695704687477	-0.785844243471178	0.43195874288133	0.670137511797275	0.0182285454429081	-0.0224519975840404
DGUOK-AS1	-0.284338470055811	0.220843317899136	0.197915813806148	5.91333632722515	-0.281207584409767	0.370304511260196	-0.759395513310871	0.447615996646984	0.683208335006352	-0.582781279239649	-0.450589133799881
TET3	0.0325040550852147	0.0965992777696794	0.73650635446571	96.6329844663703	0.117913249222919	0.159053991299337	0.741341026777556	0.458486691877407	0.691182386183148	0.500823946580357	0.546202133306925
ENSG00000217702	-0.00246062629859452	0.204661525061449	0.990407339949045	8.95403955736557	0.029768505845515	0.331741090097285	0.0897341533326041	0.928498474977648	0.969676717366496	0.381244318025878	0.326063511024864
BOLA3	-0.502274068814129	0.212222370716058	0.017945787201389	10.8892497535823	-0.682125916496551	0.336372296358382	-2.02788970400164	0.0425715061975676	0.192053166602203	-1.32812363377875	-1.45186959468135
BOLA3-DT	-0.0373148093663853	0.256463692018891	0.884318140753678	6.50032599298265	-0.0868398881876303	0.412599879401402	-0.210469979568625	0.833300879730819	0.926365933568721	0.262042595033881	0.0348378493983912
MOB1A	-0.255148045031116	0.0810487208399788	0.00164345404750027	34.7674078338837	-0.342787352364818	0.139602038364333	-2.45546094012046	0.0140704042733421	0.101077789362359	-0.482949676500754	-0.604382596219206
MTHFD2	-0.0507218340236201	0.305523785043299	0.868144365609848	10.5502615056432	0.0398877351728932	0.484867366296231	0.0822652501396097	0.934435787097937	0.972372735587511	0.216190410341151	0.351335956293068
SLC4A5	-0.205320401696888	0.123418082905721	0.096189023418195	51.4618548095539	-0.244519535971127	0.200662674384996	-1.2185601369091	0.223011186796186	0.475833469475814	-0.312538540296005	-0.358961929181232
RTKN	0.0633803252106865	0.112196977208379	0.572140251132816	12.908223837802	0.115837277233125	0.221642865434782	0.522630299901126	0.601231550730135	0.791520905236689	0.606421159728748	0.541017460957574
INO80B	0.147341529848242	0.186912018746606	0.430525047579736	5.73772951031529	0.360434841834851	0.327624002884411	1.10014784833093	0.271267708969453	0.524989981194538	0.893569483871484	1.15189190249318
WBP1	-0.0339877497018436	0.126093217351361	0.787510602280349	27.7853666695361	-0.0165687304482476	0.213084170614784	-0.0777567399795305	0.938021558707416	0.974042152700783	0.27342117888246	0.210337774387436
MOGS	-0.0639144173739045	0.0929325013986962	0.491609620702037	23.4895377957705	-0.0888491274541612	0.165168272711583	-0.537930959714701	0.590624713497683	0.785369390066863	0.171071617483181	0.0298198398493099
ENSG00000286883	0.111414981482289	0.17425403613175	0.522574129752861	8.47624697546523	0.18890858050409	0.287485537626633	0.657106378510881	0.511112517833025	0.728986022689085	0.770700258732927	0.723510658102085
CCDC142	0.00234008773026511	0.0938107567526013	0.980099017209287	27.6153682882397	0.0780429512213955	0.162450352576825	0.480411091656374	0.630935108966879	0.81039721011726	0.397662817427195	0.446627364174627
TTC31	0.11538374962629	0.106163079587889	0.277101413656528	13.8291014097076	0.205491937201997	0.194553020386622	1.05622589047262	0.290865024896701	0.545952025457274	0.7842734932569	0.764927050690108
AUP1	-0.15237807407398	0.0956382122609381	0.111098274672047	37.3021562971584	-0.198268948716035	0.155164353016028	-1.27779960320882	0.201320094352686	0.449905792932355	-0.1314751465684	-0.243452595692353
HTRA2	-0.370032234210482	0.19431105657381	0.0568673133499506	8.34750174348483	-0.616392917830629	0.341851756389231	-1.80310004646811	0.0713725038718597	0.255325521723542	-0.875854977654524	-1.2877035739939
LOXL3	0.220077436434572	0.0894720339459678	0.0139039884199793	37.2165431232706	0.357241130422534	0.155438992806965	2.29827229301583	0.0215462963716763	0.128605040442217	1.14232715441025	1.14391571238433
SEMA4F	-0.199324688352533	0.327525029898412	0.542803865144214	6.6002966819168	-0.184417955830205	0.480116972807889	-0.384110469479272	0.700896572087493	0.854232723092653	-0.292033128941989	-0.208860192625617
HK2	0.440724929180543	0.393929622143701	0.263229297726945	6.76669216432013	0.653871618453945	0.606544034046729	1.07802827453673	0.281021138276719	0.535104606253928	1.89694421882481	1.88474068344925
MRPL19	-0.465273971202825	0.103641656905582	7.14722293505481e-06	51.4375087131584	-0.7794275932846	0.200676509202699	-3.88400015717493	0.000102751840637532	0.00524235371327279	-1.20158285738008	-1.69487735955898
GCFC2	-0.216146623869388	0.0677347073276676	0.00141743808597493	98.6234404555592	-0.253306066753322	0.111527659917932	-2.27123986049486	0.0231324616320679	0.133828404041928	-0.349564349621276	-0.380906003290672
LRRTM4	0.0651567357651744	0.304819034662347	0.830737752736543	276.052460884296	0.138962722046867	0.489322434066479	0.283990089912753	0.776417975225486	0.896436755577799	0.612496505073216	0.598772505284606
CTNNA2	-0.0289875548206897	0.0543132720819051	0.59354195532468	12340.0581190508	0.0453976843288406	0.0947335003120187	0.47921468307744	0.631785909657755	0.810731051699547	0.290521905184666	0.365096874636672
CTNNA2-AS1	-0.361633050908123	0.196209180557032	0.0653144781433312	6.02881729043585	-0.603065614820998	0.343585394837454	-1.75521318391983	0.0792228496330741	0.271519746601004	-0.847129670295589	-1.25441906931602
ENSG00000224731	-0.451010517170417	0.178302991964295	0.0114237772731123	40.5825129939233	-0.671009702563239	0.291716007026112	-2.30021557405719	0.0214360099218014	0.128336337783242	-1.15280167398028	-1.4241072128704
ENSG00000237031	-0.641115129722507	0.18353269520985	0.000477281388908976	24.9984255726232	-0.91810404264185	0.30760902287316	-2.98464600962118	0.00283906668664721	0.0388825013681714	-1.80296172280025	-2.04121726974243
SUCLG1	-0.0492053373198357	0.0726278723742766	0.498089173663209	57.2809110225999	-0.0280714363358183	0.125798027027036	-0.223146872802587	0.823421198716886	0.921803121524134	0.221376847207314	0.181610141523799
DNAH6	0.292868991264307	0.62830978900931	0.641128204312525	14.3986066851092	0.968105807761687	0.588455312293966	1.64516453082518	0.0999358858559202	0.310430497161112	1.39127514260709	2.66953032441449
ENSG00000287625	-0.64292332662233	0.254757779131513	0.0116138497381758	6.70329537144417	-0.957628035302456	0.427222938706008	-2.2415183000308	0.0249925214910846	0.140346904043886	-1.80914577782596	-2.13992715257842
KCMF1	0.0729304401302028	0.0602479790560655	0.226085426390842	108.581226854743	0.158245552495379	0.107707220054836	1.46921954178013	0.141773251540036	0.373082877317412	0.639082666984958	0.646930745537901
TCF7L1	0.101936215652912	0.0447300260493052	0.0226717353115525	262.766043740365	0.218129872149204	0.0818782658341395	2.66407537979699	0.00772002613453381	0.0707446336323058	0.738282766218419	0.796489881111617
TGOLN2	-0.240166257655534	0.13138207732075	0.0675497569065421	42.0610806967059	-0.344182947923322	0.217727320957347	-1.58079815803524	0.11392419584834	0.332707963432326	-0.431711784475123	-0.607868050617736
RETSAT	0.18038516363348	0.0994721713077907	0.0697665423204632	15.8010238431619	0.2816363116881	0.190816083210934	1.47595688449788	0.139955467086507	0.370879293218846	1.00657910666069	0.955095142984956
ELMOD3	-0.122056025917103	0.0629623324903024	0.0525553898650802	100.680762238044	-0.119730331417982	0.0980954147148342	-1.22054972463332	0.222256551685257	0.475021611396876	-0.0277733791817994	-0.0473049600482805
CAPG	-0.114481204614476	0.16138442589708	0.478095151620865	10.6732051478524	-0.126442446149313	0.281383137319646	-0.449360424913014	0.653171675041635	0.82464272016814	-0.00186739972236335	-0.0640682477151104
PARTICL	-0.580470384862432	0.248973044834288	0.0197291825466311	5.98473264297022	-0.805716732491114	0.363080713059109	-2.21911190407942	0.0264791123807382	0.144971560385235	-1.59555596999087	-1.76053362746737
MAT2A	-0.229511935608105	0.0928474253244015	0.0134387448601335	188.675620535886	-0.282501623600355	0.149932112545004	-1.88419691288988	0.0595383449844585	0.229869784113909	-0.395273875633735	-0.453820954481181
GGCX	0.0922357910117591	0.0977738482885463	0.345497561875477	34.5529628776197	0.150405271437859	0.173940408156055	0.864694253809727	0.387206624178053	0.634472252866874	0.705107197916316	0.627349899259676
VAMP8	0.255860667720266	0.15724027051811	0.10369557357109	20.8695008936847	0.433114526204062	0.250414591148002	1.7295898143095	0.0837035871616108	0.279974768819541	1.26470623342007	1.33340704420082
VAMP5	0.14618183779697	0.126334855722995	0.247232230230871	18.3843021216636	0.222984509961936	0.225088575247219	0.990652278628663	0.321855400756536	0.574660865553105	0.889603323184749	0.808614180744524
RNF181	-0.804650116821743	0.274391737707078	0.00336259342910735	6.37282638591513	-1.16679733197732	0.455652383177302	-2.56071815940288	0.0104456057902756	0.0846911766948031	-2.3622533347651	-2.66232065024348
TMEM150A	0.0769666907432851	0.10158203015416	0.448642467978638	18.5659062153608	0.11373267213323	0.177581487923376	0.640453424865454	0.521877859536739	0.736892356940869	0.652886692360366	0.53576127834944
USP39	-0.133330447292803	0.0783661134191972	0.088871871717176	29.324964783587	-0.205948732697997	0.145489349409122	-1.41555882636371	0.156904713496583	0.393519766138296	-0.0663320351430438	-0.262632605758006
C2orf68	-0.0568031343257461	0.0750173771648693	0.448930239175965	33.3826993484558	-0.0281234903431364	0.132712139428098	-0.211913472756375	0.832174539556573	0.925654627643177	0.19539229056783	0.181480138337946
ATOH8	-0.0366368117970942	0.122062158124735	0.764063647702852	39.3680816363432	0.043714558969831	0.20455630029748	0.213704290243117	0.8307776655022	0.92507271159067	0.264361354830566	0.36089332393741
ST3GAL5	-0.479441357393142	0.134293641315437	0.000356848744062154	149.949660765192	-0.657201593851014	0.210541488102563	-3.12148261026285	0.00179942875045106	0.0294498660180837	-1.25003548761084	-1.38962191162883
POLR1A	-0.12095294996642	0.107917544713238	0.262377084114637	52.638051270948	-0.128192430558956	0.174853211854235	-0.733143127309682	0.463471138496487	0.694798809236684	-0.0240008462362793	-0.0684387767131311
PTCD3	-0.111145587929748	0.043439930104071	0.0105093317172263	145.942766462317	-0.130662742251666	0.0754717505985626	-1.73128013084878	0.0834018134674585	0.279374748381107	0.00954044923760684	-0.0746082996115298
IMMT	-0.0392846552322054	0.0733403294207879	0.592201334945333	68.3543924249421	0.000678164815797877	0.13127739496635	0.00516589178183883	0.995878233037047	0.998708050966988	0.255305698610927	0.253411332907129
ENSG00000273080	-0.230626241642067	0.184910331030958	0.212312126190124	6.31611532579409	-0.268074937064631	0.332664513006241	-0.805841701124286	0.420334129793617	0.660786589835393	-0.399084815598397	-0.417790775296571
MRPL35	-0.270394392970685	0.113028077661105	0.0167442312067029	17.5868019233368	-0.512479650903381	0.219895769412937	-2.33055711927321	0.0197767248141605	0.123014565590471	-0.535092368819705	-1.0281835783403
KDM3A	-0.147039286796578	0.0810221774677516	0.0695541966933796	164.085794053274	-0.136211698850901	0.138435733954293	-0.983934530197772	0.325147704382883	0.57809278656977	-0.113216430221031	-0.0884666377727557
CHMP3	-0.0758209494107091	0.100944323261167	0.452582530804899	45.4279174198568	-0.0430302691296252	0.168527141856004	-0.255331388497599	0.798467158660185	0.908550609908048	0.130351135500114	0.14425094441233
CHMP3-AS1	-0.472867838874757	0.222308490073241	0.0334134756590724	6.75301199309576	-0.62478980043212	0.365582879549424	-1.70902368623543	0.0874465620564297	0.28704780008255	-1.22755397565036	-1.30867451447803
RNF103	-0.127093833609062	0.102497318053923	0.214985645632049	49.2790033723938	-0.135719253925677	0.173262837011857	-0.783314277119848	0.433442581275141	0.670627662845216	-0.0450027417468566	-0.0872367726300949
RMND5A	-0.326562233137391	0.131335467489098	0.01290159747153	40.9785769873369	-0.465791320555689	0.228263682138197	-2.04058445124742	0.0412921489770542	0.18838088780914	-0.727187054028308	-0.911580995751969
PLGLB1	-0.469381645904192	0.269356280246903	0.0814026067397013	15.5389585477261	-0.687617174485792	0.410814765035334	-1.67378885329657	0.0941721037981079	0.300582051575737	-1.21563115399174	-1.46558383244561
KRCC1	0.0235048289358013	0.0605714187701185	0.697977934305868	109.116318258852	0.0910655220626694	0.097910329327601	0.930091060749787	0.352323938773531	0.603983895040339	0.470046485507226	0.479150810199016
THNSL2	-0.470861607502305	0.27313710044528	0.0847255271222136	29.3434403318276	-0.628611082793918	0.399649404646347	-1.57290634112211	0.115740506601462	0.335379438497372	-1.2206926403595	-1.31821804256881
EIF2AK3	-0.133590146751794	0.0943455277162344	0.156785188577452	54.1770663993516	-0.130202655399735	0.157714299993445	-0.825560240289854	0.409053597244356	0.651192601162483	-0.0672202103991295	-0.0734592477017565
RPIA	-0.43066132356718	0.121870125139118	0.000409673198369285	17.2165532447939	-0.560413652282884	0.216524332554437	-2.5882248229168	0.00964719926988251	0.0811578864959677	-1.08320718845509	-1.14789718371061
ENSG00000290846	-0.194402885264619	0.234990516652707	0.408078544217764	16.2899018105136	-0.197004893630678	0.353061256750674	-0.557990688198903	0.576850742792774	0.775486682110583	-0.275200503510326	-0.240295659336119
LSP1P5.1	-0.281165855582454	0.256028977658079	0.272125978001409	20.1082461497264	-0.210262572720715	0.366152093656772	-0.574249270626356	0.565799132266781	0.768184649759292	-0.571930899792281	-0.273406280545172
ENSG00000291142	0.0564966410677206	0.137959219608333	0.682160318530359	19.6146077119793	0.163959613734316	0.227644116724349	0.720245337738521	0.471373953836566	0.699842260636133	0.582878877622228	0.661201427152904
MRPS5	-0.226567720241397	0.0622784939607618	0.000274788100779993	114.300312758324	-0.280761710854164	0.100683515864552	-2.78855687987563	0.0052943449521272	0.056358363434709	-0.385204623863051	-0.449475579134209
ZNF514	-0.241209716426934	0.0992486638375858	0.0150839438486902	61.2240190638892	-0.286107383772882	0.159233295165843	-1.79678115355773	0.0723703694652097	0.257258720382011	-0.435280425954399	-0.462826222932199
ZNF2	0.0146458318335184	0.171966564415912	0.932128831408072	9.31544948942244	0.131465428572268	0.288744785704048	0.455299749402278	0.648893606514817	0.821887251728543	0.439748609452599	0.580048259310279
ZNF892	-0.0543245366954669	0.123356115006861	0.659656209042283	33.3603237960035	-0.0143452440540464	0.206382215756131	-0.0695081405221335	0.944585153127717	0.97717174352874	0.203869124110551	0.215890859151511
KCNIP3	-0.157423871195221	0.224968189013954	0.48407683451234	17.4862091476957	-0.115188253120328	0.312212171298987	-0.368942224901344	0.71217078917328	0.860985396766011	-0.148731833077165	-0.0359612676120607
FAHD2A	-0.454446364335711	0.171727698864302	0.00813729105975452	21.9690157893764	-0.684607256877187	0.262632715521845	-2.60670973727279	0.00914168181601463	0.0784452048102402	-1.16455231238266	-1.45806666136821
ENSG00000291126	-0.10285227155865	0.149392639000038	0.491157187169798	11.1450564980239	-0.142518210752796	0.262681278195416	-0.542551839749967	0.587438405741888	0.783660674359211	0.0379036904253217	-0.10421694559933
LINC00342	-0.221055728804124	0.109409030283106	0.0433364913450455	219.972106135985	-0.23468365346956	0.172429500891	-1.36104119223725	0.173500672275425	0.41437849265989	-0.366353547217182	-0.334397133370865
ANKRD36C	-0.0889010268397217	0.0654338412676018	0.17426072862018	289.129845064179	-0.0528749423870138	0.107577660191128	-0.491504856055368	0.62306941837146	0.805561115490282	0.085617114238606	0.119664193975954
ENSG00000291176	-0.129393170129263	0.106715237824489	0.225317657536597	63.9583393630814	-0.17407255502057	0.172905615938034	-1.00674899468248	0.314055411020572	0.56802540042081	-0.0528665001489177	-0.183022891455681
STARD7	-0.356609887042446	0.0894499793510245	6.69997438224287e-05	41.7508207060036	-0.470835947375194	0.157491561882003	-2.98959475510159	0.00279347788867733	0.0383726842911725	-0.829950389791578	-0.924179786733957
STARD7-AS1	0.0172480511703301	0.123487085762423	0.888916828060901	16.3399252113256	0.0330188519219798	0.227304735747098	0.145262490081672	0.884503629124892	0.950523731361259	0.448648230710332	0.334181144360629
TMEM127	-0.257968827647603	0.15599922428711	0.0981977214556627	17.6269000750638	-0.371837946164633	0.252086908842197	-1.47503869944075	0.140202139397396	0.371227610767836	-0.492596786789271	-0.676935506926374
CIAO1	-0.177777403213738	0.066134574761762	0.0071856447059757	69.8896425453343	-0.234587883696666	0.108814020231881	-2.15586082746289	0.0310945340516012	0.159429356127377	-0.218341156034502	-0.334157951486007
SNRNP200	-0.0536961894274204	0.0545809140393221	0.32521848880931	72.6174665588893	-0.0594239066656541	0.106274385655463	-0.559155494516841	0.576055603937005	0.775121094938794	0.206018079283098	0.103308369244563
ARID5A	0.38853490757284	0.187832118461276	0.038590944939117	53.2495185872094	0.616079136870783	0.296731603171344	2.07621679081832	0.0378739050157725	0.179223048350149	1.71845372066774	1.7903551930665
KANSL3	-0.14019165828072	0.0647891991689008	0.0304787669942983	79.2010519565801	-0.126473215038054	0.116936699504473	-1.08155280227672	0.279451286221383	0.533698834959222	-0.0897974587904908	-0.064145092011401
FER1L5	0.281550993679691	0.175056996666707	0.107760955147796	14.7153377015101	0.38604527753859	0.300809385975406	1.2833551595699	0.19936767591524	0.447383323735379	1.35256745549012	1.21585313053516
LMAN2L	0.0326115084950625	0.0813832240856647	0.688629695700251	48.4145424650466	0.077404992260459	0.13729535292712	0.563784502608385	0.572900799949749	0.773003294824855	0.501191438527315	0.445034082472828
CNNM4	0.0613834997686377	0.103144710251023	0.551763132330763	29.3033199427175	0.138293574837288	0.165973822038237	0.833225222742822	0.404717719991694	0.647868855887253	0.599591992832381	0.597101331948837
ENSG00000289135	0.0533837652535223	0.143495790170463	0.709875564548909	9.04497055063324	0.0420874918597167	0.258288411581663	0.162947658402436	0.87055964627352	0.943791979466661	0.572232805103735	0.356829776886766
CNNM3	-0.267610761029775	0.124668838438329	0.0318272923024937	24.5137699774736	-0.393165073933032	0.216246279509755	-1.81813566838867	0.0690433995660469	0.250106096123488	-0.525572314286028	-0.730199313073801
ANKRD23	-0.266766659294908	0.0854692944685268	0.00180116396702938	39.207859843455	-0.372121659272041	0.148509391791634	-2.50571128723055	0.0122205360124863	0.093294421172881	-0.522685476256258	-0.677644071160554
ANKRD39	-0.549403193028134	0.266890531528808	0.0395389154719878	7.88912573144991	-0.480505650271444	0.338487091950688	-1.41956860896026	0.155733309646564	0.391867143322725	-1.48930580231463	-0.94832955439898
SEMA4C	-0.0913320744513874	0.203334715355776	0.653308245342015	19.9034425231908	-0.117865721299048	0.313935569002869	-0.375445578445974	0.707329113119829	0.858525389151792	0.0773029023283024	-0.0426481570791263
FAHD2B	-0.151663124078066	0.134618718157428	0.259906372312914	17.1156665231004	-0.267830411769224	0.243576785346958	-1.09957281597143	0.271518291565703	0.52517956226958	-0.129030009030667	-0.417180081344991
ANKRD36	-0.118654892576304	0.092281646952092	0.19851608217876	156.337090530227	-0.0898455894379982	0.141818493928802	-0.633525197941418	0.526390731242728	0.740301645654046	-0.0161414624744064	0.027331208538205
ANKRD36B	-0.326295619872328	0.100246389898571	0.00113417775888134	67.8481679359079	-0.433998623029551	0.170598654560817	-2.5439744770955	0.0109599092541874	0.0869966499277021	-0.726275233472763	-0.832179770405292
COX5B	-0.781101782297397	0.255525870231178	0.0022368340244163	34.4646181810358	-1.09922722342674	0.356321629354246	-3.08492982988107	0.00203600181783261	0.0317727086401905	-2.28171774902395	-2.49356650752524
ACTR1B	-0.310883317727456	0.110009596095921	0.00471383481290776	38.0244353458522	-0.404323958485192	0.183535574126295	-2.20297324052812	0.0275966347624177	0.149132344275586	-0.673564975786655	-0.758068263363885
C2orf92	0.0841985837197588	0.108118013707063	0.43611783836144	34.5890928567306	0.149729273975193	0.174969753668411	0.855743754768888	0.392139532321336	0.638595423908054	0.677619852842501	0.625661617640201
TMEM131	-0.0416392913452869	0.0388965406548626	0.284388010456658	265.531682580685	0.00336807432436425	0.0687037866814447	0.0490231250277488	0.960900866986245	0.98341627399912	0.247252814939759	0.260129294189787
VWA3B	-0.0920710560938429	0.142537244063111	0.518315720475401	28.2272834934763	-0.0212308183272149	0.230255546321243	-0.0922054589625152	0.926534800899324	0.96869160650044	0.0747755762719485	0.198694361935267
INPP4A	-0.336609244009727	0.0674075806057467	5.92515562031939e-07	130.185779620195	-0.400974727087466	0.104728027341021	-3.82872414641966	0.000128809284917	0.00609254638349685	-0.761547951386666	-0.749703667162813
COA5	-0.184956645671198	0.14561765203806	0.204030262645807	17.0945294423272	-0.214945378710113	0.254851685977434	-0.843413603036339	0.398997166718294	0.643193977394014	-0.242894251111841	-0.285101435802547
UNC50	-0.300515802607209	0.12503304064152	0.0162393615163689	28.362977843633	-0.426227572921926	0.217621542247006	-1.95857252237532	0.0501628701442379	0.209430506867041	-0.638107950066806	-0.812771826166884
MGAT4A	-0.165537852545592	0.128029928608324	0.196024148162992	49.0391437216701	-0.171175289010077	0.20201422367572	-0.847342755848982	0.396804101597121	0.642518484749781	-0.176481746348923	-0.175787064071129
TSGA10	-0.509263460580859	0.138325091670172	0.000231736703905305	84.6760614233473	-0.679830467351034	0.21160079284748	-3.21279735393549	0.00131448999987929	0.0244825985904445	-1.35202743722294	-1.44613678529249
LIPT1	-0.194604164565366	0.117212191767003	0.0968596695323819	16.9537772548144	-0.237503857748212	0.19613441200919	-1.21092395421709	0.225924551051572	0.478673603786258	-0.275888881126436	-0.341440501593042
MITD1	-0.124340797778439	0.0627269036167262	0.0474505660694727	49.751240013993	-0.145434295783422	0.115150976614456	-1.26298794903285	0.206593510621833	0.455707625440582	-0.0355873262763327	-0.111499772872998
MRPL30	-0.119245501273005	0.134856893615371	0.376568103847111	20.5532548601433	-0.104206942748896	0.222227874658	-0.468919314956623	0.639127309662439	0.815073370302535	-0.0181613512815498	-0.00853580304784676
LYG1	0.0836304569083707	0.1709110548517	0.624614088827829	7.68839268343299	0.141398859758835	0.306374707103407	0.461522627294135	0.64442369127054	0.819007173282337	0.675676852352038	0.60485667978048
TXNDC9	-0.288823895315446	0.130586079367781	0.0269838725400254	14.9704618131204	-0.40447724181175	0.25893779710449	-1.56206334623496	0.118273066620085	0.339501666101949	-0.598121487278962	-0.758451083473564
EIF5B	-0.158314226844173	0.0751533934027163	0.0351567825263968	72.0258283054856	-0.197924381117558	0.123172178487655	-1.60689194222049	0.10807807431803	0.323318108001165	-0.151776860046362	-0.242592049351127
REV1	-0.0692380919312117	0.0491592882208197	0.158999714017783	176.678836011966	-0.0355414724440053	0.0865448830845965	-0.410670985704192	0.681313804775826	0.842097989308052	0.152864586819303	0.162953969933253
AFF3	0.244816564889981	0.413762723381879	0.554062566076509	5.61774949275334	0.257716859601287	0.647916455404317	0.397762485350777	0.690805272784602	0.847450671534619	1.22693526963905	0.895357091385131
LONRF2	-0.08792481446537	0.112366345230114	0.43393046093037	77.2467575217396	-0.0841216341759401	0.192798627601382	-0.436318635783366	0.662605562690597	0.830534829694325	0.0889557722356246	0.0416266001533178
CHST10	0.0262307861830257	0.0787403035604741	0.739035878105915	54.7295874280751	0.0611312613746136	0.137103949732313	0.445875275613638	0.655687342744637	0.826711921049357	0.479369291898633	0.40439097025387
ENSG00000289077	0.113916488463587	0.220465530306041	0.605359424064965	7.91625253630102	0.182351449878509	0.359489174864239	0.507251574257762	0.61197831191752	0.799354058451332	0.779255442530156	0.707134438185504
NPAS2	-0.0819682027249137	0.0771109933886129	0.287786557669937	427.165001074359	-0.0347492786717034	0.127946992133853	-0.271591212049362	0.785936357325679	0.90192297197852	0.109327455636602	0.16493244804701
RPL31	-0.519415808895112	0.184390106042932	0.00484836283278795	37.211621770872	-0.754655378399787	0.290053231358375	-2.60178235169314	0.00927406883364846	0.0791128817478245	-1.38674858989262	-1.63300956067881
TBC1D8	-0.184191467319802	0.060876181656398	0.00248079790476523	66.565752526107	-0.163714909045398	0.109970314852148	-1.48871910811121	0.136561351126942	0.365758014577005	-0.240277331997568	-0.157155008384116
CNOT11	0.217502114152768	0.0700379912523474	0.00189965578336032	30.5750113839271	0.34714564155951	0.126911613964852	2.73533391243177	0.00623170255368219	0.0621094525335855	1.13351952140237	1.1187025581517
RNF149	0.0484872577691552	0.0610037283598022	0.426715598442414	129.349357492052	0.123933125652707	0.103609990762226	1.19615033975942	0.231637896109667	0.484396582842073	0.555486690938771	0.561236578388779
MAP4K4	0.0755630733609547	0.0357841230412605	0.0347176081197196	1309.06081589682	0.183346012153663	0.0601596471554539	3.04765770450569	0.00230632472504256	0.0344485064246538	0.648086304123756	0.709618325036119
ENSG00000288948	-0.151527981861425	0.111167211461937	0.172862460509877	17.178883235282	-0.195527350600621	0.211207707031276	-0.925758597301885	0.354571448017526	0.605498934306853	-0.128567821033282	-0.236605543799603
IL1R1	0.252419657924751	0.165757797662475	0.127803188519233	54.6410725124752	0.521258131881177	0.259040208330351	2.01226726630957	0.0441917710523458	0.195530105197955	1.25293793876058	1.55354282511351
TMEM182	-0.183364747983945	0.214770898724156	0.393232961699214	7.63794478673073	-0.361405661051223	0.353651954849533	-1.02192468073586	0.306816550121593	0.561128135015871	-0.237449941980326	-0.650881215040962
LINC01965	-0.0272769004956086	0.144746939456393	0.850527482819114	30.4146550093288	0.0523589242720878	0.222595927900109	0.235219596180502	0.81403829708546	0.916146276901674	0.296372363438035	0.382482344396564
LINC01102	-0.240593186832072	0.353741883569339	0.496417282913571	11.7023128483718	-0.175559998491753	0.487909524582968	-0.359820806207482	0.718981142804585	0.86445227101905	-0.433171887365497	-0.186737733021066
ENSG00000288565	-0.350334721527306	0.185787252123861	0.0593385134893576	51.6973735161081	-0.460566783083292	0.26869811391488	-1.71406779293283	0.0865162759933185	0.285380815684415	-0.808489248670874	-0.898532883781071
PANTR1	-0.233696722468518	0.0479261172993418	1.08155942809475e-06	622.170600805784	-0.273756678815443	0.086890501240641	-3.15059384980737	0.00162938898833628	0.0276113719498126	-0.409585896751696	-0.431980740043883
ENSG00000269707	0.07528971795606	0.0710783974284925	0.289486416756477	97.794871822954	0.173020075481529	0.12900626288074	1.34117578184152	0.179863387427723	0.422538702133288	0.647151425369339	0.683829634914888
POU3F3	-0.19178027771126	0.0575250991315124	0.000856516253809275	134.037220428406	-0.244278477651401	0.100371240612934	-2.43374970917638	0.0149433241227353	0.1051533298698	-0.26623115430813	-0.358359893888362
ENSG00000289498	-0.496322937549836	0.278574803155802	0.0748062435956217	7.76001220915196	-0.26260467714595	0.330464863272574	-0.794652340782592	0.426815762771752	0.665687496746787	-1.3077706936718	-0.404128979528816
LINC01159	0.117055686813203	0.131040875638567	0.371709315333833	16.1259403945497	0.275315814055784	0.218369006450058	1.26078246419438	0.207387233416494	0.456572371655298	0.789991538434629	0.939309906252715
MRPS9-AS2	-0.894861267313158	0.364941756320707	0.014203861257026	15.9551629456257	-0.911044755303262	0.438852545762762	-2.07597008174988	0.0378967181506114	0.179247569974232	-2.6707765484853	-2.02358692980989
MRPS9	-0.486339958378506	0.118119396185077	3.83238859592109e-05	57.1520469875234	-0.669364273594469	0.191418595401969	-3.49686127509629	0.000470766571912815	0.0135274135611858	-1.27362878549678	-1.41999780767652
TGFBRAP1	-0.242727560800872	0.127293109403352	0.0565413422906664	25.0692402282328	-0.328833914165626	0.209479429981704	-1.56976708497988	0.116469307713046	0.336711520975081	-0.440471471868607	-0.569534339322976
C2orf49-DT	-0.422869635607183	0.194576853218502	0.0297593843378423	9.07106870832398	-0.671169523364735	0.327378218992979	-2.0501349339283	0.0403512652349548	0.186285000422684	-1.05655952243345	-1.42450636011055
C2orf49	-0.290737617817481	0.153634300261583	0.0584376471092252	16.7304179107635	-0.494278144782779	0.269376919399065	-1.83489419169775	0.0665213684564786	0.244812865089565	-0.604666441126468	-0.98272591033516
NCK2	-0.0108467597350091	0.0699452306462143	0.876762155995074	126.147424455723	0.0504881287785576	0.125777019380428	0.401409804646826	0.688118431939976	0.846378959239973	0.352563641364568	0.377810093656053
UXS1	-0.207267319882895	0.0792443389086747	0.00890845709677583	53.0054200591976	-0.258505780610563	0.128343378431065	-2.01417310164863	0.043991362700451	0.195037295025362	-0.319197023779753	-0.393892119092189
ST6GAL2	-0.871946440748963	0.400455276920404	0.0294516439939651	15.9099961091082	-0.382716270704917	0.484243138505621	-0.790339067861617	0.429329776655416	0.667844101178481	-2.59240756754542	-0.70410376773555
SULT1C4	-0.137430728683537	0.0930507948176637	0.139690892293831	25.0202503347466	-0.158941205093536	0.171160253487638	-0.928610479681341	0.353090988867943	0.604427436249103	-0.0803550465439121	-0.14523283842957
GCC2	-0.357677438036176	0.0776670576972308	4.11939526788235e-06	127.121808201646	-0.497412490067324	0.132021848331739	-3.76765282680672	0.00016478965862248	0.00693628397944899	-0.833601426959394	-0.990553835475766
GCC2-AS1	0.155195506313358	0.136739125452862	0.256385739996109	17.4141668793792	0.300315886590874	0.224023383003353	1.34055598377594	0.18006465630793	0.422576288051551	0.920430177325681	1.00174677218427
LIMS1	0.0936954711061917	0.073967477396117	0.205258384936729	347.804384095843	0.22299644439592	0.119533236720242	1.86556016146225	0.0621029277368878	0.234573188081922	0.710099321298897	0.808643986604228
RANBP2	-0.126555600249252	0.0599330741399686	0.0347194535561072	128.487173105061	-0.121765205886464	0.102326192017709	-1.18997104734818	0.234057771821411	0.486348304853548	-0.0431619772183532	-0.0523869926782984
CCDC138	-0.214134667632666	0.255064732677827	0.401171582140963	26.4160290800087	-0.2467850493932	0.385384924719338	-0.640359893612665	0.521938650669611	0.736892356940869	-0.342683435226143	-0.364619975076962
SH3RF3	-0.175969406331882	0.0961103084053994	0.0671138508023279	187.746132175475	-0.18210880010869	0.163084447842181	-1.1166533812281	0.264142557876255	0.517748328594521	-0.212157785072621	-0.203093151510157
SEPTIN10	0.206963643782086	0.071722147945658	0.00390630023559175	82.8279501343799	0.372236945782168	0.117950442585785	3.15587578665882	0.00160016989809905	0.0273259782598454	1.09747782668119	1.18136727224799
NPHP1	-0.106750500305819	0.0695659749052069	0.124901351062612	95.9162632453186	-0.0952785256351962	0.111952095785918	-0.851065136086363	0.394733170880328	0.640772185870603	0.0245717014822561	0.0137626275477689
MTLN	-0.9580776740477	0.230309726759888	3.18312877216768e-05	10.2458977369773	-1.42157283508001	0.349780300467951	-4.06418781497463	4.82000034238216e-05	0.00349170972171306	-2.88697741566569	-3.29861416129389
ANAPC1	-0.268739113903739	0.0803208059896856	0.000820390638294694	51.7911559994232	-0.382903410273535	0.138928336767353	-2.75612174724829	0.0058491221055835	0.0595028208878427	-0.529431294611515	-0.704571142705759
MERTK	-0.101088153460008	0.0955837119575766	0.290243474634872	769.73313897476	-0.0887990666514376	0.162601181723547	-0.546115752113125	0.584986372551365	0.782331172930138	0.0439369954237631	0.0299448650716846
ENSG00000286904	-0.0301864688475753	0.139889424128733	0.829152948002788	10.8483501434193	0.105229738920886	0.247261923970046	0.425580037683578	0.6704138888384	0.835754007219059	0.286421604872188	0.5145254799229
TMEM87B	0.405156101768014	0.0802183714770137	4.40275174158945e-07	73.5718756600033	0.647529703166282	0.133898584488779	4.83597123627955	1.32497081909071e-06	0.000372181599060501	1.77529840362575	1.86890195682118
ZC3H8	-0.287345960580788	0.0973040916850253	0.00314628863550221	46.9204563201586	-0.419480637116074	0.15633029802534	-2.68329711140242	0.00729001934314166	0.0688533011272566	-0.593066932808462	-0.795921574001915
ZC3H6	-0.264769968757941	0.110548553929547	0.0166178305432862	107.196312809407	-0.32929755087005	0.180561429523977	-1.82374248884822	0.0681910121036299	0.248312856740748	-0.515856770736885	-0.570692256873593
RGPD8	-0.312362134536231	0.240379925540627	0.193788913796172	12.6476331222909	-0.418071984329975	0.385490752532602	-1.08451884145941	0.278134817594094	0.532662811933368	-0.678622546961186	-0.792403509603249
TTL	-0.496788068351893	0.173674626636402	0.00423036548452902	36.4181178638897	-0.700424528968835	0.263996131303293	-2.65316209563749	0.00797415666151005	0.0720658517984402	-1.30936144657839	-1.49756978263328
POLR1B	0.10502302396963	0.135031587606536	0.436706773529495	13.6678191157186	0.238669597541384	0.230499210325415	1.03544648679895	0.300460445417724	0.555521350214325	0.748839687583729	0.847787175500761
CHCHD5	-0.424710216069159	0.196460929168483	0.0306332110751766	8.13955557293247	-0.58048059244486	0.330287098534638	-1.75750307844369	0.0788320975905784	0.270622054912818	-1.06285432962908	-1.19801371240433
ENSG00000243389	-0.392306735835695	0.144773844170923	0.00673257911933034	21.1222902100311	-0.520085644493066	0.249113683403675	-2.08774418726046	0.0368209165986458	0.176218044528429	-0.952034039643989	-1.04717929930746
SLC20A1-DT	-0.171811799020392	0.263978035443218	0.515139175862282	7.25665794709738	-0.0527740830177787	0.394623803321064	-0.133732639981785	0.893613994013364	0.954797625648187	-0.19793871833708	0.119916086961706
SLC20A1	-0.173561949784928	0.0939038799676066	0.0645598665721063	82.817087317913	-0.249118668502683	0.158138479916731	-1.57531973643516	0.115182660592237	0.334542619014115	-0.203924254885813	-0.370448112706145
PSD4	0.130152733843926	0.129095286846262	0.313362675432028	17.6804029400838	0.224360979371375	0.215719080267016	1.04006089351791	0.298311610794138	0.553961280487118	0.834783595936963	0.812051868209445
PAX8-AS1	0.199510801005935	0.43898342431104	0.64948073751175	19.0784741087087	0.360078458502579	0.713718218677396	0.504510672531026	0.613902564305732	0.800469391351279	1.07198901524132	1.1510018467421
LINC02966	-0.843441409685988	0.205587182372065	4.08538041103647e-05	55.7769849028006	-1.1358278319624	0.289411269707733	-3.92461507497422	8.68685270575112e-05	0.00480184098963688	-2.49492002035379	-2.58497533383751
ENSG00000272563	-2.10999838845009	0.477264149411809	9.82322323354613e-06	7.48608444444553	-1.03675381152249	0.574707304017524	-1.80396839273662	0.07123626204581	0.255138150090692	-6.82656003735183	-2.33754119848352
ZNG1B	-0.223778559945779	0.0959256436323503	0.019656882975539	39.2784521199273	-0.262044206840245	0.160189692199909	-1.63583688339464	0.10187373045768	0.313491004836506	-0.37566566229015	-0.402729223216638
WASH2P	-0.27428972870213	0.124842466745983	0.0280142516986788	29.2848420357213	-0.350632599308918	0.199492919938252	-1.75761926497164	0.0788123131675638	0.270622054912818	-0.54841446361439	-0.623975844637233
RABL2A	0.136955606577067	0.0998559814509627	0.170209385331714	44.2206446859054	0.244026805765113	0.166659740462586	1.46422168357988	0.143133387449857	0.374683899745117	0.858049502055273	0.861166628346865
SLC35F5	0.024474949067828	0.0525353939097345	0.641304671203129	149.616415125121	0.056603259149373	0.0986030132492581	0.574052022186035	0.565932598460668	0.768184649759292	0.473364307962623	0.393082432349498
ACTR3-AS1	0.143753936222847	0.100875702136202	0.154139834634212	35.5463087194	0.309929189424669	0.161942416288437	1.91382342271991	0.0556427216137491	0.22204380117328	0.88129987076047	1.02575568253245
ENSG00000270019	0.233170310701128	0.135831151564408	0.086048842081631	8.41864962177651	0.399902617514829	0.261123855838059	1.53146718912896	0.125653969532829	0.34903509287095	1.18710494100923	1.25046138525323
ACTR3	0.282804849728651	0.0591727836059391	1.75901158881736e-06	107.895371872572	0.4539733357963	0.104808782562664	4.33144365096385	1.48134860485859e-05	0.00182047162475657	1.35685565817527	1.38550124097463
DPP10	0.450980910738153	0.142546109547812	0.00155748055692591	6136.3321751541	0.767351613928075	0.21463081579834	3.57521640624547	0.000349938318893227	0.011227391657917	1.93201979842636	2.16815327168821
DPP10-AS3	-0.0739794570270244	0.268131076286724	0.782618878090667	19.3455844241469	0.0608928608251129	0.387577467710136	0.157111457445854	0.875157007988814	0.946129618116247	0.136649061478895	0.403795572655472
ENSG00000286776	-0.0341277849170398	0.273234316375852	0.900600345927821	14.5829324416032	0.091283238150026	0.427737127023999	0.213409667720765	0.831007440441252	0.925096804392729	0.27294225677149	0.479694549027707
DDX18	-0.247472481779532	0.0659870369390353	0.000176609285676324	68.7796434586823	-0.322315374049096	0.116485511492265	-2.76699968880248	0.00565748091505884	0.0584280814890255	-0.456699158370886	-0.553254497944356
ENSG00000236255	-0.347896405781367	0.199219986796752	0.080760106201142	8.00490875970224	-0.380165343618251	0.307106271047468	-1.23789508537743	0.215754964881717	0.466632831023249	-0.80015017965442	-0.697732910519524
CCDC93	-0.0518039080008415	0.0565219989615223	0.359390832311313	153.650203038476	-0.0169539924458041	0.0931954630298338	-0.18191864597933	0.855646571286271	0.937516422638508	0.21248970439608	0.209375595111508
INSIG2	-0.234501523020812	0.110621384395725	0.0340181013225351	35.3007067528862	-0.319318365837745	0.182352450735055	-1.75110542551299	0.0799277518475123	0.272645743848614	-0.412338324266976	-0.545769567665646
C1QL2	-0.234571987169465	0.32845812359166	0.475127619976846	6.67546630589806	-0.260099697769733	0.521358966981076	-0.498887933731797	0.61785833497714	0.80285426023834	-0.412579312498209	-0.397872875221334
STEAP3	0.594495074349455	0.160641669001888	0.000214960976494793	6.1719682629576	0.86596291960441	0.312900127681624	2.76753776363277	0.00564815013828988	0.0584280814890255	2.42283995458808	2.41443179200878
STEAP3-AS1	0.0769496787529799	0.155706256331187	0.621166541270719	7.052065794932	0.108318534875321	0.274012018452964	0.395305780698501	0.69261723373306	0.84897885876764	0.652828511150037	0.522239647096866
C2orf76	-0.0545798530372448	0.0608750994735989	0.369939072451694	71.09354840803	-0.0267772957293903	0.10608000865601	-0.252425467047445	0.800712217487812	0.909098652272725	0.202995939167763	0.184842215487853
DBI	-0.02926830040666	0.124227929775542	0.813741823123503	78.1524422209469	-0.0434405516420913	0.199683826299877	-0.21754667088988	0.827782339658752	0.923613162530148	0.289561751922575	0.143226277216306
CFAP221	-0.436541471932204	0.247612116644445	0.0778995971758979	46.7106519808019	-0.552746224558524	0.370454441574759	-1.49207611659038	0.135679192206071	0.364245836068727	-1.10331736619749	-1.1287480329954
TMEM177	-0.537482943095232	0.352543373271111	0.127362213232893	5.68333303960215	-0.509989717458137	0.442097874625377	-1.15356744904121	0.24867754999578	0.502149091108561	-1.44853840496282	-1.02196505075479
PTPN4	-0.160531789918373	0.0395133834319238	4.85043198669901e-05	333.253397474787	-0.190023284799778	0.066575652656301	-2.85424591750951	0.00431391238045829	0.0498544836310898	-0.159360952284987	-0.222859318943521
EPB41L5	0.0270484183665506	0.0410003145271172	0.509438369064166	187.876711903702	0.0997850463191015	0.0794513657909798	1.25592612947165	0.209142753985799	0.45904086426915	0.482165603746204	0.500927537695372
ENSG00000224789	-0.0440019019951744	0.183641333306978	0.810634291489442	10.4190020587309	0.0363740335315248	0.301280500434614	0.120731456164781	0.903903742814111	0.959159822822844	0.23917265825733	0.342560601021691
TMEM185B	-0.0554115472327633	0.114952562829934	0.629778681657494	12.1876516664233	-0.0862791023679472	0.208778803041337	-0.413256044728183	0.679419030362778	0.840978450149327	0.200151535070975	0.0362383936964419
RALB	0.147653810279022	0.0984883669795971	0.133821622066928	27.959663590994	0.26309721912531	0.164492657662132	1.59944658238614	0.109721408851149	0.326601529287892	0.894637486680021	0.90879436384878
INHBB	-0.0993731592619087	0.0984869140780012	0.312975301522152	31.8141882111094	-0.146198258456771	0.173055853114503	-0.84480389322653	0.398220340545794	0.642551695036345	0.0498022960947659	-0.113407744737704
GLI2	0.0816214458571654	0.066423956869574	0.219148565013825	299.409034615768	0.17663084937916	0.101523393260496	1.73980443035378	0.0818933642938792	0.276353650769515	0.668806010526601	0.692847424980862
TFCP2L1	-0.2814289729143	0.242775199906754	0.246368022318842	22.8767138217637	-0.339318323891529	0.382978523402377	-0.88599830840912	0.37561843874549	0.625682220851135	-0.572830764214412	-0.595718810728364
CLASP1	-0.0699410156388594	0.036641110183258	0.0562862608443438	799.269042137702	-0.034903212091419	0.0763786401679187	-0.456976086700211	0.647688233725233	0.821702130697123	0.150460579331291	0.16454800435087
CLASP1-AS1	0.370761816756814	0.261532649755221	0.156292912253532	6.11029306744457	0.590154869162367	0.439533506587217	1.34268459700526	0.179374124334031	0.421890883003008	1.65766953748826	1.72561017982656
NIFK-AS1	0.0155192234959901	0.0786231161415915	0.843524279315514	97.5894852015438	0.084325195158121	0.124784711439385	0.675765437812327	0.499189581650306	0.721058580811129	0.442735619385122	0.462317063549543
NIFK	0.0330417090653378	0.160582948672651	0.83697760209191	13.812681776109	0.0482430153691224	0.26548235063944	0.181718352473994	0.855803762577612	0.93754242184959	0.5026627296234	0.372202996126664
TSN	-0.566388526894358	0.115856676840219	1.01504082214656e-06	34.1671286221867	-0.843951097452199	0.192268276783821	-4.38944537065314	1.13640120707839e-05	0.00160230233824231	-1.54739584730321	-1.85602270717715
ERCC3	-0.0733299795457447	0.0633211297761793	0.246837541414985	50.8223500264525	-0.0785754468877772	0.116936352677803	-0.671950553343128	0.501615175541986	0.722426627200993	0.138870282233445	0.0554780220504452
ENSG00000286145	-0.411251140497093	0.147289604885241	0.00523629558913559	25.9026249983687	-0.624361831691551	0.256372444991639	-2.43537027433628	0.0148765578374857	0.104790656128533	-1.01682413018503	-1.30760567650405
MAP3K2	0.0629469375893312	0.0316693006670708	0.0468523270518895	204.855833276442	0.16272681801876	0.0654275418543305	2.48713024220073	0.0128778243884095	0.0959683004666538	0.604938968879849	0.658122560053411
MAP3K2-DT	0.248312371792896	0.164602096556058	0.131410900716767	6.83996593138867	0.378575860316493	0.300930692853746	1.25801677697424	0.208385688889131	0.458109027610605	1.23889097106129	1.19719850459245
IWS1	-0.0956713597419614	0.0527485373467568	0.0697200191645128	130.725909979644	-0.0897528097136348	0.0885043251197186	-1.01410648114911	0.310531945776896	0.56402239399224	0.0624624947311941	0.0275629228743579
ENSG00000231731	-0.3657875814102	0.170398082792093	0.0318199699611558	8.35502179363631	-0.435842101893191	0.309586179224675	-1.40782157325211	0.15918391062271	0.396132226687938	-0.861338214306137	-0.836783798753419
WDR33	-0.133855239571148	0.0386666839441914	0.000536631775834157	177.079440061909	-0.119289177750038	0.0737029140649818	-1.61851372178941	0.105551932082893	0.319591507433352	-0.068126831012165	-0.0462031931481271
SFT2D3	-0.135505570117982	0.166766273652599	0.416477365669277	8.70813724481971	-0.180291827237715	0.288039086295529	-0.625928340338975	0.531361944780072	0.743863487383332	-0.07377098122238	-0.198555321014384
POLR2D	-0.257205461744699	0.252517166985931	0.308408937770289	9.53302582242016	-0.367448204225803	0.406333699467564	-0.904301574561218	0.365835512103779	0.616163117346138	-0.489986066270517	-0.665972269578796
AMMECR1L	-0.0549846108452924	0.0938901730473386	0.55812626832928	26.0865511764358	-0.0334068674572691	0.159781902180057	-0.209077918096276	0.834387412561819	0.926831872502023	0.201611662622825	0.168285076280509
ENSG00000286873	0.186523845248143	0.150581054043862	0.215458848699673	7.84254398583215	0.344555995612802	0.248642405081798	1.38574912633849	0.165823521638211	0.40551422710415	1.02757347120924	1.1122350018453
SAP130	-0.0705291506466254	0.058064069630823	0.224488908960379	91.6323237783417	-0.0449452054597436	0.0990604157483724	-0.453715090131571	0.650033904341867	0.822491878963179	0.148449150569892	0.139468453371823
UGGT1	-0.217688389189892	0.0653315770599211	0.000862073063450594	74.9713338546903	-0.291066912619198	0.111027824996015	-2.62156727495694	0.0087526485555772	0.076103256297514	-0.354837205458865	-0.4752124845011
HS6ST1	0.103040238778587	0.087968052610327	0.241463326611016	140.925312771591	0.191176668100165	0.138253073004422	1.38280230555201	0.166725491871459	0.40644875489174	0.74205853851374	0.729175132913443
SMPD4	-0.0666053387056392	0.0681474504069851	0.328385536757899	64.0044324685514	-0.0603507005098314	0.114840033216851	-0.525519706145259	0.599221957919454	0.790733949631151	0.161868634341823	0.100993731840457
MZT2B	-0.752960654733573	0.236973961128183	0.00148602811791608	26.1710128053329	-1.08697128938356	0.349247398537931	-3.11232465562806	0.00185620244606172	0.0300220569536939	-2.18547475615216	-2.46295771190491
CCDC115	-0.489854936561155	0.464707719543897	0.291830704100726	5.52582027472235	-0.309150491842257	0.560457620798427	-0.551603690216294	0.581219907590065	0.779694848128058	-1.28565005292503	-0.520375633925086
IMP4	-0.320176379178596	0.282351775931481	0.256810198940992	7.2387827031886	-0.497449894507216	0.4416283464001	-1.12639937758104	0.259996510138675	0.513133347512004	-0.705347357106333	-0.990647251844678
PTPN18	-0.203045913553496	0.113121705357213	0.0726643309094054	27.6359396343003	-0.291345430893341	0.205729387178319	-1.41615855123708	0.15672908837107	0.393294288484851	-0.304759763639846	-0.475908074808598
ENSG00000290596	-0.543093584236644	0.171281597925661	0.00152038426637589	15.4912585789863	-0.751122669952308	0.303907104707475	-2.47155350538875	0.0134527418406712	0.0982821330652855	-1.46772686477682	-1.62418673652896
ARHGEF4	0.0199496198066348	0.0867538805635975	0.818125562280604	819.610959737994	0.13637333502731	0.146782759992244	0.929082782164039	0.352846186738895	0.604179966872376	0.457887627760675	0.592305595640324
FAM168B	-0.0157356747123231	0.0700197883222857	0.822187906185984	78.2658789812933	0.0436323748738341	0.119123424922725	0.366278713881325	0.714157111492015	0.861616495675745	0.335843493664542	0.360688071837591
PLEKHB2	-0.176083145441536	0.18081802279254	0.33014883625865	29.8171899787803	-0.23918105415307	0.279668689511885	-0.85523000293855	0.39242382949379	0.638756100893156	-0.212546774188104	-0.345629244922647
MZT2A	-0.373164379683434	0.234611850092347	0.111708483343054	22.1518073064821	-0.557929843517056	0.354354432222842	-1.57449658528948	0.115372690347682	0.334665903044361	-0.886566952636446	-1.14169395231222
ENSG00000286833	-0.152365063076738	0.0967132458905633	0.115156952100517	19.4825088286982	-0.179984205526314	0.179429435340992	-1.00309185716528	0.315816543161119	0.569338428299888	-0.131430648802202	-0.197787045821363
GPR39	0.0375648072918211	0.14873275841211	0.800603765232005	36.9616486348419	0.124029091098291	0.231514935791972	0.535728248693801	0.592146377349349	0.786800837730665	0.518131779659954	0.561476248959798
LYPD1	-0.133155361318602	0.130022759488553	0.305791483027947	24.7777080397474	-0.155585504002302	0.215841379934354	-0.720832604246792	0.471012512709718	0.699580902658525	-0.0657332390170269	-0.13685208437993
NCKAP5	0.128345534261782	0.053369288183036	0.0161787720130241	1137.4307310224	0.269358799776037	0.0911707110856298	2.95444443252229	0.0031323255655675	0.0416151825139683	0.828602951749636	0.924432457340722
ENSG00000286068	-0.26326586422119	0.133461081279157	0.0485406956973534	12.5389086121906	-0.343127661385392	0.254584513337098	-1.34779471417043	0.177724418490466	0.420288764337599	-0.510712715230201	-0.605232506900988
NCKAP5-AS2	-0.512924428901569	0.182102876325452	0.00485237576608316	7.16551022581786	-0.552656681362197	0.344373035176786	-1.6048198462417	0.108533457069519	0.324257543543491	-1.36454799266958	-1.12852440178247
MGAT5	0.120939040848234	0.0530803092440486	0.0227017872101015	325.909242338149	0.251179268749035	0.088270253808708	2.84557093597318	0.00443318841621546	0.0507221062451107	0.803272655684263	0.87902967141527
CCNT2	-0.183191289004212	0.0545665293011151	0.00078733334560287	123.063562749472	-0.20652259793668	0.0946526350822331	-2.18190014210651	0.0291169033627096	0.153717758845173	-0.23685671019485	-0.264065815478504
MAP3K19	-0.320841667818837	0.220693260498943	0.146004520903706	7.86875541201695	-0.365175011120551	0.329178350308766	-1.10935306279414	0.267277902386807	0.520930763020676	-0.707622652213653	-0.660295043924754
RAB3GAP1	-0.1109742745705	0.0393714233882121	0.00482260261170825	250.192101822978	-0.0883142551870359	0.0769619828828485	-1.14750493528042	0.251172994582679	0.504840113527453	0.0101263429753578	0.0311556658948598
ZRANB3	-0.00415737289222959	0.0593621326368752	0.944166526981066	123.33155460551	0.0377972863557139	0.103744846551965	0.364329290677408	0.715612129881054	0.862645415631707	0.375441424380409	0.346115128539396
R3HDM1	-0.0840808452955304	0.0820835442309228	0.305678233679359	213.128848745562	-0.0530701837303736	0.132228683196416	-0.401351525610685	0.688161333057318	0.846378959239973	0.102102192775213	0.119176585087519
UBXN4	0.0390555455970873	0.0364264143752646	0.283640761936958	193.212814426642	0.0863509720858772	0.0778991426265758	1.10849707935576	0.267647199784781	0.521207704844048	0.523230122495081	0.46737637536826
MCM6	-0.16443746067283	0.185086287563065	0.374305861962768	7.72558692300384	-0.171817043815626	0.33134185761988	-0.518549165655784	0.604075166092809	0.793518309678484	-0.172718392981996	-0.17738982577107
DARS1	-0.135459703214147	0.062320947051205	0.029736523970218	190.169150214554	-0.150258625814429	0.103690157587534	-1.44911175091602	0.147306376913844	0.380684373233598	-0.0736141158626358	-0.123548379809349
CXCR4	-0.382683585607291	0.203668736318923	0.0602511775705556	6.515785104142	-0.535250831585749	0.341441566728578	-1.56762059380789	0.116969703080982	0.337447741271962	-0.91912275075779	-1.08505385955139
HNMT	-0.112262988179374	0.164881080100644	0.495952189517108	22.1229248280518	-0.0477621179378162	0.262610630650571	-0.181874274546671	0.855681393703057	0.937516422638508	0.00571892701836315	0.132433306314251
SPOPL-DT	0.00884641330444287	0.109112332514103	0.935381352932711	38.319103463008	0.0648882027636418	0.175562687975516	0.36960132880109	0.711679560870938	0.860699206718585	0.419914528714773	0.413773808863247
SPOPL	-0.182078211458201	0.0785854246964273	0.0205066554756138	70.6760306767977	-0.196599240242889	0.128161776031803	-1.53399278888039	0.125031426823602	0.34779794954651	-0.233049971673676	-0.239282553228027
LRP1B	-0.095964075472394	0.0551668534915347	0.0819426031558667	8244.40395527529	-0.0680646556818613	0.0959243153628661	-0.709566239012327	0.477973161706123	0.704823505219956	0.0614614034318638	0.0817283803418948
GTDC1	-0.0209317206646318	0.0713954877997166	0.769384660890959	149.128929117083	0.0323164239403797	0.120528744539155	0.268122131894283	0.788605310549549	0.90317552790847	0.318072954356359	0.332426853381986
ZEB2	-0.11041123636058	0.0585260963732216	0.0592235701816988	236.561468275043	-0.0914290358876201	0.1144487427785	-0.798864484379429	0.424368994504076	0.663782667693602	0.0120519403879342	0.0233766026647191
ACVR2A	-0.102511435849518	0.126876058254965	0.419110633535169	49.0445769681783	-0.105395894036526	0.204057523097305	-0.516500898554314	0.605504611524791	0.79449232841397	0.0390693526273826	-0.0115051701183098
MBD5	-0.123832945882986	0.0257897053155502	1.57369436750437e-06	923.84876549632	-0.109081454038711	0.0574382654943538	-1.8991077307067	0.057550312881288	0.225515069020715	-0.033850466719329	-0.0207097360417165
EPC2	0.0299683227221329	0.0481228483778215	0.533451293486694	217.965083993287	0.120623700876959	0.0805723563968323	1.49708543067634	0.134371030217814	0.362359494498038	0.492151711568048	0.552971397928046
KIF5C	0.741239088303027	0.302603189564173	0.0143038202565684	48.7964861391687	1.20579756459812	0.505505776546119	2.38532895279015	0.0170638555061626	0.113358193690377	2.92470623755347	3.26315773624708
ENSG00000289474	-0.108539749409542	0.836736564088045	0.896789582759729	26.3744001726015	-0.611886508357068	0.984695472755402	-0.621396690943313	0.534338648744033	0.746284846404147	0.0184524481458372	-1.27644896328274
MMADHC	-0.0512701482706832	0.109537911403678	0.639742770278718	19.3475935056728	-0.00737532865752941	0.191283405036672	-0.0385570753307922	0.969243525748049	0.986453770068294	0.214315169057663	0.233297995573047
MMADHC-DT	-0.057292937744701	0.0575662240151047	0.319613394377764	245.931999507799	-0.0135366811876708	0.0947462729868009	-0.142872967568408	0.886390508273	0.951585598305092	0.193717157016336	0.21791021854394
RND3	0.152059673335416	0.227224440313244	0.503364880673465	14.2838660797485	0.30049841042029	0.372553607071566	0.806591064256066	0.419902123611123	0.660669047711877	0.909705591032586	1.00220261949634
RBM43	0.11418731719325	0.122145847170669	0.34986867987601	10.98637913835	0.145928816746018	0.214216255676935	0.681221956218377	0.495731057121901	0.71839440014711	0.780181680025058	0.61617009963906
NMI	0.150523358854677	0.115998199522621	0.19441268481088	15.4842680276745	0.260633385304134	0.19249706216419	1.35396032736244	0.175749035080894	0.417589673621776	0.904451377132195	0.9026410192233
RIF1	-0.214791535427415	0.0510083948797162	2.54349026077782e-05	103.407892776205	-0.28598592840914	0.083688743748683	-3.41725679701866	0.000632555826244514	0.0160933426847126	-0.344929930941154	-0.462522892121778
NEB	0.0996288274557251	0.207632082421518	0.631345794769571	38.8926444973025	0.1845267324894	0.308921092542055	0.597326427182307	0.550289463752318	0.757700756983942	0.730391470984755	0.712567135572634
ARL5A	-0.0114917991447999	0.0566100161559466	0.83913550351079	104.537985292353	0.0384717992396874	0.103785680697515	0.370685040374829	0.710872133839649	0.860341747239981	0.350357598867595	0.347799702471997
ENSG00000288066	-0.444343677765588	0.198496991477359	0.0251857889763525	7.68702709388213	-0.628449286067329	0.346252580284023	-1.81500246309162	0.0695235309672414	0.251226537210058	-1.13000100347192	-1.31781396052017
CACNB4	-0.0585148710591003	0.151516268288426	0.699352032496313	69.6150628770935	0.0234900818660397	0.237514716568433	0.0988994796003374	0.921218082100435	0.966828915129707	0.189538130465221	0.310383351868616
STAM2	-0.206180059319343	0.0436519132810279	2.32074898481762e-06	110.743697200721	-0.208311172331239	0.0840748405881139	-2.47768738987879	0.0132236948886402	0.0971589841418463	-0.315478579647394	-0.268532721705474
FMNL2	-0.0112055916418398	0.0406954659149081	0.783045558779613	2225.99645254178	0.0535740333995031	0.0826958924301726	0.647843947566566	0.517085887553715	0.733122788563011	0.351336431951123	0.385517039818913
PRPF40A	-0.0849298192530867	0.061490170049038	0.167219492470182	141.365966194093	-0.0735887410412751	0.111235351848115	-0.661558936243185	0.50825393180659	0.726891845114911	0.0991986916855676	0.0679321572910985
ARL6IP6	-0.058669070261295	0.0705315338855429	0.405514317063182	85.6334157844233	-0.0310703348890926	0.111201062821909	-0.279406815911935	0.77993264095497	0.898325763188636	0.189010767349297	0.174120490177776
KCNJ3	-0.352288015195042	0.746025518663944	0.6367699140965	7.04759967656233	0.689522069804673	0.766742070654358	0.899288165075144	0.368499189580166	0.618633032636717	-0.815169536378397	1.97377652317574
LINC01876	-0.270172315526456	0.532304104069578	0.611767161002565	26.280523934742	-0.293841169357446	0.789248102392176	-0.372305195877984	0.709665630497833	0.859617859559287	-0.534332861304114	-0.482141100239418
NR4A2	0.0716365880273432	0.102918272972169	0.486395545378129	37.05385818801	0.190142546570665	0.16343481396248	1.16341519876124	0.244661085929054	0.498145407036093	0.634657677317069	0.72659244811508
GPD2	0.0672128499997943	0.0472452648125335	0.15484148470142	504.562331552579	0.158128483154838	0.0776265280694559	2.03704180886917	0.0416458524696731	0.189429449237469	0.619528440349345	0.646638368677403
ACVR1C	-0.392225070765214	0.194238187502163	0.0434561020458015	34.7151828299481	-0.512690244251953	0.295526205366874	-1.73483851834894	0.0827694115325701	0.278245378406123	-0.951754744126126	-1.02870952836114
ENSG00000234584	-0.125792228213588	0.170187298261563	0.459822030669329	7.01065450393238	-0.161810642917467	0.299391526248676	-0.540465005622995	0.588876388082864	0.784093125664979	-0.0405512357254878	-0.152399165825632
ACVR1	0.117178645836721	0.0698658931812803	0.0935045827600021	120.425013048603	0.231920184483889	0.112097207257592	2.06892027159027	0.0385535689726067	0.181360312033414	0.790412059765805	0.830930736480594
CCDC148	-0.340543327496201	0.27811827793934	0.220780616530527	27.926788933329	-0.220642507957381	0.335815794889478	-0.657034336428392	0.511158838505316	0.728986022689085	-0.775002563967028	-0.299329830320489
PKP4	-0.0235255175034643	0.222908205551763	0.915948095355599	14.5805041637961	0.0213303209236388	0.368649063901511	0.0578607760396686	0.953859526936828	0.981012892657841	0.309202138142458	0.304989419342396
TANC1	0.266093069090752	0.0633037375725703	2.62896084079204e-05	230.176075618411	0.460218080517093	0.0956740917015177	4.81026861433786	1.50727598309988e-06	0.000414922932627735	1.29970116849961	1.40109728728056
WDSUB1	-0.32186527827306	0.0823102921021377	9.21475182671033e-05	86.1848799364369	-0.451282562205035	0.14164483062394	-3.18601505058218	0.00144247092978026	0.0258859322899491	-0.711123412210773	-0.875345844885843
BAZ2B	-0.0971476506541628	0.0371709432742112	0.00896102739359703	1453.90665181751	-0.0584448138555705	0.0744835401263202	-0.78466750850525	0.432648537662061	0.670407640999316	0.057413562153157	0.105753621610608
MARCHF7	-0.0939499368975195	0.0478734579870052	0.0497084902534386	209.670143540541	-0.0763488233949453	0.0874736220080586	-0.872821104720136	0.382760594341433	0.631174809580127	0.0683497814495817	0.061038941616053
CD302	-0.325350478249513	0.0943866374180239	0.000566854382485934	39.2915192031624	-0.47275657858571	0.164409776729011	-2.87547728603106	0.00403417170163389	0.04799165021719	-0.723042837817645	-0.928976500552553
PLA2R1	-0.773147069200831	0.848103295624382	0.361969322551785	13.2508133132254	-0.232428076179015	0.794613870913567	-0.292504428486495	0.769900974427154	0.893414388704945	-2.25451253508525	-0.328763902639618
[truncated: 11,599 more rows]
