# Supplementary material for: Integrative analysis reveals generalizable human neurodegenerative disease-associated glial states
Source: bioRxiv. 2025 Sep 25:2025.09.25.678630. Preprint. [Version 1] doi: 10.1101/2025.09.25.678630 (PMC12485690; doi:10.1101/2025.09.25.678630)
Supplement: Supplement 7 [file media-7.zip › astrocytes_diffexp/Mathys_2024_CR_TH.csv]

gene	nebula_logFC	nebula_SE	nebula_pval	DESeq_basemean	DESeq_logFC	DESeq_lfcSE	DESeq_stat	DESeq_pval	DESeq_padj	nebula_zscore	DESeq_zscore
C1orf159	-0.0118390918253373	0.0716759972458687	0.868806143467594	97.2709306875461	-0.00406241374495991	0.128204860367319	-0.0316868934088827	0.974721747183792	0.993395207066168	-0.0773563613638898	-0.0290236840101726
ACAP3	0.0693119090989318	0.0909399582183887	0.445957228730551	148.007478306966	0.109661406659242	0.157310074651824	0.697103519287986	0.485738011923517	0.82105523641022	0.549526813517127	0.584894396239047
INTS11	-0.00487781334056474	0.0609091285265754	0.936170882950927	135.073852941063	0.0137185301638366	0.103715862196909	0.132270318862041	0.894770483190582	0.974998251947055	-0.0235811976806027	0.0669636202389206
CCNL2	0.0442123712455232	0.0338366604089748	0.191334630478271	359.147847729838	0.0875018390287254	0.0671974469345989	1.30216017155961	0.192861637219492	0.589425978125204	0.355635452986964	0.465269860495109
MIB2	-0.0709660044379174	0.0471706026154113	0.132464494640638	110.732397860393	-0.0633418430324376	0.0974931632311304	-0.649705486345447	0.515882479359218	0.83855840319718	-0.534105708597162	-0.349033276522006
GNB1	0.0534021603376733	0.041600866852866	0.199254285277171	351.187906249415	0.0860118464987651	0.0711534011471494	1.20882270013892	0.226730968572418	0.627477412065471	0.426625632984253	0.457226397390126
SKI	0.0616188521023212	0.0740129799311008	0.405103555970823	228.904457907045	0.0952147341773828	0.120341624004016	0.791203666772895	0.428825152113696	0.78665637214883	0.490098735740534	0.506906570957329
PRDM16-DT	-0.31067430006352	0.0613813498093075	4.16233970927756e-07	93.2756338032768	-0.423120220986438	0.110968373303131	-3.81298029692301	0.000137301062050957	0.0203160719313422	-2.38582775386593	-2.2912336908561
PRDM16	-0.14760033684453	0.0710236706325341	0.0376923102985297	644.698182469624	-0.202945527000465	0.1211166805732	-1.67561995622734	0.0938126573382866	0.45388299322172	-1.12609808154123	-1.10265925701363
CEP104	-0.0473989685732892	0.0497175915890144	0.340405607808877	105.023380625001	-0.0471369014867009	0.0941783310161496	-0.500506867961144	0.616718221420154	0.883498485659637	-0.352052769051291	-0.261553744362868
NPHP4	0.0635708163763388	0.0640529568320681	0.320966949474346	126.187812476424	0.0993768637015841	0.13390172961345	0.742162659052033	0.457988789675124	0.805106358950819	0.505177459938802	0.529375096532397
KLHL21	0.0117042874436286	0.053563177659004	0.827028895203011	156.545697784555	0.0157049028393506	0.0970976746792679	0.161743346493383	0.871507968371574	0.968303914584989	0.104513833402167	0.0776867044202008
DNAJC11	-0.0880257077618664	0.0445118709120666	0.0479763049841479	106.629861879769	-0.102988095598479	0.0844953029358207	-1.21886178308284	0.222896656982855	0.621435972794232	-0.665890170408367	-0.563056611104954
CAMTA1	-0.092342066228424	0.0484805574245006	0.0568159978822149	1590.35453451447	-0.11965090771666	0.0847919002805166	-1.41111246853555	0.158211454087686	0.556315936791571	-0.699233597705898	-0.653007877170313
PER3	-0.115640076891138	0.0644699271101029	0.0728601521872344	522.036842244789	-0.167271472359736	0.108014206574376	-1.54860622194689	0.121476409332595	0.506341740849872	-0.879208345106535	-0.910079135611612
ERRFI1	0.0317870453090788	0.0702625559181431	0.650978130287286	120.841488399822	-0.00378569931472954	0.134972920404236	-0.0280478432517544	0.977623992742598	0.993395207066168	0.259651082082671	-0.0275298897357586
RERE	-0.0515531203273465	0.0294668616918818	0.0801996716948862	1229.69130804675	-0.0821158132625195	0.0601789375970322	-1.36452746660933	0.172401615683579	0.571668309788224	-0.38414316609952	-0.450381259040908
ENO1	0.0830946102449694	0.0842411707686955	0.323941992716188	366.63919057383	0.129510518980481	0.146205444003971	0.885811878365919	0.375718907903511	0.746444985688321	0.655996768963854	0.692046344595996
H6PD	-0.00776031303448109	0.0466049202309024	0.867753456888477	137.899439712347	0.000166297421089484	0.0895428138664021	0.00185718332838634	0.99851818294753	0.999383750027062	-0.0458482127406158	-0.00619572912998681
SPSB1	0.387981625634587	0.191937678323984	0.0432390199509141	98.8949420101573	0.505047704177894	0.298049584085256	1.69450900502994	0.0901686019963309	0.448924046781982	3.01121775219983	2.71931791337696
SLC25A33	-0.134214049106893	0.058188338377041	0.0210801716988389	394.044139479041	-0.177571283915671	0.100263778703133	-1.77104120962202	0.0765538491556479	0.423725188087781	-1.02269037909438	-0.965680860165662
CLSTN1	0.0254057615448136	0.0628306607533815	0.685953210809955	245.125945314926	0.0466608813616356	0.102467559553309	0.455372232588015	0.648841468317766	0.896544230875649	0.210356318242452	0.244797120154485
CTNNBIP1	-0.107360352992324	0.0587459355408337	0.0676191138706969	107.193340376362	-0.137036645262056	0.103686746167287	-1.32164090713158	0.186287754767347	0.583533857493676	-0.815248325566287	-0.746861729245015
UBE4B	-0.0664311646176129	0.0326035981137787	0.0415958677308833	392.331861019051	-0.0968653956800835	0.0590297136339926	-1.64095994570949	0.100805729993103	0.470453904001765	-0.499074535207419	-0.530004290434725
KIF1B	-0.0582062969762502	0.0422296485667948	0.168102115651426	2345.83115174702	-0.0772610044084994	0.0714700744862189	-1.08102593937267	0.279685575285137	0.674232609355777	-0.435538274640463	-0.424173425703586
PGD	0.0996679738762766	0.131013380226804	0.446808479394519	131.39601079802	0.162553337302902	0.206884685208721	0.785719528436365	0.432031819866312	0.788280561342674	0.784024306434983	0.870422198646842
PEX14	-0.0908748832472159	0.0359347112314634	0.0114424323803019	187.288108610784	-0.124736678965219	0.0759299337018828	-1.64278661765941	0.100427089976245	0.469320376983646	-0.687899759368531	-0.680462520449133
TARDBP	0.105858374094379	0.049833695014278	0.0336506740673549	133.425218959201	0.173751941387388	0.0963006532098592	1.80426544987962	0.071189703328971	0.410283897532774	0.831844514421448	0.930875896883348
EXOSC10	0.0441980134093204	0.0617308877428207	0.474004374627675	105.793404218034	0.0735147329414905	0.105582521436124	0.696277489318778	0.48625506775427	0.82105523641022	0.355524540172079	0.389762923717947
MTOR	-0.0794211278620256	0.031181523469329	0.0108635584833548	189.135715271367	-0.100741169180722	0.0661899672353208	-1.52200058994687	0.128008932871912	0.514979490919545	-0.599420671515022	-0.550926973286356
DISP3	0.101770631814152	0.122200868705688	0.404949464453486	123.517560955023	0.12927047043502	0.203857244706557	0.634122523440844	0.526000864698899	0.841630540994108	0.800267123760358	0.690750484663816
FBXO2	0.0369379569794168	0.0969607191929365	0.70323444968987	151.061587055157	0.0695093773454968	0.157307588244866	0.441869194747922	0.658583863429953	0.903518213778784	0.299441347447931	0.368140714672664
CLCN6	-0.0127641979077727	0.0456475674432615	0.779765277461894	109.772304926235	0.00385618790040235	0.0912767957783853	0.0422471874425232	0.966301645976912	0.992431845263248	-0.0845027111495203	0.013723496862758
VPS13D	0.0290885316674597	0.0234624401134498	0.215052556937553	645.000945271404	0.0416023503437112	0.051854694138901	0.802287064547575	0.422386923244703	0.78254997105981	0.238805340442385	0.217489528478726
DHRS3	-0.0259200653115756	0.127172666095733	0.838495806913737	317.285859431027	-0.0238405912919367	0.208929234340982	-0.114108450964922	0.90915182308349	0.976058252632928	-0.186130440105149	-0.135792703440859
PDPN	0.362814543933611	0.0895670850079062	5.10520881469957e-05	102.191235684527	0.519437099822064	0.157303718301402	3.3021285538006	0.000959540823651748	0.0609186263980249	2.81680462236154	2.79699653970535
PRDM2	0.0740207798506954	0.0518459923917193	0.153376801508078	162.36110555032	0.100548031189116	0.0940002831579293	1.06965668412068	0.28477387039523	0.679338658591596	0.585902358037209	0.535697438615526
DNAJC16	-0.0389341801742958	0.0487238905994131	0.424245291021236	107.178348998487	-0.0227007772197851	0.0858260518613942	-0.264497512438834	0.791396581369261	0.948774288526727	-0.286663145191827	-0.129639617266571
DDI2	-0.0140195818586404	0.0395395994338258	0.722911259885234	92.3754850311566	-7.26674076267798e-05	0.0854500306351108	-0.000850408210350265	0.999321472500366	0.999716509642626	-0.0942004236589322	-0.00748573880756489
PLEKHM2	0.0857242372058864	0.0376294425690351	0.0227196640231322	158.106007479646	0.139001258100054	0.0751989985300534	1.84844560189856	0.0645379069391244	0.399119856097767	0.676310368047503	0.743280433634908
SPEN	-0.0874979149316594	0.0349331361318749	0.0122546479022355	451.321190272432	-0.122046393594358	0.0615583736449597	-1.98261237858988	0.0474107436120048	0.348042391092329	-0.661813024824071	-0.665939487153809
FBXO42	0.00999117349417773	0.0325598461967766	0.758953230681308	411.53145761447	0.0199572179931337	0.0665262624448787	0.299990067977583	0.764184731538047	0.941165285899197	0.0912802035105663	0.10064208128449
CROCCP3	-0.0764411513601408	0.0403588957979683	0.0582203967077223	153.547051785617	-0.0855396213667723	0.0812204374891342	-1.05317853499885	0.292259174280806	0.687368356731335	-0.57640065809195	-0.46886408604262
CROCCP2	-0.000650460884819646	0.0902730508657256	0.994250906538183	127.067727409144	0.00846069056236827	0.141021283219983	0.0599958415437917	0.952158946693234	0.986205665489928	0.00907466729476102	0.0385800961634977
CROCC	-0.0409453547196178	0.0627929202421723	0.514356270724999	130.944489179425	-0.0570314438797769	0.111571783914445	-0.511163682060595	0.609236447099342	0.882206017415676	-0.30219926267469	-0.314967694486172
SDHB	0.0167834042250592	0.0591695181799147	0.776678999143773	138.396700500088	0.0395864603431625	0.10192439373718	0.388390442088274	0.697727116289865	0.917677283484531	0.143749490600111	0.206607100200009
PADI2	0.14895772117935	0.105602038482821	0.158375203917954	241.091167795383	0.234959284689548	0.167884894281366	1.39952606037187	0.16165528911565	0.560350423997594	1.16478255866244	1.26129299475838
ARHGEF10L	-0.0900777292120924	0.0753027094019499	0.231615266045595	755.939477428707	-0.113033492154308	0.121723217832458	-0.9286107791686	0.353090833604753	0.731918629228094	-0.681741826050201	-0.617284920943455
ALDH4A1	0.227326921178555	0.0903285632555438	0.0118470715352862	106.579229220757	0.334021311608006	0.158834060587983	2.10295770549152	0.0354694668020186	0.317696712264549	1.7701766061645	1.79606195675087
IFFO2	0.286029200096376	0.134103300305956	0.0329327646250073	165.2528975687	0.400636579588356	0.214578744859979	1.86708417858343	0.0618898334696376	0.389204802418538	2.22364570157463	2.15567278664058
UBR4	0.0180823165235947	0.057709242009067	0.754026277914682	295.889512305225	0.0325108336503304	0.100093334066433	0.32480518261838	0.745328521882023	0.934026218947829	0.153783455139351	0.168410571624162
CAPZB	-0.0569358843763291	0.0407080045510475	0.16192066363058	381.704856814593	-0.0761158459771514	0.0731443863142579	-1.04062457575523	0.298049820748652	0.69391918845273	-0.425724467355565	-0.417991488944377
HP1BP3	0.0568468731393124	0.0464630570747973	0.221146405780569	420.375447907673	0.0883707280817862	0.0779501176592293	1.13368306213612	0.256927517016007	0.655721731093461	0.453235686748839	0.46996040551469
EIF4G3	-0.0284553469614429	0.0297906146856714	0.33948756698414	879.145173621987	-0.0528158366720768	0.0546688140437939	-0.966105403892012	0.333991440765394	0.71918410575853	-0.205715231318872	-0.292210479024737
ECE1	0.0504303816584746	0.0646821121174337	0.43558806059418	582.34656503121	0.0808849129396709	0.101434498292507	0.797410292368409	0.425212783683925	0.784649899779973	0.403668946902237	0.42954954660392
USP48	-0.0870489580964322	0.0415861577569442	0.0363295610478364	195.785996523849	-0.123423762929581	0.0720820138036855	-1.71226851771545	0.0868471956278572	0.443192542803361	-0.658344879230717	-0.67337497371299
KDM1A	0.0293110329937917	0.0426241355383117	0.491665142221785	117.243946597556	0.0484443385023279	0.078677266577901	0.615734895344407	0.538069502468614	0.849671812574591	0.240524140411302	0.254424800442828
LUZP1	-0.104444082725813	0.0555570934169154	0.0601160580471893	281.994346349267	-0.148652944961672	0.0947582135284075	-1.56876052667569	0.116703749293742	0.499073428290763	-0.792720436290003	-0.809570283933389
HNRNPR	0.146377150046206	0.045281252207966	0.00122659956872718	111.414989870841	0.224927025173013	0.0882368132004714	2.54912906546144	0.0107992325496986	0.189892610994873	1.14484791082659	1.2071356029203
ASAP3	0.0584372006138742	0.0616419290506422	0.343124070583732	399.548347076154	0.104804643451743	0.104556796813486	1.00237044980155	0.316164708591116	0.706423841318549	0.465520803691318	0.558676012667554
ID3	0.357037750144499	0.110560888711111	0.00124080016720977	494.782933175774	0.541943760925876	0.172624607066981	3.13943516010781	0.0016927387076328	0.0821344023237777	2.77217948169899	2.91849479863266
SRSF10	-0.00782815258125289	0.0823300571852529	0.924249250614705	135.807852095142	-0.00659665311198186	0.138159061805983	-0.0477468001429074	0.961918035491403	0.991176110799861	-0.0463722662948348	-0.0427043303476274
SRRM1	0.0102284861153285	0.0626039133053692	0.870215994827975	198.037119727806	0.024747684806401	0.104469385573749	0.236889349645219	0.812742632612383	0.955345363231732	0.0931134192157573	0.126502575410046
CLIC4	0.323469709533614	0.0820103994929569	8.00493352361295e-05	711.782069439102	0.465736850667773	0.141050411853494	3.30191769416117	0.000960262428931278	0.0609186263980249	2.51286980427031	2.50710517171813
RSRP1	-0.118168691342656	0.0621206405849211	0.057139104145071	473.799230196902	-0.158326225750939	0.108131145325818	-1.46420557438723	0.14313778759687	0.535290871405269	-0.898741632895514	-0.861789792130982
MAN1C1	0.327327560529362	0.101028623115611	0.0011955118775978	715.230840905052	0.452024116656181	0.175366896607637	2.57759089885437	0.00994917100269809	0.183503399995451	2.5426713082923	2.43307938442534
ARID1A	0.0211405989427308	0.0354121422135151	0.550515863988333	776.09489865823	0.0453572226877068	0.0570422554982741	0.795151283754535	0.42652550598507	0.784728941109893	0.177408373757175	0.237759547660402
WDTC1	-0.0341644137902959	0.0338435662370768	0.312744339245256	128.14998175196	-0.0432144413537071	0.0737836692302512	-0.585691140120059	0.558083089036917	0.85937948066421	-0.249817188146479	-0.240379031922301
WASF2	-0.016157252757017	0.0362412154777135	0.65572340514713	474.206477508562	-0.0161178691712681	0.0659319449055044	-0.244462213186168	0.806872863783963	0.953398781923061	-0.110713712519973	-0.0941029437953607
AHDC1	-0.00695579317989161	0.0666956279202225	0.916937950560614	371.197680514451	0.0104701636893221	0.1108880662271	0.0944210143215876	0.924774723362566	0.981305565026556	-0.0396333792209341	0.0494278840765946
STX12	0.163640100275508	0.0655000380258052	0.0124783252327158	123.625232513185	0.247153662852414	0.111352389816911	2.21956316571914	0.0264484349742863	0.282230711842061	1.27820243417569	1.327122204549
EYA3	0.00149138597491067	0.0658861716049346	0.981940789630738	206.237471419789	0.0095311988057743	0.105356908429095	0.0904658170772804	0.927917056560544	0.981305565026556	0.0256202150297752	0.0443590469879329
PHACTR4	0.0183159579864372	0.0413901557378885	0.65811320093958	363.292356416534	0.0356746741763253	0.0761036662254254	0.468764199488813	0.639238192280088	0.891490860411476	0.155588311522419	0.185490009291925
TRNAU1AP	-0.0529527668164308	0.0352138627721433	0.132646329992776	129.824312647516	-0.076755063769129	0.0729915216602642	-1.05156135977521	0.293000843704384	0.688158612980231	-0.3949552919488	-0.421442193979763
YTHDF2	0.0228296904823612	0.0387198164667954	0.555450422741052	89.6525641856604	0.0481995307718787	0.0743337440114488	0.648420598382009	0.516712951178799	0.838847425041603	0.190456432992037	0.253103248885965
EPB41	-0.0298793612354072	0.0730216405625744	0.682403889006634	128.769371886693	-0.0297248606342476	0.110243715509421	-0.269628617802775	0.787445981651232	0.948108506421408	-0.21671559581187	-0.167557898502556
SRSF4	-0.0172447122286906	0.0538437649744719	0.748761275053412	354.986488158541	-0.0141953435617562	0.0939304877684295	-0.151126049688494	0.879876283816895	0.970163120910984	-0.119114225617691	-0.0837245267915482
SDC3	0.00100371493211866	0.0883851633193387	0.990939300162408	194.65195729528	0.0122782871936322	0.154058707839889	0.0796987548824103	0.936476849764865	0.982920036684811	0.021853006146076	0.0591887213987506
PUM1	0.0265014014602769	0.0294599627830315	0.36834727166391	529.885242439894	0.0411180710866901	0.0527934261125326	0.778848317194725	0.436069071676825	0.790225912434861	0.218820024431029	0.214875231924862
ZCCHC17	0.0233601524137895	0.0462413232840038	0.613433012866337	85.388080066582	0.0335063098571747	0.0899113940500442	0.372659218680618	0.709402092260475	0.922186782995131	0.194554197110037	0.173784475171083
COL16A1	0.116644331014661	0.0894853262718264	0.192403322505047	498.421957923887	0.164115946480331	0.142876854181311	1.1486531350422	0.250699037630396	0.650747155557483	0.915164927494675	0.878857669975339
KHDRBS1	0.141053909075628	0.0439778650062089	0.00133947978244668	200.344626094193	0.203483631856642	0.0894707184727909	2.27430421181343	0.0229477021102598	0.262851357703432	1.10372641925798	1.09137720848697
KPNA6	0.0199506309907374	0.0420108198752505	0.634863466580292	209.75594089891	0.0486437829914306	0.0785578779902043	0.619209482688626	0.535778365685783	0.849050558614012	0.168215993142567	0.255501466504793
HDAC1	-0.0415979074862392	0.0439877622984213	0.34431692488614	121.203365259279	-0.0532883927827228	0.0819350431996717	-0.650373646021783	0.515450896249195	0.83855840319718	-0.307240165996372	-0.294761490230891
BSDC1	-0.0429460159291886	0.0429949781714113	0.317861929242486	154.638468390961	-0.0532305548315251	0.0805781451010811	-0.660607845523748	0.508863836346525	0.833618310791285	-0.317654165715103	-0.294449262204796
ZBTB8OS	-0.0512323118191242	0.0545512649185015	0.347649112048144	341.378975635952	-0.0568230220321947	0.087531720022495	-0.649170632287263	0.516228091672588	0.83855840319718	-0.381664953214002	-0.31384256573043
RBBP4	0.00738853883494163	0.0413761307571175	0.858275292273684	188.413449307196	0.0180298881827809	0.0750621516734603	0.240199458459645	0.810175633480399	0.954598499732587	0.0711751171942574	0.0902377296458147
YARS1	0.101827292443677	0.0775334619330292	0.189070597010636	191.938839806746	0.15555309422814	0.131704549783043	1.18107608647068	0.237572498778993	0.635839608461348	0.800704821323204	0.832632615299558
S100PBP	-0.0271738632428126	0.0381230323921338	0.475973328372702	191.907139925294	-0.033458830428024	0.0703079201413473	-0.475889919098136	0.63415280444472	0.889727839948885	-0.195815900775272	-0.187715078936314
PHC2	0.169057676938216	0.0853301825760761	0.0475668534524611	110.07345978958	0.250400978648369	0.148208293592361	1.6895206913122	0.091119690055763	0.451144057197187	1.32005265930907	1.34465226880757
SMIM12	0.122142442106021	0.0473847414962924	0.00994676313526534	110.346876611309	0.195574072401508	0.0869590817232672	2.24903562141894	0.0245102298465326	0.274634582279058	0.95763727284525	1.04867884029063
ZMYM6	-0.0287366600323577	0.0335303796810778	0.39142634813263	125.482063805741	-0.027134566779823	0.064777702909051	-0.41888744986713	0.675298389514628	0.910795459172476	-0.207888345994255	-0.153574651855216
SFPQ	0.0806521274152088	0.0507973560288024	0.112349003540378	558.102952559712	0.122250333016206	0.0916083642617104	1.33448876640737	0.182043726000124	0.58015464656429	0.637128839135835	0.652853505192624
ZMYM4	0.0498202387328878	0.0257072720110694	0.052625379204663	336.588854433537	0.0843265970405008	0.0553327753040354	1.5239900145466	0.127511205615222	0.514979490919545	0.39895565526114	0.448128874035024
KIAA0319L	-0.0648518024047993	0.0371478472770321	0.0808499662973673	465.743548207688	-0.0910179240845986	0.0648912830004029	-1.40262173709886	0.160729666314086	0.558298654411082	-0.486874123789454	-0.498437741549428
AGO4	-0.0211611526716294	0.0376045940564519	0.573620211346077	201.487782297722	-0.0359611767034781	0.0709549393918538	-0.506817101271553	0.612283156018718	0.883394257571539	-0.149368327121541	-0.201223556017768
AGO3	0.00877615065332829	0.0313121637031666	0.779263247231723	620.719810661954	0.0250899927515041	0.0662783066838079	0.378555126207436	0.705018250299242	0.920729797915034	0.0818942764443622	0.128350464759567
MAP7D1	0.000194166444119258	0.0892637768877521	0.998264443974685	88.8114184113487	0.00358083303094575	0.150267368170784	0.0238297447711736	0.980988413885774	0.994598895918962	0.0155993269480734	0.0122370419385105
STK40	0.256540968094762	0.081224915840624	0.00158636425454664	169.873916440679	0.363524213154001	0.138400616395487	2.62660833904966	0.00862405342600506	0.167880822519006	1.99585212801106	1.95532819151614
GRIK3	-0.100369410233055	0.126025821260539	0.425788300046573	202.494467426251	-0.137157879936277	0.204212138269624	-0.671644110376955	0.501810289634001	0.831385828579681	-0.761244008399185	-0.747516193351067
MEAF6	-0.116727288458202	0.0670246751078134	0.0815860006431627	94.0738020632696	-0.148412751313114	0.117645708815271	-1.26152286222487	0.207120528314388	0.603630260675769	-0.887606943166519	-0.808273640687615
INPP5B	-0.0140571784771923	0.0518962867817441	0.78649055571792	243.284605789888	-0.0210057096067354	0.0918379226083976	-0.228725879354926	0.819081979113828	0.956021461905244	-0.0944908536885582	-0.120489092326436
MIR3659HG	-0.215766968631028	0.099090473117276	0.0294451897476714	100.59014554542	-0.307780983642272	0.15771039862828	-1.95155795888707	0.0509907086972147	0.35898702598661	-1.65267833401579	-1.66859506584274
RRAGC-DT	0.0517514798919349	0.0661583144213721	0.434075317020071	592.738133938139	0.109924862937788	0.12023511122451	0.914249272265652	0.360585879083655	0.736275984848662	0.413874295517643	0.586316618709056
AKIRIN1	0.150728706357019	0.0521916455055376	0.00387717959748019	93.3726002720068	0.230878283539229	0.0983310737940239	2.34796870034039	0.0188761074405332	0.24292427764535	1.17846323786787	1.23926242646763
MACF1	0.141631866919358	0.0459322849532074	0.00204586105912118	7075.41657309237	0.210763335210244	0.08495796059509	2.48079560448424	0.0131089518390724	0.205089373894213	1.10819108443645	1.13067540909035
PPIE	-0.0723385739775402	0.062041455697061	0.243625937161894	132.804364055914	-0.114837480495852	0.110167015969753	-1.04239439985723	0.297228861809453	0.693293825949887	-0.544708667783663	-0.627023435315344
RLF	0.0286871754381327	0.0545903875856679	0.599236585690555	299.982228768012	0.035292933666083	0.0942611491150218	0.374416543798091	0.708094436425101	0.922186782995131	0.235704904656835	0.183429250161882
COL9A2	-0.267771072138948	0.147001105716146	0.068522045545016	113.507650909428	-0.370599558025184	0.223380766161094	-1.65904864771537	0.0971059898497248	0.460635069352885	-2.05440471006271	-2.00771011185578
NFYC	-0.141659053427738	0.0435856151196859	0.00115350978576143	221.026950728125	-0.193627734452645	0.0756496565503004	-2.55953223427921	0.0104813135100346	0.186755008930338	-1.08020227534333	-1.05235878968157
SCMH1	0.036217088128773	0.0262486264680261	0.167657228372295	574.679995298345	0.0469164893171649	0.0591137501157931	0.79366457423635	0.427390728930735	0.785272653761023	0.293872709370551	0.246176974830464
HIVEP3	0.0502086174301693	0.0588531686814338	0.393594625386407	430.104767818756	0.0555744044841392	0.0990328561441737	0.561171379357503	0.574680711886914	0.867354705809975	0.401955840940121	0.292915209963419
FOXJ3	0.101740874285124	0.0285937112910025	0.000373468047179893	341.029870021851	0.146935307899742	0.0679657573240254	2.16190201779451	0.0306257294462378	0.302743726186868	0.80003724989483	0.786111008657048
CCDC30	-0.0992618985799606	0.0374766772697601	0.00808184604370549	367.919264623426	-0.157836927431246	0.0796590388020288	-1.98140637653823	0.0475457192518996	0.348042391092329	-0.752688594252691	-0.859148401048379
SZT2	-0.164668508169272	0.0437998399352	0.000170206520921295	111.605906858037	-0.22801219380871	0.0878676922764419	-2.5949491548197	0.00946049130504039	0.178481752627445	-1.25794795779171	-1.23797725732763
PTPRF	0.00123579820920072	0.0583204196916805	0.983094248415725	323.04806065816	0.0106192597435851	0.102189381073056	0.103917448487072	0.917234860185066	0.978470605272017	0.0236458257036532	0.0502327529517389
ST3GAL3	-0.037589206679487	0.0366715365762625	0.305351843290148	464.152039383913	-0.0582889637393588	0.0681272256863882	-0.855589863701215	0.392224678608461	0.756620987421484	-0.276273362626565	-0.321756194690666
SLC6A9	-0.0139352988543663	0.0903845658118987	0.877469499303855	131.67976325874	0.000462072741057249	0.153906291144251	0.00300229924080338	0.99760451538759	0.999383750027062	-0.0935493460787905	-0.00459903798846234
ERI3	0.00569655502526265	0.0489880849013116	0.907427068402921	408.917942611974	0.0110992591501101	0.0812720121185848	0.136569267337876	0.891371269956405	0.974822087155067	0.0581047154693461	0.0528239454840267
ARMH1	-0.129825917260039	0.0717088663007793	0.0702247344266995	475.040066786024	-0.171782675950013	0.116454517652146	-1.47510529787375	0.140184236349072	0.531650774045319	-0.988792509781354	-0.934432076252484
PTCH2	-0.180443924249292	0.134505795691613	0.179747557825479	477.090363021613	-0.247067762029844	0.205105753365461	-1.20458718478567	0.228362706384068	0.62927823577815	-1.37981143211337	-1.34084539716673
EIF2B3	-0.0812912714517903	0.0450599206280368	0.0712202628881934	179.112429558244	-0.122742950717255	0.0814209630412308	-1.50751042646227	0.131679873334365	0.519365850934402	-0.613867339303249	-0.669699728501248
ZSWIM5	-0.0832001433711697	0.0397509643742757	0.0363460670108878	476.957729176958	-0.113122083630224	0.0751979456122228	-1.50432412360793	0.132497930572842	0.519365850934402	-0.628613179473212	-0.617763166473962
TESK2	-0.265943158745974	0.0848341779653108	0.00171936921553353	723.753837837292	-0.37833134285889	0.129342362178619	-2.92503814285085	0.00344414005079642	0.114438647644371	-2.04028426622167	-2.04944879496666
PRDX1	0.0431709601875373	0.0933659688005646	0.643805740232828	137.305228735348	0.0727330789418586	0.15348088172908	0.47389015571493	0.635578239557843	0.890553389174001	0.347590659171104	0.385543301820199
NASP	-0.0546584853238245	0.0624551489586668	0.381484788341547	277.247169711492	-0.0642653006544322	0.104819880131379	-0.613102214712359	0.539808755912709	0.849671812574591	-0.408131792807565	-0.354018400381471
GPBP1L1	-0.0990743294719085	0.0399798608343925	0.0132081931658234	316.55822310227	-0.134374933588438	0.0664470574676934	-2.0222856919401	0.0431468459111822	0.33782224875417	-0.751239642094047	-0.732492946038152
MAST2	0.0619366063331258	0.0466756643087169	0.184522858721941	169.25482369546	0.10330417143935	0.0803275479819709	1.28603665908657	0.198430268036176	0.592621798951289	0.49255335464566	0.55057597791633
LRRC41	0.0610759985660476	0.037584665042913	0.104157355299706	107.347833495626	0.0811726825848179	0.0786484975094805	1.03209451108755	0.302027844944715	0.696328573828211	0.485905247743606	0.431103020515319
UQCRH	0.0322027401983418	0.0626462028670276	0.607223064316769	95.6833146225096	0.0576533777965394	0.110701462989806	0.520800504703794	0.602505751470682	0.878793760293139	0.262862282548407	0.304138182426898
MKNK1	0.0381758588416026	0.0437301826894027	0.38267043969919	189.070452777536	0.0769508935626949	0.0811888920466362	0.947800759720838	0.343230893705576	0.726612376003774	0.309004012611881	0.408312433613939
ATPAF1	-0.0314298870922313	0.0522813530577133	0.547727960195256	118.688780715145	-0.0328785178981504	0.0959690953544472	-0.342594850735214	0.731903276411983	0.927409485234061	-0.228693249331734	-0.184582363617585
SPATA6	-0.0843841208109148	0.0446469205095144	0.0587536434781677	639.550094370632	-0.115369973842236	0.0888217547927665	-1.29889320596525	0.193980581598399	0.58986609586218	-0.637759283993938	-0.629898007166654
AGBL4	-0.00889187769683192	0.0641962738743686	0.889836729238575	1177.42846788827	-0.0110097279458073	0.120643275348015	-0.0912585298604334	0.927287168816212	0.981305565026556	-0.0545894339213581	-0.0665275401232829
FAF1	-0.0585516044571269	0.0199685174306339	0.00336574391650087	796.626475304094	-0.0798648811048778	0.0494800630767251	-1.61408203908385	0.106509632662603	0.479250212667179	-0.438205739581828	-0.438229996938746
EPS15	-0.0288553770244344	0.0404531301278588	0.475657701191473	683.40459823246	-0.0383375280035278	0.0672090062015833	-0.57042248011435	0.568391186043322	0.865498556069145	-0.208805422605237	-0.214051871342904
OSBPL9	-0.0128611337430217	0.0674256883118582	0.848725139000938	565.500710483317	-0.0280018292992779	0.111153453816035	-0.251920460749897	0.801102544130969	0.952381587163939	-0.0852515305536989	-0.158256416318664
NRDC	0.0794823512036357	0.0419364273079689	0.0580519087626577	350.082795164301	0.121689927480656	0.071246820789186	1.70800501878852	0.0876354112372686	0.445629735762642	0.628092437648987	0.649828254288079
ZFYVE9	-0.0893604099184765	0.0242218859083694	0.000224922788471149	274.604140593113	-0.125239906424729	0.0464485680644705	-2.69631361403641	0.00701116223779854	0.15159340673712	-0.6762006079375	-0.683179105547775
TUT4	-0.0192760806831738	0.034986069120857	0.581658037789122	655.264938683533	-0.0168297177497165	0.058737812616153	-0.286522718503281	0.774477795664995	0.94524728311382	-0.134806338981615	-0.0979457333811828
ZYG11B	0.0178969131860672	0.0377083443395323	0.635062030302584	150.09585907031	0.0291061092362843	0.0739751606267094	0.393457871394946	0.693981333785142	0.916867659285285	0.152351233336305	0.150030764573892
ECHDC2	-0.160695770193904	0.0521024920164368	0.00204083690142439	1048.39502471943	-0.213532218286572	0.0834075377090388	-2.56010696576925	0.0104639950412938	0.186755008930338	-1.22725896361291	-1.15980965142931
SCP2	-0.0994059937955343	0.0392941314558714	0.0114130043840494	256.356881470025	-0.13791807623302	0.0675244977807093	-2.04248947812865	0.0411030020820112	0.332126949841012	-0.753801715042271	-0.751619979606666
TMEM59	0.0786493267473739	0.0851830162132595	0.355851818283542	115.351505683494	0.123334006698171	0.147248143535509	0.837592948453227	0.402259354540626	0.763462764688875	0.621657408999344	0.658703527325925
SSBP3	0.0191622208078186	0.0675609484702674	0.776694976571154	293.793346118406	0.0373029121780926	0.11870354201063	0.31425273034188	0.753329096613086	0.937076350006735	0.162125605187428	0.194279766307482
ACOT11	-0.104192300449142	0.059512561440585	0.0799870034681817	1485.25639304874	-0.127213737457743	0.0978861853232859	-1.29960869388871	0.193735118440337	0.58986609586218	-0.790775443977147	-0.693834485873707
MROH7	-0.0445168793184495	0.0747932585321999	0.551710399387007	996.31794009685	-0.0489646193897938	0.118783152043528	-0.412218555808746	0.680179237650137	0.911907742441765	-0.329788924591129	-0.271420358607058
TTC4	0.109175419098638	0.0785537954878754	0.164584382131951	177.669835009365	0.164207043023621	0.132574532964198	1.23860170842892	0.215493035097224	0.612828222471071	0.857468347520358	0.879349438672304
USP24	0.0613367694174259	0.0424123467481914	0.148120891920438	232.744114098158	0.0905127454481746	0.0809580277738682	1.11802063287652	0.263558181309622	0.660028589321712	0.487919675875934	0.481523710236249
ENSG00000234810	0.0947632790724745	0.149110860408975	0.525087818153417	88.8077943568515	0.137014970388995	0.234574513023362	0.584099988626423	0.559153042474548	0.860133949959871	0.746136041159004	0.732557808119322
ENSG00000260971	-0.111557493500207	0.14342269374761	0.436673269881608	205.62695199074	-0.158942361930246	0.224214673897898	-0.708884744994991	0.478396002490074	0.818465400273796	-0.847670806337151	-0.865115895132339
PLPP3	-0.0497253231281433	0.0694171390251818	0.473789884014482	1614.00424666287	-0.0728259521064915	0.123054851793744	-0.591816990918469	0.553973144213034	0.857344352625313	-0.370023619843468	-0.40023157442409
DAB1	0.0187135027184635	0.169840788183432	0.912264547005568	185.24958057472	0.0561870728796418	0.261601680375773	0.214781009047545	0.82993805995377	0.958290738788837	0.158659303881496	0.296222592742677
MYSM1	0.0788067139505608	0.0460367375850116	0.0869294214306333	127.635058804268	0.133544558741724	0.0854406757302322	1.5630091592835	0.11805044048129	0.501106759484181	0.622873209032562	0.713823400071878
JUN	0.233219262452637	0.166279007771418	0.160742744164142	443.745140140942	0.355066271646333	0.256244494153946	1.38565424720118	0.165852505173152	0.565065025889281	1.81569433932009	1.9096694790776
LINC01135	-0.0303707478734602	0.0597876998083686	0.611469807590406	103.950155313156	-0.0548206697871561	0.109898707067645	-0.498829069512283	0.617899806714694	0.883756334225582	-0.220511507288603	-0.303033218648283
FGGY	-0.0307002512947277	0.0414821013208899	0.459248853616939	456.648381226059	-0.0473564152557563	0.0872075854290764	-0.543030918959108	0.58710851439541	0.871722310446565	-0.223056887487315	-0.262738750909497
CYP2J2	-0.232353186941928	0.105895780306945	0.0282232971958943	213.73169087689	-0.320232411248754	0.163252847230811	-1.96157320794535	0.0498121940601382	0.3547907949512	-1.78080517257087	-1.73581191192973
LINC01748	-0.0442765537578686	0.0795653008281663	0.577882289287089	902.137701650567	-0.0750193740686751	0.131445070279783	-0.570727939123128	0.568184076840932	0.865498556069145	-0.327932434237269	-0.412072377831978
ENSG00000231252	-0.103191332476913	0.0748554369031547	0.168036138476821	789.981755705576	-0.161011904849705	0.124338895799054	-1.29494398204983	0.195339554579221	0.590695483090795	-0.78304306885868	-0.876287959275031
NFIA	-0.0734075697571347	0.059869123765661	0.220148243204632	4531.49957620847	-0.111590475882488	0.101569194614948	-1.09866457350115	0.271914400429739	0.669474257822494	-0.552966550750159	-0.609495050921361
NFIA-AS2	-0.0502233783306817	0.0999512921034251	0.6153309512093	141.922562513129	-0.0665850722793902	0.165798150305284	-0.40160322751965	0.68797605418841	0.914281835097048	-0.373871045298203	-0.366541280263179
TM2D1	0.0585879674666813	0.0348224920772692	0.092476795949163	149.897260065607	0.112033661254661	0.0733468480295323	1.52745024857171	0.126649089597492	0.514528637752513	0.466685462195564	0.597700596223407
PATJ	-0.141624280249142	0.0480584337616794	0.00320957940730273	338.575729788404	-0.180014265675199	0.085659611743356	-2.1015069063649	0.0355964923737744	0.317696712264549	-1.07993365609833	-0.978868868329321
DOCK7	-0.0412609956824078	0.0517935860416527	0.425658420021431	1500.01294114767	-0.061910114427272	0.0936521314905346	-0.661064659628481	0.508570847980677	0.833618310791285	-0.304637556800734	-0.341304340986802
DOCK7-DT	-0.158193563038622	0.0861053635080194	0.0661790231285498	194.570428938915	-0.226298612400197	0.1447336070455	-1.56355263314246	0.117922666019471	0.501106759484181	-1.20792966948409	-1.22872678891277
ATG4C	0.212234560130915	0.102972732479537	0.0392958525416001	131.892248338285	0.314386139895873	0.173393308368525	1.81313882787037	0.0698104118551237	0.406967616718188	1.65358966204505	1.69006492921493
ITGB3BP	-0.122533209305967	0.14082417367599	0.384237625436308	162.966943995002	-0.16881325516788	0.218682595422014	-0.771955604615465	0.440140722248323	0.793735599873506	-0.932457087375474	-0.918402179441597
PGM1	-0.00680550881622857	0.0486646837525662	0.888782520802995	157.119143875262	0.00681167793449532	0.084735956302355	0.0803871016713363	0.935929385079952	0.982920036684811	-0.0384724478959345	0.0296781909758922
ROR1	-0.0094219384286837	0.109302160635956	0.931306760294772	207.598548011209	-0.00547120223914844	0.170321966612176	-0.0321227047102291	0.974374197011271	0.993395207066168	-0.0586840988136998	-0.0366287813834003
CACHD1	0.0443395685936843	0.0577153233618787	0.442341025988725	1263.57988104703	0.0616612890305986	0.10051712078647	0.613440661134603	0.539585007219667	0.849671812574591	0.356618039480581	0.325774187635637
RAVER2	-0.0313656554067112	0.0573245225670148	0.584269178006792	293.703941074312	-0.0408792944670893	0.0943260858259981	-0.43338270754178	0.664736761136967	0.905908485166901	-0.228197066136355	-0.227773151389647
JAK1	-0.0113354726601065	0.039524630062938	0.774269167993172	953.042206536135	-0.0113762703970516	0.0709092652351071	-0.160434188104085	0.872539060193555	0.96861712335445	-0.0734659548669268	-0.0685062551998423
AK4	-0.0920213100018893	0.126183038536266	0.465837462249466	193.751721914606	-0.125740375602501	0.204509870994015	-0.61483768480877	0.538661919340474	0.849671812574591	-0.696755788691064	-0.685880800546673
DNAJC6	0.0654588803436583	0.160237064666746	0.68289728836246	226.818737224245	0.0782384805448491	0.247903457730134	0.31560060219095	0.752305680545858	0.937076350006735	0.519762560809168	0.41526324590136
LEPROT	0.045244174898503	0.0733270293981503	0.537222152678419	118.582479430848	0.0699679800056814	0.130342984770542	0.536798970261836	0.591406483043011	0.872940464609127	0.363606030582642	0.370616400626029
LEPR	-0.0945001556186566	0.120405475388842	0.432541918595501	154.521936857374	-0.10455750700793	0.194570954105004	-0.53737469443411	0.591008819537869	0.872940464609127	-0.715904617326328	-0.571528803088893
SGIP1	-0.0655641744828979	0.0848792579035877	0.439853587973005	882.099525846978	-0.0899483348350679	0.132117163788775	-0.68082247798533	0.495983825177497	0.826772411857428	-0.492377125168719	-0.492663751752099
DNAI4	-0.0298291767890703	0.05918869732598	0.614284251491941	207.33212416273	-0.0433362990643543	0.1078417653715	-0.401850794217498	0.687793837535167	0.914281835097048	-0.216327926101195	-0.241036859381123
MIER1	0.0646067050952897	0.0409181707528611	0.114353359950617	189.342343986649	0.093012658136688	0.076094517796363	1.22233060712205	0.221582629283361	0.62006617491655	0.513179594250927	0.49501905002582
SLC35D1	-0.0351854560644598	0.0538255238966027	0.513308562001829	138.879357474634	-0.0510174252820839	0.100055304704291	-0.509892258415118	0.610126945873072	0.882255263502515	-0.257704635192424	-0.282502070846761
GNG12	0.074902302071041	0.0414742464452946	0.0709190438886676	299.612702460655	0.0935511711141259	0.0778521762138455	1.20165133030011	0.229498645111262	0.63102334896981	0.592712026949784	0.49792611779863
GNG12-AS1	0.119387728391623	0.0768418792060976	0.120260649550465	166.118767090613	0.15236772044665	0.135292256067907	1.12621169071327	0.260075926272695	0.658957235016153	0.936357391395834	0.815436934132164
WLS	-0.0796802376713071	0.0483819349210619	0.0995784784779419	1131.62593274298	-0.118856857611615	0.0896617222546522	-1.32561426016382	0.184967500318021	0.581966926121168	-0.601422268267189	-0.648721337073626
LRRC7-AS1	-0.214479032512965	0.108683352221045	0.0484465456104077	108.282685323764	-0.317046845740575	0.170884282967564	-1.85533063798941	0.0635490256485518	0.395353440860013	-1.64272915934709	-1.71861519575946
LRRC40	-0.0027570808580135	0.0506898466236373	0.956623501297374	85.4743708709152	0.0125525524678706	0.0933108969110107	0.134523971834091	0.892988256587597	0.974822087155067	-0.00719875634786201	0.0606692943344911
SRSF11	0.0039771865962303	0.0458245866136259	0.930837209676218	478.551143084312	0.0148775501293749	0.0836664368960115	0.177819812595415	0.858864487118345	0.966138870641895	0.0448227703632366	0.0732203860570649
ANKRD13C	0.0202913617903438	0.0450709364405013	0.652559418398624	201.32544620423	0.0378062626470112	0.0829913201592812	0.45554477955588	0.648717359729045	0.896544230875649	0.170848103689624	0.196997015450825
ZRANB2	0.0725051179105648	0.0274755477320755	0.00831764494430265	489.969830436845	0.100745300450952	0.0592656329928784	1.6998941100158	0.0891508450205144	0.44761457202073	0.574194024704856	0.536762362094955
ZRANB2-DT	-0.0495030466313391	0.0668795947321994	0.459189799904546	263.883477619736	-0.082280579094308	0.116589722037137	-0.705727551765661	0.480357583646275	0.818507771661731	-0.368306556659638	-0.451270718459197
NEGR1	0.0566036919824133	0.0772432466899269	0.463681678483747	514.439947172653	0.0550354692853381	0.137021367985033	0.401656107325902	0.687937131513476	0.914281835097048	0.451357137205742	0.2900058629027
ENSG00000286863	0.0220618638835083	0.104047020800367	0.832077825804988	240.707266884665	0.032517124775422	0.17099036805942	0.190169336112091	0.849176438865949	0.962753140611787	0.184525051116708	0.168444533158562
FPGT	-0.0545383329549817	0.0855318981207035	0.523709775822379	94.5548577758877	-0.0802743878131824	0.139177006631501	-0.57677909416262	0.56408869382947	0.86326286470298	-0.407203628058002	-0.440440647014676
TNNI3K	-0.0604904221646794	0.110877137704899	0.585366622368933	155.496638215766	-0.0792064186712877	0.173357207456103	-0.456897176838432	0.647744953296039	0.896544230875649	-0.45318290789994	-0.43467540308401
ACADM	-0.104702243776244	0.0638706492993049	0.101153767142707	116.002093149739	-0.143926387932193	0.10669544784391	-1.34894590950825	0.1773543405811	0.577431559019981	-0.794714703977171	-0.784054795556262
ST6GALNAC3	0.135067890381266	0.170095744863812	0.427154810425766	430.559119680958	0.159923777817588	0.265759164509555	0.601762043136757	0.547332544396233	0.85237409732923	1.0574850376203	0.856226983384219
ZZZ3	0.0585919194591742	0.0429959048837563	0.172966812811433	255.146464262227	0.0818397578202764	0.0746331197106004	1.09656085847169	0.272833405804086	0.669474257822494	0.466715990933014	0.434704109068966
USP33	0.0887405209476806	0.0486818722029712	0.0683237156586322	292.773301088916	0.115322705881946	0.101564626387962	1.1354613312063	0.256182074973434	0.655078689598591	0.699610851182178	0.615455926252422
MIGA1	0.0361759312400419	0.043928957427374	0.410218090961035	162.489445688971	0.0707686224522116	0.0789166121301712	0.8967519073865	0.369851315685428	0.74266144189634	0.293554776618248	0.374938528320938
FUBP1	0.031112513538005	0.0395183465604617	0.431110426904354	207.406940943867	0.0404384265175744	0.0785181815798622	0.515019906267745	0.606539109758631	0.881009525181284	0.254440393201538	0.211206290030013
IFI44L	-0.414918304858794	0.332665583933621	0.212304571632154	130.400065185698	-0.609617747794565	0.510790510689826	-1.19347899977874	0.232681831852845	0.631363985788088	-3.19110201966775	-3.29800784971159
PRKACB	0.0560222129431698	0.0745140559471239	0.45215079408514	269.069940541518	0.0818916877599554	0.126932259910044	0.64516055900991	0.518823142540387	0.840793982639097	0.446865271152384	0.434984443732028
C1orf52	0.0415244177280712	0.0523473593764038	0.42763357364939	95.2464232318246	0.0687455327009722	0.0949264662903992	0.724197743658399	0.468944343604464	0.813157513051759	0.334871287224851	0.364017233452032
DDAH1	0.0961076045246593	0.0774579500668611	0.214690231401504	571.009654566891	0.143834002300019	0.131849719281369	1.0908935042408	0.275319745728561	0.671434081615331	0.756520817661335	0.769369154810764
CCN1	0.496894599845202	0.210719147150499	0.0183692655732861	85.7234164996585	0.666466532254111	0.322027361768451	2.06959597654725	0.0384901951651571	0.323929168689313	3.85255932878248	3.59070911969074
ZNHIT6	-0.0734411393674326	0.0669514937456814	0.272671749481524	116.013049576178	-0.112878027475117	0.116907394611763	-0.965533684588321	0.334277572722685	0.719531852098456	-0.553225872553259	-0.616445672164644
COL24A1	0.516654931755569	0.22744363255223	0.023112282093504	168.433023786038	0.684666914292763	0.327128866960801	2.09295780177909	0.0363529216589418	0.317696712264549	4.00520586996604	3.68896068705155
ODF2L	0.166391871600397	0.0538746300067174	0.00201168728184875	158.496189983417	0.237476235381572	0.0968486776584669	2.45203384416898	0.0142051300585969	0.213170010182059	1.29945958596736	1.27488031121888
SH3GLB1	0.208800037381811	0.0428918996200933	1.12703150893827e-06	153.304958669479	0.297572628838513	0.0880458651444443	3.37974563996081	0.000725529415782105	0.0495406755492186	1.62705832539317	1.5993001413816
SELENOF	0.0811547668203269	0.0614523849924575	0.186630716530056	104.782413161796	0.131023542226498	0.10414228311976	1.25812050880261	0.208348177324032	0.605027176907261	0.641011677086222	0.70021413497857
HS2ST1	0.0559516107447934	0.0447563885617472	0.211249559487069	483.372090256296	0.0842905481629495	0.0823699723508095	1.02331645570986	0.306158245740913	0.698995824442903	0.446319876397326	0.447934270497939
LMO4	-0.0202051874197796	0.0696576128063814	0.771767038764067	131.627851339838	-0.0209719105070905	0.120819194148523	-0.173580950070811	0.862194804371111	0.967367867094844	-0.141983593411173	-0.120306633820431
PKN2-AS1	-0.149848813332951	0.109133394209923	0.169727670366237	92.3725152177951	-0.202945429695476	0.180800357564102	-1.12248356380337	0.2616568921033	0.660028589321712	-1.14346733224243	-1.10265873172973
PKN2	0.00419939319414749	0.0346881607067251	0.903642496305677	504.736477583197	0.00360132025192322	0.0636755681989948	0.0565573320157678	0.954897824225918	0.987394794779908	0.0465392935853202	0.0123476386044282
GBP2	0.476564726008985	0.266470063320132	0.0737056490845702	105.657476642903	0.633616619917643	0.444068925955429	1.42684295811601	0.153625165723134	0.550172507270256	3.69551313452455	3.41337463474044
LRRC8D	0.0388049547416443	0.108872043681632	0.721520682750238	96.6055861191528	0.0485747193340305	0.184535509337254	0.263226950241085	0.792375659751701	0.948845609571991	0.313863714040466	0.255128638474435
ZNF326	0.00735752486344042	0.0339508507488752	0.828433527970561	169.07677275695	0.0107179114566233	0.0745631998488028	0.143742643534033	0.885703696176378	0.972674980683255	0.0709355374392461	0.0507653069062797
ENSG00000287372	0.253489407027711	0.0829143164708641	0.00223381366063389	348.056403151605	0.353108973740389	0.140970492214775	2.50484316393257	0.0122505701778003	0.201227970110252	1.97227913115005	1.89910334993577
ZNF644	0.000771556169732236	0.0384128437134742	0.983974855686052	438.780828852071	-0.0102148629143684	0.0707968860249446	-0.144284070782001	0.885276156362249	0.972569590973845	0.0200596034722499	-0.0622366007895193
HFM1	0.0299936447949674	0.0727586727751141	0.680167454541614	148.994021267756	0.0424308498268051	0.121210086533871	0.350060387218255	0.726293378686256	0.925041103729856	0.245797246697836	0.221962037495225
TGFBR3	-0.122883163481028	0.0860656115727747	0.153353837692775	375.984316402715	-0.186338906047407	0.142072153314073	-1.31157937499177	0.189662095823454	0.585831610052861	-0.93516044755374	-1.01301132908884
BTBD8	-0.102004497111183	0.0670504739123823	0.128182284005475	211.731983216622	-0.151134732156849	0.114970257705845	-1.314555043823	0.188659487430239	0.585554419857402	-0.773874887152285	-0.822967776429114
GLMN	0.0410961972615373	0.0400344073382651	0.304645630027807	95.6698374221955	0.046835849577316	0.0753979070821418	0.621182356246189	0.534479646941815	0.848407990533015	0.331563327956914	0.245741655351187
RPAP2	-0.038790151941454	0.0300823574210127	0.197236419673544	350.905261977804	-0.0382381686108163	0.0670149481401822	-0.570591631748032	0.568276492348742	0.865498556069145	-0.285550541836994	-0.21351549710388
EVI5	0.0275535709304623	0.0468889125334776	0.556777244254799	528.048884450126	0.0283327066893585	0.0941925512912797	0.300795618134844	0.763570349982056	0.941165285899197	0.226947925879814	0.145855686695036
RPL5	0.113221676334546	0.0741613642847363	0.126837232642106	105.479600721672	0.170973901738073	0.123781219645541	1.38125882284625	0.167199394149901	0.565065025889281	0.88872527046082	0.915879137521048
DIPK1A	-0.0751131105007979	0.0498307250009031	0.131717023607736	452.697518519505	-0.114697754588653	0.0907723814956724	-1.26357546974926	0.206382442734078	0.603630260675769	-0.566141678402303	-0.626269149534195
MTF2	-0.00223148283280066	0.0720800296396083	0.975302710844437	142.74139459338	0.00820067770033935	0.1176695333697	0.069692446850911	0.944438453705129	0.984514841682866	-0.00313856540746808	0.037176462373061
TMED5	0.244513702928729	0.068920626216599	0.000388525024765835	97.4703467210417	0.372250481592834	0.127933233566833	2.90972463694016	0.00361747319061773	0.115379407344951	1.90294273580954	2.00243541978781
CCDC18-AS1	0.0835592558281001	0.0415521954231192	0.0443310727328441	827.571032650505	0.124410146378909	0.0706115246219566	1.7618957676524	0.0780869098422956	0.427101268214583	0.659586108528739	0.664512878476199
FNBP1L	-0.0220445719780253	0.0523665902417617	0.673779659150066	292.373871909736	-0.0242179550297662	0.0956829952175616	-0.253106155118786	0.800186182615427	0.952150294378354	-0.156192650829655	-0.137829835333374
BCAR3	-0.169686566862909	0.0370080868885486	4.53722982571778e-06	852.73204832546	-0.242525020302426	0.0600583024409389	-4.03815976218981	5.38721594242358e-05	0.0115186657909672	-1.29671194751184	-1.31632220342902
GCLM	0.128474269064896	0.109530883828013	0.240815787920135	118.351513402973	0.194877427316603	0.179635211718554	1.08485093458141	0.277987682170363	0.672599702082778	1.00654998792662	1.04491812409573
ABCD3	0.00350714383220971	0.0449999743013218	0.937878505943689	161.488812233535	0.0188598945184574	0.0888287350494324	0.212317495098428	0.83185934744525	0.95845209016576	0.0411917381284764	0.094718373141453
F3	0.329468759454474	0.10476409552008	0.0016616445184947	492.203512800534	0.491562674396892	0.17231463174855	2.85270420398311	0.00433489509852837	0.126390653554567	2.55921185079872	2.64652134739956
SLC44A3	0.0576679927226089	0.0981896646849487	0.556994016540789	218.760727134478	0.0938709705706248	0.168590900830696	0.556797372266803	0.577665879438429	0.868228357718836	0.459578751473503	0.499652499023784
CNN3	0.208554660179093	0.0718206374357256	0.00368632545316899	714.718686783899	0.289770330445941	0.121253489102738	2.38978962659309	0.0168580260436754	0.228669536414336	1.62516281162093	1.55718080320184
ALG14	0.000400211134060132	0.0783407192767694	0.995923947355237	108.366363346895	-0.0030424953242772	0.132656658302933	-0.0229351120644801	0.981702032378416	0.994972934150385	0.0171910010855008	-0.023517833462672
TLCD4	-0.00191712157480371	0.0479354982299049	0.968098088421281	119.53828651697	-0.00730601525056747	0.0937305263986578	-0.0779470203708585	0.937870196314232	0.983366606382701	-0.000710156869948943	-0.0465336973243445
PTBP2	0.0955186001607228	0.0300595308298095	0.00148475023510799	410.369107136924	0.136479085819804	0.0657222312074078	2.07660457218958	0.037838070566043	0.322657579583111	0.751970819245075	0.729664929347019
DPYD	0.208929514026359	0.130756742990696	0.110076615486948	242.157407404303	0.257530884843997	0.220030954467871	1.17043024908389	0.241827868534782	0.640585829573826	1.62805851921805	1.3831418157505
SNX7	-0.179009452661494	0.0615723567565675	0.00364560736480366	241.456874822686	-0.249154023283026	0.102696378091253	-2.42612278946814	0.0152611058585266	0.218075158716025	-1.3687302859415	-1.35210771229912
AGL	-0.130375146865049	0.0560624011294355	0.0200433031628683	262.072822952801	-0.182371071206471	0.0917371495333364	-1.98797403379313	0.0468145618286098	0.346832035885619	-0.993035252256565	-0.991591669252967
MFSD14A	0.0545901745857841	0.0518046745843113	0.291988561814999	117.545093038088	0.0892595314562451	0.0955958120826071	0.933718010357121	0.35044937212861	0.730645748052185	0.435802921436364	0.474758454502382
TRMT13	0.0222055726479976	0.0634684809089213	0.726437974236008	90.7710105912218	0.0451198335490312	0.115241353912008	0.391524674237014	0.695409453946316	0.916867659285285	0.185635186611221	0.236478044068897
DBT	-0.0486422927597497	0.0503604261106407	0.334102597631695	129.775415165476	-0.0587252501861568	0.0927120350030944	-0.633415609787842	0.526462274019807	0.841668985853322	-0.361657321115191	-0.324111410483673
CDC14A	-0.0279886257811372	0.0530147160314184	0.597540501591266	603.332062666607	-0.0624182216905939	0.0881301070411214	-0.70825083261807	0.47878950412453	0.818465400273796	-0.202109857978285	-0.344047268849677
EXTL2	0.00842177787036881	0.0622590771627841	0.892398498779721	90.9688116447143	0.0188420756554981	0.110748222504671	0.170134339218884	0.864904488386074	0.967540405479994	0.079156782972404	0.0946221811378662
SLC30A7	-0.00242828841823941	0.0369511895871072	0.94760384667234	132.792766236822	0.0295465233680656	0.0727999923840214	0.405858879932393	0.684846292972977	0.913426768400465	-0.0046588684084045	0.152408262949666
DPH5-DT	-0.131333186342703	0.0750400599926527	0.0800882377350941	158.429372749391	-0.180192750343401	0.122613726342286	-1.46959688542846	0.141670964322803	0.534004708158879	-1.00043600914894	-0.979832386477647
COL11A1	-0.0460520851263183	0.10528105356002	0.661806460786921	165.236807363247	-0.0533713248265012	0.174208369692132	-0.306364871681086	0.759326851582522	0.94008018747285	-0.341648232301094	-0.295209184310519
RNPC3	-0.0872853052524541	0.0469758079153418	0.0631561551140824	511.345677690174	-0.116207221125279	0.0872405517056492	-1.33203216684557	0.182849618603885	0.581272493502328	-0.66017063681662	-0.634417739645502
AMY2B	0.0399864603512037	0.0626199126010872	0.523110363787532	100.48042652751	0.0708282027024307	0.112471561582965	0.629743214245175	0.528862603996706	0.842965272110393	0.322990723926043	0.37526016184244
NTNG1	-0.0621318833578252	0.0892930142587898	0.48654143502144	638.224571996818	-0.0911126418514309	0.14805233769909	-0.615408329699009	0.538285091815408	0.849671812574591	-0.465863027584028	-0.49894905878598
PRPF38B	-0.0158465319551421	0.0699873802547998	0.820874892747943	102.016924800618	-0.00240576478582571	0.125957657562873	-0.0190997898212329	0.984761499098552	0.995278034715676	-0.108313426133331	-0.0200805554288103
STXBP3	0.121061047921076	0.048529849325707	0.0126110276644188	136.05511853228	0.18207441040987	0.0815012364086018	2.23400795414993	0.0254825497002978	0.278289806084966	0.949283613466623	0.975803284892795
GPSM2	-0.234198346999498	0.140294166147955	0.0950504637902769	406.236673947818	-0.348688123732592	0.23156201828707	-1.50580879503442	0.132116264906948	0.519365850934402	-1.79505884513041	-1.88942508037685
CLCC1	0.0605483687112884	0.0449411402053351	0.177889574243472	111.991687786857	0.107276447026284	0.0869323912686008	1.23402158229865	0.217194862138546	0.614672808532449	0.48182936112796	0.572019610339898
SORT1	0.0068947256086768	0.0544921436135508	0.899314804698085	397.726814599459	0.0167882118508957	0.0969872370153855	0.173097124606534	0.862575085068604	0.967367867094844	0.0673604605719931	0.0835347579442616
GSTM2	-0.0304107209496627	0.124929745152738	0.80767805306048	91.2894090867778	-0.0366445531612663	0.202515035382398	-0.180947321230113	0.856408924898554	0.965445952634125	-0.220820295210306	-0.204912643858484
AHCYL1	0.0106186682542496	0.0649782194661643	0.87018863370789	3688.57170609535	0.0132024237083937	0.114467247184114	0.115338003080989	0.908177217241574	0.976058252632928	0.0961275362967894	0.0641775101416378
STRIP1	-0.0109889007865052	0.0638068995476966	0.863263631969531	100.48350113477	-0.0042973722558791	0.111986013186336	-0.0383741873972121	0.969389341291805	0.993129488425481	-0.0707887226211978	-0.0302920662844318
KCNA2	-0.0408713862590842	0.0754298174686986	0.587924221428157	117.617829284729	-0.0519473783192726	0.129029879946707	-0.402599602051311	0.687242802462601	0.914281835097048	-0.301627863889065	-0.287522259064882
RAP1A	0.195939880122724	0.102720556392253	0.0564553435772818	145.707489233504	0.291732185743247	0.173742349315639	1.67910809824067	0.0931309782337815	0.45388299322172	1.52771492703424	1.56777153462088
KCND3	-0.121053883939718	0.156307892519893	0.438660048641537	255.749863134828	-0.146952419457725	0.24288963794126	-0.605017244470771	0.545167538763928	0.851298945437965	-0.921029450356656	-0.800390295527377
LINC02884	-0.186351975456351	0.112657367529314	0.0980974159951414	405.418919317251	-0.264513774399173	0.182277160754223	-1.45116246766557	0.146734625293048	0.54096774718449	-1.42545052289301	-1.4350246322972
ST7L	-0.00432949340674187	0.0403486769426747	0.914549404354962	189.337062032951	0.00834546572765127	0.0793553695671674	0.105165734507576	0.916244299811666	0.978470605272017	-0.0193454823221907	0.0379580751209837
CAPZA1	-0.0380137001523234	0.0296229609732916	0.199404084261627	273.328892673605	-0.0313699685776476	0.0520850214946531	-0.60228387504588	0.546985192512133	0.852251576730253	-0.279552531249713	-0.176438724936502
MOV10	-0.140986088166771	0.0569165242385882	0.0132466744199509	126.827848740522	-0.189204756759621	0.0998471535523259	-1.8949439220665	0.0580998314166254	0.379225910635853	-1.0750036875924	-1.02848212105898
SLC16A1-AS1	-0.104164331746514	0.0543629576170662	0.0553536121828386	511.850007952482	-0.122565317619092	0.102241834409877	-1.19877854624302	0.230614066726968	0.631363985788088	-0.790559388612444	-0.668740807404288
LRIG2	0.0152249498679746	0.0406135888656734	0.707754700909832	117.260969725249	0.0385101620243397	0.0762009340627069	0.505376508805641	0.613294414987777	0.883476290122721	0.131710590227359	0.200796892669883
MAGI3	0.053333230376722	0.045665458129166	0.242842317589894	393.707521058704	0.0870842552457309	0.0889256739720686	0.979292608713699	0.327435421454216	0.715259823690318	0.426093156092121	0.463015607749396
PHTF1	-0.00499612928674628	0.0335278353127884	0.881542293236276	160.868409904161	0.00505931631552985	0.0720203396266648	0.070248437340841	0.943995922096947	0.984514841682866	-0.024495176253098	0.0202183744027766
RSBN1	0.0561460041056682	0.065492037309234	0.391281803783541	96.0867683809467	0.0976157991695887	0.112561469608521	0.867222145456061	0.385820304679067	0.751644999308786	0.447821545210441	0.519868298811085
TRIM33	0.026181419039926	0.0356926595708988	0.463238953095864	300.570564067705	0.0468006522994927	0.0710570827224561	0.658634586537878	0.510130447517638	0.834982442165956	0.216348192989753	0.245551649025735
CSDE1	0.0615514265475786	0.0349249393104321	0.0780031236532372	164.780128868103	0.0905814057587009	0.0777539700779007	1.16497467162061	0.244029245490088	0.642183229982741	0.48957788023236	0.481894360869316
SLC22A15	0.0229555474246312	0.0685750338530915	0.73781307733276	286.252320635766	0.0280784250801476	0.116441239425202	0.241138150184189	0.80944804544723	0.95459193102163	0.191428664987359	0.144482992066816
MAN1A2	0.0916008199523802	0.0498576808307905	0.0661736016700168	179.124826083402	0.14221941471271	0.105071781192602	1.35354529159466	0.17588149101571	0.576583672705106	0.72170636819063	0.760653087161332
GDAP2	0.118407921749869	0.0748769395408081	0.113794146761364	92.6458283944162	0.184311518403274	0.141742822082598	1.30032347102466	0.193490126931924	0.58986609586218	0.928788485389046	0.987879919671148
SPAG17	0.160463062211692	0.123155817678661	0.192599623654541	114.216677239854	0.16427418635016	0.204147732551818	0.80468288477543	0.421002698602622	0.78199761230146	1.25366014035948	0.879711900133619
WARS2	0.0472682194469704	0.0509155709604282	0.353218415997938	88.7178288817907	0.104846508295026	0.0977249929893923	1.07287301935552	0.283328093088789	0.677569627755417	0.379241567522327	0.558902012674648
WARS2-AS1	-0.0848172536341078	0.0616149691958	0.168645555284287	293.864866192936	-0.118294531920678	0.115458906982941	-1.02455960316822	0.305571033794439	0.698478337056178	-0.641105190714199	-0.645685720547311
PHGDH	-0.18282228771184	0.122302540895465	0.134957148780898	118.780887433833	-0.268049920988034	0.189166744435205	-1.41700340505595	0.156481931939974	0.553694414348892	-1.39818404639344	-1.45411389888706
NOTCH2	0.0175218410287765	0.029962461314797	0.558686835650256	481.851620991886	0.0120601825962591	0.0691729673743526	0.174348203554597	0.861591818346106	0.967367867094844	0.149453839316589	0.0580113220180678
ENSG00000290569	0.31165757180837	0.145185077564701	0.0318233374817123	93.7123746842002	0.460385699912753	0.226754352213941	2.03032795365437	0.0423232146116069	0.335499264469677	2.42162224952674	2.47821792376102
ENSG00000290999	-0.174839938727727	0.0735336392601348	0.0174216322253136	163.680456400778	-0.244364863827655	0.131718891207016	-1.85519982432587	0.0635676967696718	0.395353440860013	-1.33652121762762	-1.32625427571566
NBPF26	0.517297535582311	0.167855481918483	0.00205750923440798	100.526270852526	0.747982364232191	0.265731698863693	2.8148029287837	0.00488071537920628	0.134626341186697	4.0101699187456	4.03075802853
RNF115	-0.0569425064927649	0.04523883088645	0.208135595972971	502.378643401521	-0.0714266108775543	0.0791592541627175	-0.902315359499621	0.366889368687601	0.739801720374963	-0.425775622527139	-0.392677476453855
TXNIP	-0.206111656172649	0.201707903798144	0.30686026751061	245.23655023557	-0.296639240632966	0.305505673993935	-0.970977843897116	0.33155931181065	0.717827826169351	-1.57809203366904	-1.60844832213863
NOTCH2NLA	0.123768218935125	0.0630554057383173	0.0496637612587846	121.745569487806	0.170514391563082	0.109238053937403	1.56094314588204	0.118537165971551	0.50243396413639	0.970196232422688	0.913398552508313
ENSG00000291242	-0.148249507024226	0.124312516995542	0.23304371954153	125.908776786167	-0.224025085444166	0.198589478796514	-1.12808134047079	0.259285568713371	0.658957235016153	-1.13111285472518	-1.21645355275802
NBPF12	0.0325503951321531	0.0734758762577045	0.657760005884933	141.453963693415	0.0445317012225426	0.127725279637156	0.348652211598588	0.727350425127412	0.925704145560086	0.265547881323388	0.233303114950906
ENSG00000237188	-0.0125542732698489	0.0766780520405237	0.869946001441307	120.593390592603	-0.0162829746434493	0.129627020658226	-0.125614046830413	0.90003744327229	0.976058252632928	-0.0828810648111065	-0.0949942367026856
BCL9	-0.0453214410412974	0.0634903809530513	0.475331309033139	122.358267705283	-0.0624303007026664	0.112014083927339	-0.55734331357085	0.577292887642889	0.867946496783413	-0.336004081538821	-0.344112475275881
ACP6	-0.067798703114117	0.0474277641270537	0.15285624933559	193.398042101929	-0.0949738680594094	0.0875292325868734	-1.08505313313637	0.277898123105543	0.672599702082778	-0.509638630100845	-0.51979321063196
NBPF11	0.13526891964322	0.0621737679363038	0.0295807658501954	91.7368837154426	0.209618356694	0.123304186910713	1.70001004788093	0.089129035545365	0.44761457202073	1.05903796808995	1.12449444357124
LINC01138	0.0739992949926184	0.0644387446812373	0.250817301581792	766.87229381217	0.123219361826478	0.109352393884931	1.12680991653588	0.259822856895707	0.658957235016153	0.585736389707924	0.658084637111984
NBPF14	-0.128742851823195	0.0709000616142907	0.0693956033980062	116.817161917869	-0.193487993436448	0.12571361596115	-1.53911723847194	0.123775677325494	0.509916115720979	-0.980425940152888	-1.05160442233715
PDE4DIP	-0.00851297418557374	0.0494685707105317	0.863367920905582	1189.67963470989	-0.0108161159447288	0.0876198571071233	-0.123443661081359	0.901755784894687	0.976058252632928	-0.051662443084452	-0.0654823597240237
ENSG00000274265	0.135920135812849	0.0624695856212308	0.029571642047381	291.598728608542	0.199641479992198	0.110163665518098	1.81222619139703	0.0699512536756518	0.40708526962655	1.06406854633669	1.07063602613606
NOTCH2NLC	0.184395871208029	0.0682167492655023	0.00686985712737874	126.730931972563	0.262338959095037	0.117559520362062	2.23154159090714	0.0256452757382993	0.278289806084966	1.43853863990437	1.40909736053789
NBPF19	0.0512598948349096	0.0799774262227211	0.521568463774479	108.226559149022	0.070901253477931	0.141906798015751	0.499632536772913	0.617333843339396	0.883498485659637	0.410076851274661	0.375654513629923
OTUD7B	-0.0479546757863795	0.054701215537795	0.380668278253586	611.317721401114	-0.0714533468409346	0.099085464865253	-0.72112844137235	0.470830493680118	0.814779508397877	-0.356345550385824	-0.392821805858668
ENSG00000285184	-0.165213088138661	0.0684613901806159	0.0158118333834025	120.046216055759	-0.240590060634681	0.113013665897397	-2.12885812281418	0.0332660003922378	0.314176500767915	-1.26215478230772	-1.30587666334463
VPS45	-0.031747146084064	0.0317828529170553	0.317854503182149	297.238836041103	-0.0446714092431591	0.0617570857831696	-0.723340628474624	0.469470637623682	0.813157513051759	-0.231144042566499	-0.248244217302971
C1orf54	-0.237341787171108	0.0957294575895529	0.0131641524091118	126.627940582353	-0.332764357032928	0.157145258071946	-2.11755900951576	0.0342124327789717	0.316013399092805	-1.81934159866867	-1.80346342126403
MRPS21	-0.00322101139192688	0.0579061166389225	0.955640773098212	88.5824942026099	0.0082443666622649	0.101819228306606	0.080970626073091	0.935465312777561	0.982920036684811	-0.0107825722307403	0.0374123095644241
PRPF3	-0.0530282858474562	0.0532039570367748	0.318911045244772	172.478393861053	-0.0623491204608917	0.0877507719135114	-0.710525037003025	0.477378610627389	0.818465400273796	-0.395538668732745	-0.343674237991842
RPRD2	-0.094439711512177	0.0433635694059553	0.0294165845114961	457.983725275806	-0.127718749989427	0.0768460215088859	-1.66200861777416	0.0965110465830897	0.459701544491895	-0.715437692791311	-0.696560707371112
MCL1	-0.104285081020418	0.0756373289275733	0.16797138370126	335.891868367559	-0.143702066997427	0.13168076282434	-1.09129127076157	0.275144737577296	0.671434081615331	-0.7914921643925	-0.782843838369439
ENSA	-0.131128206431512	0.0452937130110898	0.00379081009754432	641.752054019131	-0.174859271750437	0.0886785337340209	-1.97183314143312	0.0486286576733141	0.350478452868967	-0.998852560318357	-0.951040538585053
ARNT	-0.0416206042956828	0.0394135241412987	0.290969109711939	144.747192154344	-0.0485730337597684	0.0710206190599914	-0.683928616825186	0.494020242575407	0.824681249700508	-0.307415496525899	-0.269306452326176
SETDB1	-0.0660195261777609	0.0586784367173325	0.260543650068296	107.543187429936	-0.0797075254844906	0.1007159135842	-0.791409447106428	0.428705098926534	0.78665637214883	-0.495894670398132	-0.437380540245846
CDC42SE1	0.119570084093102	0.0793874180168271	0.132026329509686	94.8848045765947	0.188919291718564	0.130531616621328	1.44730676451069	0.147811025394158	0.541442290355631	0.937766070522385	1.01275417501969
PIP5K1A	0.00682041051079723	0.0367244914982715	0.852665668514687	310.300379357933	0.0170980873031843	0.0614886384885343	0.278069050209537	0.780959353503016	0.947103371044413	0.0667863840483552	0.085207566174844
PI4KB	-0.0585703586361322	0.0310696464953594	0.0594121324933904	149.115793172529	-0.0706988364443861	0.0687942189387185	-1.02768572032723	0.304097687034269	0.697768517739488	-0.438350613694818	-0.388748713937109
SELENBP1	0.0830634487423206	0.0729254987598303	0.254695686702286	87.0411394564599	0.130826224283417	0.119378902628634	1.09589065909236	0.273126627347223	0.669607696820295	0.655756049545831	0.699148948701989
POGZ	-0.00470826121914886	0.0410024535861714	0.908580846522614	916.752382298189	-0.000944850167185974	0.0703977661910908	-0.0134215930178982	0.989291439655781	0.997237555636952	-0.0222714248993625	-0.0121940643234676
SNX27	0.0302497843972317	0.0342764956170567	0.377494226459673	124.740995282379	0.0714087876164621	0.075423308702555	0.94677346890303	0.343754223865791	0.727181645255241	0.24777589890485	0.378394347579227
THEM4	0.0280420325783822	0.0997661017697103	0.778650757465239	87.5079419928623	0.045335050862349	0.16453479521488	0.275534732961147	0.782905445052077	0.947103371044413	0.230721242107193	0.237639856953469
FLG-AS1	-0.220004137175333	0.114104794311445	0.0538441240874422	195.173007372869	-0.319275026038033	0.187048636477008	-1.70690913364278	0.0878389428987851	0.445629735762642	-1.68541002727043	-1.73064363593851
S100A6	0.235405796212313	0.11477553572629	0.0402659519724354	122.477125481859	0.345901074314682	0.194318445030206	1.78007329289257	0.0750639666906487	0.418690125318952	1.83258508878267	1.86019277023196
S100A13	0.0354573133355852	0.075090094404732	0.636786218623664	96.5349245488828	0.0415416918422608	0.151649281864178	0.273932664445236	0.784136368751394	0.947826477554815	0.288003526869739	0.217162074207239
S100A1	0.0715221401007526	0.0871084366192687	0.411606292081975	94.5606942035953	0.112479570419171	0.157843267801105	0.712602900244717	0.4760915165864	0.81775552670434	0.566600621749448	0.600107758568717
CHTOP	0.0141575488520873	0.0638272059147997	0.824461351640681	101.818185703633	0.0340075646513607	0.118023967460281	0.288141174908439	0.773238675501613	0.94524728311382	0.123465026647249	0.176490411182278
INTS3	0.0315423402461161	0.0554453460981051	0.569430335506387	227.709564323975	0.0579013485028181	0.0889775440901545	0.650741140305591	0.51521360128369	0.83855840319718	0.257760760521231	0.305476808753517
GATAD2B	-0.0006431153723692	0.0379339372778517	0.986473662284921	301.95393183045	0.0133696142054933	0.0687964335854849	0.194335861740282	0.845912907253566	0.961812590270817	0.00913141062649591	0.0650800586899585
RPS27	0.29001794195418	0.182926811765876	0.112868313582782	104.498003676176	0.419511987206024	0.275418632464235	1.52317939949288	0.12771382855025	0.514979490919545	2.25445832410697	2.25756836108905
C1orf43	0.00488619536562894	0.0702768811955502	0.9445695228271	114.445465789464	0.0241094189387138	0.11753555895828	0.205124467458156	0.8374748805968	0.960035961914036	0.0518447700535064	0.123057009170832
UBAP2L	0.00709695632096421	0.0586227455066811	0.903642339380133	113.643625942418	0.0175950810519823	0.102102869557588	0.172326998528267	0.86318046008919	0.967367867094844	0.0689226721224765	0.0878904996805374
ATP8B2	0.0267999985747225	0.0799310697054775	0.737407183723165	138.549198595441	0.0498839527431913	0.140811424565344	0.354260692249744	0.723143523025711	0.924835524684854	0.221126656573357	0.262196305198024
IL6R	-0.0917266316351296	0.109295284268999	0.4013261379337	149.007339751012	-0.151344945793614	0.190337835511443	-0.79513852507015	0.426532926831359	0.784728941109893	-0.694479428473456	-0.824102577844208
ADAR	-0.112248648746168	0.0624464394573732	0.0722532967087607	201.196028552618	-0.154388521389626	0.105459101748765	-1.46396582968653	0.143203284953743	0.535290871405269	-0.853009909860072	-0.840532786399955
KCNN3	-0.154918879771118	0.0621030038477228	0.0126117920962882	1660.61092424281	-0.200493957644164	0.103233700669968	-1.94213668930779	0.0521205549558517	0.361683857216908	-1.18263307646513	-1.08942489021634
PBXIP1	-0.153471181292353	0.073236459694527	0.0361215003700057	469.6836234398	-0.222765474190659	0.124954240415721	-1.78277642639035	0.0746227046137529	0.417034727720422	-1.17144975391455	-1.20965376253057
THBS3-AS1	0.0547472840494739	0.0777490211520428	0.481336875803054	202.639380137034	0.0900997305483557	0.133384060487737	0.675490986096041	0.499363876299597	0.83006843014039	0.4370165759604	0.479294121804292
FDPS	-0.0860992447072048	0.110062279896595	0.434051509358649	86.9735845131455	-0.120146922363267	0.173878854991551	-0.690980639187583	0.489577708029171	0.82115710620329	-0.651008440519117	-0.655685525164709
ASH1L	-0.0298094987081852	0.0207824711941172	0.151470196793993	983.355767351567	-0.0302297699069744	0.0536700590940363	-0.563252033205484	0.573263275729199	0.86698847063886	-0.216175914940761	-0.17028356257461
MSTO1	-0.146442964198899	0.0513767027569873	0.00436674567812052	150.171954290126	-0.197812238150803	0.0864042834925727	-2.28937999546987	0.0220572834152442	0.256727212008477	-1.11715749633156	-1.07494809830696
YY1AP1	0.161658857720073	0.0510876837286012	0.00155434507190118	204.608923735824	0.251737699019212	0.0867199961039886	2.90287950102472	0.00369748873503963	0.116526093482356	1.26289753825063	1.35186831906847
DAP3	0.0471262073669933	0.0526388079202688	0.370640115124382	241.796079096898	0.0827345064833299	0.0898655753545353	0.920647379788399	0.35723455703636	0.734442698636362	0.378144538741985	0.439534252653441
GON4L	-0.0467754285598617	0.0284848809624281	0.100566331780518	334.769201803344	-0.0570053232530436	0.0650077261359672	-0.876900741518229	0.380540553413699	0.746469797776855	-0.347235986278056	-0.314826686868226
SYT11	0.0494714064325467	0.0803998241882314	0.538345164431023	374.483565168983	0.0769160419889212	0.138746215117532	0.554364974379774	0.579329091671103	0.868502628390293	0.396260961450241	0.408124293511111
KHDC4	-0.0954265433321698	0.0727573192565936	0.189664211599715	131.215573728384	-0.142385004679922	0.128197596147187	-1.11066828832302	0.266711156943726	0.662344831896714	-0.723060867580837	-0.775733908658518
LMNA	0.168858271030897	0.0779942526939818	0.0303869842655785	251.57188264046	0.23028743101657	0.133250242670107	1.72823273265401	0.083946507493133	0.438178966631121	1.3185122690878	1.23607281284815
PAQR6	-0.0669303531459246	0.101721279470617	0.510552336598861	85.720760534918	-0.0838302570634259	0.17214453013141	-0.486976013698677	0.626275329239483	0.886897514464458	-0.502930715487736	-0.4596363829297
SMG5	-0.0160013076751726	0.041519166668195	0.699944279087306	106.616991963748	-0.0200370612833556	0.0816192500462142	-0.245494307678768	0.806073715163914	0.953383232460823	-0.109509052726499	-0.115260014398766
CCT3	-0.0727710155687447	0.159097655069032	0.647384702000086	114.7379055027	-0.0939311139710276	0.238471279016411	-0.393888582132205	0.693663300496799	0.916867659285285	-0.548049234807573	-0.514164085741184
MIR9-1HG	-0.115616647047801	0.068147126310616	0.0897772166608029	1246.06402071305	-0.158597795733182	0.111331424435433	-1.42455552452903	0.154285724080146	0.55137068617796	-0.879027351965219	-0.863255815006041
MEF2D	0.0724707366759177	0.0621213235503885	0.243371939308615	145.081325555687	0.104373408315141	0.10601659481901	0.984500667025998	0.324869403650211	0.712835829446091	0.573928433186742	0.556348065485881
BCAN	0.114635022035525	0.078746154146337	0.145460660221592	225.281454786126	0.17148707916921	0.128927496503514	1.33010477842123	0.183483751371368	0.581686818597972	0.899643221319623	0.918649435794803
PRCC	-0.0221128998186396	0.054664744297805	0.685831483949729	86.105059736993	-0.0124144862803574	0.0914031944090306	-0.135821142364045	0.8919626767525	0.974822087155067	-0.156720476403821	-0.0741108813871964
ARHGEF11	0.0365030235559474	0.048822555150055	0.454660914519135	326.057792390939	0.0581736642819349	0.0877529872369347	0.662925173417343	0.507378478352017	0.833222000070544	0.296081531274859	0.306946857682077
IFI16	0.372973699805273	0.13918947262035	0.0073707669395039	119.180406293705	0.515081829470531	0.234248411002572	2.19887011086225	0.0278871594417259	0.291058133359998	2.89528306149849	2.77348537727978
PIGM	-0.103609039535312	0.0751339509308698	0.167897539450297	90.144433142255	-0.121386984666088	0.128768683372496	-0.942674736488108	0.345847299366592	0.728181982164718	-0.786269813125016	-0.662379783813703
ATP1A2	-0.146911071749454	0.0678933344501925	0.0304757728798944	2484.7885003418	-0.195967041075498	0.116294747907381	-1.68508934927627	0.0919713342290608	0.453416321523798	-1.1207735792404	-1.06498712582005
PEA15	0.10999687403978	0.0961361367327328	0.2525497326875	103.526330124971	0.151313113615528	0.166692281768995	0.907739170702703	0.364016043409266	0.738207443355445	0.863814002850047	0.809743824290458
DCAF8	-0.00317475751997104	0.0512659167798919	0.950620762505129	235.49931756354	0.000264943342819402	0.0862341420308783	0.00307237176111211	0.997548605863405	0.999383750027062	-0.010425265804794	-0.00566320643880743
COPA	0.119911734038445	0.0752207906643442	0.110906876133197	193.073253605139	0.186033529938736	0.13445098237739	1.38365318459748	0.166464674831869	0.565065025889281	0.940405281376163	0.997175896646422
VANGL2	-0.0941429069719922	0.10269070017889	0.359267495286409	88.8112103722842	-0.138653532230992	0.16522154871002	-0.839197630778429	0.401358416604055	0.762862131548368	-0.713144908101646	-0.755590209702504
NDUFS2	0.248503330371935	0.0686522002565639	0.000294895611403708	115.210787622299	0.393096104444069	0.122259255494679	3.21526663035486	0.00130323412016372	0.0709770809028787	1.93376219939846	2.11496685530365
ATF6	0.0687917710311602	0.0368628755557261	0.0620199427867061	241.508537859078	0.0880326944512048	0.0811411056244989	1.08493338578104	0.277951159990392	0.672599702082778	0.545508800189042	0.468135590301759
NOS1AP	0.0645060433172847	0.0856300698206554	0.451263262178864	307.31505165168	0.0424232979296506	0.147360650206488	0.28788755933287	0.773432810181729	0.94524728311382	0.512401992320374	0.221921269904171
DDR2	0.148618021815668	0.0720988560790504	0.0392735689601726	710.980223921833	0.219998799043676	0.127518119482503	1.72523559739181	0.0844850229229653	0.438213870021814	1.16215841585232	1.18053143931057
CCDC190	0.23072205637408	0.0973000787816943	0.017728407766399	108.112804363888	0.315779314768448	0.162616733542339	1.94186236489759	0.0521537645548066	0.361683857216908	1.79640367799702	1.69758573919285
PBX1	-0.0966344893639964	0.0484634276216128	0.0461556294680854	1668.63235600922	-0.14115239322975	0.0791500187828823	-1.78335261823434	0.0745289210325825	0.416914206512692	-0.732392127021777	-0.769079872129556
MGST3	0.0375095670292158	0.0505316351175546	0.457906379625069	242.623662024888	0.0638819100621089	0.09440039171609	0.676712340921576	0.498588484911938	0.82949605861574	0.303856976568098	0.337761820444493
POU2F1	-0.0249752847101924	0.0305979389007934	0.414362452312373	771.847397562268	-0.0385316307850023	0.0589438792165227	-0.653700287411715	0.513304918055646	0.837093020320691	-0.178832106674686	-0.215099701133974
MPZL1	0.0803455579464254	0.0843530241251179	0.340847657708413	151.579735215343	0.110975922170681	0.139824881195666	0.793677929290609	0.427382952118399	0.785272653761023	0.634760621372361	0.591990577464513
DCAF6	0.0334906880308616	0.0269502597944557	0.213983872834468	335.943526605761	0.0419024117589556	0.0540760582267512	0.774879181896927	0.438411054676539	0.792030484322648	0.272811547710085	0.219109357353178
NME7	-0.00791197424010237	0.0349826364264576	0.82107028399791	304.824918033886	-0.00412289689156562	0.0724613535040698	-0.0568978730342659	0.954626548642837	0.987371447890721	-0.0470197800287984	-0.0293501916593145
BLZF1	0.0207419506360246	0.0546768112616436	0.704423869854439	107.088778521805	0.048084426411358	0.104923475246533	0.458280916624013	0.646750632567899	0.896470628803943	0.174328856396667	0.252481878202251
KIFAP3	-0.0225144942374805	0.045048346072737	0.617226370576039	249.201128239175	-0.024829352874651	0.0793496999341236	-0.312910482273587	0.754348673514724	0.937470509662937	-0.159822752178983	-0.141130359268167
PRRC2C	-0.0536427119884132	0.0673247123790164	0.425581162260223	408.557806591874	-0.0719160566122627	0.115861521191479	-0.62070699463207	0.534792426390029	0.848407990533015	-0.400285047774113	-0.395319663330539
SUCO	0.0688175576963979	0.0467539427118494	0.141045403035736	116.193898750118	0.109493512993718	0.0937610892289424	1.16779267278306	0.242890404400535	0.641246209814145	0.545707999538276	0.583988051759425
PRDX6	0.0812085924363546	0.0637615047370729	0.202794424019275	259.825564654977	0.120374482939894	0.107789729389965	1.11675280772252	0.264100031930907	0.660028589321712	0.641427474460021	0.642727057860906
KLHL20	-0.0464003596422722	0.0536679407408154	0.387268009015443	111.883006929883	-0.0486123161716171	0.0957930058470917	-0.507472500124005	0.611823327012403	0.883234825417005	-0.344338617284702	-0.269518511530519
ZBTB37	0.0729531510892036	0.0571503259509179	0.201774128868405	147.089180220806	0.116644809062952	0.105806287994837	1.1024374002105	0.270271559452909	0.667355736835604	0.577655035145617	0.622593068180029
RC3H1	-0.0090500445852432	0.036159334002569	0.802368972851406	253.104858862524	-0.0194894015045203	0.0720297824141115	-0.27057421043524	0.786718533242211	0.948108506421408	-0.0558112569431202	-0.112303569224331
RABGAP1L	0.0259523970981853	0.0320566556510033	0.418182148017834	498.269807013447	0.0483559235559677	0.0716881498813626	0.674531615559788	0.499973392712089	0.830470017135349	0.214579021934305	0.253947507876136
TNR	0.0684802223073218	0.139529320883934	0.623571805381934	445.787572573733	0.0871929488885229	0.216439449829726	0.402851462416477	0.687057499977314	0.914281835097048	0.543102118189984	0.463602371298852
COP1	0.0352005065893278	0.0421263386574879	0.403383468684603	444.608767830645	0.0460750808701265	0.0757935875772947	0.607902097563846	0.543252408315566	0.849671812574591	0.286019721043672	0.241634779038278
ASTN1	-0.0717824001519121	0.0518273659556784	0.166043627722474	608.547180289317	-0.0928946824014327	0.0867514094324827	-1.0708146762011	0.284252766587482	0.678656419151998	-0.540412281915043	-0.508569091858162
BRINP2	-0.0944770680952545	0.129157928446687	0.464483054094981	223.095120949795	-0.168254928511999	0.202584818143513	-0.830540659729031	0.406233169203896	0.766216189175275	-0.715726268571468	-0.915388151003997
RASAL2	0.118004961562464	0.0871144759697841	0.175546159034962	211.825267922432	0.141746442613508	0.144946307777187	0.977923789762225	0.328112018038544	0.715556790382413	0.92567565919154	0.758099830313985
RALGPS2	-0.0632417839334977	0.113058512465683	0.575907759696576	93.3719807304617	-0.115366091907243	0.181254259153056	-0.636487619360295	0.524458647962709	0.841433537061028	-0.474436895912887	-0.629877051222067
ABL2	0.120859182966627	0.039765270571274	0.00237116791178823	219.966946695938	0.193282004307792	0.0787196972076361	2.45531945833047	0.0140759438005327	0.212889055595438	0.947724227357995	1.03630551305898
TOR1AIP2	0.0736622728223324	0.0537804377591845	0.170785172180735	107.780229355309	0.125666360847908	0.0935510728767908	1.34329149825373	0.179177603922457	0.578800250615785	0.583132927942722	0.671294331758793
TOR1AIP1	-0.00374894653185252	0.0500020837968979	0.940233961754233	117.890195964529	0.0108917730512189	0.0960665700004569	0.11337734917742	0.909731396645935	0.976058252632928	-0.014860817143045	0.0517038682033221
CEP350	-0.114850732628317	0.0360299792895949	0.0014343721808541	764.515636457674	-0.148905374744403	0.0636903362803234	-2.33795868322971	0.0193893915656546	0.244415112414842	-0.87311074147977	-0.810932981801445
ACBD6	-0.0150107693318846	0.0524142032990473	0.774581395950664	386.246585575875	-0.0322576994358055	0.0950124501604839	-0.339510236619723	0.734225386849815	0.928006917780979	-0.101857245423946	-0.181230984133223
KIAA1614	-0.0395217390857617	0.082975856114297	0.633857756733572	89.3257543741282	-0.036449555825053	0.135327424383726	-0.269343453413396	0.787665396253556	0.948108506421408	-0.291201977635719	-0.203859984970695
GLUL	0.0899705455641582	0.107287463266825	0.401697583770263	1201.19707795177	0.102999783236199	0.183137808494155	0.562416816511629	0.573832064159291	0.86698847063886	0.709112665429409	0.548932791636932
NPL	-0.312641451462238	0.0816810163902857	0.000129404010121986	1719.85376813174	-0.444228103045654	0.139529519163747	-3.1837571411991	0.00145376926602787	0.0777093515998043	-2.40102379704783	-2.40518088666665
DHX9	0.0766423826551604	0.0507563065184317	0.131041615312059	251.314558835752	0.123462201864567	0.0915642580532933	1.34836675892364	0.177540449897881	0.577431559019981	0.606153971333682	0.659395566427068
LAMC1	-0.0519552383138915	0.0968397225482529	0.59160784770357	208.167840408035	-0.0809593890523714	0.157520901928778	-0.513959659074176	0.607280195334831	0.881223502585757	-0.387249486381599	-0.444138505952553
SMG7	0.0379104625411825	0.0356839598559251	0.288056377154859	245.897834788649	0.0686253247123946	0.0674698398471275	1.01712594646564	0.309093518596766	0.701689690467609	0.306953853359202	0.363368311728194
RGL1	-0.0912297919139963	0.0578747065696969	0.114949151583642	650.045926165292	-0.135725798412636	0.0991155421154751	-1.36936948046461	0.170883809258461	0.569908856643037	-0.690641392488149	-0.739785352647427
COLGALT2	0.00410405985168547	0.10337968333768	0.968333177573906	164.139739568778	0.00156978351154176	0.166894651317185	0.00940583475355583	0.992495340324704	0.99867760782809	0.0458028532738768	0.00138074414750701
C1orf21	-0.0933200913881458	0.0383195034542555	0.0148787987525653	968.083829076194	-0.121776446145839	0.0754151576523534	-1.61474761754395	0.106365361069641	0.479250212667179	-0.70678874194635	-0.664482223242223
EDEM3	0.132026298165147	0.0564378958950552	0.0193188788009947	190.503057642833	0.207410832867367	0.104056116691223	1.99325940139433	0.0462330495489629	0.345282529167093	1.03398904911224	1.1125775137237
TRMT1L	-0.00486432324574754	0.0484209768689405	0.919979925964949	95.0136268874158	-0.00155502871509427	0.0887913728554783	-0.0175132860894641	0.986027133705667	0.995685611838869	-0.0234769880790927	-0.0154880060975806
SWT1	0.0387462040940371	0.0447787582657395	0.386884633455446	225.253985355724	0.0635769777012084	0.0760739435430244	0.83572606782573	0.403309026779395	0.764484919333778	0.313409871301882	0.33611569662501
TPR	0.00252266700422531	0.0353484948262262	0.943106776601953	189.950796801637	0.027445945146259	0.0804582668327589	0.341120263046534	0.733013047414896	0.927596411682462	0.0335867554111395	0.141068660175494
ODR4	0.0792404486173789	0.0404061185726937	0.0498673313673792	139.559699768921	0.128440315227501	0.0785245375694215	1.63567108069818	0.101908445101507	0.47216489050642	0.626223764933218	0.68626903750967
BRINP3	-0.157188083528459	0.0611299660392709	0.0101295493769173	591.634025002006	-0.235204122828663	0.117722283680081	-1.99795752746224	0.0457212649569192	0.34323649232288	-1.20016244319692	-1.27680162359957
RO60	0.042563253058006	0.039672246150652	0.28332842624875	90.2028328004161	0.102737587254444	0.0882149727667598	1.16462754600721	0.244169788638856	0.642183229982741	0.342896183805188	0.547517372657902
CDC73	0.0367660442472582	0.0415119507394737	0.375793368297978	264.05716835071	0.0559202121284667	0.0717100035720272	0.779810477520044	0.435502438254861	0.790225912434861	0.298113339190354	0.29478199182483
CRB1	0.122570902211337	0.0486956417785998	0.0118331431844936	866.024520371639	0.186652439900754	0.0889931805066686	2.09737913442443	0.0359600266644626	0.317696712264549	0.960947083298247	1.00051697342681
DENND1B	0.0633210809105676	0.0604003922501413	0.294474867036598	131.736528924186	0.0790219372843652	0.100695694460523	0.784759842093793	0.43259438923893	0.788440792435304	0.503248279030619	0.419492599573902
NEK7	0.0184058371894485	0.0352966203142294	0.602045148822095	297.771057735883	0.00951662353613855	0.079573042940881	0.119596074052477	0.904803129854696	0.976058252632928	0.156282619164934	0.0442803649534912
CAMSAP2	0.0641510454237543	0.0361253810213823	0.0757677416793449	525.798084258091	0.0915230101188019	0.0691112755527404	1.32428477678666	0.185408484407834	0.582394439328189	0.509659669933248	0.48697744670879
CSRP1	-0.133967131678643	0.0611884436813524	0.0285664112004539	573.558420821371	-0.187650558384703	0.108968125648789	-1.72206833206907	0.0850571409114986	0.439208295601146	-1.02078296723757	-1.02009205397132
NAV1	0.104195347310607	0.0676174415958444	0.123328053078623	1114.23111669582	0.165196377488649	0.115203261393929	1.43395573606005	0.15158489484335	0.548651785536465	0.818997802757396	0.884690187104213
IPO9	-0.058579476041712	0.056950907335004	0.303669553763255	258.688430621504	-0.0817610770594482	0.101296864461934	-0.807143217055575	0.419583975774349	0.780366717830321	-0.438421044719592	-0.448466277922525
LMOD1	-0.215756132726679	0.226798430200625	0.341445872812551	114.322223339906	-0.311901042176872	0.3416325249851	-0.912972329524171	0.361257094622071	0.736418505386022	-1.65259462776395	-1.690836478566
GPR37L1	-0.163543941849209	0.0919594355464872	0.0753323260040565	417.185949773721	-0.23327422334888	0.154419886033448	-1.51064885061728	0.130877940717622	0.519293924675489	-1.24926079808874	-1.26638340005159
LGR6	-0.489634546557485	0.13352138386021	0.000245329231466196	435.815063100589	-0.707952190144932	0.208459988138554	-3.39610587368157	0.000683519153544231	0.0495406755492186	-3.76827733824407	-3.82884907414063
PPP1R12B	0.0087675566765725	0.0569719831660181	0.877694556512412	1154.87909974985	0.00389342742913312	0.106082074496055	0.0367020295146842	0.970722590416229	0.993395207066168	0.0818278888536712	0.0139245279212163
KDM5B	-0.0220127703120925	0.0482470783715479	0.648209606165505	225.871912087419	-0.038182871197861	0.0895088641794017	-0.426582010037927	0.669683803240646	0.908676982638383	-0.155946986215794	-0.213216983727495
CHI3L1	0.215384659076252	0.268137651359948	0.421823590448262	575.433586058899	0.387894877113425	0.423863759613296	0.915140462745184	0.360117895378159	0.736275984848662	1.67792385392871	2.08688894263399
BTG2	0.215044779432066	0.153685433790587	0.161737176771994	88.9298750128729	0.255870381909531	0.257346307257436	0.994264827952522	0.320093954239455	0.708228686248323	1.67529831847015	1.37417788215987
ATP2B4	-0.0165151001648417	0.0503628242645973	0.742970307184865	1259.68820916249	-0.0125139199360293	0.0870823871498631	-0.143702077372933	0.88573573072092	0.972674980683255	-0.113478047113325	-0.074647656521775
SOX13	-0.115337038534594	0.0478107461357555	0.0158493439873854	196.650411091263	-0.167966485607378	0.0882491193642684	-1.90332194607017	0.0569985489186062	0.37649041522553	-0.876867404823631	-0.913831042619518
PLEKHA6	-0.31108851130749	0.0799403226144396	9.96225575014018e-05	507.727637137929	-0.442348308284166	0.127584225741024	-3.46710814534443	0.000526090181926558	0.0453301286606271	-2.38902749332366	-2.3950331446445
MDM4	0.0886624197413339	0.0610424367849295	0.146370456965837	311.277570899545	0.134345215034196	0.105929405306929	1.2682523294163	0.204707854894124	0.599887536194811	0.699007527358207	0.71814560251167
LRRN2	-0.0973420213654513	0.0639614380943397	0.128037631265997	135.197689180125	-0.132060733490499	0.108356166385407	-1.21876528024052	0.222933292855856	0.621435972794232	-0.737857739304438	-0.720000143066973
NFASC	0.101143341452225	0.0978898860030895	0.301493530704972	716.51844589482	0.129236893889213	0.166763251157352	0.774972261528223	0.438356050501761	0.792030484322648	0.795421369928878	0.690569227575635
DSTYK	-0.0209062946795359	0.0448059074174928	0.640788350417944	159.746628117484	-0.00418637893643755	0.0820397641062572	-0.0510286564331827	0.959302685756813	0.989645175996083	-0.147399575221901	-0.0296928883342904
NUCKS1	0.0225344546657196	0.0248406607402919	0.36432217441654	411.501270086068	0.0514877344138367	0.0485932868981969	1.05956476090419	0.289342652358589	0.68317061178637	0.188175766531156	0.270854039003325
SLC41A1	-0.0387814833487649	0.0612480729610745	0.526611536449361	121.74112727336	-0.0437745650314589	0.104668056626961	-0.418222774379696	0.675784246044338	0.910795459172476	-0.285483577845857	-0.243402761267
ENSG00000286619	-0.126178921790738	0.356779173177024	0.723592863922035	248.654248868953	-0.198589675512637	0.533248144923647	-0.372415126809436	0.70958379305504	0.922186782995131	-0.960619843116336	-1.07914495742579
MAPKAPK2	0.0769653336865284	0.0452460915540741	0.0889357995364794	138.84811891443	0.118598487262895	0.0920258946139386	1.28875125594195	0.197484576937337	0.592621798951289	0.608648734991175	0.633139656974451
PFKFB2	0.103444022677296	0.083087791373921	0.21313297827754	268.368325843688	0.154167041500544	0.136756681539622	1.12730902625681	0.25961184741234	0.658957235016153	0.813193896876607	0.825150252971023
CD46	0.0123579424949607	0.0706417062013302	0.861128087397916	126.105243282488	0.0252147312997454	0.121441351751774	0.207628875469734	0.835518756300473	0.958745732483131	0.109563251760401	0.12902384391441
MIR29B2CHG	-0.15256392013747	0.039677131109247	0.00012048615375398	417.474268010164	-0.216782176960463	0.0772923424888942	-2.80470445040026	0.00503627360157136	0.136101486414033	-1.16444125436751	-1.17735398280046
PLXNA2	-0.12989681868151	0.0854100546501319	0.128294729879789	537.66622860422	-0.164281880774465	0.140143664068177	-1.17223908670281	0.241101079707127	0.63951215806303	-0.989340216004186	-0.89394035026097
SYT14	0.128577185141925	0.0516358248711185	0.0127715385840205	136.901408100542	0.17234604066315	0.096111295734862	1.79319235419106	0.0729421722235107	0.414292149065243	1.00734500408637	0.923286388629255
HHAT	-0.211548176289848	0.0886577842673945	0.017027160583579	114.473414130614	-0.334788267349962	0.155983856340254	-2.14630074678802	0.0318489920649406	0.306440385318171	-1.62008859504916	-1.81438914581333
RCOR3	0.0375224215240661	0.0328856225992788	0.253870857656384	286.844189779751	0.0539327320715508	0.0637666641722418	0.845782553810117	0.39767405970471	0.760641236442054	0.303956276224929	0.284052929639453
PPP2R5A	-0.164740768255449	0.0700686893334238	0.0187163709623979	352.0131626914	-0.236139992508074	0.112568798612723	-2.09773929737386	0.03592818142511	0.317696712264549	-1.25850615956031	-1.28185375177206
ATF3	0.531836970926192	0.282428458478629	0.0596887646707799	100.134430036632	0.597756139956765	0.412710359063931	1.44836718252611	0.147514387788349	0.54096774718449	4.12248556840537	3.21978812897455
NSL1	-0.0546422969280488	0.0542892323088304	0.314173476703531	94.9241578330758	-0.093119653180984	0.0963528069112418	-0.9664446336967	0.333821738977344	0.71918410575853	-0.40800673910737	-0.509783557117977
RPS6KC1	0.0729246160556539	0.0523126689686981	0.163313243479306	379.284942118398	0.105826611170849	0.0890981231075777	1.18775354047665	0.234930523237082	0.632581115040894	0.577434604932518	0.564192925992841
PTPN14	-0.0181022496339338	0.0453377435637476	0.689690227186404	202.322556196212	-0.0240775243356526	0.0800683564889663	-0.300712108896235	0.763634034371676	0.941165285899197	-0.125738614288876	-0.137071744883793
KCTD3	-0.0626698032040106	0.0954553917960327	0.511479972044966	296.491850223336	-0.101316195425345	0.165819053459585	-0.611004545687138	0.541196570961193	0.849671812574591	-0.470018403330075	-0.554031151522164
ESRRG	-0.146520859767138	0.0662087456686435	0.0268967026620879	850.601413169721	-0.213367759009012	0.11574340695574	-1.84345497182923	0.0652626102626635	0.399119856097767	-1.1177592316222	-1.1589218468902
GPATCH2	0.0830167712151288	0.044097737453995	0.0597596075078489	142.249660684137	0.122325875813643	0.0854385129000759	1.43174163104534	0.152217777312234	0.548691730353648	0.655395470426555	0.653261309723059
SPATA17	0.0946367309488684	0.0855575535805004	0.268675545347667	142.941694083463	0.111519573722572	0.157242975891058	0.709218158017023	0.478189107019541	0.818465400273796	0.745158469858615	0.594925384929427
TGFB2	0.0399267631294749	0.0534306762001967	0.454904870174472	451.779763833426	0.0559277609603715	0.0893640741029132	0.625841665365034	0.531418799987742	0.845612109241795	0.322529568999268	0.294822742868672
LYPLAL1-DT	-0.0222201482940245	0.0773386101542334	0.773875043524844	112.999758784744	-0.0212833769979912	0.133605659788377	-0.159299965523188	0.873432547920413	0.968826415783067	-0.157548959897366	-0.121988030993653
LYPLAL1	0.0626576970421718	0.0565437598859406	0.26780674252718	285.911313086185	0.0878772576545908	0.0998643782690808	0.879966001668872	0.378877727674949	0.746469797776855	0.498123706556487	0.467296492042149
SLC30A10	-0.273371239843728	0.0801935645227285	0.000652271800873767	179.172891228526	-0.38958731123896	0.127003523505512	-3.0675315179114	0.00215834698311121	0.0915985573192914	-2.09766543230463	-2.11021216428258
EPRS1	-0.0121716086389975	0.0624792892683012	0.845541464147664	175.455497652532	-0.00817462902139512	0.107645448448078	-0.0759403127512455	0.939466584503066	0.984077318599074	-0.0799250197103606	-0.0512227562811156
RAB3GAP2	0.155229592126937	0.0332473951130961	3.02779972303942e-06	292.473923173439	0.22168560092518	0.0699552891123015	3.16896125708667	0.00152984786425554	0.0788554617888146	1.21323211969418	1.18963734315001
MARK1	0.0356228994063427	0.0406608880283988	0.380977071088024	321.94066704682	0.0576523548663636	0.0670882446076521	0.859351071167955	0.390146855567593	0.755304425617611	0.289282662315639	0.30413266031792
MIA3	-0.0125107906812567	0.0389922016759248	0.748321291407577	115.955874312645	0.00285002577338185	0.0787962176927435	0.0361695758608006	0.971147145054925	0.993395207066168	-0.0825451662654542	0.00829190725167706
DISP1	-0.0414657489239567	0.0695898384981525	0.551269258523922	279.99787744537	-0.0608433087917686	0.122702137759562	-0.495861848071405	0.619991885261321	0.883756334225582	-0.306219254631537	-0.335545378041137
CAPN2	-0.104421364892462	0.0850325759477178	0.219440956869326	478.223850942465	-0.143503694833723	0.141359392048619	-1.0151691568139	0.310025200271618	0.70269944293995	-0.792544943352945	-0.781772961067891
TP53BP2	-0.0729846320648685	0.0432721038668559	0.0916718362093965	253.857380804409	-0.108732223307134	0.0819853787122485	-1.32623920283105	0.184760477768103	0.581966926121168	-0.549699400372654	-0.594065276159209
FBXO28	-0.0790790930843071	0.0575971135457872	0.169761759047937	154.853169103619	-0.102613071425555	0.102619179570373	-0.999940477551631	0.317339314100111	0.706423841318549	-0.596778487870534	-0.561032108942873
NVL	-0.0957329492029399	0.0364270020995996	0.0085869195389004	154.690637546813	-0.138780542909222	0.0688025180277671	-2.01708523012506	0.0436866197029033	0.33871921242927	-0.725427821566405	-0.756275854552224
WDR26	0.0729385840404547	0.0400812033946377	0.0687939904680948	193.979396976674	0.116200532057029	0.0748013054674882	1.55345593677553	0.120314248306679	0.503611445244914	0.57754250618523	0.62019471675633
CNIH3	-0.100533824202226	0.0431694310200114	0.0198686158793041	268.325224389611	-0.145167401864412	0.0772723747057129	-1.87864553687231	0.0602929089874462	0.384115611410555	-0.762514089480316	-0.790754191409502
ENAH	0.131989991646984	0.0436062330185974	0.00247107830683435	437.272480852153	0.185279228716559	0.0804172214571956	2.30397451390656	0.0212240742858419	0.252521772490421	1.03370858497605	0.993103933915987
EPHX1	-0.203193588699929	0.0645811498631513	0.00165333524511257	385.202332604614	-0.284333880981631	0.110571723719441	-2.57148818357111	0.0101262470942771	0.184412695505558	-1.55555026115877	-1.54201999826529
TMEM63A	-0.0859080430722112	0.116369381771797	0.460371174591232	133.391719318818	-0.106638319265083	0.181987193680968	-0.585966062271531	0.557898321395683	0.85937948066421	-0.649531427461705	-0.582761702772798
ACBD3	0.015992353260921	0.0630542290791266	0.799782531004204	116.663398356023	0.0522482151331166	0.104582918776074	0.499586507477258	0.61736626030339	0.883498485659637	0.137638702880383	0.27495936066406
STUM	-0.174903852907953	0.131373519287711	0.183074579247301	281.075560571692	-0.224990872217632	0.198690074804773	-1.13237096739081	0.25747850540754	0.656429581233009	-1.33701494812709	-1.22166718311083
ITPKB	-0.0302046032421921	0.04469346094416	0.499156803730957	2245.69316548719	-0.0334039370094383	0.0823333338179332	-0.405715831734759	0.684951408350184	0.913426768400465	-0.219228057019937	-0.187418746452612
CDC42BPA	0.0283051179258353	0.0334390024428504	0.397290510567157	812.584334346628	0.0266117489952729	0.078254959841125	0.340064694292869	0.733807808852946	0.928006917780979	0.23275354948477	0.136565398697429
RHOU	0.025154891454458	0.181086292744395	0.889520419840317	124.689915366711	0.043900424615242	0.278084539439924	0.15786718924993	0.874561452992687	0.968881839978273	0.208418372475504	0.229895279006926
LINC02814	-0.519966255528528	0.179218775119297	0.00371625703106868	155.365619702265	-0.710289264259939	0.277335552105076	-2.56111868409438	0.0104335706284263	0.186755008930338	-4.0025866850515	-3.84146535847741
RAB4A	-0.175508118108009	0.0561379640653722	0.00176977966080358	157.483087928286	-0.23632441717223	0.0978161265099941	-2.4160067015952	0.0156917725356349	0.221130280166703	-1.34168283494016	-1.28284933594578
NUP133	0.0555550710459521	0.0578250137574402	0.336680588523224	99.163170781902	0.0911360164950774	0.0994886444151906	0.916044409196535	0.359643602977347	0.736275984848662	0.443256647816721	0.484888329567797
GALNT2	0.16196813698441	0.0567073387049948	0.00428729816645371	391.487709062279	0.226972248697135	0.107374390378305	2.11383969582932	0.0345289612561694	0.31698980412236	1.26528668890736	1.21817638307653
PGBD5	-0.00647428631672058	0.0627853901755033	0.917869541056081	115.439916608629	-0.00920293798658016	0.104996598348313	-0.0876498680085859	0.930154965725905	0.981305565026556	-0.0359137879937927	-0.056773901710153
AGT	-0.00748099931445697	0.0848235769617943	0.929721841694967	474.466555098653	0.000893244336048874	0.141278842059595	0.00632256269252322	0.994955358452705	0.999383750027062	-0.0436905428461933	-0.00227143382502121
C1orf198	0.00734200569265406	0.0478289484750448	0.877999669126578	325.157805622868	0.0105659476495889	0.0897625005209648	0.117710041367678	0.906297410237198	0.976058252632928	0.0708156534335867	0.0499449569712324
TTC13	0.0281241994492881	0.0676945463021207	0.677807102495688	113.752704929798	0.0396224341724024	0.114923504560901	0.344772240663837	0.730265603689419	0.926758261178064	0.23135597277369	0.206801298601959
FAM89A	-0.00191328572737249	0.0896442877041357	0.982971974128113	89.1675317490953	-0.00503898805014581	0.151195141600454	-0.0333277114383857	0.973413255498096	0.993395207066168	-0.000680525341210476	-0.034295548959218
EGLN1	0.119510320064322	0.0795986695485655	0.133249283964427	169.763209643358	0.167560306132198	0.137767137541923	1.21625744079359	0.223886868448083	0.623343083699787	0.93730439951798	0.897451440899024
SIPA1L2	0.299471659861151	0.164767809652959	0.0691348637788518	164.696303603476	0.406663374370536	0.253115655416793	1.6066306673165	0.108135411013688	0.481759647592246	2.32748732718091	2.18820738026909
PCNX2	0.0922524578362113	0.129861212726169	0.477460647340711	145.603448544224	0.112200780093339	0.213768876857116	0.524869577568741	0.599673859350001	0.876525914924608	0.726740204136412	0.59860275793632
TARBP1	-0.09344571594789	0.0724643355519935	0.197210147820118	155.641002948159	-0.145785383405872	0.123209115751286	-1.18323536791027	0.236715879628452	0.635018946605509	-0.707759178810449	-0.794090256274487
IRF2BP2	0.227193785025574	0.0696077476331118	0.00109884051591304	179.139461931158	0.343156453352494	0.125246721016132	2.73984381042834	0.00614683875701991	0.144839592425616	1.7691481430116	1.84537641578547
B3GALNT2	-0.0451605363797451	0.0615268400047469	0.462950364443308	206.230319945301	-0.0732206445492602	0.115123970213869	-0.636015630917142	0.52476623407162	0.841433537061028	-0.334761109499805	-0.402362252288166
LYST	0.204274643941244	0.0382799901330111	9.48469296765473e-08	488.870701108828	0.289821843191036	0.0761480055342422	3.80603327897681	0.000141213390112921	0.0203160719313422	1.59210012431989	1.55745888571317
GPR137B	-0.0595269040314232	0.0492261016669427	0.226564936602507	158.765792498962	-0.0972396968926357	0.0899215085916269	-1.08138418066632	0.27952625553001	0.674232609355777	-0.445739828953881	-0.532024889822155
ERO1B	0.15628561297039	0.0590091673689808	0.00808505253902196	105.79089505398	0.237277316471933	0.102891310635624	2.30609674428407	0.0211052271956391	0.252341802672155	1.22138977260721	1.27380648240538
ACTN2	0.0582306173253113	0.121721021715973	0.632369739791956	204.315356588	0.0641899789890667	0.200446273468448	0.320235332283046	0.748789941033894	0.935552615813161	0.46392496893467	0.339424876465211
MTR	-0.0727959045546129	0.0537390176744096	0.175538916453973	267.890545912815	-0.0963181368082246	0.0969297194601855	-0.993690452676775	0.320373592221584	0.708228686248323	-0.548241499675571	-0.527050009486223
FMN2	-0.0194612488029401	0.0490451212579023	0.691512775094247	4458.34584490614	-0.0206577363149418	0.0892075195784928	-0.231569450787893	0.816872437314612	0.955500841165039	-0.136236743751535	-0.118610619597357
RGS7	-0.169176729862439	0.0455360241317259	0.000203020232911346	1321.37085370489	-0.23178701520413	0.077405348851279	-2.99445734234037	0.00274933497217139	0.0998233383292166	-1.29277350887416	-1.25835496796136
ENSG00000272865	-0.853974768193391	0.504910153548579	0.0907718735660038	157.460515169031	-1.22027354146077	0.777901334791064	-1.56867392673715	0.116723936940788	0.499073428290763	-6.58276825363172	-6.59452595126814
CEP170	0.0913888079645772	0.0511425727676746	0.073946873747831	347.100752301006	0.134424023377054	0.0894303601549307	1.5031139664894	0.13280965785854	0.519451324402	0.720068597288078	0.718571035515795
SDCCAG8	0.0372324533445749	0.0445141924246208	0.402920022952504	854.449854356104	0.058492901263058	0.0792737601172299	0.737859553735799	0.460599799384005	0.807142667817767	0.301716301721798	0.308670202482657
AKT3	-0.0522576549567656	0.0281532424117145	0.06342704818046	2194.95121255263	-0.0877302325956972	0.0713964708534133	-1.22877547793391	0.219155998035974	0.617311848571867	-0.38958562399004	-0.480689716200436
CATSPERE	-0.0399153844809421	0.0585288876532408	0.49525317824621	126.482884195771	-0.0799334752397101	0.113972708608896	-0.701338734643979	0.483091645994061	0.819297318543981	-0.294242848016828	-0.438600290333947
COX20	-0.0133513099076157	0.0713718943397357	0.85160828009713	109.22103235527	-0.00524638634709945	0.119958776407417	-0.0437349104769216	0.965115711293029	0.991919708259686	-0.0890380912468745	-0.0354151522565764
HNRNPU	0.0991591297185713	0.053239687342849	0.0625320845749308	394.387230414961	0.143858871137394	0.0975704958171188	1.47440955314028	0.140371353850577	0.531650774045319	0.780093537406026	0.769503404863609
EFCAB2	0.108726342920245	0.0655677515407294	0.0972712662479457	506.704666272727	0.165367223399884	0.117372634464416	1.40890782723309	0.158862424791209	0.55683835963549	0.853999280013265	0.885612468764035
SMYD3	-0.0324235510858622	0.0624464437422498	0.603606121394328	2025.62253385401	-0.0557056864239609	0.113229424519413	-0.491971823228779	0.622739262689792	0.885268102316712	-0.236369201963218	-0.30781082559751
CNST	-0.109253155922261	0.0602780969813302	0.0699112657385241	99.2099615445712	-0.15096582938221	0.100020149073493	-1.50935417294053	0.131208297589103	0.519293924675489	-0.829870034437751	-0.822055984451085
AHCTF1	-0.0833486550703851	0.0406169389926632	0.0401632114916146	309.439006604223	-0.107328076264184	0.0814551999313719	-1.31763320640807	0.187626463951071	0.585017979172829	-0.629760417146818	-0.586485234845685
ZNF496-DT	-0.138813900747542	0.0874149241071611	0.112288922684459	93.5301327958814	-0.210200284420962	0.154929863371221	-1.35674478662199	0.174862316543124	0.575202366611657	-1.05822376214117	-1.1418227913764
ZNF692	-0.0500646475005122	0.0689156217987848	0.467554998475939	108.665070179753	-0.058461531395563	0.126129567799798	-0.463503779608262	0.643003306302149	0.893921693763311	-0.372644865884089	-0.322687770888454
SH3YL1	-0.0310451649004039	0.0545806789610787	0.569495919695463	158.402711087521	-0.0366316554806977	0.106155366777241	-0.345075869386484	0.730037333951662	0.926682680902346	-0.225721309783076	-0.20484301799412
PXDN	0.0411458820043558	0.282743173535061	0.884297267531926	117.700976348194	0.0873832168359368	0.449972767214096	0.194196678561127	0.846021883491289	0.961812590270817	0.331947137509064	0.464629499411451
EIPR1	0.0167637769255608	0.0569414277871088	0.768449307076015	96.6277928217859	0.0294366336001141	0.099026358913732	0.297260587211514	0.766267569184371	0.941165285899197	0.143597871720692	0.151815042328515
TRAPPC12	-0.033829066346275	0.041381526704167	0.41364732864535	296.102529197057	-0.0331379641650365	0.0709558453185395	-0.467022329397549	0.640483902464249	0.892257135358618	-0.247226663470237	-0.185982938743609
ADI1	0.0746144178969997	0.066801802375122	0.264014777881709	96.0426732837005	0.120784987776866	0.118111706400806	1.0226335005862	0.306481163894928	0.699102800849897	0.590488151175419	0.644943096159222
RNF144A	-0.130944249966762	0.169373800009045	0.439458431346433	202.168025219999	-0.187745154589314	0.261253903388192	-0.7186310028461	0.472368305841866	0.815387326480549	-0.997431515459403	-1.02060271497556
LINC00298	0.0933578116269213	0.0654445890764992	0.153719195310162	127.430840785785	0.162671933636037	0.118353562648954	1.37445743072843	0.169299717238933	0.566903329589978	0.735278949016881	0.871062420131699
LINC00299	0.0125074479523154	0.0944978669792917	0.894701976531686	1694.76368336139	0.0313119869151995	0.149129340372136	0.209965301509842	0.833694754741674	0.95845209016576	0.110718166113904	0.161938807981956
ID2	0.242659183233422	0.129628615619231	0.0612125646411755	479.651722230954	0.352578663542933	0.205743219349937	1.71368303002614	0.086586955206416	0.443033534713923	1.88861676100662	1.8962405634307
KIDINS220	0.00357372791123559	0.0372014687082087	0.923469614325158	529.882607737235	0.0155202382499561	0.0671191063451858	0.231234280297734	0.817132799728355	0.955500841165039	0.0417060933228778	0.076689825052201
MBOAT2	-0.0690353475117245	0.0423425889731702	0.10301703230942	765.425459085788	-0.0962835150232797	0.0814803271118732	-1.18167806188458	0.237333466318324	0.635771880586038	-0.519191581479651	-0.526863109858048
ASAP2	-0.0946499742033604	0.047472562447069	0.0461758058932509	455.227438402707	-0.135858903208569	0.0851925401391145	-1.59472769548507	0.110773141943038	0.487790502240395	-0.717061950556548	-0.740503895521743
ITGB1BP1	-0.00284684204193507	0.0539188484424624	0.957892342545417	88.3357890207632	0.0016471087958773	0.106274905582644	0.0154985674825787	0.987634427339692	0.996437180886411	-0.0078921523049907	0.00179817112054812
ADAM17	0.0575784001143437	0.0480490767021162	0.230790596398339	157.161666617043	0.0827079164967304	0.09498277929449	0.870767491866058	0.383881118490154	0.749330735059161	0.458886657746063	0.439390711278653
YWHAQ	0.00381609655391458	0.119151028451491	0.974450207388628	99.1930069196523	0.00796047429751614	0.194487675889101	0.0409304818987878	0.967351316761328	0.99295714926165	0.0435783662767998	0.035879766470598
TAF1B	-0.0257819037598456	0.0697282613604405	0.711570064962234	125.380457224432	-0.0316127577726055	0.123729052377292	-0.255499877879994	0.798337037917572	0.951275688628943	-0.185063156261345	-0.177749379783868
HPCAL1	0.0011697512851387	0.0820436105850692	0.988624405198785	205.148988015863	0.0134717116344051	0.137718287690484	0.0978207895285645	0.922074598897421	0.980139322304329	0.0231356199763601	0.0656312137367476
NOL10	0.0712069480609511	0.03217728670764	0.0269006184789201	182.547013954576	0.117197603530208	0.0696956084832533	1.68156367496769	0.0926534794124046	0.453712062912607	0.564165795507534	0.625577232068512
ROCK2	0.106314685607807	0.0539158904691031	0.0486253834727845	291.320241996495	0.149532134190768	0.104265682598915	1.43414525722699	0.151530815139659	0.548651785536465	0.835369474151015	0.800129519516609
GREB1	-0.143112994571027	0.0697246570077739	0.0401167285881295	200.546934587177	-0.205014652365885	0.11710641801719	-1.75066965446583	0.0800028294335325	0.431641433943722	-1.09143382183831	-1.11382906706414
NTSR2	-0.174459364114772	0.114576017739132	0.127845876772799	132.155850563046	-0.237872579648659	0.179745243937399	-1.32338733664355	0.185706600846899	0.582654460157145	-1.33358131770116	-1.29120681929505
LPIN1	-0.0777282076024067	0.0740335529902739	0.293761729496033	1563.01243691544	-0.108250435723849	0.11672943067662	-0.92736197800655	0.353738624906094	0.732124422837705	-0.586343035810187	-0.591464430468594
NBAS	0.0353558153123868	0.0299610373102708	0.237976436814488	438.488794342499	0.0476158606985789	0.0633669976883486	0.751429962529756	0.452393936216125	0.800917342500985	0.287219465030672	0.249952408458467
CYRIA	-0.0521366328446716	0.0399768822903252	0.192175777332132	300.516086333888	-0.0659028050894311	0.0723023369761034	-0.911489280231876	0.362037631268304	0.737202299081622	-0.388650740562895	-0.362858180610107
SMC6	0.00210819011095833	0.0591439633346738	0.971565378593708	91.4466534456663	0.0194530196558985	0.122612431449608	0.158654546084044	0.873941051444183	0.968881839978273	0.0303849638397885	0.0979202550728827
LINC01376	0.00301986933936207	0.0675871598812191	0.96436149052872	225.57678731145	0.00896139852452765	0.118047671627794	0.075913386523904	0.939488006686834	0.984077318599074	0.0374275925525034	0.0412830801979931
WDR35	-0.0295726349668029	0.0471992646516513	0.530955145353714	174.174373189722	-0.0282442728503004	0.0800085852588957	-0.35301552650764	0.724076800503853	0.925041103729856	-0.214346166785831	-0.159565205267923
LAPTM4A	0.134165267643894	0.0846237154260167	0.112867890116709	88.278721609106	0.201866920065314	0.144744157074523	1.39464641713573	0.163122490435795	0.56218927222972	1.05051236937371	1.08264967369504
PUM2	0.0623635693288211	0.0244177093621567	0.0106483992666545	324.445800511343	0.092150157026691	0.0536290885890556	1.71828683744397	0.0857443090236028	0.440001685327342	0.495851600080094	0.490362989195466
RHOB	0.135645344708618	0.0947351829976286	0.152190461975442	752.928042150241	0.188268448454998	0.160884127980879	1.17021144856112	0.24191588673936	0.640585829573826	1.06194581318629	1.00924071191679
LDAH	-0.0394981357937297	0.0517812934783508	0.445589994282872	166.224300408836	-0.0440377745707188	0.095049577703162	-0.463313732000451	0.643139504262322	0.893921693763311	-0.291019644620991	-0.244823651758292
ATAD2B	0.0800099622711007	0.029222010293526	0.00618134450152021	401.127968720559	0.11883081725167	0.0559081886995572	2.12546355043355	0.0335479523809687	0.314713546686388	0.632168179134708	0.634393849633351
UBXN2A	-0.0975400730481784	0.0380858051828617	0.0104353010258955	281.338559279638	-0.135123518051911	0.066399799684404	-2.0349988809326	0.0418509855811638	0.333862602381086	-0.739387668279368	-0.736534047850298
FAM228B	-0.0121702938180559	0.0535684854615508	0.82027499290599	249.129910539034	-0.0147127423993502	0.100561253112886	-0.146306275468091	0.883679612060803	0.972223654369714	-0.0799148628531824	-0.0865176135869963
ITSN2	0.0114482622313984	0.0312842195371448	0.71440710624231	346.98922941136	0.0162424680618689	0.0678643492127648	0.23933726986678	0.810844067849858	0.954916932618774	0.102536064846457	0.0805886559044564
NCOA1	0.00858396365385389	0.0348783269076487	0.805595781270055	2174.50812923642	0.0108026285736502	0.0646598294750716	0.167068621450896	0.867316055428608	0.967540405479994	0.0804096515472053	0.0512226373904697
ADCY3	0.00331414314236488	0.12438778779335	0.978743967812991	116.934572329703	0.0122444799667373	0.19600552258148	0.0624700763808697	0.950188490970983	0.985909664753781	0.0397008275565038	0.0590062190192135
DNAJC27	-0.027759444379067	0.0404799894451237	0.492866227432548	89.305330287341	-0.0128543242983566	0.0795998040357347	-0.161486883718783	0.871709941052998	0.968303914584989	-0.200339455108116	-0.0764852697138544
DNAJC27-AS1	-0.0920395190697349	0.0706410387465847	0.192602573604197	185.068955796713	-0.106506349244296	0.121152362917032	-0.879110788101046	0.379341208943479	0.746469797776855	-0.696896451876147	-0.582049285782899
EFR3B	-0.111430986092202	0.0670245367733663	0.0964045120294841	584.515626537177	-0.153647081477638	0.116512794428345	-1.31871424277039	0.18726466337908	0.584683018760103	-0.84669354956061	-0.836530253194776
DNMT3A	-0.107736325630206	0.0507549538169567	0.0337810060631135	307.34961190458	-0.145621527286195	0.0866631758438409	-1.68031607275265	0.0928958355036724	0.453712062912607	-0.818152675706388	-0.793205707777335
DTNB	0.00661199317296128	0.0497028246109972	0.894169234477118	258.736810177574	0.0124422949830245	0.0856046695425262	0.145345984623462	0.884437709694259	0.972513537625416	0.0651763814488213	0.0600740886582378
ASXL2	-0.00328100072984247	0.0414376375494111	0.936890055261921	373.194685739223	0.00292582555363861	0.0728257059157932	0.0401757252723603	0.967953030427599	0.99295714926165	-0.0112459837251546	0.008701099058751
RAB10	-0.0305234851230293	0.0512825265812347	0.551708157245254	621.265841715653	-0.0415040750788714	0.091027309851053	-0.455951902201483	0.648424565565871	0.896544230875649	-0.22169138690613	-0.231145919842192
GAREM2	-0.0765514453340476	0.0745801473006819	0.304688028823669	119.450274087434	-0.0978313330085021	0.127541462979191	-0.767055126413783	0.443048740331282	0.795311062789953	-0.577252667749815	-0.535218733532012
HADHA	-0.0433108805881955	0.0293999909596912	0.140707990513849	223.883267850117	-0.0415050296437018	0.064927089678033	-0.639255969265235	0.522656427156803	0.840793982639097	-0.320472707855496	-0.231151072892855
HADHB	-0.0810531683103314	0.0431609151234265	0.060390770351393	396.556714766019	-0.106256940456886	0.0771570394845942	-1.37715160102925	0.168465381860235	0.566424373604621	-0.612028016909603	-0.580702896227747
SELENOI	0.112767973333569	0.0749792490699318	0.13258417331043	88.8554835683242	0.17164663041045	0.129375631509171	1.32673076380912	0.184597760613341	0.581966926121168	0.885220461222902	0.919510745161437
DRC1	0.0829800360206843	0.117305913177222	0.479329413447862	100.091195187492	0.106941827655011	0.193843830162063	0.551690644812384	0.581160320589032	0.869413480934852	0.655111694809976	0.570213226406468
MAPRE3	-0.0426208130328372	0.0397082354367676	0.283114351809975	134.537686307591	-0.050372482907045	0.0899805062656329	-0.559815508909669	0.575605284016929	0.867389533967563	-0.315142006631132	-0.279020462654669
IFT172	-0.111314703683899	0.0520866324302742	0.0325892945668125	312.081130214169	-0.15505749348911	0.0792992024562496	-1.9553474522604	0.0505420738897557	0.357572785006813	-0.84579527986006	-0.844144114841046
MRPL33	0.0848572605782515	0.0792169329659442	0.284079046369939	89.3337596680707	0.124444111512142	0.130164897968845	0.9560496989129	0.339047126150732	0.724456821229327	0.669613062349615	0.664696233285386
BABAM2	0.0182104630435805	0.0253273005148958	0.472137660474262	621.545433817227	0.0121075710366194	0.0548034850593934	0.22092702724102	0.825149252639604	0.9571128890248	0.154773373888149	0.0582671401943182
PPP1CB	0.147397326670289	0.0572633509227476	0.0100522858195769	251.939001876388	0.215526286833762	0.103258431022881	2.08725122683689	0.0368654310656243	0.318412598351977	1.15272867081428	1.15638736729433
TOGARAM2	-0.012801937147968	0.131669170083902	0.922545289900979	788.419583853202	-0.00516449966358121	0.210275008983892	-0.024560691679613	0.980405373329191	0.994182367860429	-0.0847942429167409	-0.0349731013708005
CLIP4	-0.0957600953117097	0.0708164080713772	0.176301641873048	491.235720318329	-0.141744626076974	0.120405291495893	-1.1772292090818	0.239104033251595	0.636485935660884	-0.725637522477761	-0.772276937188889
ALK	0.0422087829609337	0.0818237701086472	0.605959253418696	253.374778241131	0.0287696276739876	0.149780063550862	0.192079152538335	0.847680204710878	0.962306206439041	0.34015793859167	0.14821432792913
ENSG00000233862	0.070754603725017	0.0591125343746829	0.231326995379585	90.1927500676999	0.070891934519418	0.114790729295896	0.617575434481996	0.536855241904969	0.84934648164357	0.560671481817991	0.375604206868333
LCLAT1	0.0207616396754496	0.0544614863072102	0.703042300404609	116.840294857813	0.0167728023398354	0.0957265666309465	0.175215751803775	0.860910107644936	0.967367867094844	0.174480952210699	0.0834515724039406
SPAST	0.00864556114307106	0.0431590104302858	0.841231260896232	136.170538642804	0.0235110229359931	0.0761329215661955	0.308815456603106	0.757461910789896	0.939584789641184	0.0808854858458014	0.11982667339849
YIPF4	0.0582662262952182	0.0414210041022489	0.159521380389765	143.704272087567	0.116284301013644	0.0812875457391025	1.4305303470087	0.152564862367214	0.548691730353648	0.464200044581984	0.620646928762983
BIRC6	0.0559687916931841	0.0341545982757335	0.10127788017063	911.619599425566	0.0883487358173348	0.0572638997754851	1.54283477310704	0.122870870101584	0.509212873723221	0.446452597464867	0.469841684135788
TTC27	-0.0655823883637291	0.0627156901635026	0.29569520952021	90.2938119192574	-0.079953985208742	0.106407388784897	-0.751395049928056	0.452414940913859	0.800917342500985	-0.492517825533623	-0.438711009801243
LINC00486	-0.02606769506106	0.0948649108712006	0.783479474861427	361.886703046157	-0.0333965115013852	0.148788721034608	-0.224455935027611	0.822402550910862	0.957110427401142	-0.187270864807366	-0.187378661150935
LTBP1	0.183609256807927	0.0877548613706264	0.0364119318465935	499.972910269654	0.251664096288146	0.161759360121076	1.55579309969931	0.119757299503441	0.503611445244914	1.43246212418766	1.35147098764576
ENSG00000226994	-0.0621474231192989	0.0974845544521339	0.523792399022375	516.326806604766	-0.11298654256151	0.153291363302752	-0.737070504998772	0.461079474671367	0.807343587284745	-0.465983070650639	-0.617031471808726
CRIM1	-0.11165380853005	0.0651569681186832	0.0865998782332393	294.366521440567	-0.160167369511096	0.11949937926868	-1.3403196777364	0.180141436723558	0.579174257654615	-0.848414830083114	-0.871728883507627
FEZ2	0.143052110354514	0.117475973116285	0.223332761644183	99.0213389379763	0.215167204256021	0.187750740367459	1.14602586298676	0.251784450936732	0.651403571252369	1.11916231958566	1.1544489230353
STRN	0.0584412574816161	0.0371687572472649	0.115875876265623	149.016079805743	0.1072925083262	0.0805980319525173	1.33120506452824	0.183121545430148	0.581686818597972	0.465552142579331	0.572106314447935
HEATR5B	0.00884815021234067	0.0578929605469912	0.878527311820033	150.345344752594	0.0180499160213382	0.0965217338924923	0.187003644603428	0.851657775375975	0.964179273097579	0.0824504656672879	0.0903458464163819
EIF2AK2	-0.121992157267258	0.0953829264689389	0.200906676018714	172.720556415128	-0.184114780180338	0.160825996601679	-1.14480733258778	0.252288977199793	0.651403571252369	-0.928277515762816	-1.00100477604049
PRKD3	-0.0119071256995408	0.0607797506305255	0.844683639566636	108.431924633346	-0.00405633170737851	0.106735765231696	-0.0380034911313304	0.969684898520336	0.993256018303389	-0.0778819160776259	-0.0289908511979904
RMDN2	-0.120354350443192	0.0650190565328982	0.0641605331655397	124.557755312039	-0.162669699964815	0.111943887676301	-1.45313606076639	0.14618598053891	0.54096774718449	-0.915625625705784	-0.885237275178221
ATL2	-0.174596486113076	0.0616079453340205	0.00459703382751213	216.834861315806	-0.248377828881496	0.102150503797607	-2.43148902499406	0.0150369038699327	0.21697072784676	-1.33464057110117	-1.34791756308329
HNRNPLL	0.146221182160286	0.0560740737678082	0.00911679045515691	90.150094785648	0.228971563703334	0.112901652519232	2.02806211064387	0.0425539093213903	0.335595144415698	1.14364307487397	1.22896933415799
DHX57	-0.0720493235471824	0.0418269351653594	0.0849684780738332	147.018969767549	-0.0939389110013748	0.078761681845853	-1.19269813442056	0.232987616544399	0.631473009535594	-0.542474237819113	-0.514206176640746
SOS1	0.0172193086168164	0.0252869445890627	0.495899032357165	680.949964640659	0.0283463912099818	0.05781508723445	0.490294014346677	0.623925861997847	0.885937664431427	0.147116807403811	0.145929560177305
MAP4K3	0.0394297265865944	0.0345230732493804	0.253401324157243	674.84286832645	0.0512623308350039	0.0658236245592749	0.77878316756686	0.436107454815209	0.790225912434861	0.318690012586113	0.269637237352567
MAP4K3-DT	-0.037171139790205	0.0393587865393281	0.344956173433954	261.728838846312	-0.0393061657146107	0.0721789298649396	-0.544565648010576	0.586052286318978	0.871530100185333	-0.273043838703498	-0.219280891981953
THUMPD2	0.00122374831375401	0.0466321700523486	0.979063856021065	114.589149417531	-0.00488796678268101	0.0812937733954168	-0.060127197674854	0.952054328533697	0.986205665489928	0.02355274149485	-0.0334802871585744
EML4	-0.0136561646793545	0.0421734792178338	0.746082416737071	121.557534200958	-0.0373928132371308	0.0824885121266712	-0.453309342999296	0.65032600606698	0.897736019374624	-0.0913930631512081	-0.208951994521073
MTA3	-0.0448176038057873	0.0349259316181134	0.19941551404446	337.026614883586	-0.0535191151529097	0.0642385711441762	-0.833130535123393	0.404771114036286	0.766145456174256	-0.332111990471274	-0.296007004443061
LINC02580	-0.200660617088661	0.0905017705340986	0.0266093585689164	92.0188699791171	-0.298227338870441	0.155727071436944	-1.91506419608743	0.0554843171884783	0.370245104726675	-1.53598331475676	-1.61702139168319
ZFP36L2	0.243104054390316	0.100107687069908	0.0151645426640514	392.168012962125	0.355567019750897	0.168217285129129	2.11373652522065	0.0345377770297877	0.31698980412236	1.89205334515309	1.91237267981382
THADA	0.0226430612555461	0.0231612545253998	0.328258977802056	437.578635921036	0.021042875419381	0.0538133344756265	0.391034594388716	0.695771665012005	0.916867659285285	0.189014741319735	0.106502812313056
DYNC2LI1	-0.032013521315373	0.0415983575768008	0.441545402428062	260.734478322163	-0.0413073590725919	0.075893666449916	-0.544279397805238	0.586249221959092	0.871598444081854	-0.233201763960083	-0.230083983015763
LRPPRC	-0.0259580346956851	0.0639294366831254	0.684711759474305	205.688744571118	-0.0316885892623764	0.100950301641745	-0.313902868510821	0.753594811669692	0.937076350006735	-0.186423749710548	-0.178158742769187
PPM1B	-0.0288702446498306	0.0707593421645737	0.683269181831388	411.846401936238	-0.0241454924640888	0.114365840145789	-0.211125039026593	0.832789702254162	0.95845209016576	-0.208920273489454	-0.137438658893359
PREPL	0.0109143053973038	0.0677543613180558	0.872025360322432	251.90485763928	0.0240567767423723	0.108376263470976	0.221974590855081	0.824333663475492	0.9571128890248	0.0984113029631247	0.122772829515214
CAMKMT	-0.0131926445627961	0.0524309127718609	0.80133511820968	478.024908048801	-0.0357116356671799	0.0933084669822404	-0.382726635879432	0.701922462883724	0.919491349722655	-0.087812417700384	-0.199876452540211
SRBD1	-0.0194522481579448	0.0349646355234624	0.577978001109358	170.940451321391	-0.0472223519319765	0.0861391174686533	-0.548210305836498	0.583547506498685	0.870100606281517	-0.136167214690324	-0.262015033590872
PRKCE	0.0965203628482316	0.0547149709390274	0.0777222742572488	722.926505765966	0.133064585209772	0.0991241285160726	1.34240358227408	0.179465173844146	0.578800250615785	0.759709333457721	0.711232347218931
RHOQ	0.0984277794817831	0.0669170405528027	0.141320165360978	271.301348452612	0.14007284250783	0.111894926865884	1.25182478268849	0.210633717585573	0.60727904031021	0.774443931693638	0.749065193943775
TTC7A	-0.0952991473134772	0.0480022025064102	0.0471102361567039	299.426338838242	-0.142120378458831	0.0836094572879775	-1.69981223498824	0.0891662494065199	0.44761457202073	-0.722076746377701	-0.774305370459059
CALM2	0.0425086769685445	0.103651543148459	0.681724248178754	1007.14426661041	0.0550052019042685	0.162198703380462	0.339122328094359	0.734517578646477	0.928006917780979	0.342474589100939	0.28984246975943
EPCAM-DT	-0.0439772833982485	0.104598633479345	0.674165211828475	88.5550222283958	-0.0797561708281271	0.163086537951813	-0.489042025355229	0.624811944418387	0.886213319306758	-0.325620601344887	-0.437643143593784
FBXO11	-0.0266642801088033	0.0180571997036307	0.139767756098932	545.375205376775	-0.05275736274034	0.0507662761501031	-1.03922065475809	0.298702126531671	0.69391918845273	-0.191879423230014	-0.291894817769348
FOXN2	-0.00332522827379348	0.184880110525362	0.985650131562766	87.7739556022593	-0.00267190316362251	0.28967295567667	-0.0092238612934404	0.99264052783997	0.99867760782809	-0.0115876369746946	-0.0215172567407864
PPP1R21	0.0234509093899783	0.0654986896190252	0.720316137989395	158.813143696012	0.032590147153831	0.111699787146939	0.291765526025212	0.770465905161119	0.943350937538735	0.195255285460493	0.168838731649334
NRXN1	-0.116711176398408	0.0741913077620528	0.115693074460823	5327.95791959193	-0.210255252525242	0.117599858994051	-1.78788694411511	0.0737942497063235	0.416373842906462	-0.887482479153966	-1.14211952703771
ASB3	-0.16258525153504	0.0465371624462052	0.000476438620385991	2259.10197912621	-0.226042617102393	0.0737284788605164	-3.06587929923297	0.00217030907797591	0.0915985573192914	-1.24185501355091	-1.22734484323752
ERLEC1	-0.00702762134351042	0.0764283711063902	0.926737426329344	94.1695076907938	0.00159685277475732	0.13030003195723	0.0122551986424798	0.990222010973395	0.997652996396057	-0.0401882444319899	0.00152687281297036
PSME4	-0.105600271210789	0.0532512603625147	0.0473610911072666	508.859050040846	-0.160647066400158	0.092814908288824	-1.73083257164089	0.0834816307022153	0.438126776403535	-0.801651873979838	-0.874318442952497
ACYP2	-0.014485723134582	0.0391810805182069	0.711596947134203	1008.52490852685	-0.00437137401394149	0.0779470471525813	-0.056081329230914	0.955277017642612	0.987433164342131	-0.0978013172976696	-0.030691551784332
SPTBN1	-0.061178246780333	0.0401191828315826	0.127280902569587	1113.92322208366	-0.0847538852476586	0.0695016355791983	-1.21945166529326	0.222672810612716	0.621435972794232	-0.458496282644691	-0.464622427539465
EML6	-0.0732088410822162	0.064957838019319	0.259733644465612	419.081488879839	-0.0944353847335421	0.102400013843658	-0.922220429361697	0.356413608987778	0.733190737980302	-0.551431392079854	-0.516886302927948
RTN4	0.179995263439512	0.0642952772609204	0.00511802515000605	538.288943940418	0.250009391414452	0.116037207928974	2.15456228115624	0.0311961033363162	0.304214703649583	1.40454439537363	1.34253835386836
CLHC1	0.105760601951974	0.071893404398086	0.141270789705132	137.310304661395	0.150775217766687	0.119383590020831	1.2629475938894	0.206608014030599	0.603630260675769	0.831089234630099	0.806840087978038
CCDC88A	-0.0106543062550377	0.041611346087378	0.797917404960502	911.203224043437	-0.0126611860552911	0.0873653461185683	-0.144922290333605	0.884772227082764	0.972513537625416	-0.0682040141173569	-0.0754426468140602
CFAP36	0.0664653551198792	0.0601745122837415	0.269357525973516	119.088796308987	0.1060417209133	0.107187215860458	0.989313138344317	0.322509957888478	0.710146429914169	0.527537475424748	0.56535415817497
PPP4R3B	0.0970029097182459	0.0364801485301938	0.00783589688323997	196.334632855618	0.151566038026385	0.0667545738439732	2.2704966760876	0.0231774647423062	0.26422404468746	0.763436958631263	0.811109192321619
PNPT1	0.0947377635495835	0.0630460166301684	0.13292250215225	133.948191494308	0.141368165849933	0.115639290827706	1.22249250093172	0.221521438029495	0.62006617491655	0.745938936356642	0.756057769612264
EFEMP1	0.00060676996947433	0.089207246403438	0.994572989559448	1485.41914734507	0.000531611095679579	0.148214173413403	0.00358677637527145	0.997138172643338	0.999383750027062	0.0187866469440777	-0.0042236473884834
CCDC85A	0.413289190444144	0.115721572831103	0.000355064467295066	785.853284609472	0.547465904519018	0.193578488884123	2.82813399192683	0.00468202053160541	0.131850265994917	3.20671609967096	2.9483051214086
FANCL	0.323935575165644	0.0719592055703856	6.74261120706862e-06	146.460036490441	0.471554270724494	0.133753421395367	3.52554922188201	0.000422605634403426	0.042737051407633	2.51646856858806	2.53850949264696
SANBR	-0.00107089225117142	0.0676073624135599	0.987362135810171	133.987980651011	0.00355901741939588	0.1082318948544	0.0328832588968683	0.973767683041307	0.993395207066168	0.00582687802837696	0.0121192741892864
USP34	0.0433043079646857	0.032702718462477	0.185443045743634	889.087317734222	0.0667718201233329	0.0644403784145846	1.03617982647074	0.300118256424826	0.69553701097572	0.348620757099042	0.35336249258665
XPO1	-0.0835668472006444	0.0748574993021188	0.264274188344586	730.743208250599	-0.117810022227623	0.122324990262282	-0.963090387132035	0.335502165451128	0.721898621375089	-0.631445929017197	-0.643070180024971
CCT4	-0.051732538732148	0.0857588632551336	0.546353989220907	115.711255451047	-0.0696693643688654	0.141092399327583	-0.49378538249328	0.621457757593209	0.88475354737006	-0.385529154909923	-0.383191289661109
COMMD1	-0.00868662788128037	0.0345618397871219	0.801554493749882	398.979446542539	-0.0113321588650285	0.0631868443467668	-0.179343643161511	0.857667880047698	0.966019923780943	-0.0530039001072185	-0.0682681268379896
EHBP1	-0.0399403039506799	0.0339919663645584	0.239997735061521	874.017408519862	-0.0609837094837336	0.0670790572317813	-0.909131881102827	0.36328051575655	0.738207443355445	-0.294435348369599	-0.336303306529385
WDPCP	0.0797582067089301	0.0279953589747872	0.00438596921731399	445.771789974091	0.112230567124211	0.076858213286176	1.46022867727003	0.144227236344554	0.537523457338353	0.630223393188633	0.598763557993372
UGP2	0.0407529690335236	0.0531376724348523	0.443122084900587	208.013377875745	0.0608825015650086	0.0966543688222558	0.629899116893201	0.528760590710903	0.842965272110393	0.328911925031067	0.321570040218694
VPS54	0.0146302482315547	0.0402832920022747	0.716467418398251	268.559192630811	0.0312513145502069	0.0793580976923057	0.39380120566117	0.693727814208335	0.916867659285285	0.127116580964384	0.16161127887057
AFTPH	0.0803116054450521	0.0407911567159037	0.0489704973426557	146.486328995978	0.139225434187315	0.0760565483834038	1.83055157177887	0.0671675025343645	0.401463301425568	0.634498341774899	0.744490608887906
SERTAD2	-0.016595069989068	0.073981176500992	0.822512390554621	89.521839458681	-0.0571394898061035	0.135316589919727	-0.422265221433677	0.672831440374575	0.909235932884462	-0.114095805819129	-0.315550961451997
LINC02245	-0.224999287865152	0.0751160189126627	0.00274123863349492	120.896458171038	-0.304416109454822	0.122520309332871	-2.48461753902175	0.0129690686338024	0.20458029596485	-1.72399705500611	-1.65043038324504
SLC1A4	-0.230079899090259	0.0756387768890082	0.00235148803555025	301.988678586717	-0.320870474888739	0.126013834738948	-2.54631148677808	0.0108867995600753	0.189892610994873	-1.76324425662847	-1.73925638647819
CEP68	-0.0810750383916413	0.0594398093867879	0.172572127898586	114.169051107962	-0.102169021171218	0.0956265744421502	-1.06841661710915	0.285332624602131	0.679649527663651	-0.612196961048927	-0.558634981597803
RAB1A	0.0664662632771778	0.0478657771499498	0.164955401808288	318.523906940557	0.100608939820702	0.0814127100701041	1.23578910140773	0.21653696715238	0.61450297275785	0.527544490846914	0.536026243170642
ACTR2	-0.0507710592248869	0.0749385708094758	0.498087267750867	127.32827660703	-0.0578681431922549	0.118642182687349	-0.487753528142278	0.625724431809667	0.886455741064345	-0.378101824140986	-0.319484468842122
SPRED2	-0.100547664777355	0.0875199778030894	0.250616243875956	276.717295066493	-0.140132974500894	0.153570676692944	-0.912498254996183	0.361506487713052	0.73666676793768	-0.762621006506357	-0.763576719080661
LINC02934	-0.140633925931223	0.122181963541342	0.249723865380641	528.042441192449	-0.190754888691816	0.197298882292013	-0.966832079714923	0.333627984781902	0.71918410575853	-1.07228327037291	-1.03685023616946
MEIS1	-0.197069067999231	0.110790668203082	0.075280510700536	122.596915501228	-0.306667144941563	0.183673136228345	-1.66963526206854	0.094991549329801	0.454915469256894	-1.50823896570031	-1.66258220315121
C1D	0.107761365215997	0.0706556838876369	0.127218692311373	91.5279879615437	0.141683116582618	0.127059195192179	1.11509534094183	0.264809567824738	0.660055958261237	0.846544926030706	0.757757975853101
DNAAF10	0.0148985106381521	0.0591756751980305	0.801220794749134	86.2492792574177	0.0200376564536263	0.101575023440112	0.197269523304028	0.843616627583424	0.961812590270817	0.129188880593885	0.101076314192497
PPP3R1	-0.0892593361560976	0.0258197924894845	0.000546200236921331	433.220225998316	-0.140836631243117	0.0556566595319925	-2.53045426059322	0.0113914936365397	0.194565363206342	-0.675419823469834	-0.767375286476696
ENSG00000289156	-0.157472240859749	0.0544495713500022	0.00382706647718706	93.0223193211367	-0.195029848738507	0.0909698080757133	-2.14389645162476	0.0320411845858692	0.307265379757845	-1.20235752949254	-1.05992785751281
APLF	0.0484337612940415	0.0688360014004197	0.481675117843021	97.9181129513546	0.0896000970351664	0.118658489486074	0.755109031163608	0.450183564790135	0.799539935927413	0.38824525897686	0.476596937993942
ANTXR1	-0.0373211665665888	0.0528722674048823	0.48026640732916	983.7008034959	-0.0517366103954516	0.0923988179241607	-0.559927189089324	0.575529102419425	0.867389533967563	-0.274202780193134	-0.286384465428417
AAK1	-0.015510280450954	0.0567615871166506	0.784658653615833	434.789250068377	-0.016268193493368	0.0933942657232383	-0.174188354792324	0.861717437163419	0.967367867094844	-0.105715917684844	-0.0949144432588009
ANXA4	-0.100242610159786	0.0317846650443928	0.00161157170601563	250.194835766969	-0.146423578769487	0.0585083926037744	-2.50260812600142	0.0123281961581659	0.201616647085246	-0.760264490813443	-0.797535441909845
MXD1	0.229092600570739	0.125850252931024	0.0687044002553078	106.016020665273	0.323565956567553	0.202521342050684	1.59768819074177	0.110112388236163	0.486018033504468	1.78381629872021	1.73962055800129
PCBP1-AS1	-0.0610451084729791	0.0550439839202757	0.267419756158337	494.286694948222	-0.0821042371727718	0.0963572678257867	-0.852081415604433	0.394168905981519	0.758039528167179	-0.457467802849473	-0.450318767552586
TIA1	0.0409670018867975	0.0836260834972101	0.624216649087845	141.286876707041	0.0713208593064427	0.137125764875346	0.520112754676533	0.602984989076865	0.879080563682459	0.33056530691251	0.377919682033391
ZNF638	-0.0269604400476382	0.0345772046544863	0.435557372024904	833.636567775227	-0.0372883138528264	0.0618858051332153	-0.602534196211225	0.546818607614134	0.852251576730253	-0.194167228440238	-0.208387872939759
EXOC6B	0.0416259583103412	0.0273759377800902	0.128377607935731	815.651966094732	0.0521810935933616	0.0587303186772979	0.888486471188383	0.374279129943034	0.745650675751508	0.335655677828389	0.27459701681487
SFXN5	-0.139392598100284	0.0586208880712424	0.0174131674666642	1676.16827360798	-0.182550243757557	0.0967356479640492	-1.88710416066474	0.0591463172044066	0.382793373566187	-1.06269413995105	-0.992558900816285
ALMS1	-0.0113803361537613	0.025489416252134	0.655255611420562	233.848983499424	-0.0169646841129094	0.0528622776514892	-0.320922307297356	0.748269268577163	0.935475531688176	-0.0738125207628279	-0.0986743255995509
STAMBP	0.0428285982465682	0.0534183190546561	0.422692594208392	112.395660430616	0.0803457074680412	0.0954875900626048	0.841425649294991	0.400109521313188	0.762557557611199	0.344945948223996	0.426638740522782
TET3	-0.0983016126375269	0.106909474359365	0.357842169862535	137.654100059121	-0.141106042471893	0.187395465543127	-0.752985362068	0.451458710274058	0.79981455398844	-0.745270483649863	-0.768829655700133
SLC4A5	0.0804858030033016	0.0890560966013264	0.366119906023711	134.234054674043	0.121796855212955	0.140853924999523	0.864703310279551	0.387201652109032	0.752208143116393	0.635844000080135	0.650405484879746
GCFC2	0.00981051351031314	0.0411509526227362	0.811568485199481	156.988415060413	0.0197594291952283	0.0771182031846907	0.256222634595186	0.797778931973765	0.951172609311141	0.0898846236289986	0.0995743531807972
CTNNA2	0.0594357349618765	0.0576308668276998	0.302391844930696	9904.3016123251	0.0948939036306247	0.101355327620693	0.936249784379867	0.349144596072723	0.730634133405041	0.473234379311754	0.505174623572419
DNAH6	-0.0623754525512249	0.143003086169425	0.662704278582769	184.836592075474	-0.119825383911213	0.234652495761643	-0.510650370550203	0.609595898340403	0.882206017415676	-0.467744574669369	-0.65394975627733
KCMF1	0.046707696325787	0.0387464703188255	0.228022024597881	144.828697970107	0.0716509233089348	0.0759852933814122	0.942957776701331	0.345702500394099	0.728181982164718	0.37491158379077	0.37970147460815
TCF7L1	0.0170538808173398	0.038911001421135	0.661183934787605	836.377292714978	0.0302281348083478	0.0764140463185172	0.395583485820757	0.692412321807565	0.916867659285285	0.145838894587353	0.156087822653223
ELMOD3	-0.0830691081169664	0.0366404047360153	0.0233813731757816	193.806857037106	-0.116881127675053	0.0724769462713724	-1.61266628477171	0.106817029160647	0.479886933341956	-0.627600945548298	-0.638055705850248
MAT2A	0.00191684536040891	0.0865528278219689	0.982331064808778	620.729199999606	0.00410755059278951	0.137547975400883	0.0298626757741659	0.97617657298174	0.993395207066168	0.0289068452293579	0.0150804342309199
ATOH8	-0.176578080324063	0.114024829260661	0.121479530863897	126.26889306079	-0.2111656687837	0.182722018609042	-1.1556662431336	0.247817700907661	0.646316888602151	-1.34994818352937	-1.14703424938553
ST3GAL5	0.00451088738048266	0.122137440541918	0.970538523530882	132.767459244976	0.0124350157117155	0.191662227115783	0.0648798456474343	0.948269667622293	0.985909664753781	0.0489455542877482	0.0600347927899511
POLR1A	-0.124125731194473	0.0581396743308356	0.032764485430787	86.7828604917449	-0.153148911077893	0.101850729909028	-1.50366041769837	0.132668825932863	0.519365850934402	-0.944759155941032	-0.833840967745503
IMMT	0.0619499099709745	0.041994880753505	0.140164785579473	107.550681326744	0.112563467279526	0.0816673771262318	1.37831618010137	0.168105689773537	0.565825393815675	0.492656123886176	0.600560661041258
KDM3A	-0.0992420866280345	0.0528019109983706	0.060173941542564	287.925808882287	-0.145985161049875	0.0894068243466985	-1.63281899470871	0.102507070918632	0.473418656330612	-0.75253554895217	-0.795168720814695
KRCC1	-0.0232552353399689	0.0389004897937331	0.549964426654124	218.988012648738	-0.0222302792471968	0.0731136454595039	-0.304051030522198	0.761089013612441	0.941165285899197	-0.165544901367582	-0.127099716557415
EIF2AK3	-0.0725479457398108	0.0676211195509701	0.283334257782849	108.866257202637	-0.103027049240259	0.118174686007824	-0.871819953331102	0.383306607508176	0.749330735059161	-0.546326043214252	-0.563266895501798
MRPS5	-0.0109488668567487	0.0547255200786301	0.841426806525592	169.50073636708	-0.000521633029530048	0.0894744203401195	-0.00582996824731763	0.99534838469577	0.999383750027062	-0.0704794646120188	-0.00990940090154926
ZNF514	0.126725163724932	0.102236315266174	0.215148620280054	105.891798728114	0.200911332997108	0.167601422326545	1.19874479707973	0.230627193442411	0.631363985788088	0.993038328227671	1.07749110466052
LINC00342	-0.0582557752375547	0.0873244998858727	0.50469654748127	376.757731506559	-0.0928460761822218	0.155119642909112	-0.598544932421114	0.549476387219467	0.854329971294906	-0.435920489144054	-0.508306699716568
ANKRD36C	0.00593683952046324	0.0567743478952849	0.916717775993157	473.76371916082	-0.00880951929544392	0.111062549980978	-0.0793203406274459	0.936777827792889	0.982920036684811	0.0599608885973473	-0.0546500999706575
ENSG00000291176	-0.123406252269987	0.0778188293492218	0.112781324553134	202.428910063842	-0.171532314121787	0.125853988989741	-1.36294697926317	0.172899221214039	0.572004128406101	-0.939201254900939	-0.933080541873792
STARD7	-0.062058545868034	0.0505029192818938	0.219142653123441	103.215761348332	-0.0781994863696267	0.0953278435587536	-0.820321570805594	0.412032812599297	0.773298253295104	-0.465296502982796	-0.429239655820337
CIAO1	-0.0584383858968804	0.0573921430676883	0.308568797592119	132.290109616141	-0.072286780542617	0.101753402915124	-0.710411430691062	0.477449036813742	0.818465400273796	-0.437331137793872	-0.397320951388015
SNRNP200	0.00897512915319265	0.0569423029832885	0.874757857101191	105.898519389049	0.0203607329729015	0.10187588520727	0.199858218963958	0.841591467570152	0.961600238259484	0.0834313649867998	0.102820386065761
KANSL3	0.0123953482902972	0.0440275665729332	0.778299262584392	112.43008756646	0.0171406022063568	0.0895005594373172	0.191513911355621	0.848122982567442	0.962306206439041	0.109852207700222	0.0854370754161346
ANKRD36	0.160493452304397	0.0536873377423853	0.00279516985036608	247.163025505686	0.235158009543213	0.0964423234952691	2.43832791476399	0.014755382233142	0.216200054903373	1.25389490071466	1.26236577599476
ANKRD36B	-0.0811119507514493	0.0977459778574465	0.40663834322209	97.411484128539	-0.117585004267701	0.165560041754573	-0.71022574663281	0.477564157268841	0.818465400273796	-0.612482105249802	-0.641855460070205
INPP4A	-0.101928099396112	0.0504108343086832	0.0431816959391501	410.859348275166	-0.15573507649266	0.0839620324429422	-1.85482737805915	0.06362088109457	0.395353440860013	-0.773284722624032	-0.847801927736098
TSGA10	-0.0119212291320513	0.0722791716287108	0.868996625085764	122.724279105011	-0.0144878410845918	0.130893142444572	-0.110684492816168	0.911866543353828	0.976997353552297	-0.0779908636500298	-0.0853035233206718
EIF5B	-0.0351324183461739	0.0605573449455075	0.561812636702997	110.090646224302	-0.0322339445587786	0.108522232962101	-0.297026182367953	0.766446520049353	0.941165285899197	-0.257294924248026	-0.181102747599759
REV1	0.0139882852006525	0.0251023761900508	0.577357011366678	247.458954005492	0.0311312551142293	0.0599390307384319	0.519382024211954	0.603494364149682	0.87913482324025	0.122157482267083	0.160963159081865
LONRF2	-0.0454638867170847	0.0341526456585233	0.183124320855283	161.484011340669	-0.0546719398108344	0.0709099245280004	-0.771005471726966	0.440703688329182	0.793995468855297	-0.337104459802411	-0.302230325980639
NPAS2	0.00889276558707841	0.0592755020721915	0.880745445175551	1045.04738506242	0.0177146044432386	0.100999562585722	0.175392882797919	0.860770932610289	0.967367867094844	0.082795114869954	0.0885357257259179
TBC1D8	-0.139757731165787	0.049494551419663	0.00474728977469434	128.517500606817	-0.197455835169419	0.085930178398754	-2.29786367081815	0.0215695495415057	0.254644191212909	-1.06551475550415	-1.07302411937846
RNF149	0.117741861770297	0.0502683832576635	0.0191671134993015	270.927466265419	0.174571032199099	0.082871088368029	2.10653722108526	0.0351577134621994	0.317696712264549	0.923643240230028	0.93529761483908
MAP4K4	0.0206518965667113	0.0456846011812595	0.651230240935143	1519.62428447823	0.023132572072605	0.0839251294266869	0.275633439359931	0.782829623306863	0.947103371044413	0.173633197929869	0.117783672849493
PANTR1	-0.0447032847339372	0.0568627708267611	0.431773253899503	790.387151196389	-0.0528053956618478	0.0966535122035588	-0.546337059647001	0.584834266148791	0.87061583766812	-0.331228887343837	-0.292154115063934
ENSG00000269707	-0.203358900383603	0.0675391687635386	0.00260408365560308	99.0737824162757	-0.290096887590205	0.1190512587495	-2.43673935611726	0.0148203574831051	0.216602338607509	-1.55682727699254	-1.57313057774657
POU3F3	-0.112378229488042	0.0517344500766665	0.0298396231873444	144.02408635388	-0.160460376281111	0.0922089374650541	-1.74018246704039	0.0818269832651273	0.43378069273607	-0.854010907826138	-0.873310629118246
MRPS9	0.0764345222260789	0.0427016641431106	0.0734593952326613	88.2788974049017	0.130850111760336	0.0885821680183812	1.47716086304395	0.139632521943918	0.530629495977302	0.604548270797266	0.699277901052695
NCK2	-0.100910570314311	0.0479105570166166	0.035184527366134	156.690295697392	-0.132765139582309	0.0857052550022227	-1.54908983794362	0.121360125417152	0.506222546266776	-0.76542441462946	-0.723802755695208
GCC2	-0.0163370909459957	0.0497350873256654	0.74254710000408	204.574761296624	-0.0178290997708618	0.0992190498363665	-0.179694320800953	0.857392552215354	0.966019923780943	-0.112102944120173	-0.103340721780943
RANBP2	0.0972790520521801	0.0440393520745199	0.0271807642973228	200.82248056626	0.140930411892712	0.0764832043579079	1.84263215794699	0.0653827353931456	0.399119856097767	0.765570129892789	0.753694631721863
SH3RF3	-0.0262283759261615	0.156126222713991	0.86658745879396	193.807380514961	-0.0539983833675274	0.241365551099246	-0.223720340875505	0.82297491735452	0.9571128890248	-0.18851210804171	-0.298594249764198
SEPTIN10	0.195242623565755	0.0948932955694457	0.0396384911865164	99.4765821989459	0.274269465523797	0.163606955189415	1.67639245658147	0.0936613455157295	0.45388299322172	1.52232869150835	1.4735021050946
NPHP1	-0.0674039858238957	0.052027240268932	0.195129937269048	187.985263804719	-0.0939269797857079	0.0945171396531879	-0.993756054514075	0.320341645505321	0.708228686248323	-0.506589479440272	-0.514141768067491
MERTK	-0.245407181564593	0.0703229753086006	0.000483534901470583	546.299821996921	-0.341163654582646	0.118658249638875	-2.87517855371156	0.00403799074999284	0.120784044558076	-1.88164594472072	-1.84880555459051
ZC3H6	-0.055363969398293	0.0472751575774251	0.241558308770317	181.18708536233	-0.0850691889151668	0.0909639340549116	-0.935196897528789	0.349686837103435	0.730634133405041	-0.413581585063898	-0.466324539036987
RABL2A	-0.0407684542982706	0.0593089007399839	0.491835839534842	118.750510792762	-0.0490370810718969	0.102158009293969	-0.480012104883407	0.631218785697842	0.888444950293627	-0.30083272502871	-0.271811530277252
SLC35F5	0.127872891477586	0.0280860301457962	5.29113845475533e-06	174.34875083568	0.210848332277231	0.0672090121593776	3.137203263414	0.00170567832585409	0.0821344023237777	1.00190440762642	1.13113425083525
ACTR3	0.147837980422313	0.0448541068052835	0.000980810094319378	132.172490266664	0.215428772329913	0.0923102647872712	2.33374666215472	0.0196089911823084	0.24502750237114	1.15613267593986	1.15586095236396
DPP10	0.257408463553082	0.122498813058005	0.0356134168342307	13086.3275957079	0.403198915124255	0.199452584313856	2.02152765536387	0.0432251724952476	0.33782224875417	2.00255344162288	2.16950510521344
CCDC93	-0.019198200962227	0.0437270355049259	0.660627858759592	231.448269792229	-0.0177779942002448	0.0887199154730026	-0.200383353675023	0.84118077731472	0.961600238259484	-0.134204726109686	-0.103064837329544
C2orf76	0.0335109498878959	0.0501857668400637	0.504300768737105	108.894222610327	0.0351707664316296	0.0951440235155384	0.369658178539041	0.711637196522045	0.922794594681439	0.272968068481512	0.182769751793129
DBI	0.417469430458709	0.0996190247385668	2.78144584313816e-05	130.24717296431	0.597983066835113	0.170170651428995	3.51401996650772	0.000441379634858403	0.042737051407633	3.23900802586101	3.22101315389032
CFAP221	-0.0958892359426668	0.0636827962170814	0.13213593805236	152.902354358116	-0.102813014952352	0.116519141188621	-0.882370174578602	0.377576659066004	0.746469797776855	-0.726635120632047	-0.562111468972226
PTPN4	-0.0452048227504175	0.0422940984126895	0.285150311452552	333.143174615217	-0.064780255532994	0.0822561613591009	-0.78754289602923	0.430964127791382	0.787915242678764	-0.335103217179746	-0.35679829389312
EPB41L5	-0.0341189875414577	0.0401211567501401	0.395103347857631	288.557876212867	-0.0400219154288679	0.0779599387046455	-0.513365147457242	0.607695920491515	0.881243041697442	-0.249466275024395	-0.223144741164595
GLI2	-0.012050171826927	0.0726030405883892	0.868177901632754	299.53253388364	-0.00397357833194449	0.124551575419002	-0.0319030756421749	0.974549345881942	0.993395207066168	-0.0789869327683497	-0.0285441216280548
CLASP1	-0.123493182565874	0.0356871298727172	0.000539292790704852	1116.98592104668	-0.177841280762221	0.0608832584061113	-2.92102107242621	0.00348886228744313	0.114438647644371	-0.939872782537792	-0.967138390743848
NIFK-AS1	-0.152990129772584	0.0689762491576723	0.0265540325865609	143.199026282826	-0.198412691821113	0.117871278393874	-1.68329973615884	0.0923170814744769	0.453533655336461	-1.16773368016857	-1.07818954203656
ERCC3	-0.0198140136335371	0.0528245827487283	0.707592958197497	91.8441842344523	-0.0159273036146596	0.0987500684181531	-0.161289038780369	0.871865756019845	0.968303914584989	-0.138961815956095	-0.09307420909177
MAP3K2	0.076202045277691	0.0398871930479079	0.0560767260708252	340.188519402301	0.107348425248963	0.0773040610332141	1.38865182261046	0.16493865076654	0.565065025889281	0.60275241016915	0.572408172139259
IWS1	0.139076658340596	0.0468635670210895	0.00300044294336224	268.546052795782	0.194852976569689	0.0787430471886548	2.47454198848636	0.01334071380211	0.206289334860799	1.08845235973689	1.04478613103084
WDR33	0.0262165127043145	0.0446461853236569	0.557065290923277	256.691813065776	0.0520220099899203	0.0848631923006894	0.613010288436883	0.539869536871711	0.849671812574591	0.216619287954688	0.2737382319088
SAP130	-0.0230587568255628	0.0325019728369527	0.478040837174438	148.61830625681	-0.0340205550829253	0.0675838578526984	-0.50338285152461	0.614695125861437	0.883476290122721	-0.164027124956891	-0.190747450875104
UGGT1	0.0222653610509193	0.0373207191810985	0.55077769234307	127.805675094882	0.023998203358543	0.0722114597590944	0.332332339473592	0.739638322883303	0.930673940280146	0.186097045903376	0.122456631385162
HS6ST1	-0.0351947947470403	0.0775494282886847	0.649946198320702	251.889968948093	-0.0354599994753775	0.130899001484803	-0.27089587447689	0.786471118124679	0.948108506421408	-0.257776775559377	-0.198518038733469
SMPD4	-0.00190484550322707	0.0452927936908836	0.966453848837515	161.273930384871	0.0109133784979847	0.0818113327929255	0.133396903893593	0.893879493861348	0.974998251947055	-0.00061532547369525	0.0518205014148534
ARHGEF4	-0.0846750202383808	0.0599604077442576	0.157896321608594	1570.58705576737	-0.101388389159251	0.0971322471894418	-1.04381801196783	0.296569596506909	0.692875872373285	-0.640006452292345	-0.554420876721055
FAM168B	0.0189602661577172	0.0373100106799992	0.611325895117561	117.400689659984	0.0156684401179969	0.0802941254494399	0.195138063093583	0.845284865268388	0.961812590270817	0.160565526189072	0.0774898668199991
NCKAP5	0.0708392764114335	0.0986660459161797	0.4727756882746	1167.13476499259	0.0922842096608093	0.167755130683763	0.550112591398325	0.582242150911531	0.869915627663323	0.561325569652792	0.49108664880783
MGAT5	0.175967525431205	0.0639829590131303	0.00595543791121603	299.67737534857	0.244961096309562	0.113521477624903	2.15783921628435	0.0309403346931823	0.304214703649583	1.37343053157061	1.3152860189722
TMEM163	0.447589455791218	0.24663904081773	0.0695615541573626	87.2375870396358	0.591094671885806	0.426589340251658	1.38562926006801	0.165860138838618	0.565065025889281	3.47168213823037	3.18382736301339
CCNT2	0.0444842172475536	0.0414753338352098	0.283474714490586	132.143423325633	0.0877613973646107	0.0816250694577907	1.07517700073742	0.282295490415615	0.676501397330571	0.35773543552434	0.466671040605952
RAB3GAP1	0.0389983071689107	0.0353759712060998	0.270289819823826	377.790943796559	0.0616280623861968	0.0653780577066415	0.942641377673358	0.345864367762975	0.728181982164718	0.315357341748013	0.325594819428767
ZRANB3	0.0166889684949233	0.0405368355525911	0.680560169532368	183.957269607845	0.038636022730317	0.0794422438402401	0.486341030447412	0.626725392881094	0.887003111817248	0.143019984252	0.20147632959627
R3HDM1	-0.037320075976775	0.0342761030447111	0.276238810446581	454.224564051913	-0.0577825853749457	0.0623135144821724	-0.927288179059087	0.353776930165811	0.732124422837705	-0.274194355498464	-0.319022599985043
UBXN4	0.0544471977074062	0.0261054823765748	0.0370093025502841	257.083028157378	0.107410713018214	0.0608530487118907	1.76508351334625	0.0775497310683191	0.425577883485603	0.43469843968714	0.572744421726952
DARS1	0.0622937072271218	0.04395828478158	0.156450887138599	321.322890659561	0.0958631289957533	0.0796634819384384	1.20335097918308	0.228840529144718	0.629785465683334	0.495311922496105	0.510406816558671
SPOPL	0.0601471193120156	0.054063337524635	0.265910065202355	91.0906179675922	0.107023061827442	0.103406022790889	1.03497899773079	0.30067871958092	0.69581886799501	0.478729750593643	0.570651754825689
LRP1B	-0.117527005310757	0.0647362246269398	0.0694509257335433	11915.4266215089	-0.190679708001382	0.116638416727557	-1.63479334983404	0.102092375334271	0.472207569115942	-0.893784673987152	-1.03644438641012
GTDC1	0.0933287442756175	0.0576867381902782	0.105693975439845	229.153667754241	0.12677673250162	0.0980789252537755	1.29259912028593	0.196149744036564	0.591511527627865	0.735054406703624	0.677288478205748
ZEB2	0.0544373180190862	0.0744450104104462	0.464631352690128	268.682077304687	0.0691090587661064	0.128890221700734	0.536185428608916	0.591830403082749	0.872940464609127	0.434622120106231	0.365979665097702
ORC4	0.0363688317116617	0.0392074724222049	0.353615358550914	165.816277604677	0.0459365053969163	0.0780413477725924	0.588617530424671	0.556117871406848	0.858643613701988	0.295044913014692	0.24088670367306
MBD5	-0.00471391929088554	0.0252055673484373	0.851645757978926	1330.01831231362	-0.00235492376973663	0.0515801042039251	-0.04565566134621	0.963584704050894	0.991677741096733	-0.0223151329243234	-0.0198060991285876
EPC2	-0.00698688495350711	0.046252446823686	0.879928550530088	294.514674424573	-0.00752101841771193	0.088925480824971	-0.0845766404402727	0.932597970740701	0.981711109542865	-0.0398735599893137	-0.047694354178394
LYPD6	-0.11899766106622	0.0492774703422147	0.0157417244262011	195.599698640718	-0.162073817607329	0.08598738628999	-1.88485572826624	0.0594493186423227	0.383893642642202	-0.905145339150139	-0.882020508878408
MMADHC-DT	0.0279982533104368	0.0765618076443514	0.714592842593594	359.565447552122	0.04640446714027	0.132513869719232	0.350185737074852	0.726199310091458	0.925041103729856	0.230383051743908	0.243412912993928
RIF1	0.0574246375555883	0.0521493892877464	0.270828562226173	176.924769693358	0.102007191995063	0.100640797796433	1.01357694124597	0.310784665146551	0.703124510503076	0.45769885772003	0.543574462070929
ARL5A	0.228688065211635	0.0538006622728722	2.13146074001685e-05	163.35147302887	0.339667765709184	0.0945124650194801	3.59389383865054	0.000325772615686864	0.0348275057474123	1.78069130448257	1.82654334798175
CACNB4	0.0693389393598275	0.0690113852943818	0.315018990324241	270.243247901388	0.0936061912516706	0.111019189804428	0.843153255005446	0.399142737798631	0.762111283679861	0.549735619515515	0.498223134352387
STAM2	-0.0118013581358305	0.0335215260008994	0.724798418128742	152.264386097201	-0.00326999395994574	0.0678771679981454	-0.0481751678272006	0.961576640406294	0.991105507064013	-0.077064872475169	-0.0247459449099707
FMNL2	-0.00449755268984152	0.0369984987604623	0.90324716889713	2608.86934552743	-0.0137142267688202	0.0669274217934143	-0.204911924011538	0.837640938881171	0.960035961914036	-0.0206437230802567	-0.081127302244878
PRPF40A	0.0190976493592061	0.0787845194023959	0.8084674625411	228.772232789169	0.0253006109741209	0.137533884280853	0.183959110196113	0.854045532752419	0.964849109071097	0.161626797356941	0.12948745026036
ARL6IP6	0.0570296217387982	0.0582897473059999	0.327885578418975	125.192195064563	0.0935004777764618	0.100085034977453	0.934210372185264	0.350195386430182	0.730645748052185	0.454647400972273	0.49765245871446
GALNT13	0.37913194778151	0.222759251753121	0.0887589858278912	239.086385226105	0.396042019362663	0.385497334257341	1.02735345790558	0.304254058673675	0.69783817271479	2.9428548967079	2.13086985983667
KCNJ3	0.281088944879293	0.0856576644871141	0.00103242339083844	279.397389988029	0.340373704031346	0.138092274690665	2.46482799123849	0.0137079039622842	0.209353781942505	2.18548273574631	1.83035423208655
GPD2	0.0169005203180527	0.0661913398303142	0.798469566709566	358.314560014439	0.0128905243007257	0.107533636894735	0.119874345116256	0.904582687534959	0.976058252632928	0.144654200429555	0.0624937759432453
ACVR1	-0.0309574634874214	0.0513063708933234	0.54625300192425	151.585307696757	-0.0495982129141835	0.096716128002576	-0.512822565775819	0.608075443272655	0.881350623653787	-0.225043825345598	-0.27484070202121
UPP2	-0.135263223760135	0.0779301234458435	0.0826171012359979	315.120950348873	-0.173275633464089	0.130718203295535	-1.32556621109867	0.18498342446429	0.581966926121168	-1.03079514588886	-0.942491545303709
PKP4	-0.0197620533513516	0.0757205789671608	0.794102872501161	124.392344948722	-0.0332654170275487	0.145731838880772	-0.228264580225082	0.819440558583494	0.956021461905244	-0.138560428095278	-0.186670970647547
TANC1	0.2851730677424	0.0653355431879506	1.27270402329848e-05	457.906865801334	0.375551020554278	0.124792766721269	3.00939734266082	0.0026176652411613	0.0998233383292166	2.21703216678066	2.02025279996196
WDSUB1	-0.0206140438626342	0.0534741161614605	0.69987016368969	166.709369922544	-0.0423625374777589	0.0902063794110464	-0.469617977734414	0.638627978118971	0.890961652411991	-0.145141967578442	-0.235780178399616
BAZ2B	-0.112045907633004	0.0286006631950183	8.94356037722552e-05	1839.0103277617	-0.161402971195575	0.0664180317972931	-2.43010771063157	0.015094336318324	0.21697072784676	-0.851443755515071	-0.878399062291559
MARCHF7	0.0703480778673425	0.0334546507575352	0.0354842016581728	283.31818178818	0.110201805859628	0.0567508743852997	1.94185212216173	0.0521550048787972	0.361683857216908	0.55753111118266	0.587811646455315
RBMS1	0.0905388524320661	0.108831283955405	0.405454461545518	134.621507441165	0.13970584598168	0.176665603282999	0.790792567344799	0.429065047931562	0.78684641731541	0.713502777807607	0.747084027623552
TANK	0.0394798407568061	0.0505157473084816	0.43448771140773	405.409647182624	0.0650722723229254	0.0946403243554176	0.687574485465089	0.491720780061398	0.822574344623138	0.319077139420915	0.34418778214156
PSMD14	0.0503234281386768	0.0671833971271264	0.453829720426662	148.199863735839	0.0851591616270183	0.114191073956627	0.745760230430658	0.455812267888957	0.803378768998286	0.402842741910408	0.452623327798727
FAP	-0.0547400015674635	0.100669833444028	0.586608190170705	406.446717516839	-0.0797003854981761	0.164110612150264	-0.485650406478287	0.627215051378976	0.887043726509267	-0.408761497445028	-0.437341996283151
FIGN	0.021283618622407	0.0796212209884116	0.789229810702351	859.927278279506	0.0208915574982738	0.142713626565943	0.146387965893506	0.883615126798244	0.972223654369714	0.178513186142047	0.105685949079802
ENSG00000237844	0.229305469502033	0.20626175382096	0.266258239767932	116.35753871568	0.341387940834756	0.325820816356248	1.0477781765223	0.294740819465304	0.690930411710603	1.7854606894235	1.83582941142061
CSRNP3	-0.0220491727134724	0.0370560740033604	0.551828883521283	486.9951397261	-0.0338357886976673	0.066222276245386	-0.510942701097877	0.609391179552961	0.882206017415676	-0.156228191040016	-0.189750021980005
GALNT3	0.210919878507032	0.089294785933104	0.0181735707732544	92.0155651196235	0.279788024677588	0.153867107754514	1.81837449706258	0.0690069135403659	0.406092672648861	1.64343388108178	1.50329307790395
TTC21B	0.0105553491525298	0.0451563146495613	0.81517802647422	169.615253922831	0.0206918185473096	0.0836860242292947	0.247255365969056	0.804710599272919	0.952554278436946	0.0956384027178486	0.104607693417171
SCN1A	-0.247400600513538	0.232929598247573	0.288178453017308	281.009016187736	-0.362265870592145	0.382474581091646	-0.947163258688143	0.343555594285029	0.727033154621507	-1.89704490203917	-1.96272216322634
B3GALT1	-0.132359535416738	0.076808728758608	0.0848459292164971	287.541959918211	-0.133165803276241	0.128605253092072	-1.03546161664877	0.300453382941695	0.69581886799501	-1.00836445068064	-0.725965668310433
STK39	0.00742779942994734	0.0863552500144661	0.931454929481954	148.602621256646	-0.0137928960292129	0.153073815935025	-0.0901061748866805	0.92820284233325	0.981305565026556	0.0714784012716511	-0.0815519844367288
CERS6	0.104538900925921	0.0945797517875964	0.269030070082314	574.40582946177	0.129652741143698	0.159143554265079	0.814690495901205	0.41524949494241	0.776424731248107	0.821651719266824	0.692814105977039
FASTKD1	-0.0958864913727938	0.0788404547966852	0.223905216221859	110.894465553007	-0.118040411149269	0.129675273641926	-0.910276938957657	0.362676477204335	0.737865115600408	-0.726613919110733	-0.64431389417373
PPIG	0.047626710025819	0.0346617049099329	0.169428001815354	199.830901498774	0.089443794115686	0.0679750602003498	1.31583251051282	0.188230264854713	0.585073557922953	0.382010870545999	0.475753164122086
CFAP210	0.323776432459109	0.0872324602056236	0.000205911917232115	90.0552647048158	0.477435072736551	0.154654009869913	3.08711732167917	0.00202107811921876	0.0897514152480759	2.51523920747117	2.57025596993496
KLHL23	0.0552034181067963	0.0439287171516653	0.208877137693632	230.176856083888	0.106623198879359	0.083599690624927	1.27540183560879	0.202167049312089	0.597292925117036	0.440540164859721	0.568493164896352
UBR3	0.0100983307149594	0.0298734322996169	0.735335172094914	527.277588748905	0.00804175024059152	0.0529693343826582	0.151818978552699	0.879329712929177	0.970163120910984	0.0921079820716435	0.0363185203813085
TLK1	-0.00690840368200182	0.0303104850102358	0.819707461064862	493.538459506671	-0.0103424393312388	0.0605981869563959	-0.17067242191059	0.864481348751481	0.967367867094844	-0.0392673002008997	-0.06292529967997
METTL8	-0.0161551425921189	0.0532465368454805	0.761582994766172	124.925440991134	-0.0020717900967396	0.0949948299552181	-0.0218095037142155	0.982599913123387	0.995278034715676	-0.110697411712149	-0.018277651698995
CYBRD1	-0.160856957181938	0.0571423267959897	0.00487737617015293	242.595580636321	-0.222689182549708	0.0924593674368168	-2.40850861003224	0.0160178484583141	0.224444269781182	-1.22850411659509	-1.20924191549988
SLC25A12	-0.131708617913624	0.0540032571411832	0.0147319884401116	318.170708579532	-0.182637749148008	0.0856396636740498	-2.13263038775046	0.0329550584902156	0.312396638200353	-1.00333617960216	-0.993031283305076
ENSG00000232555	-0.0254346822933861	0.0847898723001438	0.764197661316783	120.312175589364	-0.0261533399374658	0.146091803488235	-0.179019899220916	0.857922076775489	0.966019923780943	-0.182380905977284	-0.148277671001004
ITGA6	0.120104969663062	0.0587631807508168	0.0409652692251459	364.851713851125	0.174941442214629	0.0986782330947205	1.77284733145459	0.0762540079917294	0.423283065515629	0.941898006795206	0.937297208282485
MAP3K20	0.0441165700416939	0.0440191715542466	0.316240905301053	357.907847888556	0.0612228102463063	0.083573700778649	0.732560717975855	0.46382639717422	0.810667452348209	0.354895398494352	0.323407136893532
SP3	0.0491487418652235	0.0399691718853506	0.218822108672155	144.639599532414	0.0767399180983244	0.0727045703263697	1.05550335768219	0.291195174667131	0.686150915654429	0.393768410698169	0.407173519606252
OLA1	0.039134167854135	0.0312190736953504	0.210011462290122	245.042006486754	0.0562937821005701	0.0632402663515294	0.890157258156594	0.373381451460968	0.744827615509387	0.316406851633596	0.296798643739068
CIR1	-0.015196310423054	0.0528642961661261	0.77376099652224	113.838144263426	-0.0286513184864995	0.105958612269579	-0.270401035581751	0.786851743486865	0.948108506421408	-0.103290531359774	-0.161762569678132
GPR155	0.267160432623987	0.0830819381350422	0.0013016038390418	92.6566463348193	0.387485778805147	0.141141361965652	2.74537366940986	0.00604420332642495	0.14300485985021	2.07788640440686	2.08468049723391
WIPF1	0.234643893391908	0.0932542127624588	0.0118636351521686	159.375940831967	0.329544344660497	0.161289863586367	2.04318075130638	0.0410345484822482	0.332126949841012	1.82669946748945	1.77189383661575
CHN1	-0.0456981221480995	0.056418559118114	0.417949453518704	485.236850584707	-0.0706714618808994	0.104822068003274	-0.674204041449477	0.50018160058744	0.830471205116851	-0.338913904528807	-0.388600937161728
ATF2	0.0690878483750132	0.0292094257033166	0.0180174800395545	192.392410053107	0.106582076012109	0.0610300441432805	1.74638700509353	0.0807437264739753	0.43279057707271	0.547795967361486	0.56827117031662
LNPK	0.142881639840735	0.0539657074419329	0.00810563489879292	107.17654404316	0.202279428243374	0.102867052472901	1.96641610098298	0.0492505650574281	0.352942680705714	1.11784545231743	1.08487652667854
MTX2	0.0546335359987171	0.0449417018781815	0.22411695479542	161.796522330586	0.0758226839593629	0.0869684429239096	0.871841341642758	0.383294937654627	0.749330735059161	0.436137883912454	0.40222199212741
HNRNPA3	0.0579105555039445	0.0482640422880875	0.230190001091593	302.894617785919	0.0865670972419919	0.0953531925790333	0.907857355381583	0.363953590783578	0.738207443355445	0.461452524128674	0.460223821053236
NFE2L2	-0.0378858935133942	0.0346673113144327	0.274463181479917	436.953228175958	-0.0537282617371679	0.0734595315091426	-0.731399460810352	0.464535194521161	0.810890158963014	-0.278565238047285	-0.297136045562522
AGPS	0.0743484057760864	0.0532286690712689	0.162481629307322	102.598080389504	0.108117748825707	0.0894958791694522	1.20807516311445	0.227018352222515	0.627670951810622	0.58843323477247	0.576561230413651
OSBPL6	0.0385978071303714	0.0374895608000835	0.303215912585504	727.292254593064	0.0607926492886891	0.0728807206234663	0.834138970754289	0.404202676909271	0.765571539959718	0.312263519948652	0.321084988478539
PRKRA	0.147908695358436	0.0636699964122588	0.0201763735939874	93.5970866362718	0.235887767260393	0.119292559337882	1.97738877067989	0.0479977023019422	0.348042391092329	1.15667894158247	1.26630524492208
TTN-AS1	0.0495048363576082	0.0596028950616097	0.406212228572273	275.565699243098	0.0740698977620238	0.106530821136036	0.695290780378379	0.486873090923863	0.821129974214019	0.396519204199189	0.392759883542479
TTN	0.243744793021467	0.207980934481621	0.241214164123208	516.0191629476	0.390510472206706	0.329731442412793	1.18432888701534	0.236282898165586	0.6344470563302	1.89700298548765	2.10100877357767
SESTD1	0.165258992396991	0.0570414915164033	0.00376543665174566	351.961717359727	0.233829719085431	0.102005899256385	2.29231564831084	0.0218874354963736	0.255781710770374	1.29070821009154	1.25519523313966
UBE2E3	-0.0449235809499512	0.0395247802906509	0.255708548705107	288.606527620061	-0.071830210465948	0.0798743699821456	-0.899289853328474	0.368498290566687	0.740927305919227	-0.332930653061281	-0.394856237979939
ITPRID2	-0.0856216994772837	0.0581380890417639	0.140823892869883	318.734210603141	-0.122480626883166	0.0951087143848349	-1.28779605186941	0.197816967002699	0.592621798951289	-0.647319452503287	-0.668283619333836
DNAJC10	0.0585667892159807	0.0587208725402805	0.318582034256227	116.088953979735	0.0732091607438396	0.10571081539619	0.692541822418659	0.488597131113046	0.82115710620329	0.466521862376875	0.388113345852091
NCKAP1	0.0491477050611442	0.0352997729531492	0.163833019156148	572.039942540726	0.0734686382151096	0.0643727008936055	1.14130116020047	0.253744619510404	0.652793087537239	0.393760401492792	0.389514089429503
FSIP2-AS1	-0.00766519743108764	0.0875951948964311	0.930268478832259	214.573999652419	-0.00587512414014336	0.147252431899216	-0.0398983165464083	0.968174193237401	0.99295714926165	-0.0451134544411876	-0.0388092828574807
LINC01473	-0.0614589283102958	0.0363154472839983	0.0905767353000232	1627.36695312008	-0.086904463740679	0.0666020191091709	-1.30483226939756	0.191949968382386	0.589034697514317	-0.460664518730869	-0.476231948000242
ITGAV	0.00871525440769129	0.0703607582143703	0.901421950599152	487.123473382992	0.00830434566495675	0.12398531940589	0.0669784592623493	0.946598851703217	0.985698984646946	0.0814238591806383	0.0377360956811493
FAM171B	-0.0824496654858846	0.0802477048672748	0.30421353800189	385.435265488392	-0.11914312404965	0.136535797141169	-0.872614556360368	0.382873203721187	0.749330735059161	-0.622815814634243	-0.650266696185319
ANKAR	-0.00890767921338351	0.0529324676237297	0.866359981900363	279.083278731998	-0.00992953791388467	0.0895543427957973	-0.110877235027296	0.911713698092102	0.976997353552297	-0.0547114990191508	-0.0606963238631774
PMS1	0.0668176910591415	0.0403662039761294	0.0978661019122672	200.209448576182	0.0956273407810816	0.0694776814753382	1.37637495596374	0.168705577450818	0.566807495247539	0.530259234487653	0.509133955274358
HIBCH	0.00637753238775409	0.0720769852495064	0.929493407330931	689.504745382763	0.012157467590504	0.123991182913722	0.0980510654452226	0.921891744325162	0.980125421729127	0.0633651958843581	0.0585364979811297
INPP1	-0.0438606559143307	0.0895362323680607	0.624229514755487	85.6548750654016	-0.0497208509734774	0.14611160591215	-0.340293645142552	0.733635402352697	0.928006917780979	-0.324719665970535	-0.275502742055212
GLS	0.202970866352758	0.0730611287774332	0.00546783763947664	125.511877318961	0.294330550871265	0.13239197309972	2.22317519695526	0.0262039886313172	0.281055652285652	1.58202857591383	1.5817983526218
STAT1	-0.1314617630956	0.154734763676855	0.395550718503449	105.561057242775	-0.186539750125353	0.24611693416471	-0.757931390452454	0.448492057104093	0.799001133295149	-1.00142925140293	-1.01409555058548
SLC39A10	0.236380495867346	0.11211939004209	0.035005675682759	97.7374955698965	0.330739143383262	0.185195314206155	1.78589369175449	0.0741164725740462	0.416625507468324	1.84011454383983	1.77834374777383
DNAH7	-0.0665511855061289	0.0701371581574623	0.342685717144829	660.739621988021	-0.0919311454655894	0.120627137727718	-0.76210997953958	0.445994367191187	0.797128632134589	-0.500001684284916	-0.503367606858804
PGAP1	0.135482259017887	0.0654912533524056	0.0385735257549098	111.205154944733	0.186278297322331	0.119018223951717	1.56512415609478	0.117553800566547	0.500886197724067	1.06068599292014	0.998497230397875
ANKRD44	0.0647674313886727	0.0552239512890081	0.24087034324017	260.619809088205	0.0905286463488722	0.0985699093322309	0.918420712387433	0.35839865116567	0.73522503117523	0.514421188414095	0.481609548457264
SF3B1	0.0378963061074068	0.0559640914242291	0.498308275743611	209.098578474649	0.068655829740357	0.0957164545442848	0.717283460479538	0.473199210503167	0.815456430517845	0.306844496357449	0.363532987766495
HSPD1	-0.0407468600174672	0.154045794216565	0.79138592500068	262.340941156495	-0.074344347024261	0.235679908646073	-0.315446265451104	0.752422843761179	0.937076350006735	-0.300665911420065	-0.408428362833624
HSPE1	0.17799255292383	0.142303862867611	0.211010323907991	252.514534148304	0.250212444947142	0.220296178002419	1.13580020868267	0.256040189722156	0.655078689598591	1.38907366165329	1.34363450271856
MOB4	-0.0308996435214787	0.0723941703466086	0.669506778222792	122.747719885031	-0.027249266205396	0.129172183540421	-0.210953050870035	0.832923906857249	0.95845209016576	-0.2245971720276	-0.154193836568702
RFTN2	-0.261430327390714	0.0361075045450433	4.47587089090596e-13	701.941046383898	-0.374755699613624	0.0726270327470639	-5.16000290028061	2.46946016858119e-07	0.000240037506628034	-2.00542310597143	-2.03014631261083
PLCL1	-0.0463058313606605	0.236905579933317	0.845031967810726	92.6021655577434	-0.11773418929428	0.393641158495016	-0.299090140229254	0.764871269114594	0.941165285899197	-0.343608395985914	-0.642660809246782
SATB2	-0.107793908366901	0.0634755029424557	0.0894705874899045	139.250456185375	-0.146976436513686	0.109486752656714	-1.34241296729767	0.179462132517423	0.578800250615785	-0.818597496452732	-0.80051994738779
FTCDNL1	-0.144551297178204	0.0541820868006714	0.00763315516008172	430.446891748887	-0.203307446841832	0.0939512053795336	-2.16396847725937	0.0304667687659696	0.302392999278979	-1.10254456224271	-1.10461301774226
SPATS2L	-0.102418814934775	0.0498254107453999	0.0398255399522019	648.129048064475	-0.148258308546605	0.0874627966832265	-1.69510139360817	0.0900561879221662	0.448924046781982	-0.777075449926678	-0.807439908525026
BZW1	0.0959571319900334	0.0657052888560351	0.144175456791365	87.2123294174541	0.157989538801871	0.119305442752832	1.32424418497974	0.185421960763071	0.582394439328189	0.75535843273491	0.845785333613298
CLK1	0.181071830581926	0.0597489586396304	0.00244113852998397	303.215546666758	0.265801872622366	0.100728315938541	2.638799925778	0.00832000674822264	0.16701086961889	1.41286076634284	1.42779129130112
ORC2	-0.0496016650341789	0.0464714294019521	0.285810079377632	124.05082740894	-0.0662440475568421	0.0941777175705658	-0.703394064601391	0.481810204416356	0.819264042968517	-0.369068373726215	-0.364700318165352
HYCC2	0.0372718877865541	0.0452546235648192	0.41016461749336	184.377788167247	0.0621950092001481	0.0802757493551557	0.774767095913177	0.438477295668662	0.792030484322648	0.302020928749265	0.328655382276438
CFLAR	-0.0443121445652954	0.0424338884866974	0.29636367322194	227.991340885606	-0.0774821400801701	0.0890098941953662	-0.870489070688096	0.384033189387244	0.749330735059161	-0.328207369581284	-0.42536718780676
TRAK2	0.0400968146075146	0.0490771133522771	0.413918961216972	198.60906616083	0.0693459338431982	0.0908800479644735	0.763049045377998	0.445434146684716	0.796620609916626	0.32384319925931	0.367258393617992
ALS2	0.00730215032626078	0.0499355580714633	0.883738658935213	108.910414042074	0.00813649987892101	0.0878196485018178	0.0926501075525552	0.926181534841994	0.981305565026556	0.0705077748081094	0.0368300096705428
NOP58	0.0635779721835984	0.0777735884083402	0.413656971695902	110.39067634376	0.093148131672929	0.131521150910581	0.708236895951881	0.478798157307132	0.818465400273796	0.505232737817357	0.495750380128854
BMPR2	0.0806212780428247	0.0413006611219326	0.0509313416613944	585.754249116457	0.12082767557491	0.0828089658946402	1.45911344586336	0.144533886059941	0.537971711298541	0.636890530892153	0.645173538743127
ICA1L	-0.0310978189270086	0.0344179284596394	0.366241775647468	411.157939025428	-0.0326568333726549	0.0647937351786628	-0.504012205541271	0.614252799953843	0.883476290122721	-0.226128056748515	-0.18338563862339
CARF	0.055873846819043	0.0481978427808938	0.246350089213811	138.84364787432	0.0912362067304283	0.0848922810493771	1.07472912263202	0.282496021188453	0.676683415731264	0.445719158031436	0.485429188964955
NBEAL1	0.0259475266632632	0.0379256317759828	0.493868703192748	480.324117908804	0.0426953067636336	0.0658667520300827	0.648207258559429	0.516850907824871	0.838847425041603	0.214541398323108	0.22338966184331
CYP20A1	0.0490793998512415	0.047524673846041	0.301737722212155	210.249587198241	0.0871658259103993	0.090863714130243	0.959302915853261	0.337406166882412	0.723299592057989	0.393232750738555	0.463455952662887
ABI2	0.00167355740744402	0.044128609600233	0.969747843641917	445.521909927245	0.00369152021445748	0.07745798580654	0.0476583553783268	0.961988523958362	0.991176110799861	0.0270274706975852	0.0128345672675769
RAPH1	0.179147598768827	0.0696748370760355	0.0101348217627913	92.3803117853281	0.246861640197459	0.11980505935664	2.06052767323117	0.0393481231159996	0.3250631841515	1.39799627256625	1.32554577151077
PARD3B	0.0195071242579533	0.0384299951770354	0.611732819107207	3002.00382997913	0.0309922456670079	0.0720589055494755	0.4300959809295	0.667125823492912	0.908067320372807	0.164789949032671	0.160212740984131
NRP2	0.0135021295441873	0.107876435107413	0.900394572437819	541.681820166026	0.0140846137838718	0.180843019369385	0.0778830934861961	0.937921047999926	0.983366606382701	0.118401979587631	0.0689398583957455
INO80D	0.051038575436373	0.0330535365789232	0.122559641702383	198.840023100211	0.0906694406707493	0.0722071555829437	1.25568497940066	0.209230207229633	0.605066500441279	0.408367181576972	0.482369601887491
NDUFS1	0.0136207448180057	0.0381781525853922	0.721265461265467	293.531134986167	0.0347468807422648	0.0682109771622628	0.509403063668296	0.6104697293332	0.882366756916414	0.119318270435479	0.180481479312174
ADAM23	0.0260172798348299	0.114314487148046	0.819961963435093	185.133805157103	0.0159207059924084	0.175093510437622	0.0909268764594228	0.927550694320368	0.981305565026556	0.215080234432974	0.078851679857766
FASTKD2	0.0754912060527111	0.0574080158955778	0.188511862778358	89.1419219926465	0.143797927934495	0.104166776862258	1.38045864781476	0.167445473425162	0.565065025889281	0.597261249923312	0.769174413681331
ENSG00000229321	0.131936463329339	0.0935848466966882	0.158597021988485	151.591697254284	0.201896169383947	0.156608955752654	1.28917384330701	0.197337656289302	0.592621798951289	1.03329508420183	1.08280757100697
KLF7	0.0298490815655793	0.0444485671601523	0.501875285948654	547.1588536403	0.0320269154148803	0.0836549957353796	0.382845222013865	0.701834528958516	0.919491349722655	0.244680510549449	0.165798223981872
CREB1	0.090360566823467	0.0458070629787322	0.0485372839981742	203.329868868761	0.133106133460709	0.0845520435537852	1.5742509331077	0.115429448478728	0.498037523219506	0.712125539731905	0.711456638157823
PLEKHM3	-0.0503708546877657	0.0524996397740252	0.337331374476858	138.94184026201	-0.0674229577147494	0.090424508568161	-0.745627029467643	0.455892750257818	0.803378768998286	-0.375010285059829	-0.371064457695279
IDH1	-0.0745814073527176	0.0739531568075592	0.313216766975706	108.979464536777	-0.104664367612292	0.115924212034099	-0.902868915611049	0.3665954698894	0.739467382135398	-0.562034326012727	-0.572105671302177
PIKFYVE	0.0844388749100015	0.0405661547624822	0.0373872089256746	185.192457789703	0.140425901518037	0.0724372034013136	1.93858811390129	0.0525515120266003	0.362837661338097	0.666381075891653	0.750971121030911
MAP2	-0.0370908669238219	0.102752638798331	0.718120077485255	625.402891818438	-0.0618963080913161	0.169830010131866	-0.364460368595963	0.715514262941609	0.923680640949019	-0.272423739028055	-0.341229809905845
UNC80	0.0743110440328231	0.101604088167052	0.464548003324167	374.074779969673	0.0582086289803699	0.160137088577624	0.363492489450088	0.716237022368018	0.923680640949019	0.588144619130405	0.307135608468529
KANSL1L	-0.0190493961587615	0.0358740130819493	0.595413076648627	630.191777706766	-0.0199683392568503	0.0693244364570868	-0.288041854753642	0.773314700241012	0.94524728311382	-0.133055224235753	-0.11488903060282
ERBB4	-0.0700021649574836	0.0353565092204854	0.0477153629084398	6337.87170798077	-0.101139418481022	0.0700027604607355	-1.44479185985459	0.148516358230694	0.543336461385169	-0.526660147277052	-0.553076852221405
ENSG00000273118	0.148120577037266	0.118795673515585	0.212451911829909	310.274421426508	0.22352042190103	0.198398348849252	1.12662440588589	0.25990131581446	0.658957235016153	1.15831570586155	1.19954230208553
IKZF2	0.185746050849488	0.0591881562132189	0.00169971414116543	283.298711601331	0.260710541227603	0.106671794034957	2.44404384107542	0.014523661525351	0.214437590756653	1.44896863941956	1.4003066325491
SPAG16	0.0597482959980834	0.0715914853292182	0.403958363728893	266.862978775643	0.0946027935087805	0.122614676533613	0.771545431454503	0.440383704554796	0.793735599873506	0.47564888132023	0.50360311668399
BARD1	0.210696529528678	0.0700779981009999	0.00264186889870136	124.238675614534	0.290847263873997	0.126170662884272	2.30518931441909	0.0211559730631081	0.252341802672155	1.64170853308776	1.56299443925766
ATIC	-0.0315355502758675	0.0543198652933716	0.561541886658039	101.218639696167	-0.0407428627843698	0.100265659628619	-0.406349122274568	0.684486096999593	0.913307324782093	-0.229509486608803	-0.227036648901051
FN1	0.201005988390866	0.156709930909722	0.199610261300816	146.629304307844	0.285009775834948	0.242985635935682	1.17294907057959	0.24081622977729	0.639481184224607	1.56685009479868	1.53148178484917
XRCC5	0.0428382414147809	0.0283255644281227	0.130444182796722	321.819971033597	0.0792888110123886	0.0535491536306906	1.48067346795461	0.138693607418815	0.529199071796973	0.345020440711289	0.420933270544986
SMARCAL1	0.0449046946536021	0.0442304248814464	0.309989303132628	130.532305327295	0.0781938774332139	0.083464046843269	0.936857010780323	0.348832114901162	0.730634133405041	0.360983580442668	0.415022463833268
RPL37A	0.191379231937774	0.107841906940963	0.075959385501671	181.710080547732	0.271444729932536	0.169598716248391	1.60051170160382	0.109485113122739	0.484706716301821	1.49248438666956	1.45825326588716
IGFBP5	-0.177684376278817	0.242065319220225	0.462927508490333	376.469141240614	-0.176396238548875	0.382858157574662	-0.460735222846795	0.644988581094829	0.894861590641781	-1.35849420653063	-0.959337584032087
DIRC3-AS1	0.0465682265985977	0.157024800500586	0.766797824941975	265.975825144809	0.0893612301533463	0.241627971440254	0.369829824008775	0.711509291949339	0.922794594681439	0.373834194425459	0.475307457065489
DIRC3	0.143786381091961	0.137014397302138	0.29398239852997	314.296525259162	0.218526258156279	0.223158800176452	0.979241051589676	0.327460889314656	0.715259823690318	1.12483448586668	1.17258218583434
TNS1	0.0501794565204919	0.0969775672882385	0.604853475341422	362.236103203547	0.0801201150325292	0.162525129693656	0.492970626656615	0.622033342170305	0.885144039214162	0.401730575898004	0.425420919362395
ARPC2	-0.0280210392842745	0.0529431465176736	0.596620520046779	101.458490846309	-0.031234569126372	0.0910570541440796	-0.343021959363516	0.731581940118151	0.927409485234061	-0.202360248971918	-0.175707794768147
TMBIM1	0.0772837337717175	0.122396549009359	0.527765382649742	173.988463977748	0.115110100287741	0.199689145869777	0.576446455246032	0.564313452008731	0.86326286470298	0.611108343055306	0.614308212274992
USP37	0.0265328674328977	0.047568924514084	0.576996448772472	186.49141142964	0.0430636637410531	0.0900903128424447	0.478005485632683	0.632646300663444	0.889615486478095	0.219063095848418	0.225378172320887
TTLL4	0.110683295853329	0.0632019094760398	0.079900263100332	148.143948985018	0.165239285696171	0.110965949872427	1.48909900637214	0.136461299427503	0.524844158291123	0.869116541092144	0.884921819529987
CYP27A1	-0.0421780157086238	0.0577431028814903	0.465119755630932	203.373907789451	-0.054404429498455	0.0966635245026899	-0.562822737721932	0.573555595570015	0.86698847063886	-0.311721442629822	-0.300786218520662
ANKZF1	0.0541700452160801	0.0804726898928443	0.50085302102949	91.8480330464643	0.0903605551400843	0.132645863011505	0.681216534678104	0.495734487116805	0.826653724472939	0.432557465063169	0.480702137575013
DNAJB2	0.166454795833331	0.126070884150841	0.186725855258867	215.446901733898	0.229651997712542	0.194537743509597	1.18050098438205	0.237801019169012	0.635861641344467	1.29994566922536	1.2326425377066
SPEG	0.209705674877323	0.0759683635441331	0.00577245708986052	185.298551145716	0.309361028922383	0.132440379595488	2.33585127033963	0.0194989944173564	0.244712379937823	1.63405428233778	1.66293774978217
OBSL1	0.0327234659956439	0.0524429458817195	0.532639259309572	117.867186896234	0.0714507798917085	0.100249793081121	0.71272745504713	0.476014423884508	0.81775552670434	0.266884836026951	0.378621035505406
SERPINE2	0.0147813348582182	0.0533860805010627	0.781875171589498	945.443460327605	0.0111203415333823	0.0975964796976548	0.113942035284799	0.909283743195013	0.976058252632928	0.128283709688936	0.0529377550291121
CUL3	0.0737107414274809	0.0397442782535636	0.0636497618521812	396.613550179726	0.109295283672652	0.0805982930223815	1.35604960817597	0.17508338458926	0.575601582707175	0.583507342955864	0.582917945568786
DOCK10	0.360441009675497	0.225572801825334	0.110066981041367	227.68009161524	0.434211294717552	0.38097408117928	1.13973972553062	0.254394751611951	0.653356016293984	2.79846931319136	2.33691999222838
RHBDD1	0.000614863739219266	0.0472344766192062	0.989614017875016	353.842375530526	-0.00239086595668884	0.0878876555038299	-0.0272036606618168	0.978297296002074	0.993395207066168	0.018849170486815	-0.0200001267152026
MFF	0.0700092632039316	0.0505255306218898	0.16586249949286	201.094613855217	0.109559969135089	0.0853637053508703	1.28344908043489	0.199334788149957	0.593957761375927	0.554913802591563	0.584346803572253
AGFG1	0.128938473871753	0.0369798304225913	0.000488975128394289	217.193658334177	0.201300954783589	0.0697657348799922	2.88538428112106	0.00390936151208074	0.118160963399173	1.01013592253991	1.07959440947678
PID1	0.0139584895487895	0.098512994233541	0.887323403551377	385.673575678879	0.00399329597150116	0.154244882377421	0.0258893255319162	0.979345614185974	0.993395207066168	0.12192731390656	0.0144636507152797
DNER	0.241714004061102	0.0902577599396868	0.00740540980905892	862.41857622046	0.337417613095766	0.151144671987662	2.23241486887021	0.0255875559959822	0.278289806084966	1.88131534865647	1.81439629411223
SP110	-0.242888377487435	0.0862685658920294	0.00487027494069101	118.502744844644	-0.349412998374097	0.149384295557297	-2.33902095980415	0.0193343487620125	0.244415112414842	-1.8621884410694	-1.89333818887736
CAB39	0.0623333501395908	0.0297127262162894	0.0359168889356939	192.732175970729	0.133452279025219	0.0669896756007012	1.99213203868421	0.0463565725012718	0.345757742958452	0.495618159936765	0.713325244222014
ITM2C	0.0833858755784044	0.106656747868293	0.434323137687204	438.822212557068	0.134481720013018	0.177955874916733	0.755702614909135	0.449827515929319	0.799539935927413	0.658246763848414	0.718882500676407
C2orf72	-0.1613033444069	0.0860518973593944	0.0608630417835385	464.855706088727	-0.226577238462814	0.134829301824511	-1.68047475880071	0.092864981331484	0.453712062912607	-1.23195241221219	-1.23023090279904
ARMC9	-0.0608183095851622	0.0279634547409808	0.0296360245115152	212.659180275088	-0.0628854997514411	0.0607665279272136	-1.0348707075508	0.300729296149517	0.69581886799501	-0.455715804658018	-0.346569787430554
PTMA	0.37894900368982	0.193302595074835	0.0499499039601378	166.342193692895	0.518085558792789	0.292123644495216	1.77351463517453	0.0761434689716116	0.423076271773931	2.94144167232721	2.78970048272167
PDE6D	-0.149183258846682	0.040475851498836	0.000228043626596451	115.828050054686	-0.189811084186454	0.0755256501773292	-2.51320026693964	0.0119641396021301	0.198474074491657	-1.13832599196743	-1.03175527323203
COPS7B	-0.137104618428715	0.0497753023136703	0.00587871295145029	109.80614957626	-0.204336418366395	0.0916166940142378	-2.23034044793889	0.0257248498512979	0.278629565087323	-1.0450197312039	-1.11016773988179
DIS3L2	-0.0350710801071573	0.0265145089233168	0.185930908119951	409.607108919257	-0.0467436234456395	0.0532353045655739	-0.878056842674056	0.379912872040811	0.746469797776855	-0.256821092630691	-0.25943070189811
EFHD1	-0.30453469073555	0.0741927715389872	4.04943258362161e-05	296.183854074948	-0.426308265114658	0.117693907811207	-3.62217784287102	0.00029213316262955	0.0330683283894195	-2.33839990030638	-2.30844378742154
GIGYF2	0.026101233103569	0.033083233229686	0.430137410055905	470.946467561278	0.0416631129427436	0.0580407854841939	0.717824760557204	0.47286534424506	0.815387326480549	0.215728764839862	0.217817544702736
SNORC	0.161656479127678	0.130345850602001	0.214897016407753	208.182453243401	0.221885369081975	0.209666879613517	1.05827572524082	0.289929756539996	0.684006736618471	1.26287916386787	1.19071575647519
INPP5D	0.274054918455138	0.39905686448168	0.492236149916465	109.317663322637	0.313503461036609	0.579107468363837	0.541356273512335	0.588262040104473	0.8718422536618	2.13114560167834	1.68529994234736
DGKD	0.210679859813156	0.0650655814226693	0.00120386975333739	326.701056452959	0.282500073910317	0.109980103855953	2.56864709166235	0.0102096372640308	0.185346653852988	1.6415797612418	1.51793359958692
USP40	-0.0186720259706955	0.0355088950132354	0.59899881986826	418.274515607899	-0.0227974834963591	0.065093245633623	-0.350228096240194	0.726167522658501	0.925041103729856	-0.130140078163543	-0.130161669123881
AGAP1	-0.048291323570217	0.0721719221403197	0.503422052438282	563.676255287685	-0.0711459173533463	0.12989506837629	-0.547718387177298	0.583885284727974	0.870100606281517	-0.358946120054036	-0.391162201739132
GBX2-AS1	-0.255644466264147	0.138431254874913	0.0647869990605935	253.857715563309	-0.374329744431656	0.218203946170786	-1.71550400898191	0.0862528610127913	0.441825879881849	-1.96072792105525	-2.02784686833735
ACKR3	0.0912529703006889	0.101105800304651	0.366765139755517	162.333458595002	0.109485034753863	0.1706671157035	0.641512187644109	0.521189965055182	0.840793982639097	0.719019265239959	0.583942283469922
COPS8-DT	-0.167127763112707	0.0764904402595704	0.0288925361838346	121.834552062846	-0.236842860223101	0.119674693931203	-1.97905549154154	0.0478097588737318	0.348042391092329	-1.27694545048094	-1.2856480597433
LRRFIP1	0.0130318539997157	0.0438566250866637	0.766354467193766	240.743845182705	0.010025380456659	0.0803946858536827	0.124702029122983	0.900759450934946	0.976058252632928	0.114769149147716	0.0470267998767053
RAMP1	-0.0220293798359862	0.0519490970653094	0.671524221870536	467.465010348076	-0.014168052426284	0.0863379519957766	-0.164099936340591	0.869652471926686	0.967540405479994	-0.15607529308759	-0.0835772003876569
ILKAP	0.0704053668615159	0.041319696190245	0.0883964404105056	211.901290642885	0.114789475448812	0.0708303150438178	1.62062635720029	0.105097796020622	0.478062531171083	0.557973662798095	0.612577375367683
PER2	0.0378840431970957	0.0715201891353712	0.596321896696986	144.384876115475	0.0596145655210511	0.132658450950263	0.449383850738633	0.653154778988354	0.900564255815565	0.306749766630625	0.314725310071408
TRAF3IP1	-0.0831469420407314	0.0332017470687403	0.0122695968309728	156.500523306951	-0.111427696621291	0.0861183964565481	-1.29388958928785	0.195703561023036	0.590897833570076	-0.628202204641686	-0.608616315655673
HDAC4	-0.0396333420258625	0.0650436268874213	0.542302579138473	618.712246960007	-0.0511947778636158	0.11283045480137	-0.453731910890021	0.650021796057394	0.897530693288528	-0.292064098923437	-0.283459477623937
NDUFA10	0.0284262507855971	0.0729386755819137	0.696737622247907	161.960778575909	0.0530593524274361	0.118336178818188	0.448378111895572	0.653880335718359	0.900937375620602	0.233689288426311	0.27933814295239
GPC1	-0.132739369800362	0.0942223370242235	0.158897638280503	157.664196345891	-0.187649741824566	0.160703310856635	-1.16767813198304	0.242936620894847	0.641246209814145	-1.01129863241128	-1.02008764591477
ANKMY1	-0.149422773706647	0.0636521808472764	0.0189004476977022	96.4116628891534	-0.189520953184399	0.125622264943808	-1.50865734883202	0.131386370397719	0.519362777094106	-1.14017621974202	-1.0301890519499
KIF1A	-0.0657181254749206	0.0545716216273656	0.228491194727278	306.612839554277	-0.0881365501732799	0.0925406175989103	-0.952409357751226	0.340889415490414	0.726612376003774	-0.493566380822453	-0.482883150314015
SNED1	-0.043579668072834	0.14531399877421	0.76425343516677	938.82356451047	-0.0444745668627509	0.237503755469862	-0.187258373135049	0.851458059041186	0.964179273097579	-0.322549063659113	-0.247181598267994
MTERF4	0.0226043744550801	0.0611378317613122	0.711585091390234	130.165384243768	0.0517750999838088	0.105172366462746	0.492288057454222	0.622515721461453	0.885268102316712	0.188715889746423	0.272405331585829
HDLBP	-0.00429974973377794	0.0479062003670773	0.928483091000751	198.555470399776	0.00400741163756881	0.0903973251746236	0.0443310864544671	0.964640492617364	0.991784428117549	-0.0191157154933422	0.0145398516605425
SEPTIN2	-0.0284416877393226	0.037379007223337	0.446716780294206	333.729983621476	-0.0273480945288664	0.0716977285507663	-0.381435996392861	0.702879755034478	0.91963555215818	-0.205609715226259	-0.154727343923657
FARP2	0.00661467140887249	0.0510152525977949	0.896834907172103	126.563599291181	0.0230176813734029	0.095520660684985	0.240970709460567	0.809577818143132	0.95459193102163	0.06519707054707	0.117163455578899
STK25	0.00891979274819625	0.0478270260996771	0.852051820072227	102.053340634683	0.0444636918538209	0.0889899053490339	0.499648714979823	0.617322449721626	0.883498485659637	0.0830038969228751	0.232935978312899
ATG4B	-0.0411943417944869	0.0468916222884965	0.379671840638897	232.416654268069	-0.037861373220099	0.0795699090488488	-0.475825267022179	0.634198867380853	0.889727839948885	-0.304122662339765	-0.211481433333478
ING5	0.0466266246332721	0.0515373466122469	0.365616247487715	129.592565537679	0.0790297785325002	0.0902336024113581	0.875835347592777	0.381119550852706	0.747351619250228	0.374285313265233	0.419534929175429
D2HGDH	0.00606142272334875	0.060903655146622	0.920721616013372	147.030995219666	0.0240875497995628	0.107367978055199	0.224345752205367	0.822488278249968	0.957110427401142	0.0609232810863148	0.12293895246225
CHL1-AS2	-0.114179034442322	0.224254572086529	0.610647652507039	144.768902614876	-0.134767248049505	0.32938621580073	-0.409146593223061	0.682432084916747	0.912832815898678	-0.8679219417533	-0.734610786785463
CHL1	0.0526448495256404	0.0645890147446379	0.415029750066824	933.67672435422	0.0740708753718077	0.112374344431454	0.659144004323777	0.509803300532171	0.834683622794165	0.420775484485629	0.392765160997278
LINC01266	-0.18846046169399	0.099051881310691	0.0570870215545623	231.501194231739	-0.291270541692187	0.166191694547245	-1.75261791803552	0.0796676135424425	0.431041361743693	-1.44173836323742	-1.57946634338129
CRBN	0.0734782525851043	0.05122894762053	0.151483479761531	105.787521906902	0.127151802848967	0.0955742607755522	1.33039797344153	0.183387181937221	0.581686818597972	0.581711390447904	0.679313229632351
ENSG00000223727	0.0702805009452719	0.118295753922725	0.552439613793159	86.8062248583356	0.126807458479575	0.209866505102885	0.604229142794411	0.545691307969673	0.851656101894816	0.557009086377374	0.677454347003797
SUMF1	0.113160142392321	0.0666264237385268	0.089427127844877	427.797328157728	0.165873061422076	0.12340590586126	1.34412579579911	0.178907711804927	0.578800250615785	0.888249927056231	0.888343146527036
LRRN1	-0.137666518145933	0.091049808343693	0.130536075622511	170.56839607604	-0.188571947648941	0.141808531815911	-1.32976447350669	0.183595884590343	0.581722854961608	-1.04936034899891	-1.02506601216453
ITPR1	-0.212783760372653	0.118057987656645	0.0714877643891011	320.912095004001	-0.288487174183023	0.189826561558188	-1.51974081927724	0.12857612817265	0.515823480153375	-1.62963335560466	-1.56444082250289
BHLHE40	0.496110957866889	0.0986392582879779	4.91635504123029e-07	238.27583615392	0.70922158805414	0.160536186169816	4.41783005424036	9.96967596681812e-06	0.00338558466802594	3.84650577471981	3.82151478278235
ARL8B	0.0244875438689117	0.0335654995522314	0.465668324439086	200.294552663117	0.0451491509848859	0.0707007251040609	0.638595303208462	0.523086237545683	0.841073775756864	0.20326318069214	0.236636309099686
ENSG00000270207	-0.0172600263188732	0.127083040181943	0.891966019651283	331.030260457569	-0.0202204545684508	0.198364518204296	-0.10193584392762	0.918807598796573	0.97934925152544	-0.11923252539668	-0.116250030853683
SRGAP3	-0.256245723113549	0.0430642200012838	2.67625061915821e-09	1024.14619348683	-0.358296016711144	0.0735876244784675	-4.86897109738859	1.12180812290357e-06	0.000719577588169147	-1.96537256866747	-1.94129160395712
THUMPD3-AS1	0.245082671036631	0.0841106322214644	0.00357043474037365	181.763252361243	0.363799397584272	0.143973894545553	2.52684279141429	0.0115093008893314	0.194848076346364	1.90733795619901	1.95681372635436
SETD5	0.0208907617838496	0.0434123664293807	0.630362393584219	748.028761168414	0.0328612423522847	0.0807358251231242	0.407021818408004	0.683991963455457	0.913259242668044	0.175478407280127	0.170302191487457
MTMR14	-0.161728762750453	0.0510579038674881	0.00153726172436225	102.857643598642	-0.22048463702194	0.0900661400121587	-2.44803026966821	0.0143639587668146	0.213170010182059	-1.23523872536695	-1.19734106347593
OGG1	-0.0788546384452799	0.0440324155932026	0.0733203329604432	92.6979716538832	-0.105080909054374	0.0878386254586724	-1.19629500695925	0.231581456555004	0.631363985788088	-0.595044598761003	-0.574354297153456
TTLL3	-0.00763494235750433	0.0312301876718746	0.806864394316918	281.154953250493	0.00193613765803454	0.0676108002789595	0.0286365144332875	0.9771544897111	0.993395207066168	-0.0448797370949055	0.00335844269392235
IL17RC	-0.134669293945427	0.0690246889288411	0.0510533822131692	87.0893532132444	-0.18044513916301	0.122987048838146	-1.46718813783783	0.142324882911912	0.534574852993149	-1.0262070988696	-0.98119486321348
CRELD1	-0.011652225130916	0.0772402576192852	0.8800886071457	230.974741971642	-0.0124787254699924	0.122884168588703	-0.10154868290446	0.919114913889973	0.97934925152544	-0.075912835278639	-0.074457665375259
EMC3	-0.0816070771446938	0.0553139917689344	0.140120513720547	157.856152530095	-0.117937428558236	0.0994518838586888	-1.185874253783	0.235671962064548	0.633395827280557	-0.616306905952558	-0.643757960734618
ATP2B2	-0.231784177653323	0.064538011577829	0.000328860167560466	1058.89316475683	-0.317328532053837	0.114931139455145	-2.76103181051019	0.0057619063960803	0.139177764119546	-1.7764096340647	-1.72013582987161
SLC6A11	-0.201903183076377	0.0809566625574224	0.0126324559795479	1547.1946580663	-0.323236393725752	0.129299543742364	-2.49990359107389	0.0124227108281338	0.202224212012225	-1.54558200981297	-1.75202838398304
SLC6A1	-0.245723617671052	0.0608516882351806	5.38918633353082e-05	760.318678801177	-0.342678198537907	0.0990609435479516	-3.45926645017296	0.000541648789013961	0.0459843891026117	-1.88409038125021	-1.85698155425498
HRH1	0.362514254583	0.124409810786453	0.00356976329615879	140.899753031732	0.514149023601874	0.202662487411626	2.53697184007018	0.0111815948030526	0.19384788828235	2.81448491786806	2.76844978855179
ATG7	-0.0331903362324346	0.0320829787210538	0.300895271446594	916.736023674995	-0.0444843739116142	0.0629155392236254	-0.707049076596165	0.47953598015399	0.818465400273796	-0.242292538726291	-0.247234539899656
VGLL4	-0.0978488866621828	0.032771562065322	0.00282850070430739	731.213914834235	-0.140409792567941	0.061562008534397	-2.28078641211793	0.0225610888216915	0.26049033153525	-0.741773221834945	-0.765071072820235
TAMM41	-0.12238825344047	0.0450071291372506	0.00654186304360633	145.061039629224	-0.161175176671136	0.0795746525370187	-2.02545875517529	0.0428202795173945	0.336786748847301	-0.931337318153339	-0.877169353540678
TSEN2	-0.0196726542136419	0.0415755526037574	0.636085893786277	225.018173538662	-0.0179795526949846	0.0661434258683393	-0.271826753134521	0.785755233463778	0.948108506421408	-0.137869828908075	-0.104152915479828
RAF1	-0.0338934343881227	0.0286344707085666	0.236548276584574	343.394528069133	-0.0360203844070382	0.0522381416085075	-0.689541842376184	0.490482351406284	0.821454776521171	-0.247723900004288	-0.201543178411532
IQSEC1	-0.0510980519068707	0.0830487390172991	0.538371224477793	293.160478353477	-0.067307222544583	0.135207181535308	-0.497808043776184	0.618619345871693	0.883756334225582	-0.380627809135751	-0.370439681696431
TMEM43	0.103462291810596	0.0556798296499024	0.0631456346767742	88.2838021697051	0.165907310745161	0.108805603159544	1.52480484393701	0.127307781369793	0.514979490919545	0.813335024061175	0.888528035485246
XPC	0.0408962330040191	0.0616399371175987	0.507029753938417	99.7695825135886	0.0640626043637755	0.11121731833332	0.576012848752374	0.564606496886098	0.86326286470298	0.33001862453751	0.338737266911177
NR2C2	-0.0101612989272853	0.031676445679112	0.748374038004619	150.298758856112	-0.00657407207850262	0.0699704988745629	-0.0939549122021847	0.925144973084691	0.981305565026556	-0.0643955829786026	-0.0425824306024874
MRPS25	-0.138265466146905	0.0501733790521431	0.00585571044455273	221.104553658368	-0.186409877172946	0.0895332918782462	-2.08201746258185	0.0373408746981533	0.321258202961092	-1.05398716099335	-1.01339445425109
RBSN	0.164461703659138	0.0444255529505627	0.000213938764329628	100.578165315481	0.228013715121491	0.0916679614193779	2.48738721349258	0.012868525033383	0.20458029596485	1.28454923620841	1.22379855673912
CAPN7	0.0399557158193257	0.0438119720640703	0.361778362397332	226.850177472507	0.0574186023663754	0.0831547411203728	0.690503050009591	0.489877892562642	0.82115710620329	0.32275322556454	0.302870788481956
HACL1	-0.0322797258600904	0.0475820033718584	0.497516846570277	153.769401968757	-0.0411371001447709	0.088963234554116	-0.462405625772828	0.643790465723943	0.894489135649657	-0.23525816681722	-0.229164870082856
BTD	-0.0254504906712286	0.0652694164589208	0.696588455532831	199.722014677074	-0.0465032494659041	0.110515127237553	-0.420786281736299	0.673911149852601	0.909664419307988	-0.182503024077847	-0.258133085166131
ANKRD28	0.130437627585524	0.0352293792460916	0.00021346503033483	427.94563594606	0.164518111527025	0.073193739146643	2.2477074329734	0.0245948517301703	0.274634582279058	1.02171673151354	0.881028687379894
ENSG00000287042	0.106487509396922	0.0765527948295974	0.164215239662663	221.439417963663	0.125186561135802	0.140003194560508	0.894169318984343	0.371231305184901	0.743380993795075	0.836704520230316	0.668704217241769
GALNT15	0.011721227704947	0.101787042407685	0.90832272682088	708.240600061408	0.0512718832991014	0.172520431590686	0.297193108238603	0.766319083141573	0.941165285899197	0.104644695186712	0.269688804653063
OXNAD1	0.0349914554302988	0.067390142276052	0.60359547883262	129.74232184597	0.0602079716971355	0.124118090667645	0.485086189879895	0.627615207855632	0.887262708010526	0.284404822240305	0.317928709140618
RFTN1	0.371755852666445	0.141062917428897	0.0084040571403123	323.317106842394	0.46894931322626	0.227429032817011	2.06195887753511	0.0392116512417574	0.3250631841515	2.88587531701952	2.52444708689271
TBC1D5	0.0164023808121941	0.0355288722719232	0.64432270452351	1001.46921883941	0.0272555144327386	0.0720083888458994	0.378504711320043	0.70505569453253	0.920729797915034	0.140806123740301	0.140040653398643
RAB5A	0.0616988900793514	0.0312334616445031	0.0482216475578378	142.363939353819	0.0985022515464635	0.0675946954517608	1.45724824837416	0.145047866565583	0.539189525874508	0.490717020919771	0.524653656351036
KAT2B	-0.140755947032287	0.0542079506622799	0.00941536067991387	891.975551541201	-0.202137501411042	0.0871974999960473	-2.3181570735423	0.0204407860295879	0.249376610574054	-1.07322587088758	-1.09829727271792
SGO1-AS1	-0.109672205213623	0.152217112818865	0.471218107762918	322.846806713552	-0.119694042080041	0.225090817638113	-0.531758884418276	0.5948930027476	0.874539675289508	-0.833107147316326	-0.65324073045879
UBE2E2	0.0749479289538673	0.0540439531788739	0.165504028756957	541.512876216544	0.100131093413057	0.105335444860657	0.950592590609126	0.341811231352108	0.726612376003774	0.593064489948888	0.533446673224848
NR1D2	-0.132210968849011	0.0642024585139911	0.0394672292911717	244.921320772703	-0.183856383148674	0.105308897258989	-1.7458770145177	0.0808323247516873	0.43279057707271	-1.0072167891534	-0.999609865026621
THRB	-0.0858685448005445	0.0515672303603825	0.0958775300132029	672.484058839244	-0.115249634375055	0.093525859268653	-1.23227560031285	0.217846151094384	0.615830977410856	-0.649226307356435	-0.629248375678656
RARB	-0.0198813018263297	0.141096807257056	0.887944677467639	109.266684060642	-0.0183641194784982	0.217225276609385	-0.0845395147615374	0.932627487035958	0.981711109542865	-0.139481610357267	-0.106228931749974
TOP2B	-0.00595184289921701	0.0372689741767609	0.873117660403953	181.753002505536	0.000334365437735502	0.0686749296355798	0.00486881369241725	0.996115264073569	0.999383750027062	-0.0318779660750222	-0.0052884434464432
NGLY1	0.0415456862920192	0.0616350972127267	0.500273863200554	96.3087877739553	0.0712172863079316	0.107257182832679	0.663986172553411	0.506699161115075	0.833222000070544	0.335035584704131	0.377360561383157
CMC1	-0.00372843868496209	0.0523477679237099	0.943219157421842	111.464923864461	-0.0103713241475723	0.097063193096833	-0.106851256554331	0.914906983349795	0.978103336088587	-0.0147023961251621	-0.0630812292902204
ZCWPW2	-0.102267339169325	0.0577882586875827	0.076778693838884	170.508210553215	-0.163878862570973	0.103142983445939	-1.58885129260264	0.112093969896686	0.490612955431059	-0.775905315144838	-0.891764727239217
RBMS3	0.0311725301548109	0.0538183717744191	0.562442582052477	3044.91556282323	0.0481831750563036	0.0967049679799406	0.49824922196653	0.61830839303964	0.883756334225582	0.254904015422588	0.253014955426677
STT3B	0.0319136446644534	0.051448865953202	0.535061406570543	150.99377597976	0.0609281590750715	0.0997503634281728	0.610806386875413	0.541327764639352	0.849671812574591	0.260629049143227	0.321816514271598
CNOT10	-0.0728357342894384	0.0364795183180742	0.0458664832378834	159.238711604745	-0.10619045200352	0.0689518576113849	-1.5400665867773	0.12354412339096	0.509916115720979	-0.548549180299811	-0.580343969984292
GLB1	-0.0262584652597184	0.0543854892964226	0.629222722011062	179.055574408861	-0.0360646330657063	0.0911121780345399	-0.395826703341835	0.692232875942378	0.916867659285285	-0.188744545063254	-0.201782047027505
CRTAP	-0.0834886905672073	0.0760616359193327	0.272359441791647	91.8559446590799	-0.114587919876185	0.12469859509565	-0.918919092779593	0.358137892565464	0.73522503117523	-0.630842177024627	-0.625676226120406
FBXL2	0.148446155598517	0.128871566646451	0.249365363717244	135.63883839054	0.191912959940072	0.200179339555968	0.958705130937925	0.337707312914523	0.723656649764069	1.16083076691841	1.02891496737541
CLASP2	-0.0465741865442715	0.046071587823196	0.312059946898017	1056.60955905143	-0.0669393782117123	0.0718926298186382	-0.931102094617747	0.351800755220466	0.731345250229654	-0.345681412308348	-0.368453938640457
PDCD6IP	0.0138014533704505	0.0303311830338718	0.649091091793258	234.327663825399	0.0324324551626334	0.0562713964452188	0.576357744990512	0.564373399225802	0.86326286470298	0.120714225504357	0.167987459117664
EPM2AIP1	0.182528212020176	0.0591159087682371	0.00201757681506915	148.476184407853	0.27197242983266	0.110395590872705	2.46361677746956	0.0137543082205628	0.209508235771263	1.42411116386659	1.46110196116033
MLH1	0.0127651756252547	0.0689196845749967	0.853057943422653	87.5813401018633	0.0216844061996331	0.113840610390272	0.190480410508111	0.84893269231402	0.962753140611787	0.112709086004315	0.109966003609597
LRRFIP2	-0.0262811867147642	0.0484189581129471	0.587276383921057	492.276960884712	-0.0501037101172032	0.0839288670879078	-0.596978272859613	0.55052188675921	0.855034396626559	-0.188920065977535	-0.277569539931739
ENSG00000290046	0.0366818565010733	0.0731319629333303	0.615959849372997	132.740902702321	0.056292651755473	0.120602538171394	0.466761749868586	0.640670344924048	0.892301544329681	0.2974629974692	0.296792541769493
GOLGA4	-0.000732728145767227	0.0337169978196278	0.982661965812649	642.129877324986	0.0053985211686508	0.0665564881867715	0.0811118692666208	0.93535298648232	0.982920036684811	0.00843916112546914	0.0220495122549792
ITGA9-AS1	-0.135585935791434	0.0495400472286941	0.00620219783028641	337.249239374651	-0.182276804768707	0.0892844914734373	-2.04152817315351	0.0411983564802125	0.332126949841012	-1.03328806329528	-0.991082788437159
CTDSPL	-0.191265470669226	0.0258701359100002	1.43237367687306e-13	1060.50283008592	-0.269084269076991	0.0496957705283668	-5.41463118925574	6.14151612112663e-08	0.00017132976122221	-1.4634067704282	-1.45969764546561
PLCD1	0.0390556709688304	0.0813016433651325	0.63095732200929	175.567262292839	0.0736771665073921	0.136640722546034	0.539203578073662	0.589746391729628	0.87252842630834	0.31580047123018	0.390639792808274
ACAA1	0.0981381902380697	0.0564504771083108	0.0821257572108356	107.962829443369	0.169493275191907	0.109566279995278	1.54694742943916	0.121875922797076	0.506909007426166	0.7722068844306	0.907886235035378
OXSR1	0.0922469883851696	0.0412630443233729	0.0253790547533817	179.049334210438	0.133395651959829	0.0857774648261132	1.55513633132253	0.11991360381807	0.503611445244914	0.726697953187011	0.713019552950382
EXOG	0.072977506292662	0.0624919643552727	0.242891384398525	100.303883563059	0.128155104241474	0.107035121362646	1.19731825040186	0.231182533593247	0.631363985788088	0.577843176599142	0.684729376070358
SCN11A	-0.172884260673839	0.0883201369531193	0.0502919134519209	92.0951013365648	-0.233163900802659	0.156506545245307	-1.48980287333798	0.136276075411339	0.524844158291123	-1.32141380486002	-1.26578784315292
WDR48	0.046267195672646	0.045899931682302	0.313453787237574	123.849007025147	0.0435345300883492	0.0952086604350328	0.45725388729795	0.647488569881493	0.896544230875649	0.37150876133839	0.227920061636235
GORASP1	-0.0323350425669692	0.064847855543945	0.618040540824108	104.028579127049	-0.0341366612054301	0.112213734526391	-0.30421107852356	0.760967085140653	0.941165285899197	-0.235685482715203	-0.19137422939503
TTC21A	-0.0606302877160784	0.0546451341036086	0.267202619305077	168.435134284144	-0.0791367078229204	0.0971502838438727	-0.814580304779126	0.415312587925542	0.776424731248107	-0.454263354966752	-0.434299081306831
MYRIP	0.0443925726395991	0.129163755576028	0.731077793313935	201.870710543922	0.0386835234278549	0.197717188509224	0.195650786456789	0.844883506547624	0.961812590270817	0.357027490309359	0.201732753773186
EIF1B-AS1	-0.0761962492355838	0.0599858540213129	0.204000233619339	288.115472162516	-0.122167551264734	0.107848632806547	-1.13276865997803	0.257311415711428	0.656411313699546	-0.574508814249868	-0.66659353556812
ENTPD3-AS1	0.00163965440930725	0.0790241043234651	0.983446049967358	238.18978200497	0.00627723977414718	0.127723922016815	0.0491469387646957	0.960802196853774	0.990661025618296	0.026765573507558	0.026793120387807
ZNF621	0.0486937385686816	0.0763864546197619	0.523821597926718	148.920786193289	0.0714775676795014	0.133389820473814	0.535854740831091	0.592058946119971	0.872940464609127	0.390253556810123	0.378765644675213
CTNNB1	0.167538716224362	0.0617161012198341	0.00663422702335694	259.481460381087	0.227822770473711	0.113060990537623	2.01504311425521	0.0439001318117744	0.33871921242927	1.30831884328739	1.22276777557838
ULK4	0.0550677784470122	0.057736915549933	0.340199722962932	434.775551814258	0.0642145306362688	0.108220905861393	0.593365303359346	0.552936703928419	0.856982210522002	0.439492362373039	0.339557414222593
TRAK1	-0.044655453466586	0.049236913617157	0.364432866310784	1214.69359732621	-0.0633000054569393	0.086650424036765	-0.730521589023981	0.465071421501219	0.810890158963014	-0.330859395699937	-0.34880742371526
SEC22C	0.0110369655631465	0.0380661582348636	0.771860860641307	101.031382740501	0.0239947334595207	0.0724021403331316	0.331409173114467	0.740335436894799	0.931075572606411	0.0993588401877941	0.12243789974443
NKTR	-0.0153926046263675	0.0450868346957294	0.732803155228679	599.768178981262	-0.0194977243677662	0.0879898802435105	-0.221590531931701	0.82463265369924	0.9571128890248	-0.104806883986143	-0.112348498740486
ZBTB47-AS1	-0.00656317269935834	0.0919320136678104	0.943086102119194	205.359137087106	0.00518792807002678	0.151742059010712	0.0341891239900769	0.972726339270818	0.993395207066168	-0.0366004262005555	0.0209126623816504
ZBTB47	0.00348992163502633	0.0815072546460691	0.96584716285671	93.7945545965846	0.011657738192686	0.138269568261441	0.0843116698726033	0.932808634223317	0.981711109542865	0.0410586984182353	0.0558387965544444
HHATL	0.0550864343448671	0.128173298215536	0.66735503434398	287.095820075117	0.0929462624416521	0.19783657698785	0.469813337133104	0.638488384821179	0.890961652411991	0.439636477274203	0.494660624521925
GASK1A	0.00989297149401149	0.0632532346299759	0.875715673694048	775.273285658564	0.0170381225671205	0.1057442196507	0.161125805489905	0.871994315944738	0.968303914584989	0.0905216031120163	0.0848838570740053
SNRK	-0.104376554013691	0.0552028114615461	0.0586532773743916	145.174553198334	-0.134927265670117	0.0972741997233313	-1.38708173445661	0.165416841028429	0.565065025889281	-0.792198783901635	-0.735474613819266
TCAIM	-0.0884798451533578	0.0381286615979357	0.0203106056945575	159.386797305665	-0.139734771744137	0.0777863043826495	-1.79639298785488	0.0724320382835436	0.414051720629692	-0.669398335268539	-0.761427091402752
ZKSCAN7-AS1	-0.134034980498615	0.0350855139545714	0.00013332347261204	170.08227028353	-0.192693514689277	0.0637731857074232	-3.02154443990473	0.0025148872162419	0.0998233383292166	-1.02130709242632	-1.04731556829119
ZNF197	-0.0656614814484916	0.0564009300576594	0.244346427902424	146.52385968759	-0.0867029232854743	0.099677174805898	-0.869837286764111	0.384389331472218	0.749435869837593	-0.493128811516819	-0.475143967233222
ZDHHC3	0.086104436120921	0.0656533121417926	0.189688290777374	87.2833402978629	0.145412200056189	0.1113283400016	1.30615618677238	0.191499448847927	0.588358870781844	0.679247365745974	0.777888778345024
EXOSC7	-0.0397042804585912	0.0563443717697834	0.481014608627098	89.2867494195989	-0.0439940351553935	0.0936652859954586	-0.469694131479261	0.638573561233645	0.890961652411991	-0.292612091054447	-0.244587532203108
LARS2	-2.40307777251737e-05	0.0373974205077907	0.999487296584867	161.273070961968	0.012429520008334	0.0747870690426344	0.166198784996484	0.868000515582966	0.967540405479994	0.0139137757457203	0.0600051252000163
SACM1L	0.189273394682793	0.0421048162640636	6.9474922092651e-06	98.9675110518383	0.29538025901343	0.0871602461719382	3.38893328078426	0.0007016508054162	0.0495406755492186	1.476217009445	1.58746501775114
PTH1R	0.0859520712727187	0.0796465918533856	0.280512741135088	152.044449414056	0.132418986683159	0.132705560030206	0.997840532476695	0.318356692086492	0.706874301313583	0.678070362890884	0.707747196907752
SETD2	-0.00497085407018036	0.024008552715426	0.835974608444808	511.227289361573	0.00300268041074295	0.0485939714624199	0.0617912123742565	0.95072910162555	0.985909664753781	-0.0242999277924976	0.00911598651296791
KIF9-AS1	-0.102756932754079	0.0561941325917349	0.0674586405912611	435.226630464901	-0.13713660855655	0.0894604073099352	-1.53293074199227	0.125292920360956	0.511177405826007	-0.779687375468384	-0.747401363541796
KLHL18	-0.112473329683872	0.0408104356667692	0.00585140096360354	93.6718569692417	-0.144302803341864	0.0767320147745661	-1.88060751129521	0.0600253292188069	0.384115611410555	-0.854745547103719	-0.786086808065693
SCAP	-0.117850324555793	0.0384850264989827	0.00219688434803759	133.269838614846	-0.156562532163671	0.0802944894489525	-1.94985400913727	0.0511935220853718	0.359537959852617	-0.896282282057542	-0.852268801916307
SMARCC1	0.0196417715099621	0.0421620955158016	0.641313376556747	228.314961211551	0.0331129480525854	0.0827997854288795	0.399915867910402	0.689218484494848	0.914336767208064	0.16583008527088	0.171660980523625
DHX30	0.0485578917746952	0.0615384618382162	0.430073586013144	151.4407601434	0.0871483894354461	0.106394395708277	0.81910695441514	0.412725394479011	0.77391828785362	0.389204154232931	0.463361824913824
MAP4	-0.0379672296906598	0.0323795767643522	0.240969408813123	1047.97893033318	-0.0598701369055414	0.0669442575609326	-0.894328193139608	0.371146319685998	0.743380993795075	-0.279193551690446	-0.330291880453546
ZNF589	-0.00547802263124492	0.103144350332627	0.957644061579582	139.659763411018	0.00681174711003131	0.170129598366654	0.0400385775046093	0.968062370537223	0.99295714926165	-0.028217753008932	0.0296785644078795
PLXNB1	-0.0423979778144135	0.0608475200019327	0.485933871819393	539.345419353043	-0.0606580151656459	0.0991229063446359	-0.611947504391637	0.540572490284484	0.849671812574591	-0.313420627379985	-0.334545102928787
SHISA5	0.02804007922685	0.0730064714167376	0.700921655015246	130.723417250753	0.0454883610265847	0.125932684690349	0.361211715119346	0.717941185127727	0.923680640949019	0.230706152666568	0.238467474961515
IP6K2	-0.0159728734111796	0.0896326375660489	0.858562953622192	98.9473743947306	-0.00432096574075304	0.153429956936482	-0.0281624646648494	0.977532574199672	0.993395207066168	-0.109289400947909	-0.0304194315706903
PRKAR2A	-0.0245446851676727	0.0466131668529233	0.598498340644132	249.086345412136	-0.0165301617501211	0.0887344078872418	-0.186288071828085	0.85221886104129	0.964300173420496	-0.1755057692883	-0.0963286329043865
ARIH2	-0.0556551236008181	0.0393997999272829	0.157781088339882	273.60812233467	-0.0654960449672585	0.070635489555608	-0.927239909843005	0.353801985665516	0.732124422837705	-0.415830721473556	-0.360662357497249
P4HTM	-0.0164792111517241	0.0477405248777483	0.729956899795135	112.876597918366	-0.0090857176731968	0.0896407071791791	-0.101357050374845	0.919267029668795	0.97934925152544	-0.113200808160876	-0.0561411084263647
WDR6	0.216556736980719	0.0790573590092659	0.00615822142782027	309.272227518398	0.317985227103789	0.130594333207003	2.43490830953404	0.0148955636662308	0.21697072784676	1.68697803575755	1.70949396968754
QRICH1	-0.127143938189642	0.0505203446806552	0.0118463727417617	123.028747576129	-0.169855005878638	0.0935290554190604	-1.81606673046783	0.0693601364297732	0.406926897976708	-0.968074496011151	-0.924025887774411
LAMB2	0.0338844644607933	0.0564863355077803	0.548592801998941	99.7091458236791	0.0584738304133901	0.104428518564646	0.559941203965201	0.575519542638384	0.867389533967563	0.275853430321235	0.30856725184861
USP4	-0.0692778723427621	0.0435791109050997	0.111901617078039	186.353062591369	-0.0954113962003785	0.0754988136274395	-1.26374695993504	0.206320864106568	0.603630260675769	-0.521065060972654	-0.522155129492969
RHOA	-0.0744234045672067	0.0543285884731498	0.170725755767528	101.067339003454	-0.0984380708528988	0.0969147754869671	-1.01571788572256	0.309763748351765	0.702635444667685	-0.560813770669072	-0.538494101272233
DAG1	-0.0737522913143865	0.0615823745511324	0.231064936392837	159.637204534807	-0.0946897370892162	0.112597889387258	-0.840954813669284	0.400373249027305	0.762557557611199	-0.555629489491501	-0.518259379468529
IP6K1	-0.140481939413704	0.041633344361924	0.000740130625946494	132.138442239935	-0.190850362454522	0.076751714499492	-2.4865941262561	0.0128972446590719	0.20458029596485	-1.07110919008362	-1.03736563451702
RBM6	-0.0151882112805644	0.0261553016682153	0.561447104858137	1085.74962028653	-0.0172757571917216	0.0506154119402536	-0.34131416755264	0.732867083438643	0.927596411682462	-0.103227966313135	-0.100353599006678
RBM5	0.156519311223147	0.0671510559962668	0.0197610566178147	315.51677683816	0.237875367978559	0.106521515576941	2.23312038596316	0.0255410065971064	0.278289806084966	1.22319506768655	1.27703495847604
GNAI2	0.00842707740273914	0.0649315813541256	0.896737357957553	123.176130032279	0.0244899063628793	0.111824578622507	0.219002894216586	0.826647793234789	0.9571128890248	0.0791977213174627	0.125111003735669
SEMA3B	0.114416170422528	0.0749218295214309	0.126726044004165	335.871838750754	0.154637743917337	0.135360709917521	1.14241232933517	0.253282668769163	0.65189516130378	0.897952615012605	0.827691257336327
DOCK3	-0.00608247956193475	0.0580961390080819	0.916616405124958	1078.1231289185	-0.0130302039511275	0.101666331127342	-0.128166363501467	0.898017318529425	0.976058252632928	-0.0328871209215137	-0.0774347251436862
RAD54L2	0.0428414355229692	0.0294905786334652	0.146302621850581	177.603762527724	0.0573337871404487	0.0650593827022284	0.881253168399413	0.378180807581813	0.746469797776855	0.345045114870069	0.302412928374094
PCBP4	0.427109216464788	0.135066425558155	0.00156573360256405	116.281777943901	0.631102692780734	0.216603009217878	2.91363769626079	0.00357244248553476	0.115250574199681	3.31347438595315	3.39980364041144
NISCH	-0.0212324263126135	0.0664646561871634	0.749381971034489	142.557707677847	-0.014414303906868	0.108981649917807	-0.132263586739044	0.89477580786688	0.974998251947055	-0.149918908702009	-0.0849065457761722
PBRM1	0.0439408940632323	0.0208750517158615	0.0352958526842063	480.889399909108	0.0754706282237311	0.0430826005533524	1.75176584640638	0.07981407921866	0.431429475027457	0.35353831954432	0.400321481041944
NEK4	-0.00127402014503682	0.0356572008445266	0.971497909600051	108.887585476088	-0.00628591720988228	0.0771361705654114	-0.0814911754603093	0.935051342501515	0.982893554308311	0.00425773584204622	-0.0410268771297927
SFMBT1	-0.0771652985375027	0.0353623356692416	0.0290997623186609	178.901461957875	-0.113457918520172	0.0705441798389516	-1.60832429803834	0.107764171751006	0.481759647592246	-0.581994620907632	-0.619576112171574
TKT	0.107976945392179	0.070909717809885	0.127824183900579	316.941662765477	0.16780089728232	0.118427231083812	1.41691142946309	0.156508824447934	0.553694414348892	0.848210260823215	0.89875022998721
DCP1A	-0.0148142416380944	0.0406088217836943	0.715258067997819	240.109157813966	-0.0182207782169676	0.0798791965700606	-0.22810417479583	0.819565254628279	0.956021461905244	-0.100339089107548	-0.105455129113142
CHDH	-0.137737857831881	0.0954803671335259	0.14913944120308	166.629501251572	-0.184008738817172	0.155926343007153	-1.18010039399649	0.23796028794887	0.635992936263345	-1.04991144076995	-1.00043233035699
IL17RB	-0.139288381898945	0.0802571004732896	0.0826474657265789	218.393116952337	-0.181076557734396	0.129070220034327	-1.40293057287915	0.160637543017419	0.558298654411082	-1.0618890804641	-0.984603465525656
CACNA2D3	-0.386740864352376	0.138581593702445	0.00525927758644226	1649.26362836309	-0.568786565585977	0.21254881702425	-2.67602790525568	0.00745004418179237	0.157083069291192	-2.97343417622157	-3.0775878804676
CCDC66	-0.0461940782030136	0.0427339391869117	0.279710750515	166.906296568019	-0.0598730384242532	0.0781089631871189	-0.766532238826682	0.443359676880373	0.795374585031197	-0.34274511428303	-0.33030754379295
TASOR	0.0828791551679395	0.0402763818786571	0.0396131117663877	162.790678237029	0.124851545035492	0.0902688037113678	1.38310844834835	0.166631615613402	0.565065025889281	0.654332400549486	0.666895691636282
ARHGEF3	0.271342417459916	0.0889418539462566	0.00228244431369987	775.180646970845	0.367909079691415	0.147536402516044	2.49368341248123	0.0126425249058526	0.203869542685718	2.11019180916333	1.97899912375558
APPL1	-0.0287621537764505	0.0497711742479966	0.563339880854538	92.2698489350454	-0.0358280289413844	0.097861049575416	-0.366111227059483	0.714282080271345	0.923473443369822	-0.208085282557631	-0.200504781198179
DNAH12	-0.126458493383422	0.0909614010962128	0.164454959085724	94.9539814746651	-0.173194871751043	0.13430762149671	-1.28953867115639	0.197210881212337	0.592621798951289	-0.962779505050661	-0.942055567373542
DENND6A	0.0129344924576623	0.0447741947719582	0.772671105690511	166.835961519888	0.0312781306366317	0.0826492764719318	0.378444094997661	0.70510071653947	0.920729797915034	0.114017041202052	0.161756040805574
SLMAP	-0.031408735375428	0.0335441780475194	0.349098470957892	546.537518921782	-0.0502956701542971	0.0627863251879937	-0.801060899864782	0.423096390590187	0.78254997105981	-0.228529854484685	-0.278605802493429
FLNB	-0.105363744542852	0.143798472552645	0.463730378130341	107.289722127546	-0.168050212319708	0.224616429803639	-0.748165272089038	0.454360475258212	0.802291283918666	-0.799824729682763	-0.914283026577819
FAM107A	-0.0656452649735041	0.108663450752832	0.545766915727122	641.382551974242	-0.0758484114197246	0.170948333177871	-0.443692020914907	0.657265265050903	0.9025671682062	-0.493003540907588	-0.416547790434212
FHIT	-0.0143299469132418	0.0452354731928131	0.751406284788121	2525.03615128225	-0.0149241869210395	0.088781074834899	-0.168100993920079	0.866503827443178	0.967540405479994	-0.0965979619343039	-0.0876590597182757
PTPRG	0.00923835658923208	0.156318823533744	0.952872896236601	402.484764888818	-0.00415992883912795	0.237146896940049	-0.0175415697730154	0.986004570057403	0.995685611838869	0.0854647699841599	-0.0295501021272759
CADPS	0.398887935836044	0.161757580431363	0.0136646091007502	770.036568353438	0.542059545596957	0.247495504946143	2.1901793558429	0.028511231819562	0.294973729918156	3.09546788204983	2.9191198418535
ATXN7	0.013515465034896	0.037540108304894	0.718826694237278	285.581725848986	0.0122791781153678	0.0742229799615612	0.165436339550459	0.868600552901924	0.967540405479994	0.118504994888229	0.0591935308833393
PRICKLE2	0.0782548961573153	0.0465058475288234	0.0924352369613728	880.535399770462	0.120083960658295	0.0899957547356354	1.3343291693152	0.182096002004936	0.58015464656429	0.618610473068179	0.641158724324842
ADAMTS9	0.258748396966553	0.131327495436432	0.0488093776193812	268.947621526048	0.357949075357806	0.210290258690699	1.70216669847883	0.088724123514521	0.44761457202073	2.01290429007575	1.92523178883814
ADAMTS9-AS2	0.0964221575600051	0.0839163389355029	0.250544757162245	1456.86268400861	0.152242672708549	0.142853683471208	1.06572451622665	0.286548191776559	0.680478285119734	0.758950707659242	0.814761885870141
MAGI1	0.0261233971364985	0.0503947688443985	0.604196531599901	593.20420647681	0.0430381115862225	0.091176022455813	0.472033221311889	0.636903076135228	0.890809024193302	0.215899979725357	0.225240233498712
SLC25A26	0.0730555583970857	0.109102038723124	0.503107944056966	155.560896918222	0.0800023488564839	0.204473986840451	0.391259299496659	0.695605580031232	0.916867659285285	0.578446121115784	0.424785179334853
LRIG1	0.0731217921029669	0.0623444422841091	0.240848803181424	1987.91850381951	0.105460081119178	0.102042965637779	1.03348702637209	0.301376038786207	0.69581886799501	0.578957769713509	0.562214277853196
SUCLG2	0.0351223124387478	0.0241248806374952	0.145432887228528	308.786500869723	0.043248757220485	0.057929274060783	0.746578615418273	0.455317960730596	0.803101309898482	0.285415679235014	0.226377366976462
SUCLG2-DT	-0.096844752425201	0.0737932788703705	0.189392275605324	446.918552557725	-0.123433934302812	0.122081062997752	-1.011081745783	0.311977306380476	0.703124510503076	-0.734016387645391	-0.673429882085796
UBA3	0.0791509232729269	0.0448825455129731	0.0778141163464966	177.824113970155	0.127273816257722	0.0811006340888534	1.56933195020746	0.116570611279709	0.499073428290763	0.625532190811849	0.679971897600073
MITF	0.0461234268818629	0.0504115798281358	0.360224628832634	154.864413636044	0.0687313138662202	0.0940731216077388	0.730615851707489	0.465013826907175	0.810890158963014	0.370398162146903	0.363940475568738
FOXP1	-0.12032063832387	0.0687932146967745	0.0802877383310076	1191.16459245067	-0.178541169684632	0.124625439452371	-1.43262218748577	0.151965837505449	0.548691730353648	-0.915365203035062	-0.970916618226067
PPP4R2	0.0902008977662296	0.0356722402722515	0.0114517808642385	128.190588565641	0.135619913551191	0.0806048482268601	1.68252799347122	0.0924665013564896	0.453533655336461	0.710892112609735	0.725026838682499
PDZRN3	0.0520697835641621	0.0484948899071919	0.282949577992384	1007.74086641312	0.0740987154580522	0.0932469938958954	0.794649911618373	0.426817176203621	0.784968320555433	0.416333158801514	0.392915450815546
CNTN3	0.603987914180419	0.201734528556131	0.00275369495182291	99.0151286008348	0.840086234740408	0.31068748431349	2.70395904938592	0.00685187327545783	0.15159340673712	4.67984421910247	4.52796460464532
ZNF717	-0.0481959731473319	0.051199401032151	0.346531361143355	268.805796417983	-0.0656388272212756	0.0976693397694075	-0.672051509473143	0.501550904959644	0.831310184993404	-0.358209547798073	-0.361433142430152
ROBO2	0.57775935644251	0.253972788160283	0.0229127183006166	1198.05064877019	0.804236730245405	0.391651381552867	2.0534505126898	0.0400289045997402	0.32918357016282	4.47723129553996	4.33443734800521
ROBO1	-0.0292187773489507	0.168068377142641	0.86198292756533	246.882786146493	-0.0719667214282416	0.268512766872325	-0.26801973800546	0.788684125654464	0.948108506421408	-0.211612652911591	-0.395593168445399
GBE1	0.0240109304963969	0.0945515026682813	0.799537647428166	150.146486764607	0.0127202652128283	0.171093715564805	0.0743467705452351	0.940734462465317	0.984077318599074	0.199581391179382	0.0615746621461931
ENSG00000287158	-0.0268112113191356	0.0995534814138892	0.787687557017067	153.463876142933	-0.0466569009132249	0.167794418403898	-0.278059910198663	0.780966369622569	0.947103371044413	-0.193014451788789	-0.258962545531
CADM2	-0.182865370336559	0.0647640757592924	0.00474932687812111	7672.43989189971	-0.269856468788627	0.115964352103052	-2.32706399763972	0.019961859326375	0.246378904833755	-1.39851685525912	-1.46386623004931
CGGBP1	0.131331360851289	0.0673358694868964	0.0511293798197413	106.250974212959	0.201238791718084	0.110971098740214	1.81343425452775	0.0697648702993398	0.406967616718188	1.02862072950197	1.07925883308037
ZNF654	0.122317383070274	0.0503657827241366	0.0151580386812352	211.437937751077	0.170230525826178	0.0898159617668022	1.89532598078907	0.0580492282203478	0.379225910635853	0.958988673885759	0.911866153160231
PROS1	0.303150907559115	0.10768033537846	0.00487338887196798	107.920826165269	0.420358864877404	0.18919627955601	2.22181358884999	0.026295905999267	0.281122713581052	2.35590913901075	2.26214008152872
ARL13B	0.0489571395314247	0.0453113370546921	0.279936876132507	139.711819063214	0.0813204914740638	0.0805775456649771	1.00922025860872	0.312869012958432	0.704443374340495	0.392288302283505	0.431900940856081
CRYBG3	-0.0816858714505884	0.0573786542059215	0.154554121835947	244.968747387499	-0.112160254139617	0.10227730017636	-1.09662900708384	0.272803601905279	0.669474257822494	-0.616915583899585	-0.612570898817973
DCBLD2	-0.0767388549271014	0.0475176807172627	0.106320718907275	91.5202608663605	-0.0968509986029172	0.0971469273915793	-0.996953801868902	0.318786934721583	0.707374447973072	-0.578700387671427	-0.529926570341047
COL8A1	0.26654241093329	0.169064602334092	0.114894185812377	208.892505819523	0.300204947592145	0.258880361874009	1.15962812095514	0.246200246627907	0.644586858858461	2.07311225011182	1.61351025206984
CMSS1	0.031106171999228	0.050272010213023	0.536076272920925	326.041574707355	0.0520619513257078	0.0819444398942058	0.635332322643516	0.525211697006013	0.841433537061028	0.254391405463656	0.273953848198352
TBC1D23	0.115649883726362	0.0467652466641454	0.0133988722866079	95.7009651894331	0.166694796438636	0.100353774877394	1.661071510686	0.0966990854317498	0.459879561335283	0.907482923992062	0.892779138758452
TFG	0.135950782632007	0.0373024809662465	0.000267859344059547	156.605057191449	0.216397213312873	0.0737677365016086	2.9334940120896	0.00335170119394182	0.113819829368389	1.06430528987743	1.16108891100077
ABI3BP	0.0213628556175021	0.126295181620207	0.865678497470737	350.928063621817	0.0238914850188105	0.201003080233947	0.118861288050926	0.905385251936598	0.976058252632928	0.17912528381783	0.121880531162508
SENP7	0.0687078191893112	0.0336956817611073	0.0414431443293169	271.956834772434	0.0942890629464594	0.0666146401252107	1.41544055134474	0.156939367094123	0.553694414348892	0.544860280804734	0.501909497318661
PCNP	0.0338560065666889	0.0537340828749918	0.528651550826842	110.211719356277	0.0597751605693227	0.0938774033500807	0.636736407657268	0.524296554428575	0.841433537061028	0.275633596002454	0.315592254247061
ALCAM	-0.0870285207096463	0.0667868787564131	0.192548091102915	557.570946168095	-0.131896473113869	0.112997805678592	-1.1672480923128	0.243110194379408	0.641246209814145	-0.658187002509929	-0.719113412259626
CBLB	-0.0549965577649656	0.0829426649286864	0.507287538285767	361.640924616778	-0.0938606088975354	0.14261751477058	-0.658128204298913	0.510455753885119	0.835278080266098	-0.410743367807608	-0.513783476479094
LINC00882	0.1566223843426	0.0568941952632461	0.00590751557917715	706.881654881861	0.21939804160957	0.100946905670133	2.17340036480665	0.0297501974081746	0.300829937964692	1.22399129698295	1.17728835576545
DUBR	0.0923565178671364	0.107330185111232	0.389519163560723	93.7817692505188	0.138856623178539	0.183372037794218	0.757239897908343	0.448906151105082	0.799001133295149	0.7275440572229	0.742499647401752
BBX	0.0736648737207004	0.0390629109086846	0.0593217855748315	499.727967697221	0.106160415153874	0.0795153849252312	1.33509276542768	0.181845986987967	0.58015464656429	0.583153019616366	0.565994908195948
CD47	-0.182891656091271	0.089367756281121	0.0407066054331073	277.277720066237	-0.26335530084828	0.141477042633566	-1.86147021414907	0.0626778031303466	0.392024872666838	-1.39871991002345	-1.42877081620259
DZIP3	0.058863411398537	0.0328061855408073	0.0727688348985061	290.086306089828	0.0810855580819377	0.0669044184645828	1.21196118197877	0.225527240214319	0.625345224667275	0.468813238372527	0.430632694181217
NECTIN3	-0.0454545040749719	0.0578200596381523	0.431787069245241	181.340190850058	-0.0471679220985509	0.103304609175174	-0.456590683369879	0.647965276941441	0.896544230875649	-0.337031979852571	-0.261721203690275
CCDC80	0.207990210470607	0.0940668493574074	0.0270296490767684	109.87845091116	0.31465570906524	0.158264325673705	1.98816573302798	0.0467933634355483	0.346832035885619	1.62080249540441	1.69152015105292
NEPRO-AS1	0.0216886024403717	0.0492406262097639	0.659602856078592	98.6125714867791	0.0381035128415908	0.0966586127588234	0.394207114648586	0.693428133390418	0.916867659285285	0.181641644678474	0.198601668444028
BOC	-0.137559239193799	0.0742513130654662	0.0639372850040579	775.972430344991	-0.195683701378468	0.122436999529983	-1.59823992853197	0.109989590692255	0.486018033504468	-1.04853163007559	-1.06345756620589
CFAP44	0.0186354319473617	0.0636877939455558	0.769823311322493	306.87300287778	0.00245542247516955	0.126346642909499	0.0194340143800128	0.984494875976148	0.995278034715676	0.158056215166677	0.00616171061883909
SPICE1	0.00474474200065129	0.0446945706612324	0.915456003748929	101.97972116447	0.0069306398053275	0.0944121763934996	0.0734083258121426	0.941481192432852	0.984077318599074	0.0507520572893405	0.0303203857518378
SIDT1	0.0909034937932814	0.133451979642121	0.495763886478154	160.261374766557	0.0971292290331339	0.221100020690195	0.439299954518011	0.660444207150818	0.904704715300129	0.716319594995418	0.517241635346762
USF3	-0.0376453248945688	0.0491119022922347	0.44336611393539	120.606266193276	-0.0314578844152162	0.0904576553470502	-0.347763650235293	0.728017690579578	0.92614502594004	-0.276706870093367	-0.176913323152001
NAA50	0.0138890680857419	0.0549267224399699	0.800372221253242	120.612982920712	-0.00303569906989184	0.113995820153752	-0.0266299156039005	0.978754912514651	0.993395207066168	0.121391040211048	-0.0234811450764542
ATP6V1A	-0.060677614628945	0.0548857765943653	0.268932037944819	191.977316206125	-0.0804153686542868	0.0939749138381346	-0.85571101233247	0.392157647423358	0.756620987421484	-0.454628950523889	-0.441201707336209
GRAMD1C	-0.237309940906898	0.0620729909153773	0.000131795591329435	792.611575520599	-0.333371435546918	0.104902663287344	-3.17791202911374	0.00148339751750106	0.0778513988048511	-1.81909558953768	-1.80674062804924
CCDC191	0.00741881940983755	0.041871146727113	0.859365323389936	196.768100786292	0.00023838420663381	0.0820831622788918	0.00290417912779551	0.997682803569431	0.999383750027062	0.0714090315355689	-0.00580658127305222
ZBTB20	-0.0102639061782353	0.0302469099859217	0.734355611353612	7178.18158861996	-0.0139621315299862	0.0678167877454401	-0.205880166167632	0.836884518667826	0.959550015147837	-0.065188213488501	-0.0824655725783818
ENSG00000242880	0.401766585148469	0.161925581961932	0.0130948070113198	111.689570128767	0.52096747432874	0.249379226105988	2.08905722607113	0.0367025721337809	0.318412598351977	3.11770515330698	2.80525799782258
LSAMP	-0.0126492644378131	0.0362261553166885	0.726958002863394	15861.0435705448	-0.0212127613806888	0.0750256354409019	-0.282740176154832	0.777376016175553	0.947103371044413	-0.0836148618595821	-0.12160682498021
LINC03051	-0.0715663205547549	0.0655880559381763	0.275207466220977	3785.57586295693	-0.0952220604156941	0.113014423197531	-0.842565556869329	0.399471461010784	0.762111283679861	-0.538743089146621	-0.521133033497225
IGSF11	-0.105765038990489	0.0587947873354726	0.0720369331064871	707.031170960591	-0.15657982852391	0.100640631764024	-1.5558311367823	0.119748251948708	0.503611445244914	-0.80292468821108	-0.852362173280687
ARHGAP31	-0.102183114803901	0.0574558369480627	0.0753277445939904	616.7900814478	-0.128929335534388	0.102609562917584	-1.25650409053925	0.208933263785133	0.605066500441279	-0.775254690543806	-0.70309584091744
CFAP91	0.0333081879383777	0.041364209030696	0.42068019018197	136.532600519941	0.0554484785463268	0.0876239749141947	0.6328003106527	0.526864053885725	0.841773582170983	0.271401753177801	0.292235420894422
GSK3B	0.032908679038302	0.0299131693150887	0.271271055920377	314.834682887144	0.0378381148774739	0.07056877503044	0.536187780801812	0.59182877759382	0.872940464609127	0.268315587821611	0.197168964125323
LRRC58	-0.0207837921775466	0.0474342971132643	0.661270599693982	110.530616987246	-0.0221829305508346	0.0941835021783989	-0.2355288350694	0.813798301095587	0.955345363231732	-0.14645325593436	-0.126844112932162
FSTL1	0.0889534461598749	0.0533028747612037	0.0951510394802892	236.030308634048	0.132999312749662	0.0929893807837456	1.43026345189847	0.1526414202231	0.548691730353648	0.701255676649668	0.710879985301595
STXBP5L	-0.0447536584309285	0.135891145639807	0.741902781422863	428.180286646635	-0.0585501919976917	0.221347776246258	-0.264516739181298	0.791381768019514	0.948774288526727	-0.331618018996445	-0.323166389584688
GOLGB1	-0.164111422153696	0.0622735602030464	0.00840553569452162	436.684532120789	-0.225623909455217	0.115135022955026	-1.95964619335117	0.0500371582267818	0.3547907949512	-1.25364452534912	-1.22508452350832
IQCB1	0.0568551645645729	0.0539490294138984	0.291943280399638	219.980678688716	0.096035288310559	0.0957067066450069	1.00343321463114	0.315651885093766	0.706423841318549	0.4532997371602	0.511336188397102
EAF2	-0.0171282975185995	0.0926185769993702	0.853281026360872	185.188052546272	-0.00689725911697953	0.160131108560347	-0.0430725745858448	0.965643681313282	0.992285683912705	-0.118214933899368	-0.0443270990942596
SLC15A2	-0.0476302555371119	0.0813347626255404	0.558139236655411	342.877193278573	-0.0481415360381319	0.141655780799821	-0.339848721783989	0.733970454597578	0.928006917780979	-0.353839437170457	-0.266977087625294
FAM162A	0.203367271699957	0.161483087950565	0.207896015364108	169.318604388661	0.284417076848612	0.250440871396235	1.13566557751918	0.256096552161209	0.655078689598591	1.58509076664176	1.52828220341967
KPNA1	0.123136012099078	0.060127143827074	0.0405671351794643	165.387754018667	0.184889914712283	0.0990542895253732	1.86655131845575	0.0619642712332692	0.389248898617697	0.965312499331926	0.991002290607932
PARP9	-0.0881013513802947	0.10312781815037	0.392942781708488	152.711583577944	-0.132683848834152	0.170364081376883	-0.778825253315141	0.43608265962203	0.790225912434861	-0.666474509617246	-0.723363921861863
PARP14	-0.138840747916889	0.0973345485937836	0.153744769696067	119.803647686448	-0.206872649171827	0.168275112766028	-1.22937162704188	0.218932503140861	0.617212921000947	-1.05843115377608	-1.12385913664991
HSPBAP1	-0.0894646915267253	0.0736379079793983	0.224393888796842	88.4285096172897	-0.139803341563979	0.1230959482741	-1.13572658990105	0.25607100866647	0.655078689598591	-0.677006172686131	-0.761797253537749
SLC49A4	-0.111111273003907	0.0463350721192898	0.0164850885787012	115.451186012751	-0.163475921974688	0.0877634559155885	-1.86268783822643	0.0625061979437964	0.391800521964752	-0.844223798681894	-0.889589523166343
SEC22A	0.00616863117470395	0.034794316678035	0.859281806807411	143.499287770412	0.00913712257519174	0.0678289369214567	0.134708326414907	0.892842489673818	0.974822087155067	0.0617514553983279	0.0422316956371675
HACD2	0.074840749400605	0.12762183905442	0.557589356366323	162.160708036016	0.102956983670233	0.209829289898402	0.490670219205737	0.62365971304574	0.885922126824079	0.592236538871685	0.548701745693522
MYLK	0.142608448437789	0.0857600770853637	0.0963370855283059	409.906422364368	0.220448258780461	0.165967253399804	1.32826358371682	0.184091045598964	0.581966926121168	1.11573507669571	1.18295776879701
CCDC14	0.0513569966240235	0.0793229951160087	0.517346263242171	497.22698374857	0.0670962454882196	0.133235124628675	0.503592770113858	0.614547574187903	0.883476290122721	0.410826952655458	0.355113845966157
KALRN	0.0509087259550868	0.0588955021554213	0.387373284885648	2707.94867525401	0.0743037273982034	0.110783747404024	0.670709640532564	0.502405520169675	0.831532989661563	0.407364107626457	0.39402217178463
ITGB5	-0.0518817106318917	0.0393133906781679	0.186936653255823	334.887018780212	-0.0680560547185538	0.0704182403645281	-0.966454918019165	0.333816595050797	0.71918410575853	-0.386681492565026	-0.374482120730215
HEG1	0.0717917915904048	0.0537973659303476	0.182044876050361	162.577251408547	0.119378424796691	0.0941242792705743	1.26830638940161	0.204688556215089	0.599887536194811	0.56868365190335	0.637350012832707
ZNF148	0.0281040732633668	0.0308698924356909	0.362609493957854	363.876684457169	0.034833032772972	0.0641376861898336	0.543097745526302	0.587062504802019	0.871722310446565	0.231200500047724	0.180946555925969
SNX4	-0.0193781583181897	0.059275037991058	0.743728867144183	135.711739959382	-0.0210853072787178	0.0979146748285518	-0.215343688937722	0.829499369689584	0.958123221532207	-0.135594878262638	-0.120918786385271
OSBPL11	-0.0970942421445184	0.111746379120323	0.384912533685342	761.880955069981	-0.128719083503733	0.176733524942416	-0.728322957094149	0.466415912421867	0.811192235807242	-0.735943670187375	-0.701960832239667
ENSG00000284624	-0.266696625268234	0.091830099501038	0.00368146127651358	241.332006946915	-0.380573464376025	0.153203875442294	-2.48409815533271	0.0129880002747093	0.20458029596485	-2.04610471797533	-2.06155249437275
LINC02614	0.0153944376081415	0.0408920450996715	0.706570979098075	163.904379096061	0.0118832623105892	0.0737704712804517	0.161084267245805	0.872027031340266	0.968303914584989	0.133019865670042	0.0570562489142137
ALDH1L1	-0.172736734955334	0.0772041712809044	0.0252601052452279	692.022152950518	-0.23554788188608	0.129454479944207	-1.81954214321202	0.0688287593779332	0.406092672648861	-1.32027418378646	-1.27865734652418
ENSG00000287232	-0.13032352846978	0.060517710431795	0.0312811696233904	133.610588648361	-0.192161901431181	0.110227177717608	-1.74332596924039	0.0812766916130548	0.433157782622109	-0.992636505437182	-1.04444574744201
KLF15	-0.401541054244726	0.0828501048960211	1.2559731215647e-06	160.716576620161	-0.574173974016646	0.137183730436036	-4.18543782263133	2.84616971708589e-05	0.00714388598988559	-3.08776412807536	-3.10667085912167
ZXDC	0.0199394676772968	0.062839331400788	0.751009363022099	453.393028314197	0.041466124461292	0.109513806072721	0.378638328337864	0.704956455830386	0.920729797915034	0.168129757689003	0.216754136966923
TXNRD3	-0.122982594234282	0.0498057632578153	0.0135398767464743	101.628489891472	-0.148885225396939	0.092889088985417	-1.60282792115996	0.108972650622108	0.483922393878024	-0.935928539944113	-0.810824209086376
MGLL	-0.163203942158605	0.0555927218279762	0.0033278850116254	423.200863786725	-0.219239555025364	0.101161487563979	-2.16722351860146	0.0302178149207214	0.302392999278979	-1.24663433528388	-1.1906197068914
SEC61A1	0.0451448769181847	0.0674128539907633	0.503063346875626	127.198254499373	0.0821046754909612	0.125215105161417	0.655709032749034	0.512011355902039	0.836164514178918	0.36283896384961	0.436134220607893
EEFSEC	-0.0553692029789214	0.0693179780241929	0.42442310562337	103.775349573761	-0.0802226477927475	0.113438197473495	-0.707192546950438	0.479446829547338	0.818465400273796	-0.413622013938502	-0.440161337597313
RPN1	0.0560652567685072	0.103092765148859	0.586556337654359	134.072382518203	0.0849490167916143	0.170471361137899	0.498318405065684	0.618259637351583	0.883756334225582	0.447197780296809	0.451488897795698
RAB7A	0.161948493829303	0.0365920004531184	9.60901624145275e-06	455.265527847802	0.234273641691673	0.0713331390286182	3.28421887613392	0.00102265466855771	0.0616691284687599	1.26513494754499	1.25759167139889
ACAD9	-0.0403219772038946	0.0387467510206871	0.298035970580836	145.926918391562	-0.035507335056508	0.0715855865077385	-0.496012350931422	0.619885696961586	0.883756334225582	-0.297383735179586	-0.198773571558446
ENSG00000289469	-0.0388054437655185	0.0663415468121537	0.558591919342074	98.8309600070691	-0.0465035259314515	0.115127507198965	-0.403930624946855	0.686263735313492	0.914096652115926	-0.2856686696125	-0.258134577616855
ENSG00000290993	-0.0153135847661407	0.0479124664060238	0.749259540348286	180.904459307881	-0.00796913603953509	0.0830822853465221	-0.0959185945150302	0.923585226384752	0.980661672230857	-0.104196463654989	-0.0501134384928122
IFT122	-0.0386158001834006	0.0599733351779971	0.519651423023956	256.851207219108	-0.0498895229884574	0.0969097130729824	-0.5148041553986	0.60668988131275	0.881009525181284	-0.284203692354058	-0.27641328831773
TMCC1	0.00913615702768684	0.0350760107219732	0.794503265022491	717.246466758515	0.0182463130867756	0.0606097770380103	0.301045705469809	0.763379642219122	0.941165285899197	0.0846752888331792	0.0914060614966645
ATP2C1	0.0986180929463525	0.10351710547008	0.340755084603011	257.589697021863	0.143608874968458	0.165766904112403	0.866330198644962	0.38630911018642	0.751644999308786	0.775914083725444	0.768153844432408
NEK11	0.0421772669893254	0.0568159410104796	0.457875804286671	495.247825524488	0.0488496401281133	0.101803517790168	0.479842358972305	0.631339490299344	0.888444950293627	0.33991448093722	0.256612750118979
NUDT16-DT	-0.0135054043531447	0.0770790120673896	0.860910644804094	109.821837076231	-0.0226659908620517	0.140122091342577	-0.161758867890694	0.871495745040841	0.968303914584989	-0.0902284550642581	-0.129451829221088
DNAJC13	0.0176539950163686	0.0389540751569712	0.650404581722623	149.186736412713	0.0141344633156418	0.0867990678978603	0.16284118779103	0.870643477900637	0.968071031956929	0.15047471534241	0.0692089623419269
ACAD11	0.0393639096502379	0.0404398113588351	0.330357029458535	235.164678386521	0.0733989977111886	0.0827408499272778	0.887095041635422	0.375027733367293	0.746049312449822	0.318181583490301	0.389138147394468
UBA5	-0.023896471334324	0.0618401052266306	0.699183031549616	117.389217523247	-0.0197788774458789	0.107612570121833	-0.183797091952049	0.854172637561547	0.964849109071097	-0.170498383781981	-0.113866254276289
NPHP3	0.0158854915948598	0.0614878145878723	0.796135361700744	253.968970213232	0.0332294284273552	0.101529851715932	0.327287274291774	0.74345061655524	0.932684761661833	0.136813207449267	0.172289779378705
TMEM108	-0.136612343099408	0.0696676715971339	0.0498890047905547	683.309125597587	-0.197054107423231	0.110023242893605	-1.79102253524546	0.0732896787834524	0.414805211389089	-1.0412169546782	-1.07085546266392
ENSG00000291042	-0.054499469158749	0.0657326065191162	0.407042959577557	101.288068112828	-0.0351735156896559	0.12702948016013	-0.27689254215098	0.781862619297127	0.947103371044413	-0.40690340921051	-0.196971506308444
RAB6B	0.141762360137886	0.0611466914046099	0.0204277068027801	115.506916030036	0.216011351776239	0.1120508173675	1.92779809064465	0.0538802453167063	0.365941948486288	1.10919913119126	1.1590059052332
RYK	0.0441841123174063	0.0667718147667832	0.508151960965091	172.218325627856	0.0627341037293071	0.11423841721461	0.549150673292802	0.582902052339601	0.869915627663323	0.355417155660069	0.331565589454124
KY	-0.217246475262579	0.102476588227022	0.0340092481295185	100.971430032573	-0.327347314446903	0.167644811857234	-1.95262418693679	0.0508641430005988	0.358533208232548	-1.66410737129051	-1.77422046782454
PPP2R3A	-0.0138165593170114	0.0691933164583572	0.841730428194367	161.141076831926	-0.0275442033935484	0.125938918925904	-0.218710813372584	0.826875325057741	0.9571128890248	-0.0926320953078427	-0.155786003202756
MSL2	0.0514744821730296	0.066805686790542	0.440997137473541	95.9408856055266	0.0856929837751987	0.110034932450202	0.778779809893375	0.436109433053433	0.790225912434861	0.411734516494779	0.455505072953265
STAG1	0.074531159048911	0.0345220562753074	0.0308545729026317	632.198799140431	0.0933280547222073	0.0754536321380768	1.23689280525848	0.216126881462545	0.614328156909539	0.589844985096968	0.496721663124913
SLC35G2	-0.0425364132373622	0.0694035395863875	0.539952145123427	220.350364940624	-0.0612389344986239	0.111119246733175	-0.551110057879297	0.581558231050706	0.869413480934852	-0.314490026850918	-0.33768109396755
NCK1	-0.101508766838843	0.0374335561693307	0.00669381065654075	107.894569253748	-0.147851025022154	0.0797577006513708	-1.85375235011383	0.063774598402176	0.395882533952433	-0.770045421545333	-0.805241259916849
ARMC8	0.0652205974156119	0.0379928291519807	0.0860421436353011	205.625634579397	0.0888517822478218	0.0753744811553816	1.1788045620461	0.238476007339708	0.636485935660884	0.517921849582537	0.472557291981032
NME9	-0.251938485644651	0.11644341476059	0.0304940631758076	196.112979526986	-0.357871770669398	0.182660617220459	-1.95921691339448	0.0500873892058251	0.3547907949512	-1.93209960014316	-1.9390013861771
MRAS	-0.26951945445684	0.106259309593169	0.0111988666303301	1275.53041392814	-0.372007778070045	0.168167005396299	-2.21213297574859	0.0269574782381309	0.285028428331006	-2.06791078449016	-2.01531214055511
CEP70	0.0603098304761195	0.0303297648274463	0.0467597227509254	149.696167356503	0.071262036109001	0.0695563511434691	1.02452234680933	0.305588621307785	0.698478337056178	0.479986677679943	0.377602135328408
PIK3CB	-0.0380788483039468	0.0612800454842564	0.534342611643297	267.393257823695	-0.0626798883081652	0.105458491868433	-0.5943560086784	0.552274025058037	0.856833632534278	-0.280055794051923	-0.345459830149093
COPB2	0.057584656650959	0.0539807789997356	0.286079214265356	86.9970128220405	0.0974757245080209	0.098152587379421	0.993103973216889	0.320659287928276	0.708228686248323	0.458934988850947	0.5191121303407
COPB2-DT	-0.0102669189180837	0.0303134040898313	0.734841483095309	646.101526398852	-0.0162763554561718	0.0581356097356845	-0.279972215483295	0.779498821602186	0.947103371044413	-0.065211486595422	-0.0949585041821653
NMNAT3	-0.121404035416465	0.0774580722068184	0.117032524380294	106.344434092295	-0.175626833093708	0.133796483122805	-1.31264162550901	0.189303736290382	0.585706505699605	-0.923734334670251	-0.955184083751398
SLC25A36	0.106098845388316	0.04901331819734	0.0304111119214373	240.493058416152	0.168223985829775	0.0899091126694106	1.87104489005828	0.0613388591981335	0.388582627327835	0.833702130550563	0.901034199237504
PXYLP1	0.141013430496214	0.111250609487141	0.2049660188356	109.886840336905	0.184687450361893	0.183501533072892	1.00646271052422	0.31419304059792	0.704456947790757	1.10341372637571	0.989909322354945
ZBTB38	0.04115971897249	0.06193887322767	0.506356530690133	147.251948770109	0.0623291009709687	0.109396402340105	0.569754577277528	0.568844167358884	0.865498556069145	0.332054026671438	0.32937925316142
RASA2	0.126023115219727	0.0249885017397541	4.57704631154859e-07	242.901987889208	0.194225343249181	0.0633603785723523	3.0654069250453	0.00217374023085795	0.0915985573192914	0.987615075392208	1.04139796273103
ATP1B3	-0.0234108806511858	0.12327701792508	0.849383837741829	165.145465309706	-0.0219235218983155	0.196555487977302	-0.111538589555165	0.911189266457011	0.976996082546493	-0.166747245463646	-0.125443740860695
TFDP2	-0.127223356314253	0.0627483455493225	0.0426095367587065	481.970644117307	-0.181234225284529	0.106265755501222	-1.70548098425221	0.0881047558240416	0.446165574887888	-0.968687992893901	-0.985454606116529
GK5	0.00379417075107364	0.0627740744973902	0.951803860585587	144.990985226157	-0.0117997429995767	0.109178669112159	-0.108077366169896	0.91393432215191	0.977606603999069	0.0434089916943523	-0.0707922977040102
XRN1	-0.0368092182218264	0.0269683319070471	0.172282827099855	361.304849991198	-0.067916409109026	0.065401039267919	-1.0384607013782	0.29905562203372	0.69391918845273	-0.27024803163693	-0.373728268421949
ATR	0.0916458193615474	0.0516472627727542	0.0759876769873685	172.683109637839	0.142619335575758	0.105040603632624	1.35775434111712	0.174541647391153	0.57487853084437	0.722053984019951	0.762811989734438
TRPC1	-0.00642283430527131	0.0362145415104643	0.85922945854279	333.142666433979	-0.00281507217827953	0.072150552456973	-0.0390166406550843	0.968877121391109	0.99295714926165	-0.0355163264723823	-0.0222901295331092
U2SURP	0.00543074792453448	0.044492867088309	0.902852415802992	366.944631554415	0.0143661066943692	0.0832178944621282	0.172632422235906	0.862940365243352	0.967367867094844	0.0560513828263404	0.0704594484570196
SLC9A9	0.129098498775828	0.0551364756600669	0.0192097473756326	1467.01409788808	0.178620218316226	0.0950959242969051	1.87831623318098	0.0603379171489477	0.384115611410555	1.01137209854248	0.957156435258261
DIPK2A	0.0522690140443628	0.0728758284398733	0.473229790295176	101.414649301976	0.0670482170684812	0.130500695652198	0.513776702364666	0.607408118262829	0.881223502585757	0.417872193866256	0.354854572973582
PLOD2	0.142800198578756	0.0935287062026486	0.126809235840339	677.234869048313	0.19679587970072	0.16186871346077	1.21577465770378	0.224070775154623	0.623343083699787	1.11721632690562	1.0552745525073
PLSCR4	-0.041636696272811	0.0733150915913197	0.570093093348314	671.285564142579	-0.0554889286075772	0.119416576823964	-0.46466688363857	0.642170027232125	0.893495014663724	-0.307539805401912	-0.306640696577571
PLSCR1	0.0177566606502129	0.177748885868405	0.920425739885554	129.414592846853	0.0187376782488212	0.275674838969415	0.0679702156311048	0.945809343918025	0.985262521276116	0.15126779685419	0.0940586100648732
ENSG00000243620	-0.189798734015252	0.138668310506226	0.17108536370277	1219.59055980166	-0.270153826947848	0.215101657763949	-1.25593558764811	0.209139324511142	0.605066500441279	-1.45207637992302	-1.46547146587068
ZIC1	0.0180215245562614	0.059231876270528	0.76093452547905	717.211350771735	0.0408293393153766	0.10341670067172	0.394804118195404	0.692987455435127	0.916867659285285	0.153313843414848	0.213316564144254
GYG1	0.0105334904935943	0.0684624449899566	0.877721751147448	98.448296614261	0.0210819311520184	0.121765640632542	0.173135303542962	0.862545075748708	0.967367867094844	0.0954695468151977	0.106713647829471
HLTF	0.0107001813525264	0.0532129506025083	0.840634238692516	177.823627154873	0.0141551571778902	0.0934887464867318	0.151410278882059	0.879652081566599	0.970163120910984	0.0967572166366522	0.0693206745244696
CP	0.0367595868664607	0.154317191372933	0.811719785938522	230.294357989704	-0.00602005059303948	0.233791807891794	-0.0257496216284265	0.979457044625087	0.993395207066168	0.298063456584722	-0.0395916428716191
WWTR1	0.314884588839269	0.0735540153945481	1.86057075303305e-05	680.147619800496	0.434353402490792	0.123696926174846	3.51143246580624	0.000445698690532674	0.042737051407633	2.44655062574743	2.33768713609522
RNF13	-0.00770802312205893	0.0544254595141133	0.887375966022488	241.54499956077	-0.0207074253322657	0.0945635469180835	-0.218978940692693	0.826666452551648	0.9571128890248	-0.0454442785199641	-0.118878857034479
TSC22D2	0.100366115024202	0.0504316723370334	0.0465754573838053	539.497328428553	0.132926796929428	0.0855269934301533	1.55420869597134	0.120134643910958	0.503611445244914	0.78941737533545	0.710488521376207
SERP1	-0.0886784202046535	0.0519201500244907	0.0876406169390631	184.047137789498	-0.124468080443396	0.0843774882412731	-1.47513374761152	0.140176589002095	0.531650774045319	-0.670932307212084	-0.679012538481507
MED12L	-0.065410056919631	0.0611908042781563	0.285091119848491	1490.77141773495	-0.0772604591459421	0.104552604610449	-0.738962548410972	0.459929739306834	0.806798658468049	-0.491186582769177	-0.424170482199391
MBNL1	0.106306975758035	0.0283987292176388	0.000181567929774246	987.618925104808	0.141355839690755	0.0612440446539756	2.30807485837041	0.0209949732730303	0.251983327869447	0.835309916350768	0.7559912290058
ENSG00000287706	0.155305242541855	0.109341566791631	0.15550062706347	223.520990072702	0.196606778913636	0.175430438792614	1.12071075160483	0.262411004154906	0.660028589321712	1.21381651140525	1.05425372510485
LINC02006	-0.170129330374029	0.121011542266225	0.159755777084915	113.622512167832	-0.321135432267793	0.19841764409109	-1.61848223598686	0.10555871208576	0.478388162390655	-1.30013225031046	-1.74068671237578
ARHGEF26-AS1	-0.105151678014294	0.0483630654367773	0.0296890301104914	733.969524736332	-0.148222552144589	0.0871327057500467	-1.70111269779442	0.0889218269846279	0.44761457202073	-0.798186537458461	-0.807246883865775
ARHGEF26	0.119749208966872	0.0342204566254083	0.000466401396667289	956.424270632016	0.176540905357607	0.0669001333387136	2.63887224953327	0.00831823204476947	0.16701086961889	0.939149791835613	0.94593162927429
DHX36	-0.0592101538114977	0.0414550170646651	0.153205854473	235.594258443197	-0.0834720429911403	0.08007628653745	-1.04240651759122	0.297223246036213	0.693293825949887	-0.443292965930017	-0.457702627144903
PLCH1	0.0213730518164865	0.075680221348843	0.777627116798736	397.485792805812	0.0418956852652049	0.125186038368035	0.334667394314658	0.737876000029433	0.929858857001423	0.179204048411221	0.2190730455575
SLC33A1	0.00244368958026264	0.0665105925966576	0.970691230933785	93.0331753762424	0.0282067605497213	0.114032803870827	0.247356546469498	0.80463230029231	0.952554278436946	0.0329766628957824	0.145175788570034
GMPS	-0.0248220786475617	0.0438621168486747	0.571453907778287	117.620046990143	-0.0286754828902327	0.0862645454908108	-0.332413307542289	0.739577191359955	0.930673940280146	-0.17764860552425	-0.161893016969627
SSR3	0.0500839444004922	0.0564983064099637	0.375365355050073	89.7275766392303	0.0771139225118051	0.10453392145149	0.737692812448355	0.460701140806102	0.807142667817767	0.400992754548383	0.409192516775998
TIPARP	0.311113759355373	0.081711156422018	0.000140388939571962	142.562092751524	0.4244961635132	0.149903094376708	2.83180387488491	0.00462862294515374	0.130985491482218	2.41742135399629	2.28447456191179
CCNL1	0.34932428958685	0.0489604324963835	9.69079040890917e-13	145.140212859208	0.512215061653317	0.0957806484132527	5.34779279675919	8.90333074080425e-08	0.00017132976122221	2.71259378850205	2.7580096344793
ENSG00000243176	-0.0162481117993064	0.107990208808651	0.880402400946598	147.943151685952	-0.0139519254418447	0.164692934315244	-0.0847147784442219	0.932488146704661	0.981711109542865	-0.111415589320608	-0.0824104768032274
RSRC1	-0.0292051134215183	0.0330998520506104	0.377596402082155	317.827553591869	-0.0476665318144476	0.0672200992725725	-0.709111297517776	0.478255412700558	0.818465400273796	-0.211507100470923	-0.264412860710668
MLF1	0.0867067085632422	0.0691142918316015	0.209645455264182	113.404057583755	0.124349386415807	0.120443601923227	1.03242832687011	0.301871507602802	0.696246189928476	0.683899858709529	0.664184876481796
IQCJ	-0.0166523644062471	0.153222513986827	0.913455572618544	128.906147148055	-0.0182872604601877	0.242749115620042	-0.0753339941670952	0.939948974884863	0.984077318599074	-0.114538399326728	-0.105814021832216
SCHIP1	-0.0318872397530136	0.0426351166547311	0.454514308753497	193.780185718763	-0.0558416732984108	0.0811759811613947	-0.687908818587433	0.491510202884262	0.822460406159664	-0.232226251818037	-0.308544926866749
IFT80	0.0667463771126683	0.0586008275852089	0.254702908693149	135.212892364863	0.100741018285857	0.114626517145665	0.878863118189636	0.379475498249402	0.746469797776855	0.529708341551408	0.53673924557842
KPNA4	0.0564645939788153	0.0574594819245443	0.325762298543015	181.341244455218	0.0908853989661128	0.0984344891553534	0.923308484109403	0.355846467809472	0.732893920322542	0.450282619367121	0.483535414833558
PPM1L	0.0679399830916804	0.0489869187816939	0.165472099525275	638.413501575063	0.104800312184706	0.0874657960727931	1.19818622696221	0.230844526068281	0.631363985788088	0.538928825552318	0.558652631082807
NMD3	-0.0973525199663806	0.0494044755502462	0.0487787754626456	315.60295380385	-0.140258952196462	0.0867792534433171	-1.61627286051818	0.106035331867821	0.47871516864548	-0.737938839921897	-0.764256787554817
ZBBX	-0.0102412983794	0.134871181543278	0.939471665364615	92.0643075502245	-0.0555771337450951	0.222781792275076	-0.249468922830426	0.802998077098378	0.952554278436946	-0.0650135705568111	-0.30711685652806
SERPINI2	-0.0164740560818627	0.0776428814742173	0.831968724314028	892.230969340039	-0.024670017315969	0.127217790169189	-0.193919555458085	0.846238871304287	0.961869857066283	-0.11316098577391	-0.14027021422596
WDR49	0.0041518945125749	0.0536686891288969	0.938335904980394	1493.23049661486	0.00128030448194121	0.101737683455779	0.0125843683328774	0.989959391816145	0.997637743773397	0.0461723711325131	-0.00018195757578305
GOLIM4	-0.00685176578371001	0.0600090221648386	0.909095956169502	477.699696360948	-0.0160720832089005	0.101283291328676	-0.158684448323709	0.873917491357797	0.968881839978273	-0.0388297782344992	-0.0938557763152394
PHC3	0.0534982324826529	0.0289020780950419	0.0641671343781417	416.311415087501	0.0852705590188792	0.0502592598928094	1.69661390161217	0.0897696798452371	0.44869295389312	0.427367780469515	0.453224687062889
PRKCI	-0.00891477495448163	0.0491791374895896	0.856154492155081	129.804449575444	-0.00659884934721273	0.0902683352774266	-0.0731025926968978	0.941724478507129	0.984077318599074	-0.0547663128927575	-0.0427161863379724
SKIL	0.194010823408188	0.0684999157476386	0.00462176068036749	100.000149297322	0.295718975740331	0.125464938114194	2.35698498867609	0.0184239916191041	0.239015064308063	1.51281316138797	1.58929352053964
CLDN11	0.0546724863823452	0.221550211857163	0.805084340588084	271.56784066322	0.10076203818839	0.361053080566912	0.279078184377149	0.780184824613146	0.947103371044413	0.436438771638711	0.536852717832207
SLC7A14-AS1	0.0595883197184	0.209038440368801	0.775598827241819	199.838253306482	0.0887849266534487	0.317005968011234	0.280073360165581	0.77942122262428	0.947103371044413	0.474413080936114	0.472196383791301
ENSG00000286695	0.0701803499049879	0.0837676002230721	0.402144014860722	256.578349814604	0.0977990388687842	0.139306667360906	0.702041336007367	0.482653385326666	0.819264042968517	0.556235429843434	0.520857486159485
FNDC3B	-0.0116067674004339	0.034861967945052	0.739183390037638	730.024794404291	-0.0210958322703538	0.0756637815582947	-0.278810176228116	0.78039050451867	0.947103371044413	-0.075561678964078	-0.120975603704957
NCEH1	-0.0650995191488123	0.0668865680191705	0.330412969495809	179.022717612719	-0.0980356527063711	0.116328760889815	-0.842746470919856	0.399370251156385	0.762111283679861	-0.488787710278707	-0.536321717552659
NLGN1	0.261966198680913	0.255814024791639	0.305811942291978	260.082636203913	0.20956777141767	0.399000166978369	0.525232290013131	0.59942172054283	0.876525914924608	2.03776147891953	1.12422136783722
NAALADL2	0.140651992814041	0.0424647657877434	0.000925638211666313	1028.27655262571	0.19879705475604	0.0841616341549018	2.36208643941191	0.0181724044708551	0.237351337127255	1.10062165728054	1.06607754473741
TBL1XR1	-0.0172323792901401	0.0520748695246213	0.740708345515151	484.571641015744	-0.0273742045401996	0.0859888560202999	-0.318345955593795	0.750222528515257	0.935832899118103	-0.119018954929885	-0.15486829423623
KCNMB2-AS1	0.143805505239254	0.0970729273612635	0.13849543140751	379.76475535645	0.216318125306021	0.157190987383953	1.37614839696658	0.168775694496885	0.566807495247539	1.12498221794682	1.16066196827967
ZMAT3	-0.123079406389529	0.073836129129484	0.0955290043925453	232.808339243649	-0.165715936326769	0.1182304586487	-1.40163489358663	0.161024301595766	0.55867141440602	-0.936676403932935	-0.901681847411807
PIK3CA	0.00710738262750017	0.04018414070884	0.859610236579181	237.341341714728	0.00796633649669553	0.0793650898722688	0.100375826569549	0.920045960431292	0.979559410059894	0.0690032142731475	0.0359114125237597
MFN1	-0.0213516528741972	0.0442752512990927	0.629629758393329	87.6263138522554	-0.0293570213631379	0.0881812917062773	-0.332916662878143	0.73919719107767	0.930524505907411	-0.150839921685268	-0.16557218277161
USP13	-0.114965001423077	0.076570522583414	0.133245318792522	95.1800216711082	-0.18237771141711	0.153292761543222	-1.18973465923039	0.234150698312592	0.631767088976672	-0.87399345622183	-0.991627515264418
TTC14	0.0893309152605735	0.0411600359132596	0.0299817552425235	315.783033080754	0.139417021526729	0.0737673937783248	1.88995455018629	0.0587640388991224	0.382537372647002	0.704171586811839	0.745524859506596
FXR1	0.0728330676803498	0.0501617637764234	0.146511656985068	349.434396646307	0.0993097802138962	0.0884320523066496	1.1230066206032	0.261434682645344	0.659931098780749	0.57672740310491	0.529012958100612
SOX2-OT	-0.0533752164138793	0.0966835192304006	0.580906446790227	411.436309589986	-0.0932347098454477	0.154237824991453	-0.604486674073718	0.545520126265368	0.851619169532171	-0.398218671843804	-0.510404670322901
ENSG00000239381	-0.0992514710744107	0.104401251768536	0.341770301889947	165.075146483642	-0.150654380895643	0.164903635394505	-0.913590416216278	0.360932104126401	0.736275984848662	-0.75260804283976	-0.820374684471099
SOX2	-0.0688380629412034	0.08482690677841	0.417071635649705	473.231576567921	-0.100377348482229	0.138564195118555	-0.724410432264598	0.468813797090272	0.813157513051759	-0.517667578367986	-0.548962951114217
ATP11B	0.0308599397659098	0.0579498328667249	0.594359981916321	138.415231542328	0.0415077082828224	0.107823183807697	0.384960885191923	0.700266395497465	0.91899020259306	0.252489286667553	0.21697861992742
DCUN1D1	-0.0747388530926553	0.0338013360799959	0.0270274405427168	229.451168927721	-0.0985991772639715	0.0645245728266192	-1.52808725334629	0.126490875819675	0.514247764864073	-0.563250578236353	-0.539363805950197
MCCC1	-0.075889197475403	0.0441321250441388	0.0855068444519958	221.402405314674	-0.102659072412298	0.0727573805152104	-1.41097812600381	0.158251063904151	0.556315936791571	-0.57213687083472	-0.561280437194337
KLHL24	-0.101384717610717	0.0490117807467442	0.0385856539234542	436.964552533856	-0.139547561961305	0.0769197543301858	-1.81419666737732	0.0696474530709721	0.406967616718188	-0.76908715395672	-0.76041647225479
YEATS2	-0.0475456265049432	0.0655830102225058	0.468471262182454	177.42898377755	-0.071477328326639	0.111818698812612	-0.639225184031361	0.522676451116577	0.840793982639097	-0.353185686560251	-0.392951265699297
PARL	-0.0286152027117876	0.0521198535683858	0.58298697523886	99.2507648965344	-0.0223839004830572	0.0959877220606761	-0.233195454611453	0.815609635261405	0.955345363231732	-0.206950100626184	-0.127929013831018
ABCC5	0.0442648543428642	0.0515270300075537	0.390306943730402	162.810116424708	0.0615347525652678	0.0989023223049253	0.622177024069772	0.533825472112228	0.848039199368159	0.356040879541338	0.325091102741009
EIF4G1	0.104573338944845	0.0595966658484519	0.0793133084653133	127.95366790134	0.154828240217887	0.106883676142867	1.44856769345148	0.147458348757601	0.54096774718449	0.821917749437668	0.828719618173242
FAM131A	-0.029197908608808	0.102505192212805	0.775764261464469	94.5245327112844	-0.0269139401977937	0.161278475285117	-0.166878687005279	0.867465503283436	0.967540405479994	-0.211451444030278	-0.152383637983101
POLR2H	0.0336845946396772	0.0737680757376881	0.647938199175847	89.5876221555952	0.0630243109050911	0.12823976155163	0.491456862852301	0.623103354878127	0.885349659786223	0.27430945641337	0.33313222194676
VPS8	0.0412504828313965	0.0313658293921798	0.188462577348122	319.803162952798	0.0661811569654267	0.0624755129948616	1.05931354210521	0.2894570096015	0.68317061178637	0.332755168190184	0.350173901219539
C3orf70	-0.131193692921921	0.0761860052721004	0.0850662091256779	273.068881785799	-0.178373711411631	0.129301464516265	-1.37951810583857	0.167735067731571	0.565285782845512	-0.999358436753044	-0.970012624136552
EHHADH	-0.195596539206341	0.0790667669261228	0.0133678969647826	104.92568966667	-0.294945680911481	0.139884086078403	-2.10850061061391	0.0349877099970987	0.317696712264549	-1.49686383151494	-1.5993059372864
MAP3K13	0.059228099000017	0.0347735468713205	0.0885209958144218	337.79846637549	0.0903656302183372	0.0688565294512007	1.31237561548001	0.189393430231535	0.585706505699605	0.47163041276165	0.480729534494033
SENP2	0.0552503643455582	0.0490706030842044	0.26019256004568	129.526776690265	0.0800480092472786	0.0906980673204799	0.882576791459409	0.377464972639209	0.746469797776855	0.440902819748368	0.425031668938882
TRA2B	0.0965646909520132	0.03832516013424	0.0117482885414786	187.149552130888	0.137064301466677	0.081049306616894	1.69112244370647	0.0908134194938957	0.450400232593007	0.760051763521658	0.732824113282126
DGKG	-0.24855184463203	0.0722321406021374	0.000579537432072332	1967.48857456004	-0.338774655162469	0.118194204174565	-2.8662543779399	0.00415360340397893	0.122340573730461	-1.90593814500406	-1.83590896060925
EIF4A2	0.293725849365181	0.11309513655451	0.00939988909661923	95.4505849357836	0.435525599442634	0.182348221776083	2.38842800440052	0.0169206232469809	0.228765241229088	2.2831015292862	2.3440150355607
ST6GAL1	0.317242628380955	0.102834909262665	0.00203572563527781	664.443177668168	0.42613336227844	0.174611932284638	2.44045957628939	0.0146685875231251	0.215475205524176	2.46476623981936	2.29331269203589
MASP1	0.220639952083537	0.0591177569767048	0.00018980628696613	306.42094583039	0.340655425293145	0.120290302280857	2.83194421190973	0.00462659200218037	0.130985491482218	1.71852045443659	1.83187505486224
LPP	0.0812495429267893	0.0524884707387871	0.121634267924788	2003.49288421042	0.120665855754273	0.100749292448397	1.19768439878698	0.231039905197952	0.631363985788088	0.641743812806612	0.644299982848866
P3H2	0.214244810982202	0.121895879182106	0.0788147360717907	177.417572616755	0.245111733896882	0.212528965601991	1.15330977687018	0.248783258617078	0.646943382059706	1.66911864408605	1.31609920954294
CCDC50	0.0886818633732658	0.0443932570334755	0.0457554164890913	139.994710027194	0.14477966173971	0.0885027508400369	1.63587753335927	0.10186522088089	0.47216489050642	0.699157727424478	0.774474131285535
ATP13A5	-0.133933497765925	0.0668757180190509	0.0452070942643173	126.981267175327	-0.18823382953056	0.119709776219864	-1.57241818901108	0.115853598689161	0.498727043297795	-1.02052314870487	-1.02324074085905
ATP13A4	-0.120849862346275	0.0514539214970854	0.0188390423726168	1297.85919961628	-0.173908766614323	0.0862973364534077	-2.01522751178094	0.043880816128325	0.33871921242927	-0.91945340443258	-0.945909403468803
OPA1	0.008842898610974	0.0407331954683754	0.828135735018669	266.293040075018	0.0263919895946612	0.0766312541446719	0.344402422865686	0.730543667014176	0.926832420550247	0.0824098975843259	0.135379066151963
HES1	0.345415295523416	0.147781593493434	0.0194217000533996	227.314976766824	0.481119644605117	0.237015626051697	2.02990685728112	0.0423660079332054	0.335499264469677	2.6823972095176	2.59014648434128
ATP13A3	0.224482224753752	0.0587754110099314	0.00013381894330487	236.711401510067	0.325941847034443	0.102537683808749	3.17875180058077	0.00147910685209982	0.0778513988048511	1.74820161748855	1.75244638559951
XXYLT1	-0.116383883358578	0.0729488794152554	0.11061901385981	87.6722057586966	-0.155573724710489	0.121329723827423	-1.28223917275023	0.199758758490901	0.59461062794152	-0.88495417392559	-0.846930898465335
ACAP2	0.0768537909848981	0.0899369516478761	0.392811593317053	826.366010696015	0.111203047393514	0.14750137155224	0.753911955009378	0.450902091517736	0.799539935927413	0.607787079039474	0.593216673108167
MUC20	0.21898557712686	0.193856341901197	0.258632952379444	107.727050543711	0.321504183404973	0.298230364186085	1.07803973710862	0.281016023073661	0.674973681410966	1.70574057725118	1.72849043752714
TNK2	-0.039279931366652	0.0542870811987719	0.469336235202954	154.859875276299	-0.0428477078883101	0.0963740444213682	-0.444598005049686	0.656610289427849	0.9025671682062	-0.289334037758949	-0.23839928568937
ENSG00000290762	-0.0376165072329958	0.0599862148247224	0.530602954052416	111.692362010562	-0.0547495952512616	0.110358446242396	-0.496106977901875	0.619818936328143	0.883756334225582	-0.276484256607719	-0.302649535243382
SDHAP1	-0.10394113013406	0.0714206447626749	0.145575898130653	142.620623631266	-0.144353484382635	0.119015438824032	-1.21289713174159	0.225169152403783	0.624952652320692	-0.788835179004922	-0.786360400767244
TFRC	-0.11245616310974	0.13642719756539	0.409772349106985	89.4936040761735	-0.150743783077348	0.21311286265243	-0.707342490740222	0.479353666098551	0.818465400273796	-0.854612937075852	-0.820857306454493
PCYT1A	-0.0554596022319514	0.0684849413326595	0.418050963212693	159.691129064136	-0.0703222780812233	0.114925030169368	-0.611896972988285	0.540605924481058	0.849671812574591	-0.414320338914176	-0.38671592971835
DYNLT2B	-0.108719347654752	0.0459082446982511	0.0178754569551278	135.365628007649	-0.151179986018271	0.0814158812785305	-1.85688570392147	0.0633274169192324	0.394804727726489	-0.825746420216087	-0.823212071455689
UBXN7	0.00895701658107071	0.0303710715296337	0.768055492216036	172.111077463159	-0.00517323788319546	0.0647275772406581	-0.0799232429782021	0.93629830373688	0.982920036684811	0.0832914472213041	-0.0350202731153946
RNF168	-0.0379226482017894	0.0503265390772698	0.451130402081594	111.297165274712	-0.0545193463275855	0.0966333442809921	-0.564187721466548	0.572626383192589	0.86698847063886	-0.278849164252636	-0.301406576849087
PIGX	-0.106612883715425	0.0588965874890949	0.0702693021517168	89.8202819132895	-0.155228991132625	0.0999440579176827	-1.55315878068986	0.120385206034641	0.503611445244914	-0.809474201919113	-0.845069914763174
PAK2	-0.019699246731802	0.0338080996697979	0.560109870239557	235.399082639638	-0.0295896323243791	0.0730931732811377	-0.404820737643566	0.68560928422323	0.913881874352506	-0.138075253388641	-0.166827892211045
SENP5	-0.0245116979827091	0.0474964893895205	0.60580280401133	206.025342772107	-0.0185896514980584	0.0866935818288228	-0.214429385727351	0.830212228057794	0.958290738788837	-0.175250946661286	-0.107446426765451
PIGZ	-0.0472089331658709	0.0838511747716705	0.573429022566988	100.048377705871	-0.0522091494404514	0.140232393145986	-0.372304488778853	0.709666156904513	0.922186782995131	-0.350584764982514	-0.288935384508677
DLG1	0.0617433503382262	0.0426459328291045	0.147669261644113	418.434723375672	0.0926460507602752	0.0793251603810339	1.16792768290988	0.242835936598475	0.641246209814145	0.491060471868275	0.493039984462136
BDH1	-0.254792520590688	0.077533098594812	0.00101533759180742	124.723189754905	-0.368189381794426	0.13263171407042	-2.77602822503628	0.00550274311593772	0.138358777127776	-1.95414672793969	-1.99469919858018
SDHAP4	-0.126323427648286	0.0446995484879257	0.00471250231717202	321.544161677351	-0.168811756122111	0.0878907851466861	-1.92069914770212	0.0547696471318357	0.367230165960613	-0.961736136073135	-0.918394087106167
LRCH3	0.00659035004856625	0.0236103007850114	0.780144840349567	426.175876211672	0.0184200760406216	0.0524274590124007	0.351344054959152	0.725330247869811	0.925041103729856	0.0650091905284313	0.0923440902989366
IQCG	0.071214736288515	0.0467303674292482	0.127521240111615	133.93291641023	0.101003502585456	0.0890461088260498	1.13428316988859	0.256675786527668	0.655369002929779	0.564225958768201	0.538156220990721
LMLN	-0.045059056860699	0.0351221782623535	0.199518988581687	117.696039912419	-0.0600067646459475	0.0748174605982085	-0.802042252786436	0.422528517296036	0.78254997105981	-0.333977190603421	-0.331029441325145
ZNF718	0.0508437587130417	0.051724649396421	0.325622393300387	141.533317167803	0.0878750095090272	0.0992348419818039	0.885525766495808	0.375873128944387	0.746444985688321	0.40686224233222	0.467284355822986
ZNF141	-0.124260580079069	0.0659945786898655	0.059715178510301	86.1495831561674	-0.189262894190144	0.124283837195274	-1.52282789509286	0.12780176908357	0.514979490919545	-0.945800849770341	-1.02879596577164
ZNF721	-0.0150748647018939	0.0406737526706745	0.710914017940023	353.457314014127	-0.00776591844900004	0.0721588688325944	-0.107622508149576	0.914295141770286	0.977811384483116	-0.102352375595958	-0.0490164040051321
PIGG	0.00345500385490077	0.0395345356629465	0.930359893660816	96.3679496022048	0.0288802552115957	0.07987782265134	0.361555363591414	0.717684325725233	0.923680640949019	0.0407889621412257	0.148811531270257
ATP5ME	-0.0150557447817865	0.101951983743706	0.882599374002879	89.2424972307084	-0.0308046073112475	0.168115944397168	-0.183234299528858	0.854614182805127	0.964855869026428	-0.102204676170396	-0.173386721388942
PCGF3	0.0435847283145895	0.037361370233005	0.243383257219765	103.113552301514	0.0682792581640481	0.0751486694708755	0.908589049477586	0.363567089002703	0.738207443355445	0.350786975596001	0.361500132218886
PCGF3-AS1	-0.0517075093660807	0.0802350828528691	0.519283587977918	276.194213061683	-0.0733642922801982	0.134032540289457	-0.547361798274961	0.584130195059862	0.870240933182086	-0.385335805619257	-0.403137709346293
GAK	0.0126080183090188	0.0408821095166753	0.757778433565941	186.14460026929	0.0313427716987626	0.0756472652337728	0.414327888812689	0.678633991989852	0.910893753954294	0.11149506182426	0.162104994231757
CTBP1	-0.0496336551467709	0.0669014354700426	0.458152633927969	104.190989545155	-0.0672896224993405	0.117087467032137	-0.574695347033785	0.565497354860762	0.863883627841011	-0.369315494071227	-0.370344670941875
UVSSA	0.063345021909121	0.0699498615942145	0.365159513888019	124.052138395194	0.0910638552700745	0.119009441095224	0.765181774084723	0.444163311091415	0.795929462120401	0.503433220793654	0.484498779862513
FGFR3	-0.0344292605002072	0.0931667565714066	0.711721926293765	1070.44887654932	-0.0463252877221006	0.145380300165921	-0.31864900312649	0.749992689762399	0.935748389452848	-0.251863101868738	-0.257172389933371
NSD2	-0.0485810926958053	0.0338179617871477	0.1508467428348	286.536219890665	-0.0566183013928276	0.0706793568325001	-0.801058525857909	0.423097764883311	0.78254997105981	-0.361184556886143	-0.31273741729749
NELFA	-0.00981312518337486	0.0574711946769632	0.864421458259119	185.370561584097	-0.0192522554765868	0.0982760548310136	-0.195899759200663	0.844688625746716	0.961812590270817	-0.0617059764487157	-0.111023378023488
NAT8L	-0.0852637771183153	0.0809031061593056	0.291928739490532	497.878338187678	-0.108305230086556	0.143552813997521	-0.75446260557753	0.450571491299528	0.799539935927413	-0.644554538920023	-0.591760228216528
POLN	-0.0189288535137092	0.0688608274149554	0.783404089912887	121.029609827705	-0.0234599974803066	0.119689019469202	-0.196007934431639	0.8446039556819	0.961812590270817	-0.132124044642423	-0.133738134561972
MXD4	-0.0705182282544937	0.05541161952642	0.203151040717245	222.87389140537	-0.0964258717667285	0.0955927843067864	-1.00871496176185	0.313111354219016	0.704456947790757	-0.53064668341813	-0.527631597746848
ZFYVE28	0.374124909400604	0.084263774892489	8.99898929870297e-06	441.797993801724	0.546651129921667	0.150189610070474	3.63973999043715	0.000272913476969725	0.0315105900509244	2.90417603777549	2.94390670377838
RNF4	-0.00259504086689614	0.0499995731519206	0.958607369963757	108.559910234058	-0.010324347430181	0.098940635445906	-0.104348909663367	0.916892465434505	0.978470605272017	-0.00594701400417686	-0.0628276337281405
FAM193A	-0.041309527005419	0.0327448189481178	0.207107451681771	559.273407085899	-0.0504348858767958	0.0640427800738519	-0.787518683895922	0.430978295426676	0.787915242678764	-0.305012456302945	-0.279357334132036
SH3BP2	0.13224803815457	0.0758486806893669	0.0812328238013711	301.823434851466	0.206539452312426	0.123315007893413	1.67489307133604	0.0939552132983469	0.45388299322172	1.03570196783147	1.10787351876861
ADD1	-0.00226929208497627	0.0349336813148363	0.948205844984964	672.2403813539	0.0074749631086592	0.0556464825836741	0.134329480707416	0.893142042262899	0.974822087155067	-0.00343063801007024	0.0332588195489841
GRK4	-0.0199334750489088	0.0559174236429077	0.721480700595138	240.278740027765	-0.0110375025409178	0.0963994197446882	-0.114497603514112	0.908843346025532	0.976058252632928	-0.139884643160826	-0.0666774763991597
HTT	0.035108093086641	0.0235369384795154	0.135799628888427	357.497132936897	0.0622163555527075	0.0521305946189819	1.19347105106783	0.232684943110686	0.631363985788088	0.285305836195594	0.328770616813381
RGS12	-0.0927665231833548	0.0422411514523941	0.0280835491303881	400.056550906732	-0.138954892717355	0.0753049159741232	-1.84523003471783	0.0650040831793646	0.399119856097767	-0.702512484231963	-0.757217051384339
STX18	0.0120837878200973	0.0364561678036425	0.740296502511261	224.491981156244	0.00937075038601351	0.0755598022011429	0.124017666974144	0.901301286829011	0.976058252632928	0.107445434961724	0.043492894360555
STX18-AS1	-0.13687255107124	0.0559277011306981	0.0143926067815829	286.743882607108	-0.179819003408327	0.0977167667941248	-1.84020623387161	0.0657379651202831	0.399119856097767	-1.04322703462366	-0.977814779259882
EVC2	0.0466899952337583	0.061891328620866	0.450617054672859	90.4612146433062	0.0712079218764846	0.113634518601119	0.626639886832623	0.530895316250888	0.845012037694065	0.374774844666872	0.377310009143915
EVC	-0.119391883046656	0.0626132469620265	0.0565445388311535	85.5484886188863	-0.164197102985693	0.109768882773105	-1.49584380233779	0.13469436379148	0.52440240707783	-0.908190663593321	-0.893482692251012
CRMP1	0.147544341978347	0.0535465548628282	0.0058613177272298	99.6058906683413	0.239128707517657	0.09457353007208	2.52849510148773	0.0114552684961078	0.194771672109749	1.15386434901938	1.28380089195425
WFS1	-0.117815201823665	0.0757025301426286	0.119638799174963	318.70301876711	-0.160485138108647	0.131250302212109	-1.22274109395416	0.221427500512993	0.62006617491655	-0.89601096254729	-0.873444301497265
PPP2R2C	-0.268645622856708	0.10145939146661	0.00810140244283352	201.153745341038	-0.382676893803024	0.159829276168515	-2.39428534606858	0.0166527877009546	0.228669536414336	-2.06116052483146	-2.07290748887762
KIAA0232	0.025485756801127	0.0462050951533296	0.581236877576649	393.465409433661	0.0479944080869536	0.08003752640997	0.599648817744761	0.548740305289906	0.853702814969497	0.210974273408524	0.251995930080659
TBC1D14	0.013643731152103	0.0527708930957985	0.795985145574031	134.048610463469	0.037812351383813	0.102755800316051	0.367982646892065	0.712886173519207	0.923352574161429	0.119495837513318	0.197029884427573
SORCS2	-0.0869637485491924	0.0649102323348304	0.180325309457448	594.667522179492	-0.102361534369136	0.11309227373702	-0.905115185915913	0.36540436781257	0.739130839306926	-0.657686644201013	-0.559674230301096
ACOX3	-0.0952762214277264	0.0543504242911669	0.0796022355929238	94.9302538203653	-0.139239910080339	0.103992500172873	-1.33894184531454	0.180589605662011	0.579335397018551	-0.721899646257151	-0.758755667583648
ENSG00000288075	0.174140513954746	0.110363372904507	0.114592441135676	378.008171747518	0.224121427518186	0.172118800134871	1.30213217465243	0.192871206043988	0.589425978125204	1.35931705494232	1.20278672540329
ENSG00000287117	0.0135191065652636	0.0777303265492192	0.861925825249401	195.076546330799	0.0256049920342979	0.123576835388697	0.207198962117457	0.835854477836721	0.958940361794791	0.118533125337543	0.131130597979668
RAB28	0.0680536163798229	0.0381995256655072	0.0748258425636957	304.610965770981	0.109948135863741	0.0806454538923214	1.36335193810856	0.172771620511653	0.571958463809525	0.539806631070816	0.586442253514255
BOD1L1	-0.127485012816232	0.062341402445967	0.0408598480495601	323.475790307094	-0.18263453299085	0.10829252585771	-1.6864925030082	0.0917009778738376	0.452856924949243	-0.970709262586458	-0.993013921445253
LINC01182	-0.0841441221520905	0.0948763291452209	0.375142356364418	114.951144798797	-0.13043086965856	0.158610555706137	-0.822334106818297	0.410886770323263	0.77182509818418	-0.635905318922683	-0.711201609292649
CPEB2	0.120921511532245	0.0702030538810953	0.0849873589402614	285.979702545266	0.162087916009805	0.117242887742082	1.38249679047803	0.166819215270776	0.565065025889281	0.948205709146949	0.867909703500708
C1QTNF7-AS1	-0.0707554975079738	0.178638384101863	0.692044334096038	286.825317108711	-0.0870808296263284	0.260479446054912	-0.334309792750292	0.73814580159621	0.929858857001423	-0.532479564112504	-0.477184028272911
CC2D2A	-0.146875884745264	0.0407360541624407	0.000311492369558589	220.629633467225	-0.226931180833618	0.0821659881936052	-2.7618627344797	0.00574726355406405	0.139177764119546	-1.12050176323505	-1.23214159855328
FBXL5	0.0719129632898509	0.0376358035010085	0.0560355143303903	211.278687263882	0.114436602436366	0.0757918784811131	1.50987948484326	0.131074178334533	0.519293924675489	0.569619690877476	0.610672452356811
CD38	0.0197792828646348	0.104165386476958	0.849400462191838	328.682581431191	0.0262966523343292	0.181366560356878	0.144991735425675	0.884717397012137	0.972513537625416	0.166892346408975	0.134864404688505
TAPT1	0.0680771505684572	0.0366725779125674	0.0634036455722958	187.384870758598	0.0962559174998345	0.0757069209176476	1.2714282437208	0.203576340068217	0.598699037806327	0.53998843026887	0.512527216343979
TAPT1-AS1	0.0535350493033047	0.0607641180522704	0.378301240850928	702.726097849555	0.0729559421394001	0.104082965981654	0.700940268672395	0.483340292553207	0.81947826987068	0.427652186640188	0.386746389668519
ENSG00000248138	0.125363997905045	0.102049275618949	0.219272333384252	134.306389117654	0.16825986680965	0.171206624175023	0.982788298177294	0.325711642287942	0.713869897846731	0.982523461608751	0.90122789640846
LDB2	-0.13143605253909	0.130169319464831	0.31262398198186	260.506381736729	-0.206849940718459	0.207499153286533	-0.99687125196517	0.318827007383671	0.707374447973072	-1.00123063998583	-1.12373654905087
MED28	-0.0479598024209203	0.0641409176517408	0.454625721442278	106.185719284583	-0.0577228043136606	0.111501845849457	-0.51768474211265	0.604678245512867	0.880183437051382	-0.356385153112848	-0.318699882420253
LCORL	0.0878831207978482	0.0593642058995332	0.138764955811692	223.401575251121	0.136446932683662	0.111139704502937	1.22770645552738	0.219557182209098	0.617992985320879	0.69298752279499	0.729491356286033
PACRGL	-0.0208339699385944	0.0372150581949206	0.575597893346204	148.326526023157	0.00978937756471257	0.0841940521612012	0.116271604863126	0.90743728898933	0.976058252632928	-0.146840874001861	0.0457527796948114
ADGRA3	-0.014034809952723	0.0550165687948926	0.798644695429839	1082.3007588978	-0.0184503873843239	0.0946937875692605	-0.194842638127966	0.845516141523734	0.961812590270817	-0.0943180591268522	-0.106694633895253
PPARGC1A	-0.324187339768698	0.0871316198571151	0.000198700935582367	392.298973832722	-0.466940042953096	0.13819155839899	-3.37893318783579	0.00072767690313619	0.0495406755492186	-2.49021460228669	-2.52778730717868
DHX15	0.147280372864343	0.0407516227181692	0.000301394633939642	138.173859510091	0.227052708035377	0.0761477004319935	2.98174083717938	0.00286614512971242	0.101510771986686	1.15182521463567	1.2186107286894
PI4K2B	-0.0118111969288927	0.0376397899591734	0.753676357957095	129.141955052331	-0.0284064220245452	0.0718546045142354	-0.395331965384591	0.692597911722664	0.916867659285285	-0.0771408761443974	-0.160440539119816
ANAPC4	-0.0104761107282771	0.044594643206182	0.814271920121685	89.5088008403749	-0.00961987225665402	0.0912125820122616	-0.10546650521702	0.916005646692623	0.978470605272017	-0.0668274719146356	-0.0590246481743862
RBPJ	0.103197336295779	0.0757224114577128	0.172933753165623	241.835135825188	0.153672625633543	0.135360823135935	1.13528140619549	0.256257430308985	0.655078689598591	0.811288269832155	0.822481235707662
TBC1D19	0.0195093656653459	0.0373003164071967	0.600949996505607	241.408411491797	0.032452808524111	0.0758461204286267	0.427876974335819	0.668740691778377	0.908676982638383	0.16480726367533	0.16809733316657
STIM2	0.0126783098303205	0.0679080812752052	0.85189734494629	277.033173342289	0.00932634800389091	0.11134440022626	0.0837612667088695	0.933246244443312	0.981711109542865	0.112038056630718	0.0432531958954989
PCDH7	-0.101380229396135	0.0598751360786801	0.0904185201149377	1417.58275782352	-0.129865254550904	0.0988364274418094	-1.31394120479884	0.188865990919784	0.585706505699605	-0.769052482958526	-0.708148235427632
ARAP2	0.100806757799609	0.0467543945217139	0.0310765124420395	1217.74336606948	0.144600447967428	0.0862709201514803	1.67612038579777	0.0937146144398915	0.45388299322172	0.792821295667785	0.773506677196825
C4orf19	-0.168165209712288	0.0834638854971633	0.0439228798244203	198.597245278443	-0.217204912513077	0.144240379038529	-1.50585372806777	0.13210472722942	0.519365850934402	-1.28495961926145	-1.17963604647007
RELL1	0.107183383020067	0.10556138734461	0.309931667541297	104.932725896804	0.164741736980121	0.173705443886209	0.948397087013809	0.342927341827915	0.726612376003774	0.842080072733978	0.882235890131009
TBC1D1	0.0327732191899353	0.0715130111441489	0.646748915958195	252.766791980263	0.0530643489545084	0.120811733261282	0.439231749450571	0.660493621965302	0.904704715300129	0.267269174359721	0.27936511582665
KLF3-AS1	0.00657987416574142	0.0680456323533296	0.922966256069655	114.755191062172	0.0174190080528054	0.110280149534865	0.157952343429662	0.874494351627287	0.968881839978273	0.0649282654060038	0.0869400005040746
KLHL5	0.09091656929303	0.058970390934953	0.123138606501904	161.114459168095	0.133878481260174	0.104075809490619	1.28635541645479	0.198319050425515	0.592621798951289	0.716420601892465	0.715626022167672
WDR19	-0.0544751446806968	0.0494788858340652	0.270906408923749	184.374021610267	-0.0820188142975553	0.0874809978101035	-0.937561485930864	0.34846981181523	0.730430258811952	-0.406715505107603	-0.449857627156706
RFC1	0.00251556407831899	0.0588262787685581	0.965890785033148	111.32650794522	0.00795512131606123	0.108654832386258	0.0732146112727092	0.94163533947859	0.984077318599074	0.033531886035625	0.035850869339929
LIAS	-0.0218442145067434	0.0581709464037568	0.707275555500193	88.6282579757708	-0.025550188673244	0.0973130628817893	-0.262556617956636	0.792892340988569	0.949267416948778	-0.154644909874179	-0.145021664784234
UGDH-AS1	-0.062294940375069	0.0522398933304837	0.233073745600052	155.909233559268	-0.0827936371793888	0.0861767041957009	-0.9607426734651	0.336681569032816	0.722368406548539	-0.467122626350428	-0.454040372464221
SMIM14	0.068273448188094	0.0521478171744019	0.190456702948783	160.734894996303	0.101163102117118	0.0886987005043124	1.14052518855334	0.254067564888705	0.653332762629172	0.541504809285986	0.539017791044717
UBE2K	0.04111912404995	0.0349161234358789	0.238934439752621	400.608865035497	0.0691469323595698	0.0603201360798486	1.14633249944988	0.251657600569944	0.651403571252369	0.331740435050434	0.36618411904331
PDS5A	-0.0130081763210238	0.0441529951551316	0.768287281430919	440.393456772642	-0.0160968731507871	0.0702180799019922	-0.229241146628539	0.818681493575749	0.956021461905244	-0.0863874194163222	-0.0939896004646427
LIMCH1	0.047446467423331	0.0584527976054249	0.416960538325945	1060.09861411423	0.0694973591729586	0.0983769125783784	0.70643972606468	0.479914723391798	0.818465400273796	0.380618514892839	0.368075836678005
SLC30A9	-0.0166527617146393	0.0348488364184002	0.632751961924699	275.649333680853	-0.0165609850360399	0.064012751484649	-0.258713844537857	0.795856036764187	0.950666245517122	-0.114541468493386	-0.0964950270023954
KCTD8	0.0142365153019832	0.0995039821173176	0.886231083347029	343.011646763003	0.0228580657926279	0.163377861845781	0.139909199045612	0.888731732994289	0.973637601140432	0.124075034389063	0.116301798886581
GABRG1	-0.106611795142671	0.0656321299916312	0.104293836466925	445.055342260782	-0.178690347796827	0.130083621058643	-1.37365754691186	0.169548022322942	0.567091965741798	-0.809465792806022	-0.971721930076556
GABRA2	0.151181931775633	0.0729842483789719	0.0383184120866373	174.166841911064	0.254480411007027	0.127358952001143	1.99813524694159	0.0457019993724297	0.34323649232288	1.18196435783092	1.36667436825193
GABRB1	-0.186358462619646	0.0964493697828521	0.0533361168018085	1603.70170523097	-0.256406014727647	0.162853548150426	-1.57445765007715	0.115381684895471	0.498037523219506	-1.42550063556539	-1.39125631502669
ENSG00000260918	-0.121681125274177	0.0992546198650058	0.220217779318651	146.477226421309	-0.155066488551678	0.160486369812739	-0.966228401406389	0.333929904077241	0.71918410575853	-0.925874825455962	-0.844192673107238
ATP10D	-0.102441625033549	0.0514037164078898	0.0462741910879597	153.975355650417	-0.150050425790011	0.0905147628531848	-1.65774533413287	0.0973688793233783	0.461502906678048	-0.777251655604686	-0.817114338857587
FRYL	0.0988642570643753	0.0446498227196892	0.0268140697183531	207.314442705594	0.134795156870077	0.0930381902930155	1.44881533535371	0.147389159967393	0.54096774718449	0.777815676337861	0.720574534525442
DCUN1D4	0.120677773125222	0.0358558544248144	0.000763672664604665	456.653908090593	0.181840124388764	0.0714139226800049	2.54628393966766	0.0108876587977313	0.189892610994873	0.946322854903691	0.974538532936737
USP46	-0.0647601281354453	0.075498405058456	0.39102049351037	87.6806147486627	-0.0801439171432808	0.135392172473917	-0.591939073573256	0.553891387562544	0.857344352625313	-0.486165949443198	-0.439736324007323
SCFD2	0.0406156525355351	0.0578027324732299	0.482267827850898	223.343104587223	0.0466659914415682	0.109526570077591	0.426070052303372	0.67005680150556	0.908676982638383	0.32785116914091	0.244824706023927
FIP1L1	0.0489057873241893	0.027426877394395	0.0745645539274949	195.657128836196	0.0813774021618772	0.0550662867704688	1.47780805524586	0.139459161690125	0.530629495977302	0.39189161173943	0.432208163213577
CHIC2	0.091550239971061	0.0462832326748323	0.0479238180268032	135.487365130091	0.117234553471489	0.087762394743407	1.33581762227718	0.181608891594674	0.58015464656429	0.721315643012706	0.625776699839957
TMEM165	0.334924646692857	0.103789621167993	0.00125114251666247	143.433398177383	0.482197584794065	0.172729232268556	2.79163855741775	0.00524418995884243	0.136590991461817	2.60135802120741	2.59596555521904
CLOCK	0.10088714255509	0.0423916136007301	0.0173180669697452	196.926740585033	0.135086612780475	0.0806481092467874	1.67501276895535	0.0939317263769558	0.45388299322172	0.793442259675055	0.722147908092675
EXOC1	0.0642793566308937	0.044062677889391	0.144615650648232	223.801504836415	0.108166892611074	0.0824168355537904	1.31243685691472	0.189372777913201	0.585706505699605	0.510650860873448	0.576826524511768
CRACD	-0.23009463142217	0.0501255074167198	4.42460715670682e-06	369.767218569373	-0.32315983560925	0.0860288579793048	-3.75641201336172	0.000172366833480382	0.0231412495274941	-1.76335806238437	-1.75161509843087
AASDH	0.0535812923175042	0.0544065516347222	0.324706786692452	221.87386423163	0.076067200220345	0.0990332358576237	0.76809769530003	0.442429146046211	0.794970513039449	0.428009409191079	0.403541970237522
HOPX	-0.167570733579421	0.139658180199471	0.23019241130898	204.27516128221	-0.242602705935565	0.221606066534885	-1.09474758398536	0.273627235688427	0.669910954889436	-1.28036735199034	-1.31674157568182
REST	-0.148986106860887	0.0610491653832409	0.0146698604196301	92.2275924282792	-0.208665152501472	0.104424548005967	-1.99823850316832	0.0456908090784664	0.34323649232288	-1.1368030130592	-1.13353565120125
POLR2B	0.0199981677815603	0.0608820863508541	0.742553481627018	94.9921497384227	0.0147896293157585	0.116465233375955	0.126987504228124	0.898950288659815	0.976058252632928	0.168583209985431	0.0727457609792452
IGFBP7	-0.0218423959394961	0.130192555709749	0.866764279650722	872.285285698591	-0.0135472474932453	0.207286453140747	-0.0653551994738736	0.947891193418561	0.985909664753781	-0.154630861628356	-0.0802258939388781
ADGRL3	-0.0880359170683384	0.0602764662074519	0.14414296582424	3648.52200052639	-0.131823606599822	0.105767978866371	-1.24634703255859	0.212637017948288	0.609812968015633	-0.665969036255757	-0.71872005517525
CENPC	-0.0167148631015266	0.0400629560779402	0.676521211430713	172.062820676781	-0.0260107845521782	0.0908457533851541	-0.286318111556647	0.774634487512815	0.94524728311382	-0.1150211953499	-0.14750811077911
UBA6	0.189211860778894	0.0379092858633151	6.00132499075797e-07	182.590926493984	0.28347865288989	0.0809102322461822	3.50361932008008	0.000458980978221591	0.042737051407633	1.47574166633648	1.52321628641873
UBA6-DT	0.359416427096261	0.116727823787027	0.00207628261022226	367.026347077393	0.506153498090677	0.18595456605589	2.72192024549991	0.00649038040899183	0.149278749406812	2.79055451765115	2.72528734769313
YTHDC1	0.0195269080890371	0.0700343561941628	0.780383744300029	200.514321075977	0.0258767396056144	0.119673019928825	0.216228683967401	0.828809495804311	0.957966568523064	0.164942777102563	0.132597579538167
RUFY3	0.0325201867062094	0.029575252479126	0.271517656984213	1320.58928552945	0.0499953717573883	0.05408632065105	0.924362595857549	0.355297562288094	0.732893920322542	0.265314524325347	0.262797781186572
MOB1B	0.0540688494908806	0.080614254331558	0.502404793430447	272.756939480937	0.067605567669529	0.135896614148895	0.497477940071833	0.618852055449968	0.883756334225582	0.431775738445199	0.357863332350509
SLC4A4	-0.169092881000047	0.0720907144564961	0.0189986726161403	1844.81345910217	-0.239673076032034	0.125172768483741	-1.91473815699112	0.0555259048157936	0.370245104726675	-1.29212578499562	-1.30092648294378
ADAMTS3	0.0831611224082774	0.161095767540392	0.60569961316515	86.7584862421287	0.107451800209655	0.261533471893971	0.410852956722944	0.681180359245175	0.911979177625788	0.656510568616697	0.572966223717093
ANKRD17	0.0328604213232137	0.0279266920346102	0.239328381494921	844.646307814909	0.0523756977448194	0.0516779299094979	1.01350224044468	0.310820326523146	0.703124510503076	0.267942801912596	0.27564755316378
ANKRD17-DT	0.00520940114938317	0.0442571948318159	0.906299470708542	418.900804646153	0.0176311020407819	0.0775776473389029	0.227270388385965	0.820213497311296	0.956240964448504	0.0543415016471049	0.088084952665092
MTHFD2L	-0.0307296845697941	0.0560461393501274	0.583490994178503	337.964931452919	-0.0230062043967636	0.0976957362845428	-0.23548831578235	0.813829746554654	0.955345363231732	-0.22328425652418	-0.131288412263786
THAP6	0.0661179255887443	0.0412496782062075	0.108963069822813	95.4205973030111	0.110006617125894	0.0840607341970884	1.30865639203166	0.19065076957841	0.587627812480599	0.524853617862369	0.586757954341611
USO1	0.00146492935312029	0.0417093643225694	0.971982209102591	173.663227888441	0.0161238271730225	0.0731573884167245	0.220399162982374	0.825560297229685	0.9571128890248	0.0254158403347538	0.079948193893413
NUP54	0.0702027283203198	0.0464576347177451	0.130759703958938	92.5986221847212	0.118035669584711	0.0845277701607082	1.39641291093206	0.162590189390502	0.561196948409214	0.556408300811041	0.630101384541349
SCARB2	0.10933703551497	0.0718847665903058	0.128258770723751	159.93528147908	0.164385408473725	0.120389725845055	1.36544383102337	0.172113595694488	0.571041257439241	0.858716817792187	0.880312313242655
SHROOM3	0.00977957295451609	0.0739421998470876	0.894778884325143	561.717262327475	0.0333933060350605	0.118980843599909	0.280661197422254	0.778970272897018	0.947103371044413	0.0896456110027867	0.173174443875207
SEPTIN11	0.0544030011915059	0.0643945260876747	0.398200786988695	304.855440249175	0.092696008133405	0.111617624983672	0.830478234481025	0.406268448824791	0.766216189175275	0.434357026126116	0.493309670570966
CCNI	0.0499105430799476	0.0506421579126574	0.324352390903845	164.765806784353	0.075169080528778	0.0877565051114845	0.856564199238386	0.391685778388441	0.756620987421484	0.399653247097909	0.398693628747401
CNOT6L	-0.00425355641452862	0.0391618403485493	0.913508002111565	165.621585046934	-0.012951762136302	0.0831051976098728	-0.155847799040229	0.876152992727528	0.969342895173633	-0.0187588768308551	-0.0770112707768019
MRPL1	0.0545720236189594	0.0692866135942797	0.43091478155137	101.530226597682	0.0928438578488037	0.120562211462726	0.770090866137674	0.441245993731286	0.79405022500334	0.43566270707572	0.494107811304546
LINC01094	0.043003512858637	0.119017129919135	0.717858715248458	1016.55907711003	0.144474720553444	0.183213373907065	0.788559904075175	0.430369273531643	0.787915242678764	0.346297145696583	0.772827959823868
BMP2K	-0.0365727727591409	0.0554182706837101	0.509291879771045	948.9003591562	-0.0554808611200073	0.0914376949183971	-0.606761370893271	0.544009287364686	0.850180188401823	-0.268421514642115	-0.306597145662171
PAQR3	0.0551903361714675	0.0807214916069444	0.494156389523813	88.0815444768929	0.0490244544121481	0.148658153420257	0.329779788623877	0.741566360177086	0.931075572606411	0.440439108248477	0.257556454342715
LINC01088	-0.196065663911448	0.0833418040058401	0.0186452412876111	7656.08631728189	-0.292097900974969	0.133850796554255	-2.18226494346315	0.0290899847079025	0.297232711006586	-1.50048777183857	-1.58393269722656
ANTXR2	-0.029521981407913	0.0763465122545449	0.698990098028514	149.499793122288	-0.0619574830396413	0.133024207838056	-0.465760962208237	0.641386610789082	0.892749308604855	-0.213954873228706	-0.341560052125124
RASGEF1B	0.651138235125665	0.235813558030806	0.00575820408191855	154.657764408643	0.863273746555278	0.377901279309931	2.28438958484519	0.0223486451266149	0.25907375163845	5.04407562172434	4.65313831661302
HNRNPD	0.0457774963033435	0.0546918109460588	0.402587937575595	266.171757848296	0.0749556118272714	0.0869053171281377	0.8624974202298	0.388413852094464	0.753718711980284	0.367725883840034	0.397541255436722
HNRNPDL	0.0956059756942374	0.087645240787616	0.275348106503461	315.212354259108	0.149777822038221	0.147690361867598	1.01413403111907	0.310518801451384	0.703124510503076	0.752645786297024	0.801455822230616
TMEM150C	-0.257690853845929	0.0739103085975109	0.000489321942602026	139.762000609443	-0.364434598729618	0.117202557367	-3.10944237836426	0.00187440841493142	0.0876138371986732	-1.97653605564009	-1.97442966135653
SCD5	0.0889146772783563	0.0612448408748518	0.146559870201544	1485.77903128154	0.133091924580452	0.0986840988930994	1.34866636138234	0.177444154873251	0.577431559019981	0.700956191008627	0.71137993401212
SEC31A	-0.0381640852890397	0.0383745934624732	0.319972504760547	261.730643636535	-0.0499874800673225	0.0669834545424175	-0.746266080314919	0.455506697309122	0.803188809885633	-0.280714241036233	-0.276942092411629
CDS1	-0.316825508809298	0.10068151050299	0.0016506260532345	118.391435014745	-0.458558474372862	0.167959931958349	-2.73016587364763	0.0063302465790502	0.147953495954886	-2.43334521174063	-2.48254088058163
WDFY3	0.0259046331878589	0.0242180844444561	0.284781358110295	1070.93181140275	0.0345979346834394	0.0424534752639716	0.814961189120863	0.415094526078555	0.776424731248107	0.214210050616526	0.179677420161068
WDFY3-AS2	-0.0548501896902217	0.0708660008286781	0.438931583603117	91.8177690334634	-0.0713451081754199	0.120995816737739	-0.58964937878854	0.555425739533605	0.858578996266376	-0.409612689413606	-0.392237498424172
ARHGAP24	-0.296790340747151	0.186224586522413	0.110998169757245	555.090866050776	-0.4303458304231	0.276347375169152	-1.55726404189541	0.119407808925039	0.503611445244914	-2.27857558941897	-2.33023987494506
MAPK10	-0.0943131739743058	0.0331781935326952	0.0044743632579583	4627.85077553914	-0.135425337459266	0.070057413829291	-1.93306218509945	0.0532285377439644	0.36408572084823	-0.714460203264639	-0.738163366936543
PTPN13	-0.0662543325351559	0.0559382256839598	0.236246993679106	980.64397818068	-0.0970225961030595	0.107129649447902	-0.9056558721425	0.365118025987461	0.739004201648635	-0.49770852547237	-0.530852909321646
KLHL8	0.0483833835730564	0.0879278837817224	0.582139602928461	87.9604600430101	0.0797917083138522	0.148914460480681	0.535822431591214	0.592081277668384	0.872940464609127	0.387856096239313	0.423648073343377
SPARCL1	0.0323528249596462	0.114740805486066	0.777970790584026	873.2962856497	0.0890257456096953	0.186822564300735	0.476525659215272	0.633699931521207	0.889678978835316	0.264021671965619	0.473496402650859
PKD2	-0.0409369767299122	0.131733880035387	0.755986796155368	167.206532533677	-0.0624252176924235	0.21078950007338	-0.296149559967133	0.767115867161198	0.941445557211224	-0.302134543561851	-0.344085035537407
PPM1K	-0.202358224737235	0.0853653695667346	0.0177642599975716	481.86352303053	-0.289313652621323	0.134458346359408	-2.15169723899464	0.031421207749734	0.305378168921236	-1.54909716006143	-1.56890242126386
PPM1K-DT	-0.139333407176066	0.273122402845712	0.609946343973267	101.02681108259	-0.198279506354457	0.444620955092853	-0.445951780012367	0.655632077874391	0.901611240011639	-1.06223689612072	-1.07747056367551
HERC3	0.0106611621626184	0.0405126623002169	0.792430114397468	237.700043789901	0.0141460757550723	0.082876593017425	0.170688432523982	0.864468758855543	0.967367867094844	0.0964557973889258	0.06927165005763
FAM13A	-0.0448705727280799	0.0597704735025979	0.452824377877227	379.015224002918	-0.0787002626941521	0.10564530274745	-0.744948053982944	0.456303123421381	0.803856555236994	-0.332521169973666	-0.431943008897065
GRID2	0.118405157344919	0.273216779220759	0.664742796577533	343.296122888504	0.188286798918819	0.438854004123423	0.429041998363231	0.667892661088832	0.908088632234063	0.928767130643792	1.00933977367431
SMARCAD1	-0.026264502661197	0.0362696692055816	0.46897666864507	195.578813253978	-0.023073007291461	0.0767855626868732	-0.300486269607104	0.763806268083713	0.941165285899197	-0.18879118337164	-0.13164903596357
PDLIM5	0.0252840355458238	0.0511062494743792	0.620787396409605	846.993657131844	0.0370966755773523	0.0919697160003746	0.403357509304489	0.686685240416827	0.914260584161979	0.209415997361092	0.193166434223196
BMPR1B	0.0911507878901223	0.0386175464118753	0.0182578759108366	1604.51236405125	0.122886987278452	0.0767635436532902	1.60085089132262	0.109409948705668	0.484706716301821	0.718229916578532	0.656290371462781
STPG2	-0.0502102873364314	0.0610549386912109	0.410861340082393	235.315123862039	-0.076134463856371	0.0988100430235139	-0.77051341672074	0.440995399477432	0.794045389647866	-0.373769918707717	-0.418091994296978
RAP1GDS1	0.00972785181919182	0.0562455559261754	0.86268817310904	307.830802020468	0.0173442697460307	0.102202120984369	0.169705575373366	0.86524168916452	0.967540405479994	0.0892460705269916	0.0865365388752523
TSPAN5	-0.0129354345742372	0.0522392671209455	0.80442921616447	635.831880172428	-0.0324187229881859	0.10767788278689	-0.301071326340498	0.763360105459242	0.941165285899197	-0.085825496868817	-0.182100241513083
EIF4E	0.017988860951494	0.0568488543686501	0.751673773387939	110.541365782345	0.0303622590456201	0.101394278686661	0.29944745836645	0.764598655827286	0.941165285899197	0.153061520411725	0.156811868802644
ENSG00000246090	-0.0535714983338751	0.0869901537253138	0.538004054581395	93.5492692751906	-0.0960352016347904	0.150766735422625	-0.636978716595455	0.524138707085208	0.841433537061028	-0.3997349295828	-0.525522633621674
DNAJB14	0.0319762105314474	0.0378831235444066	0.398627304624511	170.361419148847	0.0601306263460484	0.0735804408259627	0.817209378892868	0.413808783635432	0.775025524747799	0.261112364061018	0.317511173840741
PPP3CA	0.120499790553802	0.049250482401987	0.0144181868192592	1091.87708010719	0.156491652340081	0.0903319268790647	1.73240688809384	0.0832011424427811	0.437848856264517	0.944947957759174	0.837699256503109
NFKB1	0.0596310348817185	0.0474764908669769	0.209111675616088	212.825531545497	0.059445038926737	0.101660039572604	0.584743417144574	0.558720255682094	0.859901902440077	0.474743051200087	0.313810150512376
MANBA	-0.132257281010066	0.0615358212903812	0.0316127632143483	122.362022704242	-0.201586245470365	0.110969197554085	-1.81659640615239	0.0692789341441752	0.406926897976708	-1.00757454585667	-1.09532141429509
UBE2D3	0.0482643649104541	0.0425283822200165	0.256428019870901	519.811018323903	0.0635088764101171	0.0806398475988737	0.787561959764964	0.43095297291092	0.787915242678764	0.386936689254402	0.335748063760227
SLC9B2	0.186949944403057	0.11651785988672	0.108609483092816	102.097240765701	0.272127171774939	0.191794097385323	1.41885060846384	0.15594257455898	0.553322976600486	1.45826859388081	1.46193730837079
BDH2	-0.0313363128674895	0.0979036592353424	0.748913031882098	102.716653759339	-0.0384466209845451	0.167658550064942	-0.229315003437957	0.818624093097217	0.956021461905244	-0.227970398024602	-0.214640790649666
PPA2	-0.00874976661496593	0.0439010074770462	0.842022808395475	359.884338972659	-0.0188721107949782	0.0764591502815415	-0.246826059738911	0.805042841589098	0.952554278436946	-0.0534916403615588	-0.108971233694177
GSTCD	-0.0903748301163051	0.0599469440488803	0.131661985428408	130.797158947294	-0.118984147164119	0.107591236260062	-1.10589069612063	0.268773832274075	0.665365065916911	-0.684036900121642	-0.64940848737715
NPNT	0.172653992826309	0.0904340968931561	0.0562402675686981	112.629138067053	0.24196431643403	0.144905839974122	1.66980375999506	0.0949581962381615	0.454915469256894	1.34783383139722	1.29910842889849
TBCK	0.0399550767122678	0.0352367506586057	0.256835007260137	573.759268388509	0.0618200980683718	0.071399153286492	0.865837971779808	0.386579022607971	0.7516648202169	0.322748288527942	0.326631490347148
PAPSS1	0.0865649405621994	0.0731668989592901	0.23676311402147	155.794704272828	0.115130578748212	0.117693151895894	0.978226658846317	0.327962234118659	0.715556790382413	0.682804715413969	0.614418761648856
RPL34-DT	-0.114823066161786	0.0658970889577217	0.0814279197789694	94.9935285901831	-0.16729472526592	0.110500185543774	-1.51397687200849	0.13003170548335	0.518799135444611	-0.872897020857972	-0.910204662343606
RPL34	0.0289876880582564	0.162529044420054	0.858445055472917	117.017969057077	0.0626083509045675	0.252446219052055	0.248006688868877	0.804129231485392	0.952554278436946	0.238026333884439	0.33088673490566
ETNPPL	-0.319424879774927	0.0978291769624024	0.00109414245767826	901.829841709797	-0.460607685062237	0.16004346017579	-2.87801628730291	0.00400184477105254	0.120326301371283	-2.45342508635792	-2.49360318474954
SEC24B	0.0660790715207276	0.033845942229036	0.0508968535275786	304.57100011299	0.0949393449592794	0.0642413947691393	1.47785310858299	0.139447099640966	0.530629495977302	0.52455347416435	0.505419930607942
PLA2G12A	0.121415182868439	0.0506336687059307	0.0164887361977399	94.8627748263291	0.200263596980541	0.0851556318508451	2.35173637524426	0.0186860129625705	0.241329648395793	0.952019269682946	1.07399441548507
EGF	0.152753010835462	0.109261600095106	0.162098517947201	171.17383948645	0.203139031107607	0.188354700567581	1.07849196486987	0.280814265675677	0.674912887487794	1.19410078274001	1.08951694183792
ELOVL6	-0.0890932664877931	0.0912672912903287	0.328975478364628	205.677158703619	-0.134969889282962	0.153526740820311	-0.879129515560624	0.379331055901123	0.746469797776855	-0.674136952282387	-0.735704709910636
ALPK1	0.231926450712957	0.0880636427291095	0.00844791864640239	129.681716375175	0.312150955425495	0.155488758298811	2.00754677599019	0.0446914752442661	0.339926069282145	1.8057075009735	1.67799867823796
ANK2	0.0343360779887917	0.0453062013633293	0.448530566875173	4201.93631706483	0.0464565435382955	0.087775094573406	0.529267940571048	0.596619591970391	0.875517260916387	0.279342098594286	0.243694038286664
CAMK2D	0.0581489705336025	0.0832024101221063	0.484623495734016	774.354837435036	0.0672289816344929	0.133500626914288	0.503585512580822	0.614552675244043	0.883476290122721	0.463294255826732	0.355830398749999
ARSJ	0.0451576342160374	0.0796250819079226	0.57062704360132	135.18134501203	0.066685404712696	0.15212157375901	0.438369148207333	0.661118707334332	0.904704715300129	0.362937512669584	0.352895994162541
SYNPO2	0.0925098545279184	0.0822632939376073	0.260776332259009	423.999532300671	0.144289841936557	0.141410813437906	1.0203593235104	0.307558077803713	0.700336846406805	0.728728567230686	0.771829925066023
USP53	-0.0255556986412068	0.0616462935341626	0.678468653300772	407.038868375169	-0.038962073656606	0.10867305351584	-0.358525617860982	0.719950000063313	0.923680640949019	-0.183315744876008	-0.217423371412133
ENSG00000291203	0.0137490515874402	0.042978192326872	0.749038354772922	337.685265027257	0.0250306669102582	0.0776442243308574	0.322376417898099	0.74716754718907	0.935052731394429	0.120309427094864	0.128030204620245
MAD2L1-DT	-0.0220577496782532	0.0790474773064612	0.780210811389096	593.944359796065	-0.0263473186232499	0.132461905307779	-0.198904874288432	0.84233715656993	0.961600238259484	-0.156294447214942	-0.149324830883275
PRDM5	-0.0807257965025463	0.0516727665345354	0.118229028465421	294.495467699143	-0.129653201738	0.0978660102593292	-1.32480318135418	0.185236439379471	0.582394439328189	-0.609499103206833	-0.707003505543013
BLTP1	-0.0155881902913631	0.0357892837183778	0.663159852755661	692.592484045535	-0.0115019816555403	0.0701883531589075	-0.163873080616375	0.869831059144495	0.967540405479994	-0.106317763226536	-0.0691848853601972
FGF2	0.0659679941507385	0.0698256405371727	0.344784913098251	623.835513900889	0.0989933234182725	0.125613416897865	0.788079218470453	0.430650370082121	0.787915242678764	0.523695412851943	0.527304621643389
SPATA5	-0.0168136024011575	0.0635228847323337	0.791251555779584	162.85082299078	-0.00761590293217228	0.116320707016642	-0.065473320507609	0.947797147896482	0.985909664753781	-0.115783946331813	-0.0482065715727432
INTU	0.0440421170009275	0.037606492649903	0.241546256816343	569.64212701618	0.068630931831658	0.0724091076810326	0.947821814542754	0.343220173126925	0.726612376003774	0.354320256376035	0.363398580777208
HSPA4L	-0.264934161565037	0.167926541707752	0.11463939611869	173.649071828404	-0.385688482451797	0.2515984119945	-1.53295276943253	0.125287492514821	0.511177405826007	-2.03248986628787	-2.089165021514
ABHD18	-0.0411285245546824	0.0444828120320919	0.355177328864823	214.032668442934	-0.0397967162109338	0.0757215225735042	-0.52556677227802	0.599189248454248	0.876525914924608	-0.303614230899849	-0.221929042720273
LARP1B	0.0431335322686726	0.0736579333397538	0.558149399289148	218.361116546894	0.0643945110332913	0.132514248740971	0.485944052395187	0.62700683374544	0.887043726509267	0.347301532329293	0.340529006800383
LINC02615	0.0426660375282107	0.0620865842047692	0.491955315438497	287.148128429739	0.0607224083881628	0.106525722893749	0.570025780991214	0.568660212299251	0.865498556069145	0.343690183315687	0.32070580530783
JADE1	-0.194265413423283	0.0784035953756863	0.0132209471558774	121.343158335605	-0.287698517964151	0.140499792242192	-2.04767931235243	0.0405914322187317	0.330157489535346	-1.48658102110539	-1.56018340035381
SCLT1	-0.11475689743449	0.0540055069066901	0.0335940372334498	283.398028430226	-0.150974864963273	0.105785908916293	-1.42717368040707	0.153529838893057	0.550172414605597	-0.872385874213171	-0.822104761449259
ENSG00000251488	-0.250277428649639	0.083753926367978	0.00280582592465091	198.383441273784	-0.371640254607572	0.144466053254872	-2.57250922437752	0.0100964265366445	0.184412695505558	-1.91926810489565	-2.01332812966164
PCDH10-DT	-0.141227519288956	0.0552432563665838	0.0105741334529803	158.87705572726	-0.206402385812624	0.0938938339190231	-2.19825282659809	0.0279310940380113	0.291058133359998	-1.07686871829649	-1.12132050245993
PCDH10	-0.0422860300993209	0.0547381368271087	0.43980948432868	129.109271678741	-0.0679232879658501	0.102603736851258	-0.661996239613737	0.507973631648838	0.833222000070544	-0.312555842740749	-0.373765402722931
SLC7A11	0.0541252112506155	0.117358016678301	0.644656992459601	1641.30014046025	0.0991110537103081	0.180531239930029	0.548996693030646	0.583007719284496	0.869915627663323	0.432211127269515	0.527940167957405
LINC00499	-0.57863288192631	0.264003939217219	0.0283969480254524	264.940246389922	-0.856210532122948	0.423753205746523	-2.02054054225871	0.0433273492278046	0.338011874448805	-4.45578036839399	-4.62919570657501
ELF2	0.0655158232302803	0.0493613937590689	0.184419878787803	482.360843701465	0.102168570891882	0.0896312960475441	1.13987608566641	0.254337929413915	0.653356016293984	0.520202438779199	0.544445637715361
NAA15	0.0638407210586549	0.0503179322304864	0.204531345507287	165.771586118561	0.101082646622417	0.100243555994161	1.00837051938087	0.313276620209602	0.704456947790757	0.507262445980113	0.538583466180527
RAB33B-AS1	-0.0017292171323997	0.0544769441375336	0.974677654618898	229.737480130577	0.00963730374662505	0.0908963076019171	0.106025250099618	0.915562318415988	0.978441552057664	0.000741385712235627	0.0449318358844063
MAML3	-0.0595854127843994	0.104331502108903	0.567920866483764	300.918999402121	-0.0840889903422293	0.162950627324658	-0.516039684675118	0.605826692508284	0.881009525181284	-0.446191803081202	-0.461033109114725
RNF150	-0.0660558719288448	0.0982194023421915	0.50124390370182	327.520268134646	-0.117089116221874	0.159709667515715	-0.733137311242304	0.463474685437983	0.810352345953263	-0.496175437604616	-0.639178495507892
INPP4B	-0.247739962669549	0.111116592716332	0.0257773543010119	341.206795827876	-0.359321136359466	0.172608503160043	-2.08171167573537	0.0373688135119424	0.321258202961092	-1.89966643995456	-1.94682553241896
USP38-DT	-0.231040071481259	0.0628136806916844	0.000234903470259633	555.099374873815	-0.310692969944856	0.10570605195707	-2.93921647997066	0.00329043161705673	0.112400365238275	-1.7706614900581	-1.68431491269839
ENSG00000250969	-0.0265535738783329	0.12019183266679	0.825149579223768	98.6239824779364	0.0077203354673412	0.191392275939831	0.0403377588224525	0.967823851076579	0.99295714926165	-0.191024228932396	0.0345834191522411
GAB1	0.14210567364956	0.0784640819227851	0.0701266065776315	570.668080677081	0.183811116810342	0.127532764622973	1.44128544028466	0.1495040588741	0.54522231957055	1.11185119292465	0.985178589517142
SMARCA5	0.150563775504007	0.0475493930187571	0.00154300714470807	94.6870017227333	0.24052794145988	0.0864718614013713	2.78157469449438	0.0054095880614363	0.137087330219386	1.17718916391198	1.29135441075599
ANAPC10	0.0856325276977214	0.0380976226228737	0.0245944863667036	148.051681718197	0.157034155130719	0.0868009257187155	1.80912995835551	0.0704308158331672	0.407820561489342	0.675601921485039	0.840627862582073
OTUD4	0.0711084182120928	0.0402485094383567	0.0772727525908636	118.561748821959	0.105073491037339	0.0805788890446135	1.3039828704906	0.192239422861569	0.589064855721782	0.563404662511399	0.560127339162232
SMAD1	0.0707711977238006	0.0770901227274801	0.358602125404971	670.836821301076	0.0991466223809546	0.131246143026151	0.755425036461448	0.449993995713586	0.799539935927413	0.560799668759901	0.528132179181814
ZNF827	-0.0511059977933796	0.0410338303531227	0.212962679270417	390.831923673837	-0.0732765565757069	0.0789471204580913	-0.92817263188979	0.353318028489813	0.732124422837705	-0.380689190295629	-0.402664083547589
LSM6	0.212079292354085	0.0868065809401193	0.0145607096465404	92.699134186486	0.312637134572238	0.148472218597265	2.10569450316006	0.0352308976241229	0.317696712264549	1.65239023436348	1.68062323101296
SLC10A7	0.0197679918537426	0.0378860847604983	0.601827366095848	209.399313131606	0.0360761784688658	0.0732994759138718	0.492175121569163	0.622595550150117	0.885268102316712	0.16680512450567	0.187657459731175
ARHGAP10	0.0512395736642704	0.113669994286089	0.652151835477282	208.545628609364	0.0646786741145327	0.185974900391004	0.347781738172993	0.728004105378902	0.92614502594004	0.409919872311709	0.342063011309669
NR3C2	-0.21442592024496	0.0466729717771201	4.34370046875257e-06	990.489221382844	-0.306781821021015	0.0802402895643043	-3.82328905699127	0.000131683252273354	0.0203160719313422	-1.64231887251375	-1.66320126183476
ENSG00000287292	-0.0418763502705691	0.0724190336981705	0.563094935654071	906.133182027154	-0.0599428806345345	0.126858390933389	-0.472518058864623	0.63655705481523	0.890809024193302	-0.309391108001713	-0.330684574704362
DCLK2	0.0446807778909375	0.043130814347099	0.300231843308912	3266.28962811362	0.0695245774155999	0.0792088562819441	0.877737423301847	0.380086230564989	0.746469797776855	0.359253846372976	0.368222769582745
LRBA	-0.0303674701479909	0.0428239102865707	0.478247420720831	565.030086642976	-0.0395965133774521	0.0817544118354504	-0.484334881610416	0.628148224432016	0.887262708010526	-0.220486187194886	-0.220848282869305
SH3D19	-0.0318477440901571	0.095085955823398	0.737673092056281	190.967142637447	-0.0556823060407987	0.155653224791269	-0.357733070519217	0.720543081993801	0.923923827120933	-0.231921151865559	-0.307684610703432
GATB	0.0311093380078387	0.081183822659029	0.701574243631311	94.1127960533618	0.0490788442082095	0.141254166553603	0.347450594949956	0.728252828701263	0.926240048489181	0.254415862556076	0.25785006810863
FBXW7	0.0311345552088856	0.0421446728209287	0.460056250779349	252.523007405384	0.0565220844686634	0.0774650510948108	0.729646255567367	0.465606440507853	0.811088105326443	0.254610662852731	0.298031093994766
ARFIP1	-0.014826445845135	0.0300837523307964	0.62212636496067	163.478805000673	-0.00665022979819737	0.0667852114484431	-0.0995763830639545	0.920680644203185	0.979559410059894	-0.100433365357617	-0.0429935546827811
TRIM2	-0.0699702823231537	0.0597565111745791	0.24162966871253	710.459321710307	-0.106755898255778	0.105869181032283	-1.00837559349046	0.313274185197815	0.704456947790757	-0.526413857190612	-0.583396432313085
DCHS2	0.0979358184034855	0.171118320696525	0.567099735744857	141.140931513851	0.114144786486923	0.259749275467987	0.439442174694306	0.660341172888733	0.904704715300129	0.77064358272482	0.609097135181996
LRAT	0.407264656502033	0.138236580662295	0.00321764194035295	322.835704850615	0.589410901914499	0.221461932609786	2.66145470225366	0.00778038088899977	0.161568844864013	3.16017719168714	3.1747378264089
PDGFC	-0.110652940913677	0.0458854682185787	0.015886924333883	191.35127761222	-0.153799367026514	0.079977815622692	-1.92302535183115	0.0544768660730557	0.366117517857684	-0.840683230203371	-0.83735233999667
GRIA2	-0.0846992308011763	0.116505652185513	0.467227945065176	328.702406695809	-0.133584256895833	0.178197412514108	-0.749641956138149	0.45347037452336	0.80180228855233	-0.640193476411555	-0.728224616716317
ENSG00000286133	0.347023399155604	0.157197493034212	0.0272747375284715	162.807513852065	0.556735258439774	0.249994941049019	2.22698609861313	0.0259482028789287	0.279998084523468	2.69481964545803	2.99834410131584
GASK1B	-0.109664652267757	0.0695245044885862	0.114714434245331	183.294214608868	-0.163292904054959	0.12003178552713	-1.36041385486223	0.17369899654947	0.573335795929153	-0.833048801582685	-0.88860153305546
GASK1B-AS1	-0.0442397045518394	0.100634982593425	0.660222765035912	463.782655144007	-0.0688212036351053	0.157492353504234	-0.436981238160589	0.662124954614961	0.904935455253828	-0.32764777789287	-0.378612642834419
TMEM144	0.136633895166152	0.188286455343926	0.468040891573667	270.699763854909	0.197407772531115	0.280758504731783	0.703123037073104	0.4819790767061	0.819264042968517	1.06958226427489	1.05857774853447
ETFDH	-0.0116049092424185	0.0437230965517815	0.79068725279177	296.924464338518	-0.0118257160020071	0.0756537392116816	-0.156313701414261	0.87578575692603	0.969308123990409	-0.0755473248836248	-0.0709325083980734
RAPGEF2	0.0474414232324275	0.0525606347881195	0.366736264169297	513.770412844194	0.0570142655215118	0.0993390863938374	0.573935875506992	0.566011195024959	0.864439848909811	0.380579549034473	0.300688047006244
FSTL5	0.0466771119142487	0.138696796256688	0.736463192454413	432.192220746988	0.0768451246898628	0.217074875169991	0.354002850996392	0.723336746629582	0.924872730561062	0.3746753223425	0.407741458921668
NAF1	-0.00353468911721487	0.0614215842597972	0.954108673736236	104.7935829308	0.0082995433691026	0.115642641946596	0.0717688841191932	0.942785835818748	0.984213857175702	-0.0132057005480546	0.0377101713300232
TMEM192	-0.163051887364618	0.0689439789794715	0.0180305108051988	129.137846958288	-0.219750268411811	0.113146245012352	-1.94217906557855	0.0521154264795864	0.361683857216908	-1.24545972756587	-1.19337670345246
KLHL2	-0.0357729576702715	0.0778289548425598	0.64577780799125	140.985400738431	-0.050023515706719	0.137731427322763	-0.363196088787295	0.716458409132513	0.923680640949019	-0.262243024956003	-0.277136624484859
MSMO1	0.170729436244797	0.249563972194864	0.493905132818489	109.703664891519	0.219993125767336	0.396698085171718	0.554560594039944	0.57919524881162	0.868502628390293	1.33296682881789	1.1805008131242
CPE	-0.0721167857304222	0.0679838059147171	0.288783714638605	2172.51593820546	-0.0962025577120329	0.11643682286418	-0.8262210814894	0.408678691548007	0.769622505648998	-0.542995376278677	-0.526426076025328
PALLD	0.0198028160560305	0.0587048249041953	0.735869206569438	888.20129938909	0.0338848367638552	0.0998906911462494	0.339219164218662	0.734444633308991	0.928006917780979	0.167074137903464	0.175827886226446
CBR4	-0.0615611494719178	0.0351752373605264	0.0800963191526887	331.719411176147	-0.0859154314511676	0.0665693430547972	-1.29061558231761	0.196837010006203	0.592621798951289	-0.461454166740232	-0.470892830809814
SH3RF1	-0.216645502163349	0.0920521753800018	0.0185972234563029	230.712882434028	-0.329028526093	0.157272956592073	-2.09208584376282	0.036430837262971	0.317696712264549	-1.65946491561933	-1.7832961937595
NEK1	0.0568936606978145	0.038158490105423	0.135965953796212	667.322158233575	0.0827429445245728	0.0764791026712335	1.0819026588252	0.279295783315987	0.674232609355777	0.453597115848722	0.439579803937793
CLCN3	0.0358541858272057	0.0405820429164192	0.376966835805253	178.434778155568	0.0583989713323004	0.0697422074249329	0.837354788277361	0.402393171228399	0.763462764688875	0.291069326240496	0.30816313824085
MFAP3L	0.053799616752546	0.0517335236813522	0.298369069234195	512.613015581005	0.0810456597639891	0.089641720147343	0.904106476658137	0.365938944444567	0.739176181343068	0.429695943102359	0.430417310115916
GALNT7-DT	-0.139517883847661	0.0988681728117974	0.158200205354534	110.951003766237	-0.201877153612034	0.161800670034199	-1.24769046734704	0.212144433607617	0.609290065413251	-1.0636619595243	-1.096891830829
GALNT7	-0.000309099970401334	0.063093964188104	0.996091145789055	186.675535324302	0.0034767472908167	0.11245430373213	0.030916978500871	0.975335749509997	0.993395207066168	0.0117116454142366	0.0116751533426628
GPM6A	-0.0456163026224697	0.0511282396475668	0.37228902074103	6336.88703536171	-0.0691452958953663	0.0910542383138207	-0.759385803185299	0.447621803511621	0.798307281950136	-0.338281857069011	-0.380362198007081
WDR17	-0.0167450627405571	0.0547039089191471	0.759525776939575	267.620986343221	-0.0273411383930266	0.0900039965432458	-0.303776937059562	0.761297838479177	0.941165285899197	-0.115254484469937	-0.154689792445475
ENSG00000287544	-0.148467682557119	0.123574805511816	0.22958066741348	570.24094932498	-0.210135293436976	0.192727866974602	-1.09032127390622	0.275571647194925	0.671434081615331	-1.13279823838261	-1.14147194895851
AGA-DT	-0.0991255690513657	0.0723398210874149	0.170600553289146	142.456503005305	-0.137086435473607	0.128580498721723	-1.0661526190709	0.286354656541273	0.680478285119734	-0.751635462600065	-0.747130512961408
TENM3	-0.0239391724290941	0.0833712339136685	0.774005526687039	397.404131401601	0.000720421775510903	0.135940745781487	0.00529952790364207	0.995771608298543	0.999383750027062	-0.170828245367859	-0.00320438607910593
WWC2	0.128471110231692	0.0733356803938032	0.0798042982368273	116.893436093633	0.19919903766352	0.129599544873438	1.53703500932854	0.124284736423036	0.510309945498001	1.00652558626348	1.06824757889539
TRAPPC11	0.0198394120449132	0.0396559222759078	0.616871769799605	139.144626306932	0.0406892436549342	0.0706995932989495	0.57552302292436	0.564937624604643	0.863485545894256	0.167356838171327	0.212560282315132
STOX2	0.0660862932646637	0.12929419514533	0.609259211040921	134.601538525694	0.0887046559147023	0.202485688049046	0.438078645307595	0.661329273959214	0.904704715300129	0.524609261396981	0.471763056299697
IRF2	-0.14115728306648	0.0411769175652185	0.000607892650109382	284.104091280671	-0.198755735750627	0.0710572595533563	-2.79712075866623	0.00515602581712799	0.136540078175596	-1.0763261506678	-1.08004140446872
PRIMPOL	0.0826436252648997	0.0592513366976778	0.163076867363786	127.189780647742	0.121612819550185	0.101586194629467	1.19713923721392	0.231252288641483	0.631363985788088	0.652512956159209	0.649412000661721
SNX25	0.0521824094659347	0.0617118221998723	0.397785939502673	208.968275573149	0.0705462993418293	0.109327877832202	0.645272740499955	0.518750454679796	0.840793982639097	0.417203182363428	0.373738356038334
LRP2BP	0.0374743425565419	0.0825024589495882	0.64966982946096	248.102643137116	0.0431880904593048	0.144652740153605	0.298563929127397	0.765272791106028	0.941165285899197	0.303584871122548	0.226049868116274
C4orf47	-0.038637850926198	0.110625382380055	0.726888493921393	142.815760463399	-0.0475259507979069	0.18488450409988	-0.257057512901308	0.797134375444009	0.950858919569239	-0.28437403208488	-0.263653958771854
PDLIM3	0.076515883898373	0.0800564647259375	0.339186449606142	228.769968244245	0.113269405653477	0.135022210433225	0.838894618078368	0.401528448180873	0.762862131548368	0.605176781386913	0.604371545425639
SORBS2	-0.423453787661957	0.189270301981566	0.0252669666236236	117.476385179786	-0.616656744093548	0.290887431118559	-2.11991539724593	0.0340131806726859	0.315836889774058	-3.25703775056258	-3.3360066355367
CYP4V2	-0.0941012783871358	0.0647598926716104	0.146201656751957	209.840925401283	-0.121603860572108	0.107403942709825	-1.13221039660199	0.257545990211808	0.656429581233009	-0.712823331545061	-0.663550550319811
F11-AS1	-0.19412435164859	0.152097269106153	0.201843433306605	118.050440844153	-0.290674979807124	0.230932288140157	-1.25870220291892	0.208137915439803	0.605027176907261	-1.48549133333609	-1.57625130709559
FAT1	-0.0536935840048876	0.0801645054888439	0.502990079574209	309.264877442764	-0.0915345871094871	0.132373107891006	-0.691489295430424	0.48925810548248	0.82115710620329	-0.400678028893716	-0.501226856189157
PDCD6	-0.079189233802002	0.0502656525830786	0.115160818571791	111.557635645776	-0.0938681889189303	0.0940439402830871	-0.998131178217036	0.318215753265575	0.706874301313583	-0.597629313639851	-0.513824395893922
ENSG00000291055	0.0169162475579182	0.0547564360882003	0.75737002770231	129.364107856016	0.0422956919248799	0.0996050511132912	0.424634006530177	0.671103498773921	0.908739398720779	0.144775691747552	0.221232411288635
ENSG00000248994	-0.110162180563491	0.0949037160308837	0.245732042457231	303.422714356833	-0.153865859851057	0.154720065903257	-0.994479022179742	0.31998971338895	0.708228686248323	-0.836892156736297	-0.837711289837158
ICE1	7.47206462075129e-05	0.0379516403451954	0.998429095266418	155.497860200067	0.0371060038716967	0.0778471397897139	0.476652115568151	0.633609866003937	0.889678978835316	0.0146766203866227	0.193216791382633
NSUN2	-0.0680719221304466	0.095442234205643	0.475705665889379	90.4580650084651	-0.0899798974116337	0.159900967787974	-0.562722656756808	0.57362375377878	0.86698847063886	-0.511749219033129	-0.492834136780884
TENT4A	0.13342880800658	0.0534321064123692	0.0125190544773352	127.739994173718	0.184458116881633	0.0978046527535721	1.8859850905702	0.0592969638223176	0.383338602627368	1.0448232940653	0.988671305821224
ADCY2	-0.0659360935482329	0.0431863144478784	0.126815194399732	5384.38617902508	-0.0923035920472092	0.0804366694421139	-1.1475312526911	0.251162124215468	0.65108169874086	-0.495250161875852	-0.505378194346727
ATPSCKMT	0.0648262884879061	0.0538056526773057	0.228271634582428	97.6186742994829	0.0703616614894111	0.10606487193136	0.663383269202886	0.507085118452035	0.833222000070544	0.514875853480594	0.372741621005207
MARCHF6	-0.0223261593514732	0.0521618713823499	0.668638860128823	587.735079443883	-0.0251269831345061	0.0903782282772397	-0.278020311013709	0.780996767233935	0.947103371044413	-0.158367884464027	-0.142737063977039
CTNND2	-0.0135419361138894	0.0326192123213777	0.678030525225991	9109.81461379226	-0.0189064531324056	0.070728404599624	-0.267310612185166	0.789230016630022	0.948151159610979	-0.0905106591763308	-0.109156624773986
DNAH5	-0.051884291967258	0.12996733076336	0.689738283574374	121.325011847328	-0.0747433542456489	0.208637945774386	-0.358244297163824	0.720160499724846	0.923680640949019	-0.386701433116485	-0.410582333272618
TRIO	0.0428760643727511	0.0674563844617003	0.525029569049063	1622.84016541405	0.0520709343402688	0.122209739950678	0.426078431729612	0.67005069583181	0.908676982638383	0.345312619189751	0.274002341425493
ANKH	-0.0490700021628786	0.0633666197613298	0.438704622463284	218.812661195654	-0.0636407830988569	0.110345677265147	-0.576740155809965	0.564115001551494	0.86326286470298	-0.364961332470641	-0.350647051991678
FBXL7	0.0330280714298499	0.0317092673319187	0.29760157771587	2293.31736896182	0.0576389949339574	0.0674230521385022	0.854885578534087	0.39261449514257	0.756782464259785	0.269237881824368	0.304060539068159
RETREG1	-0.140433952546953	0.327009637278685	0.667596521453665	127.493592430295	-0.30227108903871	0.531222032508652	-0.569010828883094	0.569348791107131	0.86564407981603	-1.07073849645029	-1.63885086708674
MYO10	-0.123796826154749	0.0765034289537322	0.105622382555203	255.880528000385	-0.170008663917494	0.128432683616752	-1.32371806871844	0.18559669529492	0.58262627620314	-0.942218398178488	-0.924855383722524
GUSBP1	-0.147718634290623	0.0952195223274387	0.120818262400663	362.664821460951	-0.202114860750311	0.153843577669656	-1.31376859412557	0.188924089423782	0.585706505699605	-1.12701191720244	-1.09817505108553
CDH10	-0.198640593191922	0.0923265502746629	0.0314367385042753	484.790379632325	-0.29557726104457	0.146858193902551	-2.01267122514595	0.0441492284739846	0.338927521250416	-1.52037883694009	-1.60271541176106
CDH6	0.109753198895591	0.171668176561237	0.522606065188811	93.1629491183063	0.138815285874531	0.267103079569131	0.519706796711053	0.603267948972441	0.87913482324025	0.861931637305701	0.742276495222825
DROSHA	0.0256433646979096	0.029837714381176	0.39010447348544	195.58170723269	0.0467407676304917	0.063845566590131	0.732091046047929	0.464112998594111	0.810688151553344	0.212191778277178	0.24522837215288
PDZD2	-0.248210604983479	0.0702041604624469	0.000406920966184988	695.169284231134	-0.363520137406952	0.10760527459766	-3.37827433428487	0.000729422730241397	0.0495406755492186	-1.90330210365099	-1.96949310243968
GOLPH3	0.116356243102141	0.041795783817439	0.00537057852708326	160.558345952632	0.188318435298015	0.0819419429895116	2.29819343339368	0.0215507822792778	0.254644191212909	0.912939477861419	1.00951055711363
MTMR12	-0.00507203933307827	0.0517580409756254	0.921936108611139	127.831464122244	0.014412169960183	0.086319326027371	0.166963420863748	0.867398830782005	0.967540405479994	-0.0250815735902594	0.0707081129111149
ENSG00000290548	0.0947152724964267	0.0865056891282493	0.273559469145252	211.830791926781	0.126551827177827	0.140462056613751	0.900968063751369	0.367605300163364	0.74072788755431	0.745765195273368	0.676074366297353
RAI14	0.114639393214284	0.0924951808543276	0.215193935632903	92.8718166781249	0.156983135403197	0.156672537377312	1.00198246630255	0.316352061233888	0.706423841318549	0.899676988228068	0.840352441539551
SPEF2	-0.0616165696785099	0.0703120020366907	0.380850251391609	165.213175575119	-0.0834265102974684	0.123913157220275	-0.673265956327501	0.500778106942999	0.830744830856878	-0.461882282162905	-0.457456826891374
LMBRD2	0.0613681005846967	0.0596773427436484	0.303793845916341	89.1877057042398	0.104542843591362	0.106798735505069	0.978877166447344	0.327640675547971	0.715381853229364	0.488161705935795	0.557262732080218
NADK2	-0.0972916926237779	0.0587512696588516	0.0977232318326097	375.175898801101	-0.141438194610684	0.0966260894071446	-1.46376817563959	0.143257300592611	0.535290871405269	-0.73746895492706	-0.770622720712129
RANBP3L	-0.231264438492855	0.116676511819034	0.0474681220499507	1044.39158164273	-0.320296540197903	0.18589104854139	-1.7230336947967	0.0848824319275076	0.438698549254701	-1.77239470225469	-1.73615810080388
SLC1A3	0.00708872135422825	0.0575412911951616	0.901953758426911	3179.46427958264	0.0109449165697294	0.104791150407851	0.104445046429316	0.916816176255589	0.978470605272017	0.0688590578474376	0.0519907541586627
NIPBL	0.0524638639368471	0.0151733381827862	0.000544939302370017	652.96050940771	0.0935818190012422	0.0516649877181178	1.81131987317642	0.0700913511529117	0.407132925328768	0.419377389339319	0.498091565036995
CPLANE1	-0.0126844250563146	0.0272753005423742	0.641894429007743	431.931776805062	-0.0135535982618464	0.0595905606345334	-0.227445389295297	0.820077429413259	0.956240964448504	-0.0838864740381864	-0.0802601774482948
WDR70	0.00955919730894956	0.0347786474561102	0.783425162991765	434.801827499266	0.0200047155379951	0.0664804348908782	0.30091132181718	0.763482116659191	0.941165285899197	0.0879432317001811	0.100898488442236
LIFR	-0.0872108084736378	0.0470276797891736	0.0636738111081078	2847.3780411303	-0.127389272417632	0.0875991767286337	-1.45422910551158	0.145882798139754	0.540900060154656	-0.659595156826345	-0.694782080539525
LIFR-AS1	-0.132565566540171	0.079460620973063	0.0952526608035144	96.2571155096633	-0.207966506746729	0.142219805752222	-1.46228934603562	0.143661936803827	0.53617338769121	-1.00995602001818	-1.12976413474145
OSMR-DT	-0.064754868888452	0.104760960782214	0.536496089725021	328.179724497999	-0.100770320167183	0.180003588088425	-0.559823952607436	0.575599524060452	0.867389533967563	-0.486125322298553	-0.551084339769311
OSMR	0.116560526553619	0.134863686798409	0.387431897907259	217.882649846715	0.173095440929698	0.216759662888782	0.798559282768918	0.424546005328522	0.784289308403699	0.914517546612018	0.927331894411089
RICTOR	0.0630317796382717	0.0435133073459619	0.147459579326142	258.285127198058	0.0967394020314834	0.076016480172324	1.27261091032079	0.203156145114294	0.598377768237152	0.501013456317302	0.515137222712434
RPL37	-0.0136765795895626	0.0955301473059565	0.886159820965929	152.707513985738	-0.0188661687016205	0.143862532562412	-0.131140251499714	0.895664360007148	0.975100631494031	-0.0915507662427344	-0.108939156346319
PLCXD3	0.242300357765993	0.128418720101499	0.0591873184381046	333.740452130626	0.266160806822753	0.204173943432282	1.30359830617187	0.192370578507711	0.58915403168436	1.88584487100294	1.42972893457106
OXCT1	-0.0389216073238975	0.0752253188704414	0.604876706031493	145.318369357456	-0.0620227250985734	0.128984286284943	-0.480854892366945	0.63061963372188	0.888444950293627	-0.286566021209556	-0.341912249927033
GHR	-0.06206213689605	0.0808611007678597	0.442775164104967	414.272360872753	-0.105949884285215	0.138776783858636	-0.763455394622349	0.445191854428843	0.796620609916626	-0.465324243306614	-0.579045307388657
ZNF131	-0.0729609769627272	0.020479019047892	0.000367034401204078	404.769823483402	-0.0946779376597085	0.0492027824988539	-1.92423950133133	0.054324569909774	0.366071615177862	-0.549516667130135	-0.51819568231972
NIM1K	-0.0831569033461911	0.0621935398327729	0.181200906223014	233.900554491318	-0.0881448627529672	0.105084779814087	-0.838797615686213	0.401582888926986	0.762862131548368	-0.628279154706644	-0.482928024316184
HMGCS1	0.205617114115491	0.135111224607254	0.128050199952103	129.183001454953	0.26879358760388	0.21467363561815	1.25210339327366	0.21053219140873	0.60727904031021	1.60247056899007	1.44394153943362
TMEM267	0.0580246995438311	0.0466412626351293	0.213476137146796	111.562623053666	0.100786393634406	0.0881007701432547	1.14398992733576	0.252627814326667	0.651403571252369	0.46233427515211	0.53698419643193
NNT-AS1	-0.0428142409889134	0.0488799043661902	0.381080698390521	159.320309939922	-0.0398996767795865	0.084359458878645	-0.472972175378507	0.636233030528694	0.890809024193302	-0.316636217791003	-0.222484857275429
NNT	-0.037106684881183	0.0445256360694483	0.404631586563636	219.696383404692	-0.0447704166878715	0.0752585417706377	-0.594888176604809	0.551918221059304	0.856628562835944	-0.272545931129418	-0.248778691612506
MRPS30-DT	-0.00910771746635903	0.0758738072211181	0.904453281936217	101.895213046211	-0.0316102702381961	0.135109773610079	-0.23395990825521	0.815016103489814	0.955345363231732	-0.0562567740458873	-0.177735951266045
PARP8	0.0917583715371418	0.0588660772038427	0.119052048340629	210.272711148019	0.111492614040697	0.110269070412954	1.01109598206606	0.311970493246934	0.703124510503076	0.722923438054685	0.594779847819598
NDUFS4	-0.0519870907601884	0.0424882687453781	0.221116971869948	155.600267079534	-0.0643612526724291	0.0758848161294527	-0.848144015564782	0.39635777125744	0.760230232811111	-0.387495543268574	-0.354536380506262
ARL15	0.0229215614352608	0.101993863936738	0.822185660527748	133.59632589142	-0.0280722658869337	0.170500462931526	-0.164646273706645	0.869222407060931	0.967540405479994	0.191166126698548	-0.15863665587199
DHX29	0.0771896396249543	0.0438729258206545	0.0785110855183194	116.945607124093	0.107862288280299	0.0838166817134992	1.28688330383911	0.198134965548442	0.592621798951289	0.610381475403783	0.575182171505332
MTREX	-0.02170343503578	0.0429489675654281	0.613326531499193	193.943868521972	-0.0192607085151655	0.077408331207592	-0.24881958071816	0.803500344131696	0.952554278436946	-0.153557402872288	-0.111069010268326
PLPP1	-0.00620319901124824	0.077378627129459	0.936104573471724	463.983595333113	-0.0271105830276389	0.127919081042128	-0.211935411095633	0.832157423989234	0.95845209016576	-0.0338196663096618	-0.153445179779396
IL6ST	0.134086439046466	0.0682433761632749	0.0494342454265467	234.642569298167	0.192200563630164	0.118587804409231	1.62074476871926	0.105072388027672	0.478062531171083	1.0499034265281	1.03046754540758
MAP3K1	0.0250267939163141	0.0489030724949895	0.608816733406535	91.7161575243017	0.0371691361166204	0.0996106498386816	0.373144198705815	0.709041124552885	0.922186782995131	0.20742883210642	0.193557599723996
GPBP1	-0.0561057381432783	0.0541090060168316	0.299781518096858	447.019642943913	-0.0824740665181315	0.0901661516174144	-0.914689881276942	0.360354457929413	0.736275984848662	-0.419311672685589	-0.452315226350014
PDE4D	-0.0590642211133497	0.0872282267224708	0.498328043984373	1776.87226535609	-0.083450032749263	0.149206551451039	-0.559292014577837	0.575962444293918	0.867436795993297	-0.442165650775649	-0.457583808718024
ERCC8	-0.0295720780299593	0.070841844488702	0.676358063353168	118.013135140947	-0.0277938259690102	0.117243118910692	-0.237061468743267	0.812609103884928	0.955345363231732	-0.214341864505727	-0.157133546855173
NDUFAF2	-0.0616484139922247	0.0716538729961494	0.389588414553488	101.663767227386	-0.083775024304656	0.11958341897449	-0.70055719282058	0.483579401016073	0.819642948345799	-0.462128276226516	-0.459338218577585
ZSWIM6	-0.124919495359908	0.0610751202058922	0.0408211739501506	2133.82490485357	-0.192401832411709	0.102171495044543	-1.88312632919611	0.0596832498611996	0.384115274747721	-0.950890902863033	-1.04574097272054
C5orf64	-0.287790123568431	0.0958128418445687	0.00266744800037678	250.1666263016	-0.414537270233008	0.154573831245216	-2.681807566608	0.00732255678682779	0.155989373912756	-2.20904983304685	-2.24490013794967
KIF2A	0.044273150124814	0.0615394809490319	0.471878006355947	366.44049939669	0.0708011882980653	0.100888131162248	0.701779163539096	0.482816895009297	0.819264042968517	0.356104963607678	0.375114329322849
IPO11	-0.00823730582013274	0.0403053829410914	0.838062535853928	217.480700365302	-0.0251387530964899	0.0697253788553927	-0.360539498087583	0.718443724646705	0.923680640949019	-0.0495329331810167	-0.142800602050593
RNF180	-0.00926551293388992	0.039376577797643	0.81397187083995	236.006963764021	4.0830738765409e-05	0.0713399759492199	0.000572340237323215	0.999543338586045	0.999716509642626	-0.05747572787937	-0.00687303898885248
SREK1IP1	-0.000584234487482033	0.0624722318530306	0.992538366744419	85.4878704294608	0.00567858532465297	0.113712029014854	0.0499382991742341	0.96017155703611	0.990187638222483	0.00958625943473571	0.0235613894359284
CWC27	-0.0425371957146813	0.0339770062073824	0.210591485905917	286.222496583401	-0.072077469739919	0.0737205238904527	-0.977712391830323	0.328216591188746	0.715556790382413	-0.314496071408108	-0.396191023764136
TRAPPC13	-0.0567542650044373	0.0572992208051875	0.32193501741482	110.451965223322	-0.0769176126906081	0.0995079917543388	-0.772979248546178	0.439534661825699	0.792948000849925	-0.424321476299697	-0.422319685796924
NLN	0.0228498832261197	0.0796367980500121	0.774168834816774	131.04346998898	0.0341083929075431	0.131217162370274	0.259938504166814	0.794911209815943	0.950501742806015	0.190612419870482	0.177034714822891
ERBIN	0.197781158151028	0.0667381476539354	0.00304122709838469	2043.21098075066	0.280191794070745	0.10330374324056	2.71231017658548	0.00668160380289703	0.150902992385041	1.54193861131509	1.50547275609124
SREK1	-0.00702984690721788	0.047049087058755	0.881226049444824	290.707156607423	0.00530418448682855	0.0875951516031516	0.0605534026684384	0.951714884664354	0.986205665489928	-0.0402054366838037	0.0215402522389549
MAST4	-0.0185074851877378	0.0511418849152746	0.71743790873608	1132.75725449867	-0.0264441470955129	0.0916021437874072	-0.28868480585875	0.772822591059285	0.94524728311382	-0.128869017458892	-0.149847542392561
PIK3R1	-0.104505037398931	0.0576296690002102	0.0697717658809451	472.739170741002	-0.14395649882551	0.0966189218414613	-1.48994106001021	0.136239734109791	0.524844158291123	-0.793191304900038	-0.784217343927871
CCDC125	-0.19328889239224	0.0506156963865834	0.000134127441132884	137.873209127187	-0.268288250323788	0.0849346652429797	-3.15876031955001	0.00158441736208895	0.0802354511521008	-1.47903749610501	-1.45540047796744
RAD17	-0.00200543696294859	0.0549968670684413	0.97091193107195	87.3526154984975	0.0184342036764441	0.100116325594645	0.184127848949245	0.853913159669125	0.964849109071097	-0.0013923842027058	0.0924203558608199
ENSG00000290560	-0.0491605323138217	0.20071278603343	0.806510826705948	87.9118063847427	-0.0689829852315234	0.301718941814118	-0.228633259870115	0.819153971546584	0.956021461905244	-0.365660668619293	-0.379485992381943
NAIP	-0.18001023222599	0.186428479711046	0.334258090511058	152.138614373989	-0.248935676786477	0.283549908866894	-0.877925433943036	0.37998418563547	0.746469797776855	-1.37646120562952	-1.3509290070682
BDP1	-0.0143268856763344	0.0357354093794083	0.688482210835489	297.315779495995	-0.010141908965215	0.0797788541306216	-0.127125277440181	0.898841245264433	0.976058252632928	-0.0965743141925666	-0.061842771702072
MCCC2	-0.000284200968003715	0.0396999491402464	0.994288213646176	121.437122277571	-0.00818304324125726	0.0832798917075737	-0.098259532685164	0.92172621086998	0.980125421729127	0.0119039876588992	-0.051268178969926
MAP1B	0.0841647979497194	0.0559559494773412	0.132548929245421	973.902693900862	0.119087668268387	0.102876480994283	1.15757913876355	0.247035826531078	0.645311233739328	0.664263859430162	0.635780414756933
MRPS27	0.0119674038396023	0.0470463888014911	0.799206212920574	143.877674155889	0.0217966551279815	0.0884806906979171	0.246343636742142	0.805416233254643	0.952800802167839	0.106546380626386	0.110571959744
TNPO1	0.029687844868495	0.0494686835057229	0.548416854589432	205.405255003809	0.0513932284743652	0.0845707292771637	0.607695226393688	0.54338962965969	0.849671812574591	0.243434973569939	0.270343865279595
FCHO2	0.0600493542667866	0.0501762165540642	0.231396497402916	149.025986132404	0.0800146392233629	0.10242003563791	0.781240103315744	0.434661290985144	0.789584528904102	0.477974525627253	0.424851526722876
FAM169A	0.0687648074918387	0.0399472160603563	0.0851797633554327	175.279340574879	0.0848902208465524	0.0766784258837835	1.1070939428936	0.26825331407056	0.664361382294871	0.545300509607985	0.451171498207903
CERT1	0.0428698847682261	0.0334018179557537	0.199331095849678	194.877052732854	0.0500902226601461	0.069248341709858	0.723341836401194	0.469469895691404	0.813157513051759	0.345264882377389	0.263309817134045
ZBED3-AS1	-0.297237073795785	0.0882235773426491	0.000754046992448436	293.752651448421	-0.428347834360545	0.141730480286043	-3.02227039304493	0.00250886333319004	0.0998233383292166	-2.28202655648855	-2.31945404394933
PDE8B	-0.456361480777927	0.130870537474503	0.000488249268724034	743.835609823447	-0.671868768776771	0.202054858372224	-3.32517997433676	0.000883614762830627	0.0582550790717634	-3.51124631119144	-3.63405905832485
WDR41	-0.0605145634913081	0.0453219342464017	0.181805721335161	224.173521865859	-0.0760382840456501	0.0817147240381377	-0.930533449640748	0.352094953535387	0.731367303380928	-0.453369397176849	-0.417572784473155
TBCA	0.0209540137949179	0.0401372037611703	0.601628812428511	235.88396374585	0.0415708452247417	0.0709510704059606	0.585908640798312	0.557936910334974	0.85937948066421	0.175967022590653	0.217319453624689
AP3B1	-0.149265105828486	0.0874552195913458	0.0878665950500126	474.348087517831	-0.218114513269469	0.145929878914733	-1.49465287637847	0.135005058666963	0.52447970918947	-1.13895825152336	-1.18454636647315
SCAMP1	-0.0393409445379953	0.0553736572286445	0.477416956694636	143.01288681081	-0.0586902487472083	0.101133019506985	-0.580327266340097	0.561693943452986	0.862638769766982	-0.289805358261785	-0.323922461360008
LHFPL2	0.024679524207459	0.0991292318495029	0.803389298666053	173.495762972109	0.019761545438393	0.174564343447126	0.113204936633458	0.909868081962035	0.976058252632928	0.204746209154791	0.0995857773480157
ARSB	0.121486281587308	0.0649569578393832	0.0614479742692169	192.805431982983	0.184921074197875	0.115450524243055	1.60173438284755	0.109214358566606	0.484250761908617	0.952568500007978	0.991170499620857
DMGDH	-0.188197585455227	0.0801863601906694	0.0189251293061506	308.537210106546	-0.269765149029931	0.136940735744424	-1.96994084750209	0.0488451502799641	0.351161958363926	-1.43970767120307	-1.46337325636316
BHMT2	0.0380503663473526	0.0914771127261833	0.677442900790848	121.394566035042	0.0826554260657892	0.151939257047584	0.544003094867729	0.586439343139524	0.87165662408457	0.308034595940205	0.439107350901905
JMY	-0.122039832988678	0.0622294852163186	0.0498643797299279	177.71071410427	-0.184386169779092	0.105704680029451	-1.74435199773291	0.0810977298206949	0.433096386914775	-0.928645805830327	-1.00246982514695
TENT2	0.0623288873419693	0.0351863875422874	0.0764955288385443	439.969968643675	0.0948336453412338	0.0574674381531792	1.65021529389313	0.0988989098604429	0.465316549816086	0.495583685281987	0.504849329775477
CMYA5	-0.211079062725572	0.0674100067233937	0.00174050909094983	292.319340055636	-0.291530215373131	0.115105348166706	-2.53272519493109	0.0113179643955898	0.193883111144629	-1.61646474078731	-1.58086814616218
THBS4	-0.0611483745742124	0.0595243110434392	0.304286736558328	240.9236354665	-0.0827972151451124	0.103865044934243	-0.797161501230095	0.425357241854451	0.784649899779973	-0.458265522910364	-0.454059687484068
ZFYVE16	0.072841570256111	0.0652633438829249	0.264371776393659	300.878530085133	0.113860291933608	0.113018427708824	1.00744891113645	0.313719096944483	0.704456947790757	0.576793084632274	0.607561341278912
MSH3	-0.0611008226957368	0.0291178029199645	0.0358697493654527	288.788051285446	-0.0825117046949914	0.0574423282946325	-1.43642688492314	0.150880907543231	0.547476731142096	-0.457898189516927	-0.452518409440415
CKMT2-AS1	0.156696066642166	0.147687090158404	0.28868970428193	140.863180749382	0.219833127331577	0.231906800661133	0.947937389955207	0.343161328883233	0.726612376003774	1.22456048520439	1.17963708965646
CKMT2	-0.291411049600652	0.0949261270236147	0.00214150603173471	130.745911889481	-0.417825829638798	0.153147622996397	-2.72825540131712	0.00636702900075948	0.148213138795905	-2.23702111597911	-2.26265284859563
SSBP2	-0.0505382911471851	0.0510138795468157	0.32184319133533	2257.95080848633	-0.0689869870682517	0.0931626791402481	-0.740500248649977	0.458996510358928	0.805757234623759	-0.376303714568723	-0.379507595594998
ATG10	-0.0127393949729669	0.0713232873311186	0.858240169671674	318.409913657792	-0.0141423462623651	0.121756236193902	-0.116152952033133	0.907531323122402	0.976058252632928	-0.0843111110171699	-0.0834384301744548
RPS23	0.416552149404441	0.182786630619198	0.0226731090291321	86.7128252352943	0.620867542091599	0.283169851615915	2.19256230332645	0.0283389296165331	0.294245756611952	3.23192212361693	3.34455097619561
LINC01338	-0.00776959539236749	0.12419194906499	0.950115939419889	215.005260633146	-0.0135254607177594	0.195087572874894	-0.0693302013984921	0.944726786328867	0.984637612832018	-0.0459199180050726	-0.0801082818560833
VCAN	0.257485499240668	0.104487332422416	0.0137290811049939	516.559407253922	0.358127021218063	0.170965473540621	2.09473301129993	0.036194732973318	0.317696712264549	2.0031485344235	1.92619239832637
RASA1	0.112585040158679	0.0257083350274641	1.19049902372854e-05	265.411812454289	0.148098035009363	0.0611641031668996	2.42132275863254	0.0154641401534117	0.219605945312101	0.883807321173364	0.792387786841731
CCNH	0.114561444854671	0.0652765558851264	0.079256453484643	634.590983343014	0.171039976459254	0.11367350923757	1.50465994765581	0.132411525372217	0.519365850934402	0.89907484512947	0.916235830303931
ENSG00000287862	-0.121799991917235	0.0661830761208471	0.0657169405243257	1180.49991790934	-0.157670818911297	0.110842781207192	-1.42247259762069	0.154889100980124	0.551959740714973	-0.926793058105457	-0.858251693363763
TMEM161B	0.0418595447054201	0.0404439289427877	0.300668007641204	103.610607569945	0.0999485359739708	0.0893809426212195	1.11823094546603	0.263468370894216	0.660028589321712	0.337460108818621	0.532461168937879
TMEM161B-DT	-0.148283708803603	0.0492063546138459	0.00258246828673447	1246.14444473816	-0.204278905562873	0.0822469696710307	-2.48372561785489	0.0130015943926038	0.20458029596485	-1.13137705996971	-1.10985726710834
LINC02060	0.140259397777627	0.0834424864992831	0.092780192889602	157.036925827745	0.215880519479338	0.144814210521264	1.49074126566908	0.1360294374799	0.524844158291123	1.09758890081339	1.15829963004597
ENSG00000271904	-0.0178195484221102	0.0776622074783711	0.818519629318929	529.726462445497	-0.0222708632671626	0.134479350223707	-0.165608052315206	0.868465409972352	0.967540405479994	-0.123554776367073	-0.12731880226468
LINC00461	-0.13096343991617	0.0501813844278238	0.00905948396910902	1188.03314722159	-0.184457406589183	0.0895244209469362	-2.0604144057912	0.0393589408837517	0.3250631841515	-0.997579755854145	-1.00285438456062
MEF2C	-0.0384298043340015	0.0990011040813348	0.697886153211678	131.577384092647	-0.0394299065986956	0.161147973045019	-0.244681368642969	0.806703155278525	0.953398781923061	-0.282766893457458	-0.219948885421988
MEF2C-AS1	0.0872885322922134	0.141331114383544	0.53682767985484	372.911580598925	0.105861171690502	0.21160007967072	0.500288902798324	0.616871666830442	0.883498485659637	0.688394387455748	0.564379494891093
ADGRV1	-0.0386048577038603	0.24793125351858	0.876263260690638	752.867894534002	-0.0981098325844082	0.38613804491145	-0.254079684396048	0.799433997976336	0.951573705220079	-0.284119162819768	-0.536722164601974
LUCAT1	0.181203906731863	0.212799398316917	0.394478045275371	86.1386838347111	0.254257961047049	0.302009598488347	0.841887020544015	0.399851196183784	0.762331887572319	1.41388104108075	1.36547351119405
ENSG00000249776	-0.232221737550059	0.0807200643630426	0.00401631468442658	414.86092002851	-0.354733035957984	0.13592413976177	-2.60978687508866	0.00905986469812934	0.174341996341002	-1.77978973947488	-1.92205747784203
NR2F1-AS1	-0.0173117176769159	0.0459637220045468	0.706442104713644	1058.60911802011	-0.0305921826278979	0.0834142624878104	-0.366750022304261	0.713805490118304	0.923473443369822	-0.119631835846023	-0.172239984027007
NR2F1	-0.143872060609701	0.0480790536301908	0.00276787664030374	318.401772585967	-0.217319529851968	0.0871163295559292	-2.49459006089608	0.0126102721163648	0.203869542685718	-1.09729752928305	-1.18025478805301
FAM172A	0.0145226742312084	0.020426354633116	0.477098309776674	684.460765283127	0.0225426609199407	0.0540678613222715	0.416932728031818	0.676727614021547	0.910795459172476	0.126285582823835	0.114599141050666
KIAA0825	0.0257379611440618	0.0686042172845153	0.707537108238383	291.085237400943	0.0504756438154163	0.12453284251284	0.405319936467457	0.685242353850211	0.913603720271886	0.212922526140063	0.265390445580134
SKIC3	0.054935052481908	0.0386279916409069	0.154980800525969	280.683438845392	0.0878717489314379	0.0737830818938115	1.19094712061368	0.233674344572706	0.631767088976672	0.438467067879489	0.467266754167264
RHOBTB3	-0.111645332762692	0.0491317591277393	0.023064421114279	1142.80443217006	-0.15467352517323	0.0861655835530213	-1.79507314632242	0.0726420466020588	0.414292149065243	-0.848349355647922	-0.842071329293359
ELL2	0.046132840214909	0.169069814835077	0.784958786970334	587.847254737556	0.0478046811079602	0.26080871918888	0.183294029649905	0.854567318692024	0.964855869026428	0.37047087918106	0.250971722291112
ENSG00000251314	0.00180980331546048	0.0667469990616874	0.978368507558733	255.353231104965	0.0278717529318238	0.12369391518913	0.225328407538944	0.821723801827455	0.95699243654426	0.0280799563898025	0.143367308755361
CAST	0.138686706005708	0.0618467408139008	0.0249338880713563	381.337966631736	0.181588982844651	0.112668820603872	1.61170572187929	0.107025991974728	0.480272164434857	1.08544001786849	0.973182789398711
ENSG00000247121	-0.130903933818307	0.058626881946904	0.025560074985122	86.6253279187379	-0.1706923889508	0.112845652079807	-1.51261821616381	0.130376664341644	0.518905609115887	-0.997120077339666	-0.928546353286981
LNPEP	0.0465977212392488	0.0334026212064378	0.16300622819252	269.78894502422	0.0730702620094344	0.0703654755306832	1.03843911319226	0.299065667945463	0.69391918845273	0.374062037505183	0.38736352541806
LIX1-AS1	-0.00162819153716146	0.0622993366085413	0.979149681432926	144.885046851382	-0.0172037555311757	0.115377864604256	-0.149107938426354	0.881468461961113	0.97150008226451	0.00152179809367122	-0.0999649106821031
LIX1	-0.0738207417863198	0.0844399126627226	0.381987614891781	108.630232521447	-0.088591522479156	0.144202348604415	-0.614355614430288	0.538980359392407	0.849671812574591	-0.556158262380054	-0.485339238436954
CHD1	0.071156485385167	0.0580114565793929	0.219975349818015	158.132786776828	0.0943362588859127	0.108347704994512	0.870680730068908	0.38392850297297	0.749330735059161	0.563775976502861	0.502164276312558
CHD1-DT	-0.0440108982136874	0.0671458166655143	0.512176413133158	339.17135966043	-0.039376652320045	0.117509840260629	-0.335092382329091	0.737555399036248	0.929858857001423	-0.325880272353074	-0.219661401547475
PAM	0.0992973935425863	0.0631991987571909	0.116140563444588	492.576994629109	0.132369307944015	0.12108937219235	1.0931538048917	0.274326275622457	0.670485008115346	0.781161611292762	0.70747901495558
PPIP5K2	-0.0199075592560199	0.0448244994753625	0.656954173415861	166.111673868486	-0.0144916648354178	0.0828387297260099	-0.174938279272861	0.861128131526261	0.967367867094844	-0.139684446313705	-0.0853241651682465
EFNA5	-0.0441281211154112	0.0760608377118705	0.561800825346772	615.006683365717	-0.0627194823144635	0.123717142286346	-0.506958705603609	0.612183793223719	0.883394257571539	-0.326785807269026	-0.345673571441371
FBXL17	-0.023922319932036	0.0539818748424741	0.657653864007437	1010.97549988735	-0.0335878276759832	0.0972439900286267	-0.345397465345628	0.729795582427821	0.926682680902346	-0.17069806155324	-0.188411447933971
FER	0.0027760158286846	0.0259583168266521	0.91483555811602	869.276920272716	0.00517217724919167	0.0554754434310499	0.0932336350879311	0.925717953818267	0.981305565026556	0.035543849145296	0.0208276343404267
PJA2	0.110301695059981	0.0479446815010348	0.0214140612983003	194.396468981713	0.163195498935097	0.0848123028242816	1.92419606001283	0.0543300128132261	0.366071615177862	0.866168714027207	0.873888795486851
MAN2A1	0.172647492338994	0.102982899099359	0.0936466399912221	220.3978254162	0.238000798145428	0.177029522437062	1.34441303839614	0.178814859913182	0.578800250615785	1.34778361579816	1.27771207121263
TMEM232	-0.00525420298042088	0.0357264503003061	0.883078670323363	758.042718923527	-0.000148478095521907	0.0795099333638007	-0.00186741567047403	0.998510018733915	0.999383750027062	-0.0264887691182678	-0.00789498949760968
SLC25A46	0.0970371524356221	0.0688472946730103	0.15870071912173	110.112672945034	0.151473600622169	0.11750467688884	1.28908571669419	0.197368288601782	0.592621798951289	0.763701480117638	0.810610185222332
CAMK4	-0.0158839354009985	0.204904282769495	0.938210831044356	103.02273849284	-0.0267324902379341	0.302052391774635	-0.0885028258868398	0.929477038421607	0.981305565026556	-0.108602363923659	-0.151404112228317
APC	0.0562520707066881	0.0522113744454128	0.281305573724025	2415.74318888026	0.0742587476299136	0.0930592515918171	0.79797275778267	0.424886299206775	0.784649899779973	0.448640898845502	0.393779356401711
MCC	-0.102320457396095	0.0624890959906489	0.101544206190001	1234.32778154818	-0.152339630661429	0.105908280944951	-1.43841094673807	0.150317488476849	0.546462758801543	-0.77631564800903	-0.829472209486304
YTHDC2	0.134842047094691	0.0371521396349326	0.000284019402970984	226.574289141754	0.189579074475361	0.0745516690178806	2.54292193552222	0.0109929786274527	0.191152004868327	1.05574042135061	1.01631589640748
KCNN2	-0.0840559801915275	0.0952006286459419	0.377271317272685	303.997665412784	-0.13760771141293	0.154571165383647	-0.890254731996015	0.373329122010512	0.744827615509387	-0.635224431300243	-0.749944529609917
PGGT1B	0.116201038765195	0.0497267591110047	0.0194500586241119	92.8711250873013	0.183467915073662	0.090898914550883	2.01837300236365	0.0435524289222083	0.33871921242927	0.911740540246456	0.983325875190701
AP3S1	0.0674805021554794	0.0363960481346389	0.0637303990523287	105.802376543547	0.11365680215548	0.084266052799569	1.34878516768571	0.177405980191364	0.577431559019981	0.535379382356272	0.606462837434291
COMMD10	0.0135816322073033	0.0312421209169125	0.663764345644504	339.887832174959	0.0407960968389623	0.065962601552284	0.618473132940732	0.536263502798727	0.84934134476188	0.11901612952168	0.213137110471044
SEMA6A	0.0803003779095171	0.0845565820738039	0.342282791444894	261.560797628792	0.108052138606507	0.14073280233164	0.767782185931893	0.442616599607945	0.795029754056213	0.634411610212231	0.576207045163169
DTWD2	0.0724944678179485	0.068377477169415	0.289049187472364	95.2968665212774	0.101309641079853	0.125792889798169	0.805368580389569	0.420607017241593	0.781514100590832	0.574111753829623	0.539808855910145
DMXL1-DT	-0.176964987480864	0.0675774212680621	0.0088265555048839	127.214806803388	-0.252174395429493	0.107899657212072	-2.33711952331651	0.019432970136569	0.244415112414842	-1.35293700170878	-1.36841266110586
DMXL1	0.0338396672810816	0.033923769490937	0.318511759884757	374.890896326413	0.0508798415780881	0.0599768087213103	0.848325255425103	0.396256856215126	0.760230232811111	0.275507376693756	0.26757243624505
HSD17B4	0.0281226786230625	0.0599842563821928	0.639188059581324	200.190357963724	0.0396610429661401	0.106212229773315	0.373413146967984	0.708840976133527	0.922186782995131	0.231344224546781	0.207009721397183
PRR16	0.298941411750305	0.135929143094165	0.027860546193083	253.967238106084	0.391309623073574	0.231009764217821	1.69390945182994	0.0902824906138716	0.448924046781982	2.32339121480502	2.10532284924162
SNCAIP	0.105447925087664	0.0805322050033632	0.190402860716955	172.321441982459	0.134943332973637	0.138390216201888	0.975093013633107	0.329514123807414	0.716483461700969	0.828673837861386	0.721374437208209
SNX2	0.00200081662843405	0.0544882240578516	0.97070812940128	121.194449402336	0.0065445724354309	0.0933150927050759	0.0701341256351225	0.944086905237127	0.984514841682866	0.0295555146788883	0.0282362688295309
SNX24	-0.0514809347034703	0.0314411624738844	0.101552395626342	225.59304345451	-0.0834592361153027	0.0629200679727179	-1.32643270747086	0.18469641094779	0.581966926121168	-0.383585539544568	-0.45763349147394
CSNK1G3	0.0456222308244886	0.0396084453960388	0.249390572617029	135.293405297494	0.0651772218776453	0.0766162885518294	0.850696674422622	0.394937871017194	0.758828659033169	0.366526473910083	0.344754333888834
ZNF608	0.110757146041683	0.0549970590002404	0.0440227661253347	536.571061526333	0.157334822102983	0.0908507476707637	1.7317944666031	0.0833101637188202	0.4380232924852	0.86968702623729	0.842250960449786
GRAMD2B	-0.200647810178439	0.0606581020343801	0.000940156637935074	2110.28628630008	-0.279571290488553	0.0965217613137472	-2.89645865018767	0.00377400374390898	0.116526093482356	-1.53588438268631	-1.51630998956059
ALDH7A1	-0.186914391440901	0.0649166684566893	0.00398562352864391	608.962622284566	-0.268726698388677	0.101940749904932	-2.63610674474425	0.00838633452158882	0.16701086961889	-1.4297951288003	-1.45776736287624
MARCHF3	0.221875809421072	0.0702547912733922	0.00158768873709044	1406.2230142404	0.309873357196218	0.125636120045901	2.4664352662515	0.0136465392460831	0.208969419277554	1.72806732585691	1.6657034640293
MEGF10	-0.0581121422324065	0.0494417426013011	0.239848328024494	572.800309606208	-0.0777313150035694	0.081101045220493	-0.958450224559225	0.337835779572593	0.723656649764069	-0.434810938882696	-0.426712314888103
SLC12A2-DT	-0.0201608045180504	0.0421502886712394	0.63243126924122	272.019854680411	-0.0195679140603976	0.0847669085486534	-0.230843785569533	0.817436163785509	0.955662003550778	-0.1416407400387	-0.112727405474365
CDC42SE2	-0.146276452639306	0.0639922102759495	0.0222631645568563	269.242839362472	-0.2055376265869	0.102023795074648	-2.01460479328881	0.043946074850082	0.33871921242927	-1.11587121157915	-1.11665225158823
RAPGEF6	0.0529602215328715	0.0759081989798188	0.485372482653049	284.273646372362	0.0744796761470906	0.124681954622201	0.597357303009656	0.550268853810194	0.855034396626559	0.423211700957513	0.394972000217716
FNIP1	0.0320553392938222	0.048426290053578	0.508009134530427	527.808732033797	0.047316184004019	0.0885860350451809	0.534126896862318	0.593253741978248	0.873521440993575	0.261723625650117	0.248334656431092
MEIKIN	0.0641740530071953	0.116480867319518	0.581674311687441	352.822908729938	0.098504872667678	0.184441571276512	0.534070882100657	0.593292494393869	0.873521440993575	0.509837401160091	0.524667806013775
ACSL6	-0.0955269422753812	0.0819317505597367	0.243641483348056	527.654990498539	-0.121045434690963	0.120730970073558	-1.00260467233232	0.316051640564618	0.706423841318549	-0.723836439139514	-0.660535986232045
P4HA2	0.192369614544551	0.0707057146676021	0.00651422446301044	106.100876739514	0.27974623971001	0.125230907168872	2.23384343397575	0.0254933765577757	0.278289806084966	1.5001349909235	1.50306750909182
MIR3936HG	-0.0232987341470235	0.0442906819510127	0.598859414173282	448.937679676376	-0.0214510049228833	0.0820571912046374	-0.261415295941436	0.793772262584474	0.949594939060171	-0.165880925199196	-0.122892940919121
SLC22A5	-0.0558444781395801	0.0614237872176986	0.363261999577469	133.760398970605	-0.0660010654211303	0.103519894924407	-0.637568898899348	0.523754346489016	0.841300456950775	-0.417293465901662	-0.363388621761196
IRF1-AS1	-0.126292771777165	0.0467244904176059	0.00687323482500002	199.547543932196	-0.17460977726996	0.0899349867943984	-1.94151112368691	0.0521963115039733	0.361683857216908	-0.961499322606898	-0.949693686430921
RAD50	-0.0981259778106365	0.0344374665294921	0.00438023298856667	207.354613298212	-0.13101992275856	0.0744804551224676	-1.75911818131515	0.0785574373980016	0.427438346935592	-0.743913722591505	-0.714381509044796
KIF3A	0.0654289983830758	0.0452765571014097	0.148430756007805	166.446113385902	0.11174267396001	0.0854715958008322	1.3073661830346	0.191088376658336	0.587960946347147	0.519531725722623	0.596129752396018
AFF4	0.0684487620466462	0.0382020544432345	0.0731720523043655	470.304816310648	0.104529725415613	0.0744960406336365	1.40315813466758	0.160569688652297	0.558298654411082	0.542859090896787	0.557191915911335
HSPA4	0.0858905738496623	0.109545270825173	0.433002179575119	138.53276200205	0.13224524932589	0.181182055254076	0.729902578599409	0.465449736019941	0.811076766798	0.677595301593136	0.706809306284108
SKP1	0.0757008376589114	0.082798364427025	0.36057006030526	106.008828425817	0.126043448347064	0.13498896785501	0.933731477097045	0.350442423734045	0.730645748052185	0.598880632621658	0.673329972425325
PPP2CA	0.0642761896783656	0.0579175671764411	0.267090624897706	99.087727118443	0.108361609952378	0.106915678676977	1.01352403401722	0.310809922221962	0.703124510503076	0.510626396489363	0.577877671896194
CDKL3	-0.0469379992867852	0.0494704216953456	0.342717579074768	258.258027805817	-0.0490549117153801	0.0865167987701023	-0.566998691730744	0.570715070462417	0.866580247706348	-0.348491828501514	-0.271907785875929
UBE2B	-0.025650546108644	0.0789200270928301	0.745166329065932	308.045846066237	-0.0375865640478307	0.126607090691798	-0.296875663459706	0.766561436739654	0.941165285899197	-0.184048431852622	-0.209997924259704
SEC24A	-0.0371893295220737	0.0479317486343964	0.437819295638618	99.3273695775243	-0.0471136650855838	0.0945143520703331	-0.498481596218573	0.618144637642687	0.883756334225582	-0.273184352520139	-0.261428306730584
DDX46	-0.0143820081608264	0.0546308640595781	0.79235178362021	261.059812537425	-0.0138670943435503	0.0931393537017536	-0.148885447369055	0.881644024538731	0.97150810339036	-0.0970001297424934	-0.0819525310111738
PCBD2	-0.127765886916875	0.038343561477753	0.000861827318879734	150.499880277492	-0.175541759892709	0.0695476993704519	-2.5240484082395	0.0116011952193967	0.19485314590163	-0.972878986261432	-0.954724831010395
MACROH2A1	0.0089126423503905	0.0621669751522874	0.886000983838215	172.488307947442	0.0241432579410233	0.108110821863131	0.223319530135372	0.823286828203448	0.9571128890248	0.082948660831797	0.123239683084367
SLC25A48	-0.156971597503928	0.0919086359540986	0.0876532067950446	255.18652254268	-0.209114454889573	0.15067988064819	-1.3878060826038	0.165196102138161	0.565065025889281	-1.19849011081865	-1.13596113126843
SMAD5	0.0502933483332983	0.0598249822332574	0.400530203955004	143.323060190322	0.0761947388409651	0.103794753956711	0.734090461573265	0.462893606508394	0.810028733062431	0.402610378493067	0.40423046509155
SPOCK1	-0.0302636556818543	0.214072276730981	0.887576701000676	517.411824876	-0.0526676176859917	0.344350320622764	-0.152947781755339	0.87843945477106	0.970163120910984	-0.219684231071252	-0.291410344848181
KLHL3	-0.157334715629881	0.0793194065332695	0.0473050336179201	109.565029822539	-0.239588153582368	0.137457664635337	-1.74299595601288	0.081334321212951	0.433157782622109	-1.20129516116999	-1.30046804400739
PKD2L2-DT	-0.0904290799087025	0.0630263881084318	0.151349442564824	147.433623070794	-0.148375579778131	0.112646140037859	-1.31718299205161	0.1877772935055	0.585017979172829	-0.684455974214474	-0.808072976681469
FAM13B	0.0634248920764452	0.0461109290232127	0.168981127097764	243.335198072894	0.0894576686956188	0.0811192820510347	1.10279167213707	0.270117645451629	0.667355736835604	0.504050209660091	0.475828063606172
NME5	-0.0107674692956606	0.0644249914281342	0.867266290003957	239.123202779028	-0.0136236384942108	0.108670020861548	-0.125367036706177	0.900232983090308	0.976058252632928	-0.0690781870219035	-0.0806382773471595
BRD8	-0.0838294293085469	0.0537541763360912	0.118879002725826	155.366390078755	-0.111132604805748	0.0918671312489655	-1.20971019008498	0.226390118337238	0.626834605832554	-0.63347434892076	-0.607023314292795
FAM53C	-0.040326685706162	0.0603388819795055	0.503918729325505	98.6661383204006	-0.0364098213340083	0.100654576394722	-0.361730411454172	0.717553498796473	0.923680640949019	-0.297420107877602	-0.203645485296175
KDM3B	-0.0796551788493123	0.0356641059818612	0.0255171019781499	246.534233297715	-0.103577214350569	0.0658367149189936	-1.57324396391909	0.115662339002696	0.498669666215506	-0.601228691432499	-0.566236865268387
HSPA9	0.0481957895427487	0.0765507072658849	0.528960903728048	262.941940461357	0.0694168684364609	0.125226534297212	0.55433034880377	0.579352783982508	0.868502628390293	0.386406951558796	0.367641321567161
CTNNA1	0.0423439561954456	0.0435642785639658	0.331056516138977	459.406555208123	0.0653552570209579	0.0761972554609993	0.857711431016164	0.391051826424126	0.756620987421484	0.341202137990872	0.345715425355959
SIL1	-0.039411624566063	0.0207130564317552	0.0570740790927815	411.563710963244	-0.0582264598070352	0.0487359093382811	-1.19473424416643	0.232190878594292	0.631363985788088	-0.29035135424324	-0.321418778184575
MATR3	0.0130614975432493	0.0519222943135615	0.801382293673347	363.283021338137	0.0241936698162334	0.0851472336138631	0.284139234939212	0.776303680383273	0.946284025940168	0.114998142486965	0.123511822742891
PAIP2	-0.053877794851636	0.0430894516584726	0.211164103198632	118.191536375569	-0.068764829771633	0.0813212161624175	-0.845595196637166	0.397778606065921	0.760641236442054	-0.402101038827566	-0.378308318428888
UBE2D2	0.0476701278862362	0.0465122894182394	0.305413596247332	290.848612717307	0.0733775906470975	0.0803129300326754	0.913646042016444	0.360902865032723	0.736275984848662	0.382346269073126	0.389022585116979
CXXC5	0.167452147969546	0.0737778160638784	0.0232269115969095	169.611124061794	0.246887888412267	0.121455684075303	2.03274050359961	0.0420787468904521	0.33438018955279	1.30765011238075	1.32568746789054
PSD2	-0.0296224549241126	0.0592268963566954	0.616968003047502	790.63617163834	-0.0341202816514865	0.101028748318038	-0.33772844085998	0.735567840083429	0.928588047409061	-0.214731020856083	-0.191285807248494
NRG2	-0.135845637871988	0.0570877994345377	0.0173318431560663	388.325482072882	-0.194919039976252	0.0931545568761719	-2.09242624851249	0.0364004027782244	0.317696712264549	-1.0352942352824	-1.05932967586224
PURA	0.0402928177029554	0.0907646574932398	0.657095876095669	161.478902462216	0.0693543274933053	0.148054081337053	0.468439146472542	0.639470579068755	0.891490860411476	0.325357303107161	0.367303705264591
CYSTM1	-0.102697242428079	0.0746691605875008	0.169018760768197	252.937425760502	-0.126848730082709	0.128580912106637	-0.986528466818689	0.323873853200576	0.711462615877825	-0.779226273810408	-0.691864057636584
ANKHD1	-0.0322475500522966	0.0271618934889314	0.235134947075626	520.633498172931	-0.0335210469945164	0.0548682662556903	-0.610936872659795	0.54124137300368	0.849671812574591	-0.235009611995783	-0.188050944148413
HDAC3	-0.013786996285162	0.0555085821602212	0.803843547344197	95.9309004166391	-0.0114311046276364	0.100472264673091	-0.113773733127546	0.909417161288325	0.976058252632928	-0.0924037239131127	-0.0688022681675117
NDFIP1	0.0256064619549705	0.0411013290197022	0.533279182140522	306.029353509009	0.0470483469808161	0.0716363575023445	0.656766321197673	0.511331182669924	0.835720535592709	0.211906708365631	0.246888785280088
SPRY4-AS1	-0.208711218573464	0.149785138311662	0.163497641269043	86.3575835440926	-0.283383102392664	0.238266155095164	-1.18935524971845	0.234299902563495	0.631767088976672	-1.59817338710355	-1.53688738696182
FGF1	0.000636252209219851	0.0889332407280314	0.994291768974271	633.43336104267	0.0173888927476334	0.145620558633197	0.119412347479275	0.90494867941583	0.976058252632928	0.0190143942280764	0.0867774283158419
ARHGAP26	-0.0874897476369609	0.0487313245298266	0.0725980705682176	2085.36678386605	-0.115072456631272	0.0916507759430476	-1.2555535449343	0.2092778831833	0.605066500441279	-0.661749933308594	-0.628291912732378
NR3C1	0.00355144762868395	0.0464648739069698	0.939074651771986	325.632361495169	0.00661453898670405	0.0788625578234737	0.0838742638998606	0.933156401874981	0.981711109542865	0.0415339804209525	0.0286139709739594
PRELID2	0.0907020018255484	0.110849076538546	0.413215763617108	134.037110453384	0.126736024092711	0.183011519068708	0.692502989634933	0.488621509082596	0.82115710620329	0.714763090170994	0.677068721006609
LARS1	0.151034368884501	0.0455340092321537	0.000910034910274122	152.907792587097	0.235181412312977	0.0841672221891783	2.79421615916434	0.00520256901053371	0.136590991461817	1.18082444960263	1.26249211173898
RBM27	-0.00708181437883929	0.0329007160263656	0.829573944279965	133.282072354561	0.00230419696472022	0.06398291585659	0.0360126907920984	0.971272239730119	0.993395207066168	-0.0406068800822772	0.00534534624829838
PPP2R2B	-0.0907177406737396	0.0636405160995621	0.154020958530404	9936.66328475158	-0.132999444975548	0.116244934571558	-1.14413110098725	0.252569271291885	0.651403571252369	-0.686685849074785	-0.725067612228325
STK32A	-0.237972188127081	0.0983350139598	0.0155198758672914	818.319756575549	-0.351164144089249	0.157742204966571	-2.22619015731185	0.0260014469707676	0.2800491667206	-1.82421138152073	-1.90279144160719
DPYSL3	0.291752041315799	0.0597060399285388	1.0265761900722e-06	697.382422241838	0.415117516552764	0.106881623654245	3.88389979830063	0.000102794284517088	0.0180510067528468	2.26785406415934	2.23384558271622
JAKMIP2	0.0614436176005142	0.0393815743523468	0.118709714494854	629.912234804633	0.0892423826237635	0.0803266585714771	1.11099333908372	0.266571216426275	0.662344831896714	0.488745067152466	0.474665879540705
FBXO38-DT	-0.077836253974011	0.0822528043424684	0.343992957315573	239.581825714935	-0.0994606539327136	0.143536986722827	-0.692927002325709	0.488355363091618	0.82115710620329	-0.587177682970348	-0.544014336514277
ABLIM3	0.172617991674945	0.135967925679649	0.204245201059741	102.130407786795	0.2476197249618	0.219851645813136	1.12630371287857	0.260036986743192	0.658957235016153	1.34755572618829	1.32963815902937
CSNK1A1	0.0615133453786323	0.0353392180989313	0.0817442756115425	780.577406590265	0.0929505780691586	0.0610442767261356	1.52267473798019	0.127840101163335	0.514979490919545	0.48928370710054	0.494683921679411
PDGFRB	-0.219313454678147	0.121318456214238	0.0706453990032369	296.014681023985	-0.29174447706517	0.189030484578239	-1.54337263492767	0.122740389335246	0.509037548586475	-1.6800745756834	-1.58202480029304
NDST1	-0.0337508889132265	0.0604030037801528	0.57632432105822	184.390717286243	-0.0371932327406939	0.103293181653378	-0.360074422583899	0.718791479522819	0.923680640949019	-0.246622750802798	-0.20787459424739
DCTN4	0.113940202373482	0.0302055458492157	0.000161839331258451	156.951847229417	0.166648769471401	0.0672476455157292	2.47813537847094	0.0132071023345731	0.205511056004018	0.894275810557587	0.892530670255862
SPARC	0.0177214212216128	0.0901600329288959	0.844175649900213	724.723058925407	0.0292017650878809	0.15186775302913	0.19228417162582	0.847519616268359	0.962306206439041	0.150995575875641	0.150547145896362
G3BP1	0.0379352070694182	0.0560337761950066	0.498402097892365	210.37189613429	0.0633048708193901	0.10198385164131	0.620734261361703	0.534774482873339	0.848407990533015	0.307145002306777	0.334646775391844
GRIA1	-0.104742728281259	0.342767984515422	0.759925144270264	92.2606533958278	-0.316043951607961	0.527952159277459	-0.598622329796871	0.549424761998033	0.854329971294906	-0.795027442634097	-1.71320124784249
GALNT10	0.179889293915316	0.0934858238425357	0.0543243302012666	254.265749323159	0.259029115366051	0.164772428926297	1.57204161554185	0.115940900254116	0.498727043297795	1.40372579164709	1.39122975020962
LARP1	-0.0669744846041613	0.0341167511238025	0.0496349285225349	571.476769551924	-0.0794305853253219	0.060645752356947	-1.30974688643999	0.19028147646476	0.587305789918491	-0.503271626484969	-0.435885527413385
FAXDC2	-0.271734299541017	0.0651851258545074	3.06402388431223e-05	292.160757460121	-0.394724718768855	0.116494943605076	-3.38834207351517	0.000703165089554875	0.0495406755492186	-2.08502023603635	-2.13794555696145
SGCD	-0.0209945404393207	0.0890989988978371	0.813718543822224	645.62802114945	-0.0542375234889193	0.150977017484112	-0.359243574901238	0.719412881270006	0.923680640949019	-0.148081264682704	-0.299885205728513
CYFIP2	-0.126888585259784	0.0676403638180316	0.0606648975096351	370.557100201589	-0.17284797563002	0.110064778772567	-1.57042041566436	0.116317335926284	0.499073428290763	-0.966101920767945	-0.940182909561773
CLINT1	-0.0303610553747781	0.057284563652461	0.596109066667247	125.586623601157	-0.0561767022780764	0.103451402454263	-0.543025043115417	0.587112559949853	0.871722310446565	-0.220436633728484	-0.310353521999177
EBF1	-0.203590884799406	0.189926554174338	0.283744583506633	99.2462255860098	-0.257008377150975	0.303095356679446	-0.847945610142708	0.396468261936839	0.760230232811111	-1.55861933285686	-1.39450806282438
TTC1	-0.0207104125530489	0.0628358703087842	0.741705713930107	120.875399829684	-0.0187541435062205	0.0987794361416771	-0.189858782746258	0.849419791541123	0.962831426775359	-0.145886405846834	-0.108334407994962
PWWP2A	0.0235851664889866	0.0619965367934877	0.703628355912642	239.469463662092	0.0439561674155696	0.104842380988332	0.419259530365508	0.675026469605312	0.910795459172476	0.196292407806713	0.230196196728853
ENSG00000254186	-0.017136679082072	0.0517145041207319	0.74036438212866	224.805732233295	-0.0525191344195993	0.103029549035577	-0.509748270386627	0.610227830792576	0.882255263502515	-0.11827968061919	-0.290608784000781
TENM2	-0.135697648369437	0.126469160149443	0.283284457385463	1232.91531134489	-0.214699940360304	0.196175194332962	-1.09442960457019	0.273766605818629	0.669968043828295	-1.03415103152457	-1.16611339405088
WWC1	0.0753496662755958	0.0692624400239758	0.276645262355657	1355.22127428187	0.128864236440525	0.117071477846746	1.10073126956863	0.271013632699084	0.668330500457843	0.596167869634228	0.688557501758863
RARS1	-0.0241316408347182	0.0632336595630899	0.702738417488607	103.475094074443	-0.0262006154581211	0.102763766347488	-0.254959665155963	0.798754252432256	0.951353063604583	-0.172315044098715	-0.14853287960005
KCNIP1	-0.123099203554334	0.187176246942184	0.51075363310608	207.73482354861	-0.142289518327891	0.279964999634518	-0.508240381882177	0.611284774338726	0.882898924757934	-0.936829335004455	-0.775218442349697
FBXW11	-0.0354012219071233	0.0440340500369224	0.421425230526225	244.623150621754	-0.0493982448688074	0.0805496356939356	-0.613264659029692	0.539701357332372	0.849671812574591	-0.259371404239499	-0.273761209632613
SH3PXD2B	-0.0568363396844707	0.0690661440007384	0.410549960423893	572.233658939935	-0.0716473214737776	0.111655393205576	-0.641682586186079	0.521079298120613	0.840793982639097	-0.424955494801141	-0.393868943861848
DUSP1	0.372042309461794	0.222066678952249	0.0938630209019981	172.712351845902	0.505552817933991	0.360312839699532	1.40309409555201	0.160588781642784	0.558298654411082	2.88808816643961	2.72204468131659
ERGIC1	-0.16852687760073	0.0499718494434903	0.000745063267076849	230.4895701396	-0.235880579436022	0.081381193442419	-2.89846547412602	0.00374993593281066	0.116526093482356	-1.28775346667648	-1.28045335584253
ATP6V0E1	0.00445533394265392	0.0363608034798322	0.902478315054427	169.442192831184	0.0108101626639343	0.0823973904803466	0.131195449284437	0.895620695788765	0.975100631494031	0.048516409667411	0.0512633088542595
CREBRF	-0.0509907224672099	0.0646253753144087	0.430100237331771	160.80608149823	-0.0804927398670245	0.11266793200431	-0.714424578805135	0.474964677985852	0.817405242878151	-0.379798700201462	-0.441619382245666
CPEB4	-0.117467265430963	0.0466315369518344	0.0117671284305023	984.291814445038	-0.166142998534347	0.0767008620840283	-2.16611644276347	0.0303022900253743	0.302392999278979	-0.893323189531196	-0.903987267768693
SFXN1	-0.0722539831409497	0.032649107179189	0.0268944594548051	243.802626143377	-0.0957643903115591	0.0655016250603123	-1.46201548775899	0.143736965791395	0.53617338769121	-0.544055212230389	-0.524060706234105
SIMC1	-0.0699919010742292	0.0620634995066635	0.259426947694974	154.522038765306	-0.0955715189636919	0.104049031161202	-0.918523871842922	0.358344667102622	0.73522503117523	-0.526580859829604	-0.523019524121185
ARL10	0.0860759922809078	0.060836279395817	0.15710388877458	104.811722784912	0.142189981755136	0.115919069159023	1.22663150063837	0.219961124004704	0.61882824994111	0.679027639993609	0.760494198506819
FAF2	-0.0607731434528386	0.0293775676122012	0.0385749844888216	195.395644240453	-0.0742263288212742	0.0563903512600172	-1.31629484765958	0.188075099519068	0.585073557922953	-0.45536690090938	-0.407791262282882
UIMC1	0.0298236961383439	0.040112205059416	0.457174922526148	142.139970474109	0.0389093562369765	0.0781479939082631	0.497893218892499	0.61855930711187	0.883756334225582	0.24448441072271	0.202951872548308
ZNF346	-0.150753365725174	0.0439481968606289	0.000603022164246976	176.323785636004	-0.213643662714655	0.0850672379981743	-2.51146819553775	0.0120230119191203	0.198879220083329	-1.1504549068752	-1.16041126461026
NSD1	-0.0257946457363537	0.0349189767581851	0.46008922744126	477.579771183112	-0.0298708853496354	0.0635459731852491	-0.470067320592539	0.638306921084926	0.890961652411991	-0.185161586725501	-0.168346187293956
LMAN2	-0.00662750512407927	0.0684747687849869	0.922895110980837	95.3315365839949	0.00306724952979204	0.116391355404464	0.0263528981094278	0.978975862951337	0.993395207066168	-0.0370973875959484	0.00946455156705344
FAM193B	0.0857409322077578	0.0501740947431787	0.087475302504663	241.036189313735	0.13820841074577	0.0854883380916212	1.61669315173312	0.105944532906659	0.47871516864548	0.676439335227926	0.739000386377065
PHYKPL	0.0274802746013409	0.0699446748729113	0.694403776543994	354.231311328379	0.0460835232948282	0.117400747832257	0.392531769564812	0.694665342288274	0.916867659285285	0.226381719240543	0.241680353985964
CLK4	0.0312321180275199	0.0534736063565113	0.559175875203249	106.865661624807	0.0632529037069369	0.0966135838030811	0.654699900542554	0.512660989309709	0.83642073480153	0.255364325639378	0.334366240058086
RUFY1	-0.0882488873917749	0.0469265101665376	0.0600295650405512	201.29257318634	-0.115719020983433	0.0848812289967357	-1.36330520129349	0.172786343475457	0.571958463809525	-0.667614210202976	-0.631782276883225
HNRNPH1	0.21958402743725	0.0644992585509979	0.000662992177265191	241.56543641506	0.327057585121836	0.107322649730959	3.04742368867819	0.0023081212339208	0.0945020133576224	1.71036354463683	1.75846950179662
CANX	0.0970105472976867	0.0427179157208452	0.0231495845864585	230.847620687167	0.158801630404392	0.0782971230117263	2.0281924072818	0.0425406145312252	0.335595144415698	0.7634959581506	0.850169267566927
SQSTM1	-0.0244777179385584	0.12531170914064	0.845130978386045	447.071970398789	-0.00847407986334035	0.193647512471031	-0.0437603342031468	0.965095445496571	0.991919708259686	-0.174988454298688	-0.0528392890827979
MRNIP	-0.0200534012662894	0.0386434691510583	0.603806924934254	111.195707588318	-0.0171198928696466	0.08004425601115	-0.213880342235449	0.830640370154052	0.958290738788837	-0.140811060913494	-0.0995121928259187
TBC1D9B	-0.025682854546324	0.0649235737304312	0.692410492799033	95.9382775209343	-0.0327766937515072	0.116747339883831	-0.280748955686027	0.778902956960351	0.947103371044413	-0.184298011226353	-0.184032683837149
RNF130	-0.00815911059150199	0.0550491749022688	0.882173135369936	450.87203950937	-0.0104447031447048	0.0983345280602306	-0.106216029615837	0.915410953096899	0.978441552057664	-0.0489288830445269	-0.063477352924566
MAPK9	-0.0121007067515082	0.0542466454072987	0.823482352848644	93.6210040362489	-0.021481060682771	0.102743794296532	-0.209074045102654	0.834390435955748	0.95845209016576	-0.0793773098875849	-0.123055191662591
GFPT2	0.106021105488129	0.0936208172918626	0.257444347230191	295.417334390476	0.163789868870876	0.159730139737576	1.02541617468043	0.305166859433841	0.698422834082419	0.833101597779688	0.877097397243579
EXOC2	0.0250925455812356	0.0489144405170367	0.607959363473369	198.520532197895	0.0342266047190393	0.0917977313210121	0.372848045659763	0.709261541718641	0.922186782995131	0.207936756987077	0.177672860535184
GMDS	-0.0433206934242565	0.0599870493533121	0.470191543581842	213.241086451286	-0.0712678948735928	0.101368550124581	-0.703057257758991	0.482020067445926	0.819264042968517	-0.320548511009547	-0.391820675969044
GMDS-DT	-0.0923363780338457	0.0330179977396663	0.00516519194520018	791.943762936659	-0.135130646262293	0.0723289009119236	-1.86828010046557	0.0617230388680309	0.389003387975046	-0.699189656985069	-0.736572528242688
SERPINB9	-0.42596501189918	0.224346612827125	0.0576050468303905	90.2865990217082	-0.594145643899832	0.326147157450311	-1.82171032408998	0.0684989506252013	0.405168485614023	-3.27643670072633	-3.21448441296183
SERPINB6	0.0927548916363341	0.0404761296469181	0.0219290309553755	175.370386783208	0.152538826915938	0.0729457881736878	2.0911258995891	0.0365167795806125	0.317965865036012	0.730621453809259	0.816360622368901
RIPK1	0.0270718788171625	0.0714597445964124	0.704805962885041	92.044947645038	0.0464440606858381	0.128640266218102	0.361038281801244	0.718070829642849	0.923680640949019	0.223226903614391	0.243626651799035
TUBB2B	0.303632886884002	0.0866857843203978	0.000460595994008354	298.121966027074	0.425347741043965	0.146995935748723	2.89360205013464	0.00380850508504634	0.116614520452411	2.35963237995629	2.2890716537173
PSMG4	-0.0416362793024738	0.0543455075982101	0.44359287202131	203.567784276056	-0.0514485269312231	0.102452621224551	-0.502168966652991	0.615548670573261	0.883498485659637	-0.307536584348741	-0.284829297419797
SLC22A23	-0.00595915124341785	0.129088161325985	0.963179996534632	204.279782666795	-0.00618177475041149	0.210750662477945	-0.0293321723297472	0.976599668126682	0.993395207066168	-0.0319344222858338	-0.0404646823445357
PRPF4B	-0.022789185913174	0.0847987799649757	0.788126484798244	178.362963206652	-0.0298522369799927	0.151018500306219	-0.197672715061145	0.843301138685579	0.961812590270817	-0.1619447172541	-0.168245517344159
CDYL	0.237839110218513	0.0504436179269782	2.41770726773119e-06	175.411824103711	0.346548320955657	0.0931595405675613	3.71994450428116	0.000199266557773971	0.0250548083823417	1.85138219038728	1.8636868175992
LYRM4	0.0112427611361134	0.0513704047138021	0.826761618254364	133.815878334887	0.0215019176488098	0.0903930447211602	0.237871372904163	0.811980859403818	0.955325999233612	0.100948589922099	0.10898087120382
FARS2	-0.0793723227373835	0.0298006330519516	0.00773452425664541	536.823135213739	-0.113807948259749	0.0583410301503516	-1.95073600802819	0.0510884576085647	0.359237108129408	-0.599043656923241	-0.621465686273003
RREB1	-0.0252464642569885	0.0295247641287588	0.392498818503502	318.505306692929	-0.0366788188626531	0.0636525920782665	-0.57623448888858	0.564456696377893	0.86326286470298	-0.180926940913601	-0.205097621232081
HULC	-0.191212807615923	0.106964142116715	0.0738349700557562	498.094568582214	-0.271399132476887	0.177745237003653	-1.52689960671806	0.126785977401138	0.514722536945687	-1.46299995373244	-1.47219402915596
TMEM14B	-0.0910651868964606	0.0699639128844853	0.193052387991538	494.709870457508	-0.11530263150476	0.112755268891013	-1.02259196079084	0.306500812220871	0.699102800849897	-0.689369835577958	-0.629534471379728
ELOVL2	-0.0496722135714673	0.0587312321783599	0.397689621002491	118.559718190965	-0.0432548815263499	0.10460777578573	-0.41349585345309	0.679243359800856	0.911076188691994	-0.36961335395486	-0.240597341095045
HIVEP1	0.00252843950628343	0.0254306354558937	0.920800878429971	263.156722692565	0.00275021251039406	0.0694021602924169	0.0396271888195757	0.96839035091551	0.99295714926165	0.0336313473986195	0.00775308287364371
PHACTR1	-0.0170574778668197	0.104436555354319	0.870259705452225	336.845051876493	-0.0588162484710447	0.178253215928959	-0.329958975295489	0.741430960650753	0.931075572606411	-0.11766785933903	-0.324602648749902
GFOD1	-0.132929342493967	0.0690846847454625	0.0543357002625675	173.207761885667	-0.173991972995887	0.118803228450304	-1.46453909767839	0.143046708512798	0.535290871405269	-1.01276615202227	-0.946358578512804
SIRT5	-0.127177343100622	0.0400535562713842	0.00149742392172391	114.254714127754	-0.189199256137432	0.0820514637279126	-2.30586082857495	0.0211184100114914	0.252341802672155	-0.968332545528879	-1.02845242691573
RANBP9	0.111010196383521	0.0558541546314236	0.0468668889471107	255.035337411878	0.154592703284857	0.100268652320172	1.54178499169632	0.123125850344961	0.50990353948455	0.871641814223751	0.82744811338876
RNF182	-0.0958799217086786	0.0676927237156583	0.156658649417202	214.599794057926	-0.156932610243241	0.117382160627532	-1.33693748184792	0.181243044752888	0.58015464656429	-0.726563169127966	-0.854266603461704
JARID2	-0.0594729737419117	0.0556570988395597	0.285267784646062	865.98029195709	-0.0913382743004266	0.105350463211005	-0.866994520161589	0.385945012185664	0.751644999308786	-0.445323222988135	-0.500167095952134
DTNBP1	0.0587218086501794	0.0557470134737245	0.292174923844441	200.649126133092	0.0970416598252135	0.104313700149879	0.930286814539063	0.352222602886873	0.731367303380928	0.467719371637043	0.516768908350567
GMPR	-0.192017585061807	0.0720578091996537	0.00770406860203597	995.476207537679	-0.277166066330782	0.115718274468706	-2.39517973806062	0.016612219644095	0.228669536414336	-1.4692167771185	-1.50332580918168
ATXN1	-0.0839166254530331	0.0695564990233641	0.227642989796842	1146.94527639096	-0.130403386171114	0.120034570631129	-1.08638191052349	0.277310061371334	0.672599702082778	-0.634147930210828	-0.711053244510392
CAP2	-0.0816429344756695	0.136218597635318	0.548937955600497	102.190169683588	-0.154788856799265	0.222999734670806	-0.694121259954708	0.487606166967921	0.82115710620329	-0.616583900163705	-0.842693926830061
NUP153	0.069033277978411	0.0380870765803517	0.0699071432133876	249.747211771663	0.0955633298532406	0.0686283163200683	1.39247667693832	0.163778099487889	0.562477796031025	0.547374416633991	0.508788403517518
KIF13A	-0.0774796075224706	0.0392374513363018	0.0483096918288421	641.949588352618	-0.118094228084762	0.0695611050796976	-1.69770488765898	0.0895634748221399	0.448609027829779	-0.584422625641353	-0.644604415452431
DEK	0.126889368031536	0.0731301818321584	0.0827202137623697	97.3785883091729	0.195188079271203	0.130072821479624	1.50060617622398	0.13345745293832	0.520926217588184	0.99430678968693	1.04659512413772
LNC-LBCS	-0.128127112046424	0.0919611708324121	0.163536937606908	419.678474435827	-0.14201463306137	0.150607629557143	-0.942944480827165	0.345709301491665	0.728181982164718	-0.975669413409329	-0.773734522494458
ID4	-0.155328589635163	0.0955218359593717	0.103927199054879	517.175222045452	-0.2136484049924	0.161729251426489	-1.3210251275386	0.186492985995091	0.583533857493676	-1.18579804322373	-1.16043686496416
E2F3	0.00648277189772252	0.0597323153476714	0.913574969605935	167.925957083543	0.0189383382235789	0.110672716951075	0.171120206906558	0.864129247401017	0.967367867094844	0.0641781603257147	0.0951418377127685
CDKAL1	0.0298067971654996	0.0257497927645732	0.247045748767179	634.863996409261	0.0401192565060317	0.0597872503699778	0.671033644426933	0.502199096686959	0.831532989661563	0.2443538678874	0.209483306752957
CASC15	0.0837160084645098	0.144115115668844	0.561310014139869	186.828348867272	0.0530775826338434	0.226400120516282	0.234441494610539	0.814642248043477	0.955345363231732	0.660797006598562	0.27943655552137
GPLD1	-0.0624346590620715	0.0946418130066192	0.509450062697856	92.2469733257654	-0.0856218178132902	0.150663062765514	-0.568299994979847	0.56983128242994	0.866149550676157	-0.468201938904812	-0.46930780912957
[truncated: 3,708 more rows]
