# Supplementary material for: Integrative analysis reveals generalizable human neurodegenerative disease-associated glial states
Source: bioRxiv. 2025 Sep 25:2025.09.25.678630. Preprint. [Version 1] doi: 10.1101/2025.09.25.678630 (PMC12485690; doi:10.1101/2025.09.25.678630)
Supplement: Supplement 7 [file media-7.zip › astrocytes_diffexp/NM_2024_PD_DMV.csv]

gene	nebula_logFC	nebula_SE	nebula_pval	DESeq_basemean	DESeq_logFC	DESeq_lfcSE	DESeq_stat	DESeq_pval	DESeq_padj	nebula_zscore	DESeq_zscore
ENSG00000238009	0.379207736577869	0.233893233102652	0.104956396536622	2.85986976212987	0.510231487749231	0.373256786021579	1.36697176543693	0.171634155623882	0.322781413121989	1.63167245280002	1.23149119802052
ENSG00000241860	0.0101846358498553	0.155190028097116	0.947674895796668	3.6693809247288	-0.13994078834802	0.261434168796808	-0.535281172281594	0.592455443557089	0.739941252978046	-0.00600498124501947	-0.261826382546989
ENSG00000290385	-0.119465996664702	0.116450100045199	0.30493937430412	4.21880452998631	-0.133862724804856	0.207604788854662	-0.644795939165785	0.519059433862879	0.681670521423022	-0.58137794505102	-0.24786626846877
ENSG00000291215	-0.181339141973917	0.0768270307570677	0.0182574056263997	13.910607421569	-0.280628588034363	0.131856927847102	-2.12828095282011	0.0333137963656602	0.0947685930788358	-0.855963068980631	-0.584958531312359
LINC01409	0.0268757656349514	0.089237521501903	0.763283999501017	31.3792007809436	0.246545073517534	0.131831884028052	1.87014753930902	0.0614633323994732	0.15107401448041	0.0680681229694399	0.625855472528433
ENSG00000290784	-0.0421680185828579	0.132173332124985	0.749699401078965	5.95493040125868	-0.281462560707421	0.222639411321572	-1.26420816079542	0.206155322482186	0.367216922720072	-0.238339381470019	-0.586874002180889
LINC00115	-0.0481246664009449	0.116570724831231	0.679726304587771	9.00526162458625	-0.0637919074361798	0.197045306362032	-0.323742334257761	0.746133117317053	0.846802924360364	-0.264774224424268	-0.0869274107102025
LINC01128	-0.0911326506941527	0.0668352999304515	0.172712171072069	23.5558919428557	-0.305216944989694	0.104328178949405	-2.92554655955138	0.00343851717946375	0.0159782551943771	-0.455638170940891	-0.641433141301993
ENSG00000272438	-0.648793208119572	0.14451492015658	7.14056822705658e-06	3.83842462502765	-1.05623041855961	0.223584309427978	-4.72408113638155	2.31158120957701e-06	3.56896953688321e-05	-2.93046456785448	-2.36636307842111
LINC02593	-1.00961528616811	0.162073710421351	4.68348201375962e-10	6.80007195133109	-1.97185856205261	0.237213905576377	-8.31257576262839	9.36468252736102e-17	1.72391199025314e-14	-4.53174690969047	-4.46938046967015
SAMD11	-0.1426275968841	0.0982511663153316	0.146595292301276	39.9669135950704	-0.590108548176893	0.164164281135479	-3.59462207061897	0.000324862803033513	0.00236392944282653	-0.684166171427227	-1.29577300665158
NOC2L	0.00263811631293908	0.0971118825042649	0.978327539805063	14.644394898726	-0.0411162313758149	0.152847314983054	-0.269001986592786	0.787928153918868	0.875348720871394	-0.0394954720213589	-0.0348458517802249
KLHL17	0.378266186734151	0.185625023861263	0.0415702008076298	6.00908092627363	0.53984219788244	0.291464328904044	1.85217244220704	0.0640010646498968	0.155573943971848	1.62749397473444	1.29950116344143
HES4	-0.144469103138278	0.17209320193585	0.401199023471882	10.5746370572073	-0.931339943514169	0.339464198063486	-2.74355866930035	0.00607771866069863	0.0250501450503929	-0.692338541208875	-2.07951427097844
ISG15	0.0760611351683179	0.177880520990152	0.66894472227252	5.63406053023592	-0.177043022461208	0.284556471771316	-0.622171835907105	0.533828883222246	0.694040339522936	0.286346516953587	-0.347042902101058
AGRN	0.290878949099405	0.112797863827552	0.00991548107339625	15.7046717307347	0.395085186348392	0.196723193240372	2.00833048630746	0.0446081843350203	0.118262984626988	1.23968056463729	0.967022837032643
ENSG00000285812	0.377478290623071	0.184198437822684	0.0404325594789855	3.00346567371664	0.278731053951207	0.292512933051674	0.95288454784995	0.340648570033553	0.516817249646753	1.62399739232824	0.699780326288603
SDF4	-0.000724336870036324	0.096616803392877	0.994018309741839	14.1028984932204	0.0978154535596688	0.160536958221015	0.60930177476643	0.542324430935978	0.700688435029647	-0.054417610201674	0.284252847502042
B3GALT6	-0.434267903165147	0.22872699875725	0.0576131632429205	1.83587303290592	-0.707629164247359	0.352426765011606	-2.00787577590497	0.0446564939360104	0.118348363289717	-1.97842863768534	-1.56569470049953
UBE2J2	0.1347885568369	0.0668273818897151	0.0436990620538081	40.2106500048713	0.332825409856164	0.102694853118943	3.24091616812265	0.00119146216792083	0.00676469252812701	0.546971320757325	0.824024400747209
LINC01786	-0.0837582405904586	0.119106975289022	0.481919528594153	6.60432682696844	0.00822716645009754	0.209350504680801	0.0392985269495366	0.968652381034705	0.982144361556478	-0.422911479868196	0.0784862083018787
SCNN1D	-0.0355190013729487	0.107037711927393	0.740012850674796	14.9603114059526	-0.139048632769925	0.186586115129166	-0.745224973860821	0.456135727816231	0.627305402560287	-0.208831891500519	-0.259777277012426
ACAP3	-0.182159761928609	0.0856312327926253	0.0333986165843716	40.3615880285051	-0.244819967066418	0.151720884785646	-1.61362074451585	0.106609714409324	0.227608000495728	-0.859604875629255	-0.502713186204299
PUSL1	0.283759454075726	0.224648081340709	0.206542907103603	1.98851274764752	0.139682372047045	0.360971045942533	0.386962814932481	0.698783736914629	0.813908538250932	1.20808515416279	0.380412908027345
INTS11	-0.134741538887077	0.0603114479587708	0.0254767852408396	45.0576488351758	-0.161068962484939	0.105127952943237	-1.5321230745538	0.125492066656769	0.256846869376078	-0.64916885228971	-0.310353634544479
CPTP	0.0605779239552815	0.179735460762844	0.73608723215462	4.43464269443657	0.175686859748908	0.300338527703787	0.584962778808658	0.558572744516065	0.713591031213137	0.217634001232703	0.463108120421294
DVL1	-0.0812719188763613	0.0887199839809485	0.35964080346586	25.3990129794792	0.0332726171800704	0.142823711242845	0.232962838526837	0.815790262434548	0.892346482562544	-0.411877501353245	0.136010672606646
MXRA8	-0.371691882155305	0.0720684242652869	2.50287687744527e-07	23.2313577353629	-0.684411838132779	0.117448037303593	-5.82735866725156	5.63115034800782e-09	1.81928828489262e-07	-1.7007242410826	-1.51236907814481
AURKAIP1	-0.117580813413647	0.195348654489545	0.547239142595484	8.0906657290542	-0.114399799651599	0.282131212466277	-0.405484379596155	0.685121498064666	0.804801268894836	-0.573011742330374	-0.20316376519519
CCNL2	-0.0665500158727874	0.0444249725030292	0.134125021649397	178.749853949546	-0.163423952331305	0.0804791593463917	-2.03063692089413	0.0422918395159335	0.113910701678749	-0.346543574323775	-0.315762582094113
MRPL20-AS1	-0.0177197466382941	0.216714199883488	0.934833184850903	1.96133977553042	-0.612087569139538	0.342264506037886	-1.78834661012669	0.0737201043066106	0.17355311004834	-0.129841070155577	-1.34625448612067
MRPL20	-0.0985764288178526	0.0708786922834838	0.164293171809625	30.9891518114611	-0.169595630758856	0.114734041070443	-1.47816314300941	0.139364116456836	0.277698377348681	-0.48867270843508	-0.329937711111907
MRPL20-DT	-0.323569214549928	0.191660031542183	0.0913640834913746	2.31569278067998	-0.293498137984114	0.332942712946112	-0.881527441724238	0.378032407874749	0.55459237155265	-1.48716198265514	-0.614517351182864
ANKRD65	-0.354583002539636	0.263600839049555	0.178576390221917	2.09382993336478	-0.928710636470591	0.44728670702797	-2.07632067279951	0.0378643025666391	0.104589824359877	-1.62479721642453	-2.07347527088995
VWA1	0.00026332044670393	0.277213144203219	0.99924210200069	2.29252482755406	-0.114424107458382	0.50070711009756	-0.22852503020396	0.819238099588084	0.894507211714285	-0.0500345130540861	-0.203219595436726
ATAD3C	-0.759788967511207	0.353162904745337	0.031445915332582	2.8468269652891	-0.0344874737519166	0.526908223041874	-0.065452525209833	0.947813704629416	0.970524328776283	-3.42304958508447	-0.0196209019307673
ATAD3B	-0.0665923355499015	0.0661886656992875	0.31436805739541	32.0825725285709	-0.0248694255662254	0.116765142462092	-0.212986727389977	0.831337315182902	0.902316055285257	-0.346731383650858	0.00246985920204011
ATAD3A	-0.0293431858664286	0.0987761974736735	0.766415070283187	16.3965058168496	0.0555747511803807	0.168047379270317	0.330708824033396	0.740864436400192	0.84293873127497	-0.181424410310588	0.18723427904331
TMEM240	0.381803981077461	0.153525855234612	0.0128860360732114	8.63027094772157	0.472086192824444	0.254534449697712	1.85470451400625	0.0636384338119564	0.154908813137941	1.64319425461096	1.14387897335132
SSU72	0.073755111633866	0.0930274624348424	0.427875944537693	24.1083485131191	0.252330526392524	0.151388025415416	1.66677995634144	0.0955581672080479	0.210476427887491	0.276112678754032	0.639143517570322
ENSG00000215014	-0.0232918711720093	0.170256401327281	0.891185190495318	2.84683675398947	-0.28381295359759	0.273724516766955	-1.03685616820076	0.299802894062119	0.474867742766548	-0.154569447838577	-0.592272391428119
ENSG00000272106	-0.0372208906673232	0.186013363597326	0.841403985274176	3.6862092786497	0.190470983182763	0.331508452830171	0.574558451094277	0.565589958800068	0.719435237607288	-0.216384659029548	0.49706433825571
MIB2	-0.0202940524100897	0.0625166147113404	0.745469791016949	49.1793958018391	-0.0269144976352964	0.113042071492403	-0.238092749716687	0.81180915795631	0.889629103807871	-0.141265510691913	-0.00222726829254194
MMP23B	0.0509126893843722	0.232405596059694	0.826596875624524	1.89378466295207	0.172902038085515	0.390460363790381	0.442815850518282	0.65789893750347	0.786922101618389	0.174740923481464	0.456711933900312
CDK11B	-0.0969387963188503	0.0601393203499108	0.106982884876585	37.7474766069189	-0.0705935642279313	0.108735171947439	-0.649224744520158	0.516193119939658	0.679320158999074	-0.481405104364809	-0.102549475872805
ENSG00000272004	0.223919588951454	0.209976592772596	0.286241677239045	1.76714644253487	0.04806177976109	0.337858411983254	0.142254204887082	0.886879217777397	0.936324176924466	0.942523468249395	0.16997846436897
SLC35E2B	0.210936259942154	0.0651221372838861	0.00119913044282827	81.3378361710642	0.463545931046535	0.0985224993437586	4.70497535216965	2.53896626827828e-06	3.87318798455678e-05	0.884905110766176	1.12426367518427
CDK11A	0.0837195584501099	0.073231623370623	0.252948949672964	60.2091174800116	0.407701359444088	0.131577877080547	3.09855553600783	0.00194466518974422	0.0100556216058966	0.320333622270877	0.995999700205546
ENSG00000290854	0.161158591569176	0.0872494672859116	0.0647324815170957	30.9970909074745	0.203637886644193	0.153346388223379	1.32796011046282	0.184191285025784	0.339691951817613	0.663998170108584	0.527306120539345
NADK	-0.000573192724445269	0.0647903113936258	0.992941295548596	37.4489942064845	0.151579767860507	0.102316515961424	1.48147898153272	0.138478981768955	0.276394923474421	-0.0537468517693857	0.407738881441436
GNB1	-0.0700721237418131	0.0362469150055252	0.0532129656494711	186.342235480619	-0.11233650402872	0.0628678984562033	-1.78686590115587	0.0739591649055195	0.173906682893168	-0.362174239629	-0.198424781789055
CFAP74	0.243199528898728	0.100412583423474	0.0154352440106017	21.4309083711358	0.0146551033665819	0.177068882288766	0.0827649848869675	0.934038411582203	0.963738366464095	1.02808538163396	0.093249912564669
GABRD	0.357500983194505	0.381229583820306	0.34836893645974	3.22340040952301	0.0209879000774304	0.668041151698836	0.0314170766637024	0.974936922665121	0.985853662093896	1.53534065104511	0.107795098525591
PRKCZ-AS1	0.366332803030283	0.224281736323006	0.10239331747844	2.03982484525715	0.273576776040018	0.342112348983567	0.79966939764913	0.423902367912423	0.598055330411447	1.57453514054474	0.687941965744977
FAAP20	0.234076211289672	0.0689123123627983	0.000681973314238043	37.1549863476761	0.463864927432416	0.109456947438293	4.23787560578483	2.25644723415925e-05	0.000251893191241859	0.987597262211353	1.12499634701401
ENSG00000234396	-0.159226884831918	0.162479988192732	0.327096762798419	2.99139514445475	-0.112687160345295	0.282274879112835	-0.399210729270207	0.689737938178736	0.807172797565966	-0.757831693286774	-0.199230170239977
SKI	-0.00509584792044209	0.0493786011848987	0.917804621186693	166.795221899455	-0.0927885630308627	0.0807364656398711	-1.14927700011976	0.250441778874051	0.419435701886093	-0.0738178184428504	-0.153527013875571
MORN1	-0.0909238265657657	0.0498099919896307	0.0679386694889958	54.6102910039192	-0.219566284895096	0.077564479693688	-2.83075817387277	0.00464378166012253	0.0202840976233278	-0.454711436104863	-0.444710455317543
ENSG00000272420	0.349924928593866	0.241557607719492	0.147444025510133	1.36364515497577	0.14766089875878	0.377783284681294	0.390861387325143	0.695899696503193	0.81168512791237	1.50171908742461	0.398738011455593
RER1	0.100336319934463	0.0921498752052503	0.276225167735994	19.3274177393526	-0.136529621408597	0.144285732066727	-0.946244784241433	0.344023748834433	0.520535420171914	0.394076689455961	-0.253991604368708
PEX10	-0.0563641884288708	0.106041739865154	0.595052717976586	8.70756464226092	-0.130780872785467	0.187390455760438	-0.697905729802263	0.485236150846186	0.652972946366081	-0.301340171829269	-0.240787861759573
PANK4	0.383621802290367	0.141862234070744	0.00684720440917914	7.08133367487959	0.321629389490394	0.234995183934631	1.36866374921055	0.171104406791698	0.322071956349136	1.65126151320164	0.798309348507586
HES5	-0.708239936480916	0.240270645461392	0.00320172778269415	4.70261934240662	-1.58365196576515	0.328185728722051	-4.82547480639046	1.39670120661788e-06	2.34666006666868e-05	-3.19428156297786	-3.57774642675438
ENSG00000272449	-0.534428227847603	0.187306011638622	0.00432764893003367	2.1847290174871	-1.03583949383037	0.305436646701104	-3.39133992275665	0.000695517794707672	0.00434301636649653	-2.42292737826684	-2.31952914301406
TNFRSF14	-0.255272686460545	0.124881514048065	0.0409417839958473	9.81205085492329	-0.684444878933013	0.200688179932643	-3.41048924337614	0.000648464419641568	0.00410951715128693	-1.18407070556449	-1.51244496635118
PRXL2B	-0.129565723407223	0.124885672886878	0.299514690378375	6.80487527151202	0.108110858090977	0.226627806288956	0.477041453391353	0.633332603528749	0.769009918587292	-0.626199243619095	0.307899362665599
MMEL1	-0.256077320076255	0.129913378653207	0.0487079852458414	8.41945535576515	-0.655305410980442	0.188828051377741	-3.47038168428448	0.00051971925575685	0.0034540090130266	-1.18764156688055	-1.44551735134557
TTC34	-0.0938207547426732	0.0997040452522775	0.346708723512449	50.3956994129721	-0.817638221852551	0.142707931705997	-5.72945183969891	1.00755689012258e-08	3.07160456391669e-07	-0.467567633708784	-1.81836382495006
ENSG00000285945	-0.390668376709179	0.144538974210147	0.00687460313702151	2.89658172935844	-0.796278862238293	0.23862214841878	-3.33698639256583	0.000846920945453293	0.00510204578373294	-1.78493950253059	-1.76930558547375
PRDM16-DT	0.124896392086777	0.0992544506539467	0.208266829960554	21.5053020514569	0.317794984870552	0.15844803441346	2.00567325462232	0.0448911205332219	0.118756460219502	0.503071155826802	0.789502476790153
PRDM16	0.0257650545282073	0.0546731574204472	0.637457918817058	316.886067838576	0.411669823794665	0.0877306488573975	4.69242880516953	2.69980502076849e-06	4.08922208248518e-05	0.0631389288033578	1.00511448070364
ENSG00000287828	0.115488560970703	0.163716246429618	0.480549484885527	2.97683213674129	0.145113527074257	0.281491315242928	0.515516888856851	0.606191870908336	0.750196727119592	0.461320401763694	0.392887200738822
MEGF6	-0.0348902603175591	0.123344546614305	0.77727780728068	24.6214892931301	0.0197455643168526	0.231546392125479	0.0852769250066833	0.932041235874297	0.962709356874948	-0.206041618923443	0.104941698126277
ENSG00000238260	0.315188682944732	0.126824187901781	0.0129463723326256	11.0650745499863	0.0698205133275675	0.192924032620277	0.361906769101141	0.717421701340687	0.826565473440901	1.34756406154465	0.219953987103879
TPRG1L	0.381289785865806	0.177403875303138	0.0316125750039117	5.18184799141112	0.431464995601571	0.282582482528494	1.52686391506262	0.1267948542054	0.258738806625707	1.64091232187244	1.05058008906062
WRAP73	-0.104647101678237	0.1043790158908	0.316069154751891	9.62095448340565	-0.185297604720966	0.171831140394688	-1.07837033668837	0.28086851933659	0.454388017804548	-0.515613579977562	-0.366002050717377
LRRC47	0.00951246755641237	0.126163619061649	0.939898157616755	7.65580698130176	0.162569453114109	0.216808595311051	0.749829373143043	0.453357475596018	0.625002353576349	-0.00898797836330379	0.432980022593467
CEP104	0.0703019304121819	0.0546646104228269	0.198422368188047	49.7239691813187	0.0606857682855632	0.0943091495789916	0.643476996203151	0.51991463665052	0.682325590805745	0.260787901114736	0.198973278041491
DFFB	0.249287466400549	0.128219456704131	0.0518683306966555	8.98371347835689	0.643683769957612	0.220605599300064	2.91780341024837	0.00352506515457993	0.0162972809045354	1.05510287145219	1.53800478913344
C1orf174	0.14656441809489	0.21040643843695	0.486067159798901	3.68789992958844	0.0580222386590692	0.357529719183561	0.162286477307582	0.871080263065767	0.927366492598238	0.59923109043193	0.192855675424718
AJAP1	0.285940814487406	0.194908979196232	0.142363017289037	14.1284507989415	0.392141867821781	0.427175253192525	0.917988261003136	0.358625011656412	0.535559738546179	1.21776575333037	0.960262614453817
ENSG00000236948	-0.210471873411443	0.274568510217005	0.443346119660641	2.6143347447797	-0.644379606361735	0.443939014830515	-1.45150478970122	0.146639349485699	0.287854459219268	-0.985250413792401	-1.42042293142214
NPHP4	-0.0406880544694386	0.0408030852977508	0.318676744123295	111.315541276927	-0.108368763440539	0.064755370596872	-1.67351004930815	0.094226929900124	0.208320750988279	-0.231771489576634	-0.189311663630545
KCNAB2	-0.319052614251025	0.128502784017279	0.0130337447055442	12.0453511413944	-0.390894836510847	0.231533679700183	-1.6882849916998	0.0913565348233923	0.203587575275736	-1.46711788684238	-0.838218372506402
RPL22	0.0485329120672773	0.140857602932066	0.730430432046783	33.4274013487946	0.580488646547235	0.265296703748872	2.18807334710318	0.0286642600013962	0.084401300788485	0.164179775405449	1.3928580453176
RNF207	0.167790960741256	0.185290367519595	0.365170458904186	4.62975551734138	0.236084393594495	0.29632379426257	0.796710889120511	0.425618958364875	0.599681701346448	0.693431778210473	0.601829352362973
ICMT	0.254374816655981	0.152433917711215	0.0951660036465615	4.60282024834972	0.221455356746326	0.254615186314708	0.869764918391806	0.384428886824937	0.560625459953033	1.07767988274489	0.568229337851015
ACOT7	0.144794630792315	0.125292436178632	0.2478229532081	22.9740609202501	0.66236981394969	0.189188902731476	3.50110288915741	0.000463336924370751	0.00315566894951193	0.591377000206226	1.58092294948954
TNFRSF25	0.0426313600914708	0.240752239580253	0.85944896560978	4.7005723789593	-0.103355512907353	0.404711023290231	-0.255381017465475	0.798428830689104	0.881400747225951	0.137989440769066	-0.177797215180153
PLEKHG5	0.270511297822488	0.209802233162849	0.19727181710262	4.1288495212942	0.376446773313706	0.342146893112011	1.10024898922717	0.27122365105861	0.443203892072131	1.14929152716267	0.924214075598446
NOL9	-0.308971418043651	0.0702229707344958	1.08319473143671e-05	25.1994693859643	-0.508827431213322	0.121157458412942	-4.19972024734195	2.67244963732278e-05	0.000292868049837118	-1.42237882442481	-1.10908630007827
TAS1R1	-0.375008181481105	0.0999794351110388	0.00017623388125341	7.63176053454209	-0.816280373464821	0.175325176937164	-4.65580806889687	3.22712462943205e-06	4.82682039300599e-05	-1.71544155433396	-1.8152451148117
ZBTB48	-0.298953248756502	0.0688022111789495	1.39205215693149e-05	15.3347179440904	-0.497119992786065	0.116151694434107	-4.27992028190413	1.86960268101144e-05	0.000214461014547417	-1.37791946743702	-1.082196621343
KLHL21	0.140690732980858	0.0548304069103213	0.0102900960708671	88.4595570066423	0.299339062961041	0.0849902418621568	3.52204037078199	0.000428238923958656	0.00295233496549819	0.573164425372321	0.747112861504663
PHF13	0.033773668519631	0.0761860147821278	0.657544881175694	16.993646993518	0.0116032370277553	0.124258625946209	0.0933797306979577	0.925601892709918	0.958805769718179	0.0986801358060023	0.0862403770540679
THAP3	0.469418118028979	0.107653275102652	1.29787554586687e-05	12.5119924392427	0.81228804409454	0.17761846877446	4.5732183691212	4.80289113641997e-06	6.78107306834515e-05	2.03201461492382	1.92525557786107
DNAJC11	-0.0819646628111119	0.0487274948681985	0.0925488786625263	51.8211656598766	-0.199706973357138	0.0857100133232109	-2.33003082853396	0.0198045217972356	0.063691847775588	-0.414951810542222	-0.399097530639155
CAMTA1-DT	0.234264718736792	0.134276767696487	0.0810474253826076	7.13903233108938	0.381996713191471	0.215193423469886	1.77513191170978	0.075876108934258	0.177089968099768	0.988433834208309	0.936961193701218
CAMTA1	-0.0524275242112594	0.0321366378406056	0.102807170365967	1687.24711487356	0.0317799246804935	0.0562071414642533	0.565407239233202	0.571796801744157	0.724298648232889	-0.283869758346005	0.132582252118803
CAMTA1-AS3	0.16377053940544	0.126401775345325	0.195101332521519	7.51458398437825	0.264745723122971	0.202319006957519	1.30855586484052	0.190684839396674	0.34792120792743	0.675589661323939	0.66765877764119
CAMTA1-AS2	0.0864373525296143	0.202268407826009	0.669131806232369	1.66202997391532	0.240679348679459	0.336895712218174	0.714403122244532	0.474977941878789	0.644467560140802	0.332394845607858	0.612383058607543
ENSG00000269978	-0.551393012650814	0.241667732351115	0.0225120095545338	2.02211657726195	-1.42101604545894	0.384080225776501	-3.69978965354452	0.000215778238560325	0.00167863166656568	-2.49821492853359	-3.20420377051736
VAMP3	0.224815128022233	0.122258394386296	0.0659369153514169	13.1133349498263	0.554411854757652	0.20576117651739	2.69444345207074	0.00705062893316185	0.028264654363597	0.946497756375605	1.33296479385827
PER3	-0.100014930132216	0.0518512179548202	0.0537453952232316	342.609558166939	-0.263040945676294	0.108003507707837	-2.43548521023829	0.0148718325466797	0.0510160742312278	-0.495056593716866	-0.544563183033759
ENSG00000236266	-0.0303671917207697	0.110505913441362	0.783468739025356	6.8221109449455	-0.16376851982596	0.20855064651425	-0.785269777692922	0.432295411547845	0.605523533368708	-0.18596881763001	-0.316553985721087
ENSG00000284747	0.391039611007615	0.151393078621335	0.00979616593600362	6.27171965819353	0.736136595796354	0.242499583780893	3.03562003826563	0.00240041651751018	0.011902900545021	1.68418080178366	1.75035070924384
ENSG00000284716	0.532863540150382	0.191411687961969	0.00537160427364059	6.25336948430898	1.03500650081051	0.296453388820689	3.49129589959431	0.000480683569991206	0.00325528367438332	2.31357730272494	2.43679597901018
ERRFI1	0.13441203668045	0.088245857633302	0.1277201655072	145.205333795666	0.266759084683155	0.120949233776282	2.20554588362731	0.0274158117545714	0.0815530944750262	0.5453003723466	0.672283072346446
SLC45A1	0.204393684671817	0.107922019817977	0.0582380737410957	12.89351753609	0.275748078038836	0.167855484349585	1.64277073881332	0.100430376516915	0.217701489856921	0.85586999654261	0.692929018510468
RERE	0.0640514353921091	0.0219477154829539	0.00351872680652673	899.001938674091	-0.0133056125606166	0.0407048989470822	-0.326879881901055	0.743758737885125	0.845110157090077	0.23304900177269	0.0290296586498527
RERE-AS1	0.305901193037754	0.132814494789586	0.0212663866499183	5.07225310107271	0.108180718072811	0.212069992733697	0.510117988303309	0.609968803593359	0.752875555721414	1.30634736641208	0.308059817275686
ENO1	-0.0561658126165016	0.0533362521256352	0.29231745549816	303.658162808746	0.0476307406799095	0.0899098184062562	0.529761282184897	0.596277452780926	0.743211707909559	-0.300459805286534	0.168988452549792
MIR34AHG	0.195761016334356	0.0936749875391756	0.0366367024654604	48.1544458280692	0.223665863280473	0.153841442106611	1.45387263807287	0.145981620073742	0.286942938401308	0.817559315980974	0.573306435707626
LNCTAM34A	0.105451812644389	0.12888267280206	0.413242951940732	8.50432053578795	0.313269239754178	0.214102223527299	1.46317602215016	0.143419220084146	0.283740928853052	0.41677859337076	0.779107732203353
H6PD	-0.0874081047365313	0.0502430063648623	0.0819104975350835	85.7378448215104	0.0182089463852359	0.0842485219568803	0.216133719171424	0.828883516723522	0.90074079434777	-0.43910911122938	0.101412389577976
SPSB1	-0.0474328628111372	0.100999194448864	0.638615063569582	113.033505046356	0.121313036984574	0.152526874598451	0.795355161534308	0.426406934562846	0.600394260660858	-0.261704088366161	0.338222165664748
LINC02606	-0.391056692617912	0.173010929339416	0.023802606071898	1.93829998036041	-0.6248259101306	0.299583588159737	-2.08564799550183	0.0370105203739828	0.102705669308581	-1.78666279898482	-1.37551194487207
SLC25A33	-0.173010860908825	0.0677466190537557	0.0106556496377714	290.907225105779	-0.789150717658641	0.0966490663847175	-8.16511475152154	3.21129801967565e-16	5.53876581862075e-14	-0.819003220294251	-1.75293364220739
TMEM201	-0.303933122102889	0.121524833094938	0.0123844575357606	6.94569657491562	-0.660701322959028	0.193698429503871	-3.41097924568264	0.000647300183955125	0.00410485658225269	-1.40001950992133	-1.45791069772015
PIK3CD	-0.0351926490317147	0.0861298153684098	0.68283317551114	17.53019014891	-0.0443406033899559	0.139711020098054	-0.317373700076316	0.750960060771732	0.849949274709813	-0.207383581452362	-0.04225159882916
CLSTN1	0.0475117097994876	0.0490760619930398	0.332982482111159	114.505616546832	0.0952024835615446	0.0815486801482668	1.16743132308767	0.243036227747264	0.410927190693401	0.159647810045407	0.278251370387213
CTNNBIP1	-0.234479298513476	0.0559599313566472	2.78796627140743e-05	49.9004928484372	-0.304537226026129	0.0919410693704026	-3.31230893997155	0.000925293039547407	0.00549976257129311	-1.09179230307131	-0.639871960803451
NMNAT1	-0.0236258969058771	0.0759385217095779	0.755710358037667	27.0923130138322	-0.0271120259140882	0.120212271877197	-0.225534593853983	0.821563416507962	0.89630252841996	-0.156051811424126	-0.00268095181954436
UBE4B	0.0368306690886978	0.0403364863385977	0.361197467664041	169.106226881149	0.138423098152072	0.0642320921796799	2.15504576380377	0.0311582532250274	0.0898786737973706	0.112246714261245	0.377520604071538
KIF1B	-0.0182835312347182	0.0274011348817025	0.504609568479613	1454.37128554105	-0.12920038463835	0.0343332904429075	-3.76312270020248	0.000167804817658412	0.00136070446169856	-0.132343074256146	-0.237157791972322
ENSG00000284735	-0.14171734517618	0.136620121166381	0.299591654784342	6.64005949081196	-0.265049944637326	0.226189456512822	-1.17180503779273	0.241275339633949	0.409053384534551	-0.680126590494701	-0.549177457708557
ENSG00000284642	-0.0973404320561052	0.105067095035537	0.354207117774722	17.4711469189246	-0.027915584410702	0.168235524381913	-0.165931568337081	0.868210803917546	0.925514809207116	-0.48318751251842	-0.00452656731888679
PGD	0.0141022244570731	0.0988945231230249	0.886607171976601	45.3967678573261	0.315507071859896	0.181116935959584	1.74200756096217	0.0815071212391194	0.187054283234967	0.0113807771133474	0.784247591512468
CENPS	0.103607259333195	0.0857484578581421	0.226943557806739	12.7311556347223	0.189747399264791	0.150303762908476	1.2624261401914	0.206795488013194	0.367848468337105	0.408592701138873	0.495402408601911
CORT	-0.246825362450541	0.213289379862088	0.247177459139166	2.25993687075122	-0.200771225395447	0.359422008270849	-0.558594690295516	0.576438364570854	0.727722551250182	-1.14658255947836	-0.401541907825617
DFFA	0.161142494833368	0.0899695117368384	0.0732806333235255	42.794588210116	0.717844463899658	0.111078534019233	6.46249493871936	1.02990591669759e-10	5.47709688199317e-09	0.663926734848998	1.70833728733763
PEX14	0.0136053957885304	0.0332361889536684	0.682279254251569	126.23638967524	0.00511168645989768	0.0536770896788158	0.0952303206169364	0.924131887051009	0.957775943479464	0.00917591487720606	0.0713305647712157
CASZ1	0.0138398546502132	0.126378963248068	0.912797398289639	16.9327402455635	-0.0604202246342893	0.184007184929232	-0.328357964160619	0.742641022280474	0.844291114700693	0.0102164133886333	-0.0791833198141964
TARDBP	-0.121748321231426	0.0575954534280466	0.0345278257373987	62.8306890455452	-0.286935954956155	0.0913774081639614	-3.14011921241294	0.00168879096940411	0.0089835796357993	-0.591506610255763	-0.599445310059585
MASP2	0.029919211788275	0.195838543401383	0.878575800682631	2.39346102420453	-0.259087567144022	0.301755705113026	-0.85860039347716	0.390561020951921	0.566547260654988	0.0815745486571443	-0.53548305168716
SRM	-0.0530487769609855	0.0850657237379456	0.532876475300059	18.121921089793	-0.0305020354728555	0.144123010551389	-0.211638900382112	0.83238875857719	0.902841251142073	-0.286626798778047	-0.0104671356642118
EXOSC10	-0.346005081941211	0.0516117583867324	2.02794197203448e-11	66.4168688056816	-0.53076920971924	0.0810550221857247	-6.54825815114907	5.82120319385133e-11	3.23973648681057e-09	-1.58672949934298	-1.15948224096411
ENSG00000226849	0.121198442758344	0.0752199074438041	0.107124181189038	17.1113439311437	0.0852283034872064	0.128370014014869	0.663926884648732	0.506737108281241	0.671283415790264	0.486660128561926	0.255342644493574
MTOR	-0.0885239780549337	0.0394416711020636	0.0248048977255548	119.474233154348	-0.217751456405484	0.060789010817205	-3.5820858651619	0.000340861711314079	0.00245330731695791	-0.444061214632108	-0.44054215194798
ANGPTL7	-0.346645953015347	0.181102578579747	0.0556091378739293	1.7035958148653	-0.474036148340237	0.337903045452026	-1.40287622358094	0.160653752094131	0.307658190224067	-1.58957360339547	-1.02917758007449
UBIAD1	0.0277268435841025	0.0898612859345648	0.757662642725689	16.7388403564379	0.0649447815373943	0.145043799480684	0.447759792351849	0.654326564206713	0.784757380926989	0.0718450983110603	0.208755392103638
DISP3	-0.18663901093934	0.0962303323074815	0.0524401287643608	47.7553137817793	-0.294292963193306	0.165516257809864	-1.77803055172606	0.0753988372431095	0.176252837487098	-0.879483211191094	-0.616342908042178
ENSG00000284708	0.123121860497161	0.119580091916193	0.303189183803612	11.9071519031772	0.134897572843684	0.190596029528617	0.70776696228832	0.4790899859587	0.647661190593088	0.495196011060576	0.369423167257785
FBXO2	0.111625455135096	0.0714246030698776	0.118089480576795	80.5162660307828	0.139869300826938	0.103940283586566	1.34566980193438	0.178409029421374	0.332002417211529	0.444176430993784	0.380842246594354
FBXO44	0.201214351174449	0.0978819145023158	0.0398129204554286	26.4931716402698	0.0690392213016071	0.153677922252816	0.44924619157741	0.653254069244067	0.78401135629875	0.841760520161127	0.218159513299294
MAD2L2	-0.124445688831253	0.0825617852207844	0.131732815706067	17.1114494748999	-0.180439250961683	0.135592833332	-1.33074327401859	0.183273498827962	0.338183158175424	-0.603477183482334	-0.354843369629184
FBXO6	0.158770207879662	0.105939904673284	0.133956198347574	8.22031128105819	-0.00573864437154218	0.172427213065675	-0.0332815468597547	0.973450069080194	0.985228854832706	0.653398828049939	0.0464094932625634
DRAXIN	-0.347682409851438	0.189142552187284	0.066032495575087	5.8474961276786	-1.37416802607253	0.286971793321359	-4.78851252301892	1.68022080199652e-06	2.74469515821019e-05	-1.59417326658316	-3.09660310291517
AGTRAP	-0.231662834841423	0.0680357858010078	0.000661605490253115	21.2754983971269	-0.312403605951011	0.116677056176686	-2.6775067540094	0.00741723571107567	0.0294367698359336	-1.07929319667275	-0.657939485164475
MTHFR	-0.0688436566519464	0.0758724096904513	0.364215987973484	25.2557797546166	-0.00298823007334931	0.128000361637058	-0.0233454814902974	0.98137469260422	0.989541185543151	-0.356722459435368	0.0527266528467738
CLCN6	-0.00629420951162824	0.0516590062703731	0.903024566473565	53.460723542597	-0.109813997166687	0.0819360373843418	-1.34024051775383	0.180167162775634	0.334198099585219	-0.0791359942747703	-0.19263108066912
ENSG00000285646	0.116812894082217	0.158128305128876	0.460075684655222	4.95182022988021	0.0396126852756676	0.256168198941816	0.154635452172832	0.877108719363319	0.930318361895331	0.467197623128983	0.150572559505273
KIAA2013	-0.0878231363014267	0.0983163611527076	0.371712161838487	22.5045916139366	-0.0994865276971481	0.168048519075506	-0.592010737401666	0.553843398283249	0.709917773174398	-0.440950968356765	-0.168910918661889
PLOD1	0.0415951177927993	0.121521676231149	0.732135984175949	45.9508664820929	1.01169087675798	0.161169219945445	6.27719658319639	3.4473211148078e-10	1.57515424207626e-08	0.133390729671064	2.3832445856648
MFN2	-0.156817231058458	0.0595648846404857	0.00847059542392285	28.4709623144293	-0.181924259050114	0.108131032294837	-1.68244263639384	0.092483039568752	0.205380790226628	-0.747137957309617	-0.358254140539088
MIIP	-0.0967396205273735	0.0728604046352003	0.184264255343653	22.5957362058647	-0.236817750637996	0.122647109390343	-1.9308873386024	0.0534969863034029	0.135871557810911	-0.480521187616871	-0.484333672165653
VPS13D	-0.0618712590570525	0.0226900121930285	0.00639506457551983	446.591663307175	-0.0644020685026459	0.0378211419311076	-1.70280602896539	0.0886043742272567	0.198913079805444	-0.325779848580327	-0.0883288304277595
DHRS3	-0.0481647594844581	0.0602724962655122	0.424222735822579	164.065443407935	-0.129277309493351	0.108685881840723	-1.18945816424256	0.234259424375099	0.401333036211299	-0.264952152413061	-0.23733447320371
ENSG00000288927	-0.341321426344804	0.192532489024237	0.0762619999595447	2.54339932312982	-0.612433648719289	0.311034083428714	-1.96902423672694	0.0489503079595281	0.1268309170233	-1.56594403343598	-1.3470493627091
CFAP107	0.0288077869099578	0.139949456704498	0.836912597350112	25.4230915331821	-0.160205617273162	0.233416578767899	-0.686350635926615	0.492492025270958	0.659907602450482	0.0766421868638975	-0.308370700743327
PDPN	-0.161857007102269	0.0844724395292705	0.0553533238948559	72.3230205781588	0.0583905154804689	0.107127176967382	0.545057912785733	0.585713687685175	0.735021535837224	-0.76950384032157	0.193701534702528
PRDM2	0.157424294446416	0.0493947581929106	0.00143724577662676	107.356549989696	0.340123114027604	0.0730761666685465	4.65436447385519	3.24981506425475e-06	4.83432085510157e-05	0.647425835970427	0.840785788978659
ENSG00000289380	-0.0580504978205715	0.145819709522769	0.690558135115165	2.86568703098775	-0.147641033363816	0.254220152230489	-0.580760541870642	0.561401852018601	0.715963126625107	-0.308823797738212	-0.279512327764138
KAZN	-0.116353282863367	0.0529296068737358	0.027930253123576	1418.47506930932	-0.454132529162431	0.102211342596427	-4.44307371008261	8.86827671156358e-06	0.000114706798704769	-0.567564118379924	-0.983462889479638
ENSG00000231606	-0.211995093204678	0.147627267204826	0.150997835780096	23.653103898777	-0.56574149203236	0.243531245249213	-2.32307559325054	0.0201750918687103	0.0645906578305114	-0.992010268873426	-1.23980668100981
KAZN-AS1	-0.188948353846919	0.139753210307654	0.176370706314912	19.4412347820225	-0.750086355459408	0.237034442964351	-3.16446144315077	0.00155370246743103	0.00839797677554123	-0.88973178034504	-1.66321050114094
ENSG00000287756	0.0927719455812054	0.167256749183019	0.579121853680779	5.38346218495107	-0.580805320086127	0.272590898018193	-2.13068493595617	0.0331151069313705	0.0944278704499686	0.360506961282956	-1.27440532523126
TMEM51	0.185374129043236	0.157010363864978	0.237742189523034	13.7239117509807	0.566635311479688	0.261923673098694	2.16336043541272	0.0305134681264603	0.0885047951083685	0.771463635539619	1.36103966491843
FHAD1	-0.0545325634019376	0.122253282856917	0.655552345542324	47.6182236030826	-0.496662444237814	0.203475715013398	-2.44089297931751	0.0146509958369221	0.0504393661747659	-0.293211653673297	-1.08114572250252
FHAD1-AS1	-0.550593308205535	0.209702631550206	0.00864987250833359	4.45151729274436	-1.70538908328704	0.305356570922398	-5.58491038242775	2.33820755577724e-08	6.4876787906312e-07	-2.49466594224694	-3.85735259343729
CELA2B	-0.0404862642495452	0.139792205510727	0.772108903907343	4.5148544960036	0.154554567323699	0.233860381724231	0.660883926487172	0.508686754815979	0.673080926183698	-0.230875970328982	0.414571409527244
CASP9	-0.0110681850101937	0.0616938005684528	0.857619594685177	54.6592668254608	-0.25698014944935	0.0919461164411217	-2.79489944106458	0.00519158610915388	0.0221710720632949	-0.10032228838281	-0.530642728577809
DNAJC16	-0.0999490981974643	0.0435312633725623	0.0216741509401238	60.3558550257999	-0.159870790082382	0.0775936387134998	-2.06035949251814	0.0393641863626581	0.10772377683432	-0.49476443999053	-0.307601668674712
AGMAT	0.343943196932877	0.197657302384355	0.0818417044818437	2.19180861850041	0.348238976151115	0.327819734608573	1.06228801803809	0.288104952228309	0.46246074540211	1.47517292557624	0.85942632478134
ENSG00000237301	0.234596702017688	0.119166777829921	0.0489942370180792	6.51975045209886	0.28374218922112	0.209506460362964	1.35433622776856	0.175629133157396	0.328320462655927	0.989907133648183	0.711289916396138
DDI2	0.0930263820807769	0.0719289860559584	0.195904319426006	39.2412826315833	0.277606815282817	0.130646880094183	2.12486371724064	0.0335979862456369	0.0953644843102623	0.361636118002206	0.697198171635166
PLEKHM2	-0.0403409012604756	0.0422805490691116	0.340020703424487	92.6080538305934	-0.0912379811080919	0.0643653710444007	-1.41750105107223	0.156336487270991	0.301507207495026	-0.230230867931666	-0.149965632791648
ENSG00000237938	-0.0486304498886929	0.154493038167561	0.752932967456249	2.54895935834439	-0.17225760786748	0.260427007674377	-0.661442948662456	0.508328290457596	0.672699600526072	-0.267018827005416	-0.336051747901107
SLC25A34	-0.320302766248261	0.183694331319664	0.081216201561027	4.07556174896855	-0.426812938147396	0.307681948756683	-1.38718875082569	0.165384214739838	0.314052845783992	-1.47266590188795	-0.920715173133512
FBLIM1	-0.256692081656003	0.177209837619898	0.147471538454114	2.10881804509368	-0.633839731175535	0.285305083648166	-2.22162088060504	0.0263089375354342	0.0789845709763036	-1.1903698003285	-1.3962149153452
UQCRHL	0.0319201364347496	0.0938649951908884	0.733808085314921	15.5896158876093	0.0382696431099081	0.146210978300751	0.261742610265481	0.793519887146091	0.878263871312781	0.0904543969221756	0.147487856340734
SPEN-AS1	0.07297248225976	0.0745899550115415	0.327918484266878	45.6275485320737	0.105111387356083	0.119972744826164	0.876127219631308	0.380960876735138	0.557819960619061	0.27263946945449	0.30101016953097
SPEN	-0.0268766646130932	0.0328611786295279	0.413422864371877	315.915039849938	0.0882339888723893	0.0493526859931616	1.78782546677632	0.0738041707921535	0.173648869339533	-0.170478303713979	0.262246111455117
ZBTB17	0.00474811204072887	0.0963653513302902	0.960702545987748	14.4867311199197	-0.00604361995642945	0.162089159745837	-0.0372857750999889	0.970257147432594	0.983042606244549	-0.0301315802148141	0.0457090244494516
FAM131C	0.393169600271065	0.180501040370936	0.0293902290031736	6.9415944547684	0.731087280125486	0.274277335690937	2.66550379849575	0.00768730632485113	0.0302888412408468	1.69363342235031	1.73875342628
EPHA2	0.128751273084836	0.169091675701941	0.446400986096061	9.13260211351949	0.5459706109706	0.26437310091429	2.06515189738462	0.0389086302683762	0.106750605687599	0.520178625817152	1.31357692050149
ARHGEF19	0.42177790667675	0.185391110602337	0.022901681582176	2.778318844372	0.550546147001666	0.292530636036927	1.88201193030657	0.0598343958134009	0.148058615464335	1.82059343578689	1.32408602500641
ENSG00000288398	0.125318104162281	0.17521678176433	0.474474672836339	2.82332836604854	0.171206659060707	0.289476205889636	0.591436033695908	0.554228302674704	0.710268482141187	0.50494266020784	0.452817982409993
CPLANE2	0.749615942582208	0.255616344216655	0.00336155916244153	1.9321410291755	0.658161475396895	0.370642072033591	1.7757333153945	0.0757768834782269	0.176920540754958	3.27549680732333	1.57125722522398
FBXO42	0.101642629184004	0.0368576545698145	0.00582082630857344	299.553825159717	0.309451300017333	0.0574806817391869	5.38357045626978	7.30226452815043e-08	1.77864954696489e-06	0.399873923221645	0.770338677077223
SZRD1	-0.0200808917156865	0.0538972468555463	0.709463056405726	37.7456768804981	0.135452246674933	0.0881500515148489	1.53660995481229	0.124388853334989	0.25535327011563	-0.140319530729248	0.370697143731615
SPATA21	-0.111810147165741	0.117734857469454	0.342276136911831	6.65773952281015	-0.190466570833169	0.191232505803935	-0.995994744891589	0.319252698524394	0.494786117805352	-0.547402261853519	-0.377874147163944
NECAP2	-0.0739259092182703	0.0703664299983748	0.293449276619041	23.1772700432685	-0.205330657555753	0.117617066372984	-1.74575564488757	0.0808534213540849	0.185893929605375	-0.379276847834268	-0.412014024913198
LINC01772	-0.135165304639437	0.0964078605057583	0.160910649500443	11.0861805654535	-0.213435067310203	0.169079112623574	-1.26233846392003	0.206827021668762	0.367848468337105	-0.651049470626588	-0.430628256881208
CROCCP3	0.174251898399211	0.0480113391087592	0.000284091199467041	164.529740785607	0.130849397213644	0.0766881828546262	1.70625241520833	0.0879610935435371	0.197793649975454	0.722104595127163	0.360125305660469
ENSG00000261135	-0.426002553436221	0.225757893582307	0.0591618697821835	1.58689083491501	-0.610453778243291	0.375224823757076	-1.62690136577558	0.103758047875202	0.223245039827842	-1.94174807023889	-1.34250199042371
NBPF1	0.241960508193076	0.0762800128921469	0.00151390906892097	53.9673944863035	0.423350202921509	0.143091500457738	2.9585978312286	0.00309042129044651	0.0146487040370385	1.02258676584011	1.03194200955878
CROCCP2	-0.0139315262151387	0.0682526028686329	0.838261959141271	58.5489711069693	0.0326973924319136	0.126318747295321	0.258848295538192	0.795752292938235	0.879549543808239	-0.113029431290826	0.134689494726906
ENSG00000290851	-0.304550827810303	0.122399002950437	0.0128398502553845	11.1408061543567	-0.819403401084943	0.187483502777347	-4.3705360148837	1.23941908971733e-05	0.000151427431222963	-1.40276080903219	-1.82241809376079
ENSG00000238142	0.0288357302132443	0.302831606428435	0.924139809984381	1.41296804182456	0.446193856498539	0.47462319661945	0.940101241735756	0.347165631950295	0.524005520631378	0.0767661956783449	1.08440937973909
ENSG00000272426	-0.236900313313134	0.226321503894226	0.295218404338427	2.50415692849441	-0.370093456770457	0.3450177171084	-1.07267957098614	0.283414909425054	0.457241631462331	-1.10253645783308	-0.790441702832256
ENSG00000290122	-0.466322741252282	0.137470567454663	0.000693428642884885	26.7747780873322	-1.16576721901579	0.249209861949213	-4.67785347617329	2.89893568122849e-06	4.37008847378894e-05	-2.12068391895014	-2.61794752127403
MFAP2	0.180137047351583	0.285156484902595	0.527574457397231	1.77901962661794	0.751311275488823	0.432991695058892	1.73516324692241	0.0827118943172638	0.188873952374048	0.748222135238554	1.78520395783246
ENSG00000226526	0.217959376902658	0.14187795510379	0.124478168750985	5.96559728916085	0.0782671122427076	0.228216047424872	0.342951835008328	0.731634695131624	0.836347398990622	0.916072807694054	0.239354160134472
ATP13A2	-0.0460095492150792	0.0826705171673662	0.577840934436545	35.8168360762701	0.354738276228683	0.122293321123388	2.90071667831123	0.00372310336001342	0.017011650078152	-0.255387604240275	0.874353936160703
SDHB	0.0590448628477793	0.0450629517740358	0.190102793771457	75.6699182553375	0.163612891849949	0.0751353960029172	2.17757409362155	0.0294377600079219	0.0859649047211203	0.210830471654703	0.435376595726096
PADI2	-0.139238748985524	0.0872545437982643	0.110538705699884	213.895569395639	-0.870381170070955	0.148625026844279	-5.85622212188322	4.73514819451605e-09	1.56300710662086e-07	-0.669126896867017	-1.93950398229156
RCC2	0.0911273175456346	0.0845088867189936	0.280892585710335	32.3351866140283	0.392971194738955	0.137161537755	2.86502470860953	0.00416976705053512	0.0186171152477833	0.353208311914017	0.96216741493668
ARHGEF10L	0.0753899402158473	0.0419610959228794	0.0723891675529221	445.824841725307	0.229073285005455	0.0681310084041579	3.36224709381338	0.000773109091541831	0.00473486038309928	0.283367839398341	0.585726217701298
IGSF21	-0.22534123215128	0.257939023826579	0.382324085751852	19.6630454963424	0.38817647791922	0.475224361536022	0.816827817211547	0.414026832997631	0.589421751765292	-1.0512387305642	0.951154895356896
PAX7	0.13643322959079	0.181998591593606	0.45347219716118	17.061510642658	0.502500090783568	0.257569303207932	1.95093159210012	0.0510651839376843	0.13106890286727	0.554270168580455	1.21373370291403
ALDH4A1	-0.190287082323794	0.0724085175658158	0.00858972399487894	31.5480353857445	-0.134777492991177	0.117381867990612	-1.14819686633336	0.250887302634909	0.419826711733707	-0.89567288650497	-0.249967310707877
IFFO2	-0.0599760970293199	0.0852634778030781	0.48179359705494	155.552796029561	-0.430208220044084	0.110887422714382	-3.87968454413618	0.000104592022145225	0.000915180193770715	-0.317369361322066	-0.928513466499297
UBR4	-0.079358184248049	0.0327259962434798	0.0153114235624799	238.381859833547	-0.0464718642024987	0.0563050069120149	-0.825359355254461	0.409167603063151	0.584995574963869	-0.403384591263458	-0.0471466848811967
EMC1-AS1	0.151184204866946	0.0507784869876055	0.00290772863170188	49.343980938345	0.242265541684139	0.0843454456606384	2.87230140034932	0.00407494117285639	0.0182789945534994	0.619733114646052	0.616026231328288
EMC1	0.0101500199563324	0.0747673181299637	0.892015149523793	24.2517178871474	-0.127679132559832	0.123977657089918	-1.02985598822237	0.303077613683303	0.4783134872613	-0.00615860216352004	-0.233663775760245
MRTO4	-0.184735466866095	0.0898418487050496	0.039760392312868	14.3631457668733	-0.268222643669806	0.140943150459687	-1.90305554257157	0.0570332981352221	0.142667098976392	-0.871035525484391	-0.55646452210246
AKR7L	-0.169370338392168	0.109849658377463	0.123113052015554	9.84461123407676	-0.289414759562005	0.169864605417519	-1.70379673181848	0.0884190687720478	0.198590224265703	-0.802847045892433	-0.605138635710024
AKR7A3	-0.309008999974862	0.12526087941172	0.0136279490612772	4.15350987812264	-0.457702981204097	0.20405140166399	-2.24307687901989	0.024891857354439	0.0757277306611687	-1.42254560824011	-0.991663514145455
AKR7A2	-0.150456342296892	0.0940048011308662	0.109483797195544	17.1729244529135	-0.171702028288565	0.148215026435375	-1.15846572657348	0.246674030409095	0.415536675071019	-0.718909144628959	-0.334775691103394
SLC66A1	-0.297416757530314	0.103579662753627	0.00408681600221594	9.28106108287433	-0.528089496170375	0.173974690645804	-3.0354386273663	0.00240186100432611	0.0119066879668108	-1.37110071542998	-1.15332746706722
CAPZB	0.0733464058289046	0.035856122147269	0.0407981516764213	212.370189339996	0.224870109685382	0.0508361534365131	4.42342888838378	9.71466173636044e-06	0.00012341552683651	0.274298894542073	0.576072352363716
MICOS10	0.0899340562409212	0.0935426993826341	0.336339773790953	27.4690705285906	-0.0183676231901869	0.140253760283016	-0.130959934001934	0.895807002401053	0.942125338038462	0.347912770502672	0.0174032178678309
MICOS10-DT	-0.288579360149172	0.13451761051784	0.0319296227046762	4.23509489427203	-0.301851798934252	0.231277807004078	-1.30514813697161	0.191842410193685	0.349393354562223	-1.33188147349571	-0.633704064024301
NBL1	0.0863402896425532	0.146582597309964	0.555846904570959	11.7276420882046	0.348656823326286	0.24221981189967	1.43942322715824	0.150030647375673	0.292498650102572	0.331964092900209	0.860386037392309
TMCO4	0.0347143631609295	0.0562202273094073	0.536924066326017	44.8631700725036	0.063627837609509	0.0925125363358595	0.687775301917063	0.491594291537565	0.659258385506211	0.102854818592371	0.20573063144799
OTUD3	-0.00515129791797371	0.0769008805788212	0.946592687761074	31.0399044228906	0.0107162666747959	0.131740570460818	0.0813437093623571	0.935168614094403	0.964332818961399	-0.0740638984565304	0.0842031809597235
PLA2G5	-0.125657457282466	0.0907835550407541	0.16631455436278	25.5272834223796	-0.0111844093110712	0.122394134430584	-0.0913802721274563	0.927190436718813	0.9598800038383	-0.608854857248351	0.033901644461855
PLA2G2C	-0.00544059912609418	0.094638840733318	0.954156452708618	10.3902042116449	-0.0171393067335044	0.150372268553072	-0.113979172479235	0.909254303788027	0.949846479544529	-0.0753477803036185	0.0202244186890577
UBXN10	0.159331269792898	0.0868114535115913	0.0664506598902124	19.9039489192054	0.163956064207174	0.143074192926498	1.14595134771373	0.251815283390134	0.420827828256295	0.655888749229928	0.436164794997351
VWA5B1	0.175773975713522	0.16092890241808	0.274724918169591	18.0307494936242	0.224022397637313	0.246970684320169	0.907080928467179	0.364364002580132	0.540797645507142	0.728859380032502	0.574125324858577
LINC01141	0.171852845581505	0.327892464202822	0.600199644924227	6.55787708681661	0.582821792274135	0.546186129857547	1.0670754169941	0.285937781633153	0.459984776856291	0.711457904838971	1.39821682122992
CAMK2N1	0.44206880722661	0.247372571528991	0.0739283275833213	13.4457663987828	1.34186875716513	0.354006508928958	3.7905200139538	0.000150332218088967	0.00123789690981216	1.91064186332815	3.14159810465239
MUL1	0.0263619017850231	0.116748145945188	0.821355841631292	6.73716018688139	0.142720903957052	0.193162428107216	0.738864723101501	0.459989145310806	0.63038854836423	0.0657876607719813	0.387391816982931
FAM43B	0.543505087682979	0.164488006249499	0.000952399709873028	8.4140424191765	0.735533958767486	0.252951451248866	2.90780683461599	0.00363973084406277	0.0166944530449405	2.36080313282357	1.74896657075779
PINK1	-0.00888400085598962	0.0731806669429436	0.903375646703096	24.8765583826753	0.0366858853777352	0.117080689865522	0.313338479811423	0.754023518312709	0.851869482951541	-0.0906291578062095	0.143850276960989
PINK1-AS	-0.0792600935435407	0.151792491641096	0.601558355374725	4.07510704144525	-0.306621771083984	0.262186942589	-1.16947765611898	0.242211238403901	0.410075535836814	-0.402949277233128	-0.644659749973831
DDOST	-0.0466768895619644	0.0843334381280208	0.579934623997291	12.5143339481385	-0.0688062367930522	0.144436814966085	-0.476376032033167	0.633806506918458	0.769236761307305	-0.258349175547777	-0.0984443370059852
KIF17	0.20657808922854	0.220070555635998	0.34788979064481	3.66094072845572	0.336036604078133	0.342481607609058	0.981181460879259	0.326503264764008	0.502161391702036	0.865564105237467	0.831399881004639
HP1BP3	0.114668128079503	0.0568897054158379	0.0438395427488185	297.771438477869	0.849636650205914	0.0760140705819092	11.1773602400412	5.26323032611054e-29	9.54835140393475e-26	0.457679425278981	2.01103796533935
EIF4G3	0.116269218763391	0.0294169907564708	7.73547260441076e-05	536.59358009279	0.0373524202332989	0.0473344076568328	0.78911772814605	0.430043201298443	0.603555742779582	0.464784861436473	0.145381176161811
ECE1	-0.122037896838532	0.0469175758081393	0.00929219534229831	368.262462972172	-0.128381658340517	0.0782938284671459	-1.63974173768229	0.101058876788077	0.218667743683062	-0.592791709850537	-0.235277339022888
NBPF3	0.19235797535792	0.0723129040421344	0.00781225244475901	27.9170889572102	0.246392367090521	0.111430050103652	2.21118420804198	0.0270230835011309	0.0805851921540733	0.802457054352245	0.625504735961362
ALPL	-0.558189432315872	0.214880949112065	0.00938591088023721	5.24310476273385	-1.50729558327694	0.302962211272439	-4.97519336469823	6.5182540293508e-07	1.21629603695829e-05	-2.52837657179063	-3.40237086469163
USP48	0.0515050270517643	0.0361571551790477	0.154308509514743	121.758300130455	-0.00147589967567905	0.0595420947145721	-0.0247875000494036	0.980224461511997	0.989052361133156	0.177369642467644	0.0562001777162499
HSPG2	0.193419864856981	0.107285134724969	0.0714105164210762	11.8474712677152	0.108360151784816	0.176920386521606	0.612479736876351	0.540220400477491	0.699149568521704	0.80716958445302	0.308471941148901
LINC00339	0.360893869027396	0.112520310859189	0.00133956244997869	7.51317880992705	0.730051078308	0.192776091410057	3.78704160338584	0.000152451582223317	0.00125372400057792	1.55039784544257	1.73637347492256
CDC42-AS1	0.279120254507286	0.177391790596218	0.115610559424892	2.7401881552166	0.216764423142431	0.30511494946129	0.710435275377852	0.477434254678203	0.646244259460846	1.18749697843537	0.557455187864152
CDC42	0.0413666170622334	0.0714200123656008	0.562452852578817	42.5058280789441	0.0256775090032632	0.131054479253522	0.195930037260234	0.844664926561527	0.910535474043944	0.132376672585282	0.118566205988015
CDC42-IT1	-0.0439523343384788	0.206593094125694	0.831523273082092	1.45243835022004	-0.192793731752811	0.345875906430727	-0.557407232386753	0.577249225177109	0.728052452607034	-0.246257947116523	-0.383219177153489
ZBTB40	0.362436774636596	0.0798138903106506	5.59817136858211e-06	41.0812740571891	0.639928883450899	0.115340037796181	5.54819380744203	2.88635826125132e-08	7.82710041241594e-07	1.55724506366296	1.52938055485024
EPHB2	-0.0332867198682512	0.31730708768131	0.916452142135333	3.39912043287309	0.127619552859245	0.507089495845205	0.25167066938851	0.801295629835759	0.883076492816348	-0.198925311019604	0.352706989724463
TEX46	-0.210826554936439	0.143058601712753	0.140560323749821	3.8726541649125	-0.292037874216965	0.246840977696258	-1.18310127006677	0.23676901456874	0.4045103323147	-0.98682444514332	-0.611163413102269
KDM1A	-0.0236034344098731	0.042217057112943	0.576095450468517	79.8987115393673	-0.207293646560949	0.0699905577724089	-2.96173731369615	0.00305908649822308	0.0145377008630899	-0.155952125733053	-0.416522623787201
ENSG00000240553	0.126724198309064	0.110883968151986	0.253099169968276	19.4204622019007	-0.238368391004002	0.137115965584812	-1.73844373255396	0.0821326565068317	0.187887406957019	0.511182726615028	-0.487895187482168
LUZP1	-0.0353899732663735	0.0402688925839258	0.379487230617881	178.078161441436	-0.149465680063711	0.0641216520958734	-2.33097050962182	0.0197549147613819	0.063585716729431	-0.208259281227399	-0.283703181627723
HTR1D	0.556431549821557	0.322946796063157	0.0848917615467729	2.95406111301895	-0.220689515810087	0.538583938357609	-0.409758813979992	0.681982881509706	0.802986609256046	2.41816912239068	-0.447290295360034
LINC01355	0.223182105367154	0.0774676597193192	0.00396451721632503	24.9173210195082	0.27749389220167	0.134523820073537	2.06278629353506	0.0391329368512945	0.107304508166433	0.939250610204454	0.696938809572942
ENSG00000284726	0.0823040629518424	0.120953304098357	0.496212311317885	5.66468110223315	-0.0946702175617987	0.195616055862687	-0.48395934139605	0.62841472463121	0.765786028301664	0.314051833865404	-0.157848803491806
ZNF436	0.0639318228373007	0.118646916717079	0.589996572957793	12.4865364974822	-0.0363792362843884	0.198507626261412	-0.183263670870161	0.854591138055414	0.916948458371028	0.232518176516895	-0.0239659076344194
ZNF436-AS1	-0.00564723339940258	0.0932651507535567	0.951717351075367	28.5361840144736	0.0516746308682628	0.148199218244095	0.348683559066761	0.727326888507463	0.833413531270971	-0.0762647968422305	0.178276471332139
TCEA3	0.0337679183730492	0.0636504409169909	0.595750504540381	84.6897862060688	0.263323028933561	0.0901551755565234	2.92077551075777	0.00349161320183436	0.0161778641696802	0.0986546173891853	0.664391129476352
ASAP3	-0.151933958341072	0.0510959119641503	0.00294419447665424	244.326013465202	0.0759118619005024	0.0717415116275525	1.05813022583913	0.28999607603215	0.464522663624123	-0.72546661609067	0.233944614277234
ID3	0.0149830316648264	0.0997729812822965	0.880629520876185	139.713544064369	-0.161496560944241	0.158372242474028	-1.01972768978583	0.307857625586508	0.483279228545998	0.0152896871112207	-0.31133574393329
MDS2	0.15229984219565	0.203782645202067	0.454843782923377	1.69229189973464	-0.37082532663619	0.333460835671464	-1.11205061274884	0.266116389499169	0.437122854828595	0.624684170756609	-0.792122663675047
ELOA-AS1	0.135223362805211	0.0472383762860683	0.00420214699172624	67.9259982867481	0.24481351582963	0.0840374681900941	2.91314720805079	0.00357805883658821	0.0164628542241003	0.548900934163874	0.62187842577917
ELOA	0.23913592907963	0.0903560322233707	0.00813063820721636	27.4126262148152	0.670656798723346	0.149937297957093	4.47291506423749	7.71604316672904e-06	0.000102019092836345	1.01005164414816	1.59995652029431
PITHD1	0.0568623874026073	0.114576924883537	0.619695944518366	9.36068898244694	-0.147151199065723	0.183881142669898	-0.80025171112781	0.423564974675958	0.597824698652634	0.201144924110757	-0.278387274919225
LYPLA2	0.00434790079465589	0.104995545870394	0.96696877322112	8.11356428316222	0.0572806435905418	0.171588083750846	0.333826465908414	0.738510511041857	0.841043586574049	-0.0319076666583234	0.191152377707778
GALE	0.372382873955455	0.0863117444256052	1.60041285913684e-05	14.2755996447797	0.603170287016617	0.142171762219214	4.24254632285272	2.2099790604036e-05	0.000247282578091332	1.60138458332754	1.44495330331961
HMGCL	0.0460642118521945	0.0553673135228833	0.405423145783782	46.8821133280167	0.168690971325041	0.0955639308989646	1.76521591083764	0.0775274855493882	0.179998024598962	0.153223998854639	0.447039943479392
FUCA1	-0.506285302491798	0.140834737123906	0.000324529423808873	5.30370335033069	-0.697522260814569	0.247469734143912	-2.81861643900638	0.00482311140917293	0.0208863306782664	-2.29803266654747	-1.54248113520899
PNRC2	0.00218816182500418	0.112818371998449	0.984525649068225	14.9007141026499	0.407822601910756	0.187309474388578	2.17726627679665	0.0294607057918404	0.0860187909691605	-0.0414923126250624	0.996278170256705
SRSF10	-0.171736620466134	0.0610898913506109	0.00493552921063306	79.3256635911357	-0.177165101015205	0.0988879694347646	-1.7915738590636	0.0732012536372919	0.172590886808615	-0.81334830380142	-0.347323292480033
IFNLR1	-0.167503857851694	0.0803429647104168	0.0370819828485732	26.6926991116677	-0.253057384533533	0.116845841245122	-2.16573719558117	0.0303312749937866	0.0881171866094148	-0.794563843414898	-0.521632910674798
GRHL3	-0.303082223342047	0.140784119507755	0.0313331877935727	40.7495900338227	-0.0222551644020542	0.200580048851018	-0.110954028227326	0.911652801719887	0.951077248898475	-1.39624332979456	0.00847430187081335
GRHL3-AS1	-0.0269482107934907	0.132451085301049	0.838777200740315	11.2284323886258	0.448361491362515	0.200933794776758	2.23138915910414	0.0256553623310731	0.0775060189948388	-0.170795816533361	1.08938800981858
STPG1	0.0886887042648415	0.0693347547168764	0.200848541408448	42.0691481745998	0.10638898298374	0.114428045673089	0.92974569615288	0.352502768698267	0.529224083024491	0.342386057338521	0.303944554895857
NIPAL3	0.490593592393785	0.115612647082182	2.20134004570023e-05	15.2950569878238	0.832362187238905	0.209595071363046	3.97128702419317	7.14853905103661e-05	0.000669186180759375	2.12598866818506	1.97136192839981
SRRM1	-0.0984392550213523	0.0608795598906053	0.105888894607435	121.470895301778	-0.293918564173505	0.109835555374458	-2.6759874174757	0.00745094423656918	0.0295460495876381	-0.488063948629453	-0.615482987281217
CLIC4	-0.126173721141989	0.0589566206887396	0.0323457854330178	478.08245455798	-0.144689104568654	0.105684334166985	-1.36906861086943	0.170977829038437	0.321957235034026	-0.611145970382154	-0.272732329095387
RUNX3	-0.507103825287267	0.355649986225643	0.153911407274679	3.11402175088884	-0.185643469872218	0.677862215145174	-0.273866083290185	0.784187537030636	0.872610891976258	-2.30166516627105	-0.366796434805806
SYF2	0.337649188819568	0.124626314694879	0.00674267867008612	13.2901979947606	0.542400491232626	0.191874038545619	2.82685711597022	0.00470072972977196	0.0204954385507821	1.44724092067864	1.30537705907176
ENSG00000284602	0.205619870045799	0.0897363275765808	0.0219415458920243	14.7074154648287	0.370577763769125	0.148782043957547	2.49074252451368	0.0127476461751713	0.0451199271628128	0.861311650772292	0.910734117354072
RSRP1	0.175094916105336	0.0589143511845294	0.00295842731968268	225.106593647842	0.219777390215017	0.0892686641174445	2.46197691415961	0.0138173560245935	0.0481757933146682	0.725845800138714	0.564375379426566
RHD	0.3423889937506	0.203781350122543	0.0929226383409653	16.9185716220099	0.560558231171081	0.440363703811202	1.27294376516419	0.203037997588317	0.363146540681711	1.4682755701681	1.34708180913621
TMEM50A	0.0174433168473889	0.118861446168088	0.883326697675203	13.8334673084177	-0.0183701300593813	0.214450673909489	-0.0856613305264529	0.931735642861918	0.962709356874948	0.0262081188214554	0.0173974600833517
RHCE	0.0280782430948197	0.118260432225703	0.812325391672094	11.1397235793341	-0.0883701003244406	0.196282135897832	-0.450219781439706	0.652551974143815	0.783470978400214	0.0734045645013902	-0.143378675840937
MACO1	-0.0822156688525525	0.0703820444876177	0.242752662099008	42.2775233139282	-0.0732081273654176	0.122825237767037	-0.596034892309931	0.551151917318689	0.708022280599449	-0.41606574332601	-0.108554612114769
LDLRAP1	0.467967826386897	0.198061298469483	0.0181402742049933	7.8983497546753	1.40718890846878	0.335029823683691	4.20018998009364	2.66691109455835e-05	0.000292428481702861	2.02557840567205	3.29162561873309
ENSG00000225643	0.00245369328722338	0.265553787041618	0.992627722785174	2.01219424761004	-0.0399019068960649	0.41833736593805	-0.0953821249187046	0.924011313588891	0.957728146752169	-0.0403139178772879	-0.0320567877724372
MAN1C1	-0.143464315163911	0.0624312577517135	0.0215642645046715	826.526712052679	-0.0775431410635853	0.0877870817079513	-0.883309247271195	0.377069208878818	0.553981414407706	-0.687879420388594	-0.118511284223788
ENSG00000233478	-0.0389914085645915	0.1014914876457	0.700842055237748	66.4972661835853	-0.1303624037987	0.144159420669774	-0.904293338534709	0.365839878114485	0.542357253746118	-0.224241991541277	-0.239826720969914
SELENON	-0.180289614435689	0.0695239919667397	0.0095087462612253	46.1149614999619	-0.192131555565129	0.0995901221603528	-1.92922301326001	0.0537031823897139	0.136232599291251	-0.851305399684661	-0.381698288953772
ENSG00000228172	-0.354373967449612	0.171034410072383	0.0382705288772888	2.01048665981927	-0.638986204995023	0.304390034162004	-2.0992349725055	0.0357961925270011	0.100134147564207	-1.62386954536767	-1.40803535142824
MTFR1L	-0.245919112364055	0.0707622357483254	0.000510306144993026	24.7306181529167	-0.435686395950353	0.114240047851522	-3.81377987968471	0.000136857374552694	0.00114266656598837	-1.14256073723116	-0.94109575690297
PAQR7	-0.295796876281778	0.0574127051248108	2.57564595948007e-07	37.0859068908232	-0.444025423552623	0.0936911681309185	-4.73924525022644	2.14515741033293e-06	3.34984001801174e-05	-1.36391188914423	-0.960248859828332
STMN1	0.816838038893374	0.360785053781671	0.023570590071911	3.06359537548953	0.109584178696787	0.553431689730546	0.198008499929126	0.843038413419402	0.909689287642552	3.57381989327869	0.311283289731321
PAFAH2	-0.0692682981540609	0.0605489770592964	0.252621798669719	34.3185076981991	-0.109742974141524	0.0996479044864189	-1.10130739534499	0.270762893622312	0.442677677062269	-0.358606964237913	-0.192467954777722
EXTL1	0.487617587377346	0.271192073400811	0.0721686874548443	6.30573949171472	1.12605749704619	0.401135296359796	2.80717630002865	0.00499778809609194	0.0215042074977052	2.11278153765742	2.64592217279854
PDIK1L	0.109738531089525	0.130521674605876	0.400477557695412	8.44361455073179	0.348615034025503	0.209597407855962	1.6632602358569	0.0962603547061073	0.211558491262197	0.435802502849202	0.860290055604354
ZNF593	-0.0482365216677865	0.243693745827678	0.843092708950266	1.67248728962864	-0.0416161632359289	0.394766860467704	-0.10541959673774	0.916042866757072	0.953104824588194	-0.265270623825888	-0.0359940967350473
CNKSR1	0.116223900635762	0.223317686054394	0.602755551016756	5.29142284528272	0.464271735069203	0.359217006864044	1.29245477301391	0.196199698791856	0.354697189175646	0.464583745368604	1.12593070398101
CEP85	0.261103030916517	0.194878533104936	0.180302412236292	4.83999339458279	0.59607203658119	0.339101088834384	1.75780042060646	0.0787814737634337	0.182312500326476	1.10753883911961	1.42865002101093
SH3BGRL3	0.203558072887422	0.211689759486065	0.336257217884112	11.9003789707812	0.734284371595049	0.311155170031593	2.35986556649692	0.0182815586474159	0.0600343808412997	0.85216165806671	1.74609651529456
UBXN11	-0.174411160811942	0.0628939304565385	0.00555250490614698	33.935822128202	-0.467936636045932	0.0980139245266662	-4.77418528342493	1.80436206052139e-06	2.90534160207586e-05	-0.825217572587393	-1.01516820244208
DHDDS	-0.0841546046406884	0.063810844468199	0.187231461959363	26.2340378905435	-0.119312784057521	0.110591062132823	-1.07886461850075	0.280648083504311	0.454108143905514	-0.424670492947452	-0.214447922111964
DHDDS-AS1	0.299723677400584	0.12357381218424	0.0152888849733407	5.20744011060475	0.346587316973773	0.211332441913888	1.64000999484498	0.101003088815176	0.218571734527698	1.27893234025926	0.855632789164233
HMGN2	-0.170131850484893	0.10314401368924	0.0990535789330973	29.3023647777471	-0.393874591087036	0.152851877154785	-2.57683842958749	0.00997085449444764	0.0371312992212021	-0.80622653939175	-0.845062281510197
ARID1A	-0.0794175888625961	0.0293928060494547	0.00689362682564602	473.317798799461	-0.0872045987037456	0.053978412320813	-1.61554582571747	0.106192544860243	0.227044030735928	-0.403648221362848	-0.140701748318264
PIGV	0.135541941130056	0.09055556868042	0.13445000311449	15.3611003567883	0.307240671922073	0.15671354808968	1.96052399851385	0.0499345758034432	0.128875364485969	0.550314744119252	0.765261300018694
ZDHHC18	0.0276902431586582	0.102488942917409	0.787023425532108	27.1713232270354	0.565466506548588	0.125385693976934	4.50981677903871	6.48836399380308e-06	8.79120514234677e-05	0.0716826702931171	1.35835515034278
SFN	-0.223781151700936	0.323663181133025	0.489313372800292	3.22881653925559	-0.133440465438595	0.543668545060934	-0.245444520656679	0.80611226051044	0.886084405590806	-1.04431529259031	-0.246896421924433
GPN2	0.114193975995231	0.0814649296493026	0.160988040788375	19.4758251829966	0.184705660621504	0.131238706926324	1.40740232014931	0.159308123613505	0.305821119681194	0.455575198830322	0.483822528577127
GPATCH3	-0.254658271052304	0.144028123461813	0.0770416970654317	4.58200226490712	-0.392703594452335	0.255957549998788	-1.53425282611978	0.12496746623401	0.2561733457885	-1.18134400838152	-0.842372733023322
NUDC	0.149571702593327	0.0990603880353738	0.131067853719983	64.2227351869067	0.546608780214575	0.132989158879262	4.11017548212956	3.95358548879354e-05	0.00040948283593751	0.612577035309442	1.31504266948286
SLC9A1	-0.180758176942528	0.0949311583669114	0.0568974932554364	19.9280310293533	-0.284100521963666	0.161829181374394	-1.75555804923956	0.0791639005961635	0.182932151709541	-0.853384820301894	-0.592932879290281
WDTC1	-0.0149099280581084	0.0388976331124079	0.701488471108418	77.0089668560344	-0.0544984361698525	0.0674257392980792	-0.808273468518053	0.41893317233153	0.593722423203267	-0.117371453826809	-0.0655821387927181
TMEM222	-0.124016136120214	0.090767437976568	0.171842796819537	16.0327665072803	-0.0802973102107957	0.166005352048531	-0.483703141012714	0.628596563725	0.765907085648936	-0.60157088336125	-0.124837067956177
SYTL1	0.62631251510631	0.254516624755466	0.0138630648565132	1.78014456124558	1.03183553576371	0.398443102719037	2.58966845886477	0.0096068405708075	0.0361128927406459	2.72829192958176	2.42951289723964
MAP3K6	-0.262015473401531	0.11472879474479	0.0223843885476005	24.2471632678451	0.174299065418363	0.171589314495067	1.01579207266647	0.309728411805437	0.485170221241621	-1.21399433363559	0.459920630354115
GPR3	0.219456565769295	0.227916217485476	0.335606429961426	5.22362021318902	0.891174831220633	0.313781130313404	2.84011607176802	0.00450971214232367	0.0197751807065475	0.922717140844358	2.10644298067839
WASF2	-0.178575509085944	0.0364209161319494	9.43344093326152e-07	325.632371158527	-0.212010992722189	0.0535295496295361	-3.9606347183838	7.47508063683109e-05	0.000693028662431628	-0.843698418860655	-0.42735743821283
ENSG00000241169	-0.245233763216075	0.13248442863657	0.0641640306795487	3.34242202675755	-0.57947469292729	0.246827016682004	-2.34769556719088	0.0188899536318634	0.0615361855167646	-1.1395192451623	-1.27134913689084
AHDC1	-0.132429795087851	0.0421204010191735	0.00166611444343538	264.246274163622	-0.0783985600094006	0.0518315842105516	-1.51256345341342	0.130390583321363	0.26418961982088	-0.638909628284987	-0.120476012954155
FAM76A	-0.131042814678752	0.0740487842828564	0.0767800985633979	33.2931683019308	-0.500092354618256	0.101135404070742	-4.94478030926195	7.62297817903606e-07	1.38728058210689e-05	-0.632754386206744	-1.08902355067081
STX12	-0.151303637008353	0.0554416046460372	0.00635145508392925	65.7999704770811	-0.183613867381894	0.0917323485899101	-2.00162614611275	0.0453249548057683	0.119491360473208	-0.722669330444446	-0.362134837884821
PPP1R8	-0.043907002992528	0.0991776333242364	0.65797497634602	14.90157673947	0.136186249934642	0.157229082118993	0.866164504042416	0.386399955913448	0.562514421410003	-0.246056772387429	0.372383004559912
RPA2	0.144740077850671	0.101704795958034	0.154695818342028	19.6654345893994	0.307097274629676	0.184382954160099	1.66554048354722	0.0958049738549535	0.21075332924889	0.591134901212113	0.764931944699166
ENSG00000227050	-0.557033523843743	0.202668415929929	0.00598691911940961	2.19167003615245	-1.08383609973456	0.314003747944254	-3.45166612446605	0.000557136668185049	0.003659136024838	-2.52324679748411	-2.42976788748118
XKR8	0.214973005573732	0.11279104193653	0.0566579364136634	9.16165393645076	0.29796030524931	0.185405492783115	1.60707377530536	0.108038185308105	0.229974544999296	0.902819672794335	0.74394612676994
EYA3	-0.0165013325277962	0.0385709550574424	0.668783939070837	112.144193029923	-0.0935061204289475	0.0612305111382665	-1.52711644392121	0.12673205862593	0.258638232852941	-0.124433903801634	-0.15517510180091
DNAJC8	0.0976396311980233	0.105038397136948	0.352598261741299	16.4667468845158	0.166852677394824	0.163805629959025	1.01860160384329	0.308392142563343	0.483591413660021	0.382109128938481	0.442817744617389
ATP5IF1	0.175242669900017	0.145537324585398	0.2285478035539	9.13239073853303	0.0163734902962566	0.237444396554903	0.0689571560071355	0.945023722832159	0.969378438363785	0.72650151262627	0.0971967086780068
ENSG00000270605	0.0441211927247913	0.262834511514071	0.866688056196566	2.33724150126795	0.0818505198172213	0.45195484160451	0.181103314496287	0.856286483026406	0.917951182731152	0.144601127894559	0.247584541105929
SESN2	0.177632537016871	0.134299137485893	0.185947381704322	53.6032480446372	0.815845300185853	0.158739616221015	5.13951916735102	2.75442395567875e-07	5.73189637298584e-06	0.737107437946167	1.93342589402962
PHACTR4	-0.131192532010758	0.0454974987738019	0.00393269081160339	190.423878229507	-0.0951032833654486	0.0842051341301246	-1.12942380946134	0.258719093566565	0.429366942296454	-0.6334188126224	-0.158843470293065
RCC1	-0.0390041052688993	0.130019207214806	0.764186876047143	15.8194849828899	0.678492763776746	0.178909696899503	3.79237557010601	0.000149213020344632	0.00123079848104178	-0.224298337894908	1.61795418768978
SNHG3	-0.406010566187331	0.165540861358232	0.0141815926986936	5.71037706295092	-0.710139440012261	0.284110683643786	-2.49951684640844	0.0124362786070894	0.0441976153578479	-1.85302618178629	-1.5714603091999
TRNAU1AP	0.0361806557846795	0.0636119999050961	0.569511610973332	60.5336266229149	0.312435269289113	0.0955369619173946	3.27030777427545	0.00107430529009722	0.00623071032381437	0.109362038159072	0.777192266406147
SNHG12	0.106520936775343	0.0895030329001228	0.233992261314718	20.4381736595465	0.218575423670038	0.149540378059882	1.46164819499461	0.143837640210897	0.284245625705783	0.421523229844741	0.561614699159415
TAF12	0.129947094033607	0.069095636813549	0.0600148476910239	34.2085548215366	0.421097804163916	0.095752538945469	4.39777168105934	1.09367940081898e-05	0.000136318308129423	0.525485526602217	1.02676869352114
TAF12-DT	-0.0335118697323471	0.124802939790743	0.788300412117627	5.15767403699352	-0.222765853258276	0.207190968155456	-1.07517164112643	0.282297889531125	0.456199298984839	-0.199924497387559	-0.452059233268588
ENSG00000270103	-0.563382797087528	0.199618411815405	0.0047680735189458	4.30544467605411	-0.681400161038439	0.364768109924611	-1.86803654842324	0.0617569767392795	0.151523429408369	-2.55142406197898	-1.5054518494082
GMEB1	-0.0216520995768763	0.0890716190924789	0.80793846347273	18.6467895980859	-0.0646287572224022	0.15722805567006	-0.41105104904448	0.681035102756954	0.802364125678886	-0.147292350732625	-0.0888494897406426
YTHDF2	-0.0417797658811161	0.0611969558188598	0.494790190358789	48.2270184097568	0.248101753039145	0.0912969042136696	2.71752646134082	0.00657718958785681	0.0267289948332665	-0.236616365520353	0.629430858595163
EPB41	0.074428785685679	0.0706506862570668	0.292122996304376	67.7559666839963	0.0677338450495483	0.120194360313727	0.563535966851956	0.573069975839207	0.72528754461834	0.279102358235829	0.215161321315231
SRSF4	-0.313265192768971	0.0313748499304179	1.78025276955938e-23	171.304075120884	-0.52553563038164	0.0600081243615498	-8.75774132207967	1.99201669880176e-18	4.88937944853328e-16	-1.44143404877433	-1.14746174067295
MECR	-0.184484509664448	0.0582123932633279	0.00152879112710069	33.3099981052801	-0.320718384358303	0.0961937700706181	-3.33408685534267	0.000855799300830831	0.0051490501616613	-0.869921809445373	-0.677036892468066
PTPRU	0.1612379232617	0.132170893016333	0.222495181901886	13.6295454694753	0.286890232065191	0.204475297882234	1.40305569932669	0.160600230137086	0.307618878236976	0.664350234037361	0.718520350384572
SDC3	-0.0315334652664641	0.0514495768775035	0.539942211386514	118.75528406825	-0.0356277604654195	0.0847761023230564	-0.420257118328616	0.674297632384354	0.797871303408605	-0.191144590810441	-0.0222399157810393
PUM1	0.0195728915353424	0.0243895010511334	0.422256274418735	291.96285907469	0.0349524874434606	0.0493062103166018	0.708886106213112	0.478395157702985	0.647065654154708	0.0356588995549508	0.139869003528493
SNRNP40	-0.120243131140585	0.0635751325203058	0.0585769999254453	28.5475023125391	-0.181538083153709	0.112187667550584	-1.61816434120849	0.105627185390902	0.22607405973268	-0.58482676869339	-0.357367170613587
ZCCHC17	-0.123729549601094	0.0645089347802853	0.0551082344164834	44.5669193943133	-0.298992489120928	0.113170713792548	-2.64195991260607	0.0082427811325426	0.0319514162345674	-0.600299048957553	-0.627136792903242
ENSG00000229044	0.141193763546527	0.150329250118291	0.347612594426764	8.18619866880797	0.35674052427727	0.24044135948732	1.48369034777514	0.13789108812126	0.275639276762305	0.57539681083655	0.878952705320102
FABP3	0.0183949981544735	0.214614559363173	0.93169552914473	5.46425808503544	0.539369974108884	0.35188852406145	1.53278648557091	0.125328471539361	0.256660188756035	0.030431559028695	1.29841655850065
SERINC2	-0.190599430898002	0.151121140555212	0.207223812625353	4.73965481920311	0.124367587668236	0.252518661886587	0.492508501110676	0.622359913731148	0.761249715587965	-0.897059049621933	0.345237866586399
PEF1-AS1	-0.0193122588070399	0.126763210378901	0.878911614392414	4.17498741293311	-0.278509883552553	0.208629598187643	-1.33494904832276	0.181893023072132	0.336458157170625	-0.136908435957479	-0.580092284677381
COL16A1	-0.108515165041405	0.0578178627599937	0.0605393446132454	206.796080985957	-0.355056788817545	0.108753403341239	-3.26478784028001	0.0010954609563637	0.00633212935785672	-0.532779551622206	-0.755905440009692
ADGRB2	0.0884038916933697	0.102836895478406	0.389981175921965	17.4247064197582	0.126623449299358	0.184576715368111	0.686020709854038	0.492700048939227	0.660047752917326	0.341122095488135	0.350419136162061
SPOCD1	-0.223934171701581	0.236333658749674	0.343366750921439	16.3846052600429	0.770420265752686	0.366346389432867	2.10298310008011	0.0354672468124571	0.0994610283029868	-1.04499437582797	1.8290935424195
PTP4A2	0.13825783318251	0.180552906083791	0.443826898287749	18.2258488697088	1.36881434188269	0.265287070408061	5.15974766420844	2.47282905252256e-07	5.21391103640358e-06	0.562367526502881	3.20348680224334
ENSG00000203325	-0.0158390732499162	0.123677400498767	0.898095441810507	7.96831922076579	0.189351328136937	0.212464710505959	0.891213075743352	0.372814870879955	0.550099476146185	-0.121494881630037	0.494492711279948
TMEM39B	0.140491897074345	0.108186272990782	0.194077420034683	12.5067315955317	0.156465584229686	0.185641536933386	0.842837151719068	0.399319526847149	0.574939636120078	0.572282016990481	0.418960638732158
KPNA6	0.0165592181973412	0.0405504000879832	0.683008366886004	114.860658880983	0.137154654415327	0.0643237641869078	2.13225479181833	0.0329859063349692	0.0941435862824964	0.0222846018226648	0.374607238796394
TXLNA	0.130110216834511	0.0689141764718444	0.0590254602108862	40.711817917495	0.355190671305326	0.105104227419152	3.37941374982794	0.000726405961187556	0.0045050347026031	0.526209444778318	0.875392998492565
CCDC28B	-0.385497102805754	0.100586922250173	0.000126859274307952	9.51389901645282	-0.725309686063	0.162862340453082	-4.45351383287991	8.44762629175496e-06	0.000110170167136	-1.76199004879667	-1.60630337458725
ENSG00000224066	-0.412960127274844	0.127795256895242	0.00123176872470043	3.94889775888308	-0.720147849080852	0.227545990134296	-3.16484526339411	0.00155165445944582	0.00839401656572204	-1.88386744713549	-1.59444765234739
IQCC	-0.0558318263835317	0.156000439127505	0.720421656516342	2.85852041032201	-0.262519250268586	0.262976971510278	-0.998259462647762	0.318153559074009	0.493842215702278	-0.29897761700093	-0.54336495149933
DCDC2B	-0.11279548481539	0.114111436372564	0.322923578151165	8.80772872925089	-0.448085994927712	0.189645738328309	-2.36275277724406	0.0181397659789024	0.0596506045458753	-0.551775064614544	-0.969575192009041
TMEM234	-0.168637159702437	0.0631535766902987	0.00757900665216872	20.4144519369365	-0.412392969512223	0.0999490792384017	-4.12603070137915	3.6907801861535e-05	0.000387360493259439	-0.799593292420288	-0.887595347103104
EIF3I	0.0113838510890025	0.115349032820788	0.921384030077969	10.0819417835262	0.0571139808941499	0.189665724943766	0.301129689674207	0.763315602052846	0.858260104642138	-0.000683017032373137	0.190769586340479
HDAC1	-0.0294770496479049	0.0461522199400991	0.523023374588485	68.1742831482155	-0.0950827183049961	0.0749381207568433	-1.26881642273253	0.204506546382322	0.364924767498328	-0.182018480691892	-0.158796236402221
MARCKSL1	0.279979147296104	0.347992868798955	0.421076942249102	3.36473596920474	0.191103617076815	0.540143477376049	0.35380158250762	0.723487587438951	0.830704681631205	1.19130863503826	0.498517373629228
TSSK3	-0.114233956269769	0.0820043150252489	0.163612616855737	17.5575608682154	-0.190656332635459	0.136226506600881	-1.39955385624068	0.16164696014393	0.308639777795505	-0.558158817381534	-0.378309992625058
FAM229A	0.0597952506485737	0.150881485446334	0.691879239507539	8.3196697819476	0.419803778382234	0.249331686878358	1.68371611181151	0.09223654605674	0.205013729101344	0.214160596965881	1.02379657133055
BSDC1	0.140010572121222	0.0497936897081967	0.00492630480444942	87.3070091105461	0.305246172192134	0.0818653259877175	3.72863808345344	0.000192517409184509	0.00152935510325205	0.570145958265115	0.760680327220171
ZBTB8B	0.148607869440461	0.160787146209801	0.35535503696249	5.3092779688897	0.198637181015551	0.270703642697165	0.733780968133355	0.463082241658161	0.633400694187719	0.608299666761185	0.515820485262308
ZBTB8A	-0.0817778853768477	0.0595594971835843	0.16973827639207	35.6450399186357	-0.0509365965053688	0.102351441368988	-0.497663695049852	0.618721101102503	0.758835072428406	-0.414122916121575	-0.0574012950599401
ZBTB8OS	0.0302945235181326	0.0395219543572952	0.443364622622522	196.318755080041	0.146785246204022	0.0552383860141713	2.65730512412807	0.00787681154835957	0.0308703289853314	0.0832401342248439	0.396726810113176
RBBP4	0.0620070667892068	0.0421495901460978	0.141258912638988	106.394028817812	0.124233049771355	0.0723171992453391	1.71789077934129	0.0858165389900676	0.194134299453302	0.223976354772439	0.344928859552338
SYNC	-0.0816279445615531	0.0565437392837353	0.148844543743297	61.7522102725873	-0.175281885008103	0.0940774282389421	-1.8631662056377	0.062438885898051	0.152668259325439	-0.413457497915598	-0.342997916460784
KIAA1522	0.0695418107759462	0.106301783967827	0.512987908265869	11.640609653615	-0.0741402829565307	0.17717503299916	-0.418457847595729	0.67561239959172	0.798579946297677	0.257414587159643	-0.11069558979593
YARS1	0.0301486871219489	0.0712162458549654	0.672047197752412	154.329361002501	0.330723201191556	0.116299209671734	2.84372698769883	0.00445892362760085	0.0196108644269281	0.0825929309071616	0.819196041753306
S100PBP	-0.0442257452789611	0.0410301405194009	0.281085381949049	111.507350767542	-0.0803709386367357	0.0754493091270132	-1.06523094202807	0.286771434684609	0.460977021025142	-0.247471309983416	-0.125006177939681
FNDC5	-0.109939953412573	0.142019544004703	0.438860730580262	8.90803380326936	-0.246468075391359	0.219978274113673	-1.12042007959385	0.262534792194445	0.433465135153803	-0.539102580611849	-0.506498566213253
TMEM54	-0.0199382538361384	0.114901183266836	0.862238600872637	8.97826971699797	0.217098264740039	0.203822543686478	1.06513372276416	0.286815420659342	0.460977021025142	-0.139686522020267	0.558221956219495
ENSG00000287691	0.0528497837312042	0.147152397545728	0.719482878004634	5.05473307262428	0.0129974199828785	0.231202524252052	0.0562166006834293	0.955169256642562	0.974927516043176	0.183337501021365	0.0894425405328158
RNF19B	-0.16016181889782	0.0857605624735925	0.0618253411047408	21.5793493642436	-0.0207749665469074	0.139000984902934	-0.149459131972444	0.881191355064458	0.932487342996057	-0.761980811374578	0.0118740246228773
ENSG00000236065	0.0547175389429069	0.143429663908878	0.702836811794543	15.2909396334949	0.0887930614285311	0.215185858852402	0.412634277652209	0.679874583482139	0.801342048929727	0.191626360327167	0.263530190933114
AK2	-0.134427916775259	0.0572999882148837	0.018974202184186	61.3754944315529	-0.154647921291072	0.101340463408956	-1.52602342725625	0.127004030202928	0.259045133959237	-0.647777037375332	-0.295605768397514
AZIN2	0.190045012695214	0.0902457846600993	0.0352164914335375	48.251891809246	-0.0938250806210116	0.173898637824272	-0.53953890493279	0.589515059770608	0.737760871964198	0.792192421186924	-0.155907690500585
TRIM62	0.436499852458147	0.107272896565598	4.72031916098101e-05	16.1950417335725	0.689536075682808	0.172852562182789	3.98915738925312	6.6308416286067e-05	0.000627210785472704	1.88592755265888	1.64331849869363
ENSG00000284721	-0.00464232187297912	0.0975570421672564	0.962046414720223	11.0782910196996	0.0890910255855416	0.154231386093938	0.577645237080853	0.563503658866043	0.717782937391244	-0.0718051277136888	0.264214555878223
ZNF362	0.0341858812129221	0.050602351305719	0.499308036973504	55.13004687831	0.10944438744294	0.0830255248887024	1.31820169266804	0.187436139053434	0.343667929435074	0.100509483140893	0.310962216771655
ENSG00000225313	0.19218225910425	0.151962540525444	0.205990136984392	10.7253232835691	0.430257855996125	0.217991280581196	1.97373883418179	0.0484114470108999	0.125706924321671	0.801677248039679	1.0478075272931
PHC2	0.116048692414215	0.0917214040758842	0.205788811778326	64.412395385901	0.449208566982398	0.128015511325849	3.50901669907007	0.000449766664568369	0.00308168215830505	0.463806193637777	1.09133357557361
PHC2-AS1	0.0931683127405699	0.137036766163461	0.496581573067273	5.06159478891216	0.296695941061912	0.239258949786662	1.24006203875117	0.214952448475871	0.377651154085578	0.362265988160154	0.741042131415638
ZSCAN20	0.100738601759238	0.115394272355913	0.382665902399881	6.90016918986615	0.278799235126828	0.193480111392559	1.44097102859923	0.149592867748773	0.292031758239039	0.395861964863548	0.699936925011683
CSMD2	-0.0264579289299435	0.0797159703747318	0.739962891360552	232.069571396675	0.280593069339259	0.162235930050892	1.72953715771371	0.0837130021716498	0.190523707391374	-0.168620008182423	0.704057008664166
C1orf94	-0.0820511604116662	0.149659581512267	0.583518901707003	6.94755410479713	-0.482141630961978	0.234283146762836	-2.05794414845404	0.0395954951016515	0.10826274688962	-0.415335675856473	-1.04779427620723
SMIM12	-0.00752402940222948	0.0571105463741544	0.895185984342744	92.0564115413762	0.183123424507526	0.0793738315811787	2.3071007265189	0.0210492054701067	0.0667418083347453	-0.0845937780254462	0.480188444054491
TMEM35B	0.114574992090652	0.166917258498731	0.492449627385526	4.72790135211654	0.0625384417623256	0.28020977256332	0.223184370731373	0.823392015525706	0.89729677450717	0.457266099644519	0.203228503887951
ZMYM6	0.0437080292699577	0.0469024310902744	0.351392023326049	65.5070448003266	0.0463319419002301	0.0832872999876634	0.556290597811344	0.578012213595164	0.728598006961183	0.142767561201259	0.166005367723479
ZMYM1	0.155634671810067	0.0538819800998437	0.00387162333452431	49.7190093527424	0.236460437926691	0.088199107321378	2.68098448054674	0.00734059202048159	0.0292052440216376	0.639483719064403	0.602693052082241
ENSG00000284640	0.665129639476795	0.244290234530704	0.00647503314911552	2.59711452441824	0.81441833125402	0.373731563530123	2.17915319637801	0.0293202895311363	0.0857391757299855	2.90055737451095	1.93014842762391
SFPQ	-0.139687069075495	0.0388085535798838	0.000318966119877409	358.893743114055	-0.474268411093888	0.0858527462530802	-5.52420780688622	3.30975543749167e-08	8.8252462187713e-07	-0.671116484221105	-1.02971104184469
ZMYM4	-0.0673690274185222	0.0294006775612552	0.0219396707776791	227.343801459265	-0.218839658268826	0.0534671648629102	-4.09297292702784	4.25877460903656e-05	0.000433001805045167	-0.350178243058676	-0.443041537162448
ZMYM4-AS1	0.0510761487286512	0.187622296209772	0.785446278142752	8.15960562396045	-0.421650815801149	0.212204626722171	-1.98700104853603	0.0469222806504516	0.122672000963116	0.175466335194122	-0.90885879546856
KIAA0319L	-0.0462804688219669	0.0318736795009833	0.146502598105672	274.27707012835	-0.136201318353206	0.0504229113104151	-2.70117918250929	0.00690941032518069	0.0278075570378805	-0.256589910886566	-0.253237556953285
NCDN	0.563988391873385	0.205549641967553	0.00607313709937176	12.5910072693754	1.21403827855809	0.296484261318286	4.09478153464199	4.22566650309133e-05	0.000430779473917378	2.45170542317106	2.84799668845219
TFAP2E-AS1	0.142045180095845	0.16246867215708	0.381958853512508	4.56946591176949	0.217800573408788	0.278918133953356	0.780876346480976	0.434875225139535	0.608069397114841	0.579175288842509	0.55983502081881
TFAP2E	-0.0142205489164127	0.0752717305053102	0.850153294086185	27.1273379845421	-0.0481529510661733	0.124993235819913	-0.385244455432378	0.700056309603623	0.814894998927547	-0.114312077160066	-0.0510078100941256
PSMB2	0.0524273749624595	0.063966706252358	0.412441833323286	26.2641089591506	0.0366787255986046	0.110439873099923	0.332114883592981	0.739802511909649	0.842064155202749	0.18146290480462	0.143833832359394
C1orf216	0.12954215732315	0.224901712561823	0.564618875580076	3.14238638078271	-0.00925485511427654	0.347692701983704	-0.026617915939778	0.978764483468685	0.988679683216798	0.523688469150735	0.0383334501703782
AGO4	-0.0220873916995888	0.041369448686727	0.59340665717394	114.846209829243	-0.150301747521866	0.0581111908975021	-2.58645099507549	0.00969699582358641	0.0363559635295996	-0.149224121630375	-0.285623463804776
AGO1	-0.00696527438467692	0.0587738005398094	0.905663689593645	51.3519581408794	-0.122244296484262	0.0970315712104634	-1.25984043089555	0.207726931359472	0.368834075925528	-0.0821140945541405	-0.221181028406164
ENSG00000286899	0.0228439525785001	0.170697907888771	0.89353954467643	2.43352796510549	-0.265955591423273	0.280431438491511	-0.94838008482178	0.342935994173682	0.51954653861321	0.0501754510803025	-0.551257549888675
AGO3	0.00145156219673272	0.0230759053000646	0.949843106636979	486.028209051272	0.0229704856546238	0.0408791787061196	0.561911623023511	0.574176234198671	0.726255549929543	-0.0447612477859408	0.112348706863328
ENSG00000271554	-0.232376812872964	0.116870674261464	0.0467758242938645	19.2116546121625	-0.305612192114115	0.161570749737146	-1.89150692567377	0.0585567073593307	0.14555546123012	-1.08246174007383	-0.642340946050466
TEKT2	-0.254461177467893	0.147428214524804	0.084347316095874	3.86989633432169	-0.589048646839143	0.239292523574517	-2.46162578771798	0.0138308889024141	0.0481791062657782	-1.18046933220286	-1.29333862216685
ADPRS	0.143354071766369	0.0808193345506083	0.0761029207602574	33.4824122968083	0.233133781216572	0.140681536073939	1.65717398119709	0.0974843053119097	0.213465374327185	0.584983983063	0.595052377245176
COL8A2	0.18808912676425	0.0997808834497682	0.0594269132714326	17.8802870639355	0.295042809023807	0.156646239608537	1.88349755322008	0.0596329711150227	0.147655617175001	0.783512448994434	0.737245212927635
TRAPPC3	-0.10858442659403	0.0556050443712684	0.0508456522419758	52.2718564605174	-0.104801236989287	0.0951388235489531	-1.10156120372207	0.270652482657132	0.442610556117775	-0.53308692555505	-0.181117758469326
MAP7D1	-0.0344839331810145	0.127254947420026	0.786404072443405	19.0490242401366	0.112256655918238	0.252751803832804	0.444137902147265	0.656942885037494	0.786242681589651	-0.204238390938402	0.317421443210297
THRAP3	-0.0454688983447524	0.0350117165552851	0.19405492479655	157.783796935524	-0.06892986102068	0.0637051795830519	-1.08201344807162	0.279246552402532	0.452490499005204	-0.252988264664285	-0.0987282774926649
SH3D21	0.0644401896631628	0.154903128484667	0.677407696942369	6.72543804469978	-0.176843563572009	0.262899154489476	-0.672666916390133	0.501159219591292	0.667085674690627	0.234774243622963	-0.34658478434244
EVA1B	0.470561253681332	0.17803083852815	0.00821399419159409	4.05997551293339	0.735751222071461	0.280973461112525	2.6185790613755	0.00882968280722613	0.0337750803884804	2.03708770508597	1.74946558174821
STK40	-0.0198039063073042	0.0771738822603576	0.797476689519555	124.565484268899	0.354855241201844	0.0991079267014897	3.58049303433274	0.000342946486331107	0.00246229981962955	-0.139090304829913	0.874622581652297
LSM10	0.257752546255884	0.160773650122021	0.108890189231283	5.86551565625218	0.396912311605823	0.248772293445145	1.59548439301318	0.110603957306065	0.234108652584257	1.09266981571427	0.971219383654406
MRPS15	0.255396808844531	0.172240758103704	0.138130313843248	10.363621542516	0.361723730747427	0.251778626302641	1.4366737004619	0.150810731181329	0.293481545890073	1.08221535367247	0.890398148478879
GRIK3	-0.378638346457718	0.104035820925041	0.000273168180268788	102.346297719358	-0.316999669012246	0.169758291752423	-1.86735897103961	0.0618514753374023	0.151716399146005	-1.73155176329467	-0.668495736212178
ENSG00000223944	-0.232179292765165	0.273205802970154	0.395417969075392	4.21706816207528	-0.435673057560006	0.445407679978948	-0.978144466616736	0.328002877902966	0.503739378906809	-1.08158517103879	-0.941065121249107
ZC3H12A-DT	-0.11078546986355	0.0788136865093639	0.159824268437179	76.9722777257515	-0.154411188013409	0.135055565260421	-1.14331599527695	0.252907416255284	0.422321193563665	-0.542854874734215	-0.295062038714727
ZC3H12A	-0.190386646100267	0.142080199104257	0.180247222873328	8.72378451182603	-0.606334365314539	0.219365925777893	-2.76403166610501	0.00570919984468031	0.0238339797266473	-0.896114737840716	-1.33304051079089
MEAF6	0.0446632785283435	0.0563307274731927	0.427850106148595	63.5546888834774	-0.062093535837105	0.0945128542236964	-0.656985087871114	0.511190504957814	0.675087412389967	0.147006835521107	-0.0830265858665797
SNIP1	0.00192787555428348	0.101581469997274	0.984858165534858	11.7762092731576	-0.251533417102391	0.177763934023606	-1.41498565771496	0.157072701219838	0.302361775553784	-0.0426474298822479	-0.518132657832895
DNALI1	-0.112766703329695	0.0604007986875799	0.0619052589967655	38.8918437071192	-0.282359265332099	0.0943617777916447	-2.992305485761	0.00276879048200711	0.0133792260923842	-0.55164733605352	-0.588933555978917
GNL2	-0.125465716159841	0.0668147036942942	0.0604063477971422	18.4015316338992	-0.224343363159803	0.115616137531888	-1.9404156543279	0.0523291956326808	0.13355419086868	-0.608003934612119	-0.455682462612679
ENSG00000284748	-0.237438504741812	0.193389613864329	0.219532274787314	2.22348201912279	-0.530814878088404	0.311656836794168	-1.70320305997002	0.0885300742388617	0.198792900692354	-1.10492488272086	-1.15958713220764
RSPO1	0.804829614241364	0.416615838339879	0.0533808952253311	3.17872461759378	-0.241246855337065	0.766799956990042	-0.31461511328723	0.753053902749004	0.851276391599532	3.52052803693629	-0.494506452760045
C1orf109	-0.298159385899365	0.121853611169648	0.0144104640942089	7.03559065344967	-0.442219969261651	0.217321924777343	-2.03486127648984	0.041864833315726	0.112959644936966	-1.37439640537317	-0.956102087145555
YRDC	-0.205605605940241	0.214344705753226	0.337443515861617	1.57349803531337	-0.387002448694985	0.367430379201105	-1.05326742316853	0.292218444954348	0.467027475469655	-0.963654539686164	-0.829278324815189
C1orf122	0.215469726941561	0.203307124476701	0.289224772233916	14.5973225680586	0.313087013923667	0.292164237941348	1.07161306301464	0.283893863542323	0.457581075729734	0.9050240588436	0.778689195384206
MTF1	0.0457944713449925	0.0622012724918296	0.461590459200891	35.3239883598713	0.117508512239094	0.101578660835675	1.15682281369302	0.247344759052875	0.416153916167264	0.152026924902301	0.329483922129923
INPP5B	-0.00436042864423722	0.0390113667306663	0.91100316958507	157.983361802004	0.00178986219815331	0.0654391744957142	0.027351539990324	0.978179349257436	0.988245047046629	-0.0705541215338319	0.0637009891156758
SF3A3	-0.208474400315084	0.0618162754873655	0.000744934132435517	42.2013714711134	-0.328520930281482	0.10753718993133	-3.05495178450605	0.00225096706251108	0.0112934110206507	-0.97638588306637	-0.694957802707748
FHL3	-0.0720220458425009	0.105789852941135	0.495996171938336	13.0175812403326	0.164705472121154	0.170924969702215	0.963612703328851	0.335240135532046	0.511234048817401	-0.370827745103704	0.437886037280518
UTP11	-0.199369785070523	0.0914398985417053	0.0292324976121716	11.926350203298	-0.386702078397559	0.155983536828139	-2.47912110637435	0.0131706578464329	0.0463259681186766	-0.935980762350986	-0.828588433439755
POU3F1	0.597074697800969	0.236313334415763	0.0115165064629321	3.83194834126191	0.713426883137481	0.35272393637827	2.02262111968603	0.0431122250528168	0.115486714514646	2.59853822709748	1.69819097495511
MIR3659HG	0.0854796749640232	0.08228712379007	0.298898831096466	35.1863353850512	0.266899208617829	0.133483019583914	1.99949933294731	0.0455543539668481	0.119881526693513	0.328144794770483	0.672604909408407
LINC02786	-0.362764201978593	0.173746676762957	0.0368076270445484	2.36879017476173	-0.693648823350405	0.293567965456807	-2.36282191849867	0.0181363822504194	0.0596497231032947	-1.66110433562159	-1.53358461274085
RRAGC	0.167903847239106	0.0857467175168057	0.0502139021753043	16.5337174221853	0.224544231145059	0.149717021415817	1.49979093239786	0.133668566896209	0.269094081306827	0.693932754083724	0.575323873581576
RRAGC-DT	-0.00420680738141299	0.0480322784858836	0.930208174935776	401.631582065121	0.170368567494449	0.073907110073418	2.30517155014191	0.0211569675481473	0.0669836520107954	-0.0698723699713404	0.450893051255547
MYCBP	0.0165207375360388	0.0903334022866629	0.854887268875991	29.817713488966	0.191494110331928	0.142639568617073	1.34250343147076	0.17943281850815	0.333389102323228	0.0221138295578995	0.499414259676806
GJA9	0.208147287393769	0.128622515444251	0.105602196674979	8.27333061860304	0.148289655795842	0.205261588651253	0.722442307741231	0.47002258337378	0.640058493398607	0.872528006466605	0.400182142452668
RHBDL2	0.0207388944457239	0.108683809514031	0.848667700814359	39.6829708380077	0.0655667491946744	0.168325693882155	0.389523118440715	0.6968892123377	0.812492781816288	0.0408334716903956	0.210183929233422
AKIRIN1	0.0139599929948589	0.0670559467144032	0.835085093978899	46.8853914701868	0.145186451657202	0.113239016061649	1.28212392430326	0.19979917765747	0.359244534398419	0.010749572032636	0.39305469413368
NDUFS5	0.00273806626229672	0.103300997569977	0.978853979448957	24.8979128552935	0.277474839730365	0.166518534711068	1.66633005876386	0.0956476929154192	0.210542149063779	-0.0390519068996253	0.696895049801265
MACF1	-0.119046089148593	0.0283152481811553	2.6187948444526e-05	5545.89746774573	-0.0718518095501839	0.0403442027035551	-1.78096987262689	0.0749173726123024	0.175448697084101	-0.579514449074315	-0.105439417399788
ENSG00000287422	-0.0722942746198745	0.115102039366462	0.529945924247147	10.76778445414	-0.0964800392172018	0.175828724427209	-0.548716027665568	0.583200345206661	0.733116914575281	-0.372035861681563	-0.162005607149951
ENSG00000226438	0.0658897132100673	0.105020190654543	0.530396783240541	12.1895181409862	0.242475622685069	0.158627595550891	1.52858411452929	0.126367576566039	0.25814204581272	0.241207044166341	0.61650874598412
PPIEL	-0.0254482645759483	0.0655581147354609	0.697883785373579	46.8455315233638	-0.00383908774064796	0.124476675551421	-0.0308418241702001	0.975395685407729	0.986265469374193	-0.164139246611574	0.0507724004742109
PABPC4	-0.288173268470693	0.0715201952220605	5.59533504653402e-05	29.2370875412167	-0.331334242350676	0.117810479879816	-2.81243436652397	0.00491680566456432	0.0212145692001415	-1.33007929044352	-0.701419426075892
HEYL	-0.545396790319395	0.108030233429479	4.45159676623055e-07	19.114552643516	-0.802265758851954	0.155791782778066	-5.1496025306728	2.61039045909951e-07	5.47381438548304e-06	-2.47160445893884	-1.78305630708231
NT5C1A	-0.220059035507683	0.16407440414735	0.179850690168126	8.65920267883956	-0.527498251678882	0.284647411559683	-1.85316370448807	0.0638588982197969	0.155287515104536	-1.02779701586303	-1.15196949499425
HPCAL4	0.136504432258986	0.160443436432469	0.39488338243931	10.0220208567545	-0.60539983222969	0.26756238903074	-2.26264922518739	0.0236573211100019	0.0727581385784718	0.554586156936518	-1.33089407247518
PPIE	-0.301042714514303	0.0521616538174138	7.86429363378525e-09	90.1998197412783	-0.586574044353794	0.086465493861265	-6.78390902728157	1.1696699846693e-11	7.96915724430382e-10	-1.38719224985636	-1.28765494795904
TRIT1	-0.0815722456321226	0.0570061867585364	0.152448353275612	44.3658422446982	-0.0827514503234056	0.0947431356991294	-0.873429507190841	0.382429013592959	0.558986369311131	-0.413210313173915	-0.130473744126583
MFSD2A	-0.228127862683782	0.125443863807925	0.0689777699031485	44.3079706815161	0.236935513815641	0.238815616865471	0.992127386497974	0.321135388565701	0.49673281624682	-1.06360544129612	0.603784207769978
CAP1	-0.0542443679963519	0.08808265604442	0.538003533477217	18.7371239258214	-0.225734820393869	0.146426364450926	-1.54162688693622	0.123164288012299	0.253593584145823	-0.291932679236759	-0.458878365647349
PPT1	0.139645744657267	0.113423445845138	0.218252033594382	10.0202554713825	0.000374814171143644	0.192312426014594	0.00194898571512587	0.998444935373173	0.998966725253169	0.568526900531708	0.0604509026789468
RLF	0.0494670774478098	0.0447217276877514	0.268679615083969	207.274216255628	0.132186622320537	0.0767259272189455	1.72284164052301	0.08491716629292	0.192645947230472	0.168325482165665	0.363196648187232
ZMPSTE24-DT	0.176695692083875	0.161664045535505	0.274402245397597	5.12031889297837	0.110462199572785	0.257893581936914	0.42832473279543	0.668414714590042	0.794240299827852	0.732949839674026	0.313299930640872
ZMPSTE24	-0.0105942426732574	0.0653314062655833	0.871178630773184	33.1714608205362	-0.0437705695608682	0.107192971482625	-0.408334324120895	0.683028243037435	0.803772555962364	-0.0982189927660645	-0.0409423434674816
COL9A2	-0.0574890433250468	0.123064451397202	0.640395558177798	38.0062465397444	-0.233915409612951	0.219464855935136	-1.06584449986874	0.28649394108412	0.460647224494455	-0.306332134328116	-0.477667566831974
SMAP2	-0.150012765212672	0.13634106477855	0.271212001322844	8.97356475460702	0.0057597344687391	0.242280888999506	0.023772962417811	0.981033706817701	0.989446089503024	-0.71694060612919	0.0728190033285527
ZFP69	0.102318738523298	0.133543882454279	0.443568820856104	5.11305112558131	-0.096086321826688	0.224449573967927	-0.428097590599207	0.668580070880591	0.794387479489165	0.402874410198542	-0.161101315898779
EXO5-DT	0.124889687195593	0.062847057650413	0.0469002127800266	47.5585525920701	0.00699087352483143	0.100827021903358	0.0693353169900441	0.944722714475882	0.969201993457006	0.503041400375263	0.0756466871043385
ZNF684	-0.106639080709811	0.082394149426048	0.195577183400586	19.8306881565049	-0.100623509317863	0.139923236432912	-0.719133661306552	0.472058568803864	0.641917842158533	-0.524453728745115	-0.171522341365402
ENSG00000286838	0.0423135218143923	0.232832563953982	0.855791722665496	1.59607517534936	-0.187244137045841	0.365729890509107	-0.511973841638133	0.608669317092911	0.752028154299132	0.136578915051245	-0.370472851840007
NFYC-AS1	0.0378629581947659	0.142034339024755	0.78979557002093	4.57142038324521	-0.100967133513593	0.238683662355232	-0.423016525376269	0.672283204149809	0.796957395879138	0.116827881594897	-0.172311578420652
NFYC	0.0672826268620758	0.0406030526433473	0.0975027027017527	131.122536975446	0.126007392299418	0.061620532966061	2.04489293153013	0.0408654149468749	0.110895587407218	0.247388617219538	0.349004174647299
KCNQ4	0.210224063662168	0.0954306823509278	0.0276019353982222	26.1689346899326	0.265546454292893	0.165580159007339	1.60373353839528	0.108772799861512	0.231178425105312	0.881744474551144	0.669497899328338
CITED4	0.0445322082251866	0.159794728090155	0.78048746621024	8.59765000712078	0.376383908954393	0.263117673714883	1.43047748803924	0.15258002244228	0.296021942608173	0.146425162240139	0.924069688554575
CTPS1	0.0142329673926847	0.111768142137087	0.898668383921575	13.9350029698829	-0.141002736401576	0.187990550680978	-0.750052254705389	0.453223233674849	0.624916010709758	0.0119609975789213	-0.264265467934547
SLFNL1-AS1	-0.182155895076899	0.0891162053589868	0.0409509184850577	10.1716171639395	-0.385224210705009	0.148430452108303	-2.59531790972332	0.00945034629604247	0.0356811532786206	-0.859587715034769	-0.825194062611941
SLFNL1	0.380979554076505	0.197683802059747	0.0539526110567255	3.05218757652708	0.405469339942077	0.314724728452625	1.28833009702036	0.197631080590319	0.356443432680326	1.6395355527768	0.990873191301582
SCMH1	-0.0254196495758607	0.028750425943413	0.376615987160568	448.623073372372	-0.0999217894695605	0.0423767236596155	-2.35794041729528	0.0183766422413365	0.0602123593548497	-0.164012256892432	-0.169910629170609
ENSG00000287400	-0.0281718856263778	0.507472947183838	0.955728925842519	4.88261757391677	-2.12914936288684	0.902660204489519	-2.35874956301074	0.018336625726319	0.0601340009670763	-0.176226329302005	-4.83064643990995
FOXO6	-0.190765375366961	0.183178187781784	0.29768079839557	3.11052051544237	-0.230998444156746	0.292311939137636	-0.790246354077175	0.429383909684773	0.60294466712356	-0.89779549000082	-0.470967872062141
HIVEP3	0.0439315419329891	0.0412834230074931	0.287263086545905	422.983761874608	0.142463816009487	0.0795468947629318	1.79094126092617	0.0733027215104345	0.172766293649793	0.143759481879796	0.38680133663493
FOXJ3	-0.0368505456837976	0.0412498397968808	0.37166975284717	238.139309181569	-0.0242027182295526	0.0666290806727871	-0.363245567628514	0.716421450875374	0.826052555523788	-0.214741115248319	0.00400115455797722
RIMKLA	0.136777511024653	0.20171049100166	0.497715749187534	4.42735920571216	0.0657285050029289	0.330918966755151	0.198624169679467	0.842556745627478	0.909488601737432	0.555798045653965	0.210555450445731
ZMYND12	-0.12364806688848	0.0860028422468038	0.150513316247512	10.4202494824002	-0.196683952717215	0.144102906035641	-1.36488540119079	0.172289071367706	0.323668324309495	-0.599937439076087	-0.39215424801395
PPCS	0.0980330393962004	0.0880180539104056	0.265372158855951	10.5011582441558	0.131924744668668	0.149267343582906	0.88381518356287	0.376795988612461	0.553794045239796	0.383855024323491	0.362595166832411
CCDC30	0.176211401144486	0.0400268074457079	1.07092204314089e-05	355.108501347066	0.148737824624673	0.0571174044318669	2.60407184297208	0.00921234438550462	0.0349612135153387	0.730800618280066	0.401211497926225
PPIH	-0.100362350189676	0.0971754786015797	0.301699835614538	12.653500022588	-0.480875029724788	0.167967444880712	-2.86290614271295	0.00419774888944777	0.0187173811362567	-0.496598399601415	-1.04488514279044
ENSG00000285728	-0.119839742474102	0.0947204193951868	0.20580165589115	7.19845887231575	-0.140070105124044	0.164051466643793	-0.853818060817344	0.393205805760793	0.568746233853912	-0.58303658126354	-0.262123397695433
YBX1	0.0376587544328047	0.112318425306182	0.737409629643072	34.2524557733285	0.387335171056213	0.164300786822613	2.35747605685175	0.0183996418152749	0.0602670902572177	0.115921651355513	0.949222579299496
P3H1	0.0161049597747352	0.106732055109219	0.880061306609633	10.7112940401557	0.0179949676021597	0.17622874342139	0.102111422080171	0.918668234897282	0.95518945077437	0.0202686609060688	0.10092092248474
C1orf50	-0.197726905107793	0.0869084162623385	0.0228988501360572	8.86716178014066	-0.314834163595031	0.153096473511858	-2.05644294981521	0.0397398399853969	0.108610883157805	-0.928689870706265	-0.663521997052223
TMEM269	0.0600038340973805	0.197750205918448	0.761560301271647	2.15952072034729	-0.150886925167839	0.331221913557179	-0.455546324056218	0.648716248853787	0.780588080994699	0.215086263696642	-0.286967501529258
SVBP	0.303488359481597	0.194230815912699	0.118166962035594	3.27020876403509	0.0502113338342068	0.317225592228079	0.158282733374506	0.874234013396601	0.928606867869392	1.29563951896506	0.174915566435263
ERMAP	-0.109186643048609	0.0571194003027265	0.0559338177481323	39.5961219534623	-0.354155388552396	0.0865116779678599	-4.09372927298866	4.2448992229328e-05	0.000431820380568801	-0.535759485338244	-0.753835101250932
ZNF691-DT	-0.0731527117388798	0.112512056657211	0.515578123998019	6.44246999706293	-0.126673150738998	0.184870534195091	-0.685199246545809	0.49321819925418	0.660372223562577	-0.375845496079974	-0.23135323377928
ZNF691	-0.174721760490258	0.107188469252364	0.103092514735562	5.10684939117587	-0.234481104488477	0.200681273768243	-1.16842543444919	0.242635200430144	0.410437043893416	-0.826595974327545	-0.478966856472453
SLC2A1	-0.0256011836128142	0.103367375316502	0.80438835470679	58.4786169288508	0.0249463822501677	0.172128334790734	0.144928969890381	0.884766953243752	0.934913585920994	-0.164817881784866	0.116886951928499
SLC2A1-DT	-0.10066227405244	0.0735695458124577	0.171230675569603	51.039379592316	-0.28504616544996	0.103633159035593	-2.75053050686278	0.00594988511050338	0.0246111599983737	-0.497929423434374	-0.595104836008443
EBNA1BP2	-0.127246302006947	0.110472990543237	0.249390203430048	9.01213070559892	-0.338474586756969	0.174395195225099	-1.94084811981251	0.0522767023544776	0.133465822374871	-0.61590594740057	-0.717819389939669
CFAP57	-0.0558356659274087	0.120824555697336	0.643993949524877	11.1832665833424	-0.239354572142754	0.19857322406717	-1.20537183835918	0.22805978807563	0.393808332584193	-0.298994656406733	-0.49016025119876
CDC20-DT	-0.346479689227154	0.177513299029834	0.0509557774902059	3.63584626341941	-0.393361128453711	0.287485627628851	-1.36828102224834	0.171224128764339	0.322170608864203	-1.58883574591857	-0.843882959035988
ELOVL1	-0.193644573609515	0.344068256846714	0.573565224214499	1.75915098236661	0.424237257563554	0.562358135892199	0.754389828272846	0.450615177546878	0.622315173498992	-0.910573004418404	1.03397939924854
ENSG00000288772	0.457286675132539	0.203897446169795	0.024914308160693	3.96175345545409	0.477670268873142	0.331193840342919	1.4422679732768	0.149226791420283	0.29149545166221	1.97817681930964	1.15670449551108
MED8	0.0620833840199716	0.172238210778845	0.718510116256335	4.39922171767161	-0.0127504682085008	0.287392056905435	-0.0443661120832448	0.964612573677896	0.980526442253501	0.224315040904569	0.030304715817383
SZT2	-0.193653923119044	0.0470315755784794	3.82954700926147e-05	65.8504439149769	-0.285283640272983	0.0819959113582548	-3.47924226400177	0.0005028337903257	0.00335968190579305	-0.910614496348702	-0.595650268874776
HYI	-0.0826571975977783	0.105627750917249	0.433901417233597	15.284936352815	-0.330005436237838	0.172610825229386	-1.9118466979072	0.0558958600999793	0.14038124644026	-0.418025191558688	-0.698367420319237
HYI-AS1	-0.183391958063943	0.161342212751719	0.255678584655493	2.38848513231598	-0.439964091863522	0.268014477410401	-1.64156838135956	0.100679484824197	0.218117996713733	-0.865073204850844	-0.950920781356183
PTPRF	0.06789244399292	0.049655818206347	0.171543635404388	135.182126167443	-0.00644028807090293	0.0921834414770915	-0.0698638276864875	0.944302044075588	0.969105474876823	0.250094907834157	0.0447979559668804
KDM4A	-0.236498218480443	0.0436594393990038	6.06458839444596e-08	53.0142551388384	-0.433746569482332	0.0794571847538928	-5.45887160268515	4.7917010862178e-08	1.22643204940695e-06	-1.10075201227251	-0.936640357811927
KDM4A-AS1	0.0418535905119722	0.0839611806110882	0.618140548867295	20.8853169414478	-0.144227451530689	0.121138578573805	-1.19059884331412	0.233811105931791	0.40087142374248	0.134537798617887	-0.271672003050951
ST3GAL3-AS1	0.116750586956722	0.124268779832116	0.347473810169382	8.98594944457789	0.503751553213459	0.200975709246259	2.50652954579801	0.0121922867483937	0.0435000614606779	0.466921112056366	1.21660806547405
LINC02918	0.0459456573593372	0.142519971070416	0.747164466626066	7.13646692168973	0.0737636633878218	0.215888166836908	0.34167534269512	0.732595230213129	0.837195468419409	0.152697869142775	0.229010625666106
ENSG00000288573	0.117929258461092	0.130701408128022	0.366908179817426	6.01249048729456	-0.0115970698318595	0.217846878363188	-0.0532349598901538	0.957544701131681	0.976649463520396	0.472151905795433	0.0329538445738033
IPO13	-0.357978601678524	0.202554362204466	0.0771744652640412	4.73906201832652	-0.342538537605378	0.356895268240289	-0.95977326708281	0.337169339463728	0.513165355277294	-1.63986645212779	-0.727153484104558
DPH2	-0.245023581882455	0.147538192941521	0.0967643097268855	4.30762773864071	-0.459336784885895	0.24432458733566	-1.8800268523726	0.0601044183819174	0.148458146035583	-1.13858648722263	-0.995416039208304
ATP6V0B	0.0572342799684231	0.210410256990884	0.785612188970571	5.53795560086322	0.125113682602175	0.339485388923781	0.368539226382625	0.712471201714206	0.823488357692495	0.202795335864721	0.346951499607343
B4GALT2	0.121638508502942	0.0876222168212549	0.165071472139083	20.8157292285229	0.187508903624667	0.144125660431119	1.3010098483766	0.193255083730449	0.350898006261328	0.488613084184493	0.490261025285035
CCDC24	-0.0789601083747624	0.0613346235152863	0.197966752361614	41.6654133995964	-0.143956127523984	0.0906236207715918	-1.58850558274218	0.112172059656778	0.236512564111124	-0.401617981331903	-0.271048825280785
SLC6A9	0.0418250718532745	0.0679750513433445	0.538356396474127	106.345731814907	0.184614234823243	0.0962609706969009	1.91785137306108	0.0551298595587452	0.139077765351453	0.13441123644954	0.483612541536954
ENSG00000230615	-0.24775085481305	0.107058612547341	0.020658898035738	15.8290848908576	-0.42688637573349	0.163603469640489	-2.60927458733945	0.00907344024119212	0.0345487297966633	-1.15068977649125	-0.9208838447955
DMAP1	-0.0557259554982133	0.109401244398311	0.61049133973013	13.3550747294224	-0.380989863355001	0.195178095508658	-1.95201137895159	0.0509368536586938	0.130774582713651	-0.298507775520908	-0.815468601265062
ERI3	0.0880866411307938	0.0309665605989052	0.00444709990305636	299.232605121356	0.173861761297181	0.0499094014322454	3.4835473138905	0.000494815650911797	0.0033169627579504	0.339714177972284	0.458916228972784
RNF220	0.0282565070467124	0.130848800951513	0.829028458764454	64.144866013485	0.221230718316765	0.280570226860818	0.788503900759612	0.430402017810721	0.603843370290653	0.0741956771735845	0.567713387650633
TMEM53	-0.190949475951582	0.0762827623315581	0.0123082969395087	22.8694882782351	-0.288507419401626	0.122606010674876	-2.35312622777266	0.0186163133036693	0.0608310834952636	-0.898612504904315	-0.60305465418257
ARMH1	-0.216289203882047	0.0573893941406502	0.000164033619919482	262.501792011894	-0.427569434692759	0.0805454747107202	-5.30842280374383	1.10577899844088e-07	2.56297081418289e-06	-1.01106698413527	-0.922452696605922
KIF2C	-0.23761523729981	0.119055595008063	0.0459519645398468	5.50215496182644	-0.314996556356878	0.21592054027497	-1.45885405786655	0.144605280275704	0.285144514458581	-1.10570919926235	-0.663894981221401
ENSG00000225721	-0.0872497949613204	0.0833908034570053	0.295433630068706	10.6731829758663	-0.139881307779163	0.14376243916559	-0.973003161264141	0.330551730938142	0.506435090333765	-0.438406552647166	-0.261689767402907
RPS8	0.209210281945271	0.160054525482669	0.191172361626055	25.5797061114877	0.64514155824506	0.274027645871418	2.35429369249766	0.0185579420584664	0.0606784669375243	0.877245440649108	1.54135304152504
PLK3	-0.316974859638203	0.11148009351484	0.00446446111942448	18.4849637558403	-0.589195341285996	0.165341776402147	-3.56349952266719	0.000365943360699146	0.00259384881176792	-1.45789707699013	-1.29367555040035
BTBD19	-0.258887605811897	0.0957760094901105	0.00687058418532425	18.2864889964698	-0.321572121905376	0.146457889746121	-2.19566267452582	0.0281160966430542	0.0831067886724214	-1.20011325638563	-0.678997759356895
PTCH2	0.0879143675940404	0.0646980653334275	0.174197057453177	215.153727730056	0.0541907810111776	0.098505088529197	0.550131793395784	0.582228981382662	0.732376731180753	0.338949649998106	0.184055572321059
EIF2B3	-0.0503119833526882	0.0449254314102662	0.262756447397889	111.410495479356	-0.0535577074119044	0.0677354017714145	-0.790690038167112	0.429124890673973	0.602846788373439	-0.274481257956605	-0.0634214702369594
HECTD3	-0.378952615018022	0.126556993941712	0.00275053900471276	6.64792755467713	-0.715163631472245	0.201103971288459	-3.55618850731908	0.000376274136471496	0.00265234475064315	-1.73294644706494	-1.58299988680288
UROD	-0.150288025787024	0.138569922430278	0.278114562351443	6.72047056398301	-0.438629384096528	0.229350306079299	-1.91248658698049	0.055813811406267	0.140270385579192	-0.718162177435186	-0.947855220663045
ZSWIM5	0.159690788816365	0.033715535730813	2.17531290154287e-06	319.699931273864	0.213227669148997	0.0523787219592036	4.07088338877521	4.6835191399431e-05	0.000470440576779699	0.657484248781802	0.549331960973827
MUTYH	-0.0573905725571304	0.0650731371102089	0.377809503786976	30.0446715317954	-0.148944907735892	0.106861995340054	-1.3938061633785	0.163376146466406	0.311215480598579	-0.305895133624877	-0.282507070225876
TOE1	-0.188242744247711	0.144267778430689	0.191955890467886	4.11346201360998	-0.107369600340976	0.249073538118199	-0.431075902932824	0.66641318129509	0.792820491681235	-0.886600374978847	-0.187016782908488
TESK2	-0.0789962786890181	0.0520104280202781	0.128799094786449	345.685394891108	-0.28548235491893	0.110415555050405	-2.58552660255709	0.00972303693769548	0.0364138384530868	-0.401778500571273	-0.596106677253322
CCDC163	-0.390076778655532	0.110559662471486	0.000418393367456503	14.002072226694	-0.784721582981318	0.176421754154684	-4.44798651244159	8.66789710244545e-06	0.00011258269336928	-1.78231406585584	-1.74276079275886
MMACHC	0.0559448442284037	0.119173266331533	0.638754286566635	6.26166470016957	0.0859492054838455	0.199061984301992	0.431771067616076	0.66590780954818	0.792688243101405	0.197072984581251	0.25699841430263
PRDX1	0.0770768705856558	0.122539494030603	0.529351573427658	48.1993763975118	0.15034642331401	0.198542388916716	0.75725100385025	0.448899498699154	0.620966828222204	0.290854221128889	0.404906132088855
AKR1A1	-0.199048381742466	0.111787611123597	0.0749787537321235	9.54480892589428	-0.472770296723765	0.183453516946996	-2.57705769064301	0.00996453182777745	0.0371149731211672	-0.934554415391821	-1.02627016838876
NASP	0.107982078759944	0.0489620460490933	0.0274243449756013	154.439670783048	0.164130182771986	0.0938012958654578	1.74976455557078	0.0801589491263115	0.184718714615218	0.428007591532115	0.436564711024987
GPBP1L1	0.116832182760779	0.0384897990186778	0.00240211759807216	178.443563250456	0.31465320080722	0.0575957702221042	5.4631303582509	4.67810803731578e-08	1.200568074724e-06	0.467283223823227	0.78228641798758
TMEM69	0.158796113548351	0.104889584997026	0.130042085008851	13.8576777454769	0.420644363305515	0.164570616918745	2.55601134140006	0.010587966784355	0.038907221513719	0.653513794102044	1.02572722923468
IPP	-0.308451137987777	0.0521979027107879	3.4364157516798e-09	35.792551499391	-0.499537831820859	0.0912981710610618	-5.47149878267286	4.46245409310887e-08	1.15587625928973e-06	-1.42006988792407	-1.08774992109197
PIK3R3	0.0693962781528988	0.101144420244592	0.492643246825778	39.9060484231682	-0.0603757491457026	0.193379215783367	-0.312214262019443	0.754877693959068	0.852532648115052	0.256768731948378	-0.0790811683822567
POMGNT1	-0.0630392969158752	0.0848678888081388	0.457606848719791	31.0981735659251	-0.171076261064584	0.137153563653305	-1.24733369303497	0.212275168148001	0.374390427839104	-0.330963451557296	-0.333338427117727
LURAP1	-0.0765500623311573	0.115968512815133	0.509193825140835	24.8236618644042	-0.0914126057019279	0.184721096791099	-0.49486824888933	0.620693124589664	0.760191411228066	-0.390922504509896	-0.150366711068224
RAD54L	-0.152573623754342	0.195588030742835	0.435345855998704	2.13412600751758	-0.524534236342474	0.338503996746952	-1.549565858552	0.121245752831066	0.251000209553499	-0.728305369574083	-1.1451617359223
LRRC41	-0.114701388596749	0.0436560753187207	0.00860435081980751	70.6513761628946	-0.109068793640115	0.0760340246538764	-1.43447350231189	0.151437185453493	0.294431290292183	-0.560233222404763	-0.190919495035215
UQCRH	0.324843878493625	0.105891011862128	0.00215699278887119	33.8295069094678	0.449732136598545	0.166196336702565	2.70602917923162	0.00680930625406431	0.0274971879844044	1.39041258739715	1.09253611179545
NSUN4	0.0503488254231397	0.0607406807745695	0.40715284208709	30.9185755263983	0.118605509877734	0.102062259227146	1.16208979475724	0.245198992340914	0.413689491597544	0.172238567170002	0.332003509506757
FAAH	0.0723919780451727	0.183052365054473	0.692495012581784	11.5995567484847	0.0776800877114335	0.335647469666194	0.231433556727501	0.816977998188267	0.893059482432018	0.27006326582192	0.238005880478443
ENSG00000291138	-0.0625333469401669	0.255907688219349	0.806952792176467	2.00692861530789	-0.165979287042492	0.405010218991978	-0.409815059618977	0.681941618168264	0.802986609256046	-0.328718110123823	-0.32163168231376
MKNK1-AS1	0.265238026566734	0.159119945513702	0.0955330543188278	2.71808506096973	0.142216135786506	0.269609156510852	0.527490006745306	0.597853354294109	0.744255313606913	1.12588942219388	0.386232463976199
MKNK1	-0.164115392226711	0.0442188340835411	0.000206086417884775	100.364203472328	-0.279441515965235	0.077919840539935	-3.58626909435238	0.000335442816191953	0.00242255734049535	-0.779526265336114	-0.582232060720794
MOB3C	-0.116184219103737	0.114240235835916	0.309145520651855	8.38165525830832	-0.29749098329133	0.191839863978945	-1.55072557455514	0.120967462956711	0.250505362715655	-0.566813834987058	-0.623688129933295
ATPAF1	-0.00720494166417312	0.0507059748547912	0.887006896526302	71.6638950711974	0.0435650344358638	0.0824971666326529	0.528079159734687	0.597444394745509	0.744036488479983	-0.0831777073592347	0.159650326587084
EFCAB14	0.161799127653704	0.0589370121885859	0.00604576422598968	38.188437747906	0.143187790706223	0.0998242218382149	1.4343992677277	0.151458356508355	0.294442550299803	0.666840787519943	0.388464163830534
CYP4A22-AS1	-0.952528250449827	0.162452974430709	4.53459107726508e-09	5.61845538317972	-1.64959994870718	0.246837121122888	-6.68294923066263	2.34180723730185e-11	1.46038760775713e-09	-4.27840192942252	-3.72921594637378
STIL	-0.117255254220743	0.08650471580944	0.175265257879237	9.88210987857054	-0.146230972857239	0.153679171406535	-0.951534105232819	0.341333314017081	0.517487036494855	-0.571566952173298	-0.276273696678889
CMPK1	0.137347722748515	0.0626591609148589	0.0283808410794103	34.7388479035192	0.327349889509059	0.0992491891108811	3.29826260991759	0.000972851021698339	0.00572379619250605	0.558328572526009	0.811448209639572
LINC01389	0.0562943114286453	0.182018913592049	0.757110625113962	2.00172928926697	-0.100197329624433	0.280422737640558	-0.357308150071855	0.720861129294522	0.828583472643109	0.198623875424251	-0.170543490602186
TRABD2B	1.02615809333478	0.318525831624538	0.00127483568790211	4.50453265521032	0.203283866768432	0.44672420594605	0.455054514760238	0.649070020074474	0.780797200052906	4.50275558585593	0.526493006655871
ENSG00000290466	-0.304357818485752	0.154882070529102	0.049403365672101	5.13466470517707	-0.714416523058981	0.257132350674917	-2.7783999997814	0.00546273249672497	0.0230564403989858	-1.40190425827764	-1.58128392601966
ENSG00000223720	-0.669413017437416	0.201746898781573	0.000906374467621879	2.15859274223376	-1.0998330383566	0.301669928683346	-3.64581595241157	0.000266544700005652	0.0020011757967091	-3.02197265053962	-2.46650970277812
SLC5A9	-0.112586040094325	0.141736713959577	0.427002045636706	6.03431628516284	-0.244321525919164	0.24804302656975	-0.984996552001277	0.324625764623731	0.500208823330124	-0.550845575667401	-0.501568365123125
SPATA6	0.0456158936053919	0.042291172145979	0.280759381533536	438.72679157146	-0.156511363290809	0.075114414865706	-2.08363951940023	0.0371929694260095	0.10313722474811	0.151234419680298	-0.299885727418959
AGBL4	-0.0103112349845355	0.0613996440973695	0.866633316358863	1083.39348868956	-0.448482428194708	0.0962723663184028	-4.65847517148832	3.18560218903482e-06	4.77590868512698e-05	-0.0969630407550204	-0.970485721093239
BEND5	0.0915322104403576	0.134463264364294	0.496046903751275	8.24136606628484	-0.0980789300202511	0.227477274543815	-0.431159245322152	0.666352584938985	0.792820491681235	0.355005174916862	-0.165677944211035
ENSG00000286597	0.0274547318657507	0.197125509883459	0.889232537874817	1.65592995422797	-0.132057600852748	0.330534550733031	-0.399527373340796	0.689504658245734	0.807155932306719	0.0706375012262036	-0.243720254509259
ENSG00000229846	0.167134230876932	0.148151167657755	0.259263726795703	18.9275956320859	-0.0977603143009454	0.204179547276744	-0.478795822621946	0.63208388878709	0.767943016298315	0.690517294870687	-0.164946146697397
FAF1	0.0410510528846497	0.0238771074172492	0.0855662991294538	493.39630862668	0.0334020389729779	0.0399709947455257	0.835656935376041	0.403347928665276	0.57908482146957	0.130976239030844	0.136307928958174
FAF1-AS1	0.0601919852321831	0.184226413026852	0.743873383428766	1.87148510872366	-0.0325027209039554	0.310855976081074	-0.10455877771344	0.916725925963727	0.953687868965688	0.215921254424995	-0.0150623157992071
LINC01562	-0.370018341872434	0.164001808753231	0.0240590777195876	3.65302487253169	-0.293334917969688	0.305830346279263	-0.959142614650267	0.337486904859043	0.513444595798345	-1.69329728284932	-0.61414246697755
RNF11	0.0520085527052593	0.0749387446163853	0.487673305367956	49.8611914390075	0.20255499655646	0.111866556605455	1.81068411063064	0.0701897638386972	0.16680524189323	0.179604225068475	0.524818935426592
TTC39A	0.135403353804722	0.205570191291601	0.510106339557769	3.94156562142754	0.230420426952358	0.319832891741208	0.720440057612342	0.471254093904675	0.641188233089689	0.549699711253029	0.588820337255128
EPS15	-0.00179758344186705	0.0291175180059346	0.950773498802325	483.941192874309	-0.0824350316844375	0.049608182571347	-1.6617224701969	0.0965684335828331	0.212042970632336	-0.0591805415422484	-0.129746992873474
EPS15-AS1	-0.0589366877982447	0.116342085121808	0.612448854743466	16.2296617209771	-0.11681343908643	0.174821278047649	-0.668187765190639	0.504013744269002	0.669349551472672	-0.312756595782153	-0.208707419290716
OSBPL9	0.0269375676921819	0.0417873053993451	0.519163622640237	553.320268276251	-0.146798145705696	0.0644258165622603	-2.27856088659477	0.0226931812506065	0.0705068720730639	0.068342392613547	-0.277576380931909
NRDC	-0.00309642769394423	0.0416268064300195	0.94070370571774	219.179585781129	0.147151312277227	0.0689902361649671	2.13292953404833	0.0329305071554012	0.0940405219976401	-0.0649446466017136	0.397567591738084
TXNDC12	0.221995633563477	0.0734103802559821	0.00249426746094251	23.4183167849623	0.251798587181477	0.122284752232603	2.05911679571072	0.0394830512427502	0.108011964814391	0.933985199732374	0.637921758038497
BTF3L4	-0.18731096980478	0.0646422570202546	0.00375963713956446	43.202403844082	-0.066041452773464	0.103678327297906	-0.636984165299107	0.524135157915512	0.686124280225126	-0.882465278894624	-0.0920941730037515
ZFYVE9	0.0559238171523518	0.0259105312956757	0.0309011639523402	206.288176253599	0.109639739440194	0.044989023853268	2.43703308161975	0.0148083245524869	0.0508621050515541	0.196979669100766	0.311410901808873
CC2D1B	-0.172248863344613	0.0721159715777167	0.0169173943645877	21.7258652281515	-0.375648672539828	0.125483062256727	-2.99362053956959	0.00275688584146017	0.0133335037930582	-0.81562157233442	-0.803200938618262
PRPF38A	0.152534064742585	0.0658290805794891	0.0204970423221021	35.717366121529	0.327702627130799	0.110915020347412	2.95453786244961	0.00313137726958276	0.0147915662043331	0.625723620533341	0.812258378438268
TUT4	0.028877866512449	0.0274763825086858	0.2932554390477	501.372039841922	-0.0679123348345617	0.0476991611222435	-1.42376371484848	0.154514882699254	0.298806811038103	0.0769531911976649	-0.0963912203798345
GPX7	0.171610461843192	0.108632118611174	0.114166508117465	7.35469067500645	0.14687649530545	0.183765256065085	0.79926150595861	0.424138794515954	0.598212554958593	0.710382236736268	0.396936391315548
SHISAL2A	-0.317659483917466	0.189587285387124	0.0938299802416023	3.00994861118341	-0.804188862560872	0.303733177752209	-2.64768198361571	0.00810457255358224	0.0315755070285576	-1.46093535218411	-1.78747329729146
COA7	0.152513447358454	0.211392208680596	0.470619488393362	2.59366511944077	0.222335871322475	0.346527190116413	0.641611618550865	0.521125387248118	0.683586539148011	0.625632123213327	0.570251706298347
ZYG11B	0.0673071941612234	0.0449817488413494	0.134569685020528	70.3606781608716	0.100301588713411	0.0696065775058052	1.44097860155595	0.149590728214845	0.292031758239039	0.247497643758392	0.289963009976266
ECHDC2	0.0117538396574	0.0303485038121916	0.69853743952767	422.027701721441	0.0599393637257051	0.0511205172105303	1.17251090161815	0.240991997863285	0.40884287098738	0.000958945023996649	0.197258933870831
SCP2	-0.00712835582619283	0.0320960765828339	0.824240471008367	155.174041405331	-0.0672324186702613	0.0507300148685717	-1.32529861945523	0.185072126709895	0.34066011593702	-0.082837829182556	-0.0948295869500663
PODN	0.0400681710570032	0.199330878209632	0.840688121724186	5.51407508698053	0.416353199642217	0.32001229888982	1.3010537441424	0.193240059193753	0.350898006261328	0.126614334894507	1.01587127201368
CPT2	0.202082730796836	0.112227559201132	0.0717578152579204	10.0067093812162	0.418986473213115	0.187152792249662	2.23874016613221	0.025172827448415	0.0763398988594813	0.845614278120893	1.02191938243369
ENSG00000236723	0.412937677491785	0.111315896512038	0.000207585276809103	9.9613761296194	0.613286111920966	0.19005235110851	3.22693251803453	0.0012512496586819	0.00704356798455307	1.78136162666859	1.46818735947206
CZIB	0.120007030463099	0.0936456757883349	0.200017736562855	21.3171737667579	0.0782791454275705	0.156457210333054	0.500323029286639	0.616847641000873	0.757459309021981	0.48137279281867	0.239381797988571
MAGOH	0.127762532629819	0.0906797235952397	0.158852118471958	22.1519369478389	0.398405333659804	0.150035718039566	2.65540325240914	0.00792136522009452	0.0310131977788772	0.5157907218401	0.974648561063767
MAGOH-DT	-0.0864595500398069	0.182502848465425	0.635682782973385	2.04484927189829	-0.205251316760184	0.314984254061707	-0.65162405457885	0.514643726105534	0.678057541551886	-0.434899546519966	-0.411831794742464
LRP8	-0.0631587748336636	0.086545390578948	0.465526934070328	43.9374534913933	0.119251168489854	0.137379060957835	0.868044719904257	0.385369851677437	0.561655436233596	-0.331493679311175	0.333486460090732
GLIS1	-0.0365166536269584	0.152240672146941	0.810437742030985	18.8153748775427	-1.00626719437415	0.279018423408056	-3.60645430535788	0.000310409490086497	0.00227344670531981	-0.213259344904365	-2.25160739934812
NDC1	0.060135401928111	0.0810081892658721	0.457882987150597	26.1518891339505	0.0205321443374257	0.136938193251049	0.149937310037268	0.880814075281137	0.932487342996057	0.215670144941497	0.106748317412316
YIPF1	0.0252075480264827	0.0686881167458276	0.713629777865951	38.4862194008876	0.245488264320826	0.10102635382925	2.42994283190442	0.0151012045553914	0.0516549153498247	0.060664786085987	0.623428190082276
DIO1	0.565317165325068	0.195447493300542	0.0038228075507013	2.37877381710416	0.541077056395707	0.30587563326727	1.76894462176044	0.0769031166372671	0.178852061226977	2.45760235019944	1.30233739007731
IFT25	-0.0650522799511577	0.0568971738172902	0.252901354214062	43.4037793000218	-0.162728759967401	0.0930761272463983	-1.74834046905081	0.0804050895803755	0.185129938667022	-0.339896813413218	-0.314165862244528
LRRC42	0.0754575331048801	0.0837913386654961	0.367832434373203	14.5263316241177	0.0630953074499541	0.14291260410172	0.441495750822966	0.658854137035184	0.787818528108089	0.283667808015081	0.204507514623908
TMEM59	0.295877034120893	0.0974532086150056	0.00239665187572125	33.7872979472783	0.666243088930152	0.148012382206557	4.50126590085135	6.75499364182641e-06	9.09453961130567e-05	1.26186142821191	1.58981909876464
TCEANC2	0.148112522250611	0.0608972199351648	0.0150085720800714	37.5708544418946	0.209407891885198	0.0991390175465052	2.11226515117488	0.0346637131324997	0.0976942128546603	0.606101379138449	0.540558685410428
CYB5RL	-0.0564768362467519	0.0781455038914199	0.469855718337208	13.4543230510548	-0.121052812501627	0.132528263712752	-0.913411291375576	0.361026269237175	0.53792837511744	-0.301840088471274	-0.218444424518785
MRPL37	-0.118702769572224	0.130067913053426	0.36144166024726	7.87941777191617	-0.00866839553827943	0.227814678444253	-0.0380502064110879	0.969647652059564	0.982687993025541	-0.577990840601631	0.0396804322354788
SSBP3	0.223439233375619	0.0527796057419435	2.30144782502168e-05	213.182054882256	0.35027579968294	0.103864839252349	3.3724194078028	0.000745108892855395	0.00459571834849115	0.94039171149674	0.864104507011512
ACOT11	-0.0200084344253131	0.0410994644351887	0.6263791162948	774.440051885327	0.163392191118984	0.0923014414554349	1.77020194422287	0.0766935055821668	0.178538079325217	-0.13999797452005	0.434869689643339
FAM151A	0.342538071236608	0.0974393360645951	0.000439094987191837	24.2338659924957	0.52663282604942	0.16500970635299	3.19152635132169	0.00141523200789279	0.00777240871804576	1.46893715702886	1.26916183967803
ENSG00000230728	0.562510077570536	0.169169774892499	0.000883799700539511	4.07801940809942	1.04175805340996	0.287105473734573	3.62848551739231	0.000285088739690925	0.00211551314782278	2.44514485292647	2.45230296471773
MROH7	-0.145709027946469	0.0437544703809248	0.000867986520487622	529.239433424666	-0.257023885651992	0.0919557306095649	-2.79508285071749	0.00518864159716313	0.0221654886733529	-0.697841169294437	-0.530743182015636
TTC4	-0.0349233401298303	0.0614544736462988	0.569844947282001	67.0898423116157	-0.0887837165270706	0.108632519319996	-0.817284889302279	0.413765640094055	0.589137526372206	-0.206188422909351	-0.144328670741831
PARS2	0.276746699284063	0.206847502680441	0.180920485918129	1.96099680169035	0.314710519933187	0.372775389131254	0.844236312559727	0.398537366747223	0.574115717560239	1.17696344321802	0.782418068723325
TTC22	0.0179146970029986	0.223389701918544	0.936082309694357	2.28790463503139	0.989480157214881	0.367232474654853	2.69442444638061	0.00705103103894173	0.028264654363597	0.0283000438044058	2.33223094022016
DHCR24	-0.919939550185475	0.371533383092518	0.013284064913603	3.08077902410911	0.170544943150568	0.598949898830111	0.284739914780322	0.775843408309224	0.867369958807533	-4.13377743593553	0.451298151377083
USP24	0.0475446199950337	0.0347927511039179	0.171779145492821	157.657532364731	-0.0823743891481056	0.0566586454223067	-1.45387148835144	0.145981938888939	0.286942938401308	0.159793861293931	-0.129607708919107
ENSG00000234810	0.121928960873568	0.0931289927398777	0.190450308965626	108.302441356602	0.0159026039200581	0.156875897396136	0.101370600481102	0.919256273647439	0.955337641091006	0.489902074743893	0.0961151754753794
ENSG00000260971	0.264459056626611	0.0788554419224844	0.000797330602809049	197.400840815307	0.762753636318065	0.109873170243236	6.94212822502064	3.86236385339035e-12	3.01816146829217e-10	1.12243245299541	1.81148480556726
PLPP3	-0.047757800516828	0.043609626917505	0.273463807687733	637.98772090096	-0.206507305935428	0.0736785815052703	-2.80281326969706	0.00506589907028411	0.0217458828925088	-0.263146120442284	-0.414716554344415
PRKAA2	-0.0926067269477064	0.0630934412501365	0.142166421858915	64.3417578341986	-0.0996524817713484	0.100599085153675	-0.990590338064405	0.321885657486665	0.497457290327915	-0.462179933263477	-0.169292082463671
DAB1	0.116740050905239	0.0840846324614356	0.165026326032993	210.750087636607	0.147297979451892	0.170561274917143	0.863607401641717	0.387803596760174	0.563828968710019	0.466874354404276	0.397904457332745
OMA1	0.189133960437075	0.0968034852286722	0.0507257163639953	16.346545389381	0.294348610333635	0.169827992373209	1.73321609836135	0.0830572667531713	0.189442057418973	0.788149287514679	0.735650775350776
MYSM1	-0.0362352513249528	0.0575091675894822	0.528643666178206	81.8236122480158	-0.287371498889571	0.0841926877928219	-3.41325958848973	0.000641907665295169	0.00407741282417917	-0.212010517394722	-0.600445668636523
JUN	-0.2703145657159	0.0815905368855096	0.000922802846654215	291.813287720639	-0.499270976382572	0.145339934845257	-3.43519471722721	0.000592128200840753	0.00383371471257904	-1.25082464637071	-1.08713700674279
LINC01135	0.327775965074279	0.0642974053928558	3.43605182617188e-07	98.8489701338035	0.505808595006452	0.116983474600716	4.32376108448532	1.53391411748812e-05	0.000181725159525434	1.40342481351072	1.22133268506546
ENSG00000231740	0.248823950374432	0.205768565045644	0.226569962357681	1.97119753229879	0.14859754583861	0.35114343342066	0.423181901455622	0.672162550466156	0.79693057725474	1.05304584647247	0.400889305201143
LINC02777	0.170577371285615	0.142989150280509	0.232893161594793	5.49176869300817	0.180903240726971	0.225576338171841	0.801960179835711	0.422575992813983	0.59697486443095	0.705797512663083	0.475089119470097
LINC01358	-0.062325135700343	0.113901753699299	0.584252818813792	20.1331450740591	-0.16273044140925	0.171930592955775	-0.946489153626715	0.343899151852776	0.520476783614608	-0.327794095209035	-0.314169724185074
FGGY-DT	-0.641809215742865	0.163522656273061	8.67676648300365e-05	2.62924146077448	-0.784867257151853	0.300712582089066	-2.61002466773868	0.00905356939595409	0.0344867859302708	-2.89947050083723	-1.74309537761874
FGGY	0.024623032935405	0.0457764861221593	0.590648184121898	348.762948559243	-0.163941847008945	0.0718636191333597	-2.2812912706875	0.0225312169311127	0.0701284584857996	0.0580707826953368	-0.316952084100634
ENSG00000226883	-0.233190098534408	0.138191656647642	0.0915188203767129	3.02126738876426	-0.383941324630397	0.250331333756134	-1.53373258900311	0.12509545295937	0.256391440628107	-1.08607099806487	-0.822247526133051
CYP2J2	0.126729510969026	0.111557869225073	0.255957421425814	99.9355067154343	0.214276003315812	0.199800755849896	1.0724484119409	0.283518673298585	0.457260681377725	0.511206303522051	0.551739777946602
C1orf87	0.0300534135182126	0.121440970564622	0.804541851954813	109.523891885079	0.107971525466052	0.218155545291033	0.494929089801552	0.620650175787376	0.760191411228066	0.0821701188105983	0.307579343086178
LINC02778	-0.625995976748418	0.212031064028994	0.0031533603409484	2.55676565853491	-0.65020481352056	0.352893407021891	-1.84249634757338	0.065402580287001	0.158237381472847	-2.82929336393367	-1.43380228421912
LINC01748	-0.0258984311194934	0.0444572792657464	0.560198649678803	896.780077844063	-0.239580254227424	0.0701000492137045	-3.41769024294188	0.000631549392491332	0.00402229312017517	-0.166137028291018	-0.490678598469242
ENSG00000231252	-0.061770990220825	0.0454210544245253	0.17384137654604	692.015966362751	-0.364127643091301	0.0529075877539203	-6.88233311231091	5.88801269373229e-12	4.3356155008271e-10	-0.325334868279354	-0.77673940456917
NFIA	-0.013488875751346	0.02630988349186	0.608166548277864	3897.90184090931	-0.161832999293737	0.0531072823574548	-3.04728451748803	0.00230919024061965	0.0115229162666688	-0.111065005014279	-0.312108476515945
NFIA-AS2	-0.0277699993225753	0.0534495886322936	0.603373791471898	116.713503904109	-0.167946737452682	0.0834079792486029	-2.01355720358727	0.0440560434571806	0.117227651422894	-0.174442809166028	-0.326150528155767
NFIA-AS1	-0.154978858111129	0.157615505118146	0.325473758138855	2.45479439553182	-0.387326874884287	0.253889220029894	-1.52557432268562	0.127115910923897	0.259228175824245	-0.738979492743956	-0.830023467833267
ENSG00000287224	-0.365787805203269	0.17208926748812	0.033539069643563	2.36625157306199	-0.41464762879484	0.298427527407427	-1.38944162556675	0.164698500037808	0.313092322830288	-1.67452270092389	-0.892773855121211
TM2D1	-0.0622752063961952	0.0422504298124743	0.140493872565889	86.4527386427526	-0.0880668468212386	0.0769320989294247	-1.14473474722207	0.25231905302223	0.421485757796929	-0.327572515328157	-0.142682162310064
PATJ-DT	0.0895535325086213	0.109052077404044	0.411532531253723	16.6598965000005	-0.0352617438702788	0.157138032633619	-0.224399804931341	0.822446222460712	0.896681829670292	0.34622405473318	-0.0213992477974948
PATJ	0.0417813041003395	0.0492187726662841	0.395942727976833	462.374936246915	-0.190312028078752	0.0954504830792496	-1.99382990990986	0.0461706457199262	0.121137044306974	0.134217000746737	-0.377519192914732
USP1	0.0536790536380742	0.103801904643545	0.605065582970251	10.6709875957067	0.199540493339754	0.185194404642999	1.07746502236074	0.281272568918413	0.454849508568546	0.187017695054026	0.517895215643879
DOCK7	0.105456595870734	0.0229153166771869	4.18426148951965e-06	1269.32182641933	0.114526305601865	0.0477581551949636	2.39804710073772	0.0164827456180606	0.055245477040926	0.416799820718941	0.322634381225177
ANGPTL3	0.394639128900189	0.170796919478039	0.0208563295827135	2.76376704209321	-0.0100343390462448	0.257533488285244	-0.0389632397443039	0.968919696779165	0.982218099525691	1.70015500289595	0.0365431292013493
DOCK7-DT	0.109537251234341	0.0540942073295603	0.0428740438118424	147.251281183829	0.196506916451612	0.084526136899413	2.32480654694367	0.0200823067793943	0.064368954175708	0.434909248535006	0.510927687396971
ATG4C	0.365995172984204	0.073443661932534	6.24940811095758e-07	72.9459997021945	0.479771620556168	0.137479212777082	3.48977573310738	0.00048342605574986	0.00326768434622287	1.5730367814815	1.16153088618719
LINC01739	-0.0490564419111646	0.165730698059053	0.767229365841412	5.76149254615842	0.118304842182573	0.241945698872737	0.488972702278957	0.624861022983709	0.76304147754963	-0.268909325244981	0.331312935067336
ALG6	-0.0774949730629932	0.0790355759214798	0.326835681147237	23.591036434577	-0.244797012314315	0.139644281376094	-1.75300420398183	0.0796012854687918	0.183698964597399	-0.395115897768101	-0.502660463662702
ITGB3BP	0.012331464535483	0.0759581930671862	0.871033851354245	153.22979305391	0.545911625244187	0.127734881983538	4.27378658645915	1.92180991061871e-05	0.000219660004410718	0.00352237052856073	1.31344144191298
ENSG00000286429	0.441348884709746	0.206778872855139	0.0328100284598569	4.64142289181561	0.556483080779471	0.343774065708984	1.61874654398902	0.105501807981009	0.225911953185637	1.90744693905972	1.33772199182782
EFCAB7	0.137679659184788	0.0746360776963367	0.0650841421090551	76.1386183775995	0.22669669523664	0.102152224509694	2.21920468521101	0.0264728024785449	0.0793343818593829	0.559801664075426	0.580267659386767
DLEU2L	0.040057178687319	0.104042301041976	0.700231057974557	9.36906829542224	-0.0608078963681068	0.177267254367099	-0.343029492870585	0.731576272686733	0.836347398990622	0.126565552160464	-0.080073725383431
PGM1	0.0912322526073242	0.0490415898597381	0.0628425659480607	102.114527635419	0.263746022865114	0.0713608825182595	3.69594676463857	0.000219068876610469	0.00169869325342545	0.353674000328185	0.665362663172395
ROR1	0.216918631896868	0.0724923887487893	0.00276888315300149	288.795264464169	-0.000254855805697755	0.100453134556384	-0.00253706175345584	0.997975719768722	0.998862670167932	0.911454114156402	0.059004674839124
ROR1-AS1	0.508745738104283	0.189442347108203	0.00724233024437675	7.07681785511241	-0.075460209869499	0.289700389454154	-0.260476729118933	0.794496063414074	0.878963214596825	2.20654557465225	-0.11372720178042
CACHD1	-0.0343913720279255	0.0336185090466254	0.306312947254697	884.988412867449	-0.203947943448812	0.0640946674781489	-3.18197989744376	0.00146271970729369	0.00798966299461845	-0.203827616351706	-0.408838203118415
RAVER2	0.0578126639477882	0.0380085124943657	0.128248505059239	222.515571260736	0.0142420982589823	0.0509592006795318	0.279480409211025	0.779876170461771	0.86968367215113	0.205362130163914	0.0923013212286237
JAK1	-0.00672349029795029	0.0405848192162345	0.86842047067502	737.718630413928	-0.11863281136499	0.0635719200063623	-1.86611968543844	0.0620246224008379	0.152043712658648	-0.0810410876286601	-0.212886158847991
LINC01359	-0.216517928163845	0.0677154532597744	0.00138640266579771	24.3059749813185	-0.416729669011978	0.119324489135625	-3.49240689845585	0.000478688436638636	0.00324291936286153	-1.0120820333129	-0.897555891166125
ENSG00000272506	-0.299779720894611	0.154695186056959	0.0526386425653129	2.50205647805287	-0.456743074956817	0.277056557192365	-1.64855536929123	0.0992387584924891	0.216162172802554	-1.38158724532892	-0.989458798676249
AK4	0.030823818236741	0.0530565735499026	0.561266507287515	156.141233798454	0.228282414562088	0.0993574062851479	2.29758830365333	0.0215852319821574	0.0679798102152334	0.0855890766485404	0.583909744159669
DNAJC6	0.17082870758411	0.114752623447088	0.136574473092438	92.8818839156611	1.14786764166848	0.21670197885658	5.29698735436178	1.17728844803586e-07	2.70903693962098e-06	0.706912911085538	2.69601577659642
ENSG00000229294	0.838568350442788	0.285954190452606	0.00336215814685446	6.41910069126251	1.1683993507883	0.412404594405071	2.83313854074255	0.00460934042791828	0.0201474480576474	3.67025624316855	2.74317306600251
LEPROT	0.0445105676801284	0.0702942460195682	0.526600713324152	51.3835009128186	0.117371965710284	0.12145425690088	0.966388241180151	0.333849945824248	0.509723514754555	0.146329124262483	0.329170301664188
LEPR	0.256247721561336	0.0880358973505485	0.00360598651713358	111.983703823569	0.723267869936284	0.163752216107459	4.41684324724898	1.00152805219156e-05	0.000126395877120682	1.08599159573402	1.72079378214492
PDE4B	0.0634976362944347	0.038421935313571	0.0984041038899693	1578.58381602791	0.0397866990089246	0.0764739220821436	0.520264920716217	0.602878942041643	0.747788619720586	0.230591312041433	0.150972234755489
PDE4B-AS1	0.0761597729796204	0.2994532556605	0.799241072602033	1.14607608813689	-0.536061532322633	0.47457305322097	-1.12956588808474	0.258659191564311	0.429358876931526	0.28678425897406	-1.17163766295952
SGIP1	0.0151040783598776	0.0472152150654799	0.749045244762167	475.444433164075	0.0671503678840859	0.0916405103330477	0.732758554486901	0.463705703639337	0.633825020256873	0.0158268768984183	0.213821189259347
ENSG00000248458	-0.124005285393824	0.164000669936757	0.44957323496639	7.67991545414777	-0.524667927667609	0.269621975357672	-1.94593903917365	0.051662062767951	0.132370207667615	-0.601522729222072	-1.1454687985479
DYNLT5	-0.0431031274329355	0.11652879147846	0.71146258073013	47.7318996636509	-0.946194542403483	0.169631371521395	-5.5779454821194	2.43375899641953e-08	6.70170184973789e-07	-0.242489275227691	-2.11363235704456
DNAI4	0.0687486407440802	0.0435612588063119	0.114518288459973	203.82460685118	-0.0142615015892489	0.0606485888940664	-0.235149767691367	0.814092492419133	0.891177355329881	0.25389459976594	0.0268341699401576
MIER1	0.102549820382655	0.0361690917162138	0.00457842773974613	138.091168980093	0.223693301610342	0.051995587666672	4.30215931098562	1.69141623404806e-05	0.000197621884545764	0.403899922004551	0.573369456143717
SLC35D1	0.0216116579007122	0.0475398224394031	0.64939620805479	114.006585717838	0.0569783279891478	0.0863303400405719	0.660003516288367	0.50925157284597	0.673568724325577	0.0447066845398726	0.190458018352514
C1orf141	-0.421712029117389	0.160691704153503	0.00868133245879545	4.09568661009771	-0.602706696951159	0.269734863140074	-2.23444122103776	0.0254540560053781	0.0770097822729083	-1.92270727077861	-1.32470847151044
IL12RB2	0.176846772331547	0.163651429839355	0.279861384951264	6.29215865898477	-0.0413657018776672	0.261123693479386	-0.158414203347398	0.874130422442493	0.928548351421046	0.733620314535502	-0.0354188363566901
SERBP1	0.0849496929338448	0.0669313747523195	0.204367652220612	42.7587325125569	0.339659993358891	0.0979174750752142	3.46883937824157	0.00052271186339735	0.00346874129107184	0.325792802145738	0.839722092075641
GADD45A	-0.41485291603795	0.171214653502945	0.015392973553742	23.6904014455156	0.370112534561843	0.234391766948652	1.57903385165795	0.114328292649049	0.240001662583996	-1.89226740214816	0.909665577553515
GNG12	0.10118502485441	0.0357766308077767	0.00468041858734859	368.328442167377	0.31116447515669	0.0439204763195144	7.08472451193422	1.39321173207122e-12	1.23486289863442e-10	0.397843133596772	0.774273502735355
GNG12-AS1	0.109039916864702	0.0528465281319194	0.0390811239858214	317.680104979799	-0.0647069307948487	0.0756006357950512	-0.855904584853827	0.39205055873198	0.568105354747484	0.432702142061928	-0.0890290390299031
DIRAS3	-0.0554214933013908	0.101432497216144	0.584799297616464	9.4720352419357	-0.321796013677188	0.160383973053005	-2.00641003930509	0.044812518083416	0.118614082497857	-0.297156611140487	-0.67951199463158
WLS	0.0533836380037285	0.0366738498852292	0.14549431253823	957.848970905926	0.0348548031934016	0.0659988776615475	0.528112059301105	0.597421561316659	0.744036488479983	0.185706678163545	0.139644642057971
RPE65	-0.369978436047745	0.134584521396016	0.00597698162220338	27.2303571420415	-1.13490371775234	0.22041857579113	-5.14885695853414	2.62078642694621e-07	5.48960132865264e-06	-1.69312018589129	-2.54706014153025
LRRC7	0.0872481403487325	0.171104120978038	0.61011272222807	69.8018083981787	-0.580165814101428	0.27713159805762	-2.09346685173303	0.0363075001428966	0.101327564174308	0.335993018493373	-1.27293650601989
ENSG00000287283	-0.663269425199043	0.193944586099266	0.000626461360132352	2.73478227209307	-0.753105112543206	0.312519638409508	-2.40978492224025	0.0159619271768254	0.0539722882021057	-2.99470817210206	-1.670143991218
SRSF11	0.0113123310709676	0.0479507470397824	0.813498133496283	258.301041317139	-0.144799415598493	0.0784866953046848	-1.84489122693194	0.0650533631260057	0.15757168990984	-0.00100041374652785	-0.272985691790545
ANKRD13C	-0.054924202345682	0.0450567751088766	0.222844247341396	126.810993015257	-0.146345279046637	0.0746727648780175	-1.95982135234581	0.0500166746276619	0.129000301191781	-0.29494969733289	-0.276536235468179
HHLA3	0.0648056481618524	0.0663077078037316	0.328397326001726	31.5299851628643	0.101678229330102	0.107740137279409	0.943735843462073	0.345304652652318	0.522102161982991	0.236396101808001	0.293124882160924
CTH	-0.140618779799691	0.070772654282324	0.0469325509234336	46.1813376210297	-0.26555760106036	0.125740427645439	-2.11195083421519	0.0346906665602294	0.0977413997491672	-0.675251297529711	-0.55034344446203
ZRANB2-AS1	0.104109080077742	0.159387151144152	0.513637893826585	5.4144418944375	-0.0187631752293969	0.251848410941196	-0.0745018606997599	0.940611060659291	0.9671839924981	0.410819717571337	0.0164947127901811
ZRANB2	-0.0407097324695826	0.0419743181425134	0.332110101402661	375.698973445056	-0.340789201344133	0.0683113486339237	-4.98876406569575	6.07668063514068e-07	1.14845064915862e-05	-0.231867693775182	-0.723135603476177
ZRANB2-DT	-0.0799568604103874	0.0536586508044404	0.136197430516308	236.336416811103	-0.433273104490569	0.0660865359550916	-6.5561479086299	5.5215467748184e-11	3.10000038134599e-09	-0.406041439681425	-0.935552902037547
NEGR1	0.0563211831572805	0.0617942653736049	0.362068547002124	432.871634573378	-0.169796499034211	0.102727183011187	-1.65288771732132	0.0983537173489671	0.214731659099781	0.198743128727127	-0.330399065952759
ENSG00000286863	-0.000556274261247918	0.066165421923141	0.993292003540837	249.13426441302	-0.226838047339426	0.137863510603579	-1.6453813365575	0.099891195896839	0.216925444780634	-0.0536717697884952	-0.461412260514486
ENSG00000225087	0.474625261675308	0.171600199590768	0.00567697233649424	8.2132563494777	0.183799066629179	0.265297322307515	0.692804077442332	0.488432513030253	0.656213365751873	2.0551232539998	0.481740260850636
LRRIQ3	0.440346440027443	0.150705170684947	0.0034789579725039	11.2302769692377	0.56217997774042	0.252459590750476	2.22681172883649	0.0259598591865916	0.0782309938812052	1.90299821747061	1.35080664138799
FPGT	0.0554647952996622	0.0732624220196628	0.449007816037368	77.0427375392576	-0.201792996563617	0.136782547517329	-1.4752832157776	0.140136416929186	0.278802005830745	0.194942588689268	-0.403888714825606
TNNI3K	-0.0233703837328612	0.0778990421729093	0.764170584507116	126.723362272136	-0.420440478725505	0.120844567478659	-3.47918394262742	0.000502943240637392	0.00335968190579305	-0.154917876565512	-0.906078889742154
ENSG00000237324	-0.121637736550186	0.188120333925207	0.517893856618981	4.21363316379291	-0.780591785229985	0.254295733429217	-3.06962202905879	0.00214329827187049	0.0108669082137078	-0.591015849550919	-1.73327546123523
LRRC53	-0.411422915299672	0.212330563642603	0.0526655937046609	1.6562741060437	-0.677261817370879	0.3549581905428	-1.90800447888022	0.0563906373937432	0.141419799961123	-1.87704549653642	-1.49594688959925
ERICH3	0.336903524355485	0.259063443302472	0.193440872971918	7.23945016648492	-0.690633992589113	0.38823495114226	-1.77890731001198	0.0752549594633805	0.175996084226685	1.44393175693309	-1.52666014065277
ENSG00000272864	0.142992261237807	0.211471678830802	0.498928345998495	2.37211042332314	0.278251909376964	0.37188754392287	0.748215190113155	0.454330370101433	0.625586517231871	0.58337831410391	0.698679825632614
CRYZ	0.355235879480228	0.120347950204527	0.00315988698518589	36.0950400233304	1.17191067891563	0.157050710002096	7.46198905372659	8.52259674134797e-14	9.82922377187391e-12	1.52528840978616	2.75123789468939
TYW3	0.176040906809454	0.0698138386403638	0.0116830402496977	50.1377000386114	0.398931224020289	0.113559636072181	3.51296673552845	0.000443132951555165	0.00304405466721336	0.730043986176102	0.975856427577972
SLC44A5	0.223044191250638	0.109641297983012	0.0419205312095689	143.654079883322	0.159590148249188	0.237467219642101	0.672051277181393	0.501551052835962	0.667375236762892	0.938638564953065	0.426137146487827
ACADM	-0.0259945753004055	0.0638961294582417	0.684136150932991	62.3223073037816	-0.00879690410181739	0.0992083761206409	-0.0886709816832406	0.929343394931133	0.961121396713297	-0.166563703898002	0.039385273391831
RABGGTB	-0.208737951336319	0.0983157086356045	0.0337421750759677	13.1377167750189	-0.219838013008187	0.168553695008833	-1.30426101306569	0.192144603324774	0.349777353870191	-0.977555488869758	-0.445334561240435
MSH4	0.662091223924761	0.185997843379358	0.000371318966384208	8.42162199705286	0.924360946263769	0.327296045923736	2.8242349939026	0.0047393622576273	0.0205982044091429	2.88707327398988	2.18266494652738
ST6GALNAC3	0.0711815306179591	0.0825910750489532	0.388767317045429	530.098581333851	-0.604467886486617	0.179053260794745	-3.37591107698139	0.000735716937056186	0.0045539284707212	0.264691454591852	-1.32875357677361
ST6GALNAC5	0.285767157574758	0.264661462342141	0.280255299870971	72.6910895068124	0.709184937449533	0.487293522332062	1.45535473990205	0.145571079496831	0.286399991467148	1.21699508611049	1.68844806172348
PIGK	0.0131770043508078	0.0778097263900214	0.865522085596773	27.1175148567224	-0.0677883329117481	0.142340435542363	-0.476240870371464	0.633902785447275	0.769251089077711	0.00727476833892062	-0.09610641240175
ENSG00000289212	-0.128423895645375	0.191238796430074	0.501878603467384	2.31581507373176	-0.306267240703345	0.3100646931508	-0.987752709252812	0.323273773256757	0.498676689146773	-0.621131957708117	-0.643845463561263
ENSG00000287870	-0.0138733298528007	0.246412753182095	0.95510187532698	1.87136360983263	0.27808886579092	0.417588217866959	0.665940402273317	0.505449194825737	0.670450352891811	-0.112771163260568	0.698305346648521
ZZZ3	0.117279821952747	0.0485660573021853	0.0157416211023735	148.947835449382	-0.22038451807065	0.0676167983722284	-3.25931607789886	0.00111681167110525	0.00642082866165468	0.46926978943886	-0.446589775662286
USP33	0.0599611337548545	0.0398079849511139	0.132000710740916	156.723236043881	0.0693430676748441	0.0575500210384224	1.20491819852765	0.228234882422578	0.394008730746642	0.214896765025033	0.218857388535793
MIGA1	0.0458303164953136	0.0453225536835433	0.311919129868352	93.0252029167986	-0.0140122866213973	0.073943106384015	-0.189500919106996	0.849700234805147	0.914007809604706	0.15218600110562	0.0274065676053847
NEXN-AS1	-0.087443208832586	0.129598234375404	0.499850301275655	4.19627328873551	-0.0604785424983356	0.226492091124451	-0.267022756503689	0.789451639881341	0.875973782631753	-0.439264898728422	-0.0793172644544759
NEXN	-0.0346054510808084	0.0836003222722319	0.678918629699101	26.6952647596577	0.0335964226128156	0.133106280133032	0.252402986389809	0.800729592054552	0.882808410013498	-0.204777671872123	0.136754389869253
FUBP1	0.0484780518660819	0.0456094057344399	0.287829147540699	132.283608351565	0.222164544138685	0.0630940933129948	3.5211623223838	0.000429659514567443	0.00296106242130803	0.163936312832652	0.569858201522784
DNAJB4	0.430613516339761	0.115420571461668	0.000190856634875157	53.5775372955199	0.7524807633569	0.167705665332547	4.48691319917423	7.22624976114531e-06	9.63416098030133e-05	1.8598047440562	1.78789004097974
GIPC2	0.387932947062135	0.192894723358699	0.0443135982902785	13.9002931155737	1.28089309155101	0.286447275828158	4.47165394695332	7.76169547528346e-06	0.000102347944831977	1.67039382360089	3.00154901797808
ENSG00000273338	-0.918000480752453	0.223326014953828	3.94658624604098e-05	6.84903281509823	-1.68564135003288	0.309901732747083	-5.43927694463255	5.34972405296298e-08	1.35119349596275e-06	-4.12517209321514	-3.81199594208666
IFI44L	-0.488702007667708	0.122171687694876	6.33090663837285e-05	59.2412296638936	-1.19523795634799	0.226173585691553	-5.28460453369658	1.25976598403814e-07	2.88840955262398e-06	-2.22000024772934	-2.68563599675722
IFI44	-0.198658923503516	0.0978680982451629	0.042370371396261	34.1020043428484	-0.876627040912486	0.160291989388002	-5.46893855556642	4.52738651817155e-08	1.16815114407539e-06	-0.932826049421847	-1.95384951666224
ADGRL2	0.573467687208177	0.18535900122117	0.00197596245829214	27.086211256467	0.950420304651787	0.357217576332683	2.66062021474174	0.00779968786389732	0.0306499445261471	2.49377332631808	2.24251815689915
LINC01362	0.149568936163868	0.183688310621068	0.415499473181773	4.24878073013041	0.189159361776357	0.323586078593191	0.584572001980857	0.558835538085499	0.713830798679723	0.612564758248497	0.494051802382921
ENSG00000285782	0.517324691058808	0.217470056208522	0.0173675974883894	2.37483743143543	0.333389987282638	0.3417715754675	0.975476052467508	0.329324174911673	0.505039356671258	2.24461787319845	0.825321123827444
LINC01725	0.155851711207969	0.103063799891306	0.130486364239256	103.240689365148	0.165807282595129	0.181676763444565	0.912649914339333	0.361426693597691	0.538274138384115	0.64044691221828	0.440416678791592
ENSG00000237076	0.547705365896235	0.240243718173749	0.0226201118950808	1.9629879011957	0.48320878849716	0.375328414065062	1.2874292763068	0.197944705550498	0.356807399281074	2.37944343158262	1.16942538354173
TTLL7	0.332691933886633	0.09694783612982	0.000599900907741342	81.4911175695943	0.0765029126611691	0.159144618987198	0.480713159816751	0.63072037683468	0.767199029137548	1.42524125582714	0.235302141388678
PRKACB	0.141509449589447	0.044071046171159	0.00132301925159755	173.42672972026	0.218808557901658	0.0826347313330753	2.64790063901469	0.00809933263366586	0.0315615150155776	0.576797785213799	0.562150162542749
SAMD13	-0.0155046618922241	0.0984192160715238	0.87482169939381	33.0301593439694	-0.295009378789694	0.160567763167476	-1.83728896118452	0.0661672486355899	0.159613998901127	-0.12001080669516	-0.617988373474048
RPF1	0.0505617808995226	0.107108235825462	0.636882182622247	13.5869068969486	0.283024475913877	0.178666941679477	1.58408977762442	0.113173290304725	0.238177711650429	0.17318363640128	0.709641470378191
GNG5	0.237876946226089	0.0796689281237045	0.00282820602674273	25.3098719983232	0.524755178183871	0.117344814517336	4.47190768797324	7.75248937555954e-06	0.000102347944831977	1.00446443888912	1.26484925258254
SPATA1	0.00414030744716117	0.105325505201611	0.968643522805084	28.2115816690943	-0.0291622443550102	0.160997471137991	-0.181134797639245	0.856261771770378	0.917951182731152	-0.0328289394457973	-0.00738989951600781
CTBS	0.153814192108694	0.0914492928978251	0.0925763009728567	29.9673136873761	0.47155488438147	0.151475474495994	3.11307745330047	0.00185147421371479	0.00966897812917884	0.631404662441135	1.14265866256945
ENSG00000284882	-0.191401718713911	0.163703945537719	0.242325360370757	3.60652491706019	-0.0361800956648238	0.269599581078576	-0.134199376423656	0.893244918994395	0.940606895888438	-0.900619500577797	-0.0235085208784261
ENSG00000289881	0.0751391349684926	0.17778262391959	0.67255347706486	4.94620860433916	0.0850453975613227	0.289932153106614	0.293328617230148	0.769270981786189	0.862489245420103	0.282254797713084	0.25492254562939
SSX2IP	0.197222142075798	0.109452305701737	0.0715610936104973	27.2690103700147	-0.228880546360596	0.164337722551497	-1.39274503021589	0.163696906371685	0.311714469115367	0.824043605583282	-0.46610347822514
LPAR3	0.255220222422219	0.144153687695201	0.0766483662171983	45.5788783737325	-0.499898753673977	0.24772664530159	-2.01794503399255	0.0435969861799547	0.116378179087456	1.0814316856625	-1.08857888745718
MCOLN2	-0.468722343727015	0.263964391285902	0.0757818937761038	2.91689829625069	-1.60711212793738	0.449464678395462	-3.57561384728738	0.000349407078869927	0.00249511321334008	-2.13133304854608	-3.63162979567478
DNAI3	0.239437570257026	0.0982666988272057	0.0148256806745408	40.2106103080754	-0.0650748018344101	0.154272216509721	-0.421818025997634	0.673157847283721	0.797287169633837	1.01139028920432	-0.089873966306803
SYDE2	0.148596058635989	0.0793366465352529	0.0610709616114942	27.8591469716245	0.494110859749575	0.122677565911946	4.02771978785617	5.63204100931024e-05	0.00054928897159065	0.608247251917989	1.19446529260022
C1orf52	-0.0610647766532946	0.0718320144007467	0.39526654136684	62.6208130034195	-0.27451134299292	0.106170467128163	-2.58557158518993	0.00972176828804446	0.0364138384530868	-0.322200782578813	-0.570908425054584
BCL10	0.439527831996018	0.148511687459754	0.00308088249045114	5.04107038540208	1.03228460371627	0.263862138232303	3.91221192487817	9.1454600660747e-05	0.000817578271251177	1.89936533948073	2.43054431782321
BCL10-AS1	-0.0603574286686145	0.0727801564953986	0.406928103649766	68.5466238530923	-0.378854347503025	0.0851040104273349	-4.45166268429271	8.52079421349965e-06	0.000111048744191593	-0.319061662479712	-0.810563742226039
DDAH1	-0.00394145159837658	0.0515706321258567	0.939078419244181	370.516185135165	-0.0808005092666102	0.0724476817096887	-1.11529461481449	0.264724192352304	0.435539381430688	-0.0686947548653626	-0.125992817015616
ENSG00000282057	-1.1290713558354	0.187948840867074	1.8859939752668e-09	2.69640302132974	-1.83791858897025	0.280197898144468	-6.55935894288054	5.40395832662493e-11	3.05188147974143e-09	-5.06187770439651	-4.16174674873506
CCN1	0.0299502617199585	0.172659610725499	0.862286563376672	27.2119508750895	-0.0249499712464509	0.2896229575718	-0.086146386514493	0.931350049547406	0.962520739464782	0.0817123442920148	0.00228486164871231
ZNHIT6	0.137378606397117	0.0637198732050357	0.0310854301169215	73.3944091395703	0.160388867800467	0.108175279271374	1.48267579137104	0.138160569541273	0.275960782876126	0.558465630217783	0.427971647883405
COL24A1	0.358234747922806	0.14052022592576	0.0107925006452219	28.3329420881572	0.441304550063017	0.221526335015895	1.99210874874697	0.0463591272610657	0.121531629660838	1.53859700528165	1.07317960645381
ODF2L	0.00139630030781168	0.0407397609024939	0.972658936744363	191.920880062985	-0.190498741211713	0.0606127712526438	-3.14288123236741	0.00167293704285498	0.00891204619413895	-0.0450064929976095	-0.377948036183237
CLCA4-AS1	-0.170130339414811	0.135989712512605	0.210915137163067	8.54099604719244	-0.312687536635695	0.236188532000611	-1.32388958086621	0.185539719047924	0.341183510904461	-0.806219833455537	-0.658591617989402
SH3GLB1	-0.0151069246649239	0.0415116834913783	0.715917878747323	114.484843084714	-0.0511132839048344	0.0716287002115274	-0.713586645491141	0.475482817814686	0.644791225364243	-0.118245699631282	-0.0578071111945046
SELENOF	-0.125193990281881	0.0559324702280396	0.0252010994560884	55.8884617950098	-0.250359145407451	0.0998499162943077	-2.50735458475014	0.012163862001426	0.0434472272420338	-0.606798049837688	-0.515435587178109
HS2ST1	-0.0183656694449718	0.0277568608290786	0.508187646324325	382.816013492984	-0.0923650576660026	0.0410012715011317	-2.25273642217299	0.0242757730060995	0.0742309014856692	-0.132707593152496	-0.152554305518016
ENSG00000267734	-0.0234839973226441	0.178272170648965	0.895196949317359	2.39516441558199	-0.368837776519679	0.283039603660445	-1.30313133480134	0.192529927493594	0.350079348643258	-0.155422079179986	-0.78755765276892
LINC01140	0.137278151618835	0.188884590098209	0.467358760636887	4.21520731192259	0.332870753291619	0.319512358122527	1.0418086963759	0.29750038145261	0.472393199212924	0.558019824729699	0.824128545682049
LMO4	-0.111240509950538	0.0709525317358778	0.116924094727197	92.679351170876	0.219430019389786	0.109426698373178	2.00526948772103	0.0449342449215704	0.118772072210888	-0.544874284577601	0.563577537101747
PKN2-AS1	-0.197503323351597	0.0782210577660048	0.0115718693491874	73.678131394061	-0.369580848196581	0.122453443398891	-3.01813356928374	0.00254336777279329	0.0125174231388502	-0.927697643401078	-0.789264341964282
ENSG00000286758	0.00343735823266234	0.279090528450164	0.990173275523439	1.54084350147751	-0.594013494171194	0.448126292135204	-1.3255493029451	0.184989028309064	0.340605399786212	-0.0359485383641125	-1.30474189800366
PKN2	0.0722854509776685	0.0281068160829962	0.0101167769623199	355.941086717889	0.12384542973739	0.0445489205519137	2.77998721861444	0.00543610380165188	0.0229845864140073	0.269590512289086	0.344038572727476
GTF2B	-0.0231350463496177	0.0680600705129952	0.733916031327257	32.9851250208553	0.0503377703602089	0.124866052150231	0.403134154506989	0.686849535906427	0.805791516527893	-0.153873479287497	0.175205966217053
KYAT3	-0.072812770140342	0.0663195358014886	0.272244524523329	45.6118951459948	-0.112087215214312	0.113800750798263	-0.984942668902167	0.32465223279559	0.500208823330124	-0.374336878641877	-0.197852214512842
RBMXL1	0.188082505565689	0.115992427056896	0.104908999567722	9.65606023866731	0.346044074558315	0.194395961927848	1.78009908810119	0.0750597458091727	0.175717636771413	0.78348306496008	0.854385068399541
GBP1	-0.231072083148413	0.10645756618057	0.0299647695568201	38.9276481797911	-0.557258704038462	0.188690356654616	-2.95329721093529	0.00314399100927271	0.0148474859083685	-1.07667151603851	-1.22032338879755
GBP2	-0.143870933237566	0.16092717257845	0.371315105542771	75.673754637962	1.06682133131554	0.244304955165824	4.36676092219016	1.26102625676615e-05	0.000153870922152887	-0.689683939515407	2.50986837453145
ENSG00000286802	-0.193770779322473	0.136877040619278	0.156876299185652	7.37622950410202	-0.185839134428893	0.225797045266475	-0.823036165993997	0.410487427234009	0.586140225778891	-0.911133089268783	-0.367245837730414
GBP7	0.109413365389157	0.238795914739933	0.64681755245738	2.0948497616947	-0.000830640129609962	0.384119450799993	-0.00216245266382635	0.998274613750775	0.998966725253169	0.43435945896179	0.0576822117241562
GBP4	-0.0720213823310075	0.225364815652505	0.749289110846538	2.68711105866959	0.0547727729943984	0.345017376575771	0.158753664925539	0.873862955767452	0.928548351421046	-0.37082480052436	0.185392293206037
ENSG00000286548	-0.639503745220041	0.174091899707772	0.00023937364903086	3.0329335363266	-0.943229692794484	0.313630780553548	-3.00745255656896	0.00263447243246917	0.012860683555923	-2.88923911683272	-2.10682268181289
LRRC8B	-0.119236079150285	0.164101519840191	0.467471346258432	9.66658625193987	-0.417131968333765	0.267551495278809	-1.55907171402306	0.118979407590819	0.247271033252956	-0.580357600459288	-0.898479893422083
LRRC8C-DT	0.409151607025715	0.156551203769619	0.00896116474348477	8.0680371825671	0.53949187996072	0.288462368308671	1.87023313690413	0.0614514499807921	0.15107401448041	1.76455952903906	1.2986965522168
LRRC8C	0.113992357682875	0.23633794658338	0.629573114135181	5.40471837371298	0.502160566389694	0.392745033299697	1.27859176771945	0.201040850438457	0.360489008068842	0.454680442486386	1.21295388229565
LRRC8D	0.360061170890559	0.0615200430333586	4.83522991406793e-09	106.34673430387	0.307402662363777	0.0969254719516434	3.17153639981389	0.00151634863528498	0.0082356013113563	1.54670243736276	0.765633360137794
ZNF326	-0.0746872014318275	0.039898178582454	0.0612141938798895	119.654635861116	-0.108671648524948	0.0652021901314855	-1.6666870898938	0.0955766413263832	0.210481450149491	-0.382655365537895	-0.190007330976059
ENSG00000287406	0.159591407576893	0.121009254621115	0.187223818244063	101.390891854131	-0.362064226154189	0.134131297989501	-2.69932693995498	0.00694798818857769	0.027918383410379	0.657043207521972	-0.772000142528154
ENSG00000287372	-0.00838120093762693	0.0668336096187571	0.900203733927409	315.465016838308	-0.487473366469655	0.0938824373855695	-5.19238081205361	2.07621784557782e-07	4.48636463358774e-06	-0.0883977959252925	-1.06004022187619
LINC02609	0.270426306489726	0.102942136289901	0.00861479384311664	22.1060427257242	0.326428209895804	0.170498420112683	1.91455269603123	0.0555495727110107	0.139844959329801	1.14891434647268	0.809331293214918
ZNF644	0.0696208653241031	0.0271195853480348	0.0102529284757063	318.159570333225	0.0460482326443663	0.0478883758273986	0.961574324640605	0.336263473937374	0.512316107634174	0.25776542115708	0.165353743476912
HFM1	-0.0500316081869335	0.0475160519038043	0.29236794696176	120.877291042166	-0.276181355819709	0.0812274030594795	-3.40010077162596	0.000673610228435529	0.00423893872376727	-0.273236988746582	-0.574744115387286
CDC7	-0.0704704065239802	0.134275968291952	0.599709917162479	21.4741789972329	0.258085894107803	0.211354732502302	1.22110298194999	0.222047030812667	0.386603347117908	-0.363941767795765	0.652362462929615
TGFBR3	0.0709544090089445	0.0591007891935091	0.229919524697986	282.122203202918	0.23064162421714	0.11855980829745	1.94536097459344	0.0517315482128261	0.132459608203097	0.263683517871539	0.589328383778206
BTBD8	0.1949882769983	0.0595051459494037	0.00104979371030132	122.529936135285	0.312842000368118	0.0925521649013409	3.3801694504024	0.000724411530784215	0.00449557820319734	0.814129997408342	0.778126447535012
ENSG00000273487	0.213764330216176	0.155298269489196	0.168674333765395	4.39587790274434	0.28093370944076	0.270368508004802	1.0390770416049	0.298768907406296	0.473904030128341	0.897455725783293	0.704839391843086
C1orf146	-0.184158310231726	0.195622641791119	0.346502125714086	1.96428000349148	-0.499821281986332	0.343783205269385	-1.45388510644282	0.145978162656693	0.286942938401308	-0.868474177985682	-1.08840095025898
RPAP2	-0.0335390208752524	0.0282048494896925	0.234391469268918	281.403658076305	-0.051986427788584	0.0455459042396315	-1.14140730448707	0.253700466404718	0.423276290136673	-0.200044990695314	-0.0598125506140304
EVI5	0.0661945509240472	0.0319852863220775	0.0384962580494972	454.549753887366	-0.0392698252750763	0.0496854961075269	-0.790367981635738	0.429312895509126	0.60294466712356	0.24255987504399	-0.0306050208613014
RPL5	0.0577596843748019	0.0968404098717168	0.550880012853134	47.6591939687666	0.295909087966564	0.132477180785749	2.23366081774586	0.0255053989534836	0.0771453727699016	0.205127013579142	0.73923488493066
DIPK1A	0.0565602016574711	0.0455250650480605	0.214090142886699	256.601674840218	-0.0759481364512065	0.0586156133412817	-1.2956980593039	0.195079530247064	0.353205750574998	0.199803862332447	-0.114847872976774
ENSG00000289544	0.316675768734638	0.185770238852465	0.0882571776628999	2.39727218826968	0.363189106297167	0.300102744197173	1.21021587879431	0.226196066628978	0.391654489971221	1.35416355852956	0.89376382731664
ENSG00000287797	0.241680456498146	0.118706645967569	0.0417556633961019	9.01492617716002	0.314670858411269	0.189154064214348	1.66356911081058	0.0961985690657378	0.211473372920376	1.02134393215233	0.782326974024075
MTF2	-0.0652900577294935	0.0615513780947087	0.288807714940998	65.3340488828419	-0.35898437379578	0.0876317887628345	-4.09650857141956	4.19427965460742e-05	0.000428035628931019	-0.340952040853261	-0.764926328646129
TMED5	0.00433629418243625	0.0688699408125455	0.949795550164784	76.833594120233	0.250186235194561	0.106728963364276	2.34412691089907	0.0190716806537356	0.0619966597777779	-0.0319591753223618	0.634218503291036
CCDC18	-0.0530782897181443	0.0535498085909426	0.321590488360547	93.5851327876542	-0.0800573695726093	0.0903305613565985	-0.886271139803574	0.375471436880499	0.55269880509589	-0.286757772628519	-0.124285971598382
CCDC18-AS1	0.0372191501026991	0.0263057432413751	0.157107249019574	574.148383657772	0.0928138825289703	0.0487333917627492	1.90452334983824	0.0568420586167123	0.14234679034885	0.113970743431586	0.272765224567038
FNBP1L	-0.00564111287903984	0.0274320537042283	0.837072546787921	395.033447278951	-0.0581557351511676	0.0524695732194896	-1.10837065336689	0.267701773529339	0.439173132323838	-0.0762376347538331	-0.0739822337628896
BCAR3	-0.0160050561324127	0.0315326200320807	0.61175395113282	610.472865449569	0.0489352487884481	0.0563988913122855	0.867663311278398	0.385578676276126	0.56187423940527	-0.122231492483303	0.171984650579285
BCAR3-AS1	-0.0441831172112382	0.0796756898433714	0.579211398003751	14.7723218297799	-0.059694455185794	0.133818003978476	-0.446086874792987	0.655534493377517	0.785450869055761	-0.247282132058161	-0.0775163704275162
DNTTIP2	-0.0365680287889768	0.160226822641663	0.819470054976577	11.8594537283109	0.461720532321564	0.244534573060573	1.88816054328315	0.0590044010324276	0.146440142308248	-0.213487341317983	1.12007109406729
GCLM	-0.0807654817457871	0.0867720249904509	0.351968472498503	57.2928928305666	0.366075625428986	0.137646012352581	2.65954399384474	0.00782465103428209	0.0307099106296291	-0.409629997988639	0.9003935928798
ARHGAP29	0.275124785932782	0.139745028278084	0.0489803583373528	48.6814667833212	0.586668483835163	0.249632673098678	2.35012699480752	0.018767006859403	0.0611981513069784	1.16976559871959	1.40705191362972
ABCD3	0.0357713829708599	0.0419512203287389	0.393831278727578	120.952107237977	-0.0149251090013917	0.0775995855095091	-0.192334906216255	0.84747987758509	0.912234468478947	0.107545737634151	0.0253099944999249
F3	-0.286171306750417	0.0777586423253078	0.00023300465711671	274.36532872354	-0.641244914108582	0.127946076630952	-5.011837259834	5.39127911733552e-07	1.0239686379106e-05	-1.32119483977729	-1.41322316110987
ENSG00000288736	-0.214533450124446	0.102436075647687	0.0362318939220445	13.0614516682249	-0.387247721752424	0.168796201591321	-2.29417319881406	0.0217805521272689	0.0684036532933995	-1.0032751729915	-0.829841668689081
SLC44A3	-0.128735195604115	0.0642297479625404	0.0450387476665173	189.733102832722	0.0101911012692881	0.089519438439482	0.113842327956264	0.909362783832008	0.949846479544529	-0.622513467203436	0.0829969795242237
CNN3	-0.0160953877646822	0.0528158789023307	0.760560189832202	753.31808655152	-0.0143235930190649	0.0867130093505738	-0.165183899467216	0.868799237543779	0.925864815072398	-0.122632372741087	0.0266915581630093
CNN3-DT	-0.0870731957718175	0.0705195498647423	0.216927881701702	90.7552460023657	0.0807293588586638	0.0981957425159755	0.822126874243351	0.411004691790383	0.586558689849189	-0.437622827978036	0.245009455345414
ALG14	0.0745127087317731	0.0538927982722133	0.166784555669221	90.0839567430757	0.151058202783685	0.087690947164443	1.72262026660987	0.0849572175823583	0.192691142117551	0.279474798005897	0.406540949251366
TLCD4	0.0613491479003186	0.0715617270558119	0.391284672988059	63.8735259420763	0.193378435597686	0.10999820505435	1.75801446489184	0.0787450481461974	0.1822502353432	0.221056594693359	0.503742183444571
RWDD3-DT	0.00533881864405483	0.0767374276699306	0.944533884659187	49.4561422090563	-0.249008163906877	0.131675375403008	-1.89107616473283	0.0586141777624906	0.145641587704462	-0.027510099682837	-0.512332648926207
RWDD3	0.034820411372787	0.0757801724273113	0.645880626716847	40.7863426759774	0.000780440063286408	0.127007008436517	0.00614485824753916	0.995097143330711	0.997386119211632	0.103325447024947	0.0613825454114025
ENSG00000228852	0.0358473340358278	0.169599367242043	0.832602632358051	2.83530963921649	0.15150745833334	0.291169294262019	0.520341469100792	0.602825597377383	0.747784600167863	0.107882798769197	0.407572800708482
PTBP2	0.0546894563028369	0.0306008182135354	0.0739068906146173	320.466860841075	0.0165461764818293	0.0544258449556075	0.304013221941253	0.761117817978255	0.856447668108246	0.191501733153854	0.0975933348128288
DPYD	0.0252907170357733	0.0787322528130242	0.748040377623994	135.985980762327	0.0837102985139071	0.131065588391241	0.638690136300503	0.523024530704317	0.685049372218258	0.0610338795369349	0.251856086242238
DPYD-AS1	0.140828093796132	0.222821946781253	0.527373318782893	6.8214337077204	-0.430369892093689	0.331104035931193	-1.29980261606695	0.193668628664493	0.351515538090796	0.5737740151434	-0.928884795334495
LINC01776	-0.369848829156122	0.235950718413363	0.11700174847517	3.8752515000767	-0.556829145743827	0.393684858618369	-1.4144032556853	0.157243534727102	0.302585935506118	-1.69254500704398	-1.21933677805323
SNX7	-0.0888556214533021	0.0556323934127273	0.110222884378644	152.843087100311	-0.116862821810113	0.0817176275140066	-1.43008094294077	0.152693789057279	0.296212644797002	-0.445533005716695	-0.208820841674542
LINC01708	0.260404872526053	0.225430681083397	0.248031509997065	5.89452542197135	-0.260770967584143	0.369123240971479	-0.706460440956878	0.479901845324453	0.648408654567258	1.10444050126705	-0.539349490729222
PALMD	0.171738224127289	0.133952833467938	0.199814648497708	40.9219723058073	-0.494070375146895	0.228503913414494	-2.16219655831748	0.0306030287251149	0.0887047668345683	0.710949229450745	-1.07519225065233
FRRS1	-0.000658805286258951	0.152613525634601	0.996555685797036	5.04866367474076	-0.372738289295105	0.256369998479304	-1.45390760036688	0.145971925361815	0.286942938401308	-0.0541267893946359	-0.796516361890962
AGL	0.105194089065672	0.0559459210649894	0.0600697020950423	153.970180792069	-0.039681668094341	0.0754081784930863	-0.526224991603254	0.598731891763313	0.744767855747426	0.415634849013686	-0.0315509426501081
SLC35A3	-0.205916808846518	0.0780320322060214	0.00831815517103511	23.3130956248352	-0.467378257805925	0.130667809481023	-3.57684313881302	0.000347768715891515	0.00248712441753569	-0.965035618475036	-1.01388571767141
MFSD14A	0.0309118468707876	0.0568540376384314	0.586644220771559	59.1826116029238	0.0390223274228814	0.0925100945886993	0.421816965990307	0.673158621053779	0.797287169633837	0.085979736494072	0.14921662386667
ENSG00000241073	0.0280944523669771	0.123284136435339	0.819736609435518	7.34572845509191	-0.0253214913076818	0.188425203479152	-0.134384842580167	0.89309826678203	0.940555933634521	0.0734764991829376	0.00143155328819613
SASS6	0.111091828022115	0.0793817310407502	0.161674063321039	21.7187739405766	0.133818565210828	0.132375010014416	1.01090504315169	0.312061880059556	0.487548938611082	0.441808261956674	0.36694489937872
TRMT13	0.121876699494522	0.0806575508484161	0.130778532030707	40.7655534895831	0.0696836079011064	0.116368880742183	0.598816517411485	0.549295246448231	0.706690242137718	0.48967014541219	0.219639542320972
LRRC39	-0.261287961933149	0.0965119677219326	0.0067830575003799	17.3055626519017	-0.764036821607367	0.157251109108402	-4.85870545485737	1.18155757038195e-06	2.04714205293777e-05	-1.21076573056865	-1.69525197248898
DBT	-0.137042230132451	0.0434658023358587	0.00161671164937787	76.1364372034444	-0.260450897330596	0.0687347297047834	-3.78921832455348	0.000151122056947589	0.00124386576967394	-0.659379026470732	-0.538614352437095
ENSG00000285530	0.0770798087784354	0.12031072149055	0.521735279147451	12.5695891007519	-0.267428015248773	0.15872443251103	-1.6848572775977	0.0920161109060669	0.204587713995474	0.290867260453535	-0.554639417226765
RTCA-AS1	-0.0719709047724267	0.0581882720176709	0.216138049968058	66.7320574956176	-0.277439295832439	0.0927665777436231	-2.99072470474433	0.00278316277866897	0.0134249562604226	-0.370600787560265	-0.577633355678467
RTCA	-0.0778760891096477	0.0818887699909191	0.341605188889489	23.2389951798338	-0.524396475763782	0.141736924824599	-3.6997873095718	0.000215780231466082	0.00167863166656568	-0.39680724215312	-1.14484532702325
CDC14A	0.0874907336301193	0.0398903825091594	0.0282872920659587	484.362583874628	0.120752504203579	0.0788314618731863	1.53178060300125	0.125576584192119	0.256936005047673	0.337069616521503	0.336934732338048
ENSG00000228086	0.298814518198493	0.134758195259016	0.0265949104509683	8.34365837771763	0.206837633278036	0.213177368375403	0.970260749789336	0.33191653644813	0.508078843071836	1.27489760772821	0.534655307942968
GPR88	0.123779606580355	0.260233848345686	0.634325454627825	2.88499658317376	0.537298170249452	0.395583083579453	1.35824354617918	0.174386417087888	0.326719116989298	0.498115004250035	1.29365803335198
VCAM1	-0.202023357808346	0.107902952067479	0.061169390048196	17.5476584565191	-0.352826024349099	0.181833395165812	-1.94038077564003	0.0523334311776879	0.13355419086868	-0.947756979568167	-0.750781813670484
EXTL2	-0.043024511546549	0.0625338405197406	0.491440402424114	64.9223833403496	-0.38593356472721	0.0941927057887935	-4.09727655124996	4.18039369315981e-05	0.000427301854007179	-0.242140387955218	-0.826823308999617
SLC30A7	0.0154327486042294	0.0422557023252105	0.714945052730517	94.802046838112	0.0429223376781477	0.0685153988204618	0.626462640765204	0.53101153386089	0.692002982490418	0.0172854735048506	0.158174178798944
DPH5	0.00203509726895902	0.0612788455047514	0.973506774790229	40.4777842595601	-0.0105986394668195	0.0943303160869484	-0.112356662274409	0.910540616174322	0.950248029253606	-0.0421715935939036	0.0352470423490706
DPH5-DT	0.163397974126816	0.0707705658464236	0.0209524137138235	99.2483534092123	0.114268913964444	0.0988454951419184	1.1560356271207	0.247666584617254	0.416475780632176	0.673936264156371	0.322043203361428
S1PR1-DT	-0.195664114463004	0.185326213427788	0.291067739367653	2.53877891725705	-0.541098420421825	0.302392227077845	-1.78939262311968	0.0735516065288807	0.173246248400027	-0.919535469034754	-1.18320640224048
S1PR1	0.245895583158928	0.0968802319155406	0.0111443421759452	39.356894518878	0.626373509665871	0.132203343775909	4.73795512107169	2.15885605867519e-06	3.3684840459117e-05	1.04005012642685	1.49824653279403
COL11A1	-0.0815357583010958	0.0789607464632792	0.301785842354609	163.589803744045	0.207427976487351	0.140257315764799	1.47891021125196	0.139164313860946	0.277386859850892	-0.413048387054565	0.536011209948404
RNPC3-DT	0.139087021473125	0.104850428615487	0.18466489182834	16.5790991101553	0.17390427484113	0.169786027300816	1.02425551504905	0.305714603511307	0.481403691744035	0.566047358333016	0.459013874204555
RNPC3	0.013411669588481	0.0387065620132068	0.728969976650308	339.647119693382	0.0105467374130118	0.0722522452209613	0.145971068175914	0.883944228005674	0.93430752747577	0.00831618272066002	0.0838138056566691
AMY2B	0.0974382241077474	0.0793862964358482	0.219674728870258	49.625512079585	-0.227113033637387	0.112592866623126	-2.01711742891834	0.0436832602143816	0.116527242135201	0.381215309971184	-0.462043849845892
ENSG00000237480	-0.155009246670836	0.253600998036668	0.541045475604887	2.91587669671442	-0.425296820062779	0.415356249929295	-1.02393263646611	0.305867093761054	0.481464550497847	-0.739114353294388	-0.917232948693606
PRMT6	0.955292311555378	0.167237465158036	1.11530931809593e-08	7.83683432539965	1.25871187701192	0.262613492631557	4.79302058854179	1.642887571499e-06	2.6964974632128e-05	4.18826228872321	2.95060313971272
NTNG1	-0.00696742697350802	0.0425926463876167	0.870059537515002	638.660606607042	0.0428305578566676	0.0815550744197333	0.525173426195835	0.599462636339728	0.745531517001695	-0.0821236474687046	0.157963378637208
ENSG00000289612	0.175707406760642	0.091478106989626	0.0547620845389049	32.8302707990128	0.312701587907316	0.148712689684876	2.10272296580699	0.0354899933093479	0.0994811013041677	0.728563955513757	0.777803947785401
VAV3	0.269112934930038	0.147237053997602	0.0675866627659558	129.984692351154	0.698232594354938	0.202731870147695	3.44411854853536	0.000572924435671217	0.0037431837877475	1.14308577107571	1.6632926881512
LINC02785	-0.30425701898365	0.207586500626952	0.1427333362607	2.23136028428574	-0.573389974694565	0.324356235928655	-1.76777848297847	0.0770979434183691	0.179218082411932	-1.40145692294922	-1.25737373830222
SLC25A24	0.0246635583322905	0.0857973977386163	0.773757998272048	35.4459450260554	-0.07591111103968	0.156688743090615	-0.484470738244288	0.628051826401348	0.765557845123923	0.0582506292357139	-0.114762832903561
EEIG2	-0.0395430366002595	0.119724704144145	0.741186123409788	12.6195679684648	-0.0866863399169052	0.206443340813089	-0.419903783650691	0.674555743598416	0.797971435441898	-0.226690046376375	-0.139511410024669
ENSG00000290126	-0.0623163897502742	0.182109564506349	0.732206596826045	1.68771942522022	0.0112747631484812	0.353783807691838	0.0318690762645135	0.974576459673358	0.98569741245953	-0.327755281798604	0.0854859372898539
PRPF38B	-0.124858728569172	0.0760887914369634	0.10080554036458	66.6701783141368	-0.252553006317033	0.13673622072544	-1.84700882456118	0.0647458613448003	0.156965875072331	-0.605310201135753	-0.520474453315657
FNDC7	-0.713821448336445	0.187802621271967	0.000144163843068926	2.76065602748616	-1.55523918460756	0.273499682136657	-5.68643872803649	1.29715895699186e-08	3.83834748556556e-07	-3.21905160039726	-3.51248786809953
STXBP3	0.177948364652575	0.0596255486810207	0.00284105822717579	94.0834902893182	0.343149383003593	0.106266927703259	3.22912678873908	0.00124168831917641	0.00700416112864831	0.738509040694124	0.847736532391618
AKNAD1	0.237516095171427	0.1280180580293	0.0635487247740764	14.6274844688348	0.149001795126388	0.201789098081286	0.73840359337136	0.460269231632428	0.630499029736894	1.00286302795277	0.401817786144676
GPSM2	0.077597781167762	0.0572963791607969	0.175633479130887	242.840754439902	0.148581724490394	0.0895463788166565	1.659271167119	0.0970611625574306	0.212831973102968	0.293165955824597	0.400852966682401
CLCC1	-0.000861973788170349	0.0478873140901365	0.985638817852194	68.6636412138204	-0.0716556901987369	0.0732780800281715	-0.977859820715678	0.328143659608931	0.503915165092884	-0.055028425282017	-0.104988969901222
WDR47	-0.123706242223539	0.0654827081642557	0.0588725831009868	49.7342042474819	-0.236244292487153	0.109502066126633	-2.15744141497705	0.0309712872454017	0.0894471706612183	-0.600195613789962	-0.483016551811776
TAF13	0.0352873778525745	0.114355802057402	0.757644599435999	9.15528459247371	0.0464492067303992	0.203471046573267	0.2282841097673	0.81942537701089	0.894509000049805	0.105397784677779	0.166274701927523
TMEM167B-DT	-0.205007522218166	0.147124741600741	0.163490839445539	5.55813354569451	-0.116291123377248	0.29025244850229	-0.400655098612649	0.688674073510219	0.806749811449103	-0.961000320442492	-0.207507763046051
TMEM167B	0.118613337983965	0.144077555355895	0.410359958808852	8.33422855546172	0.0696640847221474	0.242893923413793	0.28680867657388	0.774258818987885	0.86654887697434	0.475187763430066	0.219594701426582
ENSG00000270066	-0.394437207998799	0.147882003737262	0.00764764026754751	10.1163273675185	-0.142581827002851	0.220443480125357	-0.646795391370932	0.517764375482864	0.680483213332837	-1.80166509489475	-0.267892327834431
CFAP276	-0.118610944566475	0.134761072469598	0.378774090083995	5.37236623094124	-0.416589345979897	0.208329290685136	-1.99966766367731	0.0455361621432067	0.119881049629452	-0.577583332942896	-0.89723359681666
ELAPOR1	-0.17796569343265	0.179984499511283	0.322769105818267	3.15628891115251	-0.575807931850655	0.312752696270491	-1.84109661952412	0.0656074009835524	0.158612664708942	-0.840992134803215	-1.26292730935253
SARS1	-0.151773614087213	0.103476484296845	0.142445441388923	38.8461027624536	-0.209275597613589	0.183175197367085	-1.14248872457442	0.253250930206639	0.42274732398693	-0.724755028751813	-0.421074774747093
CELSR2	0.680817292288392	0.199120963805018	0.000628253792694456	6.61165126376117	1.01644551194964	0.336846910449049	3.01752956734742	0.00254844178814626	0.0125391719439887	2.9701771759597	2.39416504564428
PSRC1	-0.176103708619771	0.128347834851245	0.170038022176836	32.4725110662935	-0.659804184600812	0.236128919452803	-2.79425402923886	0.00520195974739631	0.0222005170227156	-0.832728883791096	-1.45585014772166
SORT1	0.122607034976989	0.0467158959324354	0.00867699321640411	225.793626907705	0.368195870158266	0.0955531949534225	3.85330778670188	0.000116532751506255	0.00100315626240434	0.492911281093285	0.905263377159659
PSMA5	-0.169028135805729	0.0778686048842486	0.0299550664265179	17.968983921344	-0.245922137860075	0.138191689905214	-1.77957254903499	0.0751459420382481	0.17587641324233	-0.801328394478532	-0.50524465529867
SYPL2	0.312388984840396	0.128722609946105	0.0152310345429824	8.06196948330325	0.339302298887773	0.206486218976338	1.64322006848629	0.100337409147042	0.217573869987555	1.33513935859634	0.838900538370832
ATXN7L2	0.0709950719080748	0.136663811359158	0.603421183556671	7.42122090082214	0.057608822597158	0.219012610669658	0.263038837905324	0.792520644492503	0.877922747792038	0.263863974629334	0.191906140207611
CYB561D1	0.416296839502207	0.153205246204766	0.00658270149309488	8.30410494038231	0.551358896543761	0.252409284518551	2.18438437237137	0.0289340155908697	0.0849734205379968	1.79626915904506	1.32595275052583
AMIGO1	-0.0185257002773206	0.202045550850502	0.926943777592532	3.8981880647335	-0.295062103269141	0.309690598051039	-0.952764162444846	0.340709575887559	0.516868845512466	-0.133417789566683	-0.618109471212263
GNAI3	0.027295471162524	0.0668376312822686	0.682991207627661	37.4691722405342	0.0268655106153008	0.114049503836305	0.235560083223692	0.813774050810754	0.891032872016805	0.069930722546793	0.121294811556445
AMPD2	0.219482761317033	0.149061867519725	0.140905528830651	11.8451297703582	0.4498407988243	0.235659387161572	1.90886008931137	0.0562801427546028	0.141198182811803	0.922833393342694	1.09278568751257
GSTM4	0.00408643647430929	0.0737364086419049	0.955804243933651	22.0149152330383	-0.0926016087228221	0.118378833465751	-0.782248025358464	0.434068825364617	0.607119203799356	-0.0330680119494306	-0.153097616675438
GSTM2	-0.00848833279947877	0.0619148974211422	0.890954301085016	81.7013733862428	-0.305801241929081	0.118735184683071	-2.57548967263014	0.0100098262489578	0.0372257427226686	-0.0888732334582705	-0.642775156217019
ENSG00000260246	-0.391423915235467	0.153373532399873	0.0107077137447241	2.28902310223359	-0.751605975199066	0.267225172538222	-2.81263163967669	0.00491379058251912	0.0212118423229602	-1.78829248610428	-1.66670076819236
GSTM5	0.205750930682849	0.115721321678422	0.075406096300842	29.5310849117535	0.0713923471323458	0.218064436096522	0.327391061148299	0.743372126453745	0.844871437278536	0.861893281156311	0.223564179572397
GSTM3	-0.00229067721395287	0.0841458635681446	0.978282114092711	35.5651445763974	-0.0635575884028837	0.147254387933213	-0.4316176196509	0.666019350317017	0.792722440896444	-0.0613688287844833	-0.0863892260709204
LINC01768	0.394379911497093	0.222324942991516	0.0760814079039397	4.1677181561947	0.223927570581294	0.320412142426338	0.69887354731812	0.484631060283894	0.652479722161403	1.6990046291369	0.573907525799662
CSF1	0.0401676365731806	0.0624987772263548	0.520422182378992	113.030693036386	0.18957040952647	0.116800717026524	1.62302436451157	0.104584196575546	0.224336696065751	0.1270557501636	0.494995898054581
AHCYL1	-0.154792385513173	0.0346227921391944	7.79190605400553e-06	1751.43126701528	-0.278052412810191	0.0810575712833114	-3.43030772336301	0.0006028970922205	0.00388766077149258	-0.738151951147949	-0.579041564541688
STRIP1	-0.0122066573124046	0.0601054023281304	0.839066623275231	48.6292873266582	-0.0212186852077222	0.0979901007459681	-0.216539069214043	0.82856757463909	0.900586250508991	-0.105374683192073	0.010854890308203
ENSG00000258634	0.467615209327063	0.161436067429095	0.00377234145775456	5.32381672281034	0.356880024336373	0.255352213805	1.3975991005463	0.162233488618381	0.309525372836679	2.0240135361541	0.879273109462832
KCNC4	0.0623248067177691	0.0534219238912249	0.24335084097445	53.8866392106403	0.0489693096192771	0.0820920941789257	0.596516754860035	0.550830064254227	0.707951233898173	0.225386444032095	0.172062881594903
RBM15-AS1	0.128932334303609	0.101616160949966	0.204506263858438	16.4756136585267	0.453113367369743	0.157110692723717	2.88403901424173	0.00392610109668109	0.0177401948302949	0.520982152402833	1.10030213249521
RBM15	0.198004245199249	0.0631007319382142	0.00170158702306511	21.6439441145539	0.376621626175483	0.113761516708032	3.31062416425124	0.000930881434923518	0.00552611630127465	0.827514479449567	0.924615678161495
LAMTOR5-AS1	0.238878955120099	0.0465146515735305	2.81299609926931e-07	78.6332906755389	0.289376986239087	0.080542648892125	3.59284168349945	0.000327091332467793	0.00237473020860671	1.00891122650539	0.72423193462609
SLC16A4	0.104610710391351	0.0730471708302857	0.152115764478365	28.3227759575227	0.0911339675649019	0.106241698119862	0.857798483812681	0.391003747127788	0.567017629053287	0.413045888895597	0.268906790976543
SLC16A4-AS1	0.260130276300983	0.0922252140922496	0.00479341943015883	15.4005835928536	0.548060871796957	0.157930682246405	3.4702621681952	0.000519950586343309	0.0034540090130266	1.1032218782584	1.31837783766564
LAMTOR5	0.105868010638354	0.162500979410139	0.514729247143878	9.79112452077051	0.432335407463306	0.247362282833366	1.74778225083953	0.0805017398852969	0.185330183995191	0.418625626961516	1.05257925356402
KCNA2	0.101124912941021	0.0922593934283801	0.273037899258233	65.3769246166252	0.20093313761676	0.129052578451912	1.55698661760278	0.119473662721668	0.248109694414397	0.397576364595373	0.52109384508224
LRIF1	0.241275408170887	0.0972571900816998	0.0131088767798679	28.8743599371037	0.6872075857563	0.145489987058912	4.72340124326244	2.31932610933264e-06	3.57228466316762e-05	1.01954637935972	1.63797041623724
DRAM2	0.0430303213483764	0.0636642036531483	0.49910726839941	43.956503035036	0.101955461828862	0.108842841474948	0.936721794903971	0.348901682160161	0.525854125895075	0.139759979920148	0.293761630572879
CEPT1	-0.00114006534843508	0.0669518059420461	0.986414159119922	44.7883749014409	-0.000207865185783226	0.102698646733458	-0.00202403042683431	0.998385058474489	0.998966725253169	-0.0562625601422614	0.0591126030320352
DENND2D	-0.625390618695705	0.233621091802506	0.00742970150844243	2.98210920938738	-0.377781733804488	0.370609110090405	-1.01935360874516	0.308035121846822	0.483297129196433	-2.82660686213882	-0.808100159953973
CHI3L2	-0.425332479723668	0.211652173436218	0.0444754070203438	17.8990986904756	-0.376230825528418	0.369604001777398	-1.01792952381238	0.308711449778371	0.483893950057878	-1.93877436860333	-0.80453802930084
PIFO	-0.154111874108121	0.0898073225642293	0.0861569300394323	16.7261021314146	-0.642639093470488	0.134050692423624	-4.79400055196756	1.63487823228537e-06	2.68667328387154e-05	-0.735131928364916	-1.41642531633571
OVGP1	-0.216051022072502	0.123657917717174	0.0806083896544404	9.15737125130731	-0.43547614537641	0.200312143235033	-2.17398774903752	0.0297060552652891	0.08657671305434	-1.01000996365628	-0.940612852771349
ENSG00000260948	-0.162559530737613	0.112309281524489	0.147777257819286	5.58844455981959	-0.281647541774426	0.191108807949182	-1.47375489804384	0.140547595840078	0.279387781368321	-0.772621550573898	-0.587298867235255
ENSG00000243960	-0.177352199607167	0.1440705432427	0.218319331440304	2.98476744307653	-0.297669926331698	0.241862362158025	-1.23074100358455	0.21841974706065	0.382304448480175	-0.838269527486934	-0.624099126830464
WDR77	-0.453260049743018	0.0907174850226794	5.84130866278555e-07	8.89183940058549	-0.812056818481992	0.15516057807393	-5.23365424750524	1.6619119566813e-07	3.67830108793796e-06	-2.06271336081865	-1.80554444140525
ATP5PB	0.30450522269691	0.0871370227332283	0.00047485063195431	19.995193019232	0.441880383908018	0.138718603723563	3.18544428827004	0.00144531929398211	0.00791267883422575	1.30015222816387	1.07450218330896
C1orf162	0.402449252360479	0.168738582394109	0.0170769937666914	5.21478984165599	0.609934309683354	0.285085521056775	2.13947838326691	0.0323969447914086	0.0928387646439132	1.73481533424862	1.46048893031409
RAP1A	0.189938656810548	0.0626398407153049	0.00242750915980588	86.2829090276878	0.432275667240947	0.105174291380932	4.11008870670953	3.9550715205607e-05	0.00040948283593751	0.791720427341683	1.05244204204702
INKA2	0.758339558347685	0.153345920295792	7.60318348647641e-07	20.0694568409842	0.486194642865108	0.241519807033695	2.01306323003677	0.0441079778703918	0.117311795541407	3.3142111009657	1.17628330256503
DDX20	-0.0674186534263957	0.113981169674624	0.554192556782638	5.20754101523741	0.0844123832124701	0.207690404052827	0.406433718483206	0.68442394884627	0.804581307744031	-0.350398476949389	0.253468636426175
KCND3	-0.444493247982802	0.105503062980032	2.51907522017798e-05	117.852253622982	-0.377564871836178	0.172932254763081	-2.1833108713782	0.0290129245011705	0.0851529111719927	-2.02380741324212	-0.80760207075248
LINC01750	0.145542828681372	0.192464237720321	0.449525019057209	3.66909465842963	0.357556610154285	0.318499432575645	1.12262871950129	0.261595212737497	0.432565239925668	0.594697406968546	0.880827093743297
LINC02884	-0.0637818831659582	0.0987022353987363	0.518146568138884	103.411661808467	0.248798837164824	0.170794829180428	1.45671176556517	0.145195960654713	0.285838217659073	-0.334258954581887	0.63103192344871
CTTNBP2NL	-0.0109677859087486	0.0692480248356368	0.874154144065571	44.2026300503246	0.151849536474659	0.117947509797967	1.28743317035487	0.197943349036295	0.356807399281074	-0.0998767299814238	0.408358486781452
WNT2B	0.245086561416686	0.132118865332828	0.0635896701671166	12.1644509809514	0.460770922490238	0.213801813346162	2.15513103129866	0.031151582030312	0.0898731137886648	1.03645979116516	1.11789002743629
ST7L	0.0513973121815253	0.0357282788107335	0.150274913551269	139.619105982797	0.0803194189055734	0.0580730077586554	1.38307661348232	0.166641375670769	0.31584488042935	0.176891617617835	0.244067904065188
CAPZA1	-0.239722451871039	0.0409750898156233	4.90263696732499e-09	129.861304266102	-0.397266214540971	0.0674443579109303	-5.89028091965255	3.85539671256331e-09	1.30871578124157e-07	-1.11506074865095	-0.852852172153993
MOV10	-0.140873491290859	0.0340616710297917	3.53664440870006e-05	83.6362176997834	-0.235126901400492	0.0571962024166776	-4.11088309128601	3.94148742335265e-05	0.000408996079783667	-0.676381674626579	-0.480450124704032
RHOC	-0.123302423178389	0.0729151722834165	0.0908292936214944	23.3951270477252	-0.090224718519034	0.116545558623192	-0.774158359914366	0.438837149187649	0.612000088956697	-0.5984035163945	-0.147638368320985
SLC16A1	-0.157199551493208	0.115664843644998	0.174116375224107	20.6466338970421	-0.613931429251878	0.196622111818112	-3.12239261177199	0.00179387536360871	0.00942473760600677	-0.748834646615323	-1.35048946940601
SLC16A1-AS1	-0.0591062360192846	0.0391475155098613	0.13108587773509	269.847706687043	-0.161461534521483	0.0566176347247891	-2.85178876345376	0.00434739798201731	0.01925304981858	-0.313509029152941	-0.311255295143312
ENSG00000287807	-0.242479716375395	0.119206093960707	0.041939314838668	10.590832861218	-0.426108823281107	0.17812288641993	-2.39221827046157	0.0167468796529925	0.0560228920070841	-1.12729713669704	-0.919097960054419
LRIG2-DT	-0.00989535704651502	0.0703906083504271	0.888203485021267	50.5715310015212	-0.202224972006191	0.0884121931568327	-2.2872973148338	0.0221784751193088	0.0693462201795144	-0.0951174275317028	-0.404880877282365
LRIG2	-0.0934596396544686	0.0558785435437202	0.0944159816705553	61.6464993983578	-0.293015829649168	0.0971482071467119	-3.01617331142981	0.00255986898433729	0.0125824625687131	-0.465965051025263	-0.613409583992062
MAGI3	0.0546450344898144	0.0391830126269755	0.163133375861586	418.445154256684	0.0439522590724193	0.0604909641049489	0.726592140210631	0.46747584450135	0.637588162925008	0.19130459481584	0.160539705262023
PHTF1	0.0652985576531365	0.0439110295196031	0.136997629111253	94.7441297654091	-0.0873703408964087	0.0741954581302753	-1.17756993619475	0.238968101127441	0.407032410683706	0.238583571235552	-0.141082425469913
RSBN1	0.233777151713425	0.0640376645288207	0.000261608480149722	65.9057021525314	0.659175894554718	0.0948935233592942	6.9464792877264	3.74514886000434e-12	2.96284607127203e-10	0.986270073971681	1.57358714610515
ENSG00000231128	-0.256293876553979	0.198076193802303	0.195694576444907	1.80009965657255	-0.0337339135233889	0.358289267432855	-0.0941527324139309	0.924987831976228	0.958377099425527	-1.1886026168963	-0.0178901225994312
PTPN22	-0.0334918105142387	0.205729621667674	0.870679627958042	2.76781314734754	-0.148106159190928	0.351964981108352	-0.420797997359099	0.673902594142842	0.797790326791041	-0.199835477137131	-0.280580630120817
AP4B1-AS1	0.0728443073631192	0.168698117159	0.665884795936971	3.28364417713858	-0.203759764669298	0.259008745095153	-0.78669067561577	0.431462963805738	0.604755724581657	0.272070645618189	-0.40840599354863
BCL2L15	-0.308806792875404	0.155770462278094	0.0474291566982189	2.65986631814009	-0.672163387859602	0.271056508489201	-2.47979062228045	0.0131459551359204	0.0462475764566696	-1.42164823893414	-1.48423680182347
AP4B1	0.000154439694172386	0.155238781051787	0.999206222656518	7.70637093579123	0.0830118363635891	0.25788589200136	0.321893670566328	0.747533248364536	0.847638282996295	-0.0505177119407438	0.250251856337678
DCLRE1B	1.12956499150088	0.315975306212091	0.000350425913537343	1.65531914390209	1.0483365482039	0.40517567822809	2.58736297496551	0.00967136532715216	0.0362913150114324	4.96166220529823	2.46741247075271
HIPK1-AS1	-0.2395779168229	0.126788393370022	0.0588129881256734	5.85068564917983	-0.1311120376849	0.22744350120434	-0.576459810856965	0.564304427030148	0.718277259191023	-1.11441932054984	-0.241548482266737
HIPK1	0.0491928385846574	0.049443327850225	0.319768457383602	72.2959870358166	0.0721436340072017	0.075996024116352	0.949308004544393	0.342463983614514	0.518872504455513	0.167108445083605	0.225289737458388
TRIM33	-0.0570899923228581	0.0292184382518009	0.0507126971481591	183.012050247864	-0.103923686280876	0.0514782236932738	-2.01878928263126	0.0435091254635365	0.11621007464905	-0.30456119689892	-0.179102197442062
DENND2C	-0.293977646035822	0.0897790550984222	0.00105865288839002	12.0429701505832	-0.371077147034642	0.143902734595193	-2.57866640323761	0.00991825171232398	0.0370001810273661	-1.35583837744467	-0.792701045500878
NRAS	0.0577401111542179	0.12719145599876	0.649856045132038	6.30970626576321	0.246643620431718	0.207193243261157	1.19040378223548	0.233887727200183	0.400911499440191	0.205040150123714	0.626081815368434
CSDE1	0.0639416071706483	0.0458091979364095	0.162767308815435	84.9305574125243	0.0902559699221262	0.0760788367300026	1.18634792277959	0.235484928581864	0.403035844600375	0.23256159813982	0.266890203429126
SIKE1	0.278070416944355	0.0667945988920658	3.14000634608622e-05	19.3239623013361	0.424939820647794	0.119828062931294	3.54624626529633	0.000390760848777476	0.00273332716472224	1.18283793328932	1.0355930481901
TSPAN2	0.331848134430025	0.256392147631301	0.195562115790239	6.34382355586179	-0.369564807304351	0.383063320661122	-0.964761665686305	0.334664200595876	0.510651639468243	1.4214965815067	-0.78922749919621
NGF	0.300673279885004	0.362410862242622	0.406738090490236	3.03012539869071	1.06040061958635	0.549950515554171	1.92817460770596	0.0538334114614699	0.136517401132595	1.28314655491678	2.49512126509992
LINC01649	-0.0159659822746541	0.159091341683717	0.920060644426996	3.74231394826665	-0.141404524624068	0.246770426109419	-0.573020547289443	0.566630781762296	0.720254090430366	-0.122058087688356	-0.265188296296154
SLC22A15	-0.0989583475357422	0.0684622567856179	0.148333256063784	184.20511132586	-0.157141731079951	0.114653097972249	-1.37058425685093	0.170504593363878	0.321322023816462	-0.49036761497262	-0.30133355799611
ENSG00000237993	0.215481999247654	0.224097170138929	0.336272636204276	1.31803510968235	-0.0238495960697566	0.355378064358089	-0.0671104900997069	0.946493742832444	0.969983735158429	0.905078521772108	0.00481220656480337
MAB21L3	0.0433375768323087	0.207806360934343	0.834801198491397	2.60172063449242	-0.13381173146711	0.349353233627242	-0.383027029914044	0.701699722616627	0.816014164459413	0.141123540552341	-0.247749146821865
ATP1A1	0.248566443511024	0.137489126860202	0.0706222344049027	25.3978020480797	0.113602288605648	0.245111836265658	0.463471247804301	0.643026619427084	0.776366907914899	1.05190306387029	0.320512096292518
ATP1A1-AS1	0.063474276101	0.0484639361689568	0.190289949332475	89.0667100818221	0.0277227640045433	0.0827844206673819	0.334878999950124	0.737716363996274	0.840489156671546	0.230487642483707	0.123263753641828
LINC01762	0.763474953257307	0.183997392294481	3.33378154186946e-05	4.91169449540187	0.866456489734927	0.273591893802132	3.1669669656279	0.00154037815510794	0.00834244406776281	3.33700132830324	2.04966982184017
ENSG00000224950	0.584809113848406	0.207727674943553	0.00487365443672019	2.60573826002577	1.11876360050709	0.340402262380483	3.28659272909472	0.0010140738017155	0.00593895470597836	2.54410513059249	2.62916952994816
CD58	0.15302644087927	0.0709198617230345	0.030948251283109	43.3337603605886	0.349379694819979	0.103833183837262	3.36481731473787	0.000765943546140818	0.00469548164933268	0.627908723001236	0.862046330747946
IGSF3	-0.234800096610497	0.124512713052934	0.0593283831112129	14.6738062328473	-0.65699740646431	0.208513643149408	-3.15086052183907	0.00162790209738252	0.00872513596147492	-1.09321596409237	-1.44940353150919
PTGFRN	-0.0358751557711592	0.0776744943791258	0.644177899799963	36.0237673149718	-0.0623626562751187	0.125477122345425	-0.497004195740488	0.619186092558881	0.759113584915458	-0.210412459274826	-0.0836447024737477
TTF2	-0.113071386488426	0.0762534456986153	0.138117876948407	34.1650086129306	-0.0459538301006431	0.129548743064097	-0.354722315429232	0.722797631417156	0.830261033988207	-0.552999481034697	-0.0459568626447306
TRIM45	-0.344832278585599	0.123326080126583	0.00517231003737843	6.25567526038367	-0.70637943969692	0.198495161137844	-3.55867334824539	0.000372732750507252	0.00263319871160935	-1.58152474769933	-1.56282432950611
ENSG00000271427	-0.0330420603125396	0.135219525082411	0.806953065351823	4.75603332541814	-0.167056064178713	0.22998443306366	-0.726379876904415	0.467605923923122	0.637720146282104	-0.197839543129675	-0.324104827181645
MAN1A2	0.0704353265510075	0.0493947267687391	0.153877422489613	125.458840737798	0.119311753709688	0.0763410061716978	1.5628789780599	0.118081063105066	0.245831008389135	0.261379896157628	0.333625612400399
TENT5C	0.369276544016423	0.205021113478978	0.071677115270254	5.20790966332641	0.422988432543401	0.323657141923544	1.30690282324535	0.19124571714846	0.348472376016681	1.58759908742276	1.0311110942989
GDAP2	0.1323099719651	0.0432662398150979	0.00222788461393118	75.8917279990887	0.231581336043821	0.0743486648860794	3.11480154214822	0.00184068707987926	0.00962314422290781	0.535971677361275	0.591486716643263
WDR3	0.0190716271549828	0.117131551423721	0.870658359457769	11.5898388199596	-0.313304218894581	0.196436234467784	-1.59494107461098	0.11072541334252	0.234339822954073	0.0334343521957583	-0.660008015600735
SPAG17	0.0161154688591109	0.102617747822211	0.875210422686687	159.386176730785	-0.050490257259478	0.159393037726974	-0.316765763294902	0.751421344319386	0.850183892027342	0.0203152988815792	-0.0563761417778179
WARS2	-0.146831582995893	0.0504017412708098	0.00357717429652666	74.4907341530192	-0.337031111841264	0.074662692554238	-4.51404979262476	6.36012741359789e-06	8.66035841631092e-05	-0.702822925366859	-0.714504012542051
WARS2-IT1	-0.0859295957604466	0.118805524779574	0.469508209596188	9.83198259366555	-0.551752884724195	0.182065635037967	-3.03051635531953	0.00244135964247038	0.0120712371784854	-0.432547677049812	-1.20767760693374
WARS2-AS1	0.154047792962188	0.0452894336486651	0.000670399547471456	268.409149279633	0.363139616461323	0.0821703684458579	4.41934998381559	9.89982135473191e-06	0.000125186314290847	0.632441353221704	0.893650158917291
ENSG00000227712	-0.0951953927171023	0.105402853852875	0.366442236201281	7.76904306723076	-0.277301661961249	0.171534253489032	-1.61659643086377	0.105965422845586	0.226696616424042	-0.473668101636842	-0.577317237801581
ZNF697	0.329822940798343	0.335161091479414	0.32507967991228	1.48947589112564	0.369316080497216	0.499868499939457	0.738826472446147	0.460012374808704	0.63038854836423	1.41250903058201	0.907836279534288
PHGDH	0.0479866668862057	0.0905049169717137	0.59596591823886	64.7704828430763	0.099016730660349	0.133211057915505	0.743307141387277	0.457295748951519	0.627860853283696	0.161755608992203	0.287011944251518
NOTCH2	0.00127139399605325	0.0284279721809564	0.964327826014788	297.599556621307	-0.0647975953424281	0.0440356883236087	-1.47147910726965	0.141161593640229	0.28034633923674	-0.0455608112712705	-0.0892372776272904
SEC22B	0.0962643644536628	0.0598563851540822	0.1077792184358	44.1668969866603	0.220783385548877	0.102227801128901	2.15971959790553	0.0307943831095753	0.0890168299309709	0.376005870609697	0.566685952444289
ENSG00000290569	0.180804388555054	0.0950512704433771	0.0571479525077966	70.3317385806956	0.392876589762869	0.195900575523601	2.0054897169791	0.044910718971632	0.118772072210888	0.751183710347476	0.961950125951603
NBPF8	0.0440874663391022	0.0708941394557575	0.534022456944732	27.4290205962932	0.0926341112217496	0.117046249964959	0.791431688323908	0.428692124469248	0.60241564320051	0.144451454498325	0.272352325304144
ENSG00000290999	0.00927312049599839	0.0616286640980149	0.880395668667341	156.155290175494	0.155564690340135	0.0821752355530596	1.89308481190405	0.058346591626222	0.145127386862936	-0.0100501700769708	0.416891463018349
NOTCH2NLR	-0.113330907314039	0.192296513364608	0.555623171861308	4.05311211708023	-0.146409411424473	0.330936672505789	-0.442409148299853	0.658193160213331	0.787126494614543	-0.554151201344165	-0.276683534900695
NBPF26	-0.0664199894771035	0.107959339643186	0.538401829429699	46.9849997112395	-0.129674064233462	0.254910903472223	-0.508703482146623	0.610960081256932	0.75345880341481	-0.34596653377097	-0.238245740648298
ENSG00000287979	-0.277706145636607	0.184224711996583	0.131700073406917	2.62589637066299	-0.719597307109645	0.310301100991791	-2.31902917782003	0.0203934543066407	0.0651046661164975	-1.28362753490046	-1.59318316594176
LINC00623	-0.029570376086901	0.0877948315525977	0.736258426489384	23.9887693848685	-0.214546802377124	0.158246375766543	-1.35577703652208	0.175170119781591	0.327695128319187	-0.182432651519795	-0.433181693226311
ENSG00000234998	0.335347917654773	0.209022505962622	0.108634121901934	2.27216248232593	0.671335288679459	0.35235206666105	1.90529686696931	0.056741492512002	0.14213565298969	1.43702817288922	1.60151487800495
H2BP1	0.0326169608775943	0.261300643442255	0.900661767643253	2.25311453201006	0.0106183251515522	0.422484815169461	0.0251330338281938	0.979948851314043	0.989052361133156	0.0935468148854044	0.0839782285834005
SRGAP2C	0.143523613129022	0.11123703695581	0.196963789230335	19.8591184421289	0.0934761182312178	0.180033815396919	0.519214226644766	0.603611359204877	0.748551591655484	0.585736385997143	0.274286249459981
LINC02798	0.123173163619498	0.160699760547273	0.44339070640366	12.987494220613	0.0191337218592114	0.298187010156237	0.0641668523695454	0.948837370958815	0.971156988345711	0.49542368777128	0.103536416584564
ENSG00000290735	0.16492324405715	0.186644276838313	0.376899561535583	4.33878422920452	0.222574550587836	0.332033909583809	0.670336806463003	0.502643108961634	0.668232874027758	0.680705217484247	0.570799905531356
H3-7	-0.221688520876886	0.116771040537138	0.0576317124783414	8.36073053788349	-0.359640251723602	0.195573697123715	-1.83889887552774	0.0659300612390319	0.159272053302368	-1.03502846401082	-0.766432750984223
LINC02802	0.355087930786423	0.174142400395906	0.0414433934123082	7.1718489598574	0.0755248738217034	0.287148915836569	0.263016399005624	0.792537939414458	0.877922747792038	1.52463183236116	0.233055778928841
NBPF15	0.0425792445875263	0.054763080816173	0.436853611785073	53.1714416747944	-0.108015106073935	0.0915694089171287	-1.17959815784865	0.238160075971501	0.406230410250297	0.137758158812448	-0.18849938235916
SRGAP2B	0.113568790831296	0.0879923864192273	0.196819482085673	25.4906683010583	-0.036850601011282	0.129148243479958	-0.285335673318706	0.77538698494469	0.867101859040075	0.452800706845791	-0.0250485395143188
LINC01145	0.104221108641557	0.0817361005500664	0.202276417733497	17.4712305616625	0.122679364961757	0.140642463252368	0.872278273039215	0.383056587534196	0.559519216322742	0.411316886042816	0.341360351748897
NBPF20	0.00740625051486804	0.0774281119004592	0.923795971972477	19.2258442963215	0.0836129094578615	0.131451143508916	0.636075938374701	0.524726927673898	0.686523408071946	-0.0183351008424479	0.251632402774187
NBPF25P	-0.111073231063322	0.175184476229085	0.526057453096014	3.74701826690832	-0.0345673257911536	0.270962613118808	-0.127572307460723	0.898487447474835	0.94352915508379	-0.544131922220759	-0.019804306327449
GPR89A	0.0932862892382207	0.105309280185312	0.375708273406818	24.7136996747113	0.349890566585884	0.158091789921978	2.21321149414883	0.0268830680289085	0.0802551594282633	0.362789552803043	0.863219702510306
PDZK1	-0.091294717402132	0.152547832843118	0.549528924795542	4.1044355222456	-0.191926162263029	0.248831126186711	-0.771310909548418	0.440522667447006	0.613341570456392	-0.45635740231135	-0.381226541018291
RNF115	-0.112905332286617	0.0304642995781515	0.00021043183414247	294.146798109336	-0.245115141093235	0.0492044900545304	-4.98156043933366	6.30735777921734e-07	1.18386632042271e-05	-0.552262553675419	-0.503391142770241
POLR3C	-0.0617891525872076	0.0543597128193049	0.255675512542247	39.0493093543071	0.0920270797123275	0.086616334666224	1.06246795211266	0.288023299462948	0.462448346223035	-0.32541547054386	0.270958093562336
NUDT17	0.0293369424233541	0.108623318141623	0.78709901519445	6.59864187143133	-0.0158326562303897	0.195992484799257	-0.0807819557296091	0.93561535840585	0.964585677796446	0.0789905115126255	0.0232255373766634
PIAS3	-0.178138890864938	0.0840053601724299	0.0339583616780908	16.7892303872716	-0.477704066366731	0.137249367865415	-3.48055567611184	0.0005003748150241	0.00335070858119496	-0.841760762907885	-1.03760206489861
ANKRD35	0.033491442771499	0.0903675818847688	0.710925450555235	12.5530286870986	0.0276097180274892	0.143290282173909	0.192683813644667	0.847206600743108	0.91215183922583	0.0974276539475214	0.123004109311927
ITGA10	-0.0598796563677333	0.242068993123418	0.804624927785735	2.99692195868713	0.133789195034181	0.358391327808991	0.373304777914395	0.708921620806745	0.821691424906205	-0.316941369971678	0.36687744187131
PEX11B	-0.563856672711181	0.0775238671688941	3.5073197295223e-13	7.8132597718955	-1.06843262745511	0.152541276978893	-7.00421976671237	2.48366000225963e-12	2.08551187470441e-10	-2.55352706153069	-2.39438914741129
RBM8A	-0.0235372148631862	0.140383662458328	0.866848019854871	6.91130342974839	0.0561182535934107	0.22737579113604	0.24680839289454	0.805056514806145	0.88543729396011	-0.155658251834406	0.188482596971184
LIX1L-AS1	0.00788932051365764	0.119116671035274	0.947193219584321	7.13976382186515	-0.214799422141621	0.186691529605621	-1.15055794226646	0.249914143897475	0.418893913930762	-0.0161912978270779	-0.433761911038408
LIX1L	0.0116828795176032	0.0919099018328353	0.898851512110253	13.5741806993951	0.0172640363267802	0.143596006064854	0.120226438045798	0.90430377513911	0.946732420574084	0.000644032978022464	0.0992421173990126
POLR3GL	-0.0817527610099505	0.10352763576238	0.429719991876286	11.4704979561861	-0.173968641134298	0.173476836459242	-1.00283498757006	0.315940484623751	0.491323253847917	-0.41401141738713	-0.339981654100142
TXNIP	-0.17893364547412	0.117061736341194	0.126378310261803	86.4833728059898	-0.928642306519986	0.224180908906887	-4.1423790770056	3.43721604505971e-05	0.000362764615119449	-0.845287782453527	-2.07331833046006
ENSG00000287190	-0.50658789750945	0.183384508647604	0.00573718763919236	2.19858519454617	-0.784888972350964	0.3114341116944	-2.52024085634251	0.0117274556682125	0.0421558653338207	-2.29937554462498	-1.74314525315141
LINC01719	0.0693173178097642	0.0847898105555264	0.413631648721314	33.8724730177354	0.0958517239643436	0.138808259914465	0.690533286876506	0.489858884506144	0.657673280254593	0.25641831602081	0.27974254763847
NBPF10	-0.0300578334558877	0.0656676189501473	0.64714868348234	27.3430694560688	-0.0606472927999273	0.106144163756198	-0.571367192069344	0.567750763465157	0.721129726434049	-0.184595925124275	-0.0797048506394876
NOTCH2NLA	0.0745035581677855	0.0564494206106136	0.186892259988709	52.1064617634212	-0.038319717015736	0.0941727185930619	-0.406908896634096	0.68407490147352	0.804424032957675	0.279434188970522	-0.0284228094393812
ENSG00000276509	0.0709032831476307	0.201110528511093	0.724419242260167	1.55624365531965	-0.076013026467976	0.313525169859307	-0.242446328956895	0.808434339615063	0.887764909740125	0.263456627822639	-0.114996912556602
ENSG00000290578	-0.0316994411692881	0.125293424636107	0.800266950476556	5.58984793936772	0.135388754698834	0.226341306544514	0.598161938559841	0.549731885118742	0.707061937561191	-0.191881170688811	0.370551315175677
ENSG00000287978	0.212621508579635	0.263645981918554	0.419974230691581	2.73567442548897	0.936264908007879	0.419713945233915	2.23072146789423	0.0256995846945145	0.0775932106886107	0.892384029183243	2.21000600059014
ENSG00000291242	-0.105518233579802	0.0632862731127732	0.0954515307715412	100.378011964451	-0.42686101559022	0.108231191405874	-3.94397409882944	8.01423178646129e-05	0.000734478063914798	-0.519479552201131	-0.920825597544452
ENSG00000289321	-0.111021445419689	0.0933227716908456	0.23418394258325	19.3066902534505	-0.559160795028749	0.149201769018769	-3.74768207311541	0.000178476275657675	0.00143477335218892	-0.543902104142113	-1.22469211693324
ENSG00000290557	-0.396661897805597	0.0743938087263432	9.71793118308071e-08	17.1477263693391	-0.522811806633029	0.128753519128616	-4.06056323874747	4.89544750033577e-05	0.000488906324433638	-1.81153798438908	-1.14120565434059
ENSG00000291243	-0.306926882460112	0.129787053960424	0.0180373868781656	5.44883636862993	-0.642234640326332	0.231213682313871	-2.77766710818828	0.00547506787455611	0.0230979196326289	-1.4133054363858	-1.41549636717425
NBPF12	0.0530481829323066	0.0623170700993405	0.394623568485532	64.9452893583561	0.0342888909639173	0.112629887421349	0.304438650778743	0.760793725267256	0.856183627453657	0.184217971360313	0.138344853198286
PRKAB2	0.217646952417339	0.090139782650295	0.0157546891501702	18.3173228216094	0.264254260884706	0.148045752816039	1.78494996214492	0.0742694335566236	0.174312198625039	0.914686307693265	0.666529985738539
ENSG00000237188	0.22733588864362	0.0708243668302569	0.00132802332807543	70.2799333810933	0.41245892979384	0.123572678126593	3.33778417727017	0.000844493165080233	0.00509062394378497	0.957684570366738	1.0069269016647
FMO5	0.37973088408174	0.119515139511139	0.00148672776165992	18.8216633508621	0.0852089074305375	0.194070541315424	0.439061522954414	0.660616958126206	0.788990122478242	1.6339941146691	0.25529809557403
CHD1L	-0.0569694274698771	0.194729758710678	0.769861282122234	2.70275850293652	-0.0813088067902949	0.330007855703523	-0.246384458384961	0.805384635899239	0.885594673154381	-0.304026145465347	-0.127160276250933
LINC00624	0.051871437268447	0.133384919602265	0.697360981358146	15.3117836797033	-0.0698486805011911	0.178159705120043	-0.392056556526782	0.695016425929376	0.811000760310715	0.178995724255697	-0.100838624756088
BCL9	0.15774469903907	0.0474640709990063	0.000889098000468402	116.726536625942	0.176997714759749	0.0700549632491254	2.52655495843057	0.0115187364486466	0.0415910235285814	0.648847750669313	0.466118896034512
ENSG00000289419	0.0638179519928289	0.101370017217909	0.528986091003545	6.95823698776315	0.0630655904253401	0.17359384628594	0.363293928757474	0.716385328136141	0.826052555523788	0.232012832238937	0.204439260475078
ACP6	0.095814600325515	0.0468306490633433	0.040758277615197	142.28616223434	0.0634386602451145	0.0910730978667798	0.696568599630941	0.486072812465089	0.653731225475527	0.374009874798439	0.205296128325538
GPR89B	0.0708209761459903	0.14114972896882	0.615847875951382	33.1538341720825	0.857982370075814	0.179757697018621	4.77299378166229	1.81507397343328e-06	2.9176818825676e-05	0.263091359851651	2.03020643908453
ENSG00000290705	-0.172677226607042	0.183453978845857	0.3465734943945	3.58850781556732	-0.182425074682334	0.288605846770083	-0.632090710302423	0.527327605111109	0.688536992243713	-0.81752259383435	-0.359404415344263
NBPF11	-0.108717507495616	0.0708248825593802	0.124779275140438	41.3288317144265	-0.0914435874379129	0.113535064764765	-0.805421546439211	0.420576462215914	0.595087382245979	-0.533677521615295	-0.150437870009821
LINC02805	-0.407561783870457	0.195726990934201	0.0373153228017395	2.05692039009691	-0.789681699689008	0.315142830069752	-2.50578983349938	0.0122178217953171	0.0435586961399155	-1.85991028793015	-1.75415320328384
ENSG00000227733	-0.0436432871090852	0.0691602119674759	0.528010334276996	46.358492732026	-0.328663355199018	0.112663274360711	-2.91721820676671	0.00353168607048298	0.0163132952824294	-0.244886434946598	-0.695284924673859
LINC01138	-0.148224257069059	0.0416035181347921	0.000366945675105452	481.13498092765	-0.24582934499577	0.0871385595989076	-2.82113161070488	0.00478545654758743	0.0207420343227443	-0.709003435199723	-0.505031528377217
ENSG00000224481	-0.424778320884974	0.191243514850988	0.0263415866375874	3.17954439595411	-1.0813782699795	0.297695955550783	-3.63249231242924	0.000280696940978391	0.00208940238531544	-1.93631508238733	-2.42412273692923
ENSG00000272824	-0.184730794762334	0.152751489049961	0.226526444521822	3.61057204295886	-0.516367198578305	0.246825550422633	-2.0920330074992	0.0364355631255161	0.101596104870085	-0.871014791284055	-1.12640365975885
ENSG00000291232	0.0952527337777939	0.0654687408025453	0.145687378202309	49.1484800809907	0.147507666325952	0.116955804507762	1.26122569928679	0.207227541998254	0.368357103080948	0.371516382753274	0.398386066756831
NBPF14	-0.0755069381673254	0.0645987531167275	0.242459794689206	48.1043039476106	-0.0431327612967987	0.108329263144084	-0.398163525209527	0.690509650614775	0.807773680535718	-0.386293252572431	-0.0394774235858106
NOTCH2NLB	-0.0392365418241483	0.152701564756407	0.79721800472312	5.75280815490049	-0.174304577589213	0.261401614615733	-0.666807578237209	0.504895051482337	0.669962278945754	-0.225329861668426	-0.34075323392986
PDE4DIP	0.0260618778304105	0.0370885170784523	0.48224647755412	992.735522681639	0.151844004155937	0.0613596279155488	2.4746565341779	0.0133364363321918	0.0467973008760654	0.0644561927441733	0.408345780135671
ENSG00000255148	0.184746541082319	0.187593195923723	0.324709850061393	2.48515339322796	0.0352428408147254	0.288677707776997	0.122083693563032	0.902832735923452	0.945864765746661	0.768678480248681	0.140535887998697
NBPF9	0.0641915533586767	0.053662976173944	0.231619238745267	38.5808154179745	-0.0225593940292945	0.0888952312830426	-0.253775075487068	0.799669330092042	0.882159840401791	0.233670827429402	0.0077755463754014
ENSG00000274265	0.146019166026023	0.0453351624375777	0.0012779717358956	211.446975471316	0.274824889079618	0.0755892825395838	3.63576528108598	0.000277156608163298	0.00206545864666654	0.596811331323928	0.690808635415603
ENSG00000289614	-0.154964169325702	0.123253819031024	0.2086534155294	7.27841989921056	-0.258351693092371	0.221212600290865	-1.16788868605438	0.24285166841038	0.410687677035308	-0.738914305788506	-0.533792894018473
ENSG00000291233	0.128785985494489	0.0718733315421203	0.0731575401793002	59.6366967750294	-0.102356294557698	0.110721448556849	-0.924448658248393	0.355252770793266	0.531892795469546	0.520332675061924	-0.175502207559522
ENSG00000272755	-0.15537695812124	0.144344378913347	0.281733943651572	8.59460150167035	-0.160693909401702	0.245177224908194	-0.65541939901585	0.512197764972159	0.67604455087156	-0.740746209791659	-0.309492211528712
NOTCH2NLC	0.0817659085398804	0.0608018134587787	0.1786917970474	55.1180751778437	0.0185548026430266	0.106177794697795	0.174752194616941	0.861274353367207	0.920612891252034	0.311663573253092	0.102206753239878
NBPF19	-0.104885178052308	0.0726224145547975	0.148667674279242	44.0947258546715	-0.0791639238053666	0.127421140479765	-0.621277784104735	0.5344168682445	0.694369625188206	-0.516670132547376	-0.12223390275362
LINC00869	-0.115958579307365	0.0602603866877361	0.0543179942704688	42.4444638359481	-0.314931278349564	0.100943145357091	-3.11988770743649	0.00180919995484015	0.00948442856939067	-0.565812474362173	-0.663745050503759
H2BC18	0.225191077124179	0.136401240891495	0.0987496106498933	19.2211617714116	0.2512786231347	0.251259037153298	1.00007795135102	0.317272785443462	0.492794700414983	0.948166170519304	0.636727503098905
ENSG00000290791	0.335718101225332	0.160839004679815	0.0368616725333598	11.544188343718	0.807533088263017	0.237756623185937	3.39646937040945	0.000682611965754371	0.00427637633650767	1.4386710003403	1.91433438143501
ENSG00000290792	0.403844496576019	0.150958919175222	0.00746858680641124	11.9275890499281	1.04469029784398	0.245068486586809	4.26285040722252	2.01835643496317e-05	0.000228647538150118	1.74100725004539	2.4590377522884
ENSG00000264207	0.27953218015371	0.176204899968198	0.11264766529475	3.84619825843498	0.177911535422939	0.267268486063043	0.665665967745158	0.505624630846861	0.670550338637262	1.18932505189289	0.468217761999727
H2BC21	-0.176640592207627	0.133683109627167	0.186388640243766	16.2376534503232	-0.751352595277487	0.221093317625705	-3.39835053970049	0.000677934942614687	0.00425900675162538	-0.835111504648181	-1.66611880444926
H2AC20	-0.451476467622878	0.166416258735412	0.00666902171350025	6.26831557820238	-1.34025721425315	0.262817495319464	-5.09957380357813	3.40419117150826e-07	6.89663915116674e-06	-2.0547980509528	-3.01871665139626
BOLA1	0.137252590990441	0.129863134679993	0.290556371058247	6.39749695226828	0.0967889341523833	0.209711718090765	0.46153326592123	0.644416060444758	0.777252467721101	0.557906389922397	0.281895134732598
SF3B4	-0.136581805278858	0.150864131054136	0.365290652620827	5.475840673121	-0.249028456326371	0.261110763706914	-0.953727271871084	0.340221711739927	0.516415180469428	-0.657335719720246	-0.512379256614502
MTMR11	0.415653794095841	0.135158741041544	0.00210290299067429	9.99364394592973	0.660911040376538	0.202790230175076	3.25908718485081	0.0011177131360584	0.00642408225452961	1.79341540558358	1.57757243409086
OTUD7B	0.0107907008607986	0.0483037926263681	0.823230107581742	398.501926981371	0.296640290300173	0.0847092059028424	3.50186602670324	0.00046201187396494	0.00314888477289383	-0.00331534205975431	0.740914312583721
ENSG00000285184	0.168644479744296	0.0532614538415893	0.00154364185186774	84.2490522366146	0.386463477831305	0.0864114581216737	4.4723638072064	7.73596693864567e-06	0.000102211930324618	0.697219586637773	0.947220471757428
VPS45	-0.0335655511276808	0.0278652676206192	0.228370928030574	226.915732202152	-0.020905969449604	0.0467441645369254	-0.447242338304911	0.654700095117035	0.784963471439984	-0.200162728570357	0.0115731367737729
PLEKHO1	0.0616423163502384	0.0716294888463431	0.389473936819693	36.6639339370924	0.157660372976295	0.112232215158003	1.40476932362368	0.160089883857586	0.306952511412467	0.222357638866096	0.421704833011075
LINC02988	0.00303708408694481	0.142697634146305	0.983019623397531	4.77105687130262	-0.463974526535603	0.211999474893615	-2.18856450832453	0.0286285078213463	0.0843349411047355	-0.0377249039482183	-1.00606801775961
ANP32E	-0.0383268303226488	0.0635224434600352	0.546269971150261	34.3504645260791	-0.105465332398592	0.103444372527142	-1.01953668258677	0.307948247392525	0.483297129196433	-0.221292678103068	-0.182643054742866
APH1A	-0.304168319626824	0.113331628819512	0.00727735524601531	12.2057860587102	-0.684005001626618	0.181862550166459	-3.7611097007083	0.000169161215974338	0.00136996255491907	-1.40106328652158	-1.51143465487055
C1orf54	0.037235540952838	0.0591735486206917	0.52917892302894	52.2097634771414	0.00645063500188562	0.0953509022022049	0.0676515360935563	0.946063029465772	0.969726759109331	0.114043483933046	0.0744058656887325
ENSG00000289041	0.094674791927423	0.157665570084885	0.548187356177597	4.64841303664614	0.184583888045458	0.268148836410304	0.688363561507383	0.491223864239496	0.658992423857134	0.368951550566141	0.483542840969201
CIART	-0.437018626308344	0.104166284287917	2.72397400987386e-05	13.3347922849687	-0.680175871870414	0.16671062183321	-4.07997921422736	4.50397279920681e-05	0.000454552236377514	-1.99063599600528	-1.50263989847531
MRPS21	-0.086496141446754	0.0576645080882204	0.133617190746796	43.6180169112319	-0.13911948697278	0.10746268589665	-1.29458412296316	0.195463732353704	0.353767551135533	-0.43506193451497	-0.259940015152255
PRPF3	-0.262596937453693	0.0466962673042571	1.87115663967526e-08	104.722006465389	-0.333494430891029	0.081047285268444	-4.11481309690303	3.87493263541917e-05	0.000402963526915264	-1.21657479690483	-0.70638095341756
RPRD2	-0.0702001940786752	0.0311557558017336	0.024246450169648	302.561051430859	-0.151651573435829	0.0487541993981443	-3.11053356034807	0.00186749673123233	0.00973936935969569	-0.362742599442344	-0.288723747901979
TARS2	-0.134570498020623	0.0707778474376636	0.0572616624717025	17.9695181204327	-0.157575558674842	0.126628584659332	-1.24439169164502	0.213355439235992	0.375801967041503	-0.648409794749031	-0.302329974481713
ECM1	0.186377601483425	0.215901660139992	0.387998772226531	4.44236710485791	0.287905269016863	0.363003042318032	0.793120815677971	0.427707436223428	0.601605970648558	0.775916918187082	0.720851690216464
FALEC	0.224992271995402	0.106986826986863	0.0354666071117838	10.165785316009	0.248841009014307	0.179682674117439	1.38489150518578	0.166085644922001	0.315103525124537	0.947283898725132	0.631128783875636
ADAMTSL4-AS2	-0.473206005052559	0.0966362948145832	9.74232391230881e-07	6.26378765002197	-0.603116723656186	0.179377918663443	-3.36226848962263	0.000773049185924994	0.00473486038309928	-2.15123096539805	-1.32565022204276
ADAMTSL4	-0.21977886472633	0.107608596972576	0.0411127297815251	11.0685308243676	0.0887848066214237	0.172547674148916	0.514552323346873	0.606865888389722	0.750690296580742	-1.0265536536849	0.263511231268067
ADAMTSL4-AS1	-0.385495561654059	0.150252366635849	0.0102981543027473	4.12142368469918	-0.363605913035336	0.261842808007603	-1.38864197112024	0.164941647914872	0.31339895289105	-1.7619832093621	-0.775541093454523
MCL1	-0.19683728172883	0.048974707895656	5.84055197982875e-05	205.59964678565	-0.169326650277958	0.0913088387205517	-1.85443876683371	0.0636764129134384	0.154969416659369	-0.924741835665497	-0.32931991595865
ENSG00000289457	0.354642194109179	0.197622782687409	0.0727268541406162	3.80060096509745	0.525509409001132	0.313681413144676	1.67529661299619	0.0938760496645753	0.20767933566308	1.52265370986311	1.26658157212404
ENSG00000290074	0.232314123182706	0.240966618655674	0.334999524683732	1.54443757247659	0.300339219659845	0.375330190631017	0.800200002975794	0.423594928092248	0.597824698652634	0.979777340033353	0.749410024328355
ENSA	-0.00964605427381464	0.0413983061027845	0.815756736123269	437.149622539512	0.129265401829278	0.0533461582192282	2.42314359917085	0.015386843084159	0.052430473605521	-0.0940110536372479	0.356487180440473
ENSG00000288880	0.0111551733368913	0.0822791566874847	0.892155572516944	35.2627408397655	-0.119721676281331	0.116206611133807	-1.03024840939107	0.302893410288325	0.478101602767745	-0.00169785971718537	-0.215387066964522
GOLPH3L	0.0937986988917428	0.0512936043501491	0.0674501597439759	57.1140576069417	0.180666725957193	0.0802806475758598	2.25043932021693	0.0244210713480908	0.0745442300636477	0.365063561462405	0.474545891656857
CTSK	0.187047243731696	0.127602820709376	0.142687770125747	7.61316903054788	0.301366962092979	0.214506967703088	1.40492854530543	0.160042527274508	0.306933097402764	0.778888705039211	0.751770546147137
ARNT	-0.0289908318425481	0.0422255495174486	0.492353196734463	83.0478045441713	-0.117421931014043	0.0695437184814894	-1.68846207217546	0.091322563716974	0.203535562556632	-0.179860708112634	-0.210105005325285
CERS2	-0.0597709556088296	0.141875086346159	0.673541270514485	8.46815915777278	0.129457211700934	0.243894833661815	0.530791119095371	0.595563534916111	0.742660318893307	-0.316458969873774	0.356927729913283
MINDY1	0.175163136820244	0.107781802268803	0.1041275558522	17.2922682751556	0.257683925910896	0.18211222059819	1.4149732789182	0.157076330775631	0.302361775553784	0.726148554966578	0.651439221202248
PRUNE1	0.0466772346410131	0.0720092698067512	0.51684818424988	25.064322764894	0.0548014226108025	0.123478210601423	0.443814518722633	0.657176690613568	0.786352983862297	0.155944515770309	0.185458095728577
BNIPL	0.287885481587819	0.131816146921098	0.0289627962043066	6.05616701865597	0.513159221067329	0.226618865030093	2.26441528157502	0.0235485849538167	0.0724538431400726	1.22639593778439	1.23821562444696
C1orf56	0.0335348818052334	0.106476616615331	0.752799108271197	10.5021022587852	0.0986074560771682	0.168313949187144	0.585854330870278	0.557973409417957	0.713206097162958	0.0976204308364562	0.286071921194841
CDC42SE1	-0.0518122565509841	0.0719361168909107	0.471368787298215	41.0958339919201	-0.0316283484502753	0.125212351131295	-0.252597672390246	0.80057912886836	0.882771670156174	-0.281139278977253	-0.0130540545966807
MLLT11	0.0204630454147471	0.25777505971857	0.936727718939026	4.01117810745751	-0.293074229121852	0.442363905193041	-0.662518405505889	0.507639043088538	0.672112688791844	0.0396092888889866	-0.613543716071299
GABPB2	-0.078493704543668	0.043511461252266	0.0712348074131362	128.949486477862	-0.0869711085622468	0.0742567096069899	-1.1712222238576	0.241509464489483	0.409161912103361	-0.399548140642178	-0.14016546748008
SEMA6C	0.0816554418745371	0.125959097625405	0.516810654027174	10.1867534771872	0.20083162921001	0.207372713987685	0.968457350767644	0.332816009112916	0.508898524350485	0.311173336287736	0.520860700277473
SCNM1	0.0249083102869657	0.134000511342804	0.852537138709983	6.04115676398936	0.00237896324989708	0.226500842812094	0.0105031099238367	0.991619884827484	0.995467605003522	0.0593368071804528	0.0650540381299777
LYSMD1	0.0546246935689106	0.159395342077303	0.731824588301713	4.20243853869133	0.0288329714815633	0.255814593111543	0.112710424885696	0.910260136056402	0.950151409958807	0.19121432440435	0.125813681413992
VPS72	-0.0710978459343805	0.110313502874922	0.519246595689965	8.07490284867986	-0.110413941571012	0.181580140958809	-0.608072782563041	0.543139202897125	0.701362473996051	-0.366726263838468	-0.194009034727266
PIP5K1A	-0.221686694287421	0.0426850919311753	2.06333573749756e-07	184.817591612457	-0.366005606930295	0.0711206456297957	-5.14626384067806	2.6572561848093e-07	5.5538394823334e-06	-1.03502035783984	-0.781052717393388
PSMD4	0.182575812441012	0.0794967186618068	0.021638978354962	30.6018656162934	0.387787351456144	0.125651302754074	3.08621831176016	0.00202719923193834	0.0104060914611227	0.759045063521404	0.950261148561258
ZNF687-AS1	-0.0741725402827235	0.205637473602453	0.718326983906124	2.18938961154972	0.0430849093730413	0.357326587485717	0.120575716674773	0.904027103772387	0.946494525960973	-0.38037136502843	0.158547573942066
ZNF687	-0.108251602691783	0.11097020718975	0.329311561917035	6.84984767539827	-0.32031608115319	0.186053533176631	-1.72163396031343	0.0851358472525986	0.192981979120412	-0.531609895544883	-0.676112881292873
PI4KB	0.0339860987126087	0.0428548053210048	0.427747395940826	72.5552425176515	0.0827466250533848	0.0704604738922905	1.17436940858325	0.240247092977429	0.408266518289799	0.099622873896553	0.249642718226668
RFX5	0.0594464501829544	0.0900331424690685	0.509078674117591	13.1697492336932	-0.0977192848114083	0.145148267563003	-0.673237693098833	0.500796084717716	0.666973289872742	0.212612665006059	-0.164851910046127
SELENBP1	-0.136019071138711	0.0665676512710795	0.0410206849090953	29.5920666123192	-0.191043396997879	0.10699795028409	-1.78548651156999	0.0741824372835233	0.174196340217472	-0.654838377410598	-0.379199003181895
PSMB4	-0.212636312763591	0.155515851671497	0.171532321673714	10.0813533555485	0.0864320178570347	0.275628961754448	0.313581044992054	0.753839257798529	0.851739029284532	-0.994855919456896	0.258107339169939
POGZ	-0.0975837519382181	0.0266989562974186	0.00025721702347639	411.114276600643	-0.178691249049589	0.03853846278354	-4.63669892733525	3.5401748017446e-06	5.21358819841542e-05	-0.484267335107859	-0.350828553737827
CGN	0.543374540320245	0.216135261447322	0.0119354002430758	3.00762653005528	0.863742172601766	0.339847675611465	2.54155680496473	0.0110360011566497	0.0401910295119001	2.36022378028547	2.04343557032991
TUFT1	-0.120948032917168	0.140801442595172	0.390342107927171	5.91382559424758	-0.640200268360181	0.223374317832555	-2.86604241065925	0.00415638559089254	0.0185964015278424	-0.58795503283309	-1.41082381570727
SNX27	0.17025602159177	0.0481800258120383	0.000409713065764755	73.7324795670935	0.252915009922983	0.084538348464449	2.9917193145705	0.0027741119624358	0.0134015577897637	0.704371403725702	0.640485961048267
ENSG00000250734	-0.0076155695730125	0.173901805546831	0.965069921206388	1.88879375115734	-0.287296688262746	0.294486185273051	-0.975586301260146	0.329269515704705	0.504995984792644	-0.0850000216229452	-0.600273843370576
MRPL9	-0.296904354826852	0.12885482618653	0.0212126975651914	5.7297197346531	-0.550421612912652	0.226594980783794	-2.42909887504453	0.0151364037915923	0.0517383414729573	-1.36882673761409	-1.2046199379531
TDRKH	0.185802768867759	0.162578860065981	0.253102104594708	3.72915604473779	0.106026272486636	0.265947259911472	0.398674054855575	0.690133387534396	0.807420224451766	0.773365884386832	0.303111480367931
RORC	0.215422827536044	0.15298780039391	0.159100095157481	12.2769780515688	0.168567188524846	0.242652914229993	0.69468437690006	0.487253120979178	0.655042553271987	0.904815925266234	0.446755638782778
C2CD4D-AS1	-0.0333957666394497	0.171527626288382	0.845630834387834	2.64727116397825	-0.127375597862954	0.306421917760822	-0.415686967804886	0.677639078748663	0.800058397953775	-0.199409246675921	-0.232966616382918
THEM4	-0.0295903382675038	0.0616379996924416	0.631180113865425	53.6819962970373	0.138856616051181	0.090123313448854	1.54074024508635	0.123380017753076	0.253935760038985	-0.182521241130155	0.378516309246966
ENSG00000285651	0.439576427593039	0.132616429347839	0.00091759469096105	10.3119943055204	0.542859343584637	0.206616859782522	2.62737195868736	0.00860472184696636	0.033106390627044	1.89958100053956	1.30643095249253
S100A10	-0.0987190736534138	0.095084441556619	0.299165172702591	54.6947693922936	-0.178547593708779	0.170074513827101	-1.0498198095118	0.293800965739306	0.468930345067029	-0.489305748013959	-0.350498605731951
ENSG00000229021	-0.717071170869748	0.170956623005293	2.7351920753788e-05	3.08887862612651	-1.22395997393685	0.287697023995113	-4.25433658277131	2.09669717975953e-05	0.000235986287516144	-3.23347345433865	-2.75160481054956
S100A11	-0.438437058554318	0.229609463093509	0.0561988628879969	2.59424995742041	-0.738038487762473	0.384100174885437	-1.92147396960338	0.0546719809721062	0.138122865625623	-1.99693081732234	-1.6355389234659
FLG-AS1	0.0386221066371163	0.066712834749665	0.562635949347544	195.981657899003	-0.281688396081594	0.139708692625458	-2.01625532948595	0.0437732834113414	0.116702341026338	0.120196885515451	-0.587392701527148
HRNR	-0.202636556339615	0.149232390442388	0.174508403993893	6.38056328971615	-0.591100878966937	0.240565881769729	-2.45712681540079	0.014005323746307	0.0486716142898978	-0.950478276406407	-1.2980521949052
FLG	0.0707288919280974	0.159025850001297	0.656490682123996	6.83010312910347	-0.34532220599758	0.28210672499452	-1.22408356626127	0.2209207047854	0.385064037495269	0.262682701842498	-0.733547021788903
FLG2	0.343420989858649	0.251142859467389	0.171489679343931	1.58468588048262	0.157941614836499	0.3683161700898	0.428820746039987	0.668053679927586	0.794008424522823	1.47285543721393	0.422350790136092
S100A6	0.107010174549639	0.112488413443418	0.3414523468068	77.8479300110119	0.137014190163256	0.175570390082882	0.780394633164371	0.435158625873715	0.608287959429926	0.423694404660807	0.374284620092446
S100A2	-0.248806315745338	0.143728807649549	0.0834371850240124	4.58137111047193	-0.478496036887901	0.234309994668703	-2.04214949330035	0.0411367046897629	0.111442226020307	-1.15537377743297	-1.03942106510215
ENSG00000285867	-0.210540747630164	0.0783257428131947	0.00718782335104358	32.9430304141037	-0.157848725987782	0.132222602526775	-1.19381046032442	0.232552118950665	0.399408838011167	-0.985556068786804	-0.302957385963018
S100A13	-0.0723288542812929	0.0822911642719152	0.379434742291851	40.3615234367386	-0.194820276718387	0.135287579572749	-1.4400455484062	0.149854512939347	0.29225183219963	-0.372189321806607	-0.387873751542712
S100A1	0.089690859661676	0.159372343032025	0.5735877242977	29.9002775687346	0.234499793372323	0.236273003698388	0.992495078581518	0.320956079002667	0.496581875909654	0.346833495115627	0.59818983794974
ENSG00000272030	-0.291500952414066	0.128464191518802	0.0232608940282064	3.55979533869197	-0.420099417785974	0.229061430458808	-1.83400329311015	0.066653505320449	0.160432657701785	-1.344847127175	-0.905295539981222
CHTOP	-0.172010938855139	0.0602381462034832	0.00429670734219887	43.029671277162	-0.394866368091247	0.104859358913045	-3.7656759700266	0.000166099091109201	0.00134858655610078	-0.814565693809066	-0.8473401978269
SNAPIN	0.140285387925021	0.119089325479677	0.23880275749414	9.47085137399976	0.243807935703098	0.203723646084566	1.19675815934441	0.231400830871192	0.398002776662382	0.571365555736145	0.619568806410848
ILF2	0.0432022194464623	0.122303879340897	0.723910992034161	6.52783657579391	-0.0673346836605414	0.214750078744469	-0.313549052248139	0.753863559740214	0.851739029284532	0.140522841745425	-0.0950644694780919
INTS3	-0.138252241704416	0.0402400114702976	0.000591044866664785	116.972520200464	-0.327745103321097	0.0626390902930157	-5.23227750894781	1.67434127147111e-07	3.70153159841968e-06	-0.664748903430821	-0.69317588108172
SLC27A3	-0.440331404324538	0.127554356134502	0.000556225186113985	7.36685809533312	-0.771307411708713	0.215385474016776	-3.58105584988817	0.000342208486759638	0.00245930235698696	-2.00533768213392	-1.71195108504513
ENSG00000284738	0.209243210159096	0.189310525958933	0.26903354021165	2.59464129576256	0.281395876210943	0.320693587112089	0.877460253399422	0.380236698419547	0.557100450848873	0.877391571860457	0.705900897829178
DENND4B	0.177707739463983	0.110149937609193	0.106673737756946	24.1304917827245	0.337966590185494	0.18644880577049	1.81265087104669	0.0698856863774267	0.166309040708914	0.737441176810689	0.835832678726611
CRTC2	-0.131236337382528	0.110787729551116	0.23618565977652	12.2171507190597	-0.180222567181618	0.190438369011472	-0.946356388773533	0.343966841290956	0.520490450246235	-0.633613215272794	-0.354345689690972
SLC39A1	0.186444851638139	0.122319049968058	0.127446191035164	8.20153473311297	0.407007843809312	0.203917653759809	1.99594216736487	0.0459402181492328	0.120681322237522	0.776215365792648	0.994406831472314
CREB3L4	0.0399360570144622	0.099353178512668	0.687713069093611	9.36893409211481	0.0577561084088089	0.17344683957559	0.332990261166669	0.739141634528001	0.841512047635501	0.126028029631333	0.192244426689506
JTB	0.263034382530175	0.150752835483516	0.0810187241440544	13.3465061773132	0.523157748320445	0.214860037543666	2.4348769287268	0.0148968554888264	0.0510589742516827	1.11610993114245	1.26118027101185
RAB13	-0.0271097915938501	0.0907601737212751	0.765171246406256	16.1544009438556	0.135956814626995	0.133856085779431	1.01569393603086	0.309775156579767	0.485203744802393	-0.171512891507804	0.37185603687595
RPS27	0.0469389141081856	0.133122907345302	0.724389593729358	61.5871177395576	0.784543078695985	0.249271718494659	3.14734091550299	0.0016476273565881	0.00880866398823771	0.157105815855577	1.86153086038988
NUP210L	0.281379361719638	0.115036145645168	0.0144447693688442	81.3972438538774	1.21365623324627	0.192220380406645	6.31387905215232	2.72126644478335e-10	1.2706986850092e-08	1.19752260798392	2.84711920566542
TPM3	-0.0537142783731881	0.0789214573323806	0.496121944239638	25.226718738579	-0.146567876031163	0.142924625295656	-1.02549071391981	0.305131704781933	0.480841633637301	-0.289580209128075	-0.277047496871649
C1orf43	0.0984903464222613	0.0696737592396386	0.157481403704653	53.4509961915863	0.333689562697148	0.107468570877339	3.1049967443785	0.0019028111895978	0.0098912083151914	0.38588449455322	0.82600918951348
UBAP2L	-0.100409931882332	0.0336972638231003	0.00288469466868477	76.5807026521472	-0.169805245505655	0.0646266038827696	-2.62748210959183	0.00860193649700485	0.0331023264794287	-0.496809561082044	-0.33041915487389
HAX1	-0.262373454656473	0.12744086050071	0.0395147469869169	9.70537644644902	-0.215391448841024	0.193307551096406	-1.11424229224033	0.26517525637282	0.436049280148795	-1.21558300876696	-0.435121679688788
ATP8B2	0.0449327941088806	0.0574789936064121	0.434375921466556	103.619216852099	0.0869019492649037	0.085272964661342	1.01910317777775	0.308153985693437	0.483297129196433	0.148202911277606	0.259186678998521
IL6R-AS1	-0.349540511898621	0.177431864876979	0.0488385397341334	2.96867447191873	-0.416595416474527	0.286972317175809	-1.45169199794037	0.146587265304643	0.287807731951328	-1.60241928637656	-0.897247539546436
IL6R	-0.288041166574152	0.0700432615173464	3.91681977271217e-05	110.201297418709	-0.168009458235208	0.109143487268945	-1.53934478766662	0.123720145346669	0.254280427553621	-1.32949303908274	-0.326294585432057
SHE	-0.175907121624823	0.152890119853716	0.249919043885562	4.57705780782293	-0.170529892360379	0.248544657489655	-0.686113691128029	0.492641417992208	0.660015391704746	-0.831856455791824	-0.332083525883921
UBE2Q1	0.0157698200793047	0.123966719054762	0.898774103053854	9.64501880990999	0.173585059193343	0.203950223280754	0.851114827927345	0.3947055693195	0.570355356979533	0.018781353701245	0.458280698773431
ADAR	-0.0454415256947998	0.0495801423258599	0.359390694549591	95.6002044046883	0.0450782058429098	0.0837861181739053	0.538015208549775	0.590566548958907	0.73860330689005	-0.252866788336519	0.163125783089348
KCNN3	-0.106951163848622	0.0409727893001349	0.0090463549033906	936.453019530204	-0.157269782076329	0.0660513625879523	-2.38102252420474	0.0172646562652557	0.0574206189387465	-0.525838713893653	-0.301627665898168
PMVK	-0.0310956227882096	0.106226361931843	0.76972868209662	28.1701153283234	0.10464835601163	0.158192376946335	0.661525909349793	0.508275104485917	0.672675713769036	-0.189201501760219	0.299946677788171
ENSG00000270361	0.450916870264161	0.279772257653787	0.10702107264134	2.04280478520933	0.922902862013327	0.449256499940777	2.05428939177282	0.0399476908611669	0.109085514411217	1.94990843808463	2.17931601436712
PBXIP1	0.107771724138815	0.049468875182805	0.0293631507533919	216.907253201101	0.336089686780749	0.0650931246245392	5.16321329970459	2.42746260604388e-07	5.13107971465814e-06	0.42707406456459	0.831521801510871
PYGO2	0.112659026464382	0.138452206931442	0.415814906839567	9.10808979068884	0.336023557666759	0.231521983996409	1.45136782203789	0.146677464940479	0.287896254488976	0.448763288670471	0.831369915968932
ENSG00000271380	0.224161126031741	0.146245306982014	0.125331343516221	4.63802299677917	-0.0158230817479047	0.227551035347084	-0.0695364084974156	0.944562652987919	0.969201993457006	0.943595378991815	0.0232475280759676
SHC1	-0.261531226201013	0.0698129634530419	0.000179554967305226	30.7110476532012	-0.323412403813901	0.110090702334613	-2.93769044029632	0.00330667013758142	0.0154528204584873	-1.21184530634915	-0.683224524213277
CKS1B	0.595499966815114	0.16836498577625	0.000404763268388932	4.63132406122317	0.82702470081434	0.27039528699564	3.05857661205343	0.00222391207075344	0.0111876931992543	2.59154977191639	1.95910277400817
FLAD1	0.0989507775943368	0.082592238538745	0.230892149949503	13.1228871072677	0.258027017523746	0.151158731376809	1.70699380163846	0.0878232044817769	0.197622854936956	0.387927829344325	0.652227235019585
ZBTB7B	-0.0985775153751767	0.076474273197125	0.197388189086748	22.1542348537167	0.107765357921683	0.122943006729983	0.876547278190174	0.380732586156285	0.557613629281064	-0.488677530437841	0.307105816868793
DCST2	-0.13067642338567	0.155648946429382	0.401155877285654	3.48919121555648	-0.155093493793349	0.25131744361638	-0.617121882037321	0.537154336491495	0.69678296443727	-0.631128388399217	-0.296629160620667
ADAM15	-0.11279763982232	0.129233840826597	0.382762213728393	11.1951493675093	-0.207978356639926	0.230653591618687	-0.901691385685216	0.367220830300803	0.544018866467616	-0.551784628260325	-0.418095267894183
EFNA4	0.0139631958630807	0.237401872993571	0.953098103054445	2.04301284636962	-0.140604314643459	0.379451515170045	-0.370546193709226	0.710975564441878	0.82269159286934	0.0107637859531217	-0.263350371678139
EFNA1	-0.240615100179207	0.237362873306642	0.3107252091903	9.1920686781736	-0.139387992823947	0.351079061540829	-0.39702735962719	0.691347285143334	0.808542686259568	-1.11902220794155	-0.26055672017456
SLC50A1	0.0834980002212678	0.137079110608981	0.542443101403026	6.2433484429236	0.209580489666949	0.238612530401977	0.878329773016868	0.379764783030832	0.556549577883058	0.319350375121889	0.540955108499095
DPM3	0.0912405747992927	0.253831783360974	0.719256294568775	2.63812796111787	-0.0493571678466508	0.406225818782503	-0.121501799158357	0.903293589740452	0.946158488877864	0.353710933154237	-0.0537736587087356
KRTCAP2	0.0616658637589353	0.168159006870056	0.713834129453672	9.3368536378997	0.419687933182819	0.239959285491882	1.74899642796701	0.0802916368619825	0.184922182218115	0.222462139261266	1.02353049773857
MUC1	-0.378290063136658	0.0968497546822474	9.38568656046599e-05	17.953091724721	-0.327062763562335	0.149307975734613	-2.19052439732805	0.0284862273985135	0.0840062882847413	-1.73000612635642	-0.691608681133122
THBS3-AS1	-0.148126264227659	0.0518379375868804	0.0042700930864209	93.520275493559	-0.237010032847149	0.0969890084203034	-2.44367930662887	0.014538343199057	0.0501592487062364	-0.70856855547338	-0.484775306504603
THBS3	-0.195558026664116	0.0642618726471509	0.00234121549017866	26.5475852700634	-0.385575908156911	0.10640997601463	-3.62349398616442	0.00029064996475584	0.00215011343711381	-0.919064664919986	-0.826001842345519
MTX1	0.0175736294024138	0.130505948846051	0.892882528122263	8.33594620556059	0.0841788691721222	0.206029432854641	0.408576910617973	0.682850177978101	0.803681360531429	0.026786429312902	0.252932300697045
GBAP1	0.0462284313114318	0.0881799503588061	0.600103940228437	13.4745343701125	0.0882359759547663	0.149489556971235	0.590248427666053	0.55502410924848	0.710812534053257	0.153952783860492	0.262250675391717
GBA1	-0.190982353881154	0.122351340190162	0.118539349122752	5.59583973641335	-0.41013923253166	0.199724334039754	-2.05352659956811	0.0400215326896323	0.109240411083976	-0.898758412960565	-0.882418957431042
ENTREP3	0.354145938347597	0.11515064647261	0.00210149162749522	14.3349970577594	0.701987515730451	0.181063778368778	3.87701793287829	0.000105744566979082	0.000923950560311724	1.52045139011496	1.67191700252117
SCAMP3	0.0579067526653874	0.100432590626222	0.564227723633471	15.7159666085963	0.290697720686839	0.157602491040057	1.84449953023238	0.0651103742243982	0.157669885470036	0.205779683886991	0.727265401358828
CLK2	-0.146273257373758	0.0702852424501311	0.0374213175682191	23.1001760012194	-0.1376960977648	0.125024839203667	-1.10134992887686	0.27074438865894	0.442677677062269	-0.700345147497626	-0.256670770666739
HCN3	0.084858735292979	0.166875242399737	0.61109150221112	3.93437244721157	-0.168955213660371	0.303047401217249	-0.557520747519131	0.577171687672489	0.728052452607034	0.325389143741682	-0.328466799251739
FDPS	-0.276671947375078	0.088106532865312	0.00168833753625175	29.9674848591964	-0.460633885823152	0.161822689208552	-2.84653461190169	0.00441979242109849	0.0194690372397673	-1.27903789497848	-0.998395224425187
RUSC1-AS1	-0.382336227260558	0.088235670213664	1.47007291287699e-05	8.05236742598906	-0.703789584709644	0.148869488085396	-4.72756099158432	2.27232819329016e-06	3.51604378601557e-05	-1.74796248645171	-1.55687594301563
RUSC1	-0.113528676520501	0.174396747526381	0.515059834925358	6.46051902877287	-0.567995954997499	0.338748694680299	-1.67674728764212	0.0935919093966796	0.207194392391239	-0.555028875847284	-1.24498473812536
ASH1L	-0.0523581876434708	0.0277743677121741	0.0594128045463132	593.448632253346	0.00389610462811574	0.0354785911558486	0.109815652233797	0.912555577436018	0.951539408321317	-0.283562051505437	0.068538612873613
ASH1L-AS1	0.309581960387476	0.165451232961502	0.0613260635414564	3.39658787549045	0.41188969227464	0.273520838301298	1.50588048366875	0.132097857432048	0.266632944706016	1.32268214224784	1.0056194752699
MSTO1	-0.0260201439961537	0.0542255264609907	0.631333727155096	72.0259312075145	0.0453218245058776	0.0840643182626124	0.53913271935775	0.589795280390164	0.737918614760795	-0.166677174507192	0.163685327145191
ENSG00000287839	-0.652780765870726	0.159630133914819	4.32615506189113e-05	4.76194409486152	-1.02540788233739	0.280066177447698	-3.66130566597561	0.000250933162247309	0.00190488318446658	-2.94816084034564	-2.29556978730355
YY1AP1	-0.210123633537992	0.0500792638875147	2.71884760965198e-05	103.998432095985	-0.172903541277974	0.0819240805395748	-2.11053380323811	0.0348124027071993	0.0980122720337251	-0.98370496966909	-0.337535329642792
DAP3	-0.161778831561721	0.0580663812682073	0.0053346166060222	109.524540627912	0.0410632449459981	0.0805728111426631	0.50964145800115	0.61030267345745	0.753141980362439	-0.769156907247741	0.153904209187983
GON4L	-0.177596952652627	0.0304109450833082	5.22313968464380e-09	220.13425244785	-0.292811296559965	0.0488324797399013	-5.9962405783933	2.0193779189095e-09	7.49243997238807e-08	-0.839355710272435	-0.612939811796071
SYT11	0.00216328036352189	0.0594610619170981	0.970978195588815	181.060105713281	-0.149511550604891	0.107911349431897	-1.38550348403573	0.165898567914826	0.314904628468108	-0.0416027333762708	-0.283808537220528
RIT1	-0.0839083124422802	0.0533804232969898	0.115975373774921	35.5096406649195	-0.231772271469608	0.0891566617957931	-2.59960688075632	0.00933306095999452	0.0353793140749939	-0.423577479597559	-0.472745200891903
KHDC4	-0.219721299878772	0.0594528251087277	0.000219260089390747	52.8249519686353	-0.33317810748758	0.097524114725783	-3.41636638716901	0.000634627983327957	0.00403921301223861	-1.02629818823666	-0.705654420901667
ARHGEF2	0.26231190519998	0.178073582134213	0.140736622885145	10.6480153876418	0.430143774549624	0.336905371799709	1.27674952836711	0.201690689506287	0.361483640759956	1.11290366893844	1.04754550469395
SSR2	-0.107278767050709	0.138190219517972	0.437564612772018	8.00595785510757	-0.0533741305788214	0.227895256657651	-0.234204657708173	0.814826099241071	0.891776463154993	-0.52729257510267	-0.0629998304311633
UBQLN4	0.170469440998173	0.138628423329262	0.21881468538358	10.9103114564463	0.640270545695221	0.228881044161464	2.79739437593418	0.0051516608353385	0.0220398987022471	0.705318531819214	1.53016528568977
LAMTOR2	0.069547798648246	0.165523280264348	0.674361789659578	6.67412078395704	0.248343567271685	0.253413311217276	0.979994168730762	0.327088997088789	0.502658440300599	0.257441160572862	0.629986258229934
MEX3A	0.399877400141984	0.170967771112334	0.0193403429703405	5.56246458983694	0.610518519866473	0.275532109816416	2.2157799331383	0.0267065774171433	0.0798527916056861	1.72340178226876	1.46183074596706
LMNA	-0.101657099456031	0.0658900126793622	0.122871987271306	166.390497238363	-0.262496654025127	0.110069957215458	-2.38481653546297	0.0170876406716248	0.0570133985113728	-0.502344331636763	-0.54331305238143
SEMA4A	-0.20464627676866	0.110011364092883	0.0628532019523693	26.6155252396794	-0.146791417903541	0.158959131827635	-0.923453822475029	0.355770754281461	0.532354169255706	-0.959397159232151	-0.277560928496293
SLC25A44	-0.186552206662372	0.108582682825195	0.085784592489322	8.8527872169586	-0.30812733828077	0.186404547408741	-1.65300333368542	0.0983301851018731	0.214729256732675	-0.879097984886054	-0.648117741103785
PMF1	-0.049509661554258	0.0667754306208937	0.458429546610424	28.3206240271421	-0.135782723521891	0.11551518523892	-1.1754534543753	0.239813348475824	0.407710377104134	-0.270920656190647	-0.252276127123504
BGLAP	0.976371268991643	0.334915301086522	0.0035537163037587	2.47771912586556	1.22899053906795	0.45956474325726	2.67424896513432	0.00748968263405692	0.0296505322640653	4.28180801217105	2.8823390840133
PAQR6	-0.394923466461472	0.154979523442123	0.0108271070905882	19.1804258220254	-1.32498107357962	0.233781606554367	-5.6676018832623	1.44809950571933e-08	4.23912309434197e-07	-1.80382304790598	-2.98363036693032
SMG5	0.0134266027768686	0.0711452177275379	0.850311424051206	46.2394225621435	0.150706097507638	0.115491499395869	1.3049107362531	0.191923244967547	0.349507326634041	0.00838245430526396	0.405732232826103
TMEM79	0.303834609289341	0.124817889194228	0.0149237868249395	11.8879064240553	0.554433702710224	0.213912255517555	2.59187441770827	0.00954546087913988	0.0359315470961724	1.29717613143069	1.33301497429947
GLMP	0.00340318570038448	0.149932142662052	0.981891033260082	5.09701262477978	-0.00944687977199549	0.242543035240225	-0.0389492931126176	0.968930816140741	0.982218099525691	-0.03610019170198	0.0378924073763122
CCT3	-0.113047845863821	0.127639207374127	0.375788499249635	55.9738913371219	0.728835727046576	0.246223381598623	2.96005896074758	0.00307580170471023	0.0145902437157278	-0.552895010746462	1.73358205259963
TSACC	0.182946288566719	0.198122257605221	0.355798276653828	3.62405442568133	0.533925131851069	0.314000428921205	1.70039618635378	0.0890564286871999	0.19967037442516	0.760689189294901	1.285910828918
MIR9-1HG	-0.20976062367858	0.0511069722664224	4.05462776883008e-05	877.588669889678	-0.463439658379219	0.0696689262487457	-6.65202814701859	2.89081398293465e-11	1.74588749852631e-09	-0.982093978232723	-1.00483953101759
MEF2D	-0.187339876792639	0.0794980140705165	0.0184463141173016	100.080207108959	-0.54126498046762	0.134693805924647	-4.01848456766026	5.85736446859075e-05	0.000566932470936147	-0.882593564418242	-1.18358895783959
NAXE	-0.170288659787465	0.0864069269766767	0.0487495535328501	28.3172546527369	-0.174869274677824	0.146973913732278	-1.18979804127935	0.234125779642005	0.401211784035642	-0.80692243906785	-0.342050231850441
GPATCH4	0.00609801420612607	0.0999275850231014	0.951339830379521	7.66144331229434	-0.10618423764492	0.179625782713487	-0.591141405431146	0.554425678945755	0.710336417653048	-0.0241408866509743	-0.184294238409983
BCAN-AS1	-0.00771934381776992	0.136358193369874	0.95485524635037	5.77613445202571	-0.0786947045180589	0.214233836866353	-0.367330883249557	0.713372220296241	0.823844194649757	-0.0854605584796868	-0.121156198525621
BCAN	-0.0781346450489508	0.0822616563736983	0.342198293863054	69.8228271273034	-0.235339511885494	0.127998473178027	-1.83861186811324	0.0659722944139099	0.159336735451544	-0.397954680420262	-0.480938449086259
ENSG00000272405	0.0186478728458679	0.116539518384959	0.872870597811944	16.6628229639362	-0.345678942971634	0.161720450640329	-2.13750914991224	0.0325566023105567	0.0932240728740066	0.0315537846425408	-0.734366376311665
NES	-0.161998052185128	0.120295484301537	0.178087255320137	19.4777462828228	-0.541523526961345	0.200879416158356	-2.69576414207842	0.00702273730783802	0.028168930600997	-0.770129780402081	-1.18418278818066
ISG20L2	-0.0980982575036467	0.092794440061034	0.290440109743658	13.5778151540313	-0.148185393994655	0.167362255400705	-0.88541704723006	0.375931741436935	0.553078705126422	-0.486550645156825	-0.280762616849181
MRPL24	-0.339309715414536	0.145778240701468	0.0199347089061526	5.71317396314355	-0.684157307179923	0.243487446280681	-2.80982579443237	0.0049568322031584	0.0213591160318405	-1.5570163170198	-1.51178447070972
HDGF	0.134279153416271	0.076913072363128	0.080835966910076	24.933500560599	0.0399918963125134	0.117871674857199	0.339283346579773	0.734396286928237	0.838062069564671	0.544710653375948	0.151443532521019
PRCC	-0.136664566744698	0.0505071296890057	0.00681304218595982	45.1340464003838	-0.24882615317789	0.088050954384141	-2.82593363034241	0.00471430308544958	0.0205219037223584	-0.657703004545359	-0.511914606152866
ARHGEF11	-0.0196629392225597	0.0363097416817777	0.588139956953992	242.369682744965	0.000532883835627465	0.0572350080198511	0.0093104527117851	0.992571440850863	0.995952842509946	-0.138464710895079	0.0608139575454893
ETV3	0.0678494358322196	0.118213033079878	0.565995537204091	8.33511524607695	0.116851244905384	0.192770838200179	0.60616660692237	0.54440412474803	0.702190727501249	0.249904043104768	0.32797430860033
KIRREL1	-0.0676858964639994	0.115845747099461	0.559034597378425	26.8650208367281	-0.505102312713413	0.156236515846594	-3.23293379896774	0.00122525952708171	0.00692372893919104	-0.351584467450324	-1.10053043703994
IFI16	-0.135984202187821	0.0728937796432438	0.0621097072186218	162.135710755268	-0.0773411169719291	0.10342064964797	-0.747830508077334	0.454562397779214	0.625815986299658	-0.654683633455791	-0.118047274700683
AIM2	-0.203721515696084	0.114175130943642	0.0743765951483853	8.94734230024769	-0.393470962578751	0.191226809526035	-2.05761401110016	0.0396272005989818	0.10833396479616	-0.955293187590664	-0.844135226374813
CADM3	0.0783803498516098	0.0738407950071646	0.288472907562855	80.5654238809273	-0.0779273910193968	0.141926632819995	-0.549068130984492	0.582958694810287	0.732909391393679	0.296638895788517	-0.119393830643316
CADM3-AS1	-0.0420266817959349	0.153161518004717	0.78378145095677	2.6093676164766	-0.37945373585538	0.288689885398432	-1.31439913570813	0.188711921180071	0.345400547896029	-0.23771214684409	-0.811940419142398
SNHG28	-0.174345979986376	0.0866521304003778	0.0442176334219732	15.7580304827631	-0.423214416362188	0.141694106909693	-2.98681734612942	0.00281898091802864	0.0135737901598738	-0.824928308400538	-0.912450077798837
VSIG8	-0.202414380041938	0.123987122865675	0.102565028037992	4.17671199260125	-0.465893417856196	0.216711574792728	-2.14983172127191	0.0315685280517279	0.0907476681006503	-0.949492286346793	-1.01047533294296
ENSG00000272668	0.0547380900897284	0.0884866232400773	0.536177928823252	19.8562229551659	0.0740095347285602	0.150502379669106	0.491749930408259	0.622896136160218	0.761710943203077	0.191717563694455	0.229575343678825
CFAP45	-0.0500177519971919	0.123265823227095	0.684910536920402	19.5835471662332	-0.340967768907398	0.206152290578871	-1.65396061304955	0.0981355157163406	0.214426437844024	-0.273175496744545	-0.723545737976441
TAGLN2	-0.190581986074747	0.114708724621942	0.0966245453710234	15.5473821331972	-0.270683002991621	0.189010664673459	-1.43210439188318	0.152113947756665	0.295357153123869	-0.89698163172227	-0.562115482570713
LINC01133	0.469598121003938	0.244195612746206	0.0544749289281542	1.62265363296968	0.566337139901932	0.376730867992153	1.50329369855015	0.132763324371657	0.267722123983081	2.03281344515848	1.36035482356875
KCNJ10	0.255813731824947	0.0775653262246735	0.000973614440059982	166.500837195074	0.422618138168905	0.114023741673833	3.70640475365043	0.000210222243216642	0.0016454230770166	1.0840656046606	1.03026060109925
PIGM	0.262041376049379	0.0683846380394724	0.000127170418500075	46.6698928752685	0.321859217385631	0.10805568389349	2.97864217585153	0.00289528672544763	0.0138888159255061	1.11170309508733	0.798837217887869
ENSG00000225279	0.272085612006606	0.100196501475072	0.0066171762881089	20.4677964714585	0.231443878929199	0.142486414778557	1.62432242602843	0.104307013446151	0.224050013735731	1.15627813263084	0.591171004741379
ATP1A2	0.0101994027096351	0.0383453291916957	0.790248344623534	1446.52319941975	-0.000517191435327137	0.0617987059584239	-0.0083689686912714	0.993322607038513	0.996341033779658	-0.00593944780555325	0.0584021415996473
ATP1A4	0.170274998182642	0.103442148848803	0.0997454073040236	18.4039006630606	0.214491524706135	0.16556171659763	1.29553817823369	0.195134639945779	0.353272121206803	0.7044556194146	0.552234788104662
CASQ1	0.00073160145183847	0.164709804842073	0.996455999785729	5.02924171773263	-0.00525266188002308	0.259438969670141	-0.0202462331958128	0.983846946675755	0.991042291597776	-0.0479563417054962	0.0475256992669008
PEA15	0.0906449760743615	0.107673668598749	0.399872450017339	57.1788011020247	0.982444273592909	0.175895235229894	5.58539446681917	2.33170347456965e-08	6.47902220909084e-07	0.351067742010806	2.31607090219057
DCAF8	-0.183331233296644	0.0388517236625508	2.37308361156386e-06	115.690814999581	-0.40593776732622	0.0632309804811772	-6.41991891058941	1.36346954041362e-10	7.03601734534197e-09	-0.864803716081993	-0.872769019889737
PEX19	0.137777464519109	0.115063944847223	0.23115103254286	9.36637184904853	0.138352060042253	0.189251928496545	0.731047028906648	0.464750427776942	0.634903956950935	0.560235711669276	0.377357443533656
COPA	0.00529195949669638	0.0724947842494812	0.94180787109621	92.7926835486934	0.142775812111008	0.0894732499299641	1.59573741003894	0.110547432569428	0.234014882412837	-0.0277180545996325	0.387517930191127
NCSTN	0.260652129088739	0.143737943078538	0.0697725695547704	8.99107891802158	0.259997986814913	0.226863467337995	1.14605489312897	0.251772439742713	0.420792960181078	1.10553779434256	0.656754163037688
VANGL2	-0.187613798924516	0.054953744102507	0.000640092366979476	73.3385268973025	-0.48317757295353	0.0799915621536706	-6.04035675694525	1.53773846227191e-09	5.92354182297701e-08	-0.883809195887315	-1.0501736307957
F11R	0.288616538809094	0.236816010121364	0.222943861375922	3.93903451641225	-0.268749857019431	0.418560298781374	-0.642081577736561	0.520820216647611	0.683279863476907	1.22964027645023	-0.557675427261983
USF1	-0.284235816821577	0.114670358113011	0.0131854424571808	6.86696190097389	-0.412602909119337	0.196404119328041	-2.10078541392604	0.0356598074218172	0.0998401598553218	-1.31260538243971	-0.888077537005205
ENSG00000289121	-0.281933703265122	0.181396497085347	0.120127164188764	2.43730369407872	-0.579940243592409	0.301909883487316	-1.92090512868809	0.0547436690782569	0.138285729582165	-1.3023888962236	-1.27241841501669
KLHDC9	-0.199731717861707	0.0942029635119527	0.0339868607257444	8.13085175335738	-0.403393745552606	0.162613597615151	-2.48068889360222	0.0131128765422973	0.0461610151768499	-0.93758697389599	-0.866925903258114
PFDN2	0.322146843582494	0.200204034198662	0.107596080187168	5.33800299299587	0.825917800073998	0.31155271839043	2.65097285730943	0.00802602911402776	0.0313460480187804	1.37844349060056	1.95656044115845
NIT1	-0.205433448169356	0.0779999663538457	0.00844443357276722	13.2020448629734	-0.304612834681395	0.1360565424844	-2.23886943706747	0.025164412618162	0.076326470148085	-0.962890525466139	-0.640045618983447
DEDD	0.144340848585951	0.0902998796075813	0.109940386940266	16.0890200537945	-0.00383896450465281	0.153671342319608	-0.0249816553086943	0.980069595985513	0.989052361133156	0.589363172676548	0.050772683523004
UFC1	-0.0752647342009543	0.132972815826866	0.571382940314093	12.5236295821007	-0.0787113666711594	0.212244251466297	-0.370852761040071	0.710747201320321	0.822588270419389	-0.385218382274665	-0.121194468207472
USP21	-0.216429739390709	0.117434705367493	0.0653320225250245	11.1989110290123	-0.166683186523925	0.203068450963899	-0.82082266217492	0.411747288109763	0.587355773106432	-1.01169066279053	-0.323248400696287
PPOX	-0.0657897795359563	0.0791461078491156	0.4058354299884	20.2200413875548	0.0158345111582891	0.135230535137164	0.117092719793116	0.906786578814187	0.948087436589897	-0.34316974246633	0.0959587798214931
B4GALT3	0.0570324023080442	0.175216250106923	0.744804786297812	3.19137138043277	0.182789990558784	0.287689997481801	0.635371379466701	0.525186229834008	0.686823925231748	0.20189942856735	0.479422611988251
NDUFS2	0.0420334770836214	0.105895760546875	0.691417180734988	32.5115483643976	0.403594615480458	0.172111648095455	2.34495817073706	0.0190292143316177	0.0618950574887567	0.135336112269516	0.986567318688772
TOMM40L	0.372881717878875	0.195628976167925	0.0566416579649725	3.46818032303794	0.167224919515778	0.278083993085819	0.60134680051207	0.547609024198037	0.705266843754352	1.60359838900768	0.443672711406784
MPZ	-0.371089099505127	0.209081592800348	0.0759221567334732	1.46566887354093	-0.878742644276691	0.349228627991112	-2.51623885857106	0.0118614764908067	0.0425497409436939	-1.69804916859558	-1.95870864064125
SDHC	0.0541254582507299	0.0537855671481398	0.314261963872519	41.0224169973517	0.148211636510248	0.0938003362924993	1.58007574778919	0.114089520542598	0.239631801512675	0.188998781764201	0.4000029475299
ENSG00000289106	-0.0655582657893349	0.16262778932228	0.686861072877542	3.20187373237656	-0.0598314610383389	0.265317422985826	-0.225508978509622	0.821583341407254	0.89630252841996	-0.342142313999751	-0.0778310458693454
CFAP126	0.130395167425307	0.12871184415675	0.311022795186562	6.17676687619728	0.337548405000911	0.206590837615296	1.6338982352619	0.102280220369453	0.220786426764368	0.527474019140856	0.834872189774637
ENSG00000288670	0.0337626344963302	0.118769953553784	0.776204121191352	6.49084399145274	0.152018000195921	0.213137000242465	0.713240779512635	0.475696775965077	0.644941206419616	0.0986311682185237	0.408745414747924
ENSG00000283696	-0.0250087049873858	0.0918321088098759	0.785367731720314	17.8254944120094	-0.120443954098328	0.145426612406632	-0.828211233866542	0.407550882881582	0.583412715176304	-0.162188537244906	-0.217045996761791
ENSG00000288093	-0.202387376497156	0.113847617616984	0.0754524661239241	5.43591503650583	-0.397418234385462	0.189608840638189	-2.0959900026171	0.0360830778070586	0.100833531545196	-0.949372448060675	-0.853201331776326
ENSG00000283360	-0.0832103300335799	0.151145184965633	0.581954221393847	3.81502873683428	-0.234469715563613	0.26036133956139	-0.900555036160919	0.367824950599665	0.544709829767217	-0.420479922729618	-0.478940698356599
HSPA6	0.820284004888472	0.315358997689215	0.00929221702479847	16.4598269217867	1.35323083006929	0.483088329852379	2.801207867064	0.00509117133748047	0.0218296167884774	3.58911265066306	3.16769454684663
ATF6-DT	0.170936958994935	0.126817430243597	0.177691195499846	4.61488679399695	0.399092115661569	0.235718858946971	1.69308521789235	0.0904392475586124	0.201943013122187	0.707393317034005	0.976225963969054
DUSP12	0.223634703799492	0.139436036381399	0.108746777393914	9.48658987212825	0.573178400448098	0.218125950325075	2.62774053061493	0.00859540505225832	0.033089450085109	0.941259184296054	1.37606785075003
ATF6	0.0887566676473916	0.0393442657885117	0.0240769925223703	210.867870886154	0.221674448541381	0.0646889394696926	3.4267751235161	0.000610794665028928	0.00391878815749961	0.342687670158218	0.56873254852508
NOS1AP	0.0269702252781425	0.0419641909025371	0.520421258843436	499.597633011987	-0.235252959387093	0.091513282350276	-2.57069742604838	0.0101493958507638	0.0376059964317538	0.0684873228129639	-0.480739655055422
ENSG00000285636	0.02265068921204	0.145279346454619	0.876102951998245	12.4507889696036	-0.538720934444367	0.20209411482125	-2.66569333263792	0.00768297414875603	0.0302798176175664	0.0493177729201685	-1.17774578551132
C1orf226	0.0548306401970073	0.0875537330442996	0.53115011579861	17.8778654289414	-0.00368472005640371	0.142297785584545	-0.0258944300592399	0.979341542727393	0.988833854620573	0.192128289261255	0.0511269526217388
UHMK1	0.100659447236681	0.0600534315727514	0.0937059197787376	35.480072898222	0.210815690115504	0.0948732582545635	2.2220770530495	0.0262780987498035	0.0789537717853183	0.395510687192479	0.543792120492939
UAP1	-0.195914755932028	0.0981101420750628	0.0458375830257379	51.8144711029106	-0.23155950068085	0.166552155532026	-1.39031224147876	0.164434082182365	0.312713867426381	-0.920647783892677	-0.472256508323543
DDR2	-0.0279246824897944	0.0630897935784995	0.658042014352337	493.863016314149	0.426667401689751	0.0969571301368093	4.40057787485779	1.07962971806676e-05	0.000135006603216121	-0.175129273324725	1.03956096136735
HSD17B7	-0.0561821120434405	0.115612787019748	0.627002137214055	25.5990231419088	-0.0763069495229212	0.203566112593924	-0.374850944248953	0.707771324032945	0.820731798825604	-0.300532140063498	-0.115671995886698
CCDC190	0.0224454666526519	0.107237172167883	0.834208763328571	57.0557143771903	-0.281379237738705	0.17199418704958	-1.6359810907888	0.101843544946637	0.220047452551325	0.0484070213878016	-0.586682625743254
RGS5	0.0363063470672197	0.071642234906755	0.612314134803776	39.1942932988837	0.00162489898655797	0.120287072652826	0.0135085088590339	0.989222097134519	0.994078062031186	0.109919840032901	0.0633221011300162
RGS5-AS1	-0.177656126386675	0.148177329024343	0.230550228251817	4.31460611983928	-0.348882071582389	0.237386121408316	-1.46968183949682	0.141647943492807	0.281031005190438	-0.839618315753632	-0.741723331449726
ENSG00000232995	-0.0280796387922472	0.101351755708323	0.781740691915565	6.48024524212404	-0.115434886659646	0.18869250257267	-0.611761914680155	0.540695291134624	0.699375284396635	-0.175816949622738	-0.205541156055059
NUF2	0.0257102425834469	0.108010684475224	0.811854527634495	21.6712380655541	-0.273210419553093	0.156856600408745	-1.74178465452615	0.0815461328665318	0.187098310769785	0.0628956803864614	-0.567920460302645
PBX1	0.167429204495599	0.0376488444740032	8.70262649675449e-06	1406.83513383251	0.0455685544498755	0.0860135731312873	0.529783298042063	0.596262186564937	0.743211707909559	0.691826350151986	0.164252017200381
ENSG00000269887	0.0783222464980647	0.129655003411518	0.545789163414427	4.29003564843372	0.144121214851834	0.219440571064166	0.656766495607103	0.511331070508046	0.675179898260331	0.296381040519414	0.390608055131365
PBX1-AS1	0.413817108303445	0.228019045895331	0.0695491599611276	1.78443525311794	0.170726570540402	0.344832315256455	0.49510026464147	0.620529347023234	0.760176244481688	1.78526442839623	0.451715313695936
ENSG00000271917	0.232755252667811	0.0994674720566624	0.0192830297503704	9.12350803388113	0.368408817433901	0.174570471627478	2.11037304304282	0.0348262365173935	0.0980368031356415	0.98173501640056	0.905752475083596
LMX1A	0.370964379084686	0.241282924572404	0.124179147486309	23.7189356184818	0.179873620535699	0.43947906351348	0.409288258461446	0.682328131176584	0.803244916151737	1.59508948408962	0.472724284810947
RXRG	0.17974964466782	0.132353882668298	0.174432346876001	12.3958519216402	0.266294917179852	0.201913399170709	1.31885708562962	0.187216895378402	0.343407299275252	0.746502891560218	0.671216971070686
ENSG00000236206	-0.371287489753337	0.199654234523941	0.0629347111165491	2.5125260925522	-0.843479436438067	0.318978665540541	-2.6443130138773	0.00818569197154267	0.0318332465559993	-1.69892959920274	-1.87771600199982
MGST3	-0.0351068827291697	0.0512407329960977	0.49325795868366	126.629509292539	0.21383391435803	0.0767085484303599	2.78761518414287	0.005309757458127	0.022559988134896	-0.207002961545363	0.550724386738608
ALDH9A1	-0.0541840469418661	0.0771286863791513	0.482358148922012	22.0817579962711	-0.251497511876791	0.129383574970339	-1.9438132849123	0.0519179711488527	0.132812607916193	-0.291664982093859	-0.518050190605985
TMCO1	0.0213569442430429	0.0688380925299315	0.756371667566602	38.8215957958248	-0.0219903266498519	0.105512842977494	-0.208413744045759	0.834905925747707	0.904497167747841	0.0435762978283491	0.00908258199271516
TMCO1-AS1	0.13721587041792	0.0885309293199326	0.121160684886959	8.67264782604181	0.184345389734117	0.151616471104844	1.21586651101146	0.224035777129893	0.389287071442349	0.557743428707059	0.482995057351913
UCK2	-0.0336993659406977	0.0910066508307482	0.711162222676333	25.8159308290259	0.124193931246878	0.145758379741251	0.852053456325088	0.39418442316982	0.569903396887646	-0.200756581635887	0.344839012011193
FAM78B	-0.138871015694674	0.104391353456476	0.183421976856436	21.6830306172439	-0.329214607014006	0.187849760722414	-1.75254206206037	0.0796806438346364	0.18381563154767	-0.66749494344463	-0.696551041450757
POGK	0.154170494154162	0.0990231563623414	0.119491011332014	21.3524884170528	0.523999431903612	0.152874374358647	3.42764726987074	0.000608835970994342	0.0039075308966432	0.632985885455133	1.26311345232122
TADA1	0.132556871711256	0.0874419231607705	0.129534054122934	13.7991047418577	0.255764649973293	0.146484602975589	1.74601729313431	0.080807946937095	0.185871964352609	0.537067386930549	0.647031022629421
ILDR2	0.187658987005831	0.108048190408213	0.0824210248028251	33.2162688833298	0.137313937929971	0.204019293077199	0.673043886481914	0.500919371132875	0.666999149660185	0.781603543631979	0.374973081637527
MAEL	-0.528085996572799	0.146817404668849	0.000322045079828059	11.4429785431713	-1.12766066960625	0.246194130540934	-4.58037186803996	4.64149907751599e-06	6.61171873802408e-05	-2.39478136513176	-2.53042428741728
POU2F1	-0.0660157011978783	0.0228100505998575	0.00380186852420049	539.497025292629	-0.169706918216205	0.0383905665748061	-4.4205369536686	9.84559462921222e-06	0.000124776368174309	-0.344172353974557	-0.330193316468618
ENSG00000272033	0.103298146486247	0.150055890242554	0.49120230145456	3.39958784047381	-0.255712778830033	0.231703025481223	-1.10362296003233	0.269756727142694	0.441560579783419	0.407220897766615	-0.527731828041907
CD247	0.235924696768785	0.147522504735155	0.109766071638593	8.76794000503663	0.451596204124825	0.250610043460679	1.80198765336267	0.0715473481121872	0.169316931966356	0.995800604902724	1.09681750752808
CREG1	0.0053943052310493	0.156019732715735	0.972419030371005	6.62640007674569	-0.162781943965137	0.257111611949395	-0.633117822765528	0.526656704334363	0.688107732510842	-0.0272638572897896	-0.314288015405688
MPZL1	-0.00142446028397377	0.0539387259509763	0.97893122703594	85.7053249828083	0.0539361411698293	0.076547222018128	0.704612652789099	0.481051322265742	0.649578753334577	-0.0575246685776671	0.183470714790558
MPC2	0.190401688086354	0.133895537051141	0.155021406545727	8.55528771139818	0.406839022184746	0.206991551750704	1.96548612126322	0.0493580004474834	0.127593696808948	0.793775301061372	0.994019081472486
DCAF6	0.0677669454106714	0.027468117962268	0.0136207442447929	262.486449433505	0.118107135260129	0.0489639128759882	2.41212616236903	0.0158597924829253	0.0537123168380692	0.249537961139634	0.330858841231072
GPR161	0.112470452812251	0.0670538404242091	0.0934807829585886	84.7811500976701	-0.233915886079907	0.116241521216783	-2.0123264357808	0.0441855375081704	0.117425335312871	0.447926422864126	-0.477668661182668
TIPRL	-0.176996238391584	0.0677286079131576	0.0089668415430473	20.5228034070882	-0.213774768316683	0.120903598069574	-1.7681423194177	0.077037114148049	0.179098427488087	-0.836689817032477	-0.431408483143941
SFT2D2	-0.00332168649202224	0.0717495473667824	0.963074666827003	37.7669517897831	0.0328896687517306	0.128309143383404	0.256331449844163	0.79769491480514	0.880781425915243	-0.0659443164047821	0.135131115539213
TBX19	0.256301564087759	0.108962523886182	0.0186627762858941	12.74742919474	0.404166633981605	0.177609582156135	2.27559025293075	0.0228705452606895	0.0708416429898885	1.08623054199604	0.987881132451027
ENSG00000285622	-0.224422987853621	0.175130285148706	0.200031073430518	17.1162080076734	-0.999913039590828	0.278039238060183	-3.59630189813134	0.000322773181416507	0.00235051067258236	-1.04716367953826	-2.23701315810402
ATP1B1	0.324497106790198	0.109828927323935	0.0031310647231167	72.2016047581678	-0.220393812314534	0.155525053788234	-1.417095232866	0.156455086138072	0.301705542316015	1.38887365882507	-0.446611122708755
NME7	0.0291576040149558	0.0336149704163399	0.38572322931954	257.578474435687	-0.157204864830216	0.0518427919480593	-3.03233793788956	0.00242667363080657	0.0120110306778159	0.0781946305395592	-0.301478563777905
ENSG00000235575	-0.122958956877753	0.145279722912355	0.397351905012562	4.18247950989714	-0.365997027137036	0.223162462351989	-1.6400474491976	0.100995301590951	0.218571734527698	-0.596879256778242	-0.781033011299198
BLZF1	0.181406165864521	0.0513225106343111	0.000408344100483144	76.595727189827	0.285872377709407	0.0721194665856464	3.96387260255059	7.3743617255758e-05	0.000686683634417066	0.753854321260695	0.716182539530696
CCDC181	-0.0499650948002222	0.0614626951285163	0.416256084363521	36.6546902481049	-0.113320956916803	0.0969246524566321	-1.16916547075066	0.242336969985529	0.410143324820806	-0.2729418108234	-0.200685876054469
SLC19A2	-0.25192390494458	0.087360893875773	0.00393014478720061	72.9765452281609	-0.760761099465584	0.126902388625985	-5.99485248231022	2.03670241181194e-09	7.52754202203466e-08	-1.16920924049788	-1.68772828431706
ENSG00000213062	-0.134925839447064	0.094497272665639	0.153341409199122	15.8002703388562	-0.391614431663461	0.152229385089595	-2.57252849988835	0.0100958643281882	0.037451137873118	-0.64998675465836	-0.839871140752289
F5	-0.0976678218876974	0.0909525603253231	0.282897727993247	106.108992022954	0.11744498746217	0.16070489878798	0.730811495778461	0.464894300843453	0.634926622174911	-0.484640426816405	0.329338018236955
C1orf112	-0.175644823791691	0.0797597489705659	0.0276530390447318	24.6186722181239	-0.470406114841267	0.151008015996081	-3.11510691494334	0.00183878247977496	0.00961581277664346	-0.830692411477329	-1.02084010854372
SELL	-0.261888590710034	0.173806126953447	0.131865590183738	6.85093591518841	-0.568934845894036	0.27059659170418	-2.10252036919964	0.0355077172545392	0.099516212390302	-1.21343124444083	-1.24714118547567
METTL18	0.748275721240638	0.28447179361667	0.00852834724470727	2.16541252195017	0.991780234512781	0.435379716899006	2.27796609721909	0.0227285976081976	0.0705592672626792	3.26954907602037	2.33751376446828
SCYL3	0.0318096146513697	0.0543044692078933	0.558033976059126	54.9399079586094	-0.00710639135399027	0.0907512394372595	-0.0783062732592566	0.937584427449003	0.965731633050582	0.0899639153500066	0.0432680480029806
KIFAP3	0.060101310723339	0.0470946834157786	0.201891764492392	170.888660934771	-0.0802055625913282	0.0772794046758064	-1.03786465395013	0.299333071279132	0.474319785601637	0.215518852524724	-0.124626341756117
GORAB-AS1	0.111616280936581	0.141045468074814	0.428739986367684	6.08844871193001	0.181834153969882	0.230768041945979	0.787952059724318	0.430724748111846	0.60403056714044	0.444135717071395	0.477227243722282
GORAB	0.0177851089441332	0.0711460350516962	0.802602564285355	28.0999802857424	0.105382906630942	0.124743953373096	0.844793705677681	0.398226029534014	0.573710387194574	0.0277249485344704	0.301633795793601
PRRX1	-0.00421325764440778	0.0646467603417223	0.948035835449243	394.815260033806	0.338110282528669	0.103425629607514	3.26911505215632	0.00107884424291132	0.0062532464518732	-0.0699009954154641	0.836162711719627
ENSG00000271811	-0.129397712251286	0.0994127905952136	0.193046196410891	23.8485679420683	0.412634306897361	0.148315713039373	2.78213480177802	0.00540026044826721	0.0228683889144162	-0.625453631547107	1.00732970830772
ENSG00000231424	-0.265620713056541	0.126721757987198	0.0360738556358896	59.7156589818275	-0.92409220653531	0.19182837335386	-4.81728636060873	1.45523768359724e-06	2.43323366397111e-05	-1.22999392719947	-2.06286764754069
FMO3	0.258481686424614	0.2366589685194	0.274740075692438	6.27261573381671	0.396821295714193	0.415214976504617	0.955700825280276	0.339223405449326	0.515267541838095	1.09590564674552	0.971010338088978
FMO2	0.10989364314124	0.13473638157267	0.414717695525177	17.1326966569286	-0.261581461345673	0.17947193586653	-1.45750621166869	0.144976697961967	0.28561215090367	0.436490870342564	-0.541211035165257
FMO4	-0.0307408424828938	0.0783686945274385	0.694866696510508	22.8316844774353	-0.154474546675591	0.126146787191677	-1.22456187838436	0.220740338611403	0.384856991984465	-0.187627032034846	-0.295207561074871
PRRC2C	0.0382341855904384	0.0368037785874341	0.298867170343432	356.849430576354	0.18628077843644	0.0636678031030249	2.92582387576664	0.00343545370382338	0.0159678954017234	0.11847534140864	0.487440263769755
VAMP4	0.0599311398843736	0.0617089806529931	0.331453713297153	45.3634953626472	0.0591044081324425	0.116667518126665	0.506605515240953	0.612431637782941	0.754553298497613	0.214763656055027	0.195341205428307
METTL13	0.279066821777135	0.118198315237142	0.0182254813456557	8.67408835437058	0.392060638196395	0.190181995754518	2.06150238691604	0.039255135988447	0.107576985697109	1.18725985079692	0.960076046013251
DNM3	0.113832525394804	0.0850918525959535	0.180974498516295	82.5410941678238	0.0291674770973268	0.180286948329663	0.161783630859361	0.871476243899053	0.927530169526761	0.453971127186367	0.126581974888172
PIGC	0.370597704322574	0.117720458155549	0.00164326246954862	33.1513637065329	0.353683734038821	0.215258516779354	1.64306499612908	0.100369486228023	0.217594135866323	1.5934622282827	0.871931860582484
SUCO	0.0499965082110973	0.051234417640407	0.329144590103656	107.341349378156	-0.148148796319057	0.0815908628596135	-1.81575229292481	0.0694083784506932	0.165482366804299	0.170675028338289	-0.280678559201095
ENSG00000224228	-0.283537271487101	0.176349901649522	0.107876628544568	3.77344216737894	-0.60079775307324	0.295265416705808	-2.03477183266557	0.0418738365169835	0.112959644936966	-1.30950532737901	-1.32032400364243
TNFSF18	-0.273617827623976	0.176864430433596	0.12185158397674	2.29145222609738	-0.617697552524392	0.289255841983027	-2.13547131248826	0.0327225310554213	0.0935173693172176	-1.26548410122577	-1.3591395123257
TNFSF4	-0.0549805690535352	0.0966083792695555	0.569283077590719	24.2311796441868	-0.130255323557675	0.157292045013196	-0.828111323409566	0.407607457330465	0.583450076305926	-0.295199845590006	-0.23958077875993
PRDX6-AS1	0.000572952684318462	0.0461553075758787	0.990095649140734	340.928448475811	-0.104158563637419	0.0837655984479887	-1.24345274870915	0.213701042723735	0.376177497512497	-0.0486604046923228	-0.179641664439806
PRDX6	0.0122268698854999	0.0574222248605168	0.831382166144078	181.799797124545	0.172058943692704	0.0892353868502716	1.92814700272889	0.0538368440089365	0.136517401132595	0.00305819281811037	0.454775512239239
SLC9C2	-0.0962862520538067	0.076367990314362	0.207373883260739	110.128566016386	-0.431840100977844	0.111694912310383	-3.86624683296073	0.000110523080457752	0.000960056431653206	-0.478509196180554	-0.932261575388844
ENSG00000238272	0.159208267141856	0.126889323494062	0.2095870190522	15.8104906992469	-0.624269214257683	0.187025126745489	-3.33788953987563	0.000844173013596622	0.00509062394378497	0.655342879159623	-1.37423332416704
ANKRD45	0.0477463726463502	0.0746322816843845	0.522331916102538	58.4180108467848	-0.115814718417589	0.123788951822003	-0.935582026610258	0.349488432087126	0.526515268516527	0.160689213817034	-0.206413554744833
ENSG00000289426	-0.316404544165344	0.174261430031166	0.069418107769842	3.00848812463426	-0.486543167036331	0.297722489402066	-1.63421704558996	0.10221328464574	0.220716595369128	-1.45536608969328	-1.05790373710394
KLHL20	-0.0515859438282239	0.0582476556097226	0.375816268328236	74.2658800975301	-0.0332769030944345	0.0878701552022004	-0.378705409337905	0.704906635990294	0.818649532668134	-0.280134931990925	-0.0168404597129162
CENPL	-0.208483883471424	0.116782364631431	0.0742233198698016	6.27049256432763	-0.433742762462385	0.196806933419965	-2.20389980639973	0.0275313911811981	0.0818206277808193	-0.976427968104164	-0.936631613837406
DARS2	0.0991357601471115	0.0971725177774941	0.30763187311938	13.7329555776386	0.0948826548896309	0.164470330527579	0.576898304911721	0.564008155748194	0.718043366258756	0.388748758309947	0.277516786960486
GAS5	-0.133419802066856	0.0820548658226801	0.103953310271933	28.5269515662916	-0.451667066488378	0.150114044450201	-3.00882617707509	0.00262259116148688	0.0128281828785555	-0.643303152933892	-0.977800207617077
ZBTB37	0.124223713180158	0.0446378465121458	0.00538715024933651	118.386379296739	0.368515334113029	0.0742434820815562	4.96360520521136	6.91965308698154e-07	1.27996867971267e-05	0.500085892672394	0.905997122902971
RC3H1	-0.0135861763434939	0.0333205837208472	0.683463652268301	163.488393728725	-0.0267365275482238	0.051050279371033	-0.523729309175822	0.600466827138472	0.746247153882898	-0.111496812626771	-0.00181850607733956
RABGAP1L	0.0936485692926062	0.0278447573391212	0.000770336858255721	405.64931255916	-0.00197054430095215	0.0448524373477303	-0.0439339402154445	0.964957061030839	0.980561882964583	0.364397305457826	0.0550640764978352
RABGAP1L-AS1	-0.546302973946962	0.139756198977094	9.26899650513832e-05	5.12702198237455	-0.85947881833441	0.240412799924701	-3.57501272229933	0.000350210865976471	0.00249992059251288	-2.47562598624984	-1.9144634290163
ENSG00000287697	-0.178882932256153	0.1597452100746	0.262798342871747	3.5589288901883	-0.257177932781092	0.2608528450497	-0.985911933343464	0.324176330467914	0.499706589920147	-0.845062723663146	-0.531096997911174
CACYBP	0.00682833529650576	0.20527522986723	0.97346382842097	43.864202842608	1.87542302153304	0.272714910048373	6.87686280592574	6.11849823081432e-12	4.45394101250723e-10	-0.0208998148401244	4.36706709565591
MRPS14	0.170037154529043	0.0914582446876085	0.0630019150686089	14.0558405601884	0.319051890366695	0.154376055977338	2.06671875600663	0.0387606627749197	0.106497257294179	0.703400099628547	0.792389341000618
KIAA0040	-0.362211830197608	0.160778737367087	0.0242680388603091	37.1473985992291	-0.147529096492882	0.241258501126825	-0.611498023090712	0.540869926715701	0.699375284396635	-1.65865298013968	-0.279255230832409
ENSG00000260990	-0.649788717737974	0.25671115039044	0.0113671175996342	1.91362301830244	-1.06916792942257	0.390464981404066	-2.73819159295148	0.00617780736333518	0.0253970629098244	-2.93488251251489	-2.39607799111535
TNR	-0.0607846217940307	0.0697701422703261	0.383638122522793	721.431716977428	-0.341451820796836	0.163691948629526	-2.08594145072842	0.0369839269511422	0.102661632808412	-0.320957491060885	-0.724657509768286
LINC02803	0.0805187651496751	0.100519080418341	0.423114473350587	14.0689649786083	0.332527279061331	0.159346762831604	2.08681540278758	0.0369048242671232	0.102471770934601	0.306128910021635	0.823339653067862
COP1	0.0337348800541164	0.0238499725556	0.157226294993927	365.277254894559	-0.098401424640051	0.040142219003157	-2.45132000879952	0.0142333351141999	0.049285078813774	0.0985079975454187	-0.166418650794644
COP1-DT	-0.211477374276593	0.0750858296965748	0.00485537973024965	79.0898414482963	-0.879544085876074	0.0978937635133441	-8.98467945566503	2.59489579420717e-19	7.52716363334791e-17	-0.989712698331011	-1.96054939404486
PAPPA2	-0.162450662420993	0.0855219917799311	0.0574962492136666	47.3992820743555	-0.679871086242044	0.116805017682038	-5.82056404539712	5.86493637012479e-09	1.87766232117122e-07	-0.77213840687623	-1.50193986595488
ASTN1	0.0420650006872206	0.0518315882184106	0.4170379834042	385.255809597162	0.0081986050453413	0.0907718603316012	0.090320998329116	0.928032134094587	0.960387849040047	0.135476009999909	0.0784206083841089
BRINP2	-0.123482294113798	0.121701547856714	0.310281243479526	67.8728520214067	-0.298088353353228	0.263328087193865	-1.1320036405147	0.257632903877129	0.428269683487683	-0.599201760654489	-0.625060171234243
ENSG00000227579	0.188437008492559	0.163584832907038	0.249353024959466	11.6071726931818	-0.209698933880329	0.250400237725146	-0.837455011166987	0.402336855054972	0.577979972238871	0.785056303715299	-0.422047094719592
SEC16B	0.0581251023610757	0.0940484683810934	0.536553268268114	19.0158201002073	-0.111904336446399	0.141349324752919	-0.791686388612111	0.428543560846251	0.602290882539755	0.206748691975249	-0.197432178025165
RASAL2	0.0575091356851316	0.0534368626017648	0.281834605359939	201.186996894988	-0.0304817876635756	0.0888132755367913	-0.343212064630455	0.731438929059668	0.836347398990622	0.204015110464152	-0.0104206304367863
C1orf220	-0.0986953166253597	0.104489569290477	0.344890159811906	6.22749426915168	-0.15440527726325	0.170348505983014	-0.906408168197531	0.364719851002638	0.54119993392075	-0.489200317354829	-0.295048462886518
RALGPS2	0.0379783555854782	0.0530652171279504	0.474181502693628	154.452610241496	-0.189523153129409	0.100412540259574	-1.88744506054202	0.0591004892276424	0.146621597286927	0.117340000490284	-0.375707302629599
ANGPTL1	0.189797745999094	0.133213319161459	0.154224987923036	16.0134278673083	-0.401675683171185	0.202112364202956	-1.98738797972712	0.0468794186988352	0.122605642681552	0.791095083140531	-0.862979852568153
FAM20B	-0.0962706341900992	0.0559353558928364	0.0852317284135311	38.7263313520158	-0.152433652125795	0.0944226874558018	-1.6143752760389	0.106446051160782	0.227445273378703	-0.478439886094244	-0.290520028518747
TOR3A	-0.155757830338597	0.112435863997841	0.165959590421335	7.23394035885766	-0.237656376743353	0.198524664619487	-1.19711259655757	0.231262670832127	0.397872378961275	-0.742436472093366	-0.486259831051065
ABL2	-0.024034360371339	0.041679266343109	0.564175729964931	144.957368479019	0.0405860402386655	0.0663175048271607	0.611995887728926	0.540540478328662	0.699375284396635	-0.157864520164309	0.152808164023974
SOAT1	-0.103459362258254	0.0616542824858249	0.0933360925231815	45.3602479293378	-0.0945191408595488	0.0917142802895696	-1.03058259369341	0.302736602113969	0.477932897457898	-0.510342543986062	-0.157501810081324
AXDND1	-0.322048748548329	0.0944408444202314	0.0006494908703457	28.0760098775275	-0.879113603061482	0.14013234588117	-6.27345241053025	3.53128895751447e-10	1.60585575039465e-08	-1.48041434855002	-1.9595606598604
TDRD5	-0.389444760747085	0.203049730259171	0.0551138974516392	2.2333011396854	-0.817313928020551	0.338002177142145	-2.41807296902952	0.0156029475648721	0.0530018508036685	-1.77950925102301	-1.81761898593062
FAM163A	0.139408967640858	0.3655943031015	0.702964702827531	21.2761462674306	0.104846549064271	0.736860367324857	0.1422882186552	0.88685235199396	0.936324176924466	0.567476114345402	0.30040188816969
LINC02818	0.444754782726566	0.211322500750091	0.0353238958296416	1.99122164483463	0.630228821545436	0.350984663440454	1.7956021649714	0.0725578113327555	0.171411561940474	1.92256187986911	1.50710142436659
TOR1AIP2	0.129847407568873	0.0539824905292612	0.0161564722241662	70.7987584660778	0.240714406291728	0.0914498639131186	2.63220081464985	0.00848337037851702	0.0327118078341809	0.525043130791622	0.612463579033682
ENSG00000272906	0.324565619640865	0.262558423244607	0.216397115398673	1.71944673114863	0.263791661181908	0.386923804199304	0.681766431320491	0.495386653707055	0.662071726717038	1.38917771011415	0.665467485391554
TOR1AIP1	0.0900775157503924	0.0430734503274343	0.0365053208148442	88.839167332172	0.197540456481118	0.0727589097319627	2.71500022758505	0.00662757249147682	0.0268823888451957	0.348549425500413	0.513301525152013
CEP350	-0.0295552481072261	0.0417725387162627	0.479238309626215	585.307164982097	0.103376747215668	0.0659258765217785	1.56807543061665	0.11686352967555	0.244092545891163	-0.182365515476313	0.297026042995786
QSOX1	-0.0519491500164015	0.123455059428601	0.673905503049929	14.6304430258172	-0.15312938303934	0.226664764294457	-0.675576477517305	0.499309580233834	0.665688155541556	-0.281746794709304	-0.292117985310717
LHX4	0.564893526006774	0.194285751059497	0.00364284152068527	3.19377781964669	0.723407644950059	0.281881109826019	2.56635730360419	0.0102772901925421	0.0379916433165126	2.45572229296081	1.72111481780434
ACBD6	0.179189641870993	0.0303654345346763	3.61073255516934e-09	286.124075858978	0.251712395266559	0.047842922254521	5.26122534755438	1.4309852178085e-07	3.22688009363295e-06	0.744017670603708	0.637723792196857
XPR1	0.0430592072956381	0.0331538927486601	0.194023639134657	463.681254273446	-0.0708438242299495	0.0584928744205932	-1.2111530666205	0.225836746421001	0.391280046174667	0.139888172068277	-0.103124273775555
KIAA1614	-0.0712470359809458	0.0548162177435056	0.193688812892195	56.5593663369444	-0.0359749883119939	0.0845528626768619	-0.425473333167685	0.670491657274845	0.795720479700404	-0.367388350228621	-0.0230374297120617
ENSG00000243155	0.335393233376037	0.120726886427033	0.0054675181108651	8.93868451255524	0.792734007451381	0.195321546621117	4.05861012860561	4.93656515561933e-05	0.000492755682504338	1.43722927827795	1.88034380945168
STX6	0.283311425706441	0.0714620602183175	7.35495673019483e-05	48.1527842410046	0.504409568724529	0.12587378262876	4.0072647233633	6.14260017889812e-05	0.000589474087343381	1.20609686142788	1.21811939741959
MR1	0.124020057282832	0.0682589915538717	0.0692317636464345	23.0767082100799	0.177198704720296	0.107644160364834	1.64615250952512	0.0997323639035603	0.216728275474876	0.499182093786354	0.466580530362268
IER5	0.320225252766051	0.181357568786033	0.0774441625426895	9.97646447756034	0.846941211919613	0.29933379242255	2.82942064464289	0.00466323629755981	0.0203597853858113	1.36991571575029	2.00484707481964
CACNA1E	-0.137281093209511	0.268872011222591	0.60964408480653	4.37426676338248	-0.491751390769276	0.433796367516363	-1.13359960477476	0.256962538901647	0.427303726854167	-0.660439070328029	-1.06986600056836
ENSG00000224810	-0.106556815428992	0.188364952106002	0.571602203747292	2.25828020109609	-0.467570880174665	0.306752607795612	-1.52426048969796	0.127443652782989	0.259702898619513	-0.52408864592581	-1.01432813328989
LINC01344	-0.718380903110567	0.124420660848938	7.75001271981397e-09	20.0442656918087	-1.3672284932438	0.199727102920859	-6.84548302783704	7.62182557809454e-12	5.48570867265488e-10	-3.23928587890286	-3.08066436366861
GLUL	-0.134657183866012	0.069187683910157	0.051623581483588	539.07967630776	-0.312381483739019	0.136819947001117	-2.28315746779576	0.0224210944479585	0.0698742324776727	-0.648794495469839	-0.657888674803432
RNASEL	0.362030176763951	0.109821115817369	0.000978821658089449	12.0742459470999	0.617828156698824	0.183459119918633	3.3676611823541	0.000758086984730788	0.0046562641394517	1.55544063418565	1.47861954116891
RGS16	-0.133893068418812	0.172109798801278	0.436597632309135	14.1302890501844	-0.422095237455712	0.269079280214976	-1.56866495673129	0.116726028130341	0.243858556149647	-0.64540344861555	-0.909879544421325
NPL	-0.0308773272150399	0.0488332348382814	0.527189889257086	981.093182631536	-0.0288412395342448	0.101006801939645	-0.285537597274669	0.775232304277466	0.867067548810409	-0.188232733860792	-0.00665261470716699
DHX9-AS1	-0.166770012504384	0.0989726542124818	0.0919864463992403	20.1339644214243	-0.382685419310671	0.146097598057271	-2.61938200490235	0.00880892414384204	0.0337091450597353	-0.791307131401482	-0.819362959130697
LAMC1	0.0998118628446628	0.0507578693154894	0.0492488110546613	138.059614948235	0.127017297129311	0.0839172443592623	1.51360185977426	0.13012684916456	0.263766916596666	0.391749215811639	0.351323727006917
NMNAT2	-0.513724021030816	0.191376826123942	0.00726691244726865	11.5186523698074	-1.14453470476258	0.425603129369896	-2.68920650667457	0.00716220968858664	0.0286144625392302	-2.33104475025044	-2.56918062059303
SMG7	-0.0170005051053717	0.0368586322613975	0.644629743814851	159.249869947806	-0.105650173011076	0.0589737036396414	-1.7914793626775	0.0732164034238146	0.172605349531946	-0.126649168006982	-0.183067597200878
ARPC5	-0.0151288153765832	0.12203450230869	0.901337742861	14.4487889858251	0.195790320050157	0.215561575431531	0.908280242701912	0.363730178261908	0.540234971139497	-0.118342847816393	0.509281806691494
RGL1	-0.0300184889100908	0.0352124427325534	0.393938506338714	495.623419546931	-0.128543251468193	0.0683660286107948	-1.88022112853716	0.0600779472118953	0.148411909596353	-0.184421319050354	-0.235648486589969
ENSG00000289581	-0.00517905009196132	0.0900317065548164	0.954127202775724	12.9684607104945	-0.0405904221218124	0.155941153986335	-0.260293200891468	0.794637616804705	0.879027975600975	-0.0741870590635372	-0.033638171551624
COLGALT2	0.0843200484060277	0.146022764013087	0.563639190552193	21.780081858466	-0.467310614012406	0.345271282530562	-1.3534592584341	0.175908957245795	0.328673831924465	0.322998520073311	-1.0137303532091
TSEN15	0.172240045547945	0.0680814482104283	0.0114091267857889	135.376085526455	0.692052158721145	0.120902305338296	5.72406090011863	1.04007438739234e-08	3.16569541281818e-07	0.713176248883696	1.64909744555656
ENSG00000286655	0.2710821818127	0.167871598209627	0.106349980602709	6.41608654818478	0.916066939777299	0.284340845724563	3.22172123193542	0.00127423046449721	0.00714980722239128	1.15182503746699	2.16361524823214
C1orf21	-0.0405659708196793	0.0376628621335997	0.281443871643166	588.971271734466	-0.00366319636322856	0.0618441020441003	-0.0592327520677135	0.952766723052518	0.973610439702074	-0.231229697916757	0.0511763883030172
ENSG00000285847	-0.129473165089585	0.112322358958486	0.249036531961591	11.1709355329418	-0.13124131001536	0.17562118040506	-0.747297733181497	0.454883860500855	0.626078469395317	-0.625788481615771	-0.24184539533248
ENSG00000286378	-0.568819079741752	0.158221142306938	0.000324280766343486	3.00201866730084	-0.844401656087641	0.273928782101571	-3.08255908564782	0.0020522898384643	0.0105084485042522	-2.57554959073409	-1.87983415878146
EDEM3	-0.021079929230138	0.049160603593864	0.668070815849409	127.320855205773	0.141204443503852	0.0761449236184256	1.85441703522417	0.0636795195016585	0.154969416659369	-0.144753131742176	0.383908806189865
NIBAN1	-0.17585866515826	0.218704506871516	0.421343525432139	12.9628366980615	-0.188227397010271	0.33436321794852	-0.562942892358608	0.573473771646253	0.725558773339117	-0.831641412176217	-0.372731206194895
RNF2	-0.0470717175603632	0.112980264143088	0.676944205517087	11.7505364606518	-0.153226238172473	0.187710598292198	-0.816289754369411	0.414334432887098	0.589728103310051	-0.260101371825006	-0.292340442463066
TRMT1L	0.2076722530739	0.0555637190472364	0.000185821148043102	55.4733698345336	0.273718585735223	0.0917746417742539	2.98250780873123	0.00285897355100621	0.0137421663655571	0.870419864768939	0.688267674666643
SWT1	0.145819841551843	0.0350231339826736	3.13365907927595e-05	164.884362563269	0.231502515380248	0.0547792490603765	4.22609873905154	2.37777689092929e-05	0.000264051847893511	0.595926754741126	0.591305681113214
IVNS1ABP	0.0649509330676714	0.169695998327072	0.701906056542596	8.02485083597651	0.644825648739279	0.284570371630254	2.26596200105157	0.0234537099032149	0.0722131354289241	0.237040857681814	1.54062745965052
TPR	0.0358702227280841	0.0457226685412782	0.432736657211681	145.537114090495	0.192332759809936	0.081590280408831	2.35729989952479	0.0184083734020311	0.0602850115089722	0.107984375864855	0.50134047224459
ODR4	0.0380964766361791	0.0396660334268495	0.336838488419054	85.9853710887579	0.0765535703086306	0.0642398134099539	1.19168419466126	0.233385097710626	0.400264955269188	0.117864206641165	0.235418492021158
PDC-AS1	0.130475309039141	0.0962390705632157	0.175181406578372	54.5121333814382	0.474590098553963	0.18312731811447	2.59158547965686	0.00955348048209595	0.0359546655847704	0.527829677397059	1.14962995133583
PDC	0.762902966987565	0.297267583370875	0.0102764794742277	1.60364017002685	0.248327235862841	0.416604926273077	0.596073690449034	0.551125999244449	0.708022280599449	3.33446292622301	0.629948748202456
PLA2G4A	0.190370440457168	0.265617539819257	0.473553766445505	3.26901203659738	-0.333105609110152	0.406007088445197	-0.820442841000088	0.41196370143854	0.587445632656104	0.793636628070211	-0.705487906416882
LINC01036	-0.372151450330297	0.120018580926696	0.00193010358542407	13.2467634861013	-0.707479942814868	0.160347471662278	-4.41216774720934	1.02340771741093e-05	0.000128817493424276	-1.70276374600277	-1.56535196827805
BRINP3	0.0995493765408131	0.0798514530963505	0.21251408792387	270.814683712441	0.27375570796224	0.105843948803954	2.58640868047444	0.00969818651147753	0.0363559635295996	0.390584335088148	0.688352937105957
ENSG00000225811	0.207650776688979	0.202814249599265	0.305907510395816	10.5565806579882	-0.238569989487897	0.294895255519712	-0.808999076866973	0.41851567726231	0.5934192543294	0.870324555313026	-0.488358219468127
BRINP3-DT	0.427370087835644	0.16755874572532	0.0107547333712519	3.29556900876359	0.43676064023007	0.272618961842703	1.6020919354908	0.109135281067251	0.231794426007601	1.84541082221323	1.06274314109299
ENSG00000241505	0.352227275764985	0.162842838981989	0.0305420226888721	4.16176020988669	0.449496853668406	0.255678474485297	1.75805512987858	0.0787381294114107	0.1822502353432	1.51193661039279	1.09199571327508
ENSG00000285280	-0.14237781263806	0.120849191675157	0.238738996966373	50.4736119709754	-0.613074984393691	0.196698446537791	-3.11682677308742	0.0018280895567162	0.00957101161956532	-0.683057660815525	-1.34852238435712
RGS2	0.0993933309605807	0.139190085931183	0.475175604898129	30.4161624815786	0.0711272639328804	0.252399487359919	0.281804312191227	0.778093564238259	0.868657139619889	0.38989182471434	0.222955335706505
UCHL5	0.112378983141535	0.0715977655274084	0.116511026044387	33.2364276269779	0.205355062064087	0.115051203481423	1.78490146865126	0.0742773004117561	0.174312198625039	0.447520492136927	0.531250134053483
RO60	0.052707136657812	0.0604892446260365	0.383564581350818	65.9265995705498	0.165979663462314	0.0969252032963301	1.71245102220589	0.0868135832147305	0.195972886528241	0.182704451511276	0.44081260367025
GLRX2	0.201344435165591	0.154005413746433	0.191081840727567	5.69183687427728	0.518044093619604	0.257392151642415	2.01266468427251	0.0441499170450208	0.117363724490391	0.842337816315228	1.24943521397627
CDC73	0.0233681665834991	0.0273692186231621	0.393209178785289	213.304154099003	-0.0249778268708613	0.0441090057974956	-0.566274991223662	0.571206858408669	0.724078348952789	0.0525018459452945	0.00222088276929998
ENSG00000227240	0.0988473422869836	0.181713263879077	0.58645917047437	8.52240099293424	0.694273045123077	0.283635601825406	2.44776410526364	0.0143745732830673	0.0497046933023287	0.387468796648535	1.65419838392378
KCNT2	-0.118281164289157	0.116320737436828	0.309223064287783	179.79447075988	0.1448343377179	0.236560269860516	0.612251320998657	0.540371491260463	0.699268357623569	-0.576119810151798	0.392245957810626
CFH	-0.178357146854643	0.257910675074156	0.489222358836743	2.78832733394806	-0.460591154055934	0.400475715953006	-1.15011007086877	0.250098538975549	0.419019561449802	-0.84272935514095	-0.998297077977574
ZBTB41	0.102144033227472	0.0523841349841185	0.0511875648344007	77.1862477377563	0.0699804594070254	0.0838396128315886	0.834694448644431	0.40388976809268	0.57973231445002	0.402099090387892	0.220321351725808
ENSG00000290127	-0.199895748888379	0.107790620778279	0.0636702556899863	24.3338819370718	-0.779167332561479	0.153628040892189	-5.07177809491351	3.94115797320733e-07	7.79410573328969e-06	-0.938314922662164	-1.73000377419048
CRB1	-0.0271619084267359	0.0435910362877649	0.53321377924156	868.524751181073	-0.366941697865672	0.064822551753118	-5.6607104771685	1.50747570270342e-08	4.37945710595706e-07	-0.171744179362094	-0.783202733784734
DENND1B	-0.0790728773460578	0.0496242837201757	0.111063511945492	124.845687265294	-0.352506597955819	0.0809874651595068	-4.35260687887377	1.34528251850899e-05	0.000161956134072529	-0.402118435637302	-0.750048154198495
NEK7	0.0471955109658158	0.0329693807766971	0.152288336140504	222.363586371281	-0.0112941116183051	0.0596851237273526	-0.189228251748253	0.849913925957092	0.91405395517193	0.158244559968232	0.0336496798825522
MIR181A1HG	0.413487779428922	0.359825463915685	0.250500610463028	1.8926273800991	0.552798470943139	0.589913949719311	0.937083232573441	0.348715745683628	0.525682122134887	1.78380290887314	1.32925916920617
LINC00862	0.109690172176705	0.177820073676147	0.537326769959578	43.8449387199372	2.35442795959789	0.235192778071797	10.0106303386542	1.36877619096069e-23	6.89611057261643e-21	0.435587892164655	5.46724703486312
ENSG00000230623	0.0527800197842351	0.100619786153559	0.599896668147125	31.21453639019	0.0271535595493583	0.183959425759741	0.147606242176588	0.882653528524584	0.933664943013601	0.183027897526527	0.121956403188549
ZNF281	0.36063854374326	0.259895352919315	0.165249793944282	6.32635721273696	1.07371337041867	0.373192636898021	2.87710223691276	0.00401345539978602	0.0180539482210769	1.54926474441083	2.5256980300505
ENSG00000282849	-0.635033352023056	0.20060877244526	0.001547999960806	2.03249417601312	-1.12602644294061	0.345025271720661	-3.26360569857695	0.00110004142818099	0.00634801108886259	-2.86940008224229	-2.5266707908439
KIF14	0.0835255222145601	0.154219735246378	0.588093584259339	4.43931169595665	0.19190701750186	0.254679929405538	0.753522344496482	0.451136089251124	0.622710917715412	0.319472514216341	0.500362626069329
DDX59	-0.240027573320688	0.0596264378231143	5.68489187014589e-05	55.6851928840924	-0.394089916774463	0.0997501428145432	-3.95077045159885	7.79000132978484e-05	0.00071736207531857	-1.1164148387113	-0.845556842177274
DDX59-AS1	-0.0995233254273691	0.10201294869747	0.329265189959486	31.1929705863386	-0.291947516824225	0.177741769068253	-1.64253747644492	0.100478666118878	0.217770536324585	-0.492874914765035	-0.610955879979013
CAMSAP2	-0.0221242258470323	0.034381031372523	0.519899108022145	323.37349163572	-0.00470535683523453	0.0686546915144209	-0.0685365665687417	0.945358512583445	0.969462141700683	-0.149387586876728	0.0487827510904913
INAVA	0.232477841701377	0.222180729334971	0.295401471880387	1.72261528382894	-0.140728348665967	0.359873003420328	-0.391050029672823	0.695760255953257	0.811621380710767	0.980503901928894	-0.263635253382897
KIF21B	-0.267142218380762	0.1148565678761	0.0200251278234468	25.4029775874963	-0.540725554116031	0.191728859559734	-2.82026167243521	0.00479845027000087	0.0207889410317191	-1.23674617368578	-1.18235000182152
TMEM9	-0.013168429217973	0.0869572176989276	0.879632010737005	18.409353042845	-0.0206681582885573	0.144574368971086	-0.142958661591605	0.886322829048006	0.935994845944293	-0.109642904187833	0.0121193421422606
IGFN1	-1.08000185030428	0.246811689594751	1.20980587488143e-05	3.50683248523016	-1.78232463669051	0.389540580136719	-4.57545305309387	4.75190521362562e-06	6.73890557887871e-05	-4.84411350007019	-4.03405839694791
PHLDA3	0.0558245679842667	0.175629771930572	0.750595935567426	9.07196034055188	0.119105047853573	0.311174769967586	0.382759334460116	0.701898215851587	0.816096279756993	0.196539213956901	0.333150849787027
CSRP1	-0.0418673068196792	0.0580803920626152	0.471001213172213	349.912705101945	-0.30325199204245	0.0894141636153332	-3.3915431267362	0.000695002243602081	0.0043412130354851	-0.237004861035558	-0.636920031640164
CSRP1-AS1	0.344616274422765	0.081973769847126	2.6225949853913e-05	47.9720384227159	0.655809850094611	0.146817229752946	4.46684528238383	7.93814958420523e-06	0.000104410174175635	1.47815995759233	1.56585600536901
NAV1	-0.207934412936126	0.0528690170652632	8.38884813951522e-05	609.055422537158	-0.753167794414695	0.0827703734269341	-9.09948527753783	9.07609388542332e-20	2.89603029060716e-17	-0.973989487980412	-1.6702879591233
IPO9-AS1	-0.0703684559742378	0.102822299506215	0.493741807434336	75.3307796736144	-0.565134078938986	0.132813823769408	-4.25508477129742	2.08969828149364e-05	0.000235475418476726	-0.363489324264798	-1.23841157284487
ENSG00000235121	0.0929726811350157	0.194748170053082	0.633077662411893	1.83689974552154	-0.184073646365319	0.320741237888843	-0.573900779260298	0.566034945718149	0.719919540854511	0.361397800057106	-0.363190859595323
IPO9	-0.107952256650593	0.0408926150423795	0.0082931437757231	162.70736054441	-0.0639250281056971	0.0733778080762098	-0.871176582970493	0.383657743845839	0.559970077451292	-0.530281436010343	-0.087233162652319
SHISA4	-0.0095635367196981	0.168556323193241	0.954753959589976	9.10209937757756	-0.0840847792319806	0.245099156913081	-0.343064334822659	0.731550061396709	0.836347398990622	-0.0936448512612377	-0.133536137853682
ENSG00000223774	-0.12770599469645	0.137710829812122	0.353745382113855	13.7698576339751	-0.50318419768703	0.207083920476608	-2.42985643950019	0.0151048044417829	0.0516579994708705	-0.617946004900247	-1.09612490485139
LMOD1	-0.149441101424753	0.128312265670297	0.244153685834711	38.78240280039	-0.128371163332532	0.20568129001397	-0.624126595685069	0.532544448922751	0.693130428169033	-0.714403635182145	-0.235253234057931
TIMM17A	-0.369312062798237	0.0981669422065942	0.000168504940293524	10.2583885203146	-0.66568975931551	0.173886822243675	-3.8282933158825	0.000129034924578172	0.00109163660231953	-1.69016290643855	-1.46936815289709
RNPEP	-0.275396701173439	0.0778503291377717	0.000403911358368598	16.02876696961	-0.509033362181777	0.136533435983166	-3.72826889264354	0.000192799603220079	0.00153096159421336	-1.27337851505577	-1.10955928292741
ELF3-AS1	-0.139524234095688	0.170924439195458	0.41433320978977	2.50742883479775	-0.531167118448055	0.28425388431236	-1.86863627117358	0.0616734358937517	0.151415482198753	-0.670393843358302	-1.16039615889332
GPR37L1	-0.165490516412875	0.0667930863097469	0.0132247331503303	134.124005267571	-0.358465830283324	0.0968343990884964	-3.70184390730534	0.000214038288544726	0.00166847029079348	-0.78562889100981	-0.76373533639391
PTPN7	-0.158690717110616	0.144006120645543	0.270473831612884	12.3762785842882	-0.960504621314181	0.190368201769493	-5.04550976678977	4.52313787157463e-07	8.74701763144407e-06	-0.755452249354113	-2.1464997880352
LGR6	0.183005782786882	0.0959460473966695	0.0564711129174687	259.63291726268	0.514898125003788	0.188026520144873	2.73843351782005	0.00617326404318585	0.0253838359335896	0.760953217052584	1.24220954408134
PPP1R12B	0.00718103741626553	0.0351153930798297	0.837964137516631	1173.06889923501	-0.284366793785616	0.0644549178135445	-4.41187117185122	1.0248108711732e-05	0.000128909356955394	-0.0193345678370752	-0.593544453187764
SYT2	0.30788790111417	0.110303769929944	0.00525012192040763	17.4899300038838	0.273303555751632	0.181603210758882	1.50494891918239	0.132337209940886	0.26703160669459	1.31516412335322	0.687314432589514
ENSG00000226862	0.038906049604702	0.124670357157098	0.754986281442638	5.07125732838606	0.0290307123502141	0.228223872991538	0.127202785447825	0.898779900823352	0.94352915508379	0.121456988174752	0.126267853218003
KDM5B	0.0563444498742376	0.0413990994358521	0.173511586118194	154.535062896889	0.0373077156293357	0.0720247568198247	0.517984610800753	0.604469006554346	0.749081437664765	0.198846383448173	0.145278498497007
PCAT6	0.0355106431386029	0.179167004162204	0.842889710100828	2.37135744686685	-0.0684349595562481	0.284496926757362	-0.24054727176232	0.809906021230713	0.88847414488093	0.106388607528741	-0.0975915863653208
ENSG00000291234	0.44982997412183	0.263233899138327	0.087476819805666	2.1706317354685	0.693452843656586	0.404417400646744	1.71469586261031	0.0864010025279476	0.195248724433139	1.94508493169185	1.65231454280267
RABIF	0.314621221377576	0.186285647043577	0.0912351052158664	3.55101315453436	0.696093274000475	0.289467247065976	2.40473933080871	0.0161840051204779	0.0545018079211169	1.34504573951715	1.65837909091977
ADIPOR1	-0.111655565467545	0.125969297350033	0.375417498122116	8.85097221552088	-0.334387242397464	0.210257601724263	-1.59036933578263	0.1117515780878	0.235989848057681	-0.546716248001402	-0.708431565490247
CYB5R1	-0.0420037107760339	0.101176139093572	0.678028939743511	13.3194294484526	-0.134235323742905	0.158830099908079	-0.845150408018327	0.398026866966839	0.573552940544945	-0.237610204388849	-0.248722054796709
TMEM183A	0.0876998102096429	0.151486991431521	0.562638873248175	6.06583135795521	0.332651095211503	0.245913501290742	1.35271586743101	0.176146419301537	0.32903566348889	0.337997471703462	0.823624034362803
PPFIA4	-0.025707914472752	0.162179173613549	0.874050599690011	30.0174031944131	0.534312926504336	0.30142065874546	1.77264865894791	0.0762869434124942	0.177807831949379	-0.165291539722517	1.28680151680898
MYBPH	-0.502186121529423	0.367590299095266	0.171889638416423	3.58178011901194	0.258912559393152	0.513512960863726	0.504198684601187	0.614121764693499	0.755663036509869	-2.27984102448792	0.654261150168736
CHI3L1	-0.309146990419675	0.151897332517822	0.041827085359845	650.590610134948	1.48058932298866	0.28591291059842	5.17846263007068	2.23721876508364e-07	4.7917336350068e-06	-1.42315799222674	3.46021190494239
CHIT1	-0.626052878253779	0.18952102992332	0.000955396110295159	4.69551923324803	-0.587622126476423	0.305605467938599	-1.92281286863128	0.0545035553701178	0.137788269848264	-2.82954588555389	-1.29006218603599
LINC01353	0.494022219101659	0.251630121219274	0.0496128013112951	1.6310431418784	0.336795102521584	0.383079460143245	0.87917817988896	0.379304673446612	0.556032769765343	2.1412044760252	0.833142002442416
BTG2	-0.315573188820314	0.128042692775006	0.01371687688281	87.9590955381351	-1.2988044997759	0.186413149683273	-6.96734378439852	3.22980762516034e-12	2.62011300778368e-10	-1.45167664075216	-2.92350793584982
PRELP	0.335317323502903	0.114989268595784	0.0035446535963939	20.269666644627	0.572252238093848	0.18664602383103	3.06597604571478	0.00216960695985675	0.0109683457212721	1.43689239994701	1.37394063835278
ATP2B4	-0.00760697219079026	0.0333479736319827	0.819561520476488	607.036029034589	0.233173912033026	0.0616495076031291	3.78225100408086	0.000155416526872245	0.00127319187290078	-0.0849618675376605	0.595144549821485
ZBED6	0.251425966929938	0.21611801915156	0.244678014148483	2.51335263306707	0.389856043215551	0.339712222721057	1.14760675990062	0.251130937897332	0.420050830512356	1.06459326393105	0.955012525829512
ZC3H11A	0.0092397692949975	0.149927392454211	0.950858845077569	2.863879907373	-0.0419991448943517	0.263526574293226	-0.159373471184046	0.873374638679451	0.928548351421046	-0.0101981784514322	-0.0368737301254321
SNRPE	0.041132388451878	0.131054728671152	0.753629972109792	6.28978400287307	-0.129101477268556	0.216885064713776	-0.59525296238785	0.551674392723002	0.70833775342171	0.131337195899865	-0.236930621236824
ENSG00000286572	-0.545688012322154	0.135843216921331	5.89330314377394e-05	4.0894982616067	-0.924802396951703	0.211749554575155	-4.36743491058193	1.25714243384463e-05	0.000153494846275226	-2.47289686502744	-2.06449881496099
SOX13	0.00322137837669726	0.0504980646517368	0.94913575633101	131.954711520411	0.0157420754459247	0.0851659317811897	0.184840054194083	0.853354490429533	0.916188409559971	-0.0369070294060676	0.0957464732076604
ETNK2	-0.0136582543047448	0.0944264420396299	0.884991654325782	17.5974843221873	0.133841942224292	0.151882416264277	0.881220785896672	0.378198330989696	0.554750769751588	-0.111816685421725	0.366998591771444
REN	-0.512546998773095	0.184050520527982	0.00535579582311127	2.96645796536261	-0.773593076523654	0.31416977586012	-2.46234086142038	0.0138033413572295	0.0481444653459935	-2.32582127565756	-1.71720080666034
GOLT1A	0.474459452959639	0.265107027294448	0.0735037261393872	1.97449124886934	0.556855747308355	0.412526148122419	1.34986775951741	0.177058404998481	0.330195126017525	2.05438741607669	1.33857793339859
PLEKHA6	0.0487594994913171	0.0596907593643601	0.414003596023348	251.927582937952	0.0178182514424443	0.0843565062925994	0.211225573764753	0.832711255942491	0.903039367566499	0.165185341481005	0.10051504029355
PPP1R15B-AS1	0.0811296773343865	0.138352658461818	0.557608305958515	8.41973115659373	0.817102990618841	0.226657789844781	3.60500731600007	0.000312144134991529	0.00228440346498961	0.308840060345588	1.93631456108532
PPP1R15B	0.103996778664553	0.098748135185727	0.292271414342314	43.4659346737411	0.676546073156716	0.126785497936216	5.33614714750007	9.49423621130877e-08	2.2468127597714e-06	0.410321338229154	1.61348302299438
PIK3C2B	0.204961493449492	0.272173065163805	0.451416409688148	2.45505846236433	0.0488877361538983	0.421726837943407	0.11592275320277	0.907713762815361	0.948797771844294	0.858389859446087	0.171875523421636
MDM4	-0.0359854783155325	0.0346881318399879	0.299549339410431	167.571474368106	-0.128012666874884	0.0635362667115388	-2.0147968003231	0.0439259444521003	0.116970500085645	-0.210902056649706	-0.234429838348118
ENSG00000240710	0.678186774462339	0.168922566766335	5.95015202394278e-05	17.8869171608542	0.50163096264069	0.281742074024211	1.78046166650134	0.0750004374490905	0.175621743513067	2.95850327349918	1.21173748685986
LRRN2	0.184778222919544	0.0691573652016518	0.00754339805528263	136.318455327268	0.241720422758923	0.116132044845177	2.08142742238954	0.0373948008304175	0.103502018490436	0.768819080199714	0.61477420059051
ENSG00000240219	0.410285016986082	0.306324336786578	0.180446649829996	3.62414742680702	0.373609044994817	0.506536934323228	0.737575129627985	0.460772673153026	0.631053210352291	1.76958945782116	0.917696372916769
ENSG00000287197	-0.544241023436181	0.215947657597702	0.0117273146532163	2.29282660787017	-1.10640045813446	0.300672830026767	-3.6797487090402	0.000233463898089699	0.00179216773413283	-2.46647531298586	-2.48159377168384
NFASC	-0.130086611066168	0.0432714033740018	0.00264452151751345	670.891472657044	-0.259525201288686	0.0831642812668001	-3.12063300897294	0.00180462779648375	0.00946823764419881	-0.628510876584738	-0.53648821106739
TMEM81	0.208484093441331	0.280426397602398	0.457206933877598	1.98864505302562	0.71077120248464	0.467519893377249	1.52030151562151	0.1284352132993	0.261223006333273	0.874022708729567	1.69209139988392
RBBP5	0.135712682202035	0.0803286685233981	0.0911298573075495	22.7672241727914	0.31949431675367	0.130824454550494	2.44216051082678	0.0145996538359008	0.0503168987737752	0.5510724712103	0.793405507216967
DSTYK	0.0465753173701581	0.0432006679402157	0.280982136220864	78.5123049760704	0.0892773153906837	0.0761821293642569	1.17189314785117	0.24123995844843	0.409046054777716	0.155492219926798	0.26464242684616
TMCC2	0.310993039829227	0.182979339332486	0.0892047968284951	17.8931652337011	0.540403153252834	0.325655734923355	1.65943078932733	0.0970290163126742	0.212810362880835	1.32894433275798	1.3007895673727
NUAK2	-0.172960120582836	0.28472978425001	0.543549954305639	1.77888796113893	-0.467721040706273	0.428309043903166	-1.09201766192922	0.274825338105271	0.447751774149044	-0.818778041201931	-1.01467302243697
KLHDC8A	0.353336246496271	0.114003233578177	0.00193943893733025	30.684490616263	0.390396921510741	0.1995789302668	1.95610288615563	0.0504530352414918	0.129863318055709	1.51685808099466	0.956254816675874
NUCKS1	-0.0500116155315139	0.027837007415349	0.0724011532862097	249.213098241806	-0.0819849699849483	0.0545414193630766	-1.50316898500904	0.132795473194998	0.267758750323143	-0.273148263892873	-0.128713289849067
RAB29	0.116335602263473	0.0663364774440695	0.0794785096347953	37.4997572315585	0.130578333987672	0.107673293733657	1.21272721823364	0.225234129932159	0.390483330394928	0.465079462939366	0.35950272685225
SLC41A1	-0.0712932121489159	0.0437119162559459	0.10289477635197	80.8526830669983	-0.108059481420646	0.0705577632721057	-1.53150378370011	0.12564493201419	0.256955283702738	-0.367593274170038	-0.188601303784949
ENSG00000286619	-0.0625307645338267	0.0910950381140307	0.492439240995	237.065468957509	-0.272067279312806	0.314344981255825	-0.865505401822806	0.386761452354156	0.562912270436393	-0.328706649733998	-0.56529489246373
PM20D1	-0.0125425509334423	0.166969781500077	0.940120278904789	7.84255924328512	-0.697386907983659	0.301151643483728	-2.31573336248899	0.0205728316249774	0.0655352514908805	-0.106865336222541	-1.54217025643208
RAB7B	-0.319292677897144	0.179377515204513	0.0750753212923091	3.51772501110249	-1.03264019239884	0.269552188403653	-3.83094716653707	0.000127650916072012	0.00108184010101756	-1.46818325867197	-2.3121809781524
SRGAP2	0.265768592384361	0.0971481037843076	0.00622467247820505	39.7828067274347	0.330985237269528	0.171039798581091	1.93513579889189	0.0529736335306439	0.134900267882971	1.12824400559283	0.819797886981663
IKBKE	-0.0312659335824994	0.132088074784782	0.812885503967569	6.92613034369511	0.0112274060772311	0.222918110306454	0.0503656076296193	0.959831042722771	0.97780904128811	-0.189957319333786	0.0853771674304461
RASSF5	0.345701659313034	0.217583146336514	0.112099786162043	3.05568018412819	0.52925355893273	0.339638155919886	1.55828651671743	0.119165343757083	0.247549968123846	1.4829767572413	1.2751811466102
EIF2D	0.258625701702206	0.054393842832658	1.98754022000842e-06	43.5660526634489	0.353449466599836	0.0851115736286989	4.15277795405085	3.28463419609375e-05	0.000350721258696123	1.09654476817127	0.871393794445167
DYRK3	0.054495178495292	0.0817178441541126	0.504855176886703	41.8120324256567	0.104658533500818	0.124130495442854	0.843133132816659	0.399153990256146	0.574787750541852	0.190639553033627	0.29997005347503
MAPKAPK2	-0.0239284735374204	0.0614959315310458	0.697197282882984	97.9338296363245	0.196060778881077	0.0883203342059515	2.21988266511638	0.026426733522939	0.0792388117927436	-0.157394607906434	0.509902997323393
PFKFB2	-0.228885739413503	0.0884067383146312	0.00962529004638659	132.836846045456	-0.887854118891206	0.122992168338222	-7.21878580471609	5.2453798949336e-13	5.2032537869691e-11	-1.06696880151829	-1.97963590211789
YOD1	-0.146356730856844	0.118735073347828	0.217712841150235	43.2898628757763	-0.205735686874606	0.163959938869794	-1.25479241022398	0.209554128533024	0.370958279312506	-0.700715592164426	-0.412944297434381
C4BPA	-0.19144997840258	0.199496561372803	0.337223564055103	2.87211474314865	-0.805875323604531	0.362563901335799	-2.22271252222142	0.0262351909768577	0.078837345982097	-0.900833670918223	-1.79134676593666
LINC02942	0.24390430392712	0.138239545362494	0.077671412888383	11.9139437593041	-0.301199976128746	0.196461490158581	-1.53312476600692	0.125245116637144	0.256556561064532	1.03121308328136	-0.632206955502972
CD55	0.221836842931813	0.215318790587045	0.302882509362058	5.64186936650117	-0.131997551788836	0.365922693106494	-0.360725241356981	0.718304853536081	0.82697350047093	0.933280507170581	-0.243582333644078
CD46	-0.126185653249627	0.07275063749154	0.08283020375461	61.3103586175285	-0.690939667477118	0.110972605604237	-6.22621829698423	4.77828180803939e-10	2.08383155387048e-08	-0.611198923553325	-1.52736221562733
MIR29B2CHG	0.111731505805003	0.0384123751390457	0.00362891729911267	288.837049220509	0.362405943427209	0.0681092414901757	5.32095109999842	1.03226149169725e-07	2.41892855061735e-06	0.444647070334871	0.891965056552104
LINC02767	0.504052219412053	0.161531440364267	0.00180569499055204	3.84201883565564	0.818394062859463	0.276692067012085	2.95777928040025	0.00309863910736529	0.014680387456201	2.18571633758452	1.93927989957419
PLXNA2	0.0225403853548439	0.0539848989608555	0.676289830844804	373.350118871226	0.0388028559014297	0.0867815887288568	0.447132352262719	0.65477950111088	0.784964459360129	0.0488282584765964	0.148712541035908
ENSG00000286198	0.248405035172933	0.201116982301813	0.216783204898324	3.88663520788011	0.144635627484595	0.301765809618588	0.479297597257306	0.631726931243402	0.76772163866762	1.05118675426138	0.391789559567049
LINC01717	-0.113744077347336	0.113714882290576	0.317186277119375	5.99125356399086	-0.347780925603289	0.208988760685407	-1.66411305786347	0.0960898380588872	0.21125860698638	-0.555984797231845	-0.739194216152422
LAMB3	0.325413982785543	0.255951124591612	0.203589545955286	2.04283927400623	0.156796589740629	0.391810092173092	0.400185173564545	0.689020134041898	0.806905460376323	1.39294263749993	0.419720893155376
HSD11B1-AS1	-0.228061099907714	0.123023348535601	0.0637672940871735	11.6765926929713	-0.572726080320148	0.187156235570866	-3.06014960481126	0.00221226454828679	0.0111398750070885	-1.0633091566148	-1.2558489037662
G0S2	1.12971390727797	0.35069208236247	0.00127573037394348	17.0608249724809	2.37525141321065	0.554575176934361	4.28301069359219	1.84381306419163e-05	0.000212265791424827	4.96232307451548	5.51507440387172
HSD11B1	0.126576783066144	0.208735686637407	0.544250877384224	5.58480227557373	-0.320018238701647	0.323651536043312	-0.988774045734242	0.322773705441759	0.498451257207129	0.510528516576991	-0.675428795881238
TRAF3IP3	0.138281366028733	0.245005329524222	0.572480944540975	1.70338579856383	-0.326119939826727	0.387461920078576	-0.841682557502919	0.39996566415567	0.575393946517906	0.562471962271647	-0.689443200826562
UTP25	-0.070281876316535	0.102989724006383	0.494975690851124	11.4907326445638	-0.201600534811183	0.177280741337787	-1.13718237688919	0.255462052556934	0.425436760282054	-0.363105094791393	-0.403446668111124
SYT14	0.0305948149940354	0.0793644890801916	0.699868831601877	77.4436451477503	-0.676562632539671	0.129879668750216	-5.20914966175985	1.89708047931445e-07	4.13192329652732e-06	0.0845727894780021	-1.49434099983911
SERTAD4-AS1	0.485034247086315	0.278887959474039	0.0820044393524017	3.42853268861529	0.971545560177443	0.42126297141878	2.30626859252632	0.021095628941922	0.0668447229548323	2.10131700307752	2.29103870542177
SERTAD4	0.822402251164429	0.136119103562433	1.52419226368953e-09	13.8246728512416	1.22462947474325	0.216796993790625	5.64873826583572	1.61629718494864e-08	4.65323452719425e-07	3.59851315734961	2.87232257874927
HHAT	0.0298689251447462	0.0674751672302414	0.658007737661973	89.1378151074936	-0.128705762977438	0.0980876342512311	-1.31215075131474	0.189469274931463	0.346361201808791	0.0813513829496901	-0.236021743498518
KCNH1	-0.63741816100569	0.188230711962182	0.000708247490092798	59.112962999316	-2.22333923487778	0.382889185276756	-5.80674336171373	6.36996600011059e-09	2.02916803780561e-07	-2.87998356020793	-5.04698201269042
RCOR3	0.0241966376059821	0.0437612002437589	0.580315143934566	195.637015472227	-0.224877003297697	0.0576540720903909	-3.90045308413136	9.60128317103598e-05	0.000849429604017947	0.0561784946309839	-0.456908128838247
TRAF5	-0.115039292261758	0.0745552017523452	0.122828771374884	22.0470163521419	-0.268080839432628	0.117653685670929	-2.27855878805561	0.0226933061224455	0.0705068720730639	-0.561732795753896	-0.556138825716807
ENSG00000287033	-0.102862514501377	0.208301493691166	0.621436457552638	1.83352995876679	-0.449456681273811	0.34118533516291	-1.31733880373025	0.187725083789839	0.344054827604487	-0.507693809798229	-0.972723388407631
LINC00467	-0.320145028491624	0.0694440016054391	4.02440850776693e-06	50.0535444100391	-0.784670173227845	0.100265767749205	-7.82590300600443	5.04025834329773e-15	7.20117507331605e-13	-1.47196588185117	-1.7426427146871
SLC30A1	0.257047655301847	0.0853174811148209	0.00258817977491851	53.4388605629448	0.677366835684904	0.144771449004928	4.67887031828938	2.88459805990037e-06	4.35533358492055e-05	1.08954159960365	1.61536815276363
ENSG00000226868	0.142446163596633	0.288212428953157	0.621136564346186	3.72583387088498	-0.543862327518964	0.455430556536861	-1.19417180009736	0.232410771654525	0.399237705098778	0.580954802453904	-1.18955455212467
LPGAT1	-0.0304357720810026	0.0910164755547159	0.738078877948779	31.101732122107	-0.28271279380195	0.173544546427737	-1.62905029066799	0.103302373136687	0.222416096907544	-0.186273168517937	-0.589745541199862
INTS7	0.243354732642078	0.124689733572588	0.0509759480510407	18.2378601394157	0.712197394267176	0.192237210562057	3.70478427243548	0.00021157071659698	0.00165462474234036	1.02877415604311	1.69536708133085
LINC02608	0.259775610744826	0.194761685194066	0.182265245147498	26.2239474332189	0.453263976564975	0.400436580097267	1.13192450213933	0.257666176510063	0.428287805980652	1.10164791777515	1.10064805213421
PPP2R5A	0.0661250796917905	0.0503443807909415	0.189029668013886	175.360805435923	0.281429544576835	0.0820768576395166	3.42885379229405	0.000606135959803016	0.00389644580538477	0.242251570579696	0.705978227430183
ENSG00000234915	0.209969887820157	0.123908173474806	0.0901588387629055	30.7247432652885	0.270158014736745	0.145303880909282	1.85926220997094	0.0629899807206115	0.153740844071406	0.880616474596887	0.680089744809648
PACC1	0.43291380262984	0.168439591468313	0.010165660266761	8.54727380507991	1.12989712327832	0.275038363093049	4.10814371701328	3.9885189613253e-05	0.000411878257419668	1.8700131210973	2.65474103753032
NENF	0.182768950120754	0.15831254341006	0.24830269584775	7.63735122266358	0.422313044394814	0.269384964815057	1.56769344823958	0.116952691442204	0.244198852400588	0.759902183899923	1.02955986082883
ENSG00000260805	-0.231683129458013	0.230543882540627	0.314924989797013	2.60157135499782	-0.778257937052218	0.329108580383666	-2.36474520398388	0.0180424791705608	0.0593816853567796	-1.0793832615916	-1.72791507193172
ATF3	0.122488460494002	0.164493121659743	0.45648826831309	59.2795746791339	-0.562004167803129	0.212606839960897	-2.64339645848879	0.00820788653621383	0.0319037155662441	0.492385062667777	-1.23122278381676
NSL1	0.27412057259743	0.0616422160546697	8.70933671775503e-06	61.0841793901448	0.558986209942938	0.101548209869675	5.50463873917947	3.69926044273924e-08	9.7283435681652e-07	1.16530902807394	1.34347118619316
TATDN3	-0.0237651086798269	0.103084509334193	0.817672140467636	17.1770510669186	-0.148256813865331	0.182533609760865	-0.812216523080655	0.416667400102363	0.592036319946545	-0.15666961551363	-0.28092665421651
SPATA45	0.181793107985292	0.246808452977952	0.461380419424258	1.77528695663753	0.229050700789793	0.409763865879228	0.558982184283918	0.576173878994227	0.727532575738325	0.755571521019244	0.585674346208879
FLVCR1-DT	-0.0921744362110419	0.172588377882634	0.593292458336868	2.61117278987027	-0.127273493971213	0.298385881684114	-0.426539932964896	0.66971445636289	0.795093840200145	-0.460261482134035	-0.232732103866488
FLVCR1	-0.0522048944049544	0.0741430126172808	0.481363787651551	28.0388051563946	-0.297439447805545	0.124913418211572	-2.38116490657359	0.0172579842550972	0.0574116609146542	-0.282881755672968	-0.623569763079194
VASH2	0.275601636591732	0.324231187500103	0.395316294499179	1.79810378852247	0.536718514225363	0.495118129994836	1.0840211289192	0.278355430725445	0.45154371647855	1.17188180109834	1.29232667770475
ANGEL2	0.036335013233313	0.0641825947837504	0.571312603632997	39.2599459029493	-0.00564209087220544	0.1015976218365	-0.0555336903582763	0.955713290328415	0.975274822415516	0.110047056820248	0.0466312576215274
RPS6KC1	-0.062098094440003	0.0361901528874176	0.0861833255752091	265.73167729201	-0.0675137530463117	0.0642196893965844	-1.05129367146865	0.293123732765445	0.468005492769113	-0.326786515065889	-0.0954757565657503
PROX1-AS1	0.311208262045052	0.276555259787647	0.260460967492183	3.1559431473816	-0.199202000772042	0.472714131489186	-0.42140056220553	0.673462608708896	0.797417381639669	1.32989946148967	-0.397937708132487
PROX1	0.114003587444211	0.306263188998784	0.709713734152377	10.4239559374732	0.961294215852849	0.497723725328918	1.93138113964244	0.0534359357885733	0.135752714484716	0.454730278734289	2.26749338786954
SMYD2	0.0459990495755724	0.155321875754877	0.767113190493368	8.47776027015036	-0.194661816129591	0.265666746619704	-0.732729325767839	0.463723534016089	0.633825020256873	0.152934816985632	-0.38750979880007
PTPN14	-0.048452223294278	0.0403144898402533	0.229419210974507	135.881628075865	-0.0425168791494779	0.0677036336572608	-0.627985188575151	0.530013642842286	0.691078879807639	-0.266227880120941	-0.0380628636730555
KCNK2	-0.6546151371289	0.177695862467978	0.000229685535820913	12.303784438545	-1.44069354917667	0.297291409535875	-4.84606518373958	1.25934154965872e-06	2.15653792202292e-05	-2.95630154592544	-3.24939911846384
KCTD3	0.0600373497678791	0.0555001076546704	0.279362761886483	196.696628760938	0.284304596704998	0.0966961364846185	2.94018568932402	0.00328015605610827	0.0153529104375488	0.215235001965748	0.712581655545889
USH2A	-0.175758325733676	0.20759065119628	0.397185667444345	4.12960291979692	-0.0427289810111068	0.338135511282949	-0.12636644062904	0.899441865661757	0.943965273440102	-0.831196118613125	-0.0385500198476356
GPATCH2	-0.219930181233058	0.0604026324559837	0.000271507851061078	109.688361605716	-0.777796802104398	0.100366154054276	-7.74959257364567	9.21878523841527e-15	1.26973844165079e-12	-1.02722517703392	-1.72685593583824
SPATA17	0.087413665821613	0.062035180695682	0.158806112230477	154.738574287509	-0.264428469438404	0.0952027566625202	-2.77752954544965	0.0054773860084688	0.0230979196326289	0.336727599421129	-0.547750051658566
RRP15	0.13582841810274	0.0914379451892606	0.137419093515672	17.2877847680233	0.137040541925452	0.155152887527354	0.883261305087163	0.377095105383193	0.553981414407706	0.551586092369844	0.374345144896737
TGFB2	0.0398048201276149	0.0586065203088042	0.497019021985078	339.142427775317	0.167100410040264	0.0754923302692866	2.21347532185329	0.0268648927859102	0.0802181783947911	0.125445617073202	0.443386737680176
LINC02869	-0.330115812753714	0.170796290187753	0.0532603041960314	3.99485180167333	-0.607968710242268	0.272880029617931	-2.22797069867482	0.0258824690081806	0.0780715092424164	-1.51621495014403	-1.33679427898897
LYPLAL1-DT	-0.105762085599382	0.0549868554401769	0.054428994851655	92.2379336654223	-0.293806083845692	0.0857554924202657	-3.42609056928766	0.000612336164610089	0.00392736210099168	-0.520561736348747	-0.615224642136144
LYPLAL1	0.116860597262819	0.0383999386160708	0.00234038135837171	238.964819482316	0.263493847761888	0.0624659622358481	4.21819881309175	2.46261638027133e-05	0.000272210107392001	0.467409323757617	0.664783466659605
ENSG00000223842	0.0724475456686944	0.205101520463519	0.723917716259292	2.29060817802893	0.421750368950564	0.33565605859033	1.2564956244848	0.208936331329235	0.370172687701111	0.270309867844735	1.02826750622692
ENSG00000277007	0.62912392164284	0.117046097294813	7.65785110048577e-08	12.1837999470984	1.00747128530047	0.191974673696737	5.24793852178636	1.53810604017858e-07	3.44409826189696e-06	2.74076859305816	2.37355301569487
ENSG00000287676	0.771035608456244	0.156881908404692	8.88951022494756e-07	6.05595282911816	1.38926939534237	0.270811321536929	5.1300270145941	2.89700600356601e-07	5.98555884909542e-06	3.37055455134393	3.25046802870558
LYPLAL1-AS1	0.59646889237176	0.125819422028197	2.13008182380101e-06	13.3087525517952	1.15273021000148	0.212463887984089	5.42553476234892	5.778128254103e-08	1.44415490110708e-06	2.59584973990283	2.70718413772983
SLC30A10	-0.216089505747106	0.0803449360300113	0.00715543431143453	51.5601050518637	-0.477105564883595	0.138523117914465	-3.44423062422114	0.000572686982827671	0.0037431837877475	-1.01018074929369	-1.03622742494606
EPRS1	0.0417736950896155	0.0720903579873126	0.562276805634448	107.86286164137	0.377076019718396	0.106141744643305	3.55257039523497	0.000381486930511509	0.00268119210155758	0.134183232928046	0.925659330576517
BPNT1	-0.0807122265782368	0.126741137481126	0.524237289149949	8.58312199513232	-0.168257840645965	0.20578752377715	-0.817628967770533	0.413569081521223	0.588989069829934	-0.409393658350358	-0.326865070877719
IARS2	0.11512596041034	0.0590864044712435	0.0513630528390049	35.0979516252693	0.0986361025330387	0.0966677343334223	1.02036220475414	0.307556711836635	0.482993458134065	0.459711226744276	0.286137716458258
RAB3GAP2	-0.0400887875030282	0.0365033302642974	0.272107237382085	205.548140235144	-0.0847307556081793	0.0613310345076335	-1.3815314919828	0.16711560182074	0.316681005330898	-0.229112019245582	-0.135019818279122
MARK1	0.0826306870057653	0.0355602060087286	0.0201424286787081	267.74168101444	0.196867435095788	0.0518775959293113	3.79484499173864	0.000147735726673079	0.00122071665393012	0.315501349739805	0.511755727670698
MTARC2	0.0227737478228244	0.0621276359518935	0.713944348606817	84.788962112844	0.176937793289201	0.0847136793402182	2.08865669236962	0.0367386379278471	0.102119021701684	0.0498638913326714	0.46598126822614
MTARC1	0.168013021347058	0.0782330375888285	0.0317457996902431	38.22376461761	0.181877117352023	0.101714563429068	1.78811284461598	0.0737578037147593	0.173582440334243	0.694417254844304	0.477325922143726
HLX-AS1	-0.448876280956352	0.179231817517333	0.0122643571753761	6.28245706697547	-0.573895369305063	0.284205994884136	-2.01929368006127	0.0434567043763701	0.116184354065883	-2.04325875430802	-1.25853453011806
DUSP10	0.0674647697903997	0.22066746867064	0.759809868692363	5.06642621379964	0.0946168952675963	0.435284015182332	0.217368182537011	0.827921425058192	0.90013945611557	0.248196944294181	0.276906389485264
ENSG00000236230	0.00180102155388521	0.127152668688034	0.988698945467216	18.4540930211574	-0.229672161652369	0.17640178524757	-1.30198320459194	0.192922127118932	0.350526157700669	-0.0432103917495694	-0.467921662536762
TAF1A	0.049367332457904	0.0928619903255737	0.594988902860516	9.85379799954774	-0.0399556576650241	0.15739055235744	-0.253863126258577	0.799601302718507	0.882159840401791	0.167882826627826	-0.0321802426953965
TAF1A-AS1	0.138311031999855	0.173046592156422	0.424133594652936	2.56885902436408	0.549376028039971	0.305678506855608	1.79723472772483	0.0722983635193459	0.17084080098468	0.562603616066138	1.32139849236146
MIA3	0.210203248234883	0.053299199003711	8.01888304697993e-05	101.105094105007	0.425762880195675	0.0924275096582308	4.60645192940953	4.09597693205909e-06	5.90748456408354e-05	0.881652098340884	1.03748345376088
ENSG00000272750	-0.112334268741528	0.168861818766615	0.505894604949474	2.5559594622682	0.0961886843964749	0.29615932833557	0.324786948083183	0.745342323415944	0.846206415335245	-0.549728246529465	0.280516479342046
AIDA	0.103409318813407	0.0783277059880637	0.18676364388116	29.6346722943546	0.346697708048953	0.131391299212702	2.63866565081834	0.00832330252842339	0.03218534173029	0.407714266369069	0.855886335707765
BROX	0.0946209347977306	0.0932373462591369	0.310182377444212	17.2043374337665	0.0851544357993436	0.157467044214031	0.540776238128917	0.588661822903989	0.736933930523565	0.368712539496683	0.255172984972587
DISP1	0.0921274921300839	0.04272182037353	0.0310485027783001	228.975518721286	0.0981982641604861	0.0732259531400791	1.34103087702574	0.179910427820899	0.333910137842052	0.357646959098507	0.28513208800682
TLR5	0.757365462693455	0.148575790850874	3.44163904033957e-07	7.60364776175678	1.39053680537828	0.244297702049292	5.69197660769528	1.25577061596962e-08	3.73318764638794e-07	3.30988818874587	3.25337901977362
SUSD4	-0.337183598520792	0.201489573349698	0.0942378904696353	10.540281746619	-0.77629678000182	0.402991957013963	-1.92633318479585	0.0540627843728327	0.136908995610831	-1.54758088153579	-1.72341068069684
CAPN8	-0.261797431008244	0.145630855636501	0.0722279999450619	6.78792711900583	-0.621742836515166	0.215485231124292	-2.88531531034043	0.00391021815841251	0.0176893021367693	-1.21302668931617	-1.36843073239751
CAPN2	0.0444338657762689	0.0459614931828122	0.333662582082435	426.586906290991	0.106838206776035	0.0591695562767377	1.80562798673611	0.0709764680673461	0.168382215755804	0.145988731000242	0.304976333412577
TP53BP2	0.0449479306598502	0.0445603848795989	0.313119926706103	164.606795141671	0.130418387490193	0.0696136155680613	1.87346090884596	0.0610047659525803	0.15021644218015	0.148270085359401	0.35913536127021
ENSG00000288999	0.207177395199188	0.256394439174255	0.419066584584186	1.51194869048672	-0.335264485979524	0.35705120998636	-0.938981514702979	0.34774023523003	0.524665994442345	0.86822374866435	-0.710446421108812
ENSG00000291068	-0.0961094423959067	0.0568768298273986	0.0910696715951307	36.8258757317498	-0.334553704505356	0.0875392771744395	-3.82175539145349	0.000132505090119745	0.00111312415548158	-0.477724537479533	-0.708813896145294
ENSG00000290989	0.144666501798032	0.0811239763553775	0.0745412623837091	27.5867533877953	0.154278782887697	0.156622114383755	0.985038310169177	0.32460525336282	0.500208823330124	0.590808380078734	0.413937987030056
FBXO28	0.104608525848255	0.050656625702472	0.0389181558043912	80.7061372099612	0.320402517743099	0.0735544388087243	4.35599160203361	1.32465855109148e-05	0.000159701435520444	0.413036194172082	0.795491465899093
DEGS1	0.0486462922565785	0.122563451948199	0.691436040648395	11.2473187066609	0.216681851283136	0.209212313669784	1.03570314520369	0.300340654594241	0.475404864175836	0.164682942218367	0.557265536576826
ENSG00000237101	0.339051933282549	0.253913581178316	0.181776724816509	2.50669954532247	0.556633682986673	0.418042848909545	1.33152303511145	0.183016970650848	0.337825765440333	1.45346612161653	1.33806789541669
NVL	-0.227693933540862	0.0423968912052741	7.85039550561986e-08	77.863326252342	-0.369345528220547	0.0719876286250438	-5.13068058046928	2.88696449099216e-07	5.98555884909542e-06	-1.06167971912877	-0.7887238583568
CNIH4	0.0288143759571043	0.0803495088082458	0.719884643016669	21.31676607571	0.0935066313612672	0.132935365567287	0.703399211806716	0.481806997598434	0.650215040155744	0.0766714282143778	0.274356332106098
WDR26	0.0830844691621901	0.0337741708614229	0.0138936914411456	140.74146407573	0.106369900789163	0.0531940267906778	1.99965874378594	0.0455371259792782	0.119881049629452	0.31751517704786	0.303900726855682
CNIH3	-0.127196473279143	0.0385477121747561	0.000967829787870545	210.313193325284	-0.211704822766093	0.05525518225765	-3.83140212584825	0.000127415059836358	0.0010807981039287	-0.615684813864672	-0.42665422616444
DNAH14	0.0834708039766291	0.23372201339063	0.720989165521069	7.07140890722595	0.140455661230107	0.385197263738919	0.364633071031642	0.715385324953121	0.825475333903152	0.319229681658396	0.382189000879015
LBR	0.0797316724182671	0.0804417858467884	0.32160143859043	34.5919662148297	0.243823980033645	0.137272302088261	1.77620668062284	0.0756988575492656	0.17682025487196	0.302635892911907	0.619605657076059
ENAH	0.0864452622597895	0.032716313228934	0.00823529024709662	249.573126016293	0.120093327224766	0.0564797050937014	2.12630938893056	0.0334775067971692	0.0951494755985458	0.332429947981101	0.335420732730013
SRP9	0.0218929045717814	0.0708990280959586	0.757481344253244	57.6828676311668	0.0530315919263085	0.10531691789742	0.503542953829716	0.614582588618275	0.755911529394541	0.0459548213792781	0.181393143449087
EPHX1	0.0893444720112162	0.0535897283639304	0.095475841275078	146.287552671154	0.385607983493567	0.0725617900763532	5.31420163543113	1.07125947901387e-07	2.49504412721661e-06	0.345296270921611	0.945255569866672
ENSG00000242861	-0.144866464463852	0.110790397378503	0.19101838744278	15.9821519439505	-0.644411980539906	0.187982790314999	-3.42803710626956	0.000607962355691203	0.003904541865048	-0.694101980068858	-1.42049728852901
TMEM63A	0.132437435832151	0.0771342690387761	0.0859841562570232	53.0386232492025	0.093521247263181	0.163388908567043	0.572384307376696	0.567061644822724	0.720585307793549	0.536537345738981	0.274389901952254
LEFTY1	-0.159428843510738	0.0991293831927109	0.107771574170922	14.8970633347382	-0.166678314644205	0.163806984130795	-1.01752874292049	0.308901965977712	0.484113305389923	-0.758727960133647	-0.323237210948732
PYCR2	-0.0753343003830689	0.136734492938562	0.581665787199165	9.40596873213826	-0.237033124284886	0.211542204260958	-1.12050039902431	0.262500582651503	0.433465135153803	-0.385527108114312	-0.484828342986165
SDE2	-0.251217948708927	0.131872075859154	0.0567784504015624	5.13752633689399	-0.258511808354639	0.228325500359145	-1.13220734411186	0.25754727323335	0.428164514245614	-1.16607629680338	-0.534160647219975
H3-3A-DT	-0.0730704709717784	0.0680284034382721	0.282770204290775	22.8654280358293	-0.0832305888195004	0.114330471669704	-0.727982554466761	0.466624265585591	0.636698850020393	-0.375480522049419	-0.131574230822263
H3-3A	0.394301260314443	0.137264752831334	0.00407160548851286	23.2113238555161	1.02211390626687	0.21204073453895	4.82036580607637	1.43295220878697e-06	2.40226532725277e-05	1.69865558522411	2.40718423024921
LINC01703	0.203606067857021	0.129722014095457	0.116518258092663	6.57980176391058	0.296352197669153	0.206787233321913	1.43312617954422	0.151821781095804	0.294909496659817	0.852374653617678	0.740252620588306
ACBD3	-0.0362934120167518	0.0599627433424466	0.545002244243887	51.8836528100737	0.0636603118952665	0.0989952301118377	0.643064436774859	0.520182289365307	0.682630058941586	-0.212268627123679	0.205805218482259
LIN9	0.214269434590497	0.116418813029927	0.0656940967136856	9.87511260231078	0.281062584185343	0.192721473431306	1.45838748106876	0.144733769367919	0.285309721432126	0.899697314545705	0.705135391732425
PARP1	0.0592442838150188	0.0885664218885137	0.503543393399025	24.7693752470582	0.266727080514609	0.151264011659966	1.76332147737955	0.0778462849468431	0.180672460335472	0.211715476461392	0.672209565078759
STUM	-0.335068201179472	0.102179779127104	0.00104100856451546	141.594863374283	-0.0984948131460623	0.176471743223667	-0.558133621546574	0.576753143486669	0.727853967050513	-1.53819301805764	-0.166633145787705
ITPKB	-0.0355146855829501	0.0376165740635888	0.345106623020149	1602.81266118342	-0.141258044819984	0.0669195663609586	-2.11086312272332	0.03478407860751	0.0979469311576378	-0.208812738575196	-0.264851861054789
ITPKB-IT1	0.0706201303004899	0.108485372892257	0.515069380794012	8.13380959227128	0.0804249223990319	0.173148132714304	0.464486224242069	0.64229942697956	0.776086105886736	0.262200031617054	0.244310224796762
ITPKB-AS1	0.110995887990471	0.119199204685453	0.351760580661532	34.6474492614859	-0.0493232271489721	0.156901775807243	-0.314357354435342	0.753249641783313	0.851397118428476	0.44138249233809	-0.0536957036152879
ENSG00000287259	-0.215866228854181	0.173664254237155	0.213864521531925	3.04318138581266	-0.167395592233099	0.284273281467848	-0.588854469082531	0.555958903094784	0.711653941440835	-1.0091898749328	-0.324884656207505
PSEN2	-0.104206394248877	0.0766186825618447	0.173809331832427	26.2167008831649	-0.0828180930723146	0.12829993856944	-0.645503762478347	0.518600780843931	0.681301856121393	-0.513657776639898	-0.130626809386702
COQ8A	0.00541125145989518	0.117766297685986	0.963350845929726	15.9436774405067	0.0465109659620115	0.215388029975112	0.215940347137145	0.829034246491601	0.900758220632631	-0.0271886520884938	0.166416550710868
CDC42BPA	0.0268650522105347	0.0298591540925471	0.368266173675007	728.900364098726	0.144528779691136	0.0517194676192956	2.79447539473927	0.00519839965402322	0.0221902700950445	0.0680205781589008	0.391544151243314
ENSG00000287532	0.237913914498113	0.170962361729067	0.16403878820201	4.44225311594688	0.098445190597126	0.248226165620569	0.396594735897449	0.691666335038826	0.808718210841476	1.00462849936325	0.285699229366883
ENSG00000287525	0.194358081502746	0.223701925864386	0.384942231338038	1.53390284376759	0.208137506200388	0.367729457722588	0.566007160507128	0.571388912875871	0.724152603952813	0.8113332702114	0.537640859863306
ZNF678	0.0328549175765031	0.0611850252202477	0.591283882013746	56.1235389444161	0.066183804334646	0.099591135758563	0.664555171808605	0.506335049665104	0.670989445963759	0.0946028363521204	0.211601183279119
SNAP47	0.0930678157470283	0.0755816321676458	0.218190144013035	17.6205382139968	0.21196543383831	0.125110733229129	1.69422261677673	0.0902229886791127	0.201577677472472	0.361819995326135	0.546432855229768
JMJD4	-0.0769577158676639	0.124847752403444	0.537622301809813	6.40099976973546	-0.0890669374772733	0.214631053827317	-0.414976937815032	0.678158785921	0.800255791201771	-0.392731618888721	-0.144979173446532
ARF1	-0.106142919363363	0.126186039432541	0.400257105336736	20.5450963762915	0.445064789823362	0.194164984165729	2.29219903751274	0.0218941604744426	0.0686928387878078	-0.52225182799928	1.08181613610558
C1orf35	0.0561915283771783	0.0901870061833872	0.533247918899572	14.2544498524507	0.0830051182145549	0.148393743545769	0.559357262854909	0.575917922168663	0.727305317936613	0.198167737356857	0.250236426073377
MRPL55	-0.150130696406835	0.145770935353069	0.303053053508582	6.32282946975662	-0.53322988639321	0.236100986267738	-2.25848224872949	0.0239156100490826	0.0733992232109146	-0.717463969720982	-1.16513393032771
GUK1	0.21370189873243	0.161094603721907	0.184653779431607	14.5518444507597	0.0929375767037691	0.258819036828426	0.359083233762972	0.719532823850284	0.827652962786211	0.897178662824621	0.273049325708584
IBA57	0.221660135297105	0.0824295034458705	0.00716476675403591	17.5467910622393	0.407677347789411	0.129321622504465	3.15242988677577	0.00161917701304066	0.00869541203777375	0.932496301235467	0.995944550167031
OBSCN	-0.154998516329532	0.178156728409232	0.384293770509298	4.04505019034145	-0.23249822732705	0.303505430335948	-0.766043055867895	0.44365068373792	0.616615453525249	-0.739066733408862	-0.474412578423197
TRIM11	-0.00803228220845571	0.179399236583101	0.964288067820016	4.86321658178591	-0.0222213620883012	0.302980112688904	-0.0733426424958717	0.941533459245986	0.967612758455333	-0.0868493391269184	0.00855193912365675
ENSG00000231563	-0.0830402193735151	0.0803746124271643	0.301526788412446	13.1952908445482	-0.262573144692369	0.130379412571861	-2.01391569046721	0.0440183859063673	0.117176306754366	-0.419724993326204	-0.543488736369108
TRIM17	-0.269534768326676	0.152046385351218	0.0762760965769188	2.70185237410355	-0.573072561274271	0.248937384307256	-2.302075129732	0.0213309356811004	0.067334008840011	-1.24736400505872	-1.25664470223246
RNF187	-0.233465345214773	0.218251389818727	0.284750583701464	7.61711461872243	0.127117575148448	0.339009216495708	0.374967903417035	0.707684337353947	0.820703424938662	-1.08729250771112	0.351554045853824
RHOU	0.295743792698279	0.100689720238739	0.00331212220067924	50.9452852876111	0.284437139684145	0.204105972990283	1.39357577594109	0.163445747804467	0.311267168180296	1.26127011977982	0.71288608064708
LINC02815	-0.309015551851765	0.193660255363825	0.110565151975651	3.84097996105382	-0.623501118178341	0.311464057995712	-2.00183970564888	0.045301974054795	0.1194636767602	-1.42257468463379	-1.37246915885114
RAB4A-AS1	0.0877471399742662	0.0603411107560697	0.145895014140863	25.9538946234214	0.0506369521725537	0.0988380553673899	0.512322424640303	0.608425373466303	0.751919601665238	0.338207515159629	0.175893127876487
RAB4A	-0.0292389689451476	0.0535584018975895	0.585116229903555	89.6068435300398	-0.0522089396156786	0.0884257140121627	-0.590427119519752	0.554904333391496	0.710754229128266	-0.18096190891192	-0.0603236164276623
ENSG00000237481	-0.186486212928732	0.153487594953348	0.224369110397529	2.88437034399547	-0.171409804835874	0.271285916540947	-0.631841884832977	0.527490201285638	0.688670845446896	-0.878805113116895	-0.334104511424714
CCSAP	0.547518455152054	0.208259538355469	0.00856313685704138	4.93084528947667	0.327476813244637	0.347281591018145	0.942971990782912	0.345695229709934	0.522405101245899	2.37861394554957	0.811739728445737
NUP133	-0.0836738986428943	0.0634129746785353	0.186999488846632	46.5964497266876	-0.188913297838977	0.114741828788053	-1.64642048879952	0.0996772176574206	0.216657621713365	-0.422537181066855	-0.374306585219329
ABCB10	0.10652969192745	0.0619320546647736	0.0854131955293712	42.7340679784605	0.208297461747644	0.100205406520949	2.07870482222031	0.0376444894913455	0.104102809665146	0.421562084092641	0.5380082462309
TAF5L	0.197902625615602	0.0915970409391459	0.0307278898191246	15.7044009989122	0.240373006396812	0.138787329811048	1.73195209335079	0.0832820924665336	0.189749422352372	0.827063504703899	0.61167945075903
URB2	-0.114590436325747	0.115040943017192	0.319209360055822	12.2717579817246	0.233869626762644	0.1884098530833	1.24128129678677	0.214501851474902	0.377100113638772	-0.559740830383457	0.596742469442166
GALNT2	-0.056491340168812	0.053094762582562	0.287341388861138	318.861750568479	0.189619642841521	0.0764167957318543	2.48138699124332	0.0130872201411953	0.0460917640918295	-0.301904455026691	0.495108977276225
ENSG00000227006	-0.407461080383363	0.16250595979292	0.012163646603559	4.56127220878327	-0.465305738690811	0.272227602451922	-1.7092526051725	0.0874041683462978	0.196841877777893	-1.85946337870409	-1.0091255497214
PGBD5	-0.0813578612058065	0.0875216411374856	0.352591580973808	47.6699388181842	-0.00110107990736743	0.167198025107436	-0.00658548392937007	0.994745582026825	0.99714142980803	-0.412258902445166	0.0570610648536157
ENSG00000282564	-0.562659201328081	0.236864587010503	0.0175277236844252	2.87663441786348	-1.04659674426679	0.359541920003789	-2.91091715885524	0.00360369549774708	0.0165648860274592	-2.54821283632867	-2.34423642719986
AGT	-0.0630760819551192	0.0534664069450621	0.238106444706268	242.359093292029	-0.339253785321939	0.0869122736250973	-3.9034047916562	9.48488714629032e-05	0.000841855189688123	-0.331126698867726	-0.719609055476944
ENSG00000244137	-0.281245469642498	0.117615994395464	0.0167925838178815	8.7696679796005	-0.691517723863873	0.195970365615367	-3.52868517488568	0.000417629646796188	0.00289064337957809	-1.29933460322433	-1.52868989722286
CAPN9	-0.266473659859294	0.120695969881888	0.0272575839010044	8.24041258628542	-0.699337720558064	0.192387355199308	-3.63505033807221	0.000277926362987523	0.00207038919042651	-1.23377919627491	-1.54665088844431
C1orf198	0.00100090797944329	0.0435353488822453	0.981657694358282	200.03046980719	-0.238784161007376	0.0774780540427958	-3.08195867794358	0.0020564338231083	0.0105212254258173	-0.0467611936992349	-0.488850129238896
ENSG00000223393	0.0459386545243455	0.0941501300533573	0.625599562795949	13.3703890898309	-0.104703204729404	0.143847686619552	-0.727875485452352	0.466689810913936	0.636742904072641	0.152666791454637	-0.180892597688828
TTC13	0.0612157862862161	0.0500506757135144	0.22130094689776	68.1897215413003	0.0105751232172841	0.0889444182368191	0.118895861335866	0.905357860679956	0.947097266897306	0.220464752866783	0.0838790022547351
ARV1	0.217233430605784	0.0924389939456164	0.0187724317973264	15.6246143233652	0.258012536672758	0.156581648554876	1.64778273222954	0.0993972637081708	0.216286944689494	0.912851150658562	0.652193975358789
FAM89A	0.0707368613186747	0.0611349154371051	0.247247205646228	61.7404210420585	0.252756820910692	0.0955428941752309	2.6454800547189	0.00815750959667687	0.0317494452588694	0.262718068980994	0.640122632063331
C1orf131	0.161818791888665	0.0940970429205482	0.085486780690567	16.4499903993513	0.122227501352126	0.167783345745746	0.728484110320139	0.466317291993982	0.636416064672426	0.666928054885562	0.34032251009202
EXOC8	0.572592848106576	0.173829297058948	0.000987742297113062	6.4252955824479	0.872360708699935	0.266897861023124	3.26851892089295	0.00108111948720494	0.00626453770657948	2.48989090201378	2.0632306491841
SPRTN	-0.00695317416388375	0.108344493893796	0.948829661526181	10.3184548792198	-0.150444809627399	0.170516359755551	-0.882289592875858	0.377620222897188	0.554325123248289	-0.0820603953182367	-0.285952049266136
EGLN1	0.0864332108949415	0.0675319508645056	0.200585167301468	135.058383769166	0.349418107197757	0.133928138250441	2.60899697227446	0.00908080458097318	0.0345599153798802	0.332376465561648	0.862134556409291
ENSG00000233461	0.619590812276612	0.21051361761099	0.00324802933955199	2.71735830462663	1.30915926800083	0.367190307010036	3.56534266566316	0.000363381102498494	0.00257950730713151	2.69846187010625	3.06647085451243
TSNAX	0.12921539378491	0.0701042862746054	0.0653015359938889	36.9877570638508	0.203616788066138	0.115771072089899	1.75878813584817	0.0786135006735572	0.182033801450805	0.522238334262735	0.527257661263715
DISC1	-0.19961475359818	0.162025216278716	0.217949805415255	11.2380264787316	0.127022487509766	0.280061299224385	0.453552446773431	0.650150986590236	0.781533797681104	-0.937067901418985	0.351335648287888
SIPA1L2	-0.15446723858149	0.0743384128077671	0.037719251371776	297.689343551246	0.12900252315879	0.116978368268717	1.10278955902728	0.270118563317296	0.441963925708028	-0.736708990553568	0.355883399943168
MAP10	0.0568935689272246	0.248298476338303	0.818764937661237	1.85865449306784	-0.0673764416940558	0.380639705561951	-0.177008443180108	0.859501757604653	0.919803445109581	0.201283303738276	-0.0951603794512938
NTPCR	0.0853666525122953	0.0627640976417543	0.173792215038537	41.023193384195	0.179727684556648	0.108090983920146	1.66274445877395	0.0963635986861722	0.211714608313836	0.327643215551269	0.472389098628504
PCNX2	-0.1240035014159	0.0824105994527691	0.132400372846574	130.725102728013	-0.74244456919802	0.126569048926207	-5.86592516493415	4.46635219039015e-09	1.48451931744825e-07	-0.60151481215568	-1.64565882416146
MAP3K21	-0.128433541681115	0.27386036366695	0.639087825170668	3.42548409946189	-0.499975748900743	0.478422417248167	-1.04505083975067	0.29599947310141	0.471299892924692	-0.621174765583909	-1.08875573031864
KCNK1	-0.737865366647338	0.413782813240084	0.074550663823605	6.10584355652096	0.693311108547097	0.588720537831743	1.17765741806896	0.238933209277317	0.407032410683706	-3.3257554418806	1.6519890051897
COA6-AS1	0.0896624353235266	0.135875368164752	0.509326128808739	12.8330787768096	-0.0480984845865899	0.230563818536008	-0.208612456594434	0.834750785568419	0.904431453860066	0.346707351529838	-0.0508827113249166
COA6	0.0574662729570486	0.161377414783513	0.721766718768552	7.90801013922875	0.39012628340107	0.288878521833956	1.35048559832119	0.176860270176825	0.330013382689316	0.203824891146162	0.955633214276018
TARBP1	-0.116248579391669	0.0915439329746501	0.204132165999552	79.2618064431996	-0.953886187778761	0.116266936374585	-8.20427730808665	2.31982086271024e-16	4.11231207560995e-14	-0.56709945773259	-2.13129855058228
LINC01354	0.113883656454692	0.0965765780426069	0.238316255734752	43.8257582249819	-0.212517724170391	0.160489656625947	-1.32418330650246	0.185442173588531	0.341109535422796	0.454198040305878	-0.42852130048141
ENSG00000288760	-0.225016349394356	0.180707002446001	0.213058263060869	18.2813008583724	-0.438930238828207	0.292227155691332	-1.50201728443003	0.133092645031638	0.268273182683797	-1.04979694234369	-0.948546224688486
ENSG00000289057	-0.236647796397932	0.227264873259009	0.297742698402934	3.41662530205041	-0.730019129995501	0.309431647788434	-2.35922581033028	0.0183131084682925	0.0600967537925025	-1.10141581998433	-1.61712003915086
IRF2BP2	0.0359677434182669	0.0776755533315151	0.643327804243769	114.104039269257	0.124950302910889	0.100933984685866	1.23794085113917	0.215737993568676	0.378718493203035	0.108417160244342	0.346576248655749
ENSG00000228830	-0.0756907421133575	0.20755779384747	0.715355448053803	1.73061116896983	-0.421298241906324	0.322052479103775	-1.30816643013814	0.190816865599911	0.348055344122551	-0.387108951031718	-0.908049002718317
ENSG00000286263	0.071662116542031	0.263698123872954	0.785807979439675	2.61254821518179	-0.225825518131999	0.441832922212569	-0.511110663734905	0.609273569317555	0.7525025794842	0.26682423360059	-0.459086680476891
TOMM20	0.15675151242832	0.126297203390221	0.214556955475562	13.7852895441203	0.202779713182054	0.225300267804987	0.90004204237153	0.36809787740694	0.545011865361051	0.644440115220444	0.525335065227847
RBM34	-0.229083611554091	0.144539871954726	0.112985332923542	2.43648084442384	-0.478901111586577	0.261792106406693	-1.82931837846404	0.06735192701573	0.161666580079758	-1.06784693282993	-1.04035144185184
ARID4B	0.054307537077575	0.0271901862367541	0.0457902951243668	419.017438617702	-0.00248580580418475	0.0418398671486344	-0.0594123732600304	0.952623658032979	0.973610439702074	0.18980682436466	0.053880622373975
GGPS1	0.222057441328258	0.0598895718229631	0.000209083009034077	54.0667295009893	0.409648895806906	0.0883052938691803	4.63900721981379	3.50086824838853e-06	5.16364581012314e-05	0.934259494705862	1.00047280740545
TBCE	-0.164740700648282	0.0507354940145084	0.00116607782662734	40.8447635282208	-0.219549287629137	0.0896837710133558	-2.44803809148972	0.0143636469406997	0.0496913662232915	-0.782301304322302	-0.444671415947499
B3GALNT2	-0.146286741009715	0.0406270535659406	0.000317334277440104	117.618437157929	-0.207661522567144	0.0649909946099924	-3.19523533703877	0.00139716862150604	0.00768643484446356	-0.700404986153501	-0.417367562471479
GNG4	0.303154914787165	0.132908669607023	0.0225527928852849	30.3860549943798	0.809049425678896	0.225531026105429	3.58730876035074	0.00033410860992002	0.00241742605325729	1.29415973395839	1.9178171096356
LYST	-0.0594894537849361	0.0496126899898952	0.230497862952278	320.015698474655	0.0794997558961186	0.0627433518461212	1.2670626218869	0.205132899333903	0.365837853539597	-0.315209700698691	0.242185299673769
NID1	0.104977021872792	0.0913429123447277	0.250447584265808	60.6282061105101	0.248667307037479	0.157822568958664	1.57561309943325	0.115114995381146	0.241309163097782	0.414671532509248	0.630729824668495
GPR137B	0.0562378686223753	0.045274949732712	0.214184565681759	121.441378509746	0.0661271082288675	0.072884332853359	0.907288379272308	0.364254317771489	0.54076061675986	0.198373389452071	0.211470963497961
ERO1B	0.224972213412256	0.0670048647989397	0.000786363940213878	67.2405046926688	0.451856041718497	0.104303909488441	4.33211031048239	1.47686909915835e-05	0.000175292367658938	0.947194881292587	1.09741430327128
EDARADD	-0.365906997892579	0.13400425820609	0.00632263495765982	4.78611935946478	-0.638068625922492	0.215460177275037	-2.96142254217118	0.00306221507407858	0.014547421239016	-1.67505166287018	-1.40592785313749
LGALS8	0.15134029353627	0.077862215510027	0.0519324053364677	19.6923740044634	0.177106391175625	0.137632266996839	1.28680864625802	0.198160992547895	0.357096404586733	0.620425816243752	0.466368504343549
ENSG00000230325	0.10271036439547	0.0938741966824964	0.273898949604996	9.5347952687462	0.189154904743974	0.154931572094389	1.22089321231914	0.222126454797947	0.386671301791844	0.404612395848166	0.49404156545794
HEATR1	-0.0408090587176656	0.0588505239120927	0.488036117171538	38.302483206028	-0.0939906328084926	0.0995464664422218	-0.944188539962351	0.345073310391999	0.521866694567938	-0.232308490990242	-0.156287931247777
ACTN2	-0.109750872967643	0.0630089407441624	0.0815381685937686	154.558428611452	-0.301452003922389	0.11284351649612	-2.6714162521934	0.00755319177150804	0.0298464100032036	-0.538263465723733	-0.632785813674684
MTR	-0.0623592284187861	0.0335373865422442	0.0629712562979314	343.930872565673	-0.165074129440809	0.0580045837625997	-2.84588076894788	0.00442887744067039	0.0194966333873614	-0.327945394343288	-0.319552713693486
FMN2	0.00366586593668186	0.0212286562142259	0.862899203835292	3492.13506216838	-0.102837489569428	0.051311596701053	-2.00417636910755	0.0450511709841311	0.119015408926616	-0.0349344503310329	-0.176607417666313
ENSG00000233735	0.00317914860929461	0.156080409283431	0.983749285278881	7.928271373804	-0.551810608336254	0.210302370261717	-2.62389153127251	0.00869314651471344	0.0333862166548022	-0.0370944397253237	-1.20781018669432
RGS7	-0.0836860002197903	0.0536652809514185	0.118900144713654	960.940406799637	-0.0930419164048739	0.0953210501972179	-0.976089921506021	0.329019905345042	0.504734462165932	-0.422590886320971	-0.154108916644139
ENSG00000287738	-0.175726141356899	0.155805681812223	0.259381366851656	5.93384803696103	-0.554190752745442	0.268031933598224	-2.06762957422889	0.038674868902503	0.106353111913016	-0.831053288455682	-1.21327690931723
FH	-0.239980146786796	0.113553700838416	0.0345697427284927	9.9516740856803	-0.593444961578476	0.192370261432485	-3.08491009555942	0.00203613691005501	0.010436923885195	-1.11620436580547	-1.30343609068606
OPN3	0.309356271707749	0.11998528605054	0.00992920470095121	15.8437228473555	0.245090344435502	0.204518455373603	1.19837764268161	0.230770032227004	0.397239009799136	1.32168056468487	0.622514246528762
CHML	0.18606820329927	0.131601966158809	0.157399782577422	9.19713225991181	0.276178345066126	0.220134597160803	1.25458855004234	0.209628162124025	0.371047840023078	0.774543848524703	0.693917257074019
WDR64	-0.0465248524318861	0.149654611877403	0.755890697736734	8.82034409579454	-0.163065812984153	0.233504554964716	-0.69834103668253	0.484963941406613	0.652790174944077	-0.257674454164278	-0.31494000659673
ENSG00000288723	-0.0326109125178964	0.099378480208519	0.742799283476419	20.0043714530533	-0.253336003610971	0.153909878693277	-1.64600223040809	0.0997632998134109	0.216770897165787	-0.195926164231085	-0.522272843784708
PLD5	0.24040865374498	0.286936823272998	0.402117622599416	5.79957265011638	0.00631444213693737	0.521701288872926	0.0121035586294582	0.990342993225048	0.994602979871664	1.01569983381456	0.0740930575191872
ENSG00000272865	-0.393097556724977	0.259105210991132	0.129232629993579	6.20859653185716	-1.05340591608902	0.476616020747107	-2.21017731304495	0.0270928588453903	0.0807555320870305	-1.79571989347971	-2.3598757529064
LINC01347	-0.0996493460486766	0.17980842665892	0.579443820317677	3.79585402712912	-0.272529525940093	0.285161305127637	-0.955703039085579	0.339222286669727	0.515267541838095	-0.49343417820229	-0.566356581865852
CEP170	0.0753943304982103	0.0383417102811123	0.0492548576707104	214.461818700007	0.049779290914828	0.0537979787787742	0.925300393152843	0.354809674314109	0.53142464633335	0.283387322911272	0.173923248997582
ENSG00000227230	-0.191218602447683	0.174492493558911	0.273141906339527	1.96332258102195	-0.533344728149678	0.277816669886818	-1.91977223097146	0.0548866759164758	0.138587849445779	-0.899806853953736	-1.16539769920901
SDCCAG8	0.0256790434718151	0.0307403038644604	0.403518280953118	529.326207065735	-0.049108515065417	0.0434707326275213	-1.12969145209038	0.258606260318899	0.429358876931526	0.0627572227100159	-0.0532025522753726
AKT3	0.0992235594386631	0.0237240568426769	2.88444472976926e-05	1720.13670987383	0.125988882405624	0.0485205095494398	2.5966108677661	0.00941485166587932	0.0355853540587029	0.38913840036275	0.348961661069233
AKT3-IT1	-0.34236968020141	0.108630368554454	0.00162326292624247	5.11425756281254	-0.374780942336668	0.211192105294766	-1.77459731183407	0.0759644014239132	0.177250269989131	-1.57059605029543	-0.801207933356107
LINC02774	-0.541967119401035	0.164414926757683	0.000979541980369194	4.6258889486113	-0.789345829480012	0.251154672123453	-3.14286739245694	0.00167301614111963	0.00891204619413895	-2.45638401702581	-1.75338177560794
ENSG00000289055	-0.540313545072341	0.178902092684477	0.0025263838272926	2.71069712566366	-0.764089733798772	0.285705533436348	-2.67439599299536	0.00748639939519976	0.0296436642029161	-2.44904566514953	-1.69537350136456
ZBTB18	0.228970053818694	0.0754424881408056	0.00240513463511734	38.9501397667442	0.107923553688775	0.126139256348184	0.855590533932373	0.392224307752398	0.568195981437821	0.964936786895841	0.307469161368175
C1orf100	0.345815181481671	0.185200613193459	0.0618671842632156	4.39962300132829	0.333681496802599	0.278789948270233	1.196892136438	0.231348599553419	0.397967949940236	1.4834805541404	0.825990663743349
ENSG00000240963	0.529617963130135	0.221737830847407	0.0169178992194215	5.48831925705273	0.906944324892208	0.350664113453105	2.58636196319386	0.00969950123745461	0.0363559635295996	2.29917384604153	2.14266239974954
ADSS2	0.210926758829057	0.102694819728206	0.0399836099285235	31.8313063750018	0.303324327209823	0.18285372480968	1.65883592213138	0.0971488596188562	0.212877980703102	0.884862946038585	0.756266228057967
CATSPERE	-0.187874299617255	0.0706145147975637	0.00780103473250243	95.9113876757742	-0.605633095783384	0.0951137985139031	-6.36745777422459	1.92186934241982e-10	9.48303828882152e-09	-0.884965264722058	-1.33142983288583
DESI2	0.0697999655257685	0.0505889860256457	0.167664776516177	59.2984183498516	0.168480247601864	0.0839924523949637	2.00589746813925	0.0448671884490139	0.118713484728863	0.258560244999061	0.446555952617229
ENSG00000284188	0.0186270579413173	0.234223662665992	0.936613617274604	1.86794344369577	0.05790775375814	0.3595416337265	0.161059939451101	0.872046191939509	0.927842165656996	0.0314614107521066	0.192592726170263
COX20	0.133155881347805	0.0724001307378495	0.0658907281691995	62.9717834901663	0.130344657105499	0.119981757172225	1.08637062981499	0.277315050174338	0.450389941939913	0.539725715264511	0.358966017107542
HNRNPU	0.0796065875552947	0.0496944777960547	0.109173258124491	365.892022839962	0.371088093107219	0.0666807865292806	5.56514271085073	2.6193795212743e-08	7.15458778014689e-07	0.302080782250741	0.911906243266652
ENSG00000272195	-0.318682634849728	0.17358691829489	0.0663772101101716	2.39401127283606	-0.578446054519357	0.28447892754982	-2.03335290772303	0.0420168814544307	0.113249781141078	-1.46547596546843	-1.26898655719452
EFCAB2	0.0900026429089625	0.0361433566140872	0.0127686573262222	437.225350832688	0.0648289304244453	0.0661303259764791	0.980320744940882	0.326927817747846	0.502530218648436	0.348217149383848	0.208489304929431
KIF26B	0.0859606632355866	0.0798055354333294	0.281423721096518	52.0629138208059	-0.016336236895388	0.129479798491884	-0.126168229219262	0.89959875977079	0.944026433666508	0.330279359346049	0.0220689118361376
SMYD3	0.0387605433130652	0.0371921882528522	0.297333361752645	1214.48058240455	-0.0486865176829944	0.0662757531812096	-0.734605271853748	0.462579926403314	0.632894496604834	0.120811249818928	-0.0522333074562796
ENSG00000235096	0.0358188525530403	0.183776642844767	0.845467890743814	5.36071308092315	-0.148800620986463	0.240766185345231	-0.618029565792636	0.536555849511975	0.696346859120656	0.107756401582795	-0.282175671998841
TFB2M	-0.130262778078332	0.141845842397779	0.358440644247052	5.20670946159888	-0.139597228743358	0.239040976006347	-0.583988699659807	0.559227914840047	0.714142104429876	-0.629292683305984	-0.261037293844692
CNST	0.0272239600477253	0.0488462749284696	0.577295470306943	56.7812336856546	-0.0766651267176671	0.0877282905464015	-0.873892859876452	0.382176603474834	0.558873439774343	0.0696133653440648	-0.116494658312544
ENSG00000225300	-0.0613813658870561	0.192038744899868	0.749248743461211	1.91800568212473	-0.170061307657897	0.314076395634132	-0.541464783797384	0.588187264556835	0.736726029841655	-0.323605765201771	-0.3310072791722
SCCPDH	0.0392910627400217	0.0702785547865055	0.576109761604303	43.470861694951	0.0658081441774512	0.124248363453494	0.529649987720626	0.596354629213831	0.743259512811587	0.123165627342003	0.210738365934115
LINC01341	-0.0866837981326187	0.142069643664047	0.541762424158922	5.70607221823881	-0.0317169009688077	0.247448844313674	-0.1281755873897	0.89801001913482	0.943393427147505	-0.435894730942028	-0.013257442279591
AHCTF1	-0.0316540803736111	0.0408787813090749	0.43872968491058	229.99611134363	0.129917300188339	0.067744676939433	1.91774920270845	0.0551428196044871	0.139089483222097	-0.19167986526559	0.357984462493428
ZNF670	-0.048387453989549	0.104741819128292	0.64410368447592	16.0257864271223	0.100157352344046	0.181141608106553	0.552922950121598	0.580316171492687	0.730738825521408	-0.265940442211053	0.289631727462308
ZNF669	0.151958211025174	0.129932360005482	0.242195063999318	6.78726763743943	0.0339813416152308	0.20220401331049	0.168054733726039	0.86654022004162	0.924177623123883	0.623168055213841	0.137638472956972
ZNF124	-0.0276774348741476	0.107719247354618	0.797224722556011	16.6371527326467	0.0549831259269487	0.186240928813347	0.295225793155561	0.767821399554228	0.861307827647841	-0.174032019955038	0.185875432435207
ENSG00000259865	-0.046155073469885	0.11075350022295	0.67687084032197	9.4135369172225	-0.228268434887531	0.184236110973687	-1.23899942134652	0.215345712361174	0.378203110280483	-0.256033422314351	-0.464697578808018
ENSG00000290683	-0.187382689226136	0.0855011608894204	0.0284098008544299	11.2721622232433	-0.38393819721803	0.143657278793418	-2.67259828699762	0.00752663219915979	0.0297660345905627	-0.882783560535274	-0.822240343083203
ENSG00000289566	-0.0907599284804847	0.146083034561117	0.534408832376138	4.80134384443274	-0.0756705648487939	0.245572129341402	-0.308139873412077	0.75797590176123	0.854368480377907	-0.453984077315621	-0.114210345710559
ZNF496	-0.284328996434373	0.0559936113193377	3.81663972888447e-07	36.7395166357753	-0.429195949115142	0.100345107762006	-4.2771985469694	1.89259990800583e-05	0.000216839169591691	-1.31301890167167	-0.92618847967648
ZNF496-DT	-0.362516351634732	0.061681468699187	4.17181301817897e-09	76.3777524087542	-0.675872590742482	0.0953675644455477	-7.08702790798843	1.37022759260304e-12	1.22584146076566e-10	-1.66000440742099	-1.49275610982618
ENSG00000286216	-0.226108635907589	0.10701730335425	0.0346159075230001	8.14405845434666	-0.613739964729963	0.163406603710576	-3.75590674301642	0.000172715003545011	0.00139461355667197	-1.05464437051473	-1.3500497131335
ENSG00000235749	-0.180531264647013	0.267297581049445	0.499425281184193	1.93230825764312	-0.497252906847987	0.393059930161864	-1.26508165470649	0.205842058429445	0.366829210521431	-0.852377812488188	-1.08250189874819
OR2L2	-0.0764703647805449	0.296649059899982	0.796576258041628	1.64597540623451	-0.256714238825116	0.466491856141904	-0.550308082435258	0.582108081525745	0.732272765675169	-0.390568816949608	-0.530031984280295
SH3BP5L	0.239248503522464	0.128474148025673	0.062570577856305	6.69115323892791	0.105011998482772	0.211508657244522	0.496490308485904	0.619548523379048	0.759314799314505	1.01055123516107	0.30078189287679
ZNF672	0.164104681583847	0.109840410921296	0.135168224538292	11.3815575452965	0.164812165726515	0.176676183618046	0.932848799150094	0.35089804131085	0.527559525749664	0.677072541675498	0.438131091464583
ZNF692	0.208198025315483	0.0644712520139638	0.00124086838558986	50.5000662396157	0.29594083561326	0.11376967631599	2.60122771898638	0.0092890770919326	0.0352366516594114	0.872753174889063	0.739307803018213
PGBD2	0.0478438037687814	0.201147606207819	0.8119941760775	3.58114466435245	0.057457710603291	0.341384995080103	0.168307662701488	0.866341245893585	0.924177623123883	0.161121600706268	0.19155906573924
FAM110C	0.0493801939145116	0.156738952088969	0.752725691206493	7.41103360730259	-0.127355203230455	0.242928368007952	-0.524250025942981	0.600104650402304	0.745981137988429	0.167939904131142	-0.232919773931495
SH3YL1	0.115360706421691	0.0508002597326441	0.0231549434732195	97.1681103474967	0.0923679208259269	0.0899288898357765	1.02712177359917	0.304363127136532	0.479907105009793	0.460752999589292	0.271740938426429
ACP1	0.143350345875514	0.108782846033373	0.187581962146925	17.5331968099581	0.369145949961878	0.16137402794939	2.28751772917046	0.0221656218115211	0.0693173521041445	0.584967448034807	0.907445523224381
ENSG00000228643	0.92670248828022	0.281342721847163	0.000988230168095254	3.66974759009451	1.67188060304951	0.405181350070354	4.12625260950241	3.68722246639322e-05	0.000387360493259439	4.06138430106148	3.89957027506367
TMEM18	-0.16575921473318	0.143590069621103	0.248339530373266	6.74287135413712	-0.523724135744849	0.243135650203815	-2.15404090393911	0.0312369642854383	0.0900514502702479	-0.786821339869684	-1.14330109450627
SNTG2	0.471512682618107	0.282630428393233	0.0952559500038883	7.48919834678384	0.290367021214228	0.402861467751544	0.720761463822363	0.471056288905648	0.640964651819377	2.04131002530598	0.726505849845345
PXDN	-0.405707115412734	0.110690591204234	0.000247110816848608	80.6563307463588	-0.0831229890119588	0.219744277710449	-0.378271461163997	0.705228943795209	0.818974167715594	-1.85167950596865	-0.131327095270388
ENSG00000290112	-0.132073313296697	0.202216362658414	0.513673300930974	2.71326941436051	-0.502048676875553	0.305165427458448	-1.64516892053217	0.0999349808516801	0.216960194181756	-0.63732760758257	-1.09351683733879
LINC01250	-0.0400241564130505	0.289306108299384	0.889967481573533	2.80613425802221	-1.1460854061313	0.484276997210052	-2.36659063456238	0.0179527779072611	0.0591537368220039	-0.228825194715125	-2.57274227602076
ENSG00000236760	0.451246395501776	0.188748741234851	0.0168151276094751	3.92408411827372	1.05274903881456	0.306282737275089	3.43718045679157	0.000587803839093218	0.00381337831628256	1.95137082904207	2.47754709206038
EIPR1	0.00495945236905497	0.0469105530341084	0.915803349552584	74.5719767883942	-0.141664737011406	0.0767361261754598	-1.8461283370949	0.064873573207834	0.157255578508987	-0.0291936788045216	-0.265785952866541
TRAPPC12	-0.0471230873429084	0.0338922191235617	0.1644133040282	212.470164861505	-0.029211148117275	0.0628998924989832	-0.464406964093733	0.642356201565048	0.776086105886736	-0.260329344365207	-0.00750222181985044
TRAPPC12-AS1	0.629339888123676	0.286616973590073	0.0281096752285222	1.71191348132606	0.777210466024258	0.433086457442158	1.79458501338168	0.0727198426587567	0.171709593944487	2.741727024743	1.84468929421313
ADI1	-0.151144075157776	0.0565665851496136	0.00754079591820284	52.0192635224102	-0.288419559931154	0.0832942372635782	-3.46265923557799	0.000534865320649614	0.0035322513155698	-0.721961215311522	-0.602852858294467
ENSG00000235078	0.0236385674987979	0.106360781869096	0.824120123848041	8.98051455765246	0.168545577212023	0.183087494627503	0.920573945014285	0.357272910476849	0.53408213251185	0.053701850704499	0.446706001856435
ENSG00000242282	-0.64710621703992	0.138444699160946	2.95226250086677e-06	3.5908636142022	-0.936321916459553	0.239710685713965	-3.90604996882291	9.38171196284102e-05	0.000835408723388797	-2.92297791670139	-2.09095688097392
RNASEH1	-0.0882092154772641	0.0785245827081542	0.26129630752276	13.5159881382647	-0.0807119849793964	0.141831165080758	-0.569070873340422	0.569308043784083	0.72248458824382	-0.442664338475807	-0.12578949417448
RNASEH1-DT	0.362161969831778	0.101331483573097	0.000351525875183067	10.8497111134765	0.693940052915932	0.173067496258197	4.00964980668959	6.08088641879098e-05	0.000585017942149514	1.556025515004	1.65343356645093
ENSG00000287126	0.247265129117032	0.110559529980999	0.0253197828206312	6.27970703053607	0.424359793199858	0.20314386138624	2.08896193221915	0.0367111500707158	0.102096758887688	1.04612799663619	1.03426083945549
RPS7	0.106133715967248	0.164405259927306	0.518563339055066	20.1562827163198	1.03355131245971	0.24701772069955	4.18411808485931	2.86275283374186e-05	0.00031072987332483	0.419804793307409	2.43345369816068
COLEC11	0.176513998829667	0.240189385114933	0.462403391331092	3.30677384224694	0.155980067386706	0.401038007328656	0.388940859809524	0.697319895456806	0.812870375558671	0.732143508195729	0.417845502230744
ENSG00000291325	-0.145927504560451	0.307340483756605	0.634924330988794	21.2140400744685	-1.02767513099154	0.537403798982148	-1.91229599220916	0.0558382396010059	0.140291745034286	-0.698810740629886	-2.30077721062692
SOX11	-0.105610114532323	0.108038105023709	0.328308547296776	17.9162451607575	-0.387119530475836	0.172948354271907	-2.2383533633816	0.0251980207396467	0.0764041981407246	-0.519887308144498	-0.829547238591025
ENSG00000242540	-0.582657508255945	0.162932546793804	0.000348803892744871	2.89949207928532	-0.847204951703877	0.294718774331133	-2.87462159011287	0.00404511983869759	0.0181622465553155	-2.63696277071017	-1.88627277633123
ENSG00000236106	-0.675350707098045	0.194981245032054	0.000532859589868146	2.34282445506479	-1.60181772742367	0.264060981978028	-6.06609017138683	1.31061566094838e-09	5.11033336636594e-08	-3.04832335961011	-3.61946960112888
NRIR	0.104108437870264	0.127647108395836	0.414731386559245	20.4712160053881	-0.162602369595816	0.218770338099223	-0.743256014542829	0.457326696215259	0.627860853283696	0.410816867536494	-0.313875568470338
CMPK2	-0.220049489710274	0.187561440141824	0.240710464591723	4.79440935963064	-0.215142115184841	0.29404160822285	-0.731672352376021	0.46436857535343	0.63457076196584	-1.02775465283216	-0.434549009419857
RSAD2	-0.53319822653976	0.128238749973578	3.21248733698826e-05	17.6081353920102	-1.18203446419587	0.198968602937974	-5.94080898564863	2.8361893549423e-09	9.89050003649733e-08	-2.4174687894096	-2.65531017746206
RNF144A	0.2527638219372	0.0854913457112656	0.00311050060696331	84.084647381946	0.528252443311128	0.179294544389283	2.9462828615922	0.00321618140704304	0.0151138421791455	1.07053049374429	1.27288178132983
ENSG00000223884	-0.56744137464376	0.180584412593769	0.00167654805060498	2.07565143536194	-1.10432381241559	0.356906099954109	-3.09415785428599	0.00197372441434522	0.0101818972894956	-2.56943551130302	-2.47682412573828
ENSG00000226506	0.17932754852865	0.226287315278123	0.428082453846138	2.22555001953161	0.528658699078235	0.398737907647343	1.3258300476056	0.184895997783887	0.340499603460227	0.744629682753632	1.27381487076094
LINC00298	0.131553796150356	0.0463193059008476	0.00450922655340729	111.780557258782	0.190253488995611	0.0745555901989774	2.55183398706728	0.0107157564360092	0.0392938435103229	0.532615865582732	0.496564796972135
ENSG00000286857	0.538957433750748	0.198426368893617	0.00660443261704247	2.14028577618532	0.638600092116829	0.336668734215917	1.89682030796265	0.0578516581045965	0.144149771263967	2.34062122494852	1.5263285830375
LINC00299	-0.00428575514778229	0.0436232946501728	0.921738031396166	1117.76631880843	-0.246320817705825	0.0882008843341243	-2.79272503405643	0.00522660990966805	0.0222908101404756	-0.0702227300848298	-0.506160344331505
ENSG00000229740	0.280424499632279	0.164160615741908	0.0875932096612307	4.53139450859633	0.377148472079133	0.260755425348738	1.44636864822555	0.1480738305554	0.289917561109684	1.19328505187969	0.925825739370031
ENSG00000289191	0.10156963848072	0.192300516553477	0.597373140315667	2.33755921509306	0.144620065279046	0.307850097095519	0.469774304583616	0.638516274353437	0.77287416092905	0.399549999794011	0.391753816247944
LINC01814	-0.140967386389161	0.0928846707061908	0.129100032142197	58.3303203314041	-0.275088211597008	0.136162225577671	-2.02029755631521	0.0433525321401651	0.11600059089077	-0.676798369091918	-0.572233378547423
ENSG00000285591	-0.354703823943066	0.13988640078174	0.0112236851609651	3.72329983643152	-0.712320528845563	0.218186462987546	-3.26473292197886	0.00109567335829917	0.00633212935785672	-1.62533340639625	-1.57646984039538
ID2-AS1	-0.300327865645092	0.106804438511121	0.00492434117438326	18.0999014401273	-0.789362868251929	0.138065813118865	-5.71729416877689	1.08233655690644e-08	3.28388801616067e-07	-1.38401984178882	-1.75342091030899
ID2	-0.272542988058692	0.0984562201680362	0.0056373038470117	145.276787812609	-1.03499720893261	0.149575751263956	-6.91955213453113	4.53073728171541e-12	3.46963861033766e-10	-1.26071410038351	-2.31759458060357
KIDINS220	0.00972059202258396	0.0356604287526413	0.785170216105493	267.248302946971	-0.0670747864944908	0.0540221223800362	-1.24161701798074	0.214377899811252	0.376953057667746	-0.00806434853891214	-0.0944675369088771
MBOAT2	0.0283570794809482	0.0354058234328837	0.423180456589383	500.690708447473	0.0549013942015033	0.0555609234991317	0.98812961959427	0.323089171264716	0.49866704980644	0.074642004803779	0.185687710769758
ASAP2	0.129641922431467	0.0434187152461995	0.00282788092271505	316.422327920761	0.376349211770909	0.0709029380532317	5.30794946026578	1.10865370488093e-07	2.56652662393535e-06	0.524131213971514	0.923989995962323
ITGB1BP1	0.095753695047307	0.0928019030805551	0.302162328170375	54.933238307864	0.647505332885047	0.129586662730841	4.99669733937011	5.83204916328418e-07	1.10439744046563e-05	0.373739584945206	1.54678216601429
CPSF3	-0.147312771263211	0.0596616151046177	0.0135438910818071	17.568787014286	-0.30964897515095	0.119968657810083	-2.58108226601269	0.00984911084419243	0.0368067981870123	-0.704958377498063	-0.651612641106472
IAH1	-0.108822301705675	0.0567672498774333	0.0552390871333366	22.9714590870785	-0.159735242798222	0.104064946076692	-1.53495724372453	0.124794330870318	0.255938667864193	-0.534142584947901	-0.307290343277003
ADAM17	0.0292502445594298	0.0584096553992011	0.616527681921169	107.773887504515	0.1061785336295	0.0960652362931261	1.10527530797421	0.269040313811903	0.440910140287889	0.0786057574550919	0.303461194205071
ENSG00000239300	0.127031736773323	0.0788067678992373	0.106975120163199	16.0233293005722	0.196308713914582	0.130289572499945	1.50671086064593	0.131884786495675	0.266315181674897	0.512547543077806	0.510472455231678
ENSG00000271855	0.0699641756805489	0.143046662342929	0.624770638531421	4.7456445249876	0.0946407336772499	0.236413674657927	0.400318356432587	0.68892204937628	0.806856999992737	0.259288988712922	0.276961141614103
YWHAQ	0.298924441490001	0.0900801626157295	0.000905259896581766	49.5967623772372	0.374309453359074	0.150065465438975	2.49430774938214	0.0126203071478032	0.0447353786974064	1.27538543326982	0.919305072891181
TAF1B	0.111764608497093	0.0494499207564584	0.0238114784903687	75.3552984976802	0.0434989712491869	0.0820328540001284	0.530262804816211	0.59592973158751	0.743068562670502	0.444793975858498	0.15949859246719
ENSG00000269973	0.57748430838091	0.15547258161591	0.000203702188817295	4.7102693142186	0.89221806887982	0.260134099442084	3.42983895918829	0.000603939576921085	0.00389033316012889	2.51159857856574	2.10883909197757
GRHL1	0.319099261529009	0.119875513410724	0.00776958898935266	12.2232803161311	0.737728544603004	0.186200134705334	3.96201939257711	7.43185022875465e-05	0.000689924609857523	1.36491871031568	1.75400710190734
CYS1	0.0989580010784885	0.0766352006391235	0.196604345254104	31.0441236666776	0.121450834900153	0.122282333052933	0.993200177556146	0.320612411845267	0.496491517008626	0.387959886245281	0.338538660319264
ENSG00000285872	-0.0813523973387754	0.149958775400189	0.587475201949734	4.07049544393694	-0.235337923263856	0.232989713018684	-1.01007860053024	0.312457633850661	0.487959937682566	-0.412234654500466	-0.480934800335446
HPCAL1	0.145903237881436	0.0464547060838086	0.00168508137942648	127.847917616554	0.145172604088758	0.08287928977376	1.75161496297861	0.0798400379118064	0.18411718270067	0.596296857010569	0.393022888998079
ODC1	-0.12376047478826	0.101778761739324	0.223994277233448	12.9983246488874	-0.0654555396432664	0.1679754897513	-0.389673158507697	0.696778247023982	0.812412883025221	-0.600436290992173	-0.0907484460169573
ODC1-DT	-0.391652841661347	0.158343081116853	0.0133817543405482	2.42019078388562	-0.504160252820875	0.289711884932201	-1.74021253197417	0.0818217059130001	0.187381625121703	-1.78930843237155	-1.09836671113037
NOL10	-0.127947949990981	0.0470990034654729	0.00659613556887348	107.189955667909	-0.16269025815698	0.0726905948129437	-2.23811978118537	0.025213245014945	0.0764382542852134	-0.619019771624115	-0.314077431174027
ENSG00000234818	-0.364808417745284	0.219383489694504	0.0963364582219388	1.63188399316248	-0.672678958040926	0.367745164097187	-1.82919865089824	0.0673698544856474	0.161687177609902	-1.67017630435423	-1.48542096492007
RN7SL832P	-0.150097866691818	0.150064740879191	0.31720369273562	2.72665461585938	-0.482602719050373	0.245321365742357	-1.96722661146936	0.0491570913790986	0.127198020068573	-0.717318275634776	-1.04885330467384
ATP6V1C2	-0.0504024959251053	0.224082730608036	0.822035232715594	1.96322276193268	-0.253008714099149	0.371612653517509	-0.68083987911684	0.49597281325737	0.662577594711629	-0.274882941203677	-0.521521124279113
PDIA6	0.124263919371289	0.0859496870268789	0.148240285668386	47.4214354206972	0.25841749187639	0.133750926034548	1.9320800202134	0.0533496299666843	0.135599125952559	0.500264322618363	0.653124077651916
LINC01954	-0.46519055446677	0.250221724128421	0.0630110695977555	3.03724066289388	-0.483677606051827	0.417345280796939	-1.1589387212627	0.246481164073122	0.415467677952098	-2.11565941846195	-1.05132210827468
C2orf50	-0.111845541691917	0.129898556488885	0.38922581283565	9.00391328335056	-0.472976176519275	0.209918340703766	-2.25314365068621	0.0242500929732738	0.074187924252689	-0.547559338244385	-1.02674303370372
SLC66A3	-0.031936991191669	0.09128185471477	0.72643454658097	16.7079888160386	-0.284098132542231	0.148056889977918	-1.91884438869817	0.05500403030327	0.138833508260528	-0.192935387376988	-0.592927391260157
ROCK2	-0.0132346916656548	0.0387240594951117	0.732524574012659	237.97298253724	-0.00810381962097637	0.0639155917320549	-0.126789401480455	0.899107084429692	0.943717386590266	-0.109936968475622	0.040977151849447
E2F6	0.0445765524677101	0.0953023056615005	0.639971643061257	18.183230312969	0.088129764188372	0.148255156105796	0.594446537329749	0.552213490246277	0.708682616353732	0.146621956330176	0.262006727896798
GREB1	-0.198952602377754	0.0701876756261928	0.00458859249782105	102.094459269817	-0.646718815013368	0.135004916116845	-4.79033529752087	1.66502846222797e-06	2.72547299193508e-05	-0.934129358792581	-1.42579563267767
NTSR2	-0.0321430697392637	0.102314275371125	0.753399395032584	37.0955879234593	0.0197278117192427	0.157934728495591	0.1249111699951	0.900593875257458	0.944552960545854	-0.193849937675792	0.104900923908295
LPIN1	-0.148369100353382	0.0445289086399813	0.000862327678006482	419.248790437246	-0.115006099272713	0.0846403946471789	-1.358761378088	0.174222215498553	0.326513616337809	-0.709646231213685	-0.204556315933797
MIR3681HG	0.0760298556783018	0.205560249545956	0.71148194281361	3.94564791769214	-0.335905767046835	0.322816812607124	-1.04054607420847	0.29808626989603	0.473009667398217	0.286207702568128	-0.7119193173351
ENSG00000286427	-0.304821759214989	0.143254339262316	0.0333506724270099	3.90016622759773	-0.610216170039708	0.241656002551657	-2.52514385571394	0.0115650937231244	0.0417132101223091	-1.40396316803561	-1.34195625120852
TRIB2	0.16913901349518	0.0737860186473363	0.0218888669627487	42.4183832210402	0.167001892775845	0.114160333854256	1.46287144700408	0.143502558304327	0.283847141103042	0.699414264322176	0.443160462939842
ENSG00000225649	-0.325785772010085	0.207219714380107	0.115909840105118	7.33786571776419	-0.479209808812812	0.315376189691394	-1.51948632926834	0.128640126536667	0.261500873066945	-1.49699878183276	-1.04106045854166
LRATD1	-0.338193170952985	0.276438737839847	0.221181358598691	3.20618352985716	-0.756891846466971	0.504490869945904	-1.50030831390097	0.133534556853228	0.268909129163254	-1.55206123516941	-1.67884137274161
ENSG00000287291	-0.229206017421285	0.139681935147917	0.100815306368889	12.9877432991265	-0.531405705281222	0.221549932074059	-2.39858211783873	0.0164586856127241	0.0551744941438634	-1.06839015444967	-1.1609441458278
NBAS	0.0829038352216268	0.0260528923911579	0.00146193376383089	359.150154389144	0.0793944456190803	0.0438428993814011	1.81088492639154	0.0701586663756998	0.16677274245875	0.316713546668353	0.241943422722233
DDX1	-0.118178015891668	0.0671176432822699	0.0782791479394354	39.2092055765144	-0.049379471591685	0.102868470610765	-0.480025330390373	0.631209381586469	0.767464982247743	-0.575662050725379	-0.0538248860153997
CYRIA	0.065385892105227	0.0445984804092616	0.14262067942218	297.327575946782	0.218527232344037	0.0683457677713033	3.1973776792627	0.00138683215821101	0.00764054724286322	0.238971150390139	0.561504013181261
SMC6	0.17959985764841	0.0585829725288001	0.00217135813012023	63.9362299615541	0.180090822471146	0.107029388273375	1.68262965318607	0.0924468075537034	0.205352035581818	0.745838155880752	0.473223154849951
GEN1	-0.127381957147426	0.0900037398143725	0.156981648503539	17.9656745801953	-0.40351697125288	0.148150872605111	-2.7236894670775	0.00645571746280119	0.0263471990674331	-0.616507967604551	-0.867208928406004
RDH14	0.31167041539944	0.13100658394356	0.0173576082901312	8.19464302200534	0.46423990095091	0.214884712412201	2.16041381324692	0.0307406490618065	0.0889419100954556	1.33195043910613	1.12585758728524
ENSG00000287284	0.341315426303877	0.152750281685628	0.025452377604883	3.64511049296427	0.417211953748918	0.248605490127158	1.6782089306858	0.0933063189271836	0.206744292410811	1.46351121482569	1.0178436609513
LINC01376	-0.118798572278338	0.0825523089041077	0.150130618404204	214.584804384572	-0.933788262491852	0.0821657250074289	-11.3646932757841	6.2684255995656e-30	1.71441440148119e-26	-0.578416000787035	-2.08513757714917
LINC00954	0.100144727030746	0.172726585182755	0.562057881153166	5.03033272708578	0.364010274683238	0.286130406541759	1.27218312476033	0.203308062006576	0.363463707826679	0.393226424596332	0.895649889261464
TTC32	0.116375675213641	0.0898092406500921	0.195041093636941	16.8051687096361	0.213625308983532	0.160797570627876	1.32853567469568	0.184001206313789	0.339406792068358	0.465257301578942	0.55024526130587
WDR35	0.0245562187845185	0.0482150310832454	0.610537547061262	113.284490418522	-0.124777814625511	0.0744740346435614	-1.67545393804307	0.093845201368393	0.207659082315983	0.0577742700191225	-0.227000020264327
WDR35-DT	0.0248500617762074	0.142457774094029	0.861521183020112	5.03476721696418	0.140050154245409	0.238611064231049	0.586939062095619	0.557244634019552	0.712607609264867	0.0590783077221606	0.381257631253525
LAPTM4A	-0.106313323926986	0.0667270806903327	0.111102765478327	50.3295134591674	-0.00741768342944946	0.0958918354857002	-0.0773546923142963	0.938341383028341	0.9662513865145	-0.523008061709181	0.0425530714558953
PUM2	0.0796198719374203	0.0329145560248956	0.0155638109773493	217.031534300859	0.115426679373113	0.047183907904843	2.44631452752699	0.0144325033159638	0.0498755010801674	0.302139736643541	0.324702362329751
ENSG00000290108	-0.205990862520479	0.232075070008534	0.374753564576426	1.9568571609476	-0.33714290103369	0.360852973722499	-0.934294368024129	0.350152068694027	0.52701740213421	-0.9653642592309	-0.714760770285352
RHOB	-0.127050020870771	0.0641165452656789	0.0475298366118729	305.541109652601	-0.472123271972809	0.117850653674427	-4.00611500447926	6.17256040101615e-05	0.000591755978354803	-0.615034876763499	-1.02478408005312
HS1BP3	-0.103949020559336	0.0765399163741514	0.174431291460003	31.962575434206	-0.213842814735912	0.140446644813297	-1.52259112362694	0.127861031891403	0.26027639080924	-0.512515585046344	-0.431564772358147
GDF7	0.255016959138018	0.233540069218093	0.274849657151019	5.77946549343942	0.172110112697655	0.375897656713608	0.457864287323248	0.647049945687069	0.779412107152571	1.08052962914342	0.454893037359093
LDAH	0.00136830482079725	0.049216600824074	0.977820315761372	122.862344923705	-0.220295043999631	0.0760313833080993	-2.89742254335867	0.00376242631993193	0.0171585640531436	-0.0451307333967828	-0.446384271354937
APOB	-0.344338791048386	0.192553545610874	0.0737315680747699	2.67011978804452	-0.693135220170967	0.325706892975915	-2.12809502997599	0.0333292053133598	0.0947983413644738	-1.5793347129777	-1.53240496745991
ENSG00000232451	-0.547422669583617	0.206428663617207	0.00800465635500732	12.4461672012743	-1.80040737803067	0.300305883013435	-5.99524511462908	2.03178743035777e-09	7.52390142247574e-08	-2.48059505261325	-4.07559089001298
KLHL29	0.0555675075185961	0.0877306100834343	0.526480359969787	152.434659762739	-0.170595625439034	0.18708235887714	-0.911874462471722	0.361834806316313	0.538588661710917	0.195398412410919	-0.332234501810746
ENSG00000283031	-0.453995097176874	0.112126006742654	5.1443028930955e-05	6.61751307131559	-0.951230344106594	0.181283812705532	-5.24718853774176	1.54437832111522e-07	3.45410314926997e-06	-2.06597540753877	-2.12519860108783
[truncated: 16,837 more rows]
