# Supplementary material for: Integrative analysis reveals generalizable human neurodegenerative disease-associated glial states
Source: bioRxiv. 2025 Sep 25:2025.09.25.678630. Preprint. [Version 1] doi: 10.1101/2025.09.25.678630 (PMC12485690; doi:10.1101/2025.09.25.678630)
Supplement: Supplement 7 [file media-7.zip › astrocytes_diffexp/NM_2024_PD_GPi.csv]

gene	nebula_logFC	nebula_SE	nebula_pval	DESeq_basemean	DESeq_logFC	DESeq_lfcSE	DESeq_stat	DESeq_pval	DESeq_padj	nebula_zscore	DESeq_zscore
ENSG00000238009	0.20675798062137	0.268846537090695	0.441860203537229	1.36555503841952	0.306989423348945	0.415691296067286	0.73850337077843	0.460208619586549	0.673311005008352	1.12455306818933	0.736490363582581
ENSG00000241860	-0.0722699373873724	0.162996167323129	0.657487808389886	3.85518824747159	-0.025835677487803	0.277344014376258	-0.0931539032703015	0.925781294945111	0.966219072312695	-0.255284624982615	-0.130957833131698
ENSG00000290385	0.011661801593505	0.148655430916809	0.937471262731334	3.04241333601836	-0.108597679871906	0.247827632486803	-0.438198431636507	0.661242445406085	0.818933361085291	0.159771251596929	-0.346661965855049
ENSG00000291215	0.0385720244234694	0.0898197497645292	0.667604417784561	12.2467529151624	0.0705522824718763	0.141141043112015	0.499870774058849	0.617166072337809	0.790539144571704	0.292846608562742	0.120259884047043
LINC01409	-0.133200521822911	0.0947110285674176	0.159608729265037	21.7533904998501	-0.148796982658617	0.160965825047901	-0.92440108087749	0.355277532174338	0.582020547200076	-0.556596112632816	-0.451434149875533
ENSG00000290784	-0.341712319007323	0.121523683156568	0.00492499705158791	4.20201456630078	-0.690066753202922	0.213261325276592	-3.23578010362606	0.0012131079833521	0.0109760072065485	-1.58772030722707	-1.86215553241006
LINC00115	-0.154251622755249	0.09487327113506	0.103977274186653	8.96427784611288	-0.15409110882282	0.157808693519707	-0.976442459449023	0.328845249215644	0.555585902404228	-0.660697174478164	-0.465232328506803
LINC01128	-0.108565795231813	0.0923462866376545	0.239739600558496	16.2648110016684	-0.207040693144131	0.140049625836784	-1.47833806700362	0.139317313434343	0.32927702811223	-0.434773448599901	-0.603235806371957
ENSG00000272438	-0.603158181649212	0.29075063909626	0.0380341812548527	1.41466958099535	-0.231446439458843	0.428769036314262	-0.539792801850568	0.58933993172809	0.771372832766457	-2.88061192384956	-0.666844952968589
LINC02593	-0.6894987231745	0.257513227426458	0.0074167785200552	4.26138341062351	-1.58354242603696	0.374311898135958	-4.23054258740605	2.3312829997033e-05	0.00048570473619487	-3.30757971436914	-4.19083765181586
SAMD11	-0.0542984032273157	0.152590584966354	0.721957596401115	27.2677143537433	-0.236492875036357	0.236449842660474	-1.00018199367527	0.317222441594468	0.544898583092982	-0.166412513492336	-0.679997571057021
NOC2L	-0.0191524669583294	0.102846440684787	0.852269169528405	14.8364569396146	0.0198545928905804	0.133805317766296	0.148384183992287	0.882039581241983	0.942652130206557	0.00738976397097824	-0.0118744390383024
KLHL17	0.516811189236917	0.170070094170961	0.0023751234444742	4.79934322525096	0.971047334321274	0.263769650753277	3.68142176913889	0.000231936957860817	0.00306826973525831	2.65781578680815	2.46723674039911
HES4	-0.0249139774525469	0.203463446978538	0.902543115541885	7.93008612899614	-1.18320655907951	0.323809216933996	-3.65402371891314	0.000258162403271095	0.00334153064167504	-0.0211018271438503	-3.14743490064348
ISG15	-0.00189303478227376	0.236569921471733	0.993615388222978	3.67291643595413	-0.0737858007360889	0.365942522800343	-0.201632213090322	0.840204260014725	0.919814487191573	0.0927404172289797	-0.255931123425555
AGRN	0.162322838906495	0.150058532011086	0.279372450351741	11.0192167795247	0.199441125456904	0.214459712894217	0.929970122431708	0.352386554147862	0.579261901229345	0.904814183717919	0.456185251883985
C1orf159	0.0170732296693508	0.0611281290394066	0.780012808289093	47.7836528463444	0.00310934097628338	0.0823252497985962	0.0377689831964093	0.969871874542799	0.986517124623125	0.18653162914706	-0.0555178978401318
ENSG00000285812	0.159729259061584	0.188713978169401	0.397324473172958	2.74106898703092	0.307691017956255	0.264051654812106	1.16526828122021	0.243910414098183	0.464425554306256	0.891988516466416	0.73831894254314
SDF4	-0.0723056696036469	0.112420335422923	0.520112167040114	13.7431548614542	-0.032232583219793	0.155634470330068	-0.207104397576156	0.835928327785534	0.917453593174951	-0.255461326508498	-0.147630206482792
B3GALT6	-0.115463707343018	0.230074921294102	0.615771179468419	1.34719687114869	-0.0710592498486908	0.37282476936289	-0.190596912244114	0.848841409518553	0.925576862995881	-0.468884727511175	-0.248824863577433
UBE2J2	0.0575167265515234	0.07636105850758	0.451317328989027	30.861126083515	0.221484002896779	0.102493367396618	2.16095937251922	0.0306984778892545	0.119792938558229	0.386531191341246	0.513636009767154
LINC01786	-0.214712214824741	0.110970790446659	0.0530082840034013	5.28366155779873	-0.338915013253321	0.188752132831624	-1.79555593978718	0.0725651685468643	0.215405022550857	-0.959684474689333	-0.946942278281808
SCNN1D	-0.148875520281081	0.10888358758388	0.1715341952154	11.6540957876703	-0.257635793978851	0.171523024158975	-1.5020478751591	0.13308474509528	0.319390271585075	-0.634111487679683	-0.73510275051564
ACAP3	0.00940902092607932	0.114354051038341	0.934424269522065	25.4251379945146	0.168316541292698	0.184537703724832	0.912098383665153	0.361716929139963	0.587873000137367	0.148630890798818	0.375064674322844
PUSL1	-0.254246661347792	0.210737886848393	0.227640483490038	1.93667856319779	0.0657032882475273	0.370332010666525	0.177417253586246	0.859180655891069	0.93079080195385	-1.15518863742866	0.107621860997655
INTS11	0.175758942414041	0.0613990980754746	0.00420226338532615	38.9926209838785	0.332863925557187	0.0901559032464165	3.69209240405916	0.000222416620103579	0.00297778402722868	0.971257865057684	0.803927555744445
CPTP	-0.193810675987033	0.192156473279247	0.313162370033221	3.12196816714184	-0.0622381064155723	0.328874207292965	-0.189245933659157	0.849900068196006	0.926316417414995	-0.856323021328731	-0.225834154809437
DVL1	0.153549107408253	0.108072047857265	0.155373990969369	17.1252867063515	0.347408157248642	0.162163127418071	2.14233755095875	0.0321663291924238	0.123907473337634	0.861426677845962	0.841834454958562
MXRA8	-0.27698760019215	0.1006579606791	0.00592740563038122	14.6667231310252	-0.490151844207223	0.155270777429693	-3.15675526535677	0.00159535182329708	0.013624486417285	-1.26764621808759	-1.34111361919907
AURKAIP1	0.355382422086776	0.201908826778914	0.0783885891951411	10.69489346626	0.546398272670451	0.261928299454399	2.08606047459785	0.0369731454404118	0.136176379878847	1.85952470803137	1.3604660616272
CCNL2	-0.0810283400561121	0.049450249648183	0.101300128297977	152.041231147756	-0.148216141889535	0.0753810127498111	-1.96622646052081	0.0492724572252073	0.165630278989998	-0.298596327340391	-0.449920293869929
MRPL20-AS1	-0.460745367264064	0.16955423263714	0.00657985647588367	1.88318785536872	-0.732731780229257	0.285276869902227	-2.56849347961644	0.0102141633712578	0.0541272857649897	-2.17635777364955	-1.97335417897762
MRPL20	0.00196650880465125	0.096322356672604	0.983711590164726	32.8980333711416	0.145087030529102	0.129309358608865	1.1220149267615	0.261856093336591	0.485204670236545	0.111826477712405	0.314521172129719
MRPL20-DT	-0.22428487052958	0.240081957833837	0.350200079422832	1.66381238991142	-0.530846404313876	0.394531329394451	-1.34551140749367	0.178460139923273	0.384345052088271	-1.00702278857404	-1.44717660150374
ANKRD65	0.421007110228673	0.330780683745854	0.20310033563475	1.90716378977136	-0.378432918265802	0.465513378125395	-0.812936719004161	0.416254340644465	0.636357869538676	2.18404928946771	-1.04993852272017
ATAD3B	-0.093908830749716	0.0777692601356197	0.227227524474358	22.7679449623509	-0.107580627321333	0.125859289157559	-0.854769068230293	0.392679005351192	0.615834826813198	-0.36229241442881	-0.344011203040768
ATAD3A	-0.0285580059565238	0.0946443948765358	0.762850222723986	11.5177546600248	0.0438871025128365	0.140057724045577	0.313350104836453	0.754014687240553	0.874382911130391	-0.0391221310642013	0.0507619338852954
TMEM240	-0.110964675110723	0.17073383434386	0.515738822949585	7.19995903192135	-0.0849602536491362	0.251288160956841	-0.338098911328052	0.735288650922207	0.862908784864425	-0.446636293371611	-0.285055306079813
SSU72	0.0650299888521803	0.103201033273956	0.528610029149903	18.8020410348043	0.169685356054194	0.13970818428885	1.21456990453304	0.224530173104283	0.442079539838849	0.423685475382491	0.378632241473008
ENSG00000215014	0.181080587695723	0.167368036327958	0.279283399243253	3.237602974963	0.214579503044289	0.27758479927146	0.773023247697522	0.439508622354012	0.656768024198845	0.997574252327309	0.495640684501125
ENSG00000272106	-0.426695508383321	0.272969368682624	0.118014354239867	1.84024377855731	-0.250614466867747	0.434066831978692	-0.577363779962921	0.563693736581697	0.75318979275749	-2.00797577422051	-0.716802936211505
MIB2	0.00373200036993472	0.0685680181590064	0.9565944002967	33.6417777069609	0.00868140008913973	0.102559589775527	0.0846473753272683	0.932541734131531	0.969241502793616	0.120557115944379	-0.0409953374404477
MMP23B	-0.348823180533168	0.230421278588004	0.13006396723992	1.25628969439548	0.131521915077988	0.412183745036807	0.319085642414752	0.749661570744189	0.871941421426627	-1.62288465506118	0.279166161625084
CDK11B	-0.00664121797904541	0.0735165589167718	0.928019930974082	28.1524832853851	-0.0693795029110858	0.10704383191584	-0.648141062117741	0.516893717772069	0.718399659118144	0.0692598917111499	-0.244446908163918
SLC35E2B	-0.038704012386309	0.065136541130005	0.552379588453676	70.4193385913502	0.211880603199947	0.0910357168476994	2.32744477153311	0.0199416052124026	0.0876692551427675	-0.089295756007867	0.488606492076332
CDK11A	0.0879836796395791	0.0850182764891526	0.300725144539144	42.29670145981	0.271411724352068	0.137592188602136	1.97258090818576	0.0485433299388717	0.16355889285975	0.537195148435616	0.643763550729537
ENSG00000290854	-0.0816015965620227	0.087847255588186	0.352939256032015	24.0535844539296	0.058871898054963	0.134437778407597	0.43791186340845	0.661450175401934	0.819001312591343	-0.301431172471145	0.0898170827862361
NADK	0.134613244098612	0.0731089497584499	0.065582145641726	38.3235288419211	0.264066697823148	0.098144718842075	2.6905848927853	0.00713268849854236	0.0415008279425344	0.767785804438533	0.624620072664598
GNB1	0.00294291787699912	0.04098688448717	0.942759916152607	139.301213550197	0.000556799223254209	0.0627888829641701	0.00886779947290895	0.992924612444623	0.997276176871423	0.116654976780152	-0.0621706344730852
CFAP74	-0.0704862821758158	0.213451133645069	0.741232147169972	6.40809973323828	0.0569247385656893	0.283316265259913	0.200922945646862	0.840758825536151	0.920266444987594	-0.246464164614017	0.0847421651089361
GABRD	-0.153636418046509	0.568857611619015	0.787099581470815	1.32797395348012	0.270287001864798	1.08808331890852	0.248406530242491	0.803819881497425	0.90125539838666	-0.657654888773586	0.640832165774096
FAAP20	0.114485279281627	0.0830944997224045	0.168273677852302	26.9491533917727	0.23928399356385	0.122078687298104	1.96008000134816	0.0499864403208517	0.167136261148333	0.668249798366037	0.560028453626896
ENSG00000234396	-0.27209051831343	0.210327488178744	0.195785746562379	1.80315441909117	-0.36082669708916	0.349749059266023	-1.0316731025564	0.302225281895806	0.530057485489359	-1.24342936476686	-1.00405110385592
SKI	-0.074958991537675	0.0660257585150259	0.25624997276346	103.615668729957	-0.0755953375881405	0.0901708484450988	-0.838356729383192	0.401830383791841	0.623353463794023	-0.268582427948165	-0.26064735268607
MORN1	-0.160825346121302	0.0776734892496843	0.0384026717265923	32.5478800254148	-0.182795712283175	0.0976268225113198	-1.87239231576936	0.0611523473543104	0.191426599142209	-0.693205288181254	-0.540045665741535
ENSG00000272420	-0.520417701085182	0.216223764675729	0.0160908724688372	1.18825888505954	-0.77772784540052	0.363585728240077	-2.13904943179448	0.0324316651923089	0.124658413170122	-2.47144701071771	-2.09062825324042
RER1	-0.0315779356249579	0.0935689730047554	0.735752842138025	21.4447237465194	0.163167460025296	0.146486209555722	1.1138759103684	0.265332425263426	0.489204745778999	-0.0540561664000597	0.361644528880346
PEX10	0.00462472355321491	0.114060136837539	0.96765754619181	9.00663852169324	0.321869068167052	0.174026798403787	1.84953737653803	0.0643802559335054	0.198626446877524	0.124971774902699	0.775271456212813
PANK4	0.233013598468075	0.155084426513454	0.13296927990976	5.92029256034084	0.319839804506219	0.247830055311482	1.29056100199079	0.196855946161638	0.407648966857522	1.25439129878984	0.769982548919397
HES5	0.0395800763266592	0.26385512975099	0.88075921252097	12.7566548938852	-1.7186509204146	0.360875005921687	-4.762454845065	1.91252001977207e-06	6.09752700248117e-05	0.297831586491192	-4.54297341175106
ENSG00000272449	0.0311826750933279	0.289460023621366	0.914212209781589	3.75959264740417	-0.836898632262335	0.388787420766156	-2.15258670307058	0.031351174483938	0.121706034066782	0.256305093984173	-2.2448461659892
TNFRSF14	-0.205609676670224	0.118735454414506	0.0833337568937432	7.1617572641649	-0.258268568482373	0.1850586492884	-1.39560387734097	0.162833814204154	0.363263647723039	-0.914670967299922	-0.736751962370837
PRXL2B	-0.141447252438077	0.138743977565169	0.307973289049814	3.68795470062025	-0.142311824142218	0.238631875808024	-0.596365526023464	0.550931065393162	0.743531741295469	-0.597377514828866	-0.43453176166529
MMEL1	0.0352045086865643	0.218750612048738	0.872145031471292	2.42413007985478	0.206006300533786	0.34957933598722	0.589297705346399	0.555661583903856	0.746554083346928	0.276193704511809	0.47329618873111
TTC34	-0.171467412549751	0.130786392260319	0.189841096425835	18.3879172823281	-0.218262532325449	0.138917979550798	-1.5711611486952	0.116145221914174	0.292880207551984	-0.745832009177514	-0.632483492730885
PRDM16-DT	-0.0961477508658127	0.093427044752505	0.303422732952845	49.8992668701098	-0.271554744149413	0.13667605607405	-1.98684943032221	0.0469390850092748	0.15975300681814	-0.373364232583201	-0.771379966973339
PRDM16	0.0722918361545068	0.0461569391954535	0.117297553837955	364.686013885881	0.123902982702785	0.0683342700250085	1.81318952638903	0.0698025946806136	0.210065586957879	0.459596472035863	0.259308797702886
ENSG00000287828	0.114863676820333	0.176326614876029	0.514771767953195	4.39145685159165	0.00807953850293928	0.228964515752442	0.035287295397663	0.971850653826731	0.987257547796449	0.670121034730614	-0.0425639803892777
MEGF6	-0.0345098718740394	0.140112327973414	0.805448874698471	36.6730831068136	0.246885407453619	0.264591431691711	0.933081641665849	0.350777817039934	0.577815474064244	-0.0685550602001169	0.579840158797514
ENSG00000238260	0.0517102069850148	0.143091438090201	0.71781632103899	10.4535409754935	0.15585073890846	0.184201434712719	0.846088626570826	0.397503305010694	0.620611074906493	0.35781702316343	0.342574823732795
TPRG1L	0.0160944256457134	0.190548889673178	0.932687923961763	5.82056917242879	0.23067033535319	0.292485220329904	0.788656380972034	0.430312868361986	0.648803562197328	0.181691286662044	0.537578517419666
WRAP73	-0.00236229808291892	0.0926052680099239	0.979648708872553	11.3885430830452	0.0106239515988651	0.141643372455885	0.0750049325616976	0.940210787333478	0.972511343771898	0.0904198351349966	-0.0359324296252034
LRRC47	-0.14248210575033	0.132060622080048	0.280625892527471	7.49806859882463	-0.104438935349861	0.210311877202506	-0.496590761962998	0.619477668976634	0.791588532687639	-0.602495030012794	-0.335822953331134
CEP104	-0.0833117116143767	0.0589238512839975	0.157394862763808	47.7434871930894	-0.0754494933940666	0.0757001306321931	-0.99668907786508	0.31891545284647	0.546487774582093	-0.309887964987602	-0.260267236274079
DFFB	0.0742495430043002	0.144954580729541	0.608492665383442	9.43682781436073	0.402566284381127	0.211827524585781	1.90044369903452	0.0573749168233349	0.183223504871896	0.469277645600155	0.985594098672095
C1orf174	-0.243487453753207	0.175431989169675	0.165158130672562	3.6197764002666	-0.575020274494117	0.285422013083877	-2.01463183684132	0.043943239079269	0.152805122681928	-1.10198263462572	-1.56230777380236
AJAP1	-0.0331868465739153	0.389420819587606	0.932085665292402	2.43550264745684	1.20298735830774	0.659492701528561	1.82411019184819	0.0681354150304082	0.20674110355021	-0.0620124884346848	3.07174630126789
ENSG00000236948	-0.668650458254759	0.204468025456539	0.00107473102868496	4.78635638191492	-1.35729461763554	0.322863502000682	-4.20392707514109	2.62323484548211e-05	0.000530639821287554	-3.20448170905559	-3.60116381737558
ENSG00000289893	0.254229856553179	0.249332885485849	0.307899087817769	2.0279533372731	0.0100679275306745	0.381718167201852	0.0263752904517919	0.978958002655201	0.990603183820234	1.3593090891773	-0.037381605405723
NPHP4	0.00617790339475834	0.0472027981204012	0.89587021654138	68.3237078819987	0.0357229348539497	0.0734135870211825	0.486598411866762	0.626542949231297	0.796570725168103	0.132652497695352	0.0294835131905531
KCNAB2	-0.247416566499895	0.135968419779883	0.0688104937736476	8.89946393654231	-0.367595428943082	0.248745936647149	-1.4777947085203	0.139462735139224	0.329500798121539	-1.12141272573378	-1.02169257448408
RPL22	0.0548770171994372	0.132795524768231	0.679427504575764	44.7635499460526	0.58578036541591	0.237046479071665	2.47116248134111	0.0134674613322795	0.0662161620948332	0.373477406297009	1.46310833605001
RNF207	-0.0750419893630311	0.181830276962678	0.679823869673161	3.97069626467406	-0.0178362081867217	0.284702449992382	-0.062648593952033	0.950046333009366	0.976368332580102	-0.268992865472463	-0.110108668803501
ICMT	0.0378820169209735	0.184500503771179	0.837320537694034	3.9516469001761	-0.208112546693117	0.260338142470617	-0.799393222668498	0.424062439020322	0.643459753241616	0.289434411076161	-0.60602939803879
ACOT7	0.27823801503995	0.137878677559332	0.0435921347270551	18.6785227869844	0.802939891695897	0.199680977480186	4.02111358742507	5.79236642117421e-05	0.0010020896792582	1.47803327369656	2.02909521323359
TNFRSF25	0.501064377240532	0.498335189246276	0.31466740624169	1.50835535575968	0.884991121089536	0.734941441037722	1.20416549084502	0.22852562116715	0.446985607281443	2.57994528232615	2.24294684520714
PLEKHG5	0.0403199915356394	0.306320389007693	0.895279437672696	2.34740345973948	0.307752973618878	0.498675860425115	0.617140307045386	0.537142184511376	0.734179747002638	0.301490585570525	0.738480418728929
NOL9	-0.190115736697283	0.0762203568375965	0.0126209089847308	24.6742676948618	-0.510418912518589	0.122877181520087	-4.15389502106336	3.26863178379779e-05	0.00063105002129218	-0.838050955428073	-1.39393605300944
TAS1R1	-0.234910933298596	0.18085007830257	0.193969203538807	6.83489899024701	-0.786477959753387	0.217078944448947	-3.6230043487168	0.000291200924637928	0.00365973807222376	-1.05957036891416	-2.11343383760697
ZBTB48	-0.22050131754714	0.0777027902533162	0.00454323408720637	14.0383126550222	-0.34062206687338	0.123467423771488	-2.75880111910166	0.00580138297029073	0.0355715896321257	-0.988312513786698	-0.951391403605264
KLHL21	0.241252545558182	0.0615994070571672	8.98530815387435e-05	81.4467998668926	0.552576912226587	0.0819976390382765	6.7389368609582	1.59549709726716e-11	2.39079103498186e-09	1.29513421020928	1.37656956381992
PHF13	0.0618380756437111	0.0889712797246953	0.487033915394498	14.580006660142	0.0282836663997667	0.137956494453236	0.205018738058427	0.837557485121966	0.918683064863214	0.407900953927397	0.01009441065823
THAP3	0.220516907857301	0.0970655368155954	0.0230964630720264	10.9685899991843	0.44604527707915	0.156478801713265	2.85051567493784	0.00436483988920762	0.028960177466541	1.19259316451099	1.09891419897713
DNAJC11	0.00159861614963677	0.0460814565353746	0.972326062451694	46.0627091569836	-0.0303427627249299	0.0776277324960095	-0.390875293523351	0.695889416975933	0.83860797134869	0.110007189678245	-0.142704732483802
CAMTA1-DT	0.20028903982735	0.140564487806807	0.15418878108512	6.94165058936737	0.547411001166781	0.226975932435154	2.4117579132456	0.0158758188635362	0.0745746205598471	1.09256312106795	1.36310555457919
CAMTA1	-0.0149393465942198	0.0312546385565579	0.632658645370541	1080.15545780768	-0.0773083165881282	0.0554744468540084	-1.39358427117948	0.163443180948416	0.363965544202421	0.0282243181824551	-0.265111921436483
CAMTA1-AS3	0.0675494016141612	0.164401823732308	0.681160616306169	6.78158666289777	0.146368701566913	0.222499107801195	0.657839498833834	0.510641270470548	0.713937554637643	0.436144374543725	0.317861614986149
CAMTA1-AS2	0.0235088859391632	0.238631449956399	0.921523000108919	1.40710950673943	-0.101613479758628	0.37826995073284	-0.268626888183339	0.788216818806743	0.891923533566968	0.2183569789714	-0.328458916329868
VAMP3	0.108271670127526	0.119997478081217	0.366906617493402	15.8908988616184	0.425469296717301	0.158640686306848	2.68196833121577	0.00731903880176501	0.0422694562283968	0.637522507051772	1.04528664199407
PER3	-0.0487883553195307	0.0504660278016717	0.333665825427667	315.375705959787	-0.115568070578461	0.0993446901868009	-1.16330395073108	0.244706203334941	0.465222236749171	-0.139164445096159	-0.36482902366888
ENSG00000236266	0.0211028906059879	0.158168748084969	0.893861147916975	7.78374245289817	0.148587240686574	0.210597673466167	0.705550247735496	0.480467873447924	0.689365410235365	0.206458947140022	0.323643834397639
PARK7	0.222471602416941	0.119584719960458	0.0628334597968329	28.8690702984482	0.250526185752035	0.15003801726289	1.66975137583346	0.0949685643442342	0.256657551807115	1.20225944181857	0.589329186402878
ENSG00000284747	0.576858296078758	0.21270889947086	0.00668864084019507	3.15222321011818	0.845381503191238	0.319767002923943	2.64374214806745	0.00819950927910098	0.0459909129734774	2.95475833641962	2.13971156778354
ENSG00000284716	0.38068668377403	0.201742805230385	0.059161652194038	2.5996539939178	0.578982750628388	0.332360578451894	1.74203196216964	0.0815028516190782	0.231439584480998	1.98465833022635	1.44539158729948
ERRFI1	0.0593050760591056	0.0824192312851781	0.471799728823977	53.506577775512	-0.0639689334008159	0.107656302587488	-0.594195898088094	0.552381095982269	0.744705354014077	0.395374865754679	-0.230345241092891
ERRFI1-DT	-0.19240556814138	0.0980976159936749	0.0498360586921678	15.7773096076859	-0.212052035053745	0.145955599589608	-1.45285302961986	0.146264564610463	0.339434650814098	-0.849374538244169	-0.616296959186708
SLC45A1	0.059460328284161	0.127407387707459	0.640718458684099	7.32273535195686	0.197515386317059	0.220708963934512	0.894913295753883	0.370833438742122	0.596666010299541	0.39614261284468	0.451166162458335
RERE	0.0361305380435453	0.0250136110929551	0.148616621027827	652.05186715918	0.0220808532733381	0.0411598580881536	0.536465728964535	0.591636715239317	0.773019465851323	0.280773067827368	-0.00607209555644205
RERE-AS1	0.222708437269228	0.157187139258902	0.156530807961496	5.23869298601592	0.457583346412611	0.220548806351896	2.07474868706619	0.0380098324983371	0.138579737426091	1.20343062805174	1.12898608181203
ENO1	0.086828719391745	0.0603904087599344	0.150493677732417	207.337763082436	0.0236191519780492	0.0782721806239598	0.301756662325812	0.762837570108176	0.878720203460486	0.531483685240644	-0.00206279928024553
SLC2A5	-0.463904181484165	0.36860146837203	0.208192128784311	1.34312934282326	-0.228422346429027	0.557950062221051	-0.409395682329953	0.682249307720443	0.830646718537152	-2.19197861531201	-0.658963203548803
GPR157	-0.228693508715921	0.132856163641673	0.0851852137729336	6.82028682504549	-0.368215121121137	0.203941736987077	-1.8054917377921	0.0709977672590563	0.212350146815049	-1.02882420969521	-1.02330768963321
MIR34AHG	-0.244556880229433	0.120597059612786	0.0425720608975859	37.6800889537434	0.0598678122308446	0.191671830132209	0.312345388414925	0.754778049243919	0.874820423767234	-1.10727111963648	0.0924127522648264
LNCTAM34A	-0.0754838653280024	0.171768023412784	0.660333785470061	6.39667929938773	0.469241820903025	0.269992338759508	1.73798198518883	0.0822139881053535	0.232987859198026	-0.271178012810139	1.15937177882743
H6PD	0.0975255072611417	0.0467096493436932	0.036806024842435	63.5368779118055	0.180524515705767	0.0754984078315584	2.3911036125229	0.0167978116177389	0.0776892813331955	0.584381012516675	0.406882543117977
SPSB1	0.171312620406498	0.140808220463623	0.223742008611632	65.3280932115055	0.594910804015972	0.171655446768643	3.46572634434253	0.000528801210925444	0.00576781745083065	0.949270091412054	1.48690516651418
LINC02606	0.263764500547531	0.278986275707662	0.344434808485423	1.59940156583408	0.283601941874045	0.441143347284762	0.642879335299095	0.520302399176275	0.721233241012868	1.40645942907258	0.675535139412031
SLC25A33	-0.00234810932512595	0.0683938175518329	0.972612258578839	162.103542931935	-0.138590307620174	0.0900626654577583	-1.53882085230063	0.123848037713876	0.304808562813179	0.0904900008121867	-0.42483230453909
TMEM201	-0.0726165678891492	0.132516197840797	0.583703864676526	6.16350161904991	-0.0888646079032107	0.212146203523446	-0.418883800074176	0.675301057027434	0.826881927895809	-0.256998768267516	-0.295231296558043
PIK3CD	0.212572889247443	0.111369287741073	0.0562981031014622	10.6852562352892	0.458348598946234	0.183730008681614	2.49468555645968	0.0126068792349234	0.0631640965782683	1.15330872160877	1.13098057359961
CLSTN1	0.0100363222139916	0.052757253203832	0.849124300382744	107.036818953864	0.164517662488425	0.0791889490893048	2.07753309496368	0.037752383987375	0.137950936048408	0.151732996022603	0.365163586454115
CTNNBIP1	-0.147623571180007	0.0646608160665746	0.0224277010622665	51.1675463664461	-0.150839243306381	0.0845808810283578	-1.78337280804404	0.0745256365951918	0.218742352918939	-0.627920399089258	-0.456756931455619
ENSG00000285701	0.127491980363364	0.240593990836011	0.596177736923279	1.28474317779076	-0.0438274434239515	0.377572666568603	-0.116076843756348	0.907591640746418	0.955927827074357	0.732570016014793	-0.177850104411059
LZIC	0.083895466464291	0.0757872091116332	0.268299484983169	23.9849125764569	0.224465674996915	0.111505316658108	2.01304907895253	0.0441094664201846	0.153164421722851	0.516978280255393	0.521407196735787
NMNAT1	-0.156742292819608	0.0723471902282027	0.0302707787627051	19.0526138627557	-0.134982812834134	0.112408516044006	-1.20082372390088	0.229819587149266	0.448765593190426	-0.673013936401427	-0.415430024365691
UBE4B	-0.0205574540813969	0.0431309888024577	0.633626758120684	149.888829879008	0.241158143041782	0.0619893416073003	3.89031625096953	0.000100113661720925	0.00156857509453839	0.000441877878916859	0.564913083965528
KIF1B	-0.033581013627221	0.0261673748721318	0.199381352233389	1143.07170905942	-0.0693484864374093	0.0412348390596297	-1.68179355173727	0.0926088795598535	0.25178241086196	-0.0639617075717488	-0.244366069356715
ENSG00000284735	0.118897555363369	0.176165647991662	0.499727183760489	5.2431788771526	0.228355866206445	0.250568715491502	0.911350268761664	0.362110847862635	0.588248290050736	0.690069209461948	0.531546273809891
ENSG00000284642	-0.173770741266793	0.125138391089428	0.164945734291558	11.7300021292516	-0.452028188269141	0.16404133114569	-2.75557498291501	0.00585890735899504	0.0358111211674987	-0.757222338167608	-1.24175123182954
PGD	0.251819653022674	0.0914166425313625	0.00587573102949984	45.305921982153	0.458435642027383	0.14627306834061	3.13410833059081	0.00172377204760869	0.0144426148332977	1.34739024713691	1.13120743558685
CENPS	-0.0916942787579613	0.101304040148129	0.365391537936126	6.73851630346383	-0.13526137009537	0.17060818114878	-0.792818780345678	0.427883413011528	0.64658823097235	-0.35134110054768	-0.4161560332915
CORT	0.0169615147247223	0.310699941484496	0.956464067430645	1.22776816049065	0.258145503226714	0.474127467334531	0.544464349804425	0.586121974383184	0.769115094857419	0.185979180873822	0.609187554016942
DFFA	0.248349390017994	0.0918507142018158	0.00685438351664029	31.9971301105067	0.350014687586519	0.110807786781466	3.15875533437748	0.00158444446270433	0.0135920236828683	1.33022924140942	0.848627903035609
PEX14	-0.0143756389750061	0.0344982506517002	0.676893233205013	92.3705837391679	-0.0424192646503653	0.0539020896933611	-0.78696883352168	0.431300110948937	0.649338313834492	0.0310119425408715	-0.174179942110416
CASZ1	0.148137365899525	0.108256454797934	0.17118912033321	12.1628599026245	0.412487716029027	0.162959785710725	2.5312239717917	0.0113665242423532	0.0586150594978167	0.834664750320082	1.01145250890064
TARDBP	-0.127235394004758	0.076419953408382	0.0959227509890779	58.0556192115813	-0.230986966981295	0.092586868115656	-2.49481348362226	0.0126023353510426	0.0631582353718406	-0.527097601276622	-0.665647421378912
MASP2	0.294451694153061	0.257892333149197	0.253552916363734	2.04099322291118	0.387338409795477	0.318929775121154	1.21449434957378	0.224559006227339	0.442082813674439	1.55821251075973	0.945905408378292
SRM	0.0235055629778434	0.105144957949224	0.82310445625927	14.0187890996998	-0.059595573822502	0.160347060003785	-0.371666146052788	0.710141433728604	0.847503598201649	0.21834054639607	-0.218946873390894
EXOSC10	-0.115822847940277	0.0651288963637269	0.0753441838003842	73.1920161629198	-0.214739018314295	0.104594509355043	-2.05306205496285	0.0400665594713161	0.143473635753904	-0.470660735219585	-0.623300093199453
ENSG00000226849	-0.0920040099698221	0.102608722184005	0.369906232999507	13.1888854527878	-0.182223020873611	0.152997641664922	-1.19101849473402	0.23364632442067	0.453420043805006	-0.352872770940834	-0.538553049561893
MTOR	-0.00419070087596663	0.042237468758873	0.920965489832344	94.0254126708362	-0.0532712827277841	0.0697926011054829	-0.763279801640737	0.445296545340896	0.661913521803942	0.0813780908172504	-0.202463756907741
ANGPTL7	-0.27825473912067	0.176023566032959	0.113928080822257	2.06779571847703	-0.141592216560938	0.298090722748823	-0.474997058798927	0.634789069668439	0.80187348921219	-1.2739124228048	-0.432656235158562
UBIAD1	-0.209643738630658	0.0793388536551796	0.00823245951921297	12.6643810960101	-0.0805128268053784	0.136444076295273	-0.590079313015716	0.555137477211567	0.746313952118198	-0.934620049059632	-0.273463895498288
DISP3	-0.0858059344851743	0.0843167453808957	0.308838686659354	89.724337056875	-0.215672355443383	0.125010863269818	-1.72522891052985	0.0844862275140766	0.237131265556695	-0.322222296107078	-0.625732666967233
ENSG00000284708	0.0191922418974999	0.181767871008023	0.915910398834051	7.40477132347261	0.534051035783979	0.247208032370616	2.16033043369451	0.0307470985959142	0.1198626136979	0.197010483612801	1.32828523048001
FBXO2	-0.0386827355788632	0.0990004148454068	0.695994555233469	52.0245509276761	0.123579802916817	0.141497508908955	0.873370873238006	0.382460961562572	0.606655771617856	-0.0891905387912044	0.258466488268146
FBXO44	-0.0620466852196886	0.116564070296507	0.59452042677827	20.2259241676729	-0.174449691507099	0.179070956105955	-0.974193109260432	0.329960665423971	0.556472203378106	-0.204729007507341	-0.518293277914579
MAD2L2	0.0653022205807317	0.116938676222917	0.576549883434006	10.9131015943086	0.343867256775906	0.172366752524282	1.99497438885416	0.0460456732359262	0.158000654330781	0.425031704831549	0.832605740771748
FBXO6	0.0925276808214198	0.110536296480879	0.402547816328137	6.9836606438529	0.198449018604659	0.176618805224829	1.12360073069252	0.26118244600015	0.484790655296431	0.559665961224769	0.453599505503186
DRAXIN	-0.655042242657657	0.2563416138858	0.0106081428878399	1.53057914067792	-0.413624240579135	0.393095041678972	-1.05222451754283	0.29269655340005	0.519297303715398	-3.13718690589864	-1.14165831489914
AGTRAP	-0.0220377155755093	0.094584999274111	0.81576624340157	17.6417261920822	0.0372959823436123	0.146720632622611	0.254197256902127	0.799343169697143	0.899082218702024	-0.00687825202028306	0.0335833758656432
MTHFR	-0.0119921472811841	0.0706406114915357	0.865196691518444	22.7632511774381	0.0308699400945658	0.111833516981298	0.27603477855148	0.782521354131497	0.888782926854502	0.0427986902755365	0.0168350634729449
ENSG00000285646	0.259050189432286	0.187290905014433	0.166620883665567	3.62019443980198	0.197180414786988	0.28482360407023	0.692289585445904	0.488755489051835	0.696383625419086	1.38314640641672	0.450293119983533
KIAA2013	0.0446346405977011	0.0975088827331234	0.647132433428411	20.3936644717115	0.178848312646386	0.147556302846972	1.21206826950568	0.22548624869053	0.443324098284302	0.322827215435839	0.402513824179616
PLOD1	0.214067815083407	0.126031906239981	0.0894095090260926	39.4794111899083	0.660448579927564	0.142825441727704	4.6241661985314	3.76108220947145e-06	0.000106801576443883	1.16070136902441	1.65771748021362
MFN2	0.0672013318719107	0.0783442987961457	0.391019882340204	27.1683730023576	-0.0614556340702832	0.129043588602093	-0.476239344674319	0.633903872269205	0.801259648082689	0.434423113984432	-0.223794782709216
MIIP	0.00177541270450512	0.0862111418197404	0.983569707656996	17.9241969065309	-0.0945545560488801	0.126652268916598	-0.746568196983073	0.455324251601844	0.67013635476243	0.110881476925812	-0.310061113317506
VPS13D	-0.0094973650259688	0.0278827640766548	0.733391347259354	369.604980279633	-0.0598524133884401	0.0449886190935802	-1.33039009852563	0.183389775200427	0.391285084436399	0.0551357876404485	-0.219616279087032
DHRS3	0.0540006111804862	0.0629356336418578	0.390876341642581	150.808781572966	0.115301443339429	0.120853639534495	0.954058510637725	0.340054025890054	0.566902218599764	0.369143438326702	0.236890447070821
ENSG00000288927	-0.351773063719639	0.174023354824701	0.0432370348574454	4.07206583027045	-0.454543729860803	0.285132673139236	-1.59414817269587	0.11090285146368	0.283999940385498	-1.63747229933776	-1.24830753425974
CFAP107	0.228080372532333	0.285118384037229	0.4237399269915	5.52571566897764	1.26488856421764	0.393071738560683	3.21795855598599	0.00129106471234567	0.0115578771123593	1.22999570732485	3.2330805555233
PDPN	0.165951312770445	0.132207981768704	0.209395585908529	38.1326843643544	0.115872486281716	0.147109726160197	0.787660267653104	0.430895452072844	0.649114527872804	0.922757567454919	0.238378766819806
PRDM2	0.0370457490831394	0.0565615674031876	0.512491403292943	81.824153876959	0.234683719555021	0.0887352457008786	2.64476328094167	0.00817480835515743	0.0458920077113737	0.285298932832745	0.548038674660953
ENSG00000289380	0.0864953033396946	0.180443508108249	0.631690809498246	2.04088625428207	0.129511471661497	0.301444381415635	0.429636376214041	0.667460171698053	0.821926297253857	0.529834889523674	0.27392630588149
KAZN	0.0669863935942889	0.0755940457437961	0.375545755000395	592.013201118121	0.00828070585552532	0.119364852652596	0.0693730664555489	0.944692667111117	0.974055466952681	0.433360209815973	-0.0420396742092454
ENSG00000231606	0.157551891877695	0.267617138185619	0.556048291136281	9.06158105866428	0.580549069925028	0.3216074947826	1.80514782566702	0.0710515528215349	0.21244577881251	0.881221087408973	1.44947391416104
KAZN-AS1	0.209014613538626	0.246074378665478	0.395660931622093	7.12098910338782	0.225124006995602	0.295035257130003	0.763041031724573	0.445438925709698	0.661924463796187	1.13571247897913	0.523123019561843
ENSG00000287756	-0.246429177253675	0.245238250934484	0.314966097055245	3.18776702736598	0.136669893896302	0.328267818462022	0.416336558778801	0.677163744312163	0.82817364008042	-1.11652992794964	0.292583433734198
TMEM51-AS1	-0.194482183102846	0.173266315872256	0.261672610233964	8.3711061733047	-0.594208102743284	0.234541166431698	-2.5334917182495	0.0112932408840939	0.0583998758752716	-0.859643731443489	-1.61231736434032
TMEM51	-0.0370757285076809	0.166227817735582	0.823503082608924	14.2788022206465	-0.574493178391639	0.245709358633238	-2.33810051675388	0.0193820344243271	0.0860442184562195	-0.0812436317367579	-1.56093399351223
TMEM51-AS2	0.001158484012625	0.321453085902629	0.997124511951328	1.1946498899679	-0.531767003722403	0.450722290066034	-1.17981075141524	0.238075492442689	0.458175355069702	0.107830665848804	-1.44957597671557
FHAD1	-0.262116778904809	0.214392086532232	0.221479026030991	13.1827423030315	0.287583787539918	0.293631550386124	0.979403566005583	0.327380615837764	0.554217500429758	-1.19410762780197	0.685913097185564
CELA2B	0.0746370001194224	0.202980872754117	0.713093512053837	3.45141040990903	0.340577022991159	0.305646095994354	1.11428553302199	0.265156711364053	0.489087466847055	0.471193683019452	0.824030343795465
CASP9	-0.17193900061881	0.06675210220655	0.0100013085901507	36.164347663896	-0.215547586422388	0.113273895414967	-1.90288844250259	0.0570551033749766	0.182411523673813	-0.74816408762322	-0.625407479167407
DNAJC16	-0.0607162944381554	0.0426526273432721	0.154589364424269	50.6024442042488	-0.0775040765759544	0.0714345630918745	-1.08496606154466	0.277936686997911	0.503319388558084	-0.198150012258018	-0.265622134302044
AGMAT	-0.114471304638399	0.21041103177589	0.586416279533372	1.50181255791441	-0.274124866657887	0.349782807399277	-0.783700230140167	0.433216027464847	0.65121137549311	-0.463977137373198	-0.778078524653349
ENSG00000237301	-0.142425182119778	0.131481588371735	0.278705060528345	4.44315677160355	-0.166124941468232	0.210704981727876	-0.788424365223512	0.430448523502991	0.648803562197328	-0.602213533553129	-0.496596328402185
DDI2	-0.0767099956880757	0.0555262897741477	0.167122918506738	36.6750649084275	0.0117982806989997	0.0919749095615582	0.128277165536142	0.897929635061539	0.951084961247941	-0.277241423595861	-0.0328717540400391
PLEKHM2	-0.0684817817126748	0.0481694013312716	0.155117316332933	71.9534970342543	-0.122512969124728	0.0749339161526304	-1.6349468360253	0.102060192952837	0.269285190128845	-0.236551589145723	-0.382929640795345
ENSG00000237938	0.178609140578128	0.221165408245413	0.419331414003941	2.52396725672215	0.742734894676966	0.384939682634256	1.92948383391967	0.0536708250984649	0.175273708787611	0.985352550951063	1.87218181948425
SLC25A34	-0.340591306305852	0.153667508816483	0.0266629442773748	3.46874810015912	-0.798364156377646	0.243376646907782	-3.28036467968988	0.0010367298470871	0.0097468616897957	-1.58217672007975	-2.1444130510184
FBLIM1	-0.0893596192601559	0.21485137864791	0.677473197043275	1.78000291314697	-0.281563795199725	0.327371115314707	-0.860075254131854	0.389747561022156	0.613369081330716	-0.339795835834445	-0.797466741265861
UQCRHL	-0.161943272192031	0.101490088292303	0.110565608804549	8.70105850319551	-0.150875907140787	0.16176205679672	-0.932702700055221	0.350973490427032	0.577885520540832	-0.698733611445751	-0.456852489083214
SPEN-AS1	-0.0996635703866271	0.0826078022241798	0.227637554793654	40.2632409591348	0.0888315529198621	0.121597254842098	0.730539131292195	0.465060702857391	0.676780404277752	-0.390750522571063	0.167901483636418
SPEN	-0.0712870682356562	0.03028136336118	0.0185647933821718	252.850848070677	-0.0701425351595891	0.0467967529864694	-1.49887611176506	0.133905774613605	0.320629696999911	-0.250424179788914	-0.246435613181464
ZBTB17	0.143958834310625	0.0870524508427943	0.0981880241446372	14.43880955279	0.405733007663274	0.135674997327369	2.99047735880388	0.00278541777721318	0.0206625812262425	0.814001243135495	0.99384758794825
FAM131C	0.0981421375050454	0.13729898671602	0.474728936138434	9.22174450985423	-0.278417951435344	0.206928269950349	-1.34548049670617	0.178470115444371	0.384345052088271	0.587430347720693	-0.789267670661822
EPHA2	0.192877899585086	0.179521713721156	0.282644015568641	6.4812646590925	0.0479732428097093	0.256532832637488	0.187006249127967	0.851655733286855	0.927399725218175	1.05591384694285	0.0614117166785182
ARHGEF19	-0.219699086018807	0.177850617707131	0.216718417800669	2.30758332247632	-0.183344277676813	0.279156596539719	-0.656779312935659	0.511322827779921	0.714326497787784	-0.98434535053886	-0.541475401841052
ENSG00000288398	-0.159263081541587	0.176329262405241	0.366412259409739	2.13644865210796	-0.368150909929106	0.304627027057386	-1.20853002927988	0.226843452236316	0.445081991779235	-0.685479639904975	-1.02314033481954
CPLANE2	-0.244309949576756	0.215671355057578	0.257303240108371	1.31949848625696	-0.419535764853544	0.349274961536137	-1.20116186688102	0.229688418272788	0.448554424857535	-1.10605000805526	-1.1570656296082
FBXO42	0.00500339868571008	0.0420203688887335	0.905219269149736	221.47283725939	0.0845928556109509	0.0578404214239067	1.46252142582051	0.143598377390815	0.335379885870607	0.126844384012972	0.156854088689977
SZRD1	0.0874192433057504	0.0741512891083734	0.238425706767381	24.4073207944114	0.169510616110834	0.113053772888088	1.49938044331021	0.133774964109317	0.320612241738374	0.53440392046685	0.378176813536892
SPATA21	-0.418148285242625	0.140457480509068	0.00291040982921882	4.98955137980388	-0.341568779113612	0.201069180792722	-1.69876247452228	0.0893639467447644	0.245648624379376	-1.9657083884132	-0.953858837171819
NECAP2	0.00873151299555979	0.0933077478264713	0.9254447220712	18.6500727871675	0.0723414600102496	0.136911398264472	0.528381573245693	0.597234524322471	0.777281531918714	0.14528050569533	0.124923050452947
LINC01772	-0.0259083331931711	0.10893366397805	0.812008393358482	7.40202837799166	0.116233290058562	0.188915877438425	0.615264802697418	0.538379857965966	0.734891712786561	-0.0260190753573149	0.239319136355656
CROCCP3	-0.0967716900313195	0.0522243421889412	0.0638824026900099	93.2396190178387	0.0349837326540229	0.067925665520611	0.515029663469511	0.606532291602741	0.783816441582951	-0.376449711573822	0.0275569168679749
ENSG00000261135	0.21516318797969	0.284920244928215	0.450147056837036	1.85361397642176	0.0590535605925554	0.403854580943039	0.146224813037058	0.883743918115329	0.943748808812186	1.16611816323323	0.0902905532073338
NBPF1	0.0484401727639317	0.0853881200152518	0.570514416136149	43.6193295143288	0.076296451459342	0.149484446843665	0.510397255837157	0.609773179006466	0.786075145724702	0.341646180803235	0.135231017586166
CROCCP2	0.0258003087156154	0.0750705385923119	0.73108629230431	52.3088513261551	0.208404553663947	0.12411746527126	1.67909128025196	0.0931342553696634	0.252947230111917	0.229688431180574	0.479546800081612
CROCC	0.022022732018868	0.094973386260513	0.816628739128447	46.5290205607534	0.670346872402774	0.134723651339943	4.97571781744033	6.5006289042757e-07	2.53264502110581e-05	0.211007710082061	1.68351558238977
ENSG00000290851	-0.225932500005665	0.118988637444151	0.0575942314489348	10.5604098519617	-0.262889460849599	0.17295080853805	-1.52002446864399	0.128504826065712	0.312372869419209	-1.01517057991946	-0.748795479344417
ENSG00000238142	0.27467769270682	0.280761744360009	0.327911039431553	1.70817805544237	0.416257248663545	0.411054430845683	1.01265724786656	0.311223905100498	0.538470705334195	1.46042691018228	1.02127711130607
ENSG00000272426	0.395125587821409	0.248687382921792	0.112095497232323	1.70284385587185	0.430957344457976	0.360228005883567	1.1963460292348	0.231561553373984	0.450946621985925	2.05606102066266	1.05959024200549
ENSG00000290122	0.0959147504597375	0.192323020054633	0.617978800118391	11.7530709425096	-0.102358261790832	0.294548726831888	-0.347508756502799	0.728209141197022	0.858590159178781	0.576415562446403	-0.330400055472188
ENSG00000226526	0.0183003535136627	0.172947928648356	0.915729738867372	5.90273193991604	0.439548402950938	0.250617235859375	1.7538634222172	0.0794539124979785	0.228148917132721	0.192599952871278	1.08198127615181
SDHB	0.0264605411777384	0.0456076686147206	0.561794954352152	59.5140894982001	0.0667834374272081	0.0748836163804246	0.891829757365538	0.372484189171349	0.597612887324957	0.232953386329128	0.110437073719715
PADI2	-0.150074163975088	0.0773950655208086	0.0524932645714256	117.742513572167	-0.482506530054383	0.125434503196252	-3.84668107864599	0.000119728651735249	0.0018021894298728	-0.64003897250442	-1.32118749596341
ENSG00000290096	0.100838075424349	0.274842491066656	0.713698047773502	1.44290238052994	-0.0531311435608826	0.402729468169865	-0.131927628247141	0.895041535443066	0.949744477090692	0.600762192025214	-0.202098509613255
ARHGEF10L	0.12805765732152	0.0443376666404429	0.00387408739708737	337.727899575314	0.204982683881102	0.0685274300445328	2.99125012783777	0.00277837814383698	0.0206411437629902	0.735367379069328	0.470628317776469
ALDH4A1	0.0409901685378651	0.0768164842220911	0.593610267589507	55.8160671961035	-0.0836813125944485	0.134649234736172	-0.621476332623884	0.534286261948854	0.732022533602734	0.304804718060805	-0.281721978428733
IFFO2	0.0415729240585104	0.0847747396531241	0.623855952975991	98.3274327899522	0.0794305675124813	0.155470704488274	0.510903760125898	0.609418448111432	0.78572184586741	0.307686537339065	0.143399522040169
UBR4	-0.0304120002205274	0.0347781544409618	0.381869433526221	196.333718272927	-0.101347718334853	0.0555465359383467	-1.82455515223025	0.0680681864092766	0.206614936024333	-0.0482904292999232	-0.327766257431156
EMC1-AS1	0.0490286710971454	0.0452128818365136	0.278189228229202	41.1187440218255	0.0778866724799898	0.0796131102493218	0.978314654911417	0.327918723978981	0.554642060788053	0.344556399208376	0.139375639951697
EMC1	-0.1114794102994	0.0803637743815765	0.165385403950882	25.5656265885097	-0.065890049283917	0.12054499813634	-0.546601271745788	0.584652695186178	0.768166178031682	-0.449181741226463	-0.235352280839249
MRTO4	-0.0949972997241161	0.090958969111379	0.296301622598756	12.2804922508404	-0.239205910238425	0.133098517321931	-1.79720942841044	0.0723023782985154	0.214964946467503	-0.367675067639441	-0.687068604725273
AKR7L	-0.190964246422608	0.120924188320396	0.114288733250256	8.0996864729195	-0.423389159804983	0.175478661136926	-2.4127672109067	0.0158319276786265	0.0744582209511456	-0.842246971763576	-1.16710880391642
AKR7A3	0.0348805557734271	0.155966210960003	0.823036077483963	3.47722043843465	0.23255592150321	0.258974412717018	0.897988025393553	0.369191933499239	0.595204739267167	0.274591705530669	0.542492955367621
AKR7A2	0.00751843168333468	0.0851835630731877	0.929668813493879	15.3932299775249	0.0955048526991508	0.123921279600538	0.770689691124981	0.440890883791446	0.657773946255447	0.139281624538792	0.185294227888953
SLC66A1	-0.185154028934554	0.118966899130809	0.119625096679566	6.82784587671863	-0.139759398890522	0.185172322109597	-0.754753179623696	0.450397091467907	0.665534047014702	-0.81351451677213	-0.427879328671907
CAPZB	0.0193400842767461	0.0485474791885801	0.690354052671813	195.96393182151	0.300517891091104	0.0472229020865366	6.36381666125477	1.96801035557834e-10	2.11805755395945e-08	0.197741587829856	0.719623489741248
MICOS10	0.114621692996651	0.100474437264404	0.253951275850869	35.9066744790371	0.321158499534405	0.133308289799859	2.40914124707902	0.0159901081416262	0.0749231917128908	0.668924386010167	0.773419488084561
MICOS10-DT	-0.46353679983737	0.130745513721789	0.000392112642618207	4.4789304477429	-0.629134430929521	0.223106773022272	-2.81988046533538	0.00480415417523605	0.031094837293155	-2.19016185429525	-1.70334649744006
NBL1	-0.0386507052669291	0.134259465946891	0.773438082484061	10.6332713320912	-0.226666822736466	0.194411439800365	-1.16591298829546	0.243649627104911	0.464258658728737	-0.0890321437745114	-0.654387749781727
TMCO4	-0.0567566389770333	0.0587714340683675	0.334185248555828	47.076158584333	0.0506009081486933	0.0780465252911048	0.648342869332844	0.516763212622755	0.718372038956061	-0.178568882540887	0.0682602492986235
OTUD3	-0.105877621975667	0.0691879642761949	0.125945062120035	29.8969674792997	0.0182009141058358	0.111749820607771	0.162871976051925	0.870619236038194	0.936842662432968	-0.421480001796877	-0.0161844525443901
PLA2G5	0.133217031571515	0.0928463760476814	0.151340870664049	40.4831970719847	0.234246194354397	0.124819022683624	1.87668665655343	0.0605610525153153	0.190080616467579	0.7608813101273	0.546898344663776
PLA2G2C	-0.0223329716328721	0.145453950968601	0.877972600602318	5.95166564988129	-0.104853764005616	0.227262187786047	-0.461377957446792	0.64452746311562	0.809033763869597	-0.0083383404587228	-0.336904128904957
UBXN10	0.249407553068393	0.137366772763296	0.06942679151145	7.92344182384968	0.232606184468088	0.208536990946015	1.11541930001428	0.264670782766709	0.488468673452912	1.33546202697755	0.542623956659699
VWA5B1	0.17368104518744	0.250556847496922	0.488196473420839	7.67133118649113	0.352197256385198	0.313994669459643	1.12166635500946	0.262004326955312	0.485340841488158	0.960982330852138	0.854316372336331
LINC01141	-0.386209120194148	0.316106357063331	0.221794788333308	7.21783374832606	-0.119536439860574	0.528787980353655	-0.226057407319713	0.821156771146447	0.910506471595247	-1.80776410765149	-0.375171857694954
CAMK2N1	0.376578906175797	0.218747600088878	0.0851560605093784	12.4695130792779	1.13762346216558	0.303451092915159	3.74895160612801	0.000177575343784025	0.00248325032082757	1.96434471284477	2.9013871736174
FAM43B	0.25151520180177	0.211745468059767	0.234904891529	5.29633160500876	0.379014641814265	0.301057937588877	1.25894253062959	0.208051090385308	0.420986313566614	1.34588468714372	0.924211018420872
PINK1	-0.0272534707849988	0.0821853446048103	0.74018387177392	23.5107312119945	-0.105535962862988	0.118203687147953	-0.892831394767662	0.371947471044972	0.597520760016169	-0.0326709959427244	-0.338682156364845
PINK1-AS	-0.202446991355782	0.14363032002817	0.15868725974215	3.24654063171351	-0.363092048732922	0.239409955357439	-1.5166121567118	0.1293646342801	0.313643975531692	-0.899030982456645	-1.00995533161207
DDOST	-0.0889551871234023	0.096240643249279	0.355330356038107	12.235744170889	-0.331648544058286	0.144234485496148	-2.2993706596412	0.0214839005544231	0.0923243729980504	-0.337795854217532	-0.928003545644558
KIF17	0.2128973779997	0.298937785534142	0.476353597826865	1.92866255707621	0.445745653311645	0.418106698349903	1.06610502790513	0.2863761670257	0.51236294394385	1.15491337040007	1.09813328402762
HP1BP3	0.0573870981275034	0.0510020430602563	0.260507621851845	257.726165905661	0.630189656795645	0.0680075603554642	9.26646469159823	1.92417983466155e-20	2.20488371642394e-17	0.385890158046636	1.5788530909614
EIF4G3	-0.0387249095041019	0.0314568131310702	0.218304167918803	448.628796997468	-0.00705635697428311	0.0445153568081358	-0.158515116585418	0.874050909942583	0.93830660893208	-0.0893990955984534	-0.0820129438369369
ECE1	-0.0292711862132139	0.0482856067467016	0.544375745690054	228.650190441416	0.0888699838778275	0.0755788862790638	1.17585728307359	0.239651911205066	0.46016946577375	-0.0426489215274276	0.168001646950727
NBPF3	0.0422980657513306	0.0713002880242272	0.55302164573623	26.2190577049717	0.0789723448924308	0.106556824000671	0.741128929405153	0.458615270359457	0.67247463053084	0.311272479017534	0.142205247977134
ALPL	-0.235423589724344	0.287547324497932	0.412940538483377	2.19376485779591	-0.533667469565099	0.370309312704588	-1.44113974792427	0.149545206204724	0.344261476822032	-1.06210553695376	-1.45452919588089
USP48	0.0132323696363238	0.0379150478165908	0.727088954178076	109.594743309834	0.054406973496225	0.0543597448627208	1.0008688163203	0.316890234283513	0.544694411351172	0.167537961826637	0.0781800675875468
HSPG2	-0.0211888177567475	0.134373741342827	0.874704467548384	6.90637362736456	0.471647329257798	0.211128849303157	2.23393122642641	0.0254875985562841	0.104945766196663	-0.00268031650064693	1.16564129960361
LINC00339	-0.00501475157778887	0.114836441209059	0.965168534462134	6.74303075547837	0.197633827825515	0.193431143796339	1.02172702878499	0.306910114736742	0.534138214515478	0.0773030282658985	0.45147485874557
CDC42-AS1	0.153044964782992	0.179048658064481	0.392679901688129	2.11101767042676	0.145152761408535	0.29118959631819	0.498481962418474	0.618144379594596	0.790982232384565	0.858933611911791	0.314692487732686
CDC42	0.00822120310995168	0.0820446407095503	0.920182351762197	33.5620337480847	0.126431945324905	0.130488515264323	0.968912436997233	0.33258887961015	0.5593879619069	0.142756941672112	0.265900079612214
ZBTB40	0.0123026007361056	0.0717706172810239	0.863897018734945	32.5641428836489	0.212893132664461	0.0988107009838544	2.15455543321414	0.0311966397202378	0.121202740676153	0.162940105871521	0.491245466288027
EPHB2	-0.139809192091573	0.378679935284197	0.711977553714214	1.77627307756037	-0.523891945099132	0.472751457671068	-1.10817626598128	0.267785698787427	0.492292970232603	-0.589277044360081	-1.42905106623075
TEX46	-0.142604337822922	0.155180744005655	0.358118377910778	3.29470185237521	-0.149888997790012	0.265777185422819	-0.563964877389898	0.572778035421114	0.760736083043792	-0.603099487166333	-0.454280289046324
KDM1A	-0.110285626826972	0.0466679297026675	0.0181179147793839	65.7609693819133	-0.202612344240603	0.061235609444223	-3.30873402060535	0.000937188247370501	0.00901997384326945	-0.443278290974971	-0.591694118977799
ENSG00000240553	-0.0369292611932622	0.148009369862196	0.802969215552151	19.9024829334079	-0.0234324778517614	0.137252547836823	-0.170725266824335	0.864439794448903	0.933079580864666	-0.0805193274352565	-0.124694329611718
LUZP1	-0.146188019508331	0.0380630856405058	0.000122695442335825	158.702846380047	-0.214238059104868	0.0556113767266205	-3.85241423095923	0.000116958949550036	0.00177442393865631	-0.620821366414637	-0.621994433975578
LINC01355	0.0935403134172279	0.0904942683524247	0.301295097738473	17.0146837639426	0.4302403508477	0.145825529517441	2.95037742891407	0.0031738594923803	0.0227808793604118	0.564673591411032	1.05772152833959
ENSG00000284726	-0.111662023828974	0.166479894526453	0.502396512184094	4.28190995113255	0.0974146059782513	0.227418650041875	0.428349240312147	0.668396874427547	0.822512388745964	-0.450084794344541	0.190271653071009
HNRNPR	-0.014224013972286	0.0565753186623167	0.801491492243216	78.5393393674682	0.00688474400108356	0.0772038463720607	0.089176178708825	0.928941896575385	0.967533986274314	0.0317617524361446	-0.0456779953282748
ZNF436	-0.143888318103163	0.137666131670327	0.295931626679206	10.3074400450404	0.186765365406558	0.211748976752392	0.882013071661505	0.377769738492336	0.601910232768747	-0.609448975062056	0.423148184757703
ZNF436-AS1	-0.00585271331235209	0.097884953305898	0.952321491034785	24.3903703851394	0.0775983630002636	0.128246894392677	0.605070113921562	0.545132410873898	0.740114033128734	0.0731591734321688	0.138624213639032
TCEA3	0.131681754411156	0.088399325918548	0.136323136999027	52.5189506946495	0.274253281008805	0.105416312424363	2.60162089435241	0.00927843560515186	0.0501471910570301	0.753289118957153	0.651169552234687
ASAP3	0.0120805342225235	0.0553288888483333	0.827163863850174	160.089307130599	0.000406322006803222	0.0746888303282376	0.0054401977513578	0.995659371617181	0.998067439875608	0.161841951435869	-0.0625628260167183
ID3	-0.201910568238604	0.120744887264003	0.094483310579556	140.303487269558	-0.00731930367805211	0.211226734683948	-0.0346514075929061	0.972357708757745	0.987342947965842	-0.896378284325742	-0.082698266679003
RPL11	0.0984300571197723	0.122317871295602	0.420988732639467	72.6291608384784	0.57164196931412	0.203570162459565	2.8080832790398	0.00498373369383478	0.0319247393475507	0.588854156276622	1.42625917361575
ELOA-AS1	0.0855231136722695	0.0516882107537597	0.0980064483057565	57.9520752388485	0.209730304797189	0.0810069619185026	2.58904049516373	0.00962437756846606	0.0515771320587947	0.525027256088287	0.483002129703481
ELOA	0.129912110166338	0.0796751320012757	0.102991074711637	22.3677488747732	0.280246390339912	0.12628833088466	2.2190996458403	0.0264799461419114	0.107936671028339	0.744537945060541	0.666789503581234
PITHD1	0.110259412101315	0.17076055529965	0.518476234181446	7.30977281700242	0.185584921958536	0.266155086930193	0.697281138223036	0.485626869717551	0.693905334269632	0.647352209109217	0.420071573234907
LYPLA2	0.0132312385593677	0.140135225613616	0.924777396474173	5.26819891354963	0.00504392632250571	0.224575719414138	0.0224598025809026	0.982081176798037	0.992371683993451	0.167532368470141	-0.0504757523837001
GALE	-0.000402811602525004	0.0931752720265543	0.99655062818232	11.3720072468308	0.0921793334589261	0.155956561870577	0.591057742959367	0.554481732065329	0.746287459264187	0.100109809257312	0.176626865779488
HMGCL	0.00533099314447555	0.0518369682134137	0.918088743467578	38.0924512632252	0.0620739445631864	0.0834280475397703	0.744041678952101	0.456851260550203	0.671126282796505	0.128464391019814	0.0981626356377804
FUCA1	-0.148869363984436	0.136166129985189	0.274265538827114	5.28729480124869	-0.461657887839946	0.212129725843831	-2.17629983729775	0.0295328477091444	0.116622719110913	-0.634081043807897	-1.2668492953668
PNRC2	0.193139829968511	0.110836550526547	0.0814097286567183	16.5674836457366	0.562214672024545	0.170884875383152	3.29002008377843	0.00100180232071534	0.00950972977101844	1.05720913459226	1.40168863487582
SRSF10	0.0143285634975799	0.0708837376857491	0.839805901832836	71.036107243157	0.073477895005037	0.0918721138236056	0.799784525978302	0.42383564993438	0.643316071429151	0.172958815838591	0.127884961932679
IFNLR1	-0.0826450583220651	0.129342902682743	0.52284836423708	12.3963482118027	-0.289182734561985	0.186773983410035	-1.54830308419951	0.121549342248646	0.30182041899345	-0.306591257806567	-0.817324123398556
GRHL3	-0.0862353740257339	0.199139174693129	0.66498517868184	10.8460209686787	-0.511187526186709	0.245625618271446	-2.08116535149759	0.0374187737868295	0.137208913565176	-0.324345943336472	-1.39593930498384
GRHL3-AS1	-0.236906987834326	0.191216263076619	0.215364792570782	3.95497351766447	-0.253632540168609	0.294033171257074	-0.862598390121286	0.38835831581056	0.612419654496051	-1.06944117792023	-0.724668996300728
STPG1	0.0689626395066508	0.110134519717207	0.531205185332852	23.876644856444	0.519633666732459	0.142081807855901	3.6572850146971	0.000254900895558603	0.00330810755861532	0.443133062010528	1.29070897570336
SRRM1	-0.0953437544749999	0.0601947800697795	0.113211780161001	106.947247824772	-0.235955290978699	0.0880279263556715	-2.68045949447152	0.00735211617551354	0.0424101933962108	-0.36938834180806	-0.678596455815936
CLIC4	0.156358370482627	0.0622000979506359	0.011943942947915	277.015993077436	0.157022853600285	0.0884364108702961	1.77554529921595	0.0758078928412202	0.221119523125498	0.875318933171952	0.345629727864753
SYF2	0.193001687698964	0.135175979088488	0.153354917964694	14.4385558041209	0.109862586724795	0.185637949228594	0.591811034227222	0.553977133457681	0.745988840021818	1.05652599896948	0.222715054798151
ENSG00000284602	-0.0785158946900006	0.095835952738578	0.412630160605531	10.2020430386236	-0.143010402408762	0.163194211135498	-0.876320314389232	0.380855924468413	0.605297372638548	-0.28617188306637	-0.436352479081295
ENSG00000284657	0.215520435046874	0.295839136154568	0.466304208792395	1.29771406212699	-0.0178630414811475	0.448543883641732	-0.0398245124559883	0.968233033616392	0.985690070282065	1.1678848071325	-0.110178604913497
RSRP1	-0.0450871162413396	0.0523829677495659	0.389391767789918	197.767789101106	-0.054259831192481	0.0919250431883245	-0.590261688333616	0.555015220284916	0.746313952118198	-0.120861225733826	-0.205040228997467
RHD	0.0854799051045883	0.205411270683965	0.677307351617011	17.2807776805302	0.109669937323851	0.400885040819147	0.273569542779039	0.784415442688874	0.889792862259318	0.524813582808638	0.222212949112531
TMEM50A	0.0133104078108949	0.10452551453416	0.898670327392572	17.5928360183555	0.149741538025126	0.162793039982098	0.91982764153549	0.357662836181212	0.584356154184633	0.167923873084363	0.32665230083326
RHCE	-0.152967108823934	0.13220531540535	0.247255181837918	10.0005462684285	0.00235531891951681	0.23102266359564	0.0101951855409274	0.991865559780688	0.996932103840246	-0.654345047592504	-0.0574831194288297
MACO1	0.187619821408966	0.0802710922455511	0.0194221681330728	39.1682776229816	0.423676127702187	0.126693539128494	3.34410207984236	0.000825493571002673	0.00823380172203383	1.02991180917964	1.04061307252874
LDLRAP1	0.188564178557301	0.27526947024074	0.493333395593291	4.39516372437582	1.04668176664562	0.389382231559327	2.68805734266317	0.00718690536507373	0.0417536056855904	1.03458180635551	2.66436415586242
MAN1C1	-0.0225809996851547	0.0960040085767365	0.814046578891846	303.143280233756	0.252954738696696	0.106951686891576	2.36513089272854	0.0180236995292747	0.0818287660126902	-0.00956487885655031	0.59565876871856
ENSG00000233478	-0.111001115866391	0.177389329510781	0.531479882746684	28.7485651042799	0.304820278388548	0.197728172846793	1.54161278081871	0.12316771787887	0.304056158190392	-0.44681649873815	0.730836881079076
SELENON	-0.0138390185527197	0.0814614267714633	0.865101117914417	23.2918040761051	-0.0424221228955428	0.116332248183124	-0.364663483755287	0.715362619944913	0.851008478566529	0.0336656163770982	-0.174187391607521
ENSG00000228172	-0.328593121683354	0.161525029254643	0.0419196387877267	2.15003320956914	-0.586118960733119	0.268726681298422	-2.18109700868233	0.0291762420556758	0.115651581522938	-1.52284377766343	-1.59123448437712
MTFR1L	-0.195209932972932	0.0663102773467434	0.00324118797549895	23.5814653347766	-0.290381390547959	0.106752211866613	-2.72014401828779	0.00652534893527713	0.0388015254148958	-0.863242570975789	-0.820448202594807
AUNIP	-0.1987029416276	0.231528275708872	0.390769218247	1.18903486230873	-0.410211563224197	0.356806188582955	-1.14967614450114	0.250277283300083	0.472010986415491	-0.8805160575813	-1.13276379098833
PAQR7	-0.26050083722846	0.0716953277020435	0.000279664996726566	25.7665863732298	-0.313939900628141	0.101063180141394	-3.10637266894747	0.00189397856878261	0.0155411552316281	-1.18611653769562	-0.881849181772615
STMN1	0.713014567994213	0.513835187142854	0.165248883288309	1.69230212099029	0.14046250324442	0.628146164124021	0.223614361221646	0.823057387985011	0.911825672271235	3.62807288319135	0.302468181403756
PAFAH2	-0.0399123610275648	0.0643261536608227	0.534949294745753	25.0756883394709	0.0135996301631205	0.10024851244777	0.135659171702982	0.892090725517182	0.948178302061156	-0.0952712333493334	-0.0281768637196413
EXTL1	0.50622657908265	0.413702127277133	0.221084315484917	2.33421000345368	0.451500521849499	0.592579056173045	0.761924535040691	0.446105045639635	0.662125424352601	2.60547319627953	1.11313230400219
PDIK1L	0.00952606523590371	0.124892786259002	0.939201156069327	8.7801887798747	0.0588115002354607	0.188551137024874	0.311912731810799	0.755106846302273	0.874901461946809	0.149209693635536	0.0896596668356932
ZNF593	-0.00801948809489963	0.327256871004928	0.980449652975441	1.41640563460497	0.4129767245434	0.48294516360086	0.855121358839639	0.392483966374979	0.615598991306327	0.0624441254939196	1.01272702080766
CNKSR1	0.461753627969584	0.264318333899218	0.0806442299905036	3.58274921718347	0.632857122043184	0.387156788648272	1.63462747031443	0.102127165380788	0.269352448093385	2.38554733828535	1.58580535481698
CEP85	0.146294552929023	0.198012354349536	0.46001917235461	4.58461372636017	0.21207606354269	0.296263031387246	0.715837080818513	0.474091953035774	0.684452030322159	0.825551745369501	0.489115923971387
SH3BGRL3	0.304550125911422	0.243434139410331	0.210913469758126	13.2416666120912	1.39669056254641	0.295297411603418	4.72977583840848	2.24767874966993e-06	6.9832188267257e-05	1.60815087134225	3.57659853384343
UBXN11	-0.0791269689054075	0.0900927062493445	0.379789697849309	17.7602322599768	-0.024445484634858	0.116172682916901	-0.210423690157384	0.833337004470782	0.91601514679826	-0.289193742820624	-0.127334547867635
DHDDS	-0.0198226614530557	0.05612922596852	0.723967638665502	24.2179569222605	-0.0287211037703714	0.0942640918695653	-0.304687640868733	0.760604063486132	0.877758717814565	0.00407554497748401	-0.138478172851489
DHDDS-AS1	0.382183278088955	0.144627532892909	0.00822880264220283	4.62976083289293	0.577844055360472	0.240661996455983	2.40106067376599	0.0163476256920181	0.0762134163149844	1.99205922853738	1.44242378482822
HMGN2	0.0824762693192217	0.0944184066547678	0.382380271073734	30.6562231961704	0.166042896956261	0.141058177405661	1.177123510385	0.239146212532225	0.459651526406289	0.509960123331228	0.369138833168876
ARID1A	-0.0260220449627408	0.029516657323804	0.377990225198803	372.615038994283	-0.0930920667500812	0.0472906246221603	-1.96850998467164	0.049009388419085	0.164888235993744	-0.026581398249337	-0.306249400493661
PIGV	-0.0687917528550596	0.0787542550288521	0.382391221336769	15.100715125224	0.00888109008350943	0.127110341529888	0.0698691387075	0.944297816823817	0.9739313500094	-0.238084446033702	-0.0404748817263733
ZDHHC18	0.238429050751116	0.113708297810894	0.0360070065406414	22.1949188003491	0.460199498669128	0.148470302346982	3.09960639531549	0.00193777966651998	0.0158073483684293	1.28117157668835	1.13580460767303
GPATCH3	-0.121725113932973	0.115216875371558	0.290745844724929	4.80005376083207	-0.23873017620711	0.19780372817402	-1.20690433092891	0.227468989599345	0.445694620538648	-0.49984838479232	-0.685828690348195
NUDC	-0.0745674090740236	0.117963131628245	0.527305397019208	50.490013479863	0.446417569528118	0.135993352090263	3.28264258999819	0.00102838961139205	0.00968246961329976	-0.266645990020422	1.09988451165095
SLC9A1	-0.147061674589835	0.111208325699874	0.18603563325411	18.2913858379419	-0.383493650530445	0.18032223397972	-2.1267130628693	0.033443931481506	0.127361444316016	-0.625141730559179	-1.06312840252785
WDTC1	-0.0299137479141167	0.0408576129733611	0.464079310247145	56.3255170618483	0.0535781239042812	0.0721553598695752	0.742538378314884	0.457761208105579	0.671778539543218	-0.0458264919347963	0.0760198216142971
TMEM222	-0.0305777080561283	0.109928496364448	0.780889556360939	15.3242330794959	0.135471131412268	0.158520763498058	0.85459550170491	0.392775118746968	0.61589465613708	-0.0491098810567505	0.28945907697009
SYTL1	0.501571072584435	0.311465381593453	0.107319511322171	1.26683293858108	-0.19979073288103	0.38672065493734	-0.516628037138077	0.605415839911886	0.783048971614338	2.58245097186239	-0.584340101268387
MAP3K6	0.115225265780933	0.110606721176643	0.297524607369876	17.3192794942897	-0.0388794811245381	0.158397365400769	-0.24545535227917	0.8061038745773	0.902187445575907	0.671909149987437	-0.164954139042925
GPR3	0.0422430217834753	0.298942107417038	0.887626338031629	1.48617838183373	0.023759969458215	0.468414940893913	0.0507241921294654	0.95954529892861	0.981205744354374	0.311000277790608	-0.00169578408539212
WASF2	-0.0832619133770595	0.0318424061954983	0.0089276518575493	240.654943907513	-0.187814215571003	0.0542239536655297	-3.4636761592395	0.000532847574337171	0.00580205184353723	-0.309641704737394	-0.55312548338836
ENSG00000241169	-0.0241797877616259	0.202990055483592	0.905181798788081	3.44200156984957	0.12501722900048	0.286867673277323	0.435801035272535	0.662981092659374	0.819564991868635	-0.0174711416672836	0.262212878372286
AHDC1	0.0334896985101344	0.0427861866012035	0.433790257203101	175.969675183907	0.0955043649579585	0.0658541666343592	1.45024027846599	0.146991526565632	0.340353611969394	0.267713693855675	0.185292956680091
IFI6	-0.092134553355478	0.207799277622682	0.657489125952053	4.46022046323379	-0.374792279578845	0.304353861079521	-1.23143592872285	0.218159866179383	0.434180036082384	-0.353518328867108	-1.04044985898672
FAM76A	-0.189852425056058	0.0921657165882175	0.0394078263175704	24.9341827070973	-0.496842591671556	0.118547960323226	-4.19106824205911	2.77644128409558e-05	0.000554718730401866	-0.836748837237873	-1.35855183767483
STX12	0.038914569498029	0.0543679000652631	0.474137268097948	61.6948121049068	0.0565994456162093	0.0801768105157202	0.705932865776843	0.480229887820633	0.689176235063057	0.294540548756472	0.0838943480971757
PPP1R8	-0.048458987499538	0.0858072083385223	0.572248841786611	13.8268890423218	0.0614696547919748	0.134830167855678	0.455904311101739	0.648458789293425	0.811101139050649	-0.137535668534347	0.0965876640655866
RPA2	0.168908032174528	0.0871327979900091	0.052560707542174	14.9592867651212	0.344322924991111	0.140483852384057	2.4509786651479	0.0142468397346361	0.0690855077033763	0.937379017921244	0.83379335724234
ENSG00000227050	-0.0352957619371887	0.317472390274507	0.911475655182345	1.33020755640055	-0.77705006988318	0.403557793360932	-1.92549885708243	0.0541669788090861	0.176273429201637	-0.0724414122883291	-2.08886175441321
XKR8	0.171656641186846	0.136258369795784	0.207745897448835	6.85633653227638	0.0201575321688585	0.206127413703855	0.0977916125111774	0.922097767706652	0.963990039648751	0.95097132920699	-0.0110848828119373
EYA3	-0.0380916798865507	0.0382937446365629	0.319870860879121	87.852369581313	-0.0590850978018513	0.0597751097109287	-0.988456534627636	0.322929111488878	0.550075121703685	-0.0862676738361959	-0.217616410326462
DNAJC8	-0.0380852120641428	0.103653069200752	0.713298550305223	18.4842463096377	0.163300313735105	0.157977232486845	1.03369524307057	0.301278657633528	0.529207236312094	-0.086235689419673	0.361990787953687
ATP5IF1	-0.0934502427852961	0.176901519672472	0.597317925239444	13.3346681493304	0.232300581002249	0.257723921915351	0.901354361193323	0.367399938932858	0.593537283491941	-0.360024623580291	0.541827456712173
ENSG00000270605	-0.0853386547418786	0.305256539015582	0.779812241962847	1.53394604491435	0.00942246483634647	0.469524622982786	0.0200680952076329	0.98398905135373	0.993217613367048	-0.319911523021516	-0.0390638867265536
SESN2	0.200016718925138	0.144693624981157	0.16686534981939	26.5639968062189	0.685805763524095	0.174119656592217	3.93870386001411	8.1922970504879e-05	0.00133099204790245	1.09121645064088	1.72380637533981
PHACTR4	-0.0126535347036456	0.044624172331949	0.776749236697607	153.179606910323	-0.0667024233849692	0.064519166966112	-1.03383888108791	0.301211491588039	0.529136969621697	0.0395280236633387	-0.237469586436824
RCC1	0.11947827855457	0.138922615002551	0.389769879022958	9.3683310123003	0.657310810877656	0.193341096161913	3.39974699598886	0.000674482312385578	0.00702000972455513	0.692940978545973	1.64953945488679
SNHG3	0.00393634054742762	0.169884612329535	0.981514133066446	5.42797169654942	-0.00720498000505167	0.232636578645118	-0.0309709678805184	0.975292692836487	0.989103584780028	0.121567610812227	-0.0824003027822396
TRNAU1AP	0.151868170927119	0.059728431222868	0.0110017080172657	57.4187486418333	0.13211249958087	0.0722953073688517	1.82740075931664	0.0676395352676853	0.20571711897182	0.853114178032148	0.280705412903741
SNHG12	0.0012070001328729	0.111523203856342	0.991364774890204	16.2983261193032	0.257006688008708	0.150839568872707	1.70384130589498	0.0884107387886051	0.243978069358553	0.108070585824992	0.60621943891755
TAF12	0.037501552739347	0.0759579828087123	0.621507867668527	24.9518120738297	0.123084954577915	0.108475987872148	1.13467465927101	0.256511658654216	0.479451843272321	0.287552954831723	0.257176755918788
TAF12-DT	-0.16169231896477	0.116465230324699	0.165036200137708	5.24414826515608	-0.178912359376743	0.201239900655262	-0.889050127704209	0.373976140140178	0.598853695843047	-0.697492607589689	-0.529924411462874
ENSG00000270103	0.277449693858261	0.25933199260487	0.284680996572465	3.03724820320932	0.410439386902787	0.383545091478179	1.0701202962107	0.284565164481935	0.510422649050575	1.47413489933824	1.00611391093322
GMEB1	-0.0731847677371407	0.086314218105904	0.396500490248307	15.2985957573966	0.0970146194492458	0.138515035204473	0.700390533822083	0.483683446341941	0.692296365521014	-0.259808607415901	0.189229160805781
YTHDF2	-0.0420533734511897	0.0558873983638307	0.451770800695884	41.478875204275	-0.0429117742424292	0.0826972935032886	-0.518901797441808	0.603829224275142	0.781920290624567	-0.105858882301273	-0.17546357894077
EPB41	-0.00988712727433705	0.0746695008320461	0.894658536641225	63.1327571519508	0.0985433539455423	0.129696834572954	0.759797679488564	0.447375530208611	0.662799457279634	0.0532083509684768	0.193213529709249
SRSF4	-0.0408880403136185	0.0471709202957888	0.386048272525032	145.709920200997	-0.142886248557391	0.074519229162905	-1.91744131229578	0.0551818900686294	0.178561996434701	-0.100096123507105	-0.436028894609402
MECR	-0.0264197333643467	0.0659859753463169	0.688873655575281	27.1724926606922	-0.0416829672699784	0.102504807554273	-0.406644022505078	0.6842694593782	0.831840266012036	-0.028548031017087	-0.172260916672562
PTPRU	-0.267173307242032	0.201003623267776	0.183783158186275	4.27438582565167	-0.012238557650365	0.323620841210353	-0.0378175818485372	0.969833126111295	0.986517124623125	-1.21911296936809	-0.0955194090049102
SDC3	-0.0579574278600368	0.0563239063399641	0.303478604989308	93.917285123002	-0.0782826206617755	0.0855675824413854	-0.914863064121273	0.360263522599856	0.586832797077114	-0.184506975668393	-0.267651268107187
PUM1	-0.0588033999940661	0.0276734196596365	0.0335945039144498	238.482489030652	-0.0624729848372793	0.0431504040509211	-1.44779605687019	0.147674095880031	0.341406314791355	-0.188690443208979	-0.226446322770461
SNRNP40	-0.0788226836849192	0.0711320501243898	0.267810988321493	29.7196618714466	-0.0600425649429855	0.103936420057046	-0.577685520725373	0.563476456456767	0.752951116187256	-0.287689003726052	-0.220111874589529
ZCCHC17	-0.100864528024742	0.0642962482036784	0.116706969280254	43.9332847589266	-0.220498679284681	0.0912213442337628	-2.41718296454428	0.0156411528101327	0.0738104788617697	-0.396689450219592	-0.638311603779294
ENSG00000229044	0.216453810221679	0.13863392846425	0.118445060401557	12.6798262469436	0.215661864880184	0.208051597703374	1.03657874902581	0.29993222140506	0.527745890997776	1.17250049669238	0.498461664109872
FABP3	0.399764604013084	0.218105323019528	0.0668178819632017	13.9286924265888	0.704084626859667	0.324883443225186	2.16719146987015	0.030220257542798	0.118424988318991	2.07900169787586	1.7714469138646
SERINC2	-0.165165981865089	0.160022349138061	0.302005032016083	6.36153754200594	-0.156465304814996	0.256463445000186	-0.610088134840747	0.541803426029279	0.737763547817098	-0.714670426345022	-0.471420239295027
PEF1	0.222950167707293	0.124583899942631	0.0735249272211203	7.53620483788075	0.202206542891255	0.193934873090035	1.04265179165265	0.297109592878791	0.524342713288535	1.20462602373978	0.463392810330027
PEF1-AS1	0.00107192238475663	0.168348326610848	0.994919673041509	4.14263951154756	-0.249421845084308	0.227866589126283	-1.0945959477459	0.273693691683561	0.49895381141097	0.107402604750949	-0.713694584068575
COL16A1	-0.016995756961384	0.0547829517664879	0.756379925719699	222.402999875693	-0.0705598726797604	0.10624018647365	-0.664154262354017	0.506591583521934	0.710212597841474	0.0180550399342699	-0.247523327654872
ADGRB2	-0.0199972267075679	0.126821279595737	0.874708666848677	15.1469404404325	0.0851419601022538	0.180880398344353	0.470708605695151	0.637848838102528	0.804056973372727	0.00321229186713922	0.158285229849676
SPOCD1	-0.0778270127264101	0.2717878215806	0.774608459966153	6.00594902978569	-0.0104084285510079	0.371377387535076	-0.0280265543901076	0.977640972121698	0.990453824471119	-0.282765251549739	-0.0907495097905767
ENSG00000269967	0.824030439663569	0.248905365299063	0.000930903849940196	3.36869997947452	0.756815310537418	0.326549879378492	2.31761013655198	0.0204705188084618	0.0893608456572696	4.17706412880899	1.9088798669465
PTP4A2	-0.152896713810258	0.203269044954562	0.451937484211967	11.3071360765475	0.89779256117869	0.276193843271053	3.25058861032469	0.00115166373090335	0.0105673148742333	-0.653996932988149	2.27631147453578
KHDRBS1	0.0968937047562783	0.0551445482221735	0.0789031791552393	89.2424671458173	0.163042286069117	0.0749469565778494	2.17543571498811	0.0295974805590995	0.116759603339663	0.581256648054967	0.361318285690484
ENSG00000203325	0.319234310488932	0.132769721268764	0.0161981053381971	6.21938869956647	0.444901260732389	0.20474478505994	2.17295527503737	0.0297836836194413	0.117280403660141	1.6807665132398	1.09593252807997
TMEM39B	-0.0927476813879822	0.0869101934079034	0.285896477949978	9.72248368217459	-0.0559650828270774	0.155192013276963	-0.360618318206875	0.718384793582477	0.852902777564429	-0.356550345075475	-0.209484657772988
KPNA6	0.0407750729497612	0.0446879527853949	0.361537172630772	81.538803016908	0.0493680893091552	0.0760588466587829	0.649077542953439	0.516288256457772	0.718019221517627	0.303741035966845	0.0650471308272577
TXLNA	0.10438948639145	0.0718329967389939	0.146161371501799	36.4810632919049	0.323150129368588	0.0991378648996903	3.25960347941281	0.00111568073025456	0.0103099908089938	0.618324487408849	0.778610309641714
CCDC28B	-0.1800994011478	0.109475457948409	0.0999466945908854	8.60292350577426	-0.0872240283014831	0.156515330651638	-0.557287442312094	0.577331054156546	0.763630849386047	-0.788518573732122	-0.290955423694167
ENSG00000224066	-0.0329714024867451	0.195088218014879	0.865790619223992	2.11455492068224	0.0771980107528693	0.323650100574465	0.23852305503952	0.811475435952751	0.905291766926723	-0.06094708295709	0.137580768195225
IQCC	-0.148733666105012	0.151790654224997	0.327154983988204	2.62294647200111	-0.338135633223433	0.2505475758448	-1.34958652895883	0.177148647616059	0.382535822587389	-0.633409996085327	-0.94491096574023
DCDC2B	0.0625250869943546	0.142435566339371	0.660682529155135	6.07139157053577	-0.0355577864879378	0.194464579450962	-0.182849681871779	0.854915965196283	0.929080223264914	0.411298334963747	-0.156296745068401
TMEM234	-0.106314014965178	0.0888497972525705	0.231478531210149	14.5548205369488	-0.0970307990599807	0.128127071800058	-0.757301307965555	0.448869367476002	0.664082576018267	-0.423638034943743	-0.316514991132627
EIF3I	0.05266088760116	0.148926393515796	0.723636083152583	9.04019568972341	0.0787578177693125	0.237089141246338	0.332186524255374	0.739748418658769	0.865587409627152	0.362518290899241	0.141646121980845
ENSG00000291132	-0.203930873156628	0.333461694871727	0.540830816864755	1.18528273359349	-0.210330780774754	0.518414031047859	-0.405719691555448	0.684948571977746	0.832104657444746	-0.906369015351812	-0.611810822424055
HDAC1	-0.0624091813220421	0.0473156885657148	0.187170609651707	50.8232242822266	-0.0929276255552593	0.0735938502062246	-1.26270911624895	0.206693736628484	0.419328680433542	-0.206521608725258	-0.305820814375741
MARCKSL1	0.0863655575880928	0.368139838717454	0.814519311972243	2.90202455436139	0.440940700938121	0.556873637744045	0.791814643487918	0.428468762654623	0.647021046241245	0.529193276025403	1.08561004806605
TSSK3	-0.177165535207363	0.0959382622127412	0.0647961543843315	10.2855579290301	-0.157539478238064	0.159401776859094	-0.988316951932876	0.322997445778839	0.550095317692934	-0.774010137299605	-0.474219877292452
FAM229A	0.0809896958925797	0.155547278492518	0.602592670225686	4.19930610061046	0.0686917241079859	0.254254357922335	0.270169308676977	0.787030003129124	0.891357236102055	0.502608779915892	0.115410676479522
BSDC1	0.0354928916577922	0.0487375868202069	0.466463777641276	56.5268728278205	0.133385887386914	0.0762897200973519	1.74841233152649	0.0803926541105156	0.229963128057686	0.277619804439762	0.284024267020496
ZBTB8B	-0.0268348693503724	0.157816973760425	0.864980318048481	4.08572610259478	-0.136049402853484	0.260339268147154	-0.522585024617121	0.601263064057257	0.780112194474182	-0.0306009448810409	-0.418209897598185
ZBTB8A	-0.00736014185708577	0.0967487706260149	0.939359601202957	25.3168406076229	-0.344460761149329	0.127873892935602	-2.6937536133572	0.0070652371350074	0.041182172169343	0.0657046981214879	-0.961396263271911
ZBTB8OS	-0.0301901678580131	0.0421470139155322	0.473802292284918	123.828085595961	-0.0837587269187269	0.064181668134663	-1.30502570832201	0.191884093933404	0.401320823472482	-0.0471934327787613	-0.281923744809413
RBBP4	0.0538594543205353	0.0341580411745735	0.114847919578206	85.1182673128796	0.136128184962271	0.0568138416000549	2.3960390835838	0.0165733230127706	0.0769786200020915	0.368445395072106	0.29117156775177
SYNC	0.0544990528435984	0.0799579465541104	0.495494157769414	47.4218832855024	0.107913907407801	0.0841354921541072	1.28262050467525	0.19962506287463	0.411241140524301	0.371608312091012	0.217636175965843
KIAA1522	-0.108424411979643	0.116254434811596	0.351001982030039	8.15602371288097	0.0987710602959365	0.187117853730869	0.527854816237891	0.597600107410964	0.777430886360731	-0.43407428579956	0.193807004968576
YARS1	0.17765554855536	0.0867812671276567	0.0406419139869889	98.8324685935959	0.361058274459898	0.118355712328463	3.05061975764957	0.00228369586427962	0.0178732002555914	0.980636885843737	0.877411007117863
S100PBP	-0.116243232075146	0.0463383627691955	0.0121219426688936	84.5978402044703	-0.088178394737004	0.0675418536601623	-1.30553708491145	0.191710027822069	0.401080393926628	-0.472739602019163	-0.293442806531026
TMEM54	0.0444881831997361	0.106598665801695	0.676427703839197	6.7661289163726	0.25846181143002	0.194508828778072	1.32879218415795	0.183916541483834	0.391893921254112	0.322102960172788	0.610011953919093
ENSG00000287691	-0.135426398112893	0.178331124964745	0.447607472527858	4.59227924601129	0.202534889444244	0.252593975308001	0.801819953137372	0.422657114895119	0.642227815768871	-0.567603426980331	0.464248586004912
RNF19B	-0.190352129372292	0.0932938851126252	0.0413155305134963	15.3909729027033	-0.152347142965603	0.138317185787296	-1.10143321741582	0.270708155021412	0.495759599493946	-0.839219955023866	-0.460686998139078
ENSG00000236065	0.148457142588125	0.164263412820836	0.366114795986696	15.6247035936365	0.228578326061191	0.192605227020288	1.18677114633609	0.235317902926144	0.455292882809301	0.83624609720278	0.532126075030881
AK2	-0.0486874295773338	0.0792176371603324	0.53881666484241	47.6744820232622	0.0856081944997192	0.118348796243286	0.723355008391781	0.469461805237574	0.680845102135133	-0.138665351154992	0.159500385155904
AZIN2	0.0710064866893923	0.11392079880124	0.53308940024154	19.6679925512985	0.420593184598712	0.18615465399548	2.25937507105745	0.0238600637417834	0.0998054631071376	0.453240213301897	1.03257794107695
TRIM62	0.14499567252146	0.0992418706068003	0.144006317416335	14.1216376159542	0.275635350431057	0.171167941499447	1.61032111513678	0.107327771920491	0.278032490287995	0.819128573960461	0.654771665251561
ENSG00000284721	0.0602872564037516	0.132687908679862	0.649574194413381	5.93699696946065	0.206190431853194	0.218855833166088	0.942129021056149	0.346126587964528	0.573102076799745	0.400231904687223	0.47377609358377
ZNF362	-0.0423067201736188	0.0538827668435557	0.43235838333269	42.7051395191215	0.0499108678661713	0.0817206030529615	0.610750116880869	0.541365021833113	0.737552398419977	-0.10711172237385	0.0664617845877919
PHC2	0.0322134891127048	0.0898803434386572	0.720040877914161	43.383425119494	0.212338115569518	0.124291111590626	1.70839340683419	0.0875633698093261	0.242601968978193	0.26140263421863	0.489798915000449
PHC2-AS1	0.109633985141393	0.130228027524688	0.399865385777202	4.24408472889934	0.316555127008917	0.216887310923503	1.45953733144198	0.144417273507977	0.336575136856934	0.644259372737196	0.761421633397522
ZSCAN20	-0.108466885541044	0.12087238773237	0.369523143865273	6.65725781879602	-0.154052651124965	0.178268111597233	-0.864162691491463	0.387498524036497	0.611608430418973	-0.434284324355569	-0.465132095499828
CSMD2	-0.0434083590044254	0.190219054522648	0.819489246226408	32.2937105003297	0.787807600418313	0.313432172943348	2.51348670757136	0.0119544282820987	0.0608180368073341	-0.112559502631313	1.9896556434779
C1orf94	-0.102440653080664	0.320009416434982	0.748879168346971	1.85614014976387	-0.0351465005654255	0.473013279039351	-0.0743034120242987	0.940768962136152	0.972675515228079	-0.4044836407681	-0.155224802985546
SMIM12	-0.0785144937577071	0.0635202096812344	0.216437997507057	63.3246846527398	-0.187199776906227	0.102725078428231	-1.82233763916778	0.0684037704266818	0.207204759725847	-0.286164955232059	-0.551524060567753
TMEM35B	-0.0152812803987161	0.151866771240342	0.919849788839711	3.94812385976224	-0.109910653787077	0.246898891074722	-0.445164631192341	0.656200784609815	0.815385040773056	0.0265334008169789	-0.350083993977883
ZMYM6	-0.0155658386044666	0.0417602163183115	0.709339546196469	70.1186173068604	-0.0219931720886657	0.0658495741736679	-0.333991105708022	0.738386270298425	0.864772713606284	0.0251262149661939	-0.120943040464418
ZMYM1	-0.0723131989812986	0.0628202135586282	0.249685524635653	39.9218059817055	-0.0073025993195749	0.0985408349645487	-0.0741073416132723	0.940924973564224	0.972733560740385	-0.255498560485528	-0.0826547298015202
ENSG00000284640	0.290845787787854	0.162787892654692	0.0739932808869664	4.21491196385864	0.701836541345336	0.261266906737234	2.68628181850524	0.00722521189001362	0.0419014967601862	1.54038072691434	1.76558768713992
SFPQ	-0.0926313801831483	0.0377710440527959	0.0141889360477489	296.119226520458	-0.324130529837375	0.0680249727323832	-4.76487555698898	1.88970239831457e-06	6.05450702617893e-05	-0.355975217011816	-0.908409206568549
ZMYM4	-0.0990370582831308	0.0326462693160614	0.00241621839425696	183.125542389991	-0.149423042908965	0.0558444490678602	-2.67570090497967	0.00745731627760598	0.0429015971587674	-0.387652319990469	-0.45306586224889
ZMYM4-AS1	-0.033622602383464	0.182084290164595	0.853500385781424	8.73669003928912	0.0707225148054365	0.176190708595858	0.40139752753738	0.688127469441026	0.833886351770525	-0.0641673706246994	0.120703563716629
KIAA0319L	-0.0927371814269206	0.037696389008866	0.0138895281017151	208.329110222627	-0.238325254360392	0.0447307651173734	-5.32799413859851	9.93033279555176e-08	5.0114736491541e-06	-0.356498421088252	-0.68477333507342
NCDN	-0.189751094601036	0.176888655287752	0.283399056996243	8.66664715868445	0.182669675333713	0.298443246632453	0.612075084274495	0.540488081419168	0.736643789581911	-0.836247741927039	0.41247351220729
TFAP2E-AS1	-0.123247473794877	0.155932911451676	0.429301313788921	2.5957150764584	0.0610297678898132	0.282169993834587	0.216287235437195	0.828763858243128	0.914263438443232	-0.507376697855106	0.0954411787221467
TFAP2E	-0.226473522550655	0.095090914883101	0.0172351492144392	16.2273773204404	-0.163240822743326	0.157713082053952	-1.03504934795126	0.300645865781571	0.528476941474914	-1.01784602295671	-0.489079396594038
PSMB2	-0.047064487634117	0.0602052885145807	0.434371241633984	27.2776485250126	0.0909751789381346	0.101549218849746	0.895872759718051	0.370320724293131	0.59628432048522	-0.130639643609089	0.173488455650564
C1orf216	0.0133883235158253	0.142552473000327	0.925173847318613	3.39860458712798	0.142313734455114	0.255196252448815	0.557663888436833	0.57707392101106	0.76342274915419	0.168309178710124	0.307293079439932
AGO4	-0.0550943451073955	0.041114349046485	0.180236509410679	100.371528571579	-0.0886575534578253	0.0601385310950867	-1.4742221308606	0.140421793083293	0.33116422872428	-0.170348573423349	-0.294691646739506
AGO1	-0.150615429059624	0.0595817103799525	0.0114753483999029	40.1946330136877	-0.31964398843509	0.0831070846349591	-3.84617015311149	0.000119978459809913	0.00180337993603171	-0.642715614938515	-0.896715850991968
ENSG00000286899	-0.0591952492352981	0.238379521139015	0.80388407830505	2.06450844926412	-0.27899217669821	0.310216296017619	-0.899347262796164	0.368467720205682	0.59448366289792	-0.190628200394536	-0.790764284551604
AGO3	-0.0237374326958003	0.0227350452004171	0.296443765218644	335.133534040803	-0.0189077769123871	0.0372684443273181	-0.507340117186687	0.611916194798685	0.787534849014163	-0.0152836250992365	-0.11290151813006
ENSG00000271554	0.314931622682541	0.162149827130902	0.0521097375045724	15.9658483702318	0.526258506978176	0.146657393455745	3.58835306272491	0.000332773453813297	0.0040540505817905	1.65948903369733	1.30797541898009
TEKT2	0.154584392397007	0.319247191374641	0.628233039974213	1.36413030184832	0.715246032531282	0.449512972901735	1.59115770989692	0.111574087579039	0.285119142862347	0.866546327739249	1.80053709125296
ADPRS	0.224390188484806	0.113144842759794	0.0473437751840747	13.2157306113764	0.418887981681879	0.159410163194314	2.62773698544723	0.00859549462435946	0.0477581960303828	1.21174715685772	1.02813363927543
TRAPPC3	-0.0873237412828196	0.0712488947802435	0.220343447172071	20.980662599899	-0.0370340000106811	0.118201372462275	-0.313312774963766	0.754043045383955	0.874382911130391	-0.32972809353871	-0.16014422759015
MAP7D1	0.45158268693938	0.160711278378397	0.00495568320908131	13.1231336044222	1.19627631217276	0.234039791882048	5.11142273095019	3.19741601664719e-07	1.39341530210933e-05	2.3352504077536	3.05425517799256
THRAP3	-0.0173635160842979	0.0271666589526584	0.522726648127997	108.002863613178	0.0213510848533499	0.0464365065718964	0.459790936690997	0.645666289299104	0.809936552750217	0.0162364122377093	-0.00797410444443262
SH3D21	-0.315894044595341	0.172436245409768	0.0669593326935704	5.03524247769107	-0.401577808253648	0.255641138945386	-1.57086535410656	0.116213927643415	0.292903003039685	-1.46004480987703	-1.11026147622527
EVA1B	0.145878998848536	0.229906338851451	0.52574484246453	2.12274706969118	0.268776017985342	0.357513962495007	0.751791667406825	0.452176353766158	0.667454373824715	0.82349676396155	0.636894060630575
STK40	0.0461758005655402	0.100989374326628	0.647502684848615	64.5607629992059	0.415861574921323	0.102764981154976	4.04672457725825	5.19392931666796e-05	0.000918962244220635	0.330448498030096	1.02024585953655
LSM10	0.14211255492357	0.198709689211849	0.474499817481636	4.9918926714131	0.319666042414923	0.272526747484818	1.17297126012459	0.240807331015834	0.461690877091025	0.804871096200503	0.769529669577143
OSCP1	0.00491289297950591	0.0747558646814595	0.947601414213234	22.1348005324755	0.160650243420294	0.116228179785224	1.38219701725655	0.166911215717236	0.368810172660135	0.126396818816776	0.355083860831998
MRPS15	0.335752645820842	0.142645293270679	0.0185846548205388	12.1734789933607	0.635820832464393	0.191685260324685	3.31700429854341	0.000909882166051968	0.00883050507047627	1.76245232404354	1.59352972793066
GRIK3	-0.0350401723412462	0.0884262408501236	0.691909978013588	120.676411373389	-0.238218585804339	0.144466582572719	-1.64895286897528	0.0991572907026665	0.264347067591069	-0.0711774808474146	-0.684495322849095
ENSG00000223944	-0.397753130473588	0.331782526889315	0.230591377813467	2.79983756896692	-0.833899374033809	0.514158953047043	-1.62187076407383	0.104831022624782	0.274182105361271	-1.86485108528301	-2.2370291439699
ZC3H12A-DT	-0.0568080229536338	0.111112404906753	0.609164631909624	32.603393212625	-0.34449905826666	0.188822936641431	-1.82445556876839	0.0680832276355336	0.206614936024333	-0.178822984525535	-0.961496077754906
ZC3H12A	0.179662539321452	0.214429610274649	0.402107905819379	2.42670230774572	0.177362213672633	0.317548772748884	0.558535346042385	0.576478875285315	0.762946429143143	0.990561776258523	0.398640577024639
MEAF6	-0.0772741480675806	0.0595226055239188	0.194207643260874	54.346477232679	-0.14350180564256	0.08785701606411	-1.63335624257767	0.102394094326131	0.269873759636453	-0.280031247365069	-0.437633232389704
SNIP1	-0.0609821040150459	0.106892412550225	0.568338732138587	10.5718872597971	-0.347676364237051	0.155477402408948	-2.2361858305464	0.0253396009853968	0.104513111834751	-0.199464483139703	-0.96977714888655
DNALI1	0.202076936142889	0.0865362904781941	0.0195345496951266	23.4095717935699	0.488280293630467	0.124695023261507	3.91579616298287	9.01063557349715e-05	0.00144705013167127	1.10140455437424	1.20899210131541
GNL2	0.114131040446365	0.0819851861093565	0.163894101947712	14.8960379070232	0.139913692455655	0.138557665326403	1.00978673483028	0.312597476857777	0.539792469567369	0.666498030654878	0.301037805726397
ENSG00000284748	0.408425221373	0.263708548302097	0.121435804095178	1.77086544495745	0.758627843603645	0.415267409006178	1.82684175822803	0.0677235652822485	0.205908389526799	2.1218298362379	1.91360390529527
C1orf109	-0.156378646845374	0.122611945659566	0.20216951251566	6.08632214193854	-0.410116856058578	0.192948923669066	-2.12552031003803	0.0335432211966339	0.127447230136616	-0.671215648883104	-1.13251695395643
YRDC	-0.215150536881066	0.217286907768323	0.322092024209712	1.49920824847309	-0.547071205432002	0.342896232073836	-1.59544245243908	0.110613329156807	0.283543252619084	-0.961852047380204	-1.48946359979979
C1orf122	-0.0135926517328608	0.169231064167938	0.935982692411025	21.7622391603902	0.405784624777739	0.19605027407445	2.06979881407175	0.038471188489163	0.139816931300167	0.0348839397148281	0.993982118585361
MTF1	0.0745024092030593	0.0734790428966835	0.31061743299152	26.6733748949967	0.296290044217065	0.107325350378417	2.76067157640184	0.0057682650185914	0.0354019541783745	0.470528109406311	0.708604374483269
INPP5B	0.0494763057604657	0.0422610726783482	0.241707321147633	116.019128936023	0.118218933584865	0.0616977864662088	1.91609683841108	0.0553527706668104	0.178840520595172	0.346770024230659	0.244494355688207
SF3A3	-0.0689549892132682	0.0658720203844828	0.295190721983159	32.2755965403449	-0.0581738125608295	0.0953648988523383	-0.610012837646953	0.541853303565049	0.737763547817098	-0.23889167593944	-0.215241310801127
FHL3	-0.0276918709616546	0.13268187363082	0.834675591588333	9.21300508408858	0.161498478150761	0.199137393850121	0.810990216495008	0.417371289167729	0.6374778667859	-0.0348389549511271	0.35729463064919
UTP11	0.198096729154776	0.100159879557746	0.0479506883049395	11.7385373700693	0.192116109488451	0.149486322306796	1.28517516869647	0.198731078773006	0.409832883177869	1.08172179406832	0.437093927711731
POU3F1	0.177460428969029	0.15728028889977	0.259190347175667	9.56202969456669	0.183894013483834	0.240859792736929	0.76348987680433	0.445171297333759	0.661777844327047	0.97967198827429	0.415664527301469
MIR3659HG	0.0812772356328657	0.0737501978666635	0.270435042053959	56.445013058916	0.049352877852875	0.12054717767737	0.409407161609059	0.682240884876948	0.830646718537152	0.504030709931938	0.0650074849282963
LINC02786	0.0193097415987413	0.183603589993552	0.916240258139115	2.62652434197387	0.105907291281521	0.288667540887125	0.366883269785199	0.713706091364252	0.850082837867249	0.19759153843293	0.212406295359292
ENSG00000287987	-0.240542526229502	0.209218039537777	0.250258501650261	3.00061500267121	-0.36263840603153	0.324898848955949	-1.11615786635396	0.264354566141991	0.488255138754715	-1.08741949689432	-1.00877299427548
RRAGC	0.0763048773769408	0.0815470996567934	0.349419736905993	19.1663841335163	0.253698206618413	0.128353608490258	1.97655686974839	0.0480917414652381	0.16253072931	0.479441602883285	0.597596482870489
RRAGC-DT	0.0281613072123982	0.0465051171196717	0.544811705677489	313.302511285278	0.16217460789812	0.0618539598663874	2.6218953200157	0.00874422845183766	0.048200871446997	0.24136394645744	0.359056840075753
MYCBP	0.12095737127649	0.103595757976997	0.242972184947756	31.2062411585227	0.397563505395115	0.126454926663224	3.1439147203328	0.00166704013360171	0.0141068383156218	0.700255328679704	0.972555263563005
GJA9	-0.173205144020802	0.157020620562031	0.269995639066474	11.1671253874417	0.144522125276196	0.214508961812907	0.673734673156671	0.50048001376493	0.704993178692663	-0.754425369302478	0.31304884915373
RHBDL2	0.0270480673110631	0.113980722298695	0.812421054544074	50.6234606482509	0.345851301130476	0.133807510820355	2.58469273518436	0.0097465813182927	0.0520744388591173	0.235858797050286	0.837776792153528
AKIRIN1	0.0153976890837644	0.0667421286080042	0.817544613941104	43.3464591627558	0.0982946355174477	0.105455769146782	0.932093486328219	0.35128821399667	0.578208230558101	0.178245812899959	0.192565290284404
NDUFS5	0.118724458797512	0.117105469549062	0.310666238886563	28.7292480680887	0.392091344869395	0.151005029185636	2.59654494280044	0.00941665857451807	0.0506590745737675	0.689213219251963	0.958293070692836
MACF1	-0.00542158149848899	0.0243696347500096	0.823945825358535	4201.21286108822	-0.121597390227227	0.0485328078284052	-2.50546786118685	0.012228951150914	0.0618110971509613	0.0752911892237759	-0.380543350633965
ENSG00000287422	0.0868453237243764	0.175142581752883	0.619996721788178	13.2674684102097	0.11159742000029	0.184877838756445	0.603627891536028	0.546091064914795	0.740547917531185	0.531565796321851	0.227236582749754
ENSG00000226438	-0.090745002918692	0.150379394196072	0.546215748027517	18.4453263534656	0.296211123419943	0.162421277757323	1.82372117440498	0.0681942360128914	0.206855141315965	-0.346646779658255	0.70839868175464
PPIEL	-0.043115887893753	0.0543746449987404	0.427812171374888	37.266887482256	-0.163647902982405	0.0838049431221543	-1.95272375215232	0.0508523376402554	0.169016129880938	-0.11111318619979	-0.490140377326618
PABPC4	-0.180023930858449	0.084461368498813	0.0330533084914728	25.1310852735197	-0.423042232318934	0.115659758890775	-3.65764407928984	0.000254544178529135	0.00330568039849836	-0.788145361077619	-1.16620460041312
HEYL	-0.396711443392804	0.122778882741208	0.00123312696724284	25.3758283622752	-0.761812601225124	0.167960612985743	-4.53566218700207	5.74230300874823e-06	0.000153023341464317	-1.85969977602044	-2.04914805891161
NT5C1A	-0.417308111968626	0.172803767937808	0.0157384568490049	7.66872125692271	-0.86730263892031	0.249846378050532	-3.47134365399884	0.000517860795720239	0.00568975087457995	-1.96155359716317	-2.32408868911033
HPCAL4	-0.0210005987731167	0.194121597791839	0.913850767009189	7.82062669956301	-0.369510441235045	0.331222055037468	-1.11559733301348	0.264594534234355	0.488458430652883	-0.00174954351550021	-1.02668370632832
PPIE	-0.193402359949923	0.0652607467393868	0.00304129701779297	63.6946476377711	-0.324016913606354	0.0796133231733672	-4.06988303830465	4.7036746039469e-05	0.000848403530415608	-0.854303833203211	-0.90811308649086
TRIT1	-0.003684821186567	0.059805118393011	0.950870379250442	35.5361919563124	0.126858494131573	0.0971149096335416	1.30627207099577	0.191460051338926	0.400821257397344	0.0838797468114791	0.267011801631451
MFSD2A	-0.0106913354097422	0.145532918158409	0.941437409308348	27.4875703563763	0.222580151428726	0.223720041301205	0.994904837913273	0.31978254968279	0.547481814810015	0.0492314130824524	0.516492921896013
CAP1	-0.0196208216365571	0.0888169644075633	0.825160178641035	18.1546022007653	-0.0272496218595593	0.127446772867022	-0.21381178390442	0.830693835222187	0.915007967776545	0.00507367516020989	-0.134643022417154
PPT1	-0.272955874109353	0.132643786435949	0.0396082570665755	12.3264619304532	-0.0706828894691194	0.212133466820643	-0.333200086381849	0.738983252925974	0.865159791273392	-1.24770868761649	-0.247843948581079
RLF	0.0704953034054461	0.0484971643070154	0.146058235833431	169.284056343565	0.139240178907101	0.0691455415974598	2.01372605796779	0.0440383026224	0.153026424381797	0.450712330184171	0.299282414947013
ZMPSTE24-DT	-0.210183578646562	0.125629481990194	0.0943187479340691	7.38511687828555	-0.215791761259488	0.195911766961969	-1.10147422283919	0.270690317345692	0.495759599493946	-0.937289644301367	-0.626043876547271
ZMPSTE24	-0.0961127232465138	0.0720003313069334	0.181911437403166	28.364982012153	-0.104742413832282	0.109860107986803	-0.953416265027379	0.340379203636343	0.567385448030713	-0.373191015402083	-0.336613914895199
COL9A2	0.0228580564283122	0.116296827914253	0.844180274115569	39.7195931876184	-0.278056389086667	0.165904642778567	-1.67600125246518	0.0937379472848197	0.254178064185452	0.215138522921161	-0.788325324046224
SMAP2	-0.293959975050854	0.129230365976623	0.0229240897075051	10.6589125982451	-0.279167853939342	0.215124642648903	-1.29770281313128	0.19438947662779	0.404419908862208	-1.35157732698814	-0.791222155384185
ENSG00000284677	-0.247073866165351	0.232537260485985	0.288002851866384	1.21093591774037	-0.197260623023116	0.423232989760426	-0.466080451655664	0.641157915194877	0.806467113578885	-1.11971801775459	-0.577745829297258
ZFP69B	0.0756804422355734	0.188638650333565	0.688278283074018	1.8411681055216	0.379992402746291	0.343665878802916	1.10570302780686	0.268855079072292	0.493709851588402	0.476353671212688	0.926759374765303
ZFP69	-0.0281675206001662	0.148039388860388	0.849097210965273	5.55034098178987	0.17875315573018	0.2211414545154	0.808320430567361	0.418906144247302	0.638820392198014	-0.0371911185075401	0.402265814954472
EXO5-DT	0.0567541208375972	0.0736974900341539	0.4412431212168	38.1165740941296	0.118672752656457	0.0964566215965789	1.23032250862771	0.218576358728639	0.43466234061762	0.38275998408495	0.245677152701706
EXO5	-0.435630125333211	0.201035012628089	0.0302396892487522	1.87229701939053	-0.646558207838449	0.321469577730272	-2.01125783784412	0.0442982294277668	0.153518859500604	-2.05215888438916	-1.74875840844558
ZNF684	-0.0384322199405193	0.0775722291383821	0.620291068746713	18.3855951299419	0.129814437966987	0.135484668332292	0.958148545993428	0.337987858841369	0.564404246632224	-0.0879516988823421	0.274715932549378
ENSG00000286838	0.128091749392104	0.259727869569217	0.621887696794339	1.64848063445151	-0.151703420210007	0.387349330828184	-0.391644978153578	0.695320549648309	0.838328001232907	0.735535969812382	-0.459009251652646
ENSG00000237899	-0.360793009810117	0.238094618236318	0.129687693804323	1.45135991065748	-0.811801615425009	0.34686938062491	-2.34036689534974	0.0192648040578698	0.0856799961295215	-1.6820773757575	-2.1794353482843
NFYC-AS1	-0.177585330653259	0.107190181629462	0.097573808725474	5.53770658709752	-0.154412755956091	0.200070806088386	-0.77179054243364	0.440238494116434	0.657354427823711	-0.776086092938031	-0.46607064336056
NFYC	0.0196513262017967	0.0476986857735547	0.680347603389635	112.516580314469	-0.0241220467784197	0.0643271680108827	-0.374990031806449	0.707667880115506	0.845899905405658	0.199280728941415	-0.126491565819071
KCNQ4	-0.243972189880364	0.158258240168501	0.123168848427109	12.3733395878664	0.0749063909177482	0.270272135692247	0.277151733477411	0.781663599458087	0.888482140123908	-1.10437973232213	0.131608077167617
CITED4	0.227306263782269	0.183833696423993	0.216281054629233	7.97216159842994	0.749191743093509	0.266751360976069	2.80857702225827	0.00497609776045635	0.0318863106492401	1.22616761571461	1.88901042255928
CTPS1	0.0249559596561513	0.136132515788803	0.854546096149507	12.0666250531092	0.277517525082179	0.188508804365883	1.47217275084688	0.140974233782758	0.331824320213645	0.225512990003371	0.65967721174704
SLFNL1-AS1	-0.0798360785350277	0.11648079937285	0.493090793160707	9.38477360515179	0.0197729149209852	0.155397992960426	0.127240478105921	0.898750068833416	0.951374232882681	-0.292700403381774	-0.0120873178363815
SLFNL1	0.200059491317392	0.18160027659576	0.270614947886099	2.4922397329287	0.455434000976939	0.296174189824489	1.53772346350243	0.124116244136317	0.305352921921628	1.09142796696326	1.12338420317486
SCMH1	-0.0602268815564997	0.0341638042600949	0.0779197714693968	333.164656670233	-0.176685618790271	0.0458983739237623	-3.84949626066813	0.000118360990433429	0.00178734270825055	-0.195729787262428	-0.52412081641722
ENSG00000287400	-0.398419820591503	0.442121228408639	0.367505835096603	3.31703710654319	-1.07225869694783	0.935515181681624	-1.14616921023175	0.251725145034117	0.473869696893622	-1.86814797457255	-2.85826944198825
FOXO6	-0.351542162282704	0.188127387137554	0.0616730635999581	2.61775384414525	-0.14209639430619	0.301905332020725	-0.470665401485641	0.637879695405653	0.804056973372727	-1.63633045479273	-0.4339702829117
HIVEP3	0.0483095433268845	0.0533072850047023	0.364805367333631	272.755607898817	0.243208305687337	0.0916562299277731	2.65348362985244	0.00796656347352754	0.0449431382752148	0.341000197339065	0.570256460668146
FOXJ3	-0.0451062361443428	0.03738287061935	0.227585562437466	187.344370236445	-0.0703752760615283	0.0487883462330982	-1.44246078203375	0.149172427540917	0.343768944575543	-0.120955776712961	-0.247042210085307
RIMKLA	-0.133747449805124	0.179118925301686	0.455246866538654	4.36340211942848	-0.312447511963169	0.279749443367499	-1.11688340896077	0.264044179335136	0.488010830131861	-0.559300759001872	-0.877959541679449
ZMYND12	-0.136215130277273	0.0906193317951592	0.132798428302818	10.9309482416199	0.0792174079201603	0.152207713216394	0.520455936471082	0.602745831879886	0.781132903863441	-0.571503833713802	0.142843960264611
PPCS	-0.186169651014923	0.0980187376346279	0.0575214733936208	10.1857177627334	-0.196248874215209	0.149889965156283	-1.3092862755061	0.190437396852378	0.399668227826365	-0.8185369304378	-0.575108889725272
CCDC30	0.0392494780539888	0.0599569010991923	0.512707165240562	180.37564251616	0.287081311595831	0.0643632157068869	4.46033201484545	8.18327797048348e-06	0.000205439428685236	0.296196725144043	0.684603484868179
PPIH	-0.121307912365722	0.0985148856200994	0.218185886968734	10.5531323467929	-0.0741105519883051	0.161447617092419	-0.459037756784489	0.646207052770332	0.809936552750217	-0.497785256298758	-0.256777528601749
ENSG00000285728	0.00652504715463578	0.153172169260841	0.966020849601422	6.06166526755099	-0.222698649638537	0.206541256387997	-1.07822840595192	0.280931838184971	0.506249047904091	0.134369179123672	-0.64404542707411
YBX1	0.0486909525013093	0.122084872633686	0.690019419535413	33.1981685196621	0.374900182363818	0.160587960383131	2.33454725665224	0.0195670846244969	0.0864912204413888	0.34288632672407	0.913487426895559
P3H1	-0.179661581908663	0.0806697409795565	0.0259389332073016	11.5270542978775	-0.338166063984098	0.133336855360983	-2.53617848620009	0.0112069598310573	0.0581095785352572	-0.786353487552692	-0.944990277992813
C1orf50	-0.211486096479118	0.0972572618268653	0.0296674660692956	9.13248819777295	-0.392450225299738	0.147415365549533	-2.66220704901939	0.00776301106708156	0.044139946172431	-0.943730803358908	-1.08647208848431
TMEM269	-0.293293613496413	0.187627351155593	0.118012405122687	2.30674541800596	-0.22227431911995	0.323304404021577	-0.687507860564486	0.49176274903433	0.698750968285712	-1.34828206249755	-0.642939486619999
SVBP	0.111684006240593	0.23024862449157	0.627634991304141	4.76300952088352	0.389238669000347	0.295227737793306	1.31843529307148	0.187357972738244	0.395720243202631	0.654397055033151	0.950858088979635
ERMAP	-0.181871307078344	0.0666056536679625	0.00632251714720574	33.8337757955632	-0.346285346163539	0.0985567737828055	-3.51356211118138	0.000442141030824544	0.00505452305191438	-0.797280932026476	-0.966151712834909
ZNF691-DT	-0.346185210168404	0.134871689746665	0.0102649351139082	5.64940404602403	-0.136676350634927	0.211885062345753	-0.645049486366809	0.518895117108179	0.719948495816762	-1.60983946958745	-0.419843923160199
ZNF691	0.0700680904840539	0.122454655164535	0.567189049849701	5.21747398915022	-0.0278894240743362	0.205147645748307	-0.135948058153947	0.891862343203127	0.94812696166759	0.448599693942773	-0.136310550725766
SLC2A1	0.210147880775899	0.092151482983337	0.0225803499091685	61.9743404547932	0.174729659114869	0.165186998350095	1.05776883689447	0.290160843439983	0.516808378002273	1.14131666676645	0.391779301543483
SLC2A1-DT	-0.161680051105804	0.0799952114732841	0.04326717719459	37.9272337454028	-0.196061702841223	0.118842164806977	-1.64976549492906	0.0989909086341314	0.264106745946722	-0.697431941064499	-0.574621061522313
CFAP144	0.367624728901826	0.603911952994341	0.542697484450551	2.70898867446597	0.937044071303977	0.694599254601445	1.34904272513457	0.177323243180808	0.382827970426924	1.92006487374429	2.37861340906803
EBNA1BP2	0.00752873919099505	0.15363367492855	0.960915721346832	6.64550281395972	0.189157441842921	0.232403535615688	0.81391809010909	0.415691876582018	0.6357602069418	0.139332596813158	0.429382697677278
CFAP57	-0.221623647198058	0.237869328356166	0.351489861015894	5.00765611551825	0.387550679264475	0.321740930908268	1.20454266782416	0.228379900901697	0.446850276269937	-0.993862613459709	0.946458650209021
CDC20-DT	-0.356517996860445	0.167323377347555	0.0331128419441581	2.53896585104565	-0.327083742341389	0.284618044367775	-1.14920240938323	0.250472527614187	0.4722420478053	-1.6609367528089	-0.916106218767092
ELOVL1	0.632776505985317	0.476776373841624	0.18444329358339	1.29767396591323	0.321220144525278	0.758247211028432	0.423635115109224	0.671831941960269	0.824819231420971	3.23128283014915	0.773580154560843
ENSG00000288772	0.113354476275131	0.13341046075136	0.395510207361287	3.6361998654638	0.329458776313694	0.234756656352946	1.40340547285001	0.160495961931197	0.360119706118551	0.662657796594132	0.795052652489296
MED8	-0.0450697609279698	0.179043960586567	0.801253977505651	5.45086680884759	-0.120065484363245	0.224796674806826	-0.534107030125874	0.593267486151622	0.774276472613801	-0.120775400932726	-0.376550716136429
SZT2	-0.136963921095258	0.0593771144404414	0.021072742349399	50.9801522665537	-0.255376872061373	0.087056841284698	-2.93344978169178	0.00335217878150823	0.0236853255944071	-0.575206724099575	-0.729215280673649
HYI	-0.0512167665289294	0.105506007554535	0.627364733127641	13.5887660763974	-0.0639550264573485	0.143700237649186	-0.4450585990921	0.656277406924806	0.815428236184157	-0.151173327021532	-0.230308995169725
HYI-AS1	-0.337604827759896	0.212463805250352	0.112060561434205	2.01230275942736	-0.37886438988125	0.329922366407906	-1.14834406047159	0.25082655680097	0.472772261875461	-1.56740810589603	-1.05106307514669
PTPRF	-0.00851382001842476	0.0463730636754988	0.854331906705833	139.177184700184	0.0252994641733925	0.0706724367951407	0.357982055249183	0.720356742695449	0.854184888465264	0.0599995750493408	0.0023166293749342
KDM4A	-0.0934554702917069	0.0561187641650772	0.0958497478628828	40.7747682503256	-0.121450508582673	0.095079156950491	-1.27736206838596	0.201474449879008	0.41321565420542	-0.360050474435784	-0.38016053029566
KDM4A-AS1	0.0287244889051152	0.126769080642784	0.820743287117613	18.3402783124819	0.128485650636515	0.158681121538984	0.809709746127228	0.418107015223077	0.638054929241456	0.244148970025193	0.271252689630687
ST3GAL3	0.0191444601383994	0.0399413663521355	0.63171519151994	267.226287181015	0.0330499703663772	0.058355992499418	0.566350925600431	0.571155248020803	0.759305550497867	0.196774195169969	0.0225169165642865
ST3GAL3-AS1	0.219871727646858	0.150154729155889	0.143111710268369	8.86384255604723	0.588964315837638	0.208043545486474	2.83096653856983	0.00464075757769501	0.0303169046069759	1.18940264515504	1.47140672473767
LINC02918	-0.0840728268742507	0.134085362288493	0.530652856819168	5.92006752224919	0.0317664059161073	0.229495296976186	0.138418548591885	0.8899096384639	0.947136521732873	-0.313651801710168	0.0191715388720575
ENSG00000288573	-0.197561739293877	0.125958513358078	0.116772245300177	6.41561127879702	0.0208410311178111	0.222888425342383	0.093504322110028	0.925502916192861	0.966018153964365	-0.874872629472583	-0.00930346689939204
IPO13	0.281220965964532	0.245273708660999	0.251563613045628	4.03296217228655	0.345679421873491	0.386520649854484	0.894336232756597	0.371142019427926	0.596771214787338	1.49278444322825	0.837328820077055
DPH2	-0.0365273133878264	0.146135400971203	0.802621941313517	4.3652570382706	0.04714871965037	0.224051131192671	0.210437320264297	0.833326367356446	0.91601514679826	-0.0785316312341523	0.0592627467663336
ATP6V0B	-0.0117206792398617	0.226353815251971	0.958703714865104	5.91756564946741	0.233155094498807	0.299607222308985	0.778202516955197	0.436449633239063	0.654103620210567	0.0441411431690726	0.544054590993191
CCDC24	-0.133949400028368	0.0766937607022137	0.0807156253367229	30.3376394563459	-0.0833477144144846	0.109210447416543	-0.763184442387511	0.445353405697815	0.661924463796187	-0.560299435163616	-0.280852515341636
SLC6A9	-4.12372957813344e-05	0.0849053899233199	0.999612479250501	60.2540436607546	0.30661812286256	0.114682714114434	2.67362108780061	0.00750371812661795	0.0430425291833091	0.101897852048471	0.735522636279129
ENSG00000230615	-0.130674799139482	0.130524927081128	0.316755152937832	14.3090012592912	-0.292483991279564	0.186310467236536	-1.56987417624922	0.116444386442009	0.293299798158855	-0.544106009900566	-0.825928249647915
DMAP1	-0.0200957793509549	0.087293443459227	0.81792898569028	14.7421366107673	0.181756208689855	0.142283058721971	1.27742691450721	0.2014515677228	0.413212229044977	0.00272493327923309	0.410092727251526
ERI3	0.0765431287027281	0.0407534713686311	0.0603539484928673	222.251341879327	0.0871686531756768	0.0550371216229458	1.58381562489516	0.113235682546013	0.2879299172427	0.480619793804522	0.163567437373731
RNF220	0.124378131028085	0.142230892321531	0.381856676442422	25.6172137167555	0.564951304226874	0.229463396177632	2.46205413864586	0.0138143812596999	0.0675462216212233	0.717171532901203	1.40882116984092
TMEM53	-0.123160044882916	0.0698862514120232	0.0780198223470331	16.8407385281679	-0.189139474602395	0.110346323716295	-1.71405324828655	0.0865189469317566	0.240717478200891	-0.506944347898668	-0.556579530436106
ARMH1	-0.227791951704472	0.0617108687398357	0.000223130388289094	159.997486460349	-0.365901108065657	0.0895379188812239	-4.086549169755	4.37836728789353e-05	0.00080085065510015	-1.02436586604336	-1.01727663474251
KIF2C	-0.0351729027784932	0.146392469873169	0.81012527111072	3.40258811238077	0.0138456318621268	0.245516803893285	0.0563938257690289	0.955028075452367	0.978691509801258	-0.0718338540936893	-0.0275357049559089
ENSG00000225721	0.0704982037714799	0.108373958063847	0.51536367673128	7.75351991500921	0.0220733312142129	0.171208691518483	0.12892646406231	0.897415836129392	0.951013543190349	0.450726672958206	-0.00609170043782692
RPS8	-0.196094245879324	0.167447080173774	0.241565855915396	25.6360175501268	0.896336514892681	0.279089211726494	3.21164873893831	0.00131975632529527	0.0117606830817712	-0.867615639769429	2.27251655425496
BEST4	0.190355475183301	0.332408478481579	0.566878112466847	2.14050560249156	0.61568571945473	0.425394232692142	1.44732972884544	0.14780459660671	0.341520120124507	1.04344005474099	1.54105121165602
PLK3	-0.141945161832615	0.169751834916379	0.403046780648388	10.4547025840785	0.122997141615838	0.204628579333454	0.601075089396026	0.547789974202333	0.741862395540979	-0.599839756439922	0.25694788737669
BTBD19	0.0324357027217944	0.131706482039622	0.805471189784051	10.1147059488801	-0.162444539537938	0.187477553293856	-0.866474608207198	0.386229945087654	0.610397479336971	0.262501516065099	-0.487004028994505
PTCH2	0.118107160524675	0.0740300554424141	0.110623993125019	102.30376050315	0.435769037615949	0.114603421275625	3.80240862589878	0.000143296123907091	0.00207385475015612	0.686160580537996	1.07213104659785
EIF2B3	-0.0653390358964908	0.0523766736822542	0.212220268716902	82.9172165453272	-0.0846328115899988	0.073133584681829	-1.15723592598664	0.247175983520405	0.468110845710431	-0.221010208311232	-0.284201887803929
HECTD3	0.0660689822133303	0.124834150529869	0.596629212858107	6.86275927731964	0.00237225328122229	0.208638856600925	0.0113701413047898	0.990928135267799	0.996349750955751	0.428823463770539	-0.0574389830896925
UROD	-0.166435109841554	0.136772983279061	0.22365320938379	6.92289424332112	-0.115436847268298	0.22106612353837	-0.522182437637316	0.601543312760159	0.78017775750986	-0.720946467222518	-0.364487013936196
ZSWIM5	-0.0234102485248487	0.0402299706156019	0.560626863600606	255.203400003616	-0.0205374690117684	0.0556549287753648	-0.369014379564871	0.712117006676634	0.84859847617672	-0.0136656470312711	-0.117149014695835
MUTYH	0.0325329345989933	0.0700637075894006	0.6424087441525	26.9831387665472	0.123091173664139	0.105704805257791	1.16448039768814	0.244229382747589	0.464653616165937	0.26298234325291	0.257192964837877
TOE1	-0.0620083390639648	0.150926189950968	0.681181002170764	3.49743507197897	0.0111005877836151	0.239109040758963	0.046424793259094	0.962971675650828	0.982696225138987	-0.204539379632706	-0.0346901639489947
TESK2	-0.0120838586922623	0.0534592331322248	0.821171275341635	256.511736534366	-0.0771118424146987	0.0944230129925272	-0.816663649790559	0.4141206699397	0.63420366748627	0.042345162675851	-0.264599847175816
CCDC163	-0.0703410783483004	0.145922028048771	0.629773520209884	8.96928393217623	0.0708049167355816	0.21593282309532	0.327902519499436	0.742985368681657	0.867517655164852	-0.245746108457385	0.120918329386437
MMACHC	0.0125285544727482	0.146379600679387	0.93179275843	5.24844477518549	-0.000126649238385163	0.226564062168495	-0.000558999680589124	0.999553982808593	0.999759272186865	0.164057483247081	-0.0639519187996151
PRDX1	0.0436884605869115	0.126770792249108	0.730375856046433	55.2944945536041	0.461500523505314	0.169595651361666	2.72118134987526	0.00650490649536444	0.0387154227099601	0.318148203913514	1.13919549269099
AKR1A1	-0.176000539645259	0.0961041859598016	0.0670481038881507	10.7164579882967	-0.223881163749693	0.158669308269602	-1.41099224664979	0.158246900191963	0.356912077774625	-0.768249047870129	-0.647127435404409
NASP	-0.0443815017707453	0.0492373157371384	0.367386634148255	143.019926307409	0.00715807929890154	0.0698517102470426	0.10247536207182	0.918379368101156	0.962099992657449	-0.117371849293211	-0.044965596502001
CCDC17	-0.113981017308854	0.324182148011715	0.725141564382034	1.15590326698171	-0.180172741228047	0.468349428644422	-0.384697258518141	0.700461726569748	0.841538500589332	-0.461552588092904	-0.533209367919994
GPBP1L1	-0.00420770473611817	0.0375014376349333	0.910663910873808	150.996796747986	0.0373294689853477	0.0464997293379522	0.802788952039772	0.422096728859661	0.641826889250347	0.0812940040085398	0.0336706527174023
TMEM69	-0.0461437671489316	0.0928243362249135	0.61911253628162	13.1639952471933	0.224347294130699	0.145595414829857	1.54089532553529	0.123342263696357	0.304101670270223	-0.126086533513867	0.521098658501541
IPP	-0.261683439229129	0.0630004205335433	3.27173977436819e-05	30.4517957106811	-0.424041408662492	0.0921237335046964	-4.60295509670019	4.16538061231748e-06	0.000116337984529975	-1.19196469378046	-1.16880877213947
MAST2	-0.0620241634944569	0.0417421325975436	0.13730856076681	94.7158910750352	-0.0669628487582222	0.064869719317437	-1.0322666640585	0.301947213096363	0.529808296803922	-0.204617633973066	-0.23814833788868
PIK3R3	-0.0685767837089499	0.136673994315739	0.615840263606037	19.4730415786745	-0.352481050110412	0.206513616893161	-1.70681747486301	0.0878559833541579	0.242975248355634	-0.237021389215632	-0.982299690263829
POMGNT1	0.025763647977488	0.0916315925177222	0.77858341908337	27.2952929941947	0.182115829058559	0.136185706269135	1.33726096554256	0.181137467789947	0.38810034684726	0.229507137965584	0.411030012448916
LURAP1	-0.054157834641723	0.127687968548691	0.671462232288735	12.7366463779374	-0.220504324343586	0.224898737102877	-0.98046048272258	0.326858866931215	0.553902431950039	-0.165717379348552	-0.638326316600397
RAD54L	0.416930104016693	0.29885931586901	0.162994289628502	1.3265213780923	0.595503533117123	0.45108776031505	1.320150058386	0.1867849223426	0.395088188807208	2.16388784151393	1.48845000729885
LRRC41	0.0189920454870724	0.0511345324183063	0.710329720112232	51.4744931089044	-0.00354461262654012	0.0795945826713687	-0.0445333401793834	0.964479276709694	0.98354280633692	0.196020480336007	-0.072860219796254
UQCRH	0.188744651689404	0.0856482954080113	0.027544214158192	40.7651021578856	0.335009772222209	0.122505347631547	2.73465427182657	0.0062445825645799	0.0375445889993878	1.03547427486567	0.809520315471156
NSUN4	-0.0426214175607869	0.0586907016623	0.467713769785962	23.5033590656834	-0.0104515823073945	0.100569574069703	-0.103923899490224	0.917229740747717	0.961440268678407	-0.108667951298383	-0.0908619822214869
FAAH	0.278082164504849	0.209230154514337	0.18382386284062	6.78360865250606	0.909946529235719	0.380239728005111	2.39308641947979	0.0167073053673974	0.0773979330694178	1.47726256786766	2.30798858556943
ENSG00000291138	0.134823929340992	0.31244840596443	0.666099170562761	1.72325943882242	0.547368071129946	0.467788781035682	1.17011799624197	0.241953487236021	0.462696182321718	0.768827676667328	1.36299366523267
MKNK1-AS1	-0.00316699276630249	0.179899206035626	0.985954556577439	3.83976020137791	0.266862773235679	0.274409942790273	0.972496734346237	0.330803488719739	0.557343174108257	0.0864404911913812	0.631907535564417
MKNK1	0.0269003555618595	0.0417376572961704	0.519244494700405	91.9939148591636	0.0215557769234153	0.0632754522739793	0.340665710773271	0.733355255006246	0.861749256009307	0.235128338819691	-0.00744061172824749
MOB3C	-0.148148411130739	0.100209952844215	0.139306039374683	7.33768695315897	-0.167307234219931	0.168550557756902	-0.992623438607875	0.3208934980646	0.548430017748589	-0.63051581660902	-0.49967775979925
ATPAF1	0.0941038048062914	0.0516788354215425	0.0686167244583254	69.2423911449722	0.0316820502299906	0.0682017509681894	0.464534264593408	0.64226501636518	0.807390456814255	0.567460146476763	0.0189516810920386
EFCAB14	0.0242245799354113	0.0686835948739759	0.724314712723517	37.9261938410212	-0.0449068603311203	0.0983152118427751	-0.456764110959095	0.647840604268922	0.810767713404827	0.221896200278886	-0.18066340859777
CYP4A22-AS1	-0.276414297164007	0.200159331633191	0.167287777975629	6.86408442497714	-1.05323287358949	0.278215215453905	-3.78567675341246	0.000153290830715748	0.00219244154357031	-1.26481114289696	-2.80868208778416
STIL	-0.133002567625118	0.0967667848595347	0.169297341032503	9.06002288452549	-0.382953739009762	0.157631108863183	-2.42942996323238	0.0151225863644875	0.0720792714412079	-0.555617197456206	-1.06172122117697
CMPK1	0.0197426505246244	0.0644786244226866	0.759460688262808	33.3737916114385	0.069055862162255	0.0915777047549009	0.754068496770874	0.450808092828531	0.665989811034415	0.199732342327776	0.116359736204094
LINC01389	-0.248035194860807	0.192201494803218	0.196878617785332	2.05319492479495	-0.447650836443595	0.324789267222926	-1.37828087815581	0.168116584657385	0.370548887658503	-1.12447194194607	-1.23034245905997
ENSG00000290466	-0.569810591313366	0.166125530212113	0.000603580945448993	5.37879624089626	-1.12308138688281	0.241111105240498	-4.65794134933181	3.19387169539372e-06	9.32782917935078e-05	-2.71570275472329	-2.99072955580007
ENSG00000291246	-0.599274275105494	0.246635896087428	0.0151074312750459	1.35383003226467	-0.858600943753633	0.382329977916181	-2.24570657114903	0.0247228090059081	0.102489959445646	-2.86140538464724	-2.30140930056147
ENSG00000223720	-0.546715703658527	0.222305417209003	0.0139208252575746	3.04334170522989	-1.03559266268843	0.315592544233246	-3.28142309319909	0.00103284686618428	0.00971973765858447	-2.60149484057213	-2.76270608087449
SLC5A9	-0.0454636160258937	0.193494217459783	0.814238918351108	6.6708362093863	-0.248707939433075	0.242769036630198	-1.02446318066469	0.305616553096848	0.53293442434219	-0.12272307740052	-0.711833918607258
SPATA6	-0.106482027110092	0.0389112166676172	0.00620894037340235	449.451655931212	-0.072115523684857	0.0505345283153903	-1.42705445343781	0.153564199485841	0.349968525221312	-0.424468881878764	-0.251577849551494
AGBL4	-0.0454919392217421	0.0492663149134135	0.355804882012327	646.379614784026	-0.0580495535401617	0.094224526262355	-0.616076894656183	0.537843770721797	0.734560221453994	-0.122863140135109	-0.214917452224557
BEND5	0.125446520002661	0.139237938218059	0.367614524646353	6.08586994564588	0.0332671296702788	0.200570939989027	0.165862161647639	0.868265425605261	0.935601863634832	0.722454887300326	0.0230829028618812
ENSG00000286597	-0.0555334443256391	0.222236165663832	0.802676422535865	1.40503270432212	0.101872872541515	0.36276266434606	0.280825130461422	0.77884452760979	0.886886053073081	-0.172519989304235	0.201891315413339
ENSG00000229846	0.0387444873922156	0.185144713077658	0.834240618078679	19.357809010538	-0.130482804814096	0.221895243919836	-0.588037861961727	0.55650687952926	0.747277453176397	0.293699465533652	-0.40370157049497
FAF1	-0.00026348112281016	0.0277116044237506	0.992413851276859	491.267910410569	-0.0343870906331741	0.0434874356149545	-0.790736224081904	0.429097932949021	0.647621756820193	0.100798820769459	-0.153245538877634
FAF1-AS1	-0.210973952243551	0.236550911900987	0.372459691935057	3.58882783420623	-0.0449064067335132	0.30961776980235	-0.145038208763599	0.884680704498492	0.944461014064264	-0.941198168181686	-0.180662226377963
CDKN2C	0.951277861143977	0.273693012026358	0.000509500677697557	2.57360281894066	1.47983113843018	0.388041873062426	3.81358621622805	0.000136964714045921	0.0020000544449884	4.80632298495005	3.79328934965885
LINC01562	-0.254903203335194	0.205772882613556	0.215434414194289	1.93969298216428	-0.286148386122306	0.331925870414677	-0.862085217295112	0.388640625492949	0.612567310025296	-1.15843534258932	-0.809415645114961
RNF11	0.128845718119997	0.0720690300047876	0.0738066992363692	43.0076186341502	0.3224773826665	0.0939329030721988	3.43306096287301	0.000596807891450482	0.00634597037415687	0.739264465791006	0.776856917508414
TTC39A	0.388820839171835	0.222722244422807	0.080851685701021	3.61370327796331	0.259653139732896	0.312593615890322	0.830641211252375	0.406176346369305	0.626718037803887	2.02488302996288	0.613116934839783
EPS15	-0.00766679462585459	0.0330239535667174	0.816414836444963	388.712345394519	-0.0873276407623823	0.0433647045470892	-2.01379535902417	0.0440310231913842	0.153026424381797	0.0641882511219102	-0.291225470761345
ENSG00000238140	-0.158297195170934	0.216087116661388	0.463825657870621	2.9865747548761	0.0751433715012102	0.272967636378712	0.2752830793353	0.783098763197482	0.889231355703116	-0.68070317728052	0.132225724031581
EPS15-AS1	0.112939597478764	0.114139783724805	0.322425932760247	15.5134190536314	0.125212229292888	0.180355457590343	0.694252510934786	0.487523866869816	0.695544523701773	0.660606154574185	0.26272111122967
OSBPL9	-0.00309692691543085	0.0430515949414834	0.942653443353423	312.062328379956	0.122179973516935	0.0706461012024404	1.72946519959851	0.0837258696838495	0.235622643952815	0.0867869780330091	0.25481808709413
NRDC	-0.0296943964136242	0.0449910693060942	0.509249683373328	187.332951207975	0.0364469444934414	0.0485954972193121	0.75000661746408	0.453250719231346	0.668280654755269	-0.0447417636732183	0.0313705128627588
TXNDC12	0.0396872349449226	0.0805795485877733	0.622350070650728	18.5384006865389	-0.0193709816714237	0.138133087854083	-0.140234189884225	0.888474959180268	0.946592222972633	0.298361503001638	-0.114108777233792
BTF3L4	-0.151398225896031	0.0513691271532968	0.00320602459838037	33.6990435628159	-0.192071222898858	0.0881742262006466	-2.17831481119876	0.0293826072291959	0.116215326624312	-0.646586670525635	-0.564220600074764
ZFYVE9	0.0509413515290701	0.0344557870670062	0.139285871407091	164.886143094162	0.0218321360601143	0.0563299769710689	0.387575803045815	0.698329978277687	0.840135127028739	0.354014909933025	-0.00672033181494662
CC2D1B	-0.106763885393473	0.0773389094288993	0.167442612581659	16.7468722965763	-0.149176861228417	0.122630238148903	-1.21647697566469	0.223803276672119	0.44130861722572	-0.425862716181503	-0.452424234395948
PRPF38A	0.0841007250722171	0.0679179843927981	0.215616386406253	30.6890310753078	0.163802022169368	0.0982798324596681	1.66669008350811	0.0955760457557688	0.257513329366857	0.517993316908664	0.363298399896066
TUT4	-0.0677251078442962	0.0283004389387503	0.0167077691794913	404.197800439698	-0.0313661537885123	0.0428476022594302	-0.732039884019624	0.464144224446283	0.676192580971166	-0.232809715814631	-0.145372015481407
GPX7	-0.0639780384252833	0.0960639230816352	0.505414655789834	7.12745009434968	0.0955278749918316	0.165989443159682	0.575505725987248	0.564949319233801	0.754350040350568	-0.214279858085041	0.185354231314837
SHISAL2A	-0.16198490475176	0.190830482029963	0.395969283932368	2.91932293021759	-0.183961510301284	0.304276871451267	-0.604585913559148	0.54545416863607	0.740219038517963	-0.698939491113947	-0.543084106610326
COA7	0.10780728388472	0.19427999924982	0.578958441473693	2.77561673770332	0.171480604357843	0.291302529833131	0.588668435032383	0.556083716310435	0.746830940232505	0.63522604278903	0.38331123022638
ZYG11B	-0.07050498483495	0.0449632974302393	0.116867978116888	67.3117926841119	-0.0836686842500914	0.0679697147006465	-1.23097006686856	0.218334059789298	0.4343935741697	-0.246556652255469	-0.281689064942002
ECHDC2	0.0304447594250544	0.034626361051753	0.37927307458842	478.092215943749	0.00649862987563143	0.0680406818120296	0.0955109458424397	0.92390899648239	0.965181919422801	0.25265598295352	-0.0466843316923511
SCP2	-0.0855815971872314	0.0376667773451171	0.0230822147862199	155.227315398947	-0.140403457737605	0.0514449191143549	-2.72919969852626	0.00634882442782267	0.0380187826172719	-0.321112912279485	-0.429557951119782
PODN	-0.0292635858791707	0.106093162942414	0.782679301227052	17.7256386986748	0.152573868352107	0.173279374864458	0.880507956999803	0.37858419655695	0.602912046184548	-0.0426113366596894	0.334034255585056
CPT2	-0.238894438734003	0.0908942311649436	0.00858207633449179	10.4244893027937	-0.516791988573113	0.151702703282934	-3.40661028043296	0.00065774972125987	0.00688572676662649	-1.07926944056962	-1.4105463186328
ENSG00000236723	0.224309461033327	0.129900144893156	0.0842065055970189	5.94921133376123	0.265624593925276	0.19878311631441	1.33625329379153	0.181466497029413	0.388415268886163	1.21134794669546	0.628680445999004
CZIB	0.163081040142846	0.0913319375534362	0.074166295675492	21.0419930442823	0.393636094319977	0.112389777453846	3.50241902099705	0.000461053909557722	0.00520355165595853	0.908563610127982	0.962319179666931
MAGOH	0.234173885078591	0.0763571685458805	0.00216347262177498	20.1586397658223	0.493322282844649	0.119041533623914	4.14411901314373	3.41122561911914e-05	0.000653398968145927	1.26012910170039	1.22213313076511
MAGOH-DT	-0.0802412301937286	0.231586297964624	0.728978087293087	1.5207647453556	0.354084264716312	0.367230709686779	0.96420112854483	0.334945098695553	0.561267141728118	-0.294703943149824	0.859234516941091
LRP8	-0.0962233442744845	0.0977689930371458	0.325021704397054	23.766727596665	-0.387397068600337	0.138411691662805	-2.79887532582222	0.00512809332868163	0.0325603839774179	-0.373738054082445	-1.07330195301199
LRP8-DT	-0.153265626441668	0.212292597408224	0.470322363960125	1.8488703841548	-0.286521108730017	0.340418479383778	-0.841673193678187	0.399970906934435	0.62242223955231	-0.65582126496876	-0.810387078919445
GLIS1	-0.00845636770656054	0.263021387924257	0.97435173215427	5.66112877121921	0.365948552655474	0.420680190897594	0.869897277251538	0.384356543553691	0.608374540377501	0.0602836859226751	0.890156629342624
NDC1	-0.184084458763167	0.0823023999358438	0.0253070023153243	20.6329235190841	-0.164625602797682	0.125491168545222	-1.31185010631531	0.189570714805838	0.398536318197467	-0.808225321165808	-0.492688574381341
YIPF1	0.0428291245732165	0.0756439797461849	0.571262293679101	34.7288295977457	0.124199963446401	0.110198086948581	1.12706097615246	0.25971670114891	0.483216937763205	0.313898649850041	0.260082824090501
DIO1	0.103905242789229	0.245820139363285	0.672522853413115	2.3482117444071	0.210192776250205	0.339960195114471	0.618286432561403	0.536386543714782	0.733507186490975	0.615929825327039	0.484207477578211
IFT25	0.0638304551755408	0.0641565418985239	0.319776474936719	36.5625933671674	0.187170133577482	0.108548428432929	1.72430072254001	0.0846535689362594	0.237299642154016	0.417753589451262	0.424203139504424
LRRC42	0.164194049126048	0.0870268085072895	0.0591998069948478	12.9580190881188	0.315358354263738	0.154692491051948	2.0386144933036	0.0414885176011122	0.146883444100759	0.914067617608021	0.758302462526477
TMEM59	0.234247507098759	0.0922974716141499	0.01114999819557	40.7706593273902	0.551541223594276	0.136454520010301	4.0419417660378	5.30103990565393e-05	0.000936212668741056	1.2604931743681	1.37387022944221
TCEANC2	-0.00929000045286718	0.0618754875991035	0.880653974204521	28.7215538454349	0.00847025364925181	0.0933055851604515	0.0907797066454925	0.927667635211486	0.967097988103949	0.0561612386284215	-0.0415456522997025
CYB5RL	-0.063673027230158	0.101442704013688	0.530217007986497	10.2758900319718	0.145647152826345	0.165691444667203	0.87902639221284	0.379386966023608	0.60369695296029	-0.212771528929747	0.315981029200179
MRPL37	0.0653508549782126	0.107726013646486	0.544090180911805	7.71982906273675	0.0864654932476788	0.168094440829231	0.514386393869623	0.606981870058203	0.784085333470411	0.425272209707576	0.161734778689004
SSBP3	0.0957941908318912	0.0593584948488772	0.106565507664567	128.107901745894	0.436684949628029	0.0936834853235565	4.66127992697797	3.14248968922627e-06	9.22750812378176e-05	0.575819375799689	1.0745182049619
ACOT11	0.00283141785419669	0.0370559626312437	0.939093520529234	596.072426393346	-0.0453841485770997	0.0667416408912767	-0.679997494383323	0.496506047429431	0.702076398852837	0.116103591329728	-0.181907373753183
FAM151A	0.0577386867288904	0.121950649147102	0.635885427619945	23.2666050154545	0.523985754395194	0.148752079505657	3.52254406215052	0.00042742598458607	0.00493758374467547	0.387628819927302	1.30205190201959
ENSG00000230728	0.155725674796755	0.16018658812625	0.330975051518774	3.74419116881505	0.447207687980452	0.270641382073498	1.65239951316463	0.0984531347219901	0.263154097747581	0.872190151787264	1.10194381194093
MROH7	-0.0265053018544295	0.0427705684049593	0.535449455813256	402.792199688966	-0.44197153222489	0.0734212714864746	-6.0196660079131	1.74777325814472e-09	1.43656637420503e-07	-0.0289711808897114	-1.21554038376361
TTC4	-0.0906854118283124	0.0682741363972594	0.184094128022551	60.0467712528702	-0.281277052554298	0.107143069644184	-2.62524728373382	0.00865860580182165	0.0479447529901892	-0.346352092183002	-0.796719398622318
PARS2	0.180959120221417	0.220220724362547	0.411237962761928	1.71101693112472	0.270443226601886	0.353555269443815	0.764924892867035	0.444316269972585	0.660910273294591	0.996973576234616	0.641239337186733
TTC22	1.01603520771596	0.343340518880449	0.00308374884324921	2.5067231571054	1.40893437104325	0.461669299455912	3.05182599905109	0.00227453909746245	0.0178230175456832	5.1265584235667	3.60850979767179
TMEM61	-0.233562492849361	0.315198642379907	0.458692865443554	1.4779747705518	-0.357851100833742	0.427200085532149	-0.837666266821971	0.402218164020255	0.623673472507727	-1.05290211517048	-0.996295752473398
USP24	-0.00255852320919826	0.0418661399061663	0.951270018726307	142.290302949847	-0.126591575340453	0.0558200822869669	-2.26785003091997	0.0233383488289079	0.0981500507744227	0.0894494704936378	-0.393559787373964
ENSG00000234810	-0.0474305222009696	0.122404195124813	0.698392757222822	79.8582731602375	0.61618807302694	0.186131813473886	3.31049303999497	0.000931317682622629	0.00897233850518734	-0.132449743100034	1.54236050503332
ENSG00000260971	0.13266677288254	0.0849239140710772	0.118244667867682	130.598961138285	0.286410272599324	0.112517941041099	2.5454631496919	0.010913288194656	0.057102029017432	0.758160192880459	0.682854543559422
PLPP3	-0.0350270732132288	0.0431062691909331	0.416461816117035	572.797657438494	-0.414322571959573	0.0813908355875116	-5.09053100350705	3.57062182207283e-07	1.50880071787372e-05	-0.0711127035637828	-1.14347838885133
PRKAA2	-0.12149923911591	0.0648801754778513	0.0611137961944231	54.8473974273483	-0.185844899831638	0.0954403168638141	-1.94723682756444	0.0515063483915163	0.170318055791332	-0.498731397686706	-0.547992819467948
FYB2	-0.507049169564908	0.330523166869952	0.125009831715268	6.63423298296772	0.186562075083142	0.487002508981039	0.38308236947996	0.70165869147517	0.842311795781013	-2.4053374836651	0.422618345439653
DAB1	0.0626580785364061	0.0856976538946296	0.464685834186091	123.870239495358	0.102608883919731	0.170178632384615	0.602948105070139	0.546543212733438	0.74089504412299	0.411955999415051	0.203809595438462
OMA1	0.166651022346614	0.100325265265355	0.0966919149428997	17.5755207225622	0.231953728575597	0.143649055456304	1.61472505223784	0.106370249814184	0.276749918924906	0.92621774324794	0.540923448837558
MYSM1	-0.0494068402883315	0.039646366673071	0.21269525486877	89.0934216088374	-0.0491118628680409	0.0615527564823411	-0.797882429231753	0.424938720769754	0.643986796374265	-0.142222952211511	-0.19162298423873
JUN	0.0264384018281979	0.0801908971852025	0.741631713901408	271.208720136358	-0.448149990700583	0.217619480929862	-2.05932846078711	0.0394627838174105	0.14201644721285	0.232843903703819	-1.23164341400303
LINC01135	0.01454137603547	0.0730703744847642	0.842258767431159	68.9558722269515	0.38090961042429	0.117857940399722	3.23193846025488	0.00122953532385845	0.011098863813143	0.174011207884003	0.929149910047325
ENSG00000231740	-0.238562710789179	0.237535171753339	0.315221582769118	1.89494936505645	0.064007137504044	0.363844999975444	0.175918694796861	0.860357818070521	0.931054799629398	-1.07762899281295	0.103201152042438
LINC02777	0.156250078715056	0.156120477792851	0.316908938342487	5.32670475923005	0.595471788085881	0.22262955902136	2.67472024246676	0.00747916323067165	0.0429649365182789	0.874783413056899	1.48836726963863
LINC01358	-0.208742371725979	0.129049215143063	0.105761594382183	14.0613612254357	-0.297052632584325	0.188314807260411	-1.5774257845457	0.114697586368083	0.290509554342771	-0.930162645516181	-0.837835583714023
FGGY-DT	-0.63874928440221	0.165151375539156	0.000109884959880811	2.66009933205467	-1.23907243755204	0.263313127676113	-4.70569944038702	2.52997029005013e-06	7.68858365837387e-05	-3.05661562079362	-3.2930391697236
FGGY	-0.0803399010714064	0.0429889110778186	0.0616434447676131	298.852152997994	-0.195787231130506	0.056695323557817	-3.45332240552159	0.000553726772804359	0.00598408364104894	-0.295191886425213	-0.573905700842146
ENSG00000226883	-0.144365233717532	0.163133054886448	0.376181493665972	5.3123549256637	-0.310680396217891	0.218616849149096	-1.42111825976418	0.15528238244534	0.352559391870281	-0.611807399071613	-0.873353875331647
C1orf87	-0.076055530142121	0.120318939911969	0.527311063923481	83.226629361763	0.0954314091298795	0.20879206594217	0.457064346287523	0.647624796094124	0.810623339196397	-0.274004986770345	0.185102810560259
LINC01748	-0.0598190781103414	0.0470294065622774	0.203390700397252	585.875873748299	-0.3596550718029	0.0839982340692631	-4.28169801172649	1.85472577486353e-05	0.000397908128792309	-0.19371313398117	-1.00099747527071
ENSG00000231252	-0.111918129678517	0.0480234246588083	0.0197802473347816	430.643116438287	-0.162913076661713	0.0599991890574407	-2.71525464295437	0.00662248279390167	0.0391920515049657	-0.451351278742102	-0.488225185938769
NFIA	0.0245452454063227	0.0241430541996917	0.309315832806962	2771.25346510724	-0.0973790545541585	0.0534880570300478	-1.82057565672004	0.0686713860291886	0.207720279479595	0.223481942332297	-0.317422655848001
NFIA-AS2	-0.162770298767896	0.0754390688875421	0.0309558877250907	91.9067182157384	0.00859730379182685	0.108248674188718	0.079421792980471	0.936697135100066	0.970754172135673	-0.702823390170319	-0.0412145191706448
NFIA-AS1	-0.00529222824723631	0.191585251459296	0.977962550705241	2.80889056380835	0.182099716514572	0.290963749586271	0.625850185026501	0.531413211304561	0.72969495177632	0.0759308617450295	0.410988018028451
ENSG00000284808	-0.640093760867739	0.244340290884678	0.0088011901759478	1.58071020471673	-0.9665878560339	0.390682345663274	-2.47410170119894	0.013357166703412	0.0658561395551674	-3.06326427200372	-2.58285758102697
ENSG00000287224	0.0894795965838099	0.253283012326521	0.723879206688694	1.21666062235121	0.0801597741624532	0.396248440901425	0.202296755995046	0.839684735890842	0.919426187643138	0.544592697040196	0.145300066776609
TM2D1	-0.0277491682229768	0.0336465570595122	0.409527541729308	77.2370544712611	-0.0593306720337054	0.054446109227727	-1.08971371646683	0.275839272075726	0.501105009795313	-0.0351222990747267	-0.218256454974674
PATJ-DT	-0.203850376651421	0.1203950164562	0.0904213008694336	15.2964233364314	-0.352208205247471	0.139987684042366	-2.51599422947006	0.0118697126211829	0.06046600467067	-0.90597094725581	-0.981588569667019
PATJ	-0.0210600395294787	0.0497129562554428	0.671833620716206	210.5918739509	0.0343945276526308	0.0714793612796613	0.481181239407877	0.630387693236095	0.799111880278463	-0.0020434875649854	0.0260212610094846
USP1	0.0602465685634694	0.124820385664897	0.629332838303386	10.7788736840779	0.0988762825911333	0.194334366580036	0.508794632319506	0.61089618222297	0.786894894610282	0.400030696807826	0.194081247776565
DOCK7	0.0459686119331116	0.0288969443921244	0.111659635117606	997.898873253229	0.18364606576045	0.0473824883050824	3.87582147602728	0.000106265577244291	0.00164420448349388	0.329423917096899	0.41501829657852
ANGPTL3	-0.286199333104228	0.190555919376438	0.133118331013488	3.35420545680357	-0.0525027049965916	0.291710779434722	-0.179982053108669	0.857166657660698	0.930335297271482	-1.31319971102202	-0.200460598596419
DOCK7-DT	0.120407237622178	0.0667866210791121	0.0714094753313993	102.122848959717	0.292535387802865	0.105119812629315	2.78287584886054	0.00538794191348082	0.0337374183460644	0.697534829749276	0.698818544245131
ATG4C	-0.071786300586018	0.0723461171353059	0.32106975051561	72.3709223946288	0.173316944131386	0.111608491329375	1.55290105678338	0.120446774300245	0.299962051057117	-0.252892963628166	0.388097316435352
LINC01739	0.161109295448294	0.178320667047451	0.366270784144589	7.2891948932815	-0.0055535519406716	0.252152335975629	-0.0220245904888558	0.982428339920139	0.992493661692903	0.898813017175592	-0.0780961553701353
LINC00466	-0.429915184548798	0.192653228593005	0.0256447632579331	2.32328573961683	-0.729294189600994	0.32144364899129	-2.26880883131325	0.0232799536978044	0.0980102654059281	-2.02389758793949	-1.96439472314322
ALG6	-0.215540457417399	0.073479848124853	0.00335349972993523	27.6329736714584	-0.425692355106331	0.103657586432318	-4.10671683335289	4.01322719496262e-05	0.000749546172175186	-0.963780266811481	-1.17311166429508
ITGB3BP	-0.107807065758964	0.0657089819518958	0.100864954675859	137.650497823141	0.187423224899643	0.114652337845998	1.63470914262028	0.102110035002722	0.269352448093385	-0.431021409975849	0.424862776083697
ENSG00000286429	0.235847612352796	0.176881968448175	0.182413190043935	4.59278451179151	0.584317991606569	0.287778440862211	2.03044394102594	0.0423114339843913	0.148723697945858	1.26840595083261	1.45929692422846
EFCAB7	0.100763143606175	0.0626891444474966	0.107978495605041	67.7547046988001	0.359728202677254	0.0986037302211896	3.64822103454205	0.000264062416268963	0.0034110980563126	0.600391642196822	0.873944416507794
DLEU2L	0.164476731524982	0.108857958253409	0.130806341099247	7.75279789406358	0.16218419517755	0.178907735954831	0.906524216585564	0.364658453116268	0.590535095744027	0.915465527294009	0.359081827578895
PGM1	-0.0258020984116826	0.0514261726647533	0.615856845843507	100.67928290573	-0.125131122259853	0.0784878240328634	-1.5942743196379	0.110874606890657	0.283964941129372	-0.0254937273675159	-0.389753381583153
ROR1	0.0885555002357554	0.0769895648864227	0.250050260131245	168.043720652159	0.0858988487877295	0.118065063459075	0.727555182465175	0.466885923953305	0.678285017674664	0.540022892763019	0.160257922785631
ROR1-AS1	-0.0345877732485408	0.205896799376121	0.866594317749283	6.90036780509126	0.123285742906928	0.278965065704861	0.441939719568191	0.65853282731181	0.817032002804538	-0.0689402949596138	0.257700074242694
CACHD1	0.0187851583081385	0.0383181462573796	0.623962781042391	752.810598451403	0.0335169036039571	0.0560104962350281	0.598403975271266	0.549570413916532	0.743033846688926	0.194997390138567	0.0237338932703894
RAVER2	0.0331238056058928	0.0387679212349249	0.392876342298463	192.022483479516	0.113244845780677	0.0471663167377376	2.40096860669364	0.0163517392582821	0.0762134163149844	0.265904294909004	0.231530298935295
JAK1	-0.0498124094093237	0.0368807690851905	0.176812801712458	535.520756444638	-0.206206496077876	0.0653674220662634	-3.15457592726914	0.00160731548928674	0.0137146323834016	-0.144228556397377	-0.601061623177819
LINC01359	-0.426923678904514	0.0885575754961913	1.42940605619755e-06	17.1454673769117	-0.760477881378224	0.120383983824314	-6.31710180390813	2.66514026822661e-10	2.67613053737394e-08	-2.0091041139503	-2.04566935396597
ENSG00000272506	0.0148499825979761	0.263278549989458	0.955019912201831	1.57891405864692	-0.00308489692722632	0.408844196005831	-0.00754540961413654	0.993979691289914	0.997718575067116	0.175537316706178	-0.0716620542932062
AK4	0.0534743076566885	0.0678914259288441	0.430904682510918	111.730032458392	-0.084102234180786	0.114722198989346	-0.7330946836941	0.463500682403756	0.675789496409064	0.36654078320399	-0.282819034119871
DNAJC6	0.229149036302537	0.0904786751451216	0.0113210277268273	139.0405191445	0.582037927016486	0.211154922622659	2.75644971846859	0.0058432595886753	0.0357624716576895	1.23528042063231	1.45335434984905
ENSG00000229294	0.134210969440947	0.263486235783483	0.610495598716998	16.220689267892	0.782665035711081	0.343526538821268	2.278324808315	0.0227072326388248	0.0962438842045924	0.765796491900867	1.97625248226632
LEPROT	0.0789107620944438	0.0640594918419325	0.218010504730224	61.7295614004997	0.17727492420621	0.105168428880121	1.68562872046213	0.0918673337898982	0.250552612260464	0.492328119698275	0.398413072878918
LEPR	-0.0338956413086288	0.0897128313056464	0.705561504761691	103.151438838388	0.370677104143198	0.157707230778346	2.35041286511572	0.0187525977222329	0.0840891183638243	-0.0655175917901448	0.902480740266904
PDE4B	0.0106664871953053	0.0347128596894475	0.758632018734483	1399.17284214234	-0.0270533871707845	0.0764871287320493	-0.353698558427501	0.72356480306444	0.855953998235182	0.154849262668388	-0.134131572329758
PDE4B-AS1	-0.287260864670218	0.258469599997059	0.266399955637326	3.06755234332166	-0.685379073835131	0.347089410118404	-1.97464703288218	0.0483082176760349	0.162990580035312	-1.31844915443864	-1.84993794724553
SGIP1	0.035193761709492	0.0397196687219697	0.375588559947015	493.27675779979	-0.115194983615225	0.0739754625222842	-1.55720531764872	0.119421746263045	0.29820992401027	0.276140558990895	-0.363856640237873
ENSG00000248458	-0.156690807882043	0.167689596869173	0.350092528464004	11.870398598382	-0.196332677261322	0.183857639482611	-1.06785161505292	0.285587451064752	0.511468561803932	-0.672759335148654	-0.57532730714946
DYNLT5	-0.00222429593159954	0.207988367843519	0.991467323040618	16.0831445965702	1.01700056109345	0.289886655697183	3.50826966714817	0.00045103160917862	0.00513206527266327	0.0911022778507228	2.58700548258986
DNAI4	-0.0687504176091017	0.0680480188621643	0.312340994275614	113.101519472574	0.0929619474828607	0.0850346443587075	1.09322439323334	0.274295289407015	0.499511287056992	-0.237880036629667	0.178666607139375
MIER1	0.0544375695422511	0.0407367444754127	0.181442751924072	122.254321300533	0.148646260885237	0.0602635124408162	2.4666046644928	0.0136400858876419	0.0668449995198149	0.371304267329809	0.32379765982959
SLC35D1	0.024083963054214	0.0488284480424088	0.621845631611375	93.5740248897383	0.0304345281554599	0.0806160532041595	0.377524412890628	0.705783925421851	0.844560569447091	0.221200827305612	0.0157002413082234
C1orf141	0.241024912354148	0.185666326770585	0.19423177980258	3.40215437752571	0.66419398378319	0.295582920615791	2.24706482498877	0.0246358845152309	0.102216619884281	1.29400852759879	1.66747919533776
ENSG00000275678	0.224632414968553	0.260006399020061	0.387615597839472	1.50910983297161	1.01887653798733	0.453867833345104	2.24487496828755	0.024776160311008	0.102689277203923	1.21294500557101	2.59189487575637
IL12RB2	-0.161652731022659	0.21207801521125	0.44592132166251	6.31737745070207	-0.190733896368308	0.278515040051332	-0.684824404215854	0.493454733624849	0.699650499382201	-0.697296838882706	-0.560735101281472
SERBP1	-0.0161399586313445	0.0782061844751748	0.83649642649216	39.5653300165117	0.104779159261392	0.106774411928032	0.981313381824244	0.326438225689347	0.553455502935078	0.0222870995861114	0.209466024075495
GADD45A	-0.0683861543037651	0.146003848944745	0.639508599871188	40.7115914357331	-0.00182083267401205	0.208059865984194	-0.00875148441242565	0.993017414834262	0.997304638182046	-0.236078696310284	-0.0683675003240945
GNG12	0.0928834556179246	0.0552960162748067	0.0930060646531399	199.082611219004	0.295596300290462	0.059842983433673	4.93953147603489	7.83105026026395e-07	2.92727832062161e-05	0.561425324509996	0.706796256896583
GNG12-AS1	-0.0508468934251363	0.0669430648335777	0.4475210388209	243.629408707455	-0.170723544155682	0.0854108458509991	-1.99885087724705	0.0456244910627658	0.156997895407645	-0.14934424535133	-0.508581751372403
DIRAS3	-0.298008676706759	0.117395453222413	0.011132793916279	6.3791119427894	-0.440710351982519	0.182862750775895	-2.41006082492233	0.015949861162869	0.0748502277650417	-1.371598804384	-1.21225334644513
WLS	0.026697653904958	0.0312410761013054	0.392789817761113	586.432283129582	-0.0480587914095026	0.0616828051417853	-0.779127850930801	0.435904405473392	0.653739149943928	0.234125946698296	-0.188878344680525
RPE65	-0.207466270531035	0.150448048932937	0.167898010241334	21.1196951675659	-0.681642976058981	0.241699907079915	-2.82020371581526	0.00479931706500108	0.0310910197626275	-0.92385212095774	-1.84020048672791
LRRC7	0.149018924755108	0.10716354963571	0.164354421772313	240.366313465073	-0.139731077619841	0.197325253897207	-0.708125669979529	0.478867219828506	0.688295000043439	0.839024199891884	-0.427805514421963
ENSG00000287283	-0.415517703471213	0.158080798483787	0.00857586474835593	4.19328551001071	-0.698862752670693	0.235747284490726	-2.96445727542701	0.00303217344694107	0.0219742331645878	-1.95269974071562	-1.88508070799758
LRRC7-AS1	-0.160422507811505	0.0917741525079955	0.0804615949366068	76.7931461059574	-0.260507336788426	0.138075088770651	-1.88670772626582	0.0591996479081941	0.1870877905989	-0.691213188293619	-0.742586905483793
LRRC40	-0.0752284270586539	0.053164520197585	0.15706501625371	51.439471347397	0.00730185526276576	0.0896328171579928	0.0814640830700994	0.935072887468306	0.97013007880694	-0.269914829703442	-0.044590870556538
SRSF11	-0.0717053643385116	0.0471993317751056	0.128711417582404	207.707929710916	-0.316294484462715	0.0779537347635245	-4.05746415386261	4.9608428455231e-05	0.000889845475421639	-0.252492720936143	-0.887985977032883
ANKRD13C	-0.0315485166633851	0.0414065754881156	0.446107483384277	114.342883261145	-0.101415457840077	0.0628093509425031	-1.61465540271089	0.106385340418067	0.276749918924906	-0.0539106849286653	-0.327942808152556
HHLA3	0.0766543086527793	0.066765982844432	0.250925529950697	22.3679266465194	0.229401657039426	0.106684508474521	2.15028086382581	0.0315330051368915	0.122144151932123	0.481169596443986	0.534271937739473
CTH	0.122382024420418	0.0843922516776728	0.147014710284925	39.2423886834977	0.0407710065542114	0.119426169879431	0.341390891086709	0.732809331531873	0.861608267638875	0.707300466391072	0.0426403955358672
ENSG00000271992	0.706692966636489	0.304962798964757	0.0204869182584658	1.25394444877551	0.763616553210712	0.424299640322818	1.7997105833739	0.0719063491076116	0.214343638961939	3.59681155315367	1.92660607112261
ZRANB2-AS1	0.0853751457993365	0.21167399238929	0.686703131260082	7.49539474508825	0.220073476322731	0.169801166173904	1.29606575314884	0.194952832495308	0.40530215336271	0.524295531284874	0.509959728350882
ZRANB2	0.055427075597047	0.0436935359638859	0.204604542759458	304.726896483292	-0.0951087611110376	0.0548444107711718	-1.7341559472279	0.082890416922485	0.234354908802613	0.376197533071005	-0.311505548189064
ZRANB2-DT	-0.0994466307299868	0.0695878042140114	0.152980863362765	172.482908812396	-0.178466671089096	0.0775088107232768	-2.30253398837792	0.021305076964446	0.0919209079219064	-0.389677721263179	-0.528762805861483
NEGR1	-0.0326233329539316	0.0576558432121661	0.571510209166283	393.967299727741	0.0749724274585893	0.125392459745239	0.597902199310162	0.5499051923131	0.743169118156477	-0.0592258234334971	0.131780189421548
ENSG00000286863	-0.0136157564760381	0.0724676879920536	0.850965017588221	168.759321832783	-0.377990669266533	0.111188506466775	-3.39954804033169	0.000674973214275758	0.00702000972455513	0.0347696830635417	-1.04878588099948
ENSG00000225087	0.0617121199684113	0.233738439440465	0.791762868562428	9.14616214778234	-0.436533050447583	0.27524292954024	-1.58599187698212	0.112741152234789	0.287272419298062	0.407278082962772	-1.20136596843637
LRRIQ3	0.22728141146263	0.22805480570333	0.318954464298117	5.57442765753006	0.981111910306583	0.327677197218721	2.99414154733416	0.00275218231832511	0.0204940793428797	1.22604471701814	2.49346823035345
FPGT	-0.174992949247529	0.069658555482131	0.0119997050457373	58.1221506554606	-0.0990510461133576	0.0935038611144545	-1.05932573193007	0.289451459971953	0.516111161579281	-0.763266352160007	-0.321780398275788
TNNI3K	-0.161133043211464	0.0853653895558021	0.0590838662035967	87.0536329630678	-0.724963600461269	0.125943236666805	-5.75627258476159	8.59914925211394e-09	5.8184062970142e-07	-0.694726899517192	-1.95310782882389
ENSG00000237324	0.387665124986068	0.262049913330494	0.139045179595459	4.36702643756637	0.0910969225032658	0.264903971358569	0.343886586660336	0.730931579670262	0.860387163694283	2.01916783842421	0.173805758148991
LRRC53	-0.117606316461534	0.346187262539936	0.734068313303984	1.72863564991169	-0.58638405891071	0.477747928302552	-1.22739215425621	0.219675233829487	0.436082090593947	-0.479480272374785	-1.59192541464507
ERICH3	-0.0672707847248093	0.598834719681597	0.91055688251426	3.23226898612977	0.468532628039138	0.973092088890792	0.481488477183294	0.630169367318322	0.798991100973764	-0.230563015306592	1.15752339639067
ENSG00000272864	0.425966235277579	0.252254689809631	0.0912892947987677	1.60623017742544	0.564691897164902	0.381569087069875	1.4799204555622	0.138894475988707	0.328956157113679	2.20857295619063	1.40814507243253
TYW3	0.0384093496893643	0.069070754843265	0.578151373322869	37.1236314468609	0.297395173276731	0.107693455716117	2.76149717082785	0.00575370150954576	0.0353459808911862	0.292042155978044	0.711484692727095
SLC44A5	-0.0597209789916716	0.231406396267036	0.796346446395485	10.2242149283223	0.312439981792508	0.435743357574746	0.717027526320726	0.473357112231103	0.683847266854189	-0.193228018145545	0.750696254547738
ACADM	-0.0367407929883318	0.0530902471325048	0.488909626647183	63.7909090561714	0.0363418220770793	0.0702163376848873	0.517569318983453	0.604758792808548	0.782666840546805	-0.0795873220109132	0.0310965303708185
RABGGTB	-0.0935555756504133	0.0907741978794621	0.302709379776426	15.8928227311449	-0.125318669011701	0.138798843519727	-0.902879777913205	0.366589704251021	0.592739053331701	-0.360545511449346	-0.390242188140355
MSH4	0.240425412462545	0.170376140393274	0.158201908862369	9.25517905801125	0.625847712582996	0.265934671136129	2.35338893536989	0.0186031643833027	0.0837182891464076	1.2910439047274	1.56753660170615
ST6GALNAC3	-0.226186728975946	0.101256378879111	0.0254960861381089	95.5676032564609	-0.553969263369413	0.169234014136672	-3.27339197262102	0.00106265001653713	0.00992826010654352	-1.01642778284881	-1.50744213538378
ST6GALNAC5	0.622345908497379	0.401045753540316	0.120708230987519	5.34680569246471	-0.432179935180961	0.58034022802731	-0.744700977648965	0.456452508023095	0.670970031413363	3.17970185689431	-1.19002036385719
PIGK	-0.131740042644808	0.0882402319580082	0.135444970136856	30.8742498273816	0.00679128175691701	0.141038436754395	0.0481519925574854	0.961595110161337	0.982148274929705	-0.549373809451038	-0.0459215876984396
ENSG00000289212	-0.0240503787247367	0.197061055540688	0.902863129795994	2.64328472442595	0.498582324074078	0.294535978930086	1.6927722239069	0.0904988316611472	0.247774735173457	-0.0168311932771328	1.23584247320245
ENSG00000287870	0.419840895533741	0.3339296180469	0.208654577459142	1.7554740400467	0.493429152159082	0.464880444737427	1.06141085895274	0.288503224117038	0.514986053862357	2.17828217123137	1.2224116662297
ZZZ3	-0.110023033048552	0.0495746611884474	0.0264635961041094	138.367665261564	-0.17840135509091	0.062524528527105	-2.85330188477265	0.0043267497064136	0.028812065824668	-0.441979722731182	-0.528592571571158
USP33	0.035119974956551	0.0383752045392263	0.360100489766129	150.9043198025	0.0700770242770866	0.0558996391245747	1.25362212305015	0.209979386170724	0.423524377987752	0.275775671693267	0.119021209851474
MIGA1	-0.0641114982885852	0.0416930323177347	0.124121264972299	92.4789851580863	0.0125847710850089	0.0595691553720548	0.211263211747883	0.832681887806385	0.915799637221566	-0.214939838459849	-0.030821909646207
NEXN-AS1	-0.0842745858169783	0.149964520149314	0.574140891432803	3.84792891028726	-0.267235145918734	0.235914702227214	-1.1327617286919	0.257314327232176	0.480388029116554	-0.314649531959158	-0.760121718462898
NEXN	-0.151896286179568	0.0984325302882595	0.122794072430102	31.6472165285634	-0.11510420857429	0.159388275059305	-0.722162333028963	0.470194678539097	0.681194550530843	-0.649049658306932	-0.363620051575036
FUBP1	-0.00251799321633822	0.0463150692623737	0.9566430824263	120.057336691531	0.0141272489539134	0.0711250894907221	0.198625394429292	0.842555787505953	0.921178334975964	0.0896498977922801	-0.0268017211373206
DNAJB4	0.279113456629914	0.14887372150655	0.060815617887453	42.7687406254688	0.772784137544141	0.18651470717324	4.14328794364918	3.42361640917512e-05	0.000654485256631319	1.48236247241123	1.95049971519653
GIPC2	0.110464748718039	0.164834604971324	0.502758932580369	9.06837462623356	-0.0775939994174424	0.232935462739102	-0.333113723883044	0.739048440275559	0.865184111572589	0.648367631528469	-0.265856501861751
ENSG00000273338	-0.208874444745746	0.333811379600666	0.531494705126563	2.22586058068196	-0.649420648136816	0.427609164412304	-1.51872481271388	0.128831778248222	0.312806062604434	-0.930815767727846	-1.75621883937095
IFI44L	-0.0289425396487921	0.14378485286293	0.840471350380359	39.9502824815057	-0.635310922031281	0.233132957076913	-2.72510128982616	0.00642817632051629	0.0383877604916178	-0.0410237116897992	-1.71944440007653
IFI44	-0.0751779975698275	0.108713647604054	0.489236875107714	28.8722145799917	-0.599441443819843	0.159188370613849	-3.76561077614105	0.000166142440584817	0.00235149771477814	-0.269665447813534	-1.62595711767695
ADGRL2	1.15948123728065	0.619003170174466	0.0610486894884758	2.59011411550277	1.50998859733129	0.945790651776376	1.5965357603136	0.110369228361013	0.283079995848918	5.83592198812231	3.87188929081557
LINC01362	0.05824909130597	0.241499289834865	0.809401835507932	4.13012624270838	-0.152217051408644	0.342200737133857	-0.444818011450111	0.656451276949678	0.815583197914966	0.390152852214996	-0.460347938115638
ENSG00000285782	-0.180971099412958	0.266714041294853	0.497441362609543	1.86388190406504	-0.291853986490294	0.408356560748607	-0.714703801881527	0.474792088014421	0.68488675349443	-0.792829261106785	-0.824286256550039
LINC01725	-0.226635320674701	0.110971338275921	0.0411230716351254	81.4259653257153	-0.261815335843608	0.181561069881218	-1.44202353519339	0.149295734311685	0.343849716764203	-1.01864614056443	-0.745995967537316
ENSG00000237076	-0.179988779565318	0.254390333486338	0.479237208238175	2.4498435929269	-0.187991772392659	0.388842382028242	-0.483465231881551	0.628765440720356	0.7979381619044	-0.787971532309618	-0.553588253006315
TTLL7	-0.0813890982120034	0.167976717962121	0.628012570535245	18.2274058013908	0.942180801036779	0.267160010438978	3.52665355675296	0.000420847044616499	0.0048798216840056	-0.300380334135018	2.39200136247817
PRKACB-DT	-0.265285616496009	0.223966056381806	0.236219042293086	4.60924375753081	-0.697112695725861	0.277771297923272	-2.50966424874619	0.012084600112977	0.0613361152164649	-1.20977803663805	-1.8805195023159
PRKACB	-0.033524023185172	0.0485377783391192	0.489767302415156	192.447614146588	0.0616573795421932	0.0746555462210903	0.825891479778296	0.408865654250679	0.628924742956666	-0.0636798807185401	0.0970769345432226
SAMD13	-0.255535822162356	0.135744774475994	0.0597718731055978	13.2355912512447	-0.277293899733209	0.15766607388872	-1.75874170577066	0.0786213901446364	0.226559863907917	-1.16156374389539	-0.786338033986044
RPF1	0.19539568400664	0.0971098394604122	0.0442083374233894	12.7348000628824	0.352778078954722	0.149379869124089	2.36161727161289	0.0181954160396495	0.082410036164447	1.06836469370017	0.855830180908092
GNG5	0.148377803224241	0.104815194518193	0.156888699724787	22.48847425743	0.422431459459309	0.138362431828307	3.05307917674865	0.00226506166394647	0.017777357459177	0.835853751355737	1.03736907073898
SPATA1	0.0815242592169187	0.11871576424888	0.492260414476548	29.5158831877109	0.0334815046739172	0.163118338968193	0.205258984892225	0.837369787075124	0.918673319003347	0.505252281073676	0.0236416323863649
CTBS	0.15037340161262	0.0857864372423948	0.0796224641939762	27.5953202225216	0.286412491562164	0.136501652913282	2.09823460338696	0.0358844262523651	0.13327523801641	0.845722304640185	0.682860326883183
ENSG00000284882	-0.268016496166675	0.186980012610327	0.151744557268583	2.80081668837881	-0.432574536660334	0.299720293623212	-1.44326075298771	0.14894703117054	0.343534000379128	-1.223282673493	-1.19104882096827
ENSG00000289881	0.0329396384301271	0.182950458063794	0.857115853593762	4.07682067427158	-0.0993818869788243	0.294146173490585	-0.337865646183581	0.735464437107578	0.862974055593725	0.264993558761955	-0.322642674923273
SSX2IP	-0.256725446166125	0.127831257835233	0.0446098176272272	19.5188091804001	-0.343556950992783	0.182322533815021	-1.88433620246495	0.059519513438141	0.187763582473682	-1.16744662490893	-0.959040646197067
MCOLN2	-0.590631064751011	0.310450389005641	0.0571061555622057	1.50128900449994	-1.27678414893566	0.441339736480519	-2.89297347009229	0.00381613529309252	0.0261386482100711	-2.81866332671181	-3.39132789840569
DNAI3	0.198322426312854	0.160988955583852	0.217986135265138	19.3712206020045	0.819153510797854	0.189576372420251	4.32096837986732	1.55345936070427e-05	0.000344270629653234	1.08283790262183	2.07135306763473
SYDE2	0.107224188347474	0.0823050895500527	0.192655010025098	18.5003439657489	0.269420060723507	0.122916822808976	2.19188923506598	0.0283875055668645	0.11338704294495	0.632342542074288	0.638572641093476
C1orf52	0.0669075353631759	0.0675486619524517	0.321925553165974	59.4586487073742	0.0286611289980439	0.0910283629737332	0.314859325837973	0.752868465259374	0.873837841522576	0.432970243247455	0.0110781983875192
BCL10	-0.0650177757558732	0.144014179558563	0.651652372710119	5.06922059107288	-0.175287902767719	0.228641893797059	-0.766648228182116	0.443290692729725	0.659939067204817	-0.219421525520988	-0.520477923377502
BCL10-AS1	-0.0910240334658605	0.0883474789342789	0.3028711861123	101.539579602311	-0.295865456391759	0.0876989128332376	-3.37365021792639	0.000741785602886964	0.00756543641059585	-0.348026630353042	-0.834741424514989
DDAH1	-0.0220933783992147	0.0472308880837912	0.639946261709006	488.903616450304	-0.121682336150492	0.0699162240652892	-1.74040199935372	0.0817884547138516	0.232028233620889	-0.0071535135883914	-0.380764746759947
ENSG00000282057	-0.396669323913888	0.187912163396514	0.0347783743994358	2.28928654372056	-0.769771658859929	0.285775098777708	-2.69362747892426	0.00706791112714566	0.041185434865928	-1.85949148845897	-2.0698918975689
ZNHIT6	-0.00293311140978701	0.062833113653414	0.962767488462967	70.900195982239	0.083738800812625	0.0972624084152425	0.860957508425237	0.389261446252945	0.612869521306811	0.0875970719154653	0.154628149922617
COL24A1	0.015664276955365	0.164761195461053	0.924257153195513	56.8458649951518	1.30286183917677	0.266890222891342	4.881639443597	1.0520748784091e-06	3.73304053830989e-05	0.179564132573496	3.33205100217478
ODF2L	-0.0254275574392557	0.0684929815209081	0.710456358166483	101.575539985247	0.185043977083131	0.0916096134607206	2.01991876281055	0.043391814729122	0.151455393464128	-0.023641562340159	0.418661698632566
CLCA4-AS1	-0.285954666181908	0.168851084627544	0.0903543041800772	6.4503397357589	-0.288521355738727	0.266546945475208	-1.08244105076628	0.279056595879483	0.504362821277819	-1.31198979394956	-0.815600359577445
SH3GLB1	0.00493053641013355	0.0524458071539749	0.925099606341825	104.036533839204	0.0763806244023459	0.0599038330963407	1.27505404002289	0.202290115264997	0.413992171620637	0.126484068403809	0.135450399079441
SELENOF	-0.139206754546962	0.0520999929481509	0.0075419741789032	49.2805088346406	-0.157437126922433	0.0818873529448165	-1.92260613221347	0.0545295333013446	0.17713892153828	-0.586297894324596	-0.473953117171438
HS2ST1	-8.84107037375803e-05	0.0453978596950039	0.99844614941307	260.283915405592	-0.186853434829447	0.0660541037715005	-2.82879373363122	0.0046723802216204	0.030450975817051	0.10166457199937	-0.550621382827421
ENSG00000267734	-0.0218455486068315	0.201042292175169	0.913471012767544	2.34733392543493	-0.219884924498801	0.290041577819766	-0.758115185249197	0.44838202976254	0.663613579985889	-0.00592795561748402	-0.636711963364861
LINC01140	0.0324672222902595	0.196287743647894	0.868624223850894	2.47413832786238	0.225864342145191	0.322055055490411	0.701322144442833	0.483101997051508	0.691769104863524	0.262657385373629	0.525052568712014
LINC01364	-0.0262031971933515	0.272752670307172	0.923465419746943	1.86321890379942	0.0288203948459987	0.398259895591898	0.0723657972218506	0.942310803268796	0.972982545724254	-0.0274772250102669	0.0114932959034795
PKN2-AS1	-0.328274624169034	0.0883245028171611	0.000201851415563495	66.0492334819525	-0.587887197215098	0.110595561503084	-5.3156491022355	1.0627778219767e-07	5.30843896720668e-06	-1.52126875650219	-1.59584307172164
PKN2	0.0318943738381607	0.0286157440591082	0.265032874541307	326.160683045443	0.137792776021236	0.0409476800706916	3.36509359708174	0.000765176977169135	0.00774319351441805	0.259824558134254	0.295510022119351
GTF2B	-0.0410082498930248	0.0734073891048997	0.576407937032232	29.2765843473242	-0.0546579176908258	0.119672228916332	-0.45673017195192	0.647865001378827	0.810767713404827	-0.100690579108283	-0.206077769177752
KYAT3	-0.2000748677104	0.0695802574006521	0.00403446225200311	41.7880259096689	-0.335224725934137	0.0920529253891203	-3.64165206610324	0.000270894034645504	0.00347629499004902	-0.887300451540162	-0.937324214402805
RBMXL1	-0.0589864764438813	0.090025220348835	0.512325035481742	10.2915782213656	-0.0268144916520358	0.147458337206806	-0.181844527477814	0.855704739169946	0.929574409939246	-0.189595785541709	-0.133508934534649
GBP3	0.00507406817905884	0.1518359509148	0.973341180276502	6.73379410053912	0.0094676458173597	0.225647207613238	0.0419577353405028	0.966532390737673	0.984633532401839	0.127193855963219	-0.0389461307027225
GBP1	-0.0953302169036519	0.139152809406304	0.49329611437085	41.2598670693604	0.507496231035897	0.224388754180821	2.26168300139916	0.0237169957128929	0.0993563605348717	-0.369321396352017	1.25907495326561
GBP2	0.259593067835962	0.159593065218922	0.103823427040697	75.592268185308	1.19122368508657	0.255627254451988	4.66000265754254	3.16205301211583e-06	9.24876766907154e-05	1.38583102697207	3.04108642286092
ENSG00000286802	-0.0468399575710996	0.143084429522681	0.743396468968637	7.08803475193406	-0.198178218970074	0.20788749475128	-0.953295527502398	0.34044035694019	0.567391469968841	-0.129529306527364	-0.580137376531825
GBP7	-0.311231384004326	0.265281610604538	0.240711080524611	3.74964990109892	-0.672837030903975	0.309804683858621	-2.17181038880298	0.029869967760738	0.117456122255012	-1.4369872073265	-1.81724938951238
GBP4	-0.28220223699597	0.198086605561996	0.154261093716282	2.66129388264104	-0.331038714093934	0.334035877251934	-0.991027421417553	0.321672190659249	0.54903831368108	-1.29343343131508	-0.926414134564836
ENSG00000286548	-0.603710683269061	0.233414930151437	0.00969767031366331	2.57082840226299	-1.26034381819642	0.352878942996654	-3.57160392596271	0.000354801704457854	0.00427165463710692	-2.88334413274839	-3.34847916128434
LRRC8B	0.0184819973950481	0.189812848032561	0.922432901123965	6.2044744112538	0.194631518848284	0.339347002401584	0.573547187601077	0.566274258589647	0.755405766139762	0.193498210923943	0.443649885503676
LRRC8C-DT	-0.295259500724189	0.178062284941448	0.0972809351513435	9.86507838128069	-0.0869344416629046	0.305792524206123	-0.284292239938167	0.776186432547665	0.885719155645745	-1.35800368933965	-0.290200668698838
LRRC8C	0.0164291863350338	0.260347840557635	0.949683089001076	4.7940361732942	-0.448172324883216	0.35709496248529	-1.25505081831469	0.209460312609484	0.42309071854342	0.183346731825427	-1.23170162399501
LRRC8D	-0.0887958170991304	0.0854606061095847	0.298792506332619	49.8511953711181	-0.174811728186159	0.125650355695516	-1.39125533882112	0.164148011646282	0.36498153942125	-0.337007743951644	-0.519236860786201
ZNF326	-0.0338617311372809	0.051801313174686	0.51331489683591	101.310930049716	-0.118311346109668	0.0662932179647256	-1.78466741760252	0.074315278909346	0.218350170913131	-0.065349900567913	-0.371978873264519
ENSG00000287406	-0.229252718745845	0.141893434809078	0.106166057178449	58.271682193658	0.213506852719251	0.183794937325259	1.16165796417673	0.245374426977207	0.465831189700419	-1.03158959275507	0.492845016182179
ENSG00000287372	0.0352203418149699	0.0844143329790224	0.676508887151929	161.145831483435	0.194387393258265	0.128909131954567	1.50794121650572	0.131569572563608	0.316651256923535	0.276272001864743	0.443013616477387
LINC02609	-0.258801086204811	0.0925191411088214	0.00515363278884596	21.4022899711409	-0.228711150488342	0.147344902591459	-1.55221623867428	0.120610491863261	0.300331379457539	-1.17771099695914	-0.65971591889337
ZNF644	0.0120553080788144	0.0311054264676292	0.698339557286411	277.027240463129	-0.0242054768707002	0.0484292228371927	-0.499811383553957	0.617207894335368	0.790539144571704	0.161717204119574	-0.12670901120681
CDC7	-0.0771254293716606	0.136316548614982	0.571542084606967	19.7531361112631	-0.148853648683499	0.179399045010817	-0.829734900063287	0.406688684723967	0.627237180707663	-0.279295809621871	-0.451581839580955
TGFBR3	0.0282467396369355	0.05542488636385	0.610303688137224	224.234492498407	0.288844102306916	0.110277752712455	2.61924182532142	0.00881254509057239	0.0483981895585989	0.241786423464175	0.68919787879962
BTBD8	0.0785514562904762	0.0531127009976393	0.139151529006462	136.201574376632	0.285761070026572	0.0791413335700518	3.61076895139291	0.000305290538759186	0.00378552494909545	0.490551295016257	0.681162514924501
ENSG00000273487	0.255414396177056	0.153428753686743	0.0959706066144739	3.92220080895932	0.461514208825397	0.258107173579812	1.78807199515006	0.0737643931335146	0.217255878173702	1.36516682711889	1.13923116099304
C1orf146	-0.610998945209592	0.193344780492899	0.00157686710163106	1.62056271783445	-0.867578405224534	0.293238178565516	-2.95861340248605	0.00309026515606257	0.0223287704896509	-2.91938575401347	-2.32480742391342
GLMN	-0.16165664350266	0.0620445870963956	0.00917425533304795	52.9793794743308	-0.328321260325414	0.0742124082217716	-4.42407500568207	9.68563681934476e-06	0.000233221514512776	-0.697316186722226	-0.919331584705373
EVI5	-0.0534725163704846	0.037534369698647	0.154264743776415	260.679734702128	0.0161266401561078	0.0433921047878501	0.371649179843963	0.710154067425334	0.847503598201649	-0.162328370860718	-0.0215906709836224
RPL5	0.0285188946473609	0.0941447031580881	0.761946124658244	49.9189788485839	0.229365521535634	0.120770193427103	1.89918981684897	0.0575395231505205	0.183598675015911	0.243132273529826	0.534177757109699
DIPK1A	-0.00101835924299013	0.046144351648576	0.982392922707581	246.221842630838	0.0657122406804601	0.0694404803477902	0.946310284020828	0.343990349537957	0.571167065206223	0.0970658277004912	0.107645193888667
ENSG00000289544	0.0548457787890129	0.191408901888206	0.774466673856315	2.02549211219281	0.15731162031341	0.333585035878356	0.471578768211818	0.637227484436149	0.803546827862259	0.37332292735997	0.346382345873256
ENSG00000287797	-0.048833732035829	0.148226350783033	0.741812721448266	9.93930591607662	0.182418478527173	0.234515634185589	0.777852099970497	0.436656209413776	0.65431253533695	-0.139388840217577	0.411818813339009
TMED5	0.0486220440263946	0.0677245649487562	0.472795467753292	61.8349757969424	0.176632194131396	0.101510687062358	1.74003545087713	0.081852793254179	0.232162552794323	0.342545563291704	0.39673791363471
CCDC18	-0.112321601315534	0.0640241641277488	0.0793683894542919	83.049686373063	0.00962709713893202	0.0860364099298641	0.111895616597437	0.910906172225963	0.957968592288601	-0.453346510534155	-0.0385305497834533
CCDC18-AS1	0.0109377802560281	0.0321813295030781	0.733947133071592	426.015607477038	0.0722754059232975	0.0492684447472249	1.46697153307987	0.142383799420246	0.333891466559095	0.156190850254867	0.124750892468263
DR1	-0.122693062879909	0.0755223784524435	0.104249491753722	24.3151624537731	-0.0602160772014448	0.118808825141285	-0.506831686365361	0.612272921428312	0.787629697511954	-0.504635047186464	-0.220564102787853
FNBP1L	-0.0379763305189244	0.0456319244237056	0.405278217546803	184.120401239215	-0.0107207429737378	0.0672205728662755	-0.159486040011367	0.873285956003794	0.937950621544572	-0.0856972527598029	-0.0915635006287793
BCAR3	0.0201420711800379	0.0379257799266996	0.595355158012303	532.103111005467	-0.0420081715893883	0.05252950111271	-0.799706273609059	0.423880997269025	0.643334774195607	0.201707541367729	-0.173108502686136
BCAR3-AS1	0.106263704520129	0.138048302390275	0.44144380445543	16.783283160835	0.154287567586687	0.156000103415972	0.989022213499957	0.322652273508703	0.549892063687623	0.627592795890783	0.338500701496165
ENSG00000260464	-0.174180849490803	0.240508821864722	0.468931829071778	1.32439116605755	-0.423993548407456	0.360733312632488	-1.17536566089037	0.239848455531538	0.460501469914682	-0.759250388944055	-1.16868403307435
DNTTIP2	0.478661178901302	0.177254841041853	0.00692535624066133	11.3440002522606	0.803460813509802	0.23130989849787	3.47352542510065	0.000513668693703512	0.0056532577137539	2.46915788249648	2.03045290136157
GCLM	0.106177491246903	0.0875584478659227	0.225264802016045	72.6731023728474	0.366436813347497	0.120602373994113	3.03838806162625	0.00237847450388861	0.018306077967503	0.627166457462367	0.891429192186463
ARHGAP29	0.0904496643332078	0.113950819762617	0.427334848181884	47.5161903928764	-0.0311969656581503	0.192896936928084	-0.161728673119269	0.871519523899671	0.937035010793994	0.549389837251476	-0.144931057337869
ABCD3	-0.0598570547390165	0.0387667492197552	0.122580871757898	106.471470465267	-0.159976805235463	0.0603982158671132	-2.64870084221428	0.00808018218592008	0.0455295373674457	-0.193900934485434	-0.480572327583553
F3	-0.0704294550052853	0.0760897793447268	0.354648733248503	220.30371289858	-0.991544630926521	0.120628059567474	-8.21985062581477	2.03756805098749e-16	8.82040569627475e-14	-0.246183145164588	-2.6479028835657
ENSG00000288736	-0.173022032586198	0.148506646927407	0.243986861391047	12.6207421737105	-0.220956989737363	0.193839350889886	-1.13989749100471	0.254329010465524	0.476686240597105	-0.753519853964368	-0.639506106762135
SLC44A3	0.0392660479629974	0.075193195919936	0.601529594889316	138.705148198076	0.0220961065700854	0.0894348874693953	0.247063614606176	0.80485899229178	0.901600437946351	0.296278665994928	-0.00603234060789966
CNN3-DT	0.0325116985926346	0.0829944843067534	0.695255323881832	52.3508886362262	-0.177960934556695	0.107883065512837	-1.64957246728885	0.0990304101152777	0.264117249321688	0.26287732780415	-0.527444695412657
ALG14	0.0316947660614948	0.0662312518176287	0.632260939187157	61.240294576551	0.137754834528559	0.0869091537070986	1.58504402186243	0.1129563326428	0.28755741765313	0.258837465745581	0.295411134507449
TLCD4	0.0227596614706026	0.0514906444432051	0.658478010456381	89.8890369475436	-0.0151285208985758	0.0703189392608251	-0.215141483327294	0.829657012063832	0.914641686191479	0.214651944114156	-0.103051573501904
RWDD3-DT	-0.0914215933475055	0.0771124668135355	0.235795403698024	62.8601997994549	-0.11062991119823	0.0791384870141482	-1.39792805463227	0.162134673034199	0.362149717508106	-0.349992627569025	-0.351958607829751
RWDD3	-0.0328286428175762	0.0651877683256874	0.614541601025666	49.1576597677347	-0.10769368655842	0.0836867158090215	-1.2868671630535	0.198140592309918	0.409246391407847	-0.0602411135544948	-0.344305871414896
ENSG00000228852	-0.158850975827183	0.218232904963279	0.46667692308347	4.4147366688788	-0.44743331268612	0.269968286749866	-1.65735508445361	0.0974477065969107	0.2609680127176	-0.68344171121897	-1.22977552288031
PTBP2	0.0339689893646441	0.0353336472173021	0.33636216648328	247.996960899558	0.125371275397764	0.0578247724886116	2.1681239718229	0.0301492554019332	0.118265705845683	0.270083863807717	0.263135636025194
DPYD	-0.0287215612324216	0.0723022480072868	0.691188282726506	190.416396047898	0.461683895298449	0.121802014515067	3.79044547938358	0.000150377339065533	0.00215710645434211	-0.0399309380689321	1.13967341797632
DPYD-AS1	0.363434583944422	0.256910265554228	0.157175163992949	10.2356457054489	0.488190862207899	0.356578331391485	1.36909851000429	0.170968484021107	0.374504224528413	1.89934393659455	1.2087590145499
LINC01776	0.017898629699214	0.230835497213724	0.93819519417585	8.56741213519827	0.555997777561848	0.367580881580794	1.51258622366528	0.130384795694918	0.314940878240916	0.190613364341439	1.38548542821481
SNX7	-0.074650402920469	0.0549399090430491	0.174221197755036	164.218684394792	-0.0177468795605248	0.0747916919187243	-0.237284103424351	0.812436393622487	0.905647684978212	-0.26705640786837	-0.109875849958063
LINC01708	-0.227835723787192	0.395532514604118	0.564599809604016	3.68475328642734	0.693287258045478	0.555564676094135	1.24789657780187	0.212068934070565	0.426062586189625	-1.02458232599503	1.74330553244962
PALMD	-0.404257126279196	0.230487744748882	0.0794441707139618	8.60942218666685	-0.132364696568965	0.348679338779299	-0.379617263908908	0.704229543775989	0.843343870365387	-1.89701438504476	-0.408606379672728
FRRS1	-0.140218580627067	0.210415500346403	0.50516247412461	3.01238903698298	-0.0755459690529211	0.309150436748619	-0.24436636689713	0.806947087611673	0.902540494947656	-0.591301536161683	-0.260518682562504
AGL	0.00329310653841923	0.048585235705661	0.945960776917829	170.664841459784	-0.0507007256355988	0.0645148231078277	-0.785877154942508	0.431939459543509	0.649940290226491	0.118386715733721	-0.195764066564191
SLC35A3	-0.0889244667685319	0.0938126118214628	0.343183121813381	24.9166034241579	-0.00643173978633179	0.130134955920314	-0.0494236136697211	0.960581710167396	0.981594277609026	-0.337643937148086	-0.0803849925437113
ENSG00000241073	-0.045409614780932	0.188615299454547	0.809746905649387	7.13984956207932	0.327868688690307	0.201717156254893	1.62538821574505	0.104079865252627	0.27302393955308	-0.122456032605118	0.790908377799505
SASS6	0.0144532784529199	0.0780392058709915	0.853067972833715	16.2531239963579	0.18290492751155	0.125828192187403	1.45360848258187	0.146054883809782	0.339090922322353	0.173575551244526	0.413086654295809
TRMT13	0.036556687036532	0.0621257892067675	0.556243610105246	54.1406169325532	0.200178646750879	0.0868488023101607	2.30490969853547	0.0211716313276737	0.0914869960654576	0.282880442772594	0.458107467230391
LRRC39	-0.279996507231668	0.124518374929182	0.0245356606268739	15.4045381272036	-0.576975174352059	0.163499208910176	-3.52891722350193	0.00041726362535915	0.00484981827088081	-1.28252574476007	-1.56740286534523
DBT	-0.162083816218145	0.0617625610601944	0.0086825918788288	70.4042712534969	-0.321177246125068	0.0773570817542223	-4.15187903733891	3.2975655357664e-05	0.000635376623508698	-0.699428624138983	-0.900712008778522
ENSG00000285530	0.0248911675629104	0.168067654488725	0.882262215683614	14.5551892334065	-0.306161425978199	0.172435950135548	-1.77550809873192	0.0758140295151541	0.221119523125498	0.225192582736918	-0.861575999878232
RTCA-AS1	-0.14491984129408	0.0784019322138586	0.0645413462939581	54.012636495184	-0.322389420387874	0.099586631819985	-3.23727607306403	0.00120676605913474	0.0109406946486439	-0.614550022263231	-0.903871320908921
RTCA	-0.104368297302155	0.0843927716550762	0.216199549864206	25.3562207138221	-0.35551138709628	0.116668853828835	-3.04718333496146	0.00230996773211762	0.0179992685686605	-0.414016149826049	-0.990197713421395
CDC14A	0.0744594969908545	0.0429071616572715	0.0826765449657303	305.451042921396	0.110605714834121	0.0726349162638914	1.52276233694931	0.127818175846139	0.311470861331347	0.470315901651904	0.224651883290779
ENSG00000228086	0.187928914621429	0.183751748999079	0.306434265920377	8.21730964511409	0.31807628095907	0.213778073528415	1.48788075273207	0.136782344437522	0.325464823121452	1.0314403245637	0.765386244983812
GPR88	-0.106483737165604	0.253835305163023	0.674851253707423	2.21688271682321	-0.0837896014817235	0.457256626039393	-0.183244149368554	0.854606454608646	0.929041502620365	-0.424477338376845	-0.282004213752195
VCAM1	-0.259730398203967	0.164871171215098	0.115174841116969	10.3824586491375	-0.127427633172521	0.245877942930717	-0.518255650155768	0.60427991176087	0.782202982331168	-1.18230659346541	-0.395738820316351
EXTL2	-0.198107047258747	0.0714556246947052	0.00556363036450036	53.09522481478	-0.342784843930539	0.086225412680353	-3.97545031418151	7.02462091854741e-05	0.00117165439094993	-0.877569264596709	-0.957028289325155
SLC30A7	-0.0650629116922694	0.0443244882809564	0.14213754602029	84.8654157046338	-0.0252835533161706	0.062473299698763	-0.404709747013271	0.685690876693549	0.832582125761643	-0.219644729947272	-0.129518821723482
DPH5	0.0297341337983741	0.0614013368451467	0.6282022565243	41.6403726448586	0.127606164341559	0.0887634944070336	1.43759735005935	0.150548333242379	0.345646191244676	0.24914182554438	0.268960468284774
DPH5-DT	0.0355554667346603	0.0741134829758251	0.631409744328022	90.3611276476699	-0.0180370630102155	0.0982418701222822	-0.183598530725898	0.854328415839251	0.928960232939678	0.277929248205575	-0.110632160433197
S1PR1-DT	-0.226149128532032	0.143736803250541	0.11563646278134	3.73291941980438	-0.358346527667416	0.249185461406268	-1.43807156984642	0.150413748293445	0.345576062935901	-1.01624184263837	-0.997586992564345
S1PR1	0.0937843846924888	0.0903392159715755	0.299206782596414	34.6179358827447	0.351237057668758	0.133922804822176	2.62268295631304	0.00872404132595072	0.0481428682803173	0.565880562913485	0.851813788718179
COL11A1	-0.0256512344558816	0.0915108082717016	0.779241022378978	104.108456100494	-0.279785927689704	0.182770294087822	-1.53080635497181	0.125817258539183	0.308136811207353	-0.0247476809710087	-0.792833052395379
RNPC3-DT	0.0281426222736108	0.0997581316002426	0.777860274233628	10.9823269907236	0.190494038101943	0.147758486097104	1.28922570292683	0.197319631805064	0.408296413023259	0.241271546445938	0.432866293150422
RNPC3	-0.00919243410124263	0.0400108037208216	0.8182869729037	310.110410980054	-0.121848485193588	0.0652870826137438	-1.86634905888623	0.0619925452251802	0.193156554860286	0.0566437198457763	-0.381197784074311
AMY2B	-0.235063580912331	0.0754517570970924	0.00183685907781972	51.179941211298	-0.549226017505896	0.100576068289159	-5.46080222510646	4.73987846528743e-08	2.6230918324943e-06	-1.06032523578449	-1.49507972623694
ENSG00000237480	-0.013165026911359	0.343999605186661	0.969472034266855	1.47353114727214	-0.0897755923341888	0.492046374125178	-0.182453518723318	0.855226828710546	0.929230913552374	0.0369986128681631	-0.297605612076615
PRMT6	0.0629353232539244	0.128372658130803	0.623953544384652	4.21933184860591	0.213757695916001	0.23951111258067	0.892475065615192	0.372138351747893	0.597555341264079	0.413327018896523	0.493498793430746
NTNG1	0.0541658375794315	0.074600507036223	0.46779053894393	312.275884245137	0.104829667123128	0.161150432988461	0.650508131930581	0.515364050686642	0.717450990307711	0.369960509302248	0.20959766364677
ENSG00000289612	0.228412564088558	0.144799610402689	0.114694529419945	22.365675131463	0.636608764249869	0.221851201145366	2.86953039227737	0.00411081824313036	0.027718497534157	1.23163844771407	1.5955833290705
VAV3	0.0378270036512324	0.0755280344385506	0.616487991776617	450.836341656295	0.253272913253859	0.147305836306507	1.71936781056563	0.0855474196509952	0.239011773152146	0.289162361656322	0.596488032933179
VAV3-AS1	-0.057508613405684	0.194631392220844	0.767631428858113	7.64156655732376	-0.132647720231468	0.28920521681308	-0.458662958065522	0.64647621814056	0.810122658692706	-0.182287516390712	-0.409344029462509
LINC02785	-0.0977797882751825	0.169010992440572	0.562898926143041	8.34949645096099	-0.0302928825547975	0.232712754960648	-0.13017285004391	0.896429674313288	0.950389139851032	-0.381434918664314	-0.14257472887673
SLC25A24	-0.196662651681118	0.132773420600065	0.138555972638332	22.264181269135	0.0130791704682613	0.236932961440954	0.0552019878902363	0.955977545245026	0.979036708740637	-0.870426497392318	-0.0295333474182357
EEIG2	-0.222728824500731	0.132398203095717	0.0925175213676426	7.69426194662394	0.0615401042950444	0.209314113924835	0.294008383577725	0.768751497185095	0.88184113878355	-0.999327892026629	0.0967712779043373
ENSG00000290126	-0.165324672333154	0.224123475696957	0.460727189018215	1.70083066160536	-0.552256722806274	0.35078528099986	-1.57434405808633	0.115407929295236	0.291777607095548	-0.715455176096752	-1.5029787093394
PRPF38B	-0.29880434294273	0.0844071348888479	0.000400071614504335	42.5780393060968	-0.794857493174759	0.133381180874255	-5.95929266756238	2.53332045758124e-09	2.01424826586459e-07	-1.3755335012108	-2.13527357005924
FNDC7	-0.382793688370918	0.219119059536327	0.080643124047469	2.77634387506964	-0.47854864412106	0.331703329661877	-1.4427007549453	0.14910478648995	0.343726896783113	-1.79087425088811	-1.31087198488257
STXBP3	-0.0523241084522864	0.0589711026076393	0.374926084681282	95.0583740592928	0.205511044988658	0.0837760351179362	2.45310063551407	0.0141630709266546	0.0687849966719599	-0.156649309984031	0.472005395072656
AKNAD1	0.0310760635916271	0.131254215657392	0.812841119848479	9.57531511519477	-0.13622976157682	0.183345416760143	-0.743022454469313	0.457468085928801	0.671500136680962	0.255777883052657	-0.418679969864149
GPSM2	-0.0289588824651398	0.0526433991238262	0.582254061898917	189.363087841142	0.0181919618983545	0.0850641448244362	0.213861691502346	0.830654914810841	0.915007967776545	-0.041104529531147	-0.0162077848478035
CLCC1	-0.00790090733428386	0.0458945500484847	0.863316855131569	68.9249848658376	-0.0279040476028348	0.0686747707738491	-0.406321670802875	0.684506264535942	0.831878597115238	0.0630305263256009	-0.136348664297711
WDR47	-0.161699342227184	0.0712621815510412	0.023263673548496	40.4610972672676	-0.343658424628346	0.116377688293464	-2.95295799106919	0.00314744792173995	0.022657902999074	-0.697527338745897	-0.959305118804336
TAF13	0.000823538672607555	0.130402301798354	0.994961097962335	7.52707026936125	-0.0377612981685826	0.18109328864822	-0.208518484867405	0.834824150997406	0.916758242371581	0.106174307558184	-0.162039798188519
TMEM167B-DT	-0.270527922869441	0.151340592085967	0.0738496546915901	4.25855388965278	-0.357186523191632	0.22543292104727	-1.58444703432085	0.113092025743086	0.287760104453448	-1.23570208031381	-0.994563651511735
TMEM167B	0.242295577892493	0.117318696890604	0.0388968214509538	8.86525407028554	0.617899661840731	0.171422784529442	3.60453637208657	0.000312710655352034	0.003850571154398	1.30029217196576	1.54682145051582
ENSG00000270066	-0.263731201226739	0.174851777312752	0.131474448662152	6.88045750680401	-0.745798685791174	0.279736064873834	-2.66607984968811	0.00767414632072477	0.0437624034917209	-1.20209120445764	-2.00741069586239
CFAP276	0.0739665614068499	0.215074171972682	0.730912562236309	3.55818379357122	0.361773836529804	0.320256881795595	1.12963641718309	0.258629459245413	0.481884444390305	0.467878256329639	0.879275989733707
ELAPOR1	0.20268653466847	0.405384724081728	0.617085199309149	1.54835920598692	0.0806473829868242	0.570499046058188	0.141362870883045	0.887583284413811	0.945952641447699	1.10441911660622	0.146570930645767
CELSR2	0.235352745642616	0.250508751354223	0.347474555738974	3.88405410279109	0.210849436282321	0.421199132905439	0.500593234434927	0.616657424870647	0.790056426515904	1.26595875578248	0.485918942726966
PSRC1	0.0867991403206385	0.129990832147455	0.504304178736668	32.086675660421	0.211057100722759	0.212264458713326	0.994312010602785	0.320070990184558	0.547670475314904	0.531337412001991	0.486460182386856
SORT1	0.109462601781545	0.0481462442634371	0.0229934214810583	265.983648497168	0.47186567539382	0.0739717701247921	6.37899667126759	1.78251911017372e-10	1.98419841521051e-08	0.643411854605004	1.16621037916364
PSMA5	-0.18166335478239	0.0660238544447654	0.00593265333019907	19.8798163587948	-0.31090073550502	0.104550218064187	-2.97369762838895	0.00294234862440692	0.0215234514470323	-0.796252574654976	-0.873928149678158
SYPL2	-0.0836001771356066	0.155988308527688	0.592000890993319	5.86074057178889	-0.204231370352344	0.216061319678062	-0.945247259697637	0.344532657024796	0.571629005948644	-0.311314473138521	-0.595913816583334
ATXN7L2	0.180382495877564	0.151179036351547	0.232802270093099	5.53531526141657	0.19470563714077	0.231616581320269	0.840637729953971	0.400550915010038	0.622730004622148	0.994122076606457	0.443843061375925
CYB561D1	-0.0697029338080766	0.146134046610874	0.633376771512822	8.06556431279993	0.182543297945576	0.194168677475528	0.940127420750359	0.347152205061943	0.574077488435474	-0.242590381616226	0.41214413249053
AMIGO1	-0.0498388244767769	0.189607647669204	0.792664348906001	3.20201232432102	-0.179480748060105	0.312848345273838	-0.573698888843423	0.566171580368918	0.755360755125438	-0.14435918313179	-0.531405813367886
GNAI3	-0.0427236466076877	0.0659830497927159	0.517312102282491	33.7573783311516	0.0329739708128496	0.0954591060737106	0.345425095300894	0.729774813569039	0.859648870310508	-0.109173490289812	0.0223188375266994
AMPD2	0.0642711108377282	0.116711594095354	0.581850882402809	13.577285510613	0.331923739750942	0.180309815588625	1.84085230561282	0.0656432053225653	0.201565201715569	0.419932702196449	0.801477132143121
GSTM4	-0.0872002112442806	0.0817467782745916	0.286102227710814	17.8906268567468	0.00134335887692483	0.129132040002036	0.0104029865624646	0.991699767347315	0.996816897209788	-0.329117217735918	-0.0601206095456701
GSTM2	-0.035610627728104	0.0725429057096369	0.623503852933723	67.6228717838929	-0.217020870970134	0.11481188769355	-1.89022996947316	0.0587272101452176	0.185896336306279	-0.0739984739963324	-0.62924732784762
GSTM1	-0.543438136616109	0.41081223356863	0.185889173652807	2.30153540863327	-1.88294271051985	0.724695592263751	-2.59825329506704	0.00936993481273976	0.0504544836806802	-2.58528674720534	-4.97117013340298
ENSG00000260246	-0.578276962884561	0.222404712715441	0.00931935826685253	1.98822051421416	-1.02568315835988	0.308262914221567	-3.32729988279636	0.000876919483584526	0.00861441832588329	-2.75757031658485	-2.73687875703829
GSTM5	-0.057104402646864	0.17275926147063	0.7409895408292	16.0338240870197	0.0553064635570154	0.35853404553033	0.154257215588015	0.877406930483337	0.939785946325144	-0.180288629523098	0.0805244251171725
GSTM3	-0.129093677537275	0.103780011192165	0.213530263207104	27.3005795833566	-0.386865014515804	0.174559668139166	-2.21623367321815	0.0266755028369517	0.108574758726247	-0.536287110631336	-1.07191525064182
LINC01768	-0.258895316096217	0.269150782777024	0.33610137258111	1.99943390646308	-0.4028590683946	0.412464808903098	-0.976711369549215	0.328712064828719	0.555409057408573	-1.17817697884695	-1.11360084815364
CSF1	0.111577895123156	0.0754100085552283	0.138975612803236	59.7373427919557	0.347441930094111	0.126263937517519	2.75171150943953	0.00592847218732968	0.0361234401655246	0.653872318581869	0.84192247774839
AHCYL1	0.0287983591743023	0.033397216561307	0.388523452102494	1653.65105781512	-0.20894515523545	0.0680121512469587	-3.07217388958555	0.00212505891386485	0.0169951322610145	0.244514270324018	-0.608199441033743
STRIP1	-0.023150930673124	0.0504652254366697	0.646413582971467	42.002446342078	0.102115886678642	0.0840146341308323	1.2154535663349	0.224193148372218	0.441686420532741	-0.0123832787690712	0.202524687639461
ENSG00000258634	0.0228528125172936	0.138611116608227	0.869046318691625	4.54321555871875	0.119569260769061	0.240958587781741	0.496223279982726	0.619736887898297	0.791793439775617	0.215112590942258	0.248013738324794
KCNC4	-0.122915303066016	0.0817687696944009	0.132785937574328	32.368441909199	-0.21385187887776	0.124670599223557	-1.71533529324171	0.0862837713803735	0.24028704310074	-0.505734060460536	-0.620987925329539
RBM15-AS1	-0.06830061819088	0.105323990985696	0.516673827100785	13.3731357514088	0.0367807175069835	0.164952833655773	0.222977178941578	0.823553267953986	0.911938248052732	-0.235655706548082	0.0322404316218341
RBM15	0.0493980284559863	0.0758621432180448	0.514946311484652	17.7106333824131	0.153450339392938	0.124431090240341	1.23321542145573	0.217495403274702	0.433300312516997	0.34638293043728	0.336318618218552
LAMTOR5-AS1	0.0798331916500445	0.0547321316542098	0.144670682912478	49.6883138465935	0.122958323839598	0.0876578410257815	1.40270764601005	0.160704036351208	0.360409236486476	0.496889681420116	0.25684671589078
SLC16A4	0.171306941176863	0.0997276684248338	0.0858427031080253	16.7026164990968	0.404233817427658	0.129003669971316	3.13350633759133	0.00172731188359107	0.0144613378069972	0.94924200671295	0.989940220796111
SLC16A4-AS1	0.339223062446026	0.1045601317034	0.00117745096498887	11.4290729506851	0.762104375856729	0.173573567852616	4.39067068382118	1.13001572509878e-05	0.000264575797174569	1.779614089449	1.92266485540442
LAMTOR5	0.361419062696767	0.157374297705247	0.0216440475946157	12.5249768955797	0.417755451553753	0.21234227249354	1.96736828069155	0.0491407683988174	0.165216114671895	1.88937686158375	1.02518190512167
KCNA2	-0.0293780918031784	0.0703473604522258	0.676228847582112	82.8057321827141	-0.114991122492254	0.0833179010154723	-1.38014905669431	0.167540755504597	0.369781771723266	-0.0431775867724556	-0.363325313234423
LRIF1	0.241063564231072	0.0834648160128679	0.00387446305302975	24.7905767267161	0.259100947590018	0.133921821345605	1.93471791965381	0.0530249201649629	0.173672046692103	1.29419966731367	0.611677746276855
DRAM2	0.0196087878584578	0.0558217405897649	0.725381968765408	42.390342524617	-0.0577818995062209	0.0882139562101878	-0.655019930956771	0.512454921780659	0.715087526954673	0.199070370028361	-0.214219860581074
CEPT1	-0.0983714467684791	0.0660657170844239	0.136488986883103	48.7410803336124	-0.156347932055157	0.099635843102224	-1.56919364745826	0.116602823983412	0.293463303781314	-0.384360764566624	-0.47111432850702
DENND2D	-0.345890708267936	0.253492666158607	0.172410297259978	2.50412366898366	-0.629708252154303	0.346325663174035	-1.81825466349533	0.0690252186188258	0.208353657582038	-1.6083831105755	-1.70484205827794
CHI3L2	-0.209841519833044	0.278400440264912	0.45100541862192	9.34291443815023	-1.35836339481649	0.363690255483114	-3.73494580714593	0.000187755614368321	0.0025921186165095	-0.935598108746278	-3.60394939104769
PIFO	-0.135060860797188	0.149627643924802	0.366713568493171	9.88762825421268	-0.323435118583325	0.16728578720272	-1.93342855954272	0.0531834258603157	0.17407399183896	-0.565795786475857	-0.906596743395598
OVGP1	-0.256965825145747	0.130801160653147	0.0494659851743578	6.54438590278066	-0.541050847805498	0.20370861359651	-2.65600378036624	0.00790727279604343	0.0446733393465563	-1.16863533741876	-1.47377263071856
ENSG00000260948	0.0548368383335979	0.165324606318836	0.740121892278191	3.937173382341	0.17315113859824	0.263966965008102	0.655957606638108	0.511851401287485	0.714596755033586	0.373278715377658	0.387665174417303
ENSG00000243960	-0.41325833458721	0.192722188554417	0.032007134377281	2.48132273797588	-0.467515114192169	0.286168113795647	-1.63370792081336	0.102320194403618	0.269780155757272	-1.94152680013256	-1.28211509240016
WDR77	-0.29574822031501	0.0914951249517969	0.0012275801089155	7.16228219586292	-0.292793343072793	0.160149293321832	-1.82825248241591	0.067511667698412	0.205488638557041	-1.36042048590115	-0.826734518930226
ATP5PB	0.100153953270425	0.0810855115861645	0.216769252122413	24.9659351482127	0.20849534449704	0.128933550465111	1.61707595691673	0.105861886030546	0.275988964116038	0.597379098528853	0.479783429903842
C1orf162	-0.290152087664183	0.136294879584413	0.0332662273917111	4.49636165851226	-0.374349261517229	0.230018128668617	-1.62747720661856	0.103635785727417	0.272225607601144	-1.33274671467888	-1.03929521284467
RAP1A	0.0621821381859182	0.0623887464812037	0.318915795384701	80.1663421613222	0.256942011251969	0.0882064958279608	2.91296019459964	0.0035802023543008	0.0248902005216915	0.409602398241407	0.606050870693995
INKA2	0.208188464801274	0.154465988784951	0.177724373506486	13.8715948153882	0.44328628866424	0.213985882045527	2.07156792040106	0.0383057541999756	0.139362711780023	1.13162704130644	1.09172339660299
DDX20	0.0172861895760341	0.14120316792879	0.902565851660085	7.85358725597952	0.225609459520567	0.196313753389673	1.14922900522789	0.250461563635173	0.4722420478053	0.187584749954731	0.524388263428105
KCND3	0.115403404599892	0.0665003685783318	0.082673533553881	231.5635060147	0.0331443942571928	0.115556676024987	0.286823707615352	0.77424730923932	0.884805965076279	0.672790074945665	0.0227630152918429
LINC01750	-0.189900959669932	0.178400457598557	0.287118313382236	5.27174880681631	0.0303694529602665	0.259146267029795	0.117190393318592	0.906709179484559	0.955670101523602	-0.836988848668	0.0155306346271785
LINC02884	0.0789361547867785	0.0632846065158931	0.212280190460796	279.145171515069	0.199548603983095	0.124661849379997	1.60071910512757	0.109439147669346	0.281956698399533	0.492453690624168	0.456465375148415
CTTNBP2NL	-0.0638040359070555	0.0769109991243252	0.406774749607729	41.4443406363018	-0.0845975070142142	0.104842265984224	-0.80690269539714	0.419722545794971	0.639515461002049	-0.213419387795648	-0.28410987283714
WNT2B	0.105875173590368	0.136276406377875	0.437208967027681	9.86708226076718	0.122161686492721	0.204583967401948	0.597122482490082	0.550425608543718	0.743250572064385	0.625671448286308	0.254770425285757
ST7L	0.00774832091889361	0.0388029493348591	0.8417278733617	123.73296502088	0.0653007181094806	0.06021940156693	1.08438005709677	0.278196322363564	0.503649104055969	0.140418463586091	0.106572635024549
CAPZA1	-0.0756619914523121	0.0458018483997119	0.0985463999520503	120.882893978107	-0.228054783545138	0.059371049256402	-3.84117825777766	0.000122445152330508	0.00183056912309923	-0.272058874991297	-0.658005217627648
MOV10	-0.148665767393924	0.0484717522317261	0.00216175535027522	61.6429045347257	-0.259775070266827	0.0787973445017683	-3.2967490454072	0.000978108544675567	0.00933493539948698	-0.633074226096628	-0.740678385747517
RHOC	0.0244722907655687	0.0840520493330702	0.770931718534396	20.920979456754	0.0212328801949837	0.123643647464189	0.171726414016809	0.863652618906199	0.932901908411487	0.223121169962555	-0.00828218342490978
SLC16A1	-0.0310269138020221	0.117653361762543	0.791999814598277	20.7015675135591	0.335062822791868	0.176970819283892	1.89332243670279	0.0583150031737478	0.185072704761259	-0.0513312753336997	0.809658582148969
SLC16A1-AS1	0.0126696615594796	0.0493598261810186	0.797426103384225	219.69372535101	0.0760696876671626	0.0638531140734748	1.19132306655601	0.233526781955829	0.453325348023746	0.164755280365144	0.134639998933692
ENSG00000287807	0.128364635719929	0.151393013154408	0.396499183440118	11.7145992834595	0.21707026611772	0.179365279437592	1.21021340807069	0.226197014449592	0.444206162696059	0.73688543635957	0.502132406222408
LRIG2-DT	-0.147827772282144	0.0836206625177475	0.0770880151808923	51.1435534237429	-0.0797290015679193	0.0982797825335005	-0.811245197258573	0.417224874793031	0.637354184517585	-0.628930206207221	-0.27142099733026
LRIG2	-0.117595591425884	0.0577972146496342	0.041888735633402	60.2423035486393	-0.196294459356513	0.0835270822163175	-2.3500696318848	0.018769899372638	0.0841128300641276	-0.479427235357716	-0.575227699119518
MAGI3	0.0650719362484658	0.0463201136128853	0.160071508157309	295.00103377692	0.0834343683855007	0.0662384040654865	1.2596071653993	0.207811109384235	0.420719227894919	0.423892911967827	0.153834702074884
PHTF1	-0.0296508816859851	0.0464906100306536	0.523615494166841	73.2140499625982	0.0102877627642519	0.0694836530520776	0.14806018843801	0.882295268111325	0.942792749468382	-0.0445265763835984	-0.0368086447832774
RSBN1	0.0257293149009138	0.0492293205655672	0.60122334574817	55.7310256760355	0.0062285610564789	0.0710137859644981	0.0877091817016029	0.93010782180886	0.968127190426748	0.229337355409352	-0.047388217035054
ENSG00000231128	-0.0134805840712224	0.270630819225433	0.960272434487494	1.33589541437329	-0.418557459022635	0.384673199497265	-1.08808583381856	0.276557216934906	0.501894408970745	0.0354381322301068	-1.15451585308377
PTPN22	-0.0197493028075153	0.213608213021364	0.926335964568963	1.84911129444483	0.242046302707142	0.370317237246888	0.653618785089854	0.513357438618245	0.716051332694129	0.0044383152155274	0.567227910876642
AP4B1-AS1	0.0832945660652187	0.189323872542589	0.659967474333303	4.66558069608543	-0.0283989246749192	0.25837990851261	-0.109911505265253	0.912479557947136	0.958820693146096	0.514006731650512	-0.137638471534892
BCL2L15	-0.2992969504302	0.20732996327908	0.148857748682353	1.8628804677019	-0.492186083804538	0.323966749493564	-1.51924876418318	0.128699891010904	0.312629580323589	-1.37796952404321	-1.34641549536748
AP4B1	-0.0725338683881629	0.119863484501097	0.545087755575228	10.8087143166511	-0.0172844287143787	0.200264550980081	-0.0863079792693709	0.931221595607708	0.968665385936784	-0.256589806004952	-0.108670555791397
DCLRE1B	-0.266779877791193	0.208115170351226	0.199882716429866	2.03293391677683	-0.274862574237443	0.354917834293791	-0.774440018728165	0.43867062584644	0.656069388981854	-1.21716739779322	-0.780001225519299
HIPK1-AS1	-0.221126310503238	0.119995195946762	0.0653592351280575	6.00979713989886	-0.407012806375505	0.189956124535444	-2.14266745739783	0.0321398102504333	0.123907473337634	-0.991403203940374	-1.12442681203708
HIPK1	0.177289023085102	0.0518262069058434	0.000624286616249883	56.7738925767587	0.359524620720348	0.0795232603151661	4.52099950750865	6.15483314319001e-06	0.000162460907356831	0.978824358756918	0.873413817100004
TRIM33	-0.0539483860686177	0.034574447846186	0.118676193765995	155.539985846382	-0.159775722016844	0.0433262577798503	-3.68773418716883	0.000226259825855109	0.00301061571561306	-0.164681622647164	-0.480048240683429
BCAS2	0.111780263161529	0.164663955373298	0.497240078464288	42.9448163811363	0.582719449047144	0.230496063742197	2.52811019670557	0.0114678351592153	0.0589895508057869	0.654873060906267	1.45513061328299
DENND2C	-0.203912493586444	0.0989774454261919	0.0393802354276111	11.67754916723	-0.277605411443679	0.157239689206046	-1.7654919877125	0.0774811156406618	0.224463875304572	-0.90627812543691	-0.787149932700483
NRAS	0.0286981249681625	0.11969245880023	0.810512036178249	6.63958961751321	0.115941843108525	0.199573710443411	0.580947474749686	0.561275854454563	0.75150550861055	0.244018596139285	0.238559532796272
CSDE1	0.0233064022626237	0.0401960972613698	0.562037667493383	84.6714125111889	0.11641427014226	0.0605461429682565	1.92273635338413	0.0545131688625733	0.177133699656869	0.217355664797768	0.239790828084584
SIKE1	0.0257242044635215	0.0663785463977339	0.698358010361069	22.4510756902764	0.0937095165174679	0.11356211292685	0.825182925029143	0.409267745935899	0.629294789709631	0.229312083478885	0.180615010097443
TSPAN2	-0.678345318556101	0.329335538678375	0.0394234798952421	4.02802246618996	0.00751400816935734	0.482837662393377	0.0155621832234693	0.987583675443079	0.995298773740554	-3.25242434422018	-0.044037932524557
VANGL1	-0.0301865348597301	0.120027241657725	0.801429600104103	10.63989731578	0.0164989404592146	0.16857828540564	0.097871089503101	0.922034656981205	0.963990039648751	-0.0471754670210485	-0.0206203378394145
LINC01649	-0.150847341868958	0.198957347559881	0.448337636412678	4.18051499360976	-0.157307743747225	0.246698602129611	-0.637651540743545	0.523700536915831	0.723575179737597	-0.643862460881864	-0.473615903416414
SLC22A15	-0.0551855599321212	0.061099397788773	0.366414687278629	159.268191852311	-0.0954855801048556	0.107884326847305	-0.885073697869035	0.376116884239959	0.600800074210283	-0.170799645324077	-0.312487658480185
ENSG00000237993	-0.391206861598376	0.240327455213032	0.103565685431899	1.71149799736845	-0.332517785997752	0.354468544126421	-0.938074171904967	0.348206293986369	0.575012970688637	-1.83247873842927	-0.93026906693788
MAB21L3	-0.189613725646928	0.184375780839184	0.303757442952656	1.96436848989314	-0.0430234302503926	0.302534161355492	-0.142210155896537	0.886914010077007	0.945549743667913	-0.835568430472821	-0.175754590052963
ATP1A1	0.0356775771920223	0.227723304216608	0.875504353185052	5.62916886276068	-0.264590543631987	0.345064051665781	-0.766786752646902	0.443208313960963	0.6598937907603	0.278533103952344	-0.753229042763567
ATP1A1-AS1	-0.174359242405081	0.0507147671318733	0.000585947775746945	71.3197643433676	-0.177189409352312	0.0606936191734749	-2.91940753847398	0.00350697412481461	0.0244947493551053	-0.76013257044429	-0.525433855047616
LINC01762	0.327400436213796	0.24476236099309	0.181018466712675	2.95408738629752	0.533938577073411	0.37082570051498	1.43986400169112	0.149905879468456	0.344806533480402	1.72114931135821	1.32799212726922
ENSG00000224950	0.820876984445151	0.332389076318002	0.0135254059193168	1.16249749708907	0.863787290281675	0.434370241541817	1.98859684129286	0.046745720333732	0.159196963654038	4.16146978826717	2.18768291003077
CD58	-0.0486789082036469	0.0972349050581226	0.616630113941605	20.7892577544645	0.0738245795131268	0.144539737846459	0.510756284832542	0.609521723144123	0.785802989202351	-0.138623211598869	0.128788532158047
IGSF3	-0.163222148696318	0.397820304531876	0.681592386178271	1.51201846218428	-0.255333964006096	0.515952033301765	-0.49487926691968	0.62068534664841	0.79227773754741	-0.705057860352884	-0.729103448618069
PTGFRN	-0.221523296578403	0.065490568905549	0.000718234990247708	32.9120702505287	-0.205416773920956	0.0974347049784185	-2.10825058654876	0.0350093196908282	0.131036284740351	-0.993366363591518	-0.599003355759877
CD101	-0.188287348388625	0.244248321107312	0.440775144078346	1.42139183793325	-0.262374734470807	0.402005081584829	-0.652665218649587	0.513972130103131	0.716383592902761	-0.829009282737952	-0.747453938493197
CD101-AS1	-0.203787782058796	0.26855061116875	0.447946411390153	1.27118861492355	-0.789544523326932	0.380937390895189	-2.0726359296774	0.0382061746008849	0.139125747785271	-0.905661406981459	-2.12142627878792
TTF2	-0.105099718130926	0.0819324611452175	0.199576025316414	33.281717263298	-0.181615804493562	0.120417607740256	-1.50821634727466	0.131499164742432	0.316520910562532	-0.417633142836326	-0.536970450315127
TRIM45	-0.363430989534152	0.110212414957007	0.000975321798106891	5.88023355318186	-0.561942802490898	0.190602016264716	-2.94825214078768	0.0031957629368725	0.0228620866728889	-1.69512260751431	-1.52822371740681
ENSG00000271427	-0.35014694447844	0.145517726796997	0.0161187730925513	2.85804909869134	-0.252324775258089	0.255833954257159	-0.986283372708447	0.323994076709925	0.550829517743876	-1.62943087954503	-0.721260544502759
MAN1A2	-0.0831300538749962	0.043727259801094	0.0572884356363374	108.811125808138	-0.0195805189643994	0.0597918405329381	-0.32747811055612	0.743306296312537	0.867717783434303	-0.308989638404934	-0.114654898143781
TENT5C	0.284839367900448	0.238330241875777	0.232030102641256	3.25564645806454	0.503938864563468	0.365967597441472	1.37700405196135	0.168510995088237	0.371072510745296	1.51067801966982	1.2498033234402
GDAP2	-0.0148630749083006	0.0533870825458821	0.780703721810067	64.922597199744	-0.00878673443025646	0.0815885795798226	-0.107695641663426	0.914237126855068	0.959720413549526	0.028601493871197	-0.0865228585039661
WDR3	-0.0482519883264073	0.128380010104004	0.707026320129268	9.25267362850616	0.138065326148167	0.199360665440338	0.69254045597819	0.488597988909186	0.696312007019603	-0.136512024507687	0.296220374540266
SPAG17	0.0917886653794981	0.154703826524252	0.5529679203214	61.9248599616558	0.970825892175909	0.182315620921288	5.32497373110475	1.00967629944301e-07	5.08229827213175e-06	0.556011411637485	2.46665959165285
WARS2	-0.233240595819415	0.0703118356026426	0.000909144378949021	52.5815243953658	-0.235823198137576	0.082439261141439	-2.86056904043548	0.00422881465292823	0.0283278230533156	-1.05131028286062	-0.678252179808678
WARS2-IT1	-0.181757458369	0.190686738540036	0.340502403512223	4.28751699844974	0.0551153616382169	0.254409047118315	0.216640729810937	0.828488341642304	0.914077531444952	-0.796717931945364	0.0800263526628003
WARS2-AS1	0.0727076804397557	0.0467158466747686	0.119617397008186	191.493345164962	0.215923312018068	0.070547872278057	3.06066370318058	0.00220846994859318	0.0174598192364428	0.461652888552788	0.499143078605724
ENSG00000227712	-0.145187452868034	0.133802208963869	0.277881749768341	9.13487449604141	-0.298596996520557	0.189779671286638	-1.5733876789657	0.115629078193339	0.292147139196659	-0.615873404308678	-0.841860687914959
LINC01780	-0.541143944581832	0.187770020854442	0.00395221554657223	2.02034355955302	-0.665093910895297	0.314691691519016	-2.11347782232473	0.0345598912598989	0.130014392653911	-2.5739416005732	-1.79706835307137
ZNF697	0.422678448218803	0.265824914506255	0.111820531098971	1.42603543043523	0.467087065753937	0.390779992755707	1.19526862790525	0.231982092839546	0.451449667184252	2.19231432320796	1.15375580075445
PHGDH	0.132735974846352	0.0879141673356229	0.131085276297375	51.0814711147223	0.337559266835808	0.111815275240155	3.01890118421481	0.00253693263351161	0.0192155389705579	0.758502407662374	0.816165110288432
NOTCH2	0.0543726389069647	0.0340837876006596	0.11065321520136	220.021493582712	0.0863915297217113	0.0581085490447671	1.4867266717528	0.137087015333872	0.325943495508828	0.370983174950777	0.161542006187585
SEC22B	0.0161378916636884	0.0590067542458177	0.784474827068513	39.1007261606801	0.139260016071768	0.0826463097349394	1.68501190819527	0.0919862740207917	0.250649408018607	0.181906233074582	0.299334116915029
ENSG00000290569	-0.112415030864507	0.0920161533582449	0.221825633877133	55.1540674872616	0.336815528562238	0.156428661309156	2.15315739291904	0.0313063109385314	0.121580330359368	-0.453808534600598	0.814226691513484
NBPF8	-0.0734541552287035	0.0765611153383149	0.337347927467085	19.3644448117682	-0.0438780234390211	0.111698887451238	-0.392824176142095	0.694449347156162	0.838158738365669	-0.261140771658032	-0.177981932036895
ENSG00000290999	-0.0733699292496113	0.0634529350219578	0.247562976069773	91.8950110751285	-0.0739805870522423	0.0963767450267693	-0.767618651487905	0.442713778187789	0.659382552113932	-0.260724260717029	-0.256438798592683
NOTCH2NLR	-0.164450438045931	0.218898052126723	0.45249320803017	3.54157548731188	-0.231725326452345	0.351743133420294	-0.658791329340491	0.510029775938348	0.713492282605316	-0.711131947687275	-0.667571821281682
NBPF26	-0.0511964765134062	0.10605138005955	0.629272099597109	43.1409645284398	0.0388321631160254	0.257650803132285	0.15071625100306	0.880199553229944	0.941586342499688	-0.151072989648792	0.0375871521358426
ENSG00000287979	-0.308830854828633	0.29140581030291	0.289237194153815	1.55562284647997	-0.403634428115999	0.424261896250484	-0.951380342385718	0.341411335536957	0.5683867033809	-1.42511620651834	-1.11562168249108
LINC00623	-0.0383315278227511	0.130048484407741	0.768186409256707	13.8143628243526	-0.218069948363537	0.223393474728627	-0.976169732031983	0.328980359947057	0.555717777642098	-0.08745376025135	-0.631981557600224
ENSG00000234998	-0.108499804358887	0.225176239533175	0.629916819152058	1.73985858386225	-0.00974233053739589	0.367787588011414	-0.0264890139171677	0.978867296150004	0.990583387132803	-0.434447113176125	-0.0890134462566365
H2BP1	0.150653033294606	0.238764156679774	0.528060103658044	1.41842402609459	0.514237793402447	0.39617974083208	1.29799113988619	0.194290379578563	0.404270091240164	0.847105128042815	1.2766456115579
SRGAP2C	0.0824024757189528	0.149616318666112	0.581799160805725	9.55060357486633	0.455093351894841	0.241660580357339	1.88319233207958	0.0596743078319805	0.188130039904027	0.509595202172469	1.12249636319153
LINC02798	-0.305735792182711	0.243406104776278	0.209089569886989	3.38384038263022	-0.222142372590188	0.351065031974862	-0.632767015673877	0.526885799403667	0.726122063840356	-1.4098106265891	-0.642595591946738
ENSG00000290735	-0.0385821882536935	0.205551765085308	0.851111365176403	3.605852290219	-0.11778927047127	0.330539932923786	-0.356354130738051	0.721575375922594	0.854901369843822	-0.0886933161827752	-0.370618177902485
H3-7	-0.108235116774256	0.113819509433857	0.341636652537407	6.24069166803222	-0.323095027736492	0.206592417447375	-1.56392490938732	0.117835203937047	0.29538409119723	-0.43313819072566	-0.905710358351133
LINC02802	-0.326228713976867	0.220728983322517	0.13941835672095	2.53576516825432	-0.0778767233027256	0.309624428611623	-0.25151995807285	0.801412133734223	0.899954364739878	-1.51115140329918	-0.266593370336635
NBPF15	-0.107526776180463	0.0896886920358037	0.230571153426909	25.3313190635114	-0.0379978414894857	0.144363518753232	-0.263209443893076	0.792389152202058	0.894307108047283	-0.429635333169705	-0.162656305407014
SRGAP2B	-0.00322320568650491	0.122000021718021	0.978922570108426	10.5336196904243	0.355595626284319	0.185408986585688	1.91789854867675	0.0551238763104901	0.178492870766015	0.0861625093080912	0.863173606461247
LINC01145	-0.238963383857041	0.118803897559247	0.0442821357379843	10.0537759171278	0.0958359574714674	0.199678456997596	0.479951412448171	0.631261942345621	0.799543734518381	-1.07961038523282	0.186157192361727
NBPF20	0.0574845202672996	0.093370369263319	0.538118103007721	14.2384505619415	0.107515053101316	0.148578830739772	0.723622958708186	0.469297242469207	0.680708137252432	0.386371926113429	0.216596634633046
NBPF25P	0.0447573791387224	0.160627960789078	0.780521092568827	4.0583232373288	0.279522458347608	0.276690777422425	1.01023409942161	0.312383145754929	0.539554800557799	0.323434177156783	0.664902706282326
GPR89A	0.0717006351767612	0.0987025677273285	0.467574405267966	23.3092961644654	0.218068833943891	0.155033786057321	1.40658910221843	0.15954926642577	0.358810864693374	0.456672888621145	0.504734991958673
PDZK1	-0.0726408791960751	0.175614437317841	0.679138928318514	3.28071843233682	0.104237725490159	0.264130762156914	0.394644397490642	0.693105343046106	0.837542449298625	-0.257118991569564	0.208054875254944
CD160	0.0084767619072636	0.177334198069668	0.96187479506791	3.80845895198053	0.0768784217966272	0.237371928009264	0.323873266908069	0.746033983961245	0.869547179295462	0.144020720808871	0.136747817606207
RNF115	-0.0305255771938552	0.0337050956343551	0.365112380162003	213.204474808817	-0.0995050302136437	0.044826031151536	-2.21980460142151	0.0264320344454524	0.10782227570264	-0.0488520856029645	-0.322963625406614
POLR3C	0.0921490572766934	0.058543876290704	0.115483516357422	32.1099616120492	0.158668623651689	0.0900340262666068	1.76231842816673	0.0780155120291263	0.225512793062467	0.557793607224266	0.34991912869332
NUDT17	-0.0886574522433227	0.118292744715822	0.453570974557808	5.35991962634983	0.0306490825991138	0.199439064989494	0.153676425432141	0.877864873728162	0.939914682874826	-0.336323507604198	0.0162594385105278
PIAS3	-0.159271530640258	0.0905024282777481	0.0784316832810423	12.7324316488277	-0.201905829573227	0.143427136714776	-1.40772404858603	0.159212797916454	0.358343767003181	-0.68552142204958	-0.589852716773978
ANKRD35	-0.0731308472416454	0.108270978470483	0.49939451387269	11.8539282092671	-0.0473781523940551	0.150740616928238	-0.314302497624845	0.753291301446079	0.874008564336536	-0.259541961939527	-0.187104382665403
ITGA10	0.273248869594487	0.263800529278139	0.30028788454953	1.91523614224079	0.503547971029267	0.430067435526024	1.17085817114557	0.241655790890195	0.462542714197807	1.45336115131004	1.24878453041499
PEX11B	-0.0697238529889235	0.131132971981714	0.59493140537705	9.1401914870072	-0.285499707487134	0.163973012412206	-1.74113839397807	0.0816593228085248	0.231782545287784	-0.242693830312145	-0.807724982028218
RBM8A	0.184657866465311	0.177195572381599	0.297359143123122	7.73592428277666	0.0808265799913369	0.225266992623204	0.358803476044681	0.719742112084987	0.85366618525582	1.01526446813255	0.147037975102542
LIX1L-AS1	-0.139509640280455	0.145419759598483	0.337378320033649	8.00530294886938	-0.0793512780068392	0.179810788038895	-0.441304322573095	0.658992697211048	0.817276031874777	-0.587795712732086	-0.270436529448806
LIX1L	-0.272661272925014	0.0731406754369524	0.000193080397613202	12.6136416071323	-0.414099765638798	0.124024007592723	-3.33886780210041	0.000841205867044845	0.008356292855703	-1.24625183762992	-1.14289768462955
POLR3GL	-0.17109371802279	0.0778659446083969	0.0280000561611372	11.7498003398078	-0.323922234461216	0.123626467199086	-2.6201689799934	0.00878862063783887	0.0483212898744288	-0.743984029958399	-0.907866322489257
TXNIP	-0.137866171075811	0.0963074948185751	0.152281042646597	88.1714285626574	-0.431445400261702	0.202263985732157	-2.13308068018116	0.0329181083467284	0.125956541071355	-0.579668494594499	-1.18810593195427
LINC01719	-0.0988684967019753	0.0912598843748174	0.278642885345256	25.4978675784947	-0.139786774480058	0.143448660444196	-0.97447249801568	0.329821987986727	0.556367537753849	-0.386818756005335	-0.427950678175649
NBPF10	0.020050338256568	0.0781272657463279	0.797459096875056	22.5584846409213	0.1007171783554	0.126695796253307	0.794952802964614	0.426640957088125	0.645411652098833	0.201253907385825	0.198879208348161
NOTCH2NLA	0.0717382657651942	0.0502537515039693	0.153429890197575	56.090306048269	0.148706466583496	0.080499700360995	1.84729217520851	0.064704806397891	0.199364443955553	0.456858977901052	0.323954575050993
ENSG00000276509	-0.256655643043833	0.206490125478145	0.213888504921534	1.820888348925	-0.355388844688013	0.334632988108878	-1.06202573361471	0.288224002937936	0.514676283548537	-1.16710143730216	-0.989878328883376
ENSG00000290578	0.0710303940972959	0.129353408513292	0.582923894324872	4.44782729626335	0.0829595666593203	0.229171416647312	0.361997878587942	0.717353615733701	0.852104911241376	0.453358439258664	0.152597217581868
ENSG00000287978	0.454922188793802	0.283861449082925	0.10901845615888	3.06913618282304	1.3411884823762	0.351895507300411	3.81132596055349	0.000138223356888866	0.00201692209153191	2.35176477867402	3.43194243898609
ENSG00000291242	-0.122417738067263	0.0634807498934256	0.0538025334450634	76.8581852661683	-0.236937222436986	0.085165146729411	-2.78209140165976	0.00540098268244879	0.0337973474635729	-0.503273521941729	-0.681155681879854
ENSG00000289321	-0.190918901364112	0.129105067386539	0.139197238792835	14.2078501135406	-0.304845717952067	0.181359637239913	-1.68089064684663	0.0927841570373454	0.252188555753801	-0.842022733195055	-0.858146845791589
ENSG00000290557	-0.187404901966561	0.106775447318046	0.0792368959337441	11.939023426487	-0.39329813532824	0.16044215991584	-2.45133907156663	0.0142325812647074	0.0690537193117063	-0.824645444007913	-1.08868201202479
ENSG00000291243	-0.186734077490055	0.15018649478998	0.213739624429932	4.1384226718973	-0.231898896543233	0.23910194234978	-0.969874582633001	0.332109010881588	0.558822106933864	-0.821328109653732	-0.66802420020973
NBPF12	-0.0472516858857698	0.0701390461284605	0.500511032798732	53.0713101914197	0.103532246085232	0.107109424133842	0.966602583502452	0.333742742599469	0.560180236818729	-0.131565368911309	0.206216171274731
PRKAB2	-0.00658799244310984	0.0705594883014711	0.925611277722717	24.3179012101249	0.065206476681287	0.114829209906703	0.567856181665504	0.570132627582906	0.758308315261165	0.0695231005013215	0.106327011852689
ENSG00000237188	0.056865683077669	0.0682977815242877	0.405062510161251	66.7555154489018	0.279349268396214	0.0855383820075339	3.2657768575937	0.00109164234641075	0.0101301584973877	0.383311677209725	0.664451318118848
FMO5	0.189407559950307	0.147627092589691	0.199487329388045	24.5228655232113	0.313097409098035	0.167328918024878	1.87114942709116	0.0613243722552874	0.191749401530176	1.03875246226726	0.752409719455334
CHD1L	-0.194247154290174	0.146622522756978	0.185233792771679	2.55683346390944	0.143670461454356	0.266444339100577	0.539213788288157	0.589739347390839	0.771688217046654	-0.858481476365142	0.310829142032471
LINC00624	0.12009024991824	0.160123956168666	0.453264925064853	18.5540698031407	0.0566717102104276	0.167318880105085	0.338704814273409	0.734832113560504	0.862708370474678	0.695967274841917	0.0840826926414523
ENSG00000289419	-0.131916786054151	0.1311572613475	0.314516143195452	4.49553430851959	-0.153571899828023	0.206548284146508	-0.743515737555546	0.457169497124944	0.671270358826648	-0.550247833885477	-0.463879104530841
ACP6	-0.0348075321425466	0.0455170933394439	0.444442212846967	101.873303071075	-0.0775760790693806	0.0741210456088365	-1.04661339343184	0.295277922156226	0.522074865219993	-0.0700270378472895	-0.265809795728194
GPR89B	0.357850966271257	0.126400105147312	0.00463886415151544	31.7969760185748	0.591990749659857	0.182816564729752	3.23816799935479	0.00120299946769428	0.0109250910182154	1.87173205393896	1.47929457500786
ENSG00000290705	0.0698929863106247	0.210028245949822	0.739301123239226	4.46001137710691	-0.368422053459222	0.257705272472565	-1.42962559486804	0.15282450552285	0.348924210921837	0.447733775792168	-1.02384702120124
LINC02805	-0.0618180329992442	0.246831300053544	0.802242080147781	1.84994816491419	0.181237488220687	0.352064757603426	0.514784522752025	0.606703601878595	0.783932999642928	-0.203598285697681	0.408740776528917
ENSG00000227733	-0.160580648913249	0.0754630898643584	0.0333423646427892	35.9065042746493	-0.181856493692705	0.10283111998659	-1.76849667412376	0.0769779077185062	0.223443546767472	-0.691995221341008	-0.537597763012518
LINC01138	-0.0502417360879182	0.0442719699319656	0.256441097300506	392.326100810283	-0.303475456855015	0.0835120571091354	-3.63391188482432	0.000279156233207943	0.00355654900123658	-0.146351645506297	-0.854575509030399
ENSG00000224481	-0.483616154719844	0.222194327687793	0.0295144648348826	3.97250744205209	-0.909324553801877	0.273398139393726	-3.32600856691398	0.000880992208232703	0.00863266006859812	-2.28945747646502	-2.43361118063773
ENSG00000272824	-0.354123104530648	0.188912152825504	0.0608562400518869	3.01086741917715	-0.49486093696704	0.317508741254413	-1.55857421440413	0.119097190000426	0.2976283850171	-1.64909362710547	-1.35338701448204
ENSG00000291232	-0.151910045546302	0.0816665771161218	0.0628678363577361	43.6883713324878	-0.0246480102965421	0.10591452219606	-0.232716059946112	0.815981897534119	0.907733845238115	-0.649117700576643	-0.127862394233713
NBPF14	0.0460117853490823	0.0675970241321216	0.496075464415829	39.7634640671807	-0.00900813750173669	0.10795619499774	-0.0834425250160515	0.933499676315727	0.969306030131377	0.329637416545716	-0.0870999054112447
NOTCH2NLB	-0.0852141700441144	0.139095717804508	0.540121205175802	5.22975182998112	-0.137674609313822	0.231097653103706	-0.595742135261062	0.551347505271533	0.743836096868859	-0.31929592627613	-0.422445703160218
PDE4DIP	-0.0304472807426356	0.0335597828806237	0.364271966072362	690.903716990563	0.0480755481632734	0.0678169059667366	0.708902116337391	0.478385221703171	0.687989261811568	-0.0484648971258924	0.0616783570077492
ENSG00000255148	-0.2682636921483	0.13905976064887	0.0537153180660444	2.77238056160017	-0.133858835036513	0.241367396087179	-0.554585404683924	0.57917827442064	0.765075612758124	-1.22450509716832	-0.412500580308612
ENSG00000254539	-0.0352287769404356	0.267746148405808	0.895320231837225	1.31963088147049	0.100447410318097	0.425062371815401	0.236312167292286	0.813190446146666	0.906077326027401	-0.0721101607631891	0.198176106938738
NBPF9	-0.122651581589708	0.0609008099036997	0.0440141013983736	27.903773809591	-0.0708892850162994	0.0966614809033396	-0.733376773807013	0.463328661173986	0.675673178594793	-0.504429915570285	-0.248381881101075
ENSG00000274265	-0.0128206366666474	0.0536180915920277	0.811020073951954	142.763269348053	0.0788644355942961	0.0873275300718299	0.903087898277066	0.366479246254596	0.592646166116514	0.0387016777234832	0.141924001983847
ENSG00000289614	-0.251933171210883	0.158466354849196	0.111875112675652	5.92851680044686	-0.477321821262528	0.220495962704406	-2.16476444923583	0.0304057286290076	0.118960352217929	-1.14374805859171	-1.30767449384705
ENSG00000291233	-0.076883422177096	0.0751963422584802	0.306574747778969	45.3562597651143	0.0655567621098686	0.10932799405428	0.599633814531715	0.548750306320775	0.742533716167314	-0.27809904532867	0.107239967223526
ENSG00000272755	-0.0367932432775821	0.164180029688584	0.822677129350309	5.84108214724622	-0.133076602885319	0.242963972550615	-0.547721546895582	0.583883114802249	0.76773831092459	-0.079846697082203	-0.410461834230687
NOTCH2NLC	0.0460076247314863	0.0675189385708325	0.495616361805737	52.6219707131739	0.0827627644568655	0.115306615450086	0.71776249900156	0.47290373969459	0.683509792278996	0.329616841626091	0.152084288373105
NBPF19	-0.0326612847217823	0.0825416935310594	0.692330497696579	32.7482262902284	-0.0637922675048063	0.135896873879426	-0.469416739942125	0.638771785191323	0.804596910343371	-0.0594135009970063	-0.229884793510875
ENSG00000290790	0.416905747670098	0.402731799560947	0.300578082432773	1.73643207482555	0.697425877280361	0.572559377259677	1.21808480479056	0.223191747600501	0.44045945124686	2.16376739548351	1.75409209206655
H2BC18	-0.0846186922830644	0.178312434544681	0.635105646796727	12.6179074104912	0.293228831871155	0.272360163424081	1.07662158879887	0.281649355392443	0.506753480135861	-0.316351193483776	0.700625880305565
ENSG00000290791	0.496374413844438	0.140518755318325	0.000411739861117	9.20798770042583	0.98467381742252	0.226305604297928	4.35108012670429	1.35468531959068e-05	0.000307209197038725	2.55675266303662	2.50275169454174
ENSG00000290792	0.467546957597461	0.169111395479989	0.00569703325386019	7.94228534802518	0.659976024648593	0.265553987689788	2.48528003811999	0.012944955836745	0.0643484257735916	2.41419628010652	1.65648585067739
ENSG00000264207	-0.138742102102688	0.224797963019739	0.537112205863271	1.878071524301	0.0864466575692075	0.357200621780066	0.242011498015908	0.808771253893323	0.903468242387359	-0.584000113653011	0.161685686912924
H2BC21	0.0912361465300015	0.145400705758541	0.530344138828202	8.72318233742015	-0.0937101316030703	0.22499069733449	-0.416506694335691	0.677039269837313	0.828125390960119	0.553279117535288	-0.307860274315467
H2AC20	-0.167457896867146	0.241786013412984	0.488568648377338	4.37431783766561	-0.470808012382652	0.319771050160767	-1.47232844294676	0.1409322061184	0.331777510365688	-0.72600431268856	-1.29069743366624
BOLA1	-0.133648125854581	0.145562465719745	0.358540528334676	5.60735695157419	-0.19491956352592	0.234403676412558	-0.831555061375639	0.405660136627332	0.62626877964023	-0.558809586176685	-0.571644282766848
SF3B4	0.338881487703455	0.179927861213638	0.0596421510069305	4.18476235873739	0.219519895938071	0.24799170905427	0.885190463726478	0.376053914772951	0.600768074840993	1.77792494770219	0.508516921587802
MTMR11	0.206261069206931	0.189076257426521	0.275322054196991	5.17519824713965	0.781434955295133	0.291228750873558	2.6832342375235	0.00729139012613757	0.0421848172429937	1.12209576174952	1.97304650099885
OTUD7B	0.000892432174453452	0.0471975996834987	0.98491416024432	341.213282408243	0.207864951871046	0.0719733324286735	2.88808291705879	0.00387597683072938	0.0264647839686675	0.106514996946328	0.47814042597996
ENSG00000285184	-0.0476180024219854	0.0621231141833065	0.44337276836313	52.3204847441808	0.00824460352778364	0.0918908109201464	0.0897217408925495	0.928508338884228	0.967341022647597	-0.133376862785863	-0.0421337683716688
VPS45	-0.0301283541984615	0.0368513415814159	0.413605819292292	171.380734653458	-0.0919165451870432	0.0541239503653832	-1.69826009680608	0.0894586824185987	0.245790568901876	-0.0468877543433889	-0.303185616970445
PLEKHO1	0.0184619223373087	0.108656794048916	0.865080580336491	29.0125705288232	-0.17484147758234	0.151292680848626	-1.1556506012163	0.247824101495081	0.468791366976517	0.193398936551833	-0.519314397185965
LINC02988	-0.29478647670647	0.163759726613369	0.0718423500439196	2.39603926443221	-0.294286343706969	0.278616875889086	-1.05624019639112	0.290858490579493	0.517590445941046	-1.3556645098981	-0.830625754010011
ANP32E	-0.00928172885588388	0.0713410926582625	0.89648450771026	32.0222209319171	-0.240764393735904	0.0889981219237051	-2.70527499380608	0.00682478658816639	0.0401167298543999	0.0562021429987861	-0.691130508999014
APH1A	-0.0895213653760282	0.11478055769853	0.435429181399839	13.4935284973474	-0.538907512550757	0.155274008668564	-3.4706871882278	0.000519128370398821	0.00569954732802732	-0.340595696253422	-1.46818641652677
C1orf54	0.122989775314287	0.0613149725684057	0.0448702741667229	58.0441744467226	0.150836047758879	0.0958129576568043	1.57427608381701	0.115423636378738	0.291779449345681	0.710305891788659	0.329504941732168
ENSG00000289041	0.10922666783066	0.21997408826591	0.619511119551262	4.84578661553343	0.0531543363903969	0.343547633014512	0.154721882156445	0.87704057826367	0.939743735649844	0.642245123473387	0.0749152964033536
CIART	0.0715851031841635	0.134823177091767	0.595449638283676	12.8665240089699	0.0924104504435257	0.177467814520633	0.520716675827334	0.602564155882302	0.781047547269349	0.456101564435052	0.177229230237628
MRPS21	-0.0576844859590943	0.0805572895437761	0.473949447974645	41.8961146735922	-0.126489444598358	0.126734128060011	-0.998069316723138	0.318245747480042	0.545820317037438	-0.183157234303249	-0.393293602137824
PRPF3	-0.0673056599966045	0.0465085261054127	0.147849820664728	78.354134242363	-0.116056365269911	0.0656205408042562	-1.76859812259249	0.0769609642965989	0.223427657898323	-0.230735479104931	-0.366101675126053
RPRD2	-0.0662795132545703	0.0429421040659333	0.12271867866467	204.414989845781	-0.339469734363964	0.0509755203451458	-6.65946579976973	2.7482464373566e-11	3.87940873910917e-09	-0.225661019303601	-0.948388058140048
TARS2	-0.23250891762721	0.0813315204467096	0.00425273714659973	14.9253672199232	-0.326810041075593	0.130549741492744	-2.50333732827618	0.0123028221921107	0.062084787324705	-1.04769201714699	-0.915392866111728
ECM1	0.0371293818677069	0.204615082516544	0.856006799632561	3.88798003349684	0.586098764707482	0.315799114771555	1.85592276004782	0.0634645683340115	0.196361148530264	0.285712510331924	1.46393818599406
FALEC	-0.117202177721129	0.104750450485847	0.263195435337242	8.07977780242377	0.0383913521903457	0.167442204679471	0.229281215353303	0.818650352603067	0.9090028246568	-0.477481741649754	0.0364382584928709
ADAMTSL4-AS2	-0.128040044148136	0.157817485589108	0.417183521851951	3.24229976739828	-0.35237302117987	0.268392592139393	-1.31290144176878	0.189216161008517	0.398051171020804	-0.53107672496278	-0.982018132470393
ADAMTSL4	-0.00963466538191256	0.160975458827952	0.952273696687499	7.0161322281803	-0.109638796313189	0.214156324507118	-0.511956845381633	0.608681212442166	0.785293382745039	0.0544568154151274	-0.349375446831366
ADAMTSL4-AS1	0.145111384870907	0.236576475668357	0.539624810371972	2.34472548246875	0.305582761467412	0.371630545279196	0.82227568575623	0.410920011602454	0.630640654377673	0.819700790040025	0.732824154785666
MCL1	-0.0738698206883041	0.0599213195093219	0.217657752797561	142.400407256727	-0.246192574118305	0.10587383492188	-2.3253391576867	0.0200538320313998	0.0880235799846032	-0.263196303853518	-0.705278075610773
ENSG00000289457	0.26335276965501	0.268945322646082	0.327478395551071	2.08872905228617	0.628760217225285	0.421141321191328	1.49299103551901	0.135439533486126	0.323051562668023	1.40442335394075	1.57512751625414
ENSG00000290074	0.335373290901709	0.291158304177038	0.249379049851471	1.20348041555074	0.165678453515333	0.433137906250781	0.382507398046589	0.702085042510077	0.842311795781013	1.76057635327959	0.368188977509425
ENSA	0.00737737311427215	0.0409299226796726	0.856961014534164	269.782370324941	-0.0767647164086346	0.0674028665635325	-1.13889394208891	0.25474739262529	0.477115585841809	0.138584067348363	-0.263695126266137
ENSG00000288880	-0.102841093241618	0.0779279896649988	0.186937234742549	25.200433028283	-0.116860183983796	0.112287623651821	-1.04072185502966	0.298004657022929	0.525359654797541	-0.406463881426052	-0.368196682660316
GOLPH3L	0.0531450256854513	0.0558557653593104	0.341366379996029	36.4987379995426	0.0922417035120056	0.0841430141311462	1.09624909999345	0.272969777673579	0.498251905798268	0.364912431178007	0.176789421998765
CTSS	-0.173666072690342	0.343309834698639	0.612956243752916	1.75915675997082	-0.283882322184398	0.556948071393596	-0.509710575842498	0.610254242621387	0.78643641413085	-0.75670473531228	-0.803509560893444
CTSK	0.0542042185570384	0.124404295988095	0.663047016702134	6.68521124301509	0.205202385455336	0.199103217851007	1.03063319453176	0.302712863560005	0.53064303575837	0.370150309376666	0.471200930040102
ARNT	0.108393761303288	0.0496234001182298	0.0289381858241312	76.9123392410211	0.168636630159434	0.0696459887700824	2.4213401681487	0.0154633994814274	0.0732757684688941	0.638126267447945	0.375898927837798
SETDB1	-0.186024948860954	0.0504358854042344	0.000225717407540082	42.7173420355753	-0.278315316159806	0.0806583428276577	-3.45054592498238	0.000559453973201691	0.00602441315531727	-0.817821355137113	-0.789000170450866
CERS2	-0.180914453124355	0.144009056932445	0.209017603696502	9.45290879646072	-0.292407034857816	0.235980975521623	-1.23911274716729	0.215303746951611	0.430448466836808	-0.792549136147423	-0.825727676707041
MINDY1	-0.0521486241381152	0.0873981122896003	0.550721670748679	13.7795001219468	-0.0565336940242558	0.140371608024632	-0.402743081879745	0.687137237027484	0.833327481419532	-0.155781511976642	-0.210966639619862
PRUNE1	0.0340124174679467	0.0774249679799872	0.660447645459464	17.8987152607681	0.0954377808714253	0.124582755040662	0.766059322096992	0.443641005473795	0.660258750601996	0.270298622726134	0.185119417347728
BNIPL	0.472816668571069	0.155746210862702	0.00239886576223245	4.23315929035325	0.751656742058221	0.257142351083527	2.92311530516442	0.00346548157786206	0.0243007851464193	2.44025584391432	1.89543499480899
C1orf56	0.129940827596976	0.132310342196926	0.326054902330484	10.6756547142413	0.405840629734672	0.172957551273059	2.3464753446581	0.0189519200368655	0.0846754297784489	0.744679957349233	0.994128085337197
CDC42SE1	0.0388713535517514	0.0647757217825584	0.548445323905987	40.7181170092347	0.0312236475541611	0.0902948202099511	0.345796663436072	0.729495532845016	0.859424205626707	0.294326838988483	0.0177569377463065
MLLT11	0.24448135081902	0.27800767075833	0.379181692590902	2.35553668800104	0.164998647379227	0.421592895602156	0.391369610589765	0.695524051776915	0.838426685604023	1.31110116876529	0.366417186243088
GABPB2	-0.00283270570440086	0.0619196118142065	0.963511011357786	91.8168587992706	0.0819713382782886	0.0893249463563429	0.917675762729052	0.358788640349096	0.585416053098774	0.0880935941914083	0.150021579732101
SEMA6C	-0.0315727836738479	0.10926427307015	0.772613533294053	8.11158019139579	-0.109071977973367	0.177160489321416	-0.615667626518474	0.538113907889087	0.734743817475332	-0.0540306891776166	-0.347898137741676
SCNM1	-0.0896372933101873	0.112176020218294	0.42424568453905	8.1821943274139	-0.07323966863368	0.166543238485064	-0.439763687195552	0.660108270437311	0.818100846680164	-0.341168978433878	-0.254507729257833
LYSMD1	-0.222960949039729	0.12308251941452	0.0700673025265638	4.49913078000752	-0.149703187813916	0.212929384345031	-0.703064954019388	0.482015271381184	0.690814081908456	-1.00047578500704	-0.453796009079785
VPS72	-0.00218733448160766	0.0936465648409419	0.981365234937159	7.9943114903398	0.16678198344836	0.16779985190498	0.993934032449586	0.320254984480075	0.547771279100172	0.0912850581339899	0.371065127920009
PIP5K1A	-0.150879396636812	0.0468630818175391	0.00128378957781287	131.733218981378	-0.376274918736269	0.0649359154336887	-5.79455785328095	6.85014076939625e-09	4.77959258624897e-07	-0.644020976836993	-1.04431408875861
PSMD4	0.171686703923579	0.0744412041744896	0.0210916589178981	29.4669509349761	0.369591691919635	0.105303225172807	3.50978511164421	0.000448468971191108	0.0051088745957911	0.951119994249541	0.899651810376539
ZNF687	-0.202030979367003	0.132402847692864	0.12703952264066	5.68195146824186	-0.33581892995251	0.204441014188053	-1.64262015274298	0.100461548487172	0.266456866798497	-0.896973736618933	-0.93887289929142
PI4KB	-0.0464490089108439	0.0584963807728296	0.42716674428622	49.0352625039826	-0.02381897711455	0.0865636748318375	-0.275161344072116	0.783192283983964	0.889233880748827	-0.127596002858808	-0.125701669766335
RFX5	-0.27034950177105	0.0940488596667711	0.00404585279831381	8.5676026878241	-0.47492544876989	0.154470438282615	-3.07453940087216	0.00210827871506402	0.0169011333752548	-1.23481975943863	-1.3014287840368
SELENBP1	-0.168249485884166	0.0995488330824061	0.091004976061994	25.7919220503284	-0.175135562673472	0.151887018876792	-1.15306471855596	0.248883821620767	0.470356413669509	-0.729918847015378	-0.520080876581125
PSMB4	0.0212751008514841	0.171700593444558	0.9013880093037	9.49755308322132	0.207933914871867	0.244553776593627	0.850258449360974	0.39518141199652	0.618572431152448	0.207310554354031	0.478320165520495
POGZ	-0.0127596800314857	0.025785670851464	0.620715840688606	372.978528002364	-0.0268134856836513	0.0442118850721025	-0.606476870188248	0.544198136977362	0.739104769456809	0.0390031180361417	-0.133506312660702
CGN	0.520401234069489	0.238552008969386	0.0291464462500378	3.23448796324821	0.806162305532099	0.368368993084851	2.18846406908739	0.0286358157815436	0.114004841901588	2.67556913283716	2.03749384982756
TUFT1	0.146334406714962	0.17921425901769	0.414195197432088	3.10895211504332	0.45766229658508	0.319035505844122	1.43451837868068	0.1514243881985	0.346743515000209	0.82574882871674	1.12919185110216
SNX27	-0.047608536835567	0.0515883537802618	0.356083111492468	65.8357205590044	0.038759674284486	0.0738909921884376	0.52455208864486	0.599894600521932	0.779167010145835	-0.133330053946729	0.0373982231577016
ENSG00000250734	0.0789414274727429	0.205712420973116	0.701166323022872	1.838506829394	0.659837147995123	0.377631646628663	1.74730363274866	0.0805846832875445	0.230146081601193	0.492479764899782	1.65612389389494
MRPL9	0.0613514911302899	0.124771345340583	0.622923388090864	6.38307911879615	0.215064795800897	0.180607999966557	1.19078222360427	0.233739089179723	0.45353434616281	0.405494715665206	0.49690551196017
TDRKH	-0.0972790188003129	0.147452564126597	0.509426507625198	4.48552089536739	0.0127878025181054	0.252473228105251	0.0506501327450623	0.959604313908978	0.981213166497658	-0.378958533498464	-0.0302927450787718
RORC	0.283462491926178	0.258181174749591	0.272239057577204	2.63760709839037	0.860249267536612	0.431187764051263	1.99506882907359	0.0460353734812815	0.157993142250769	1.50386914770576	2.17846169611865
C2CD4D-AS1	0.193078120927301	0.289820862804021	0.505284459022639	2.03547196283967	0.161197018010625	0.423289026661095	0.38082021469384	0.703336658362952	0.842999511330668	1.05690397351132	0.356508929527835
THEM4	0.0314859958132082	0.0731177945259246	0.666744585725122	42.8067203555617	0.188299329267216	0.116238175680122	1.61994394840987	0.105244318017778	0.274967719284645	0.257805063468939	0.42714618304992
ENSG00000285651	0.0777861072606573	0.182249540748989	0.669516999736901	11.3729411841326	0.272601091766696	0.206603851637603	1.31943857583477	0.187022532428717	0.395355282876983	0.486766521623999	0.646863420951034
S100A10	0.254697078113063	0.186492276052935	0.172025438581076	20.77013455411	0.729096910863542	0.267389547635214	2.72672180835659	0.00639669438449246	0.0382114709015373	1.36161957453659	1.83663689082343
S100A11	0.0965408490252913	0.338335421337947	0.775383172568372	1.30348943021623	-0.00606964124130791	0.474370794354978	-0.0127951410869656	0.989791233029971	0.996286530223936	0.579511720015714	-0.0794412484296882
FLG-AS1	0.00644910899299576	0.076789239356302	0.933068723126562	128.340740394596	-0.0224891082728887	0.15946263119874	-0.141030585685371	0.887845779933519	0.946077117942396	0.133993652765848	-0.122235608085094
HRNR	0.141759888698141	0.197246967780159	0.472330491947273	5.2397795231948	0.352828727086235	0.288501365293954	1.22297073612368	0.221340749450479	0.438271782811073	0.803127105296553	0.855962186067071
FLG	-0.26728152289217	0.199315711459354	0.179921830976376	6.42788226170502	0.0678103178660587	0.275019038973068	0.24656590365258	0.805244194868441	0.901686254521711	-1.21964811307026	0.113113451140417
FLG2	-0.0969747597808952	0.269240006707864	0.718712824048875	1.59193676495013	-0.117756563333134	0.394186314557345	-0.298733261364921	0.765143576343986	0.879645279411137	-0.377453923972377	-0.37053293268533
S100A6	0.127978089650735	0.129647370355635	0.323581631061721	66.1641812219484	0.659805404636605	0.174220549952297	3.78718471969733	0.000152363830758504	0.00218078429329586	0.734973904208136	1.65604116059437
S100A2	0.0975664081830892	0.187702414703905	0.603207832997202	2.91513779830362	-0.0781863396161063	0.290642320497192	-0.269012232913485	0.787920269055283	0.891843786105805	0.584583274118995	-0.267400329042695
ENSG00000285867	-0.213418684751222	0.0857803093887353	0.0128475208353021	18.8284001083616	-0.390357800163271	0.136892506458771	-2.85156441547689	0.00435046706032646	0.0289140560679493	-0.953287761538081	-1.08101856227242
S100A16	-0.14622302808689	0.1063343617947	0.169092727545427	13.5918723924972	-0.398469152803011	0.149979078880758	-2.65683157795507	0.00788788390949173	0.0446285154100781	-0.620994489436254	-1.10215933020899
S100A14	-0.125445264159959	0.227371085463727	0.581139937246239	1.35927827771636	-0.350938418322238	0.359583280015489	-0.975958666117962	0.3290849479092	0.555798056638738	-0.518245122810835	-0.978279100592312
S100A13	0.133866215060406	0.0904484606713951	0.138865890366364	43.8709688076234	-0.0637045745926273	0.129914770833193	-0.490356671408999	0.623881531380364	0.794691181016772	0.764091626335618	-0.229656237857041
ENSG00000272030	0.0540906671605115	0.174903884452601	0.757124226165657	2.89458601045723	-0.00481828144276824	0.272915079770689	-0.0176548743543842	0.985914180079164	0.994415273993791	0.369588779554997	-0.0761798063150311
CHTOP	-0.108898194467082	0.0546362242243651	0.0462450159698011	46.0539296042237	-0.04154012028102	0.0839306677823203	-0.494933751614572	0.620646884974779	0.79227773754741	-0.436417215995217	-0.171888611931524
SNAPIN	0.0734179262399082	0.10770051998583	0.495437583089272	10.7395559480561	0.163635340584859	0.162251240760807	1.00853059623805	0.313199807014174	0.540609103556778	0.465165167658984	0.3628639746092
ILF2	0.0223152303777856	0.149689417204538	0.881492973888505	5.99644077526919	0.0700834517814201	0.231460636627346	0.302787777665432	0.762051598469261	0.878444909300705	0.212454161260516	0.119037961974524
INTS3	-0.0726871655461699	0.044193254399955	0.100019928191789	98.0732626333506	-0.139607999941625	0.0736462236513834	-1.89565727908172	0.0580053778328598	0.184390463476519	-0.257347884975629	-0.427484734800008
SLC27A3	-0.426218624135252	0.136417141522646	0.00178181801260452	8.38265784032897	-0.78560311294105	0.214832660579014	-3.65681414931838	0.000255369392911294	0.00331001035381482	-2.00561750532232	-2.11115370823014
GATAD2B	-0.0732027254053988	0.0394200122327238	0.0633120105721841	126.180878550241	-0.142604618683095	0.0639367473927436	-2.23040152179026	0.0257207986433596	0.105682589658858	-0.259897410958288	-0.435294877475523
ENSG00000284738	0.0184080359008119	0.226760576094284	0.93530016426484	2.76971673974258	-0.114957144097894	0.316437085531793	-0.363285940093593	0.716391295124759	0.851660101857092	0.193132459502656	-0.36323675471873
DENND4B	0.216937543656984	0.107869696195365	0.0443141143075573	27.1332382989875	0.419831438561153	0.133318851200363	3.1490778294376	0.00163786568302083	0.0139143582665704	1.17489263591717	1.0305925883347
CRTC2	0.0766971489619885	0.128215720828745	0.549714271915056	9.37451498840013	0.101477481086311	0.201072552832954	0.504680920675516	0.613782963780425	0.788319794413435	0.481381448626578	0.200860799373681
SLC39A1	0.139357252195754	0.138246837908565	0.313439045774155	6.92199786686564	0.187542222437597	0.197948893016764	0.947427487870385	0.343420989734283	0.570638682172175	0.791245683420769	0.425172921560861
CREB3L4	0.243681886697059	0.147077795817867	0.097555249302033	5.67656739279411	0.71361179877841	0.248762049081402	2.86865219760629	0.00412224816612312	0.0277844205480316	1.30714769078469	1.79627775769195
JTB	0.308823884522986	0.138319480304289	0.0255696977722069	14.1842105768769	0.2951396586521	0.192109164374881	1.53631222962464	0.124461821494898	0.305971262332233	1.62928529138824	0.70560610337527
RAB13	0.0704210083319031	0.0944808837410012	0.456062198450476	11.8107182777029	0.187479573498748	0.137510336589578	1.36338531450411	0.172761106902036	0.37681783459777	0.450344929159846	0.425009638476462
RPS27	-0.0154968916808286	0.117014890980239	0.894640066246558	98.3624523466561	0.781905741232144	0.241776793258595	3.23399831180591	0.00122070177164903	0.0110242329678827	0.0254671685336464	1.97427351906651
NUP210L	-0.114924071685458	0.12335808661466	0.351527868123469	61.7827954707905	0.704301998437069	0.178708294243384	3.94107056652825	8.11187557832026e-05	0.00132233754197221	-0.466216142854143	1.77201345341453
C1orf43	0.0652839857089958	0.0694853880810756	0.347455897599742	52.3253908489346	0.253876635256761	0.0887041694143419	2.86205977614073	0.0042089751652212	0.0282240400063714	0.424941530473617	0.59806152472036
UBAP2L	0.0462320862139318	0.0388017752693703	0.233459672353329	65.1682337502313	0.102027722055871	0.060861403695087	1.67639449407091	0.0936609466859267	0.254075371319016	0.330726839565917	0.202294902557613
HAX1	0.179659609875575	0.15190609543491	0.236927357440043	10.0658682416966	0.109716788475793	0.184976064395377	0.593140462980546	0.553087153036871	0.745150960727453	0.990547289680009	0.222335058133649
ATP8B2	-0.0727378857753948	0.0575065095211208	0.20592025814209	68.5616829548775	-0.136611000640846	0.0782146729382604	-1.74661601856574	0.0807039666991321	0.230278785894111	-0.257598704623319	-0.419673600265746
IL6R-AS1	0.0451006704087721	0.167901005097007	0.788226234286178	3.74091037864218	0.0316158536160434	0.258011904524338	0.122536414257045	0.902474208866408	0.953476337488134	0.325131807406587	0.0187791516366197
IL6R	-0.0922342554564264	0.0605165047206354	0.12747939664956	95.6263966767731	-0.209952041128906	0.0758429586708644	-2.76824697781155	0.00563587283538252	0.0348197915741362	-0.354011371706544	-0.610823706302138
SHE	-0.244162393338294	0.136675303663922	0.0740278499541962	8.82947632378533	-0.317305867802325	0.199229793208283	-1.59266273729753	0.111235871122134	0.284516588833878	-1.10532031885017	-0.89062196407811
TDRD10	0.224762001013781	0.134623133656658	0.0950055646441577	13.7165781143963	0.178024104701898	0.216451005888808	0.822468364010976	0.410810384733721	0.630622423484837	1.21358582929572	0.400365675817712
UBE2Q1	0.129257050637285	0.139049491968649	0.352590732637666	9.84838738717922	0.106437424633363	0.197509828667427	0.538896850609827	0.5899580304541	0.771767002434079	0.741298570893578	0.213787991688437
ADAR	-0.00164708960996715	0.0488956435715235	0.97312769044106	80.1438493148305	-0.0603742510750366	0.0689962367447004	-0.875036870466329	0.381553844439318	0.605936350844052	0.0939566554521087	-0.220976354270898
KCNN3	0.0146117246172735	0.0379186950711883	0.699982898875129	899.459411070643	-0.0912367462708763	0.0818238162450419	-1.11503900035223	0.264833709424345	0.488723063621281	0.17435909287532	-0.301413844521568
PMVK	0.0172161282358195	0.109524243096214	0.875095019491533	31.2095832149471	0.0999592869975088	0.131040897089755	0.762809849577289	0.445576806151876	0.661924463796187	0.187238285419023	0.196903902128602
ENSG00000270361	0.150263147134722	0.326364718684477	0.645218512527615	2.56201751479756	0.238625317968196	0.459242093523809	0.519606807244521	0.603337652567599	0.781606535347265	0.845177078608578	0.55831173527773
PBXIP1	0.0568007886773315	0.0522758681472858	0.277231975775713	158.736432669718	0.222911439312456	0.0780994288727397	2.85420063283283	0.00431452738975655	0.0287635159317104	0.382990764018313	0.517356363615438
PYGO2	0.169258721144788	0.118725314950793	0.153974319570337	8.61425574725851	0.201613458278523	0.173075895204378	1.164884676982	0.244065676785596	0.464432879142659	0.939113230982066	0.461847042968971
ENSG00000271380	0.233788151602669	0.191621565949484	0.22244540669934	3.80107611712827	0.749769998352419	0.285287522144709	2.62812054560209	0.00858580844219071	0.0477316062939141	1.25822158795268	1.89051753990205
SHC1	-0.147259113633306	0.095103847338757	0.121525220703374	28.0836527031489	-0.391982997936688	0.115437553102846	-3.395628089825	0.000684713275220215	0.00709102317984571	-0.626118098215251	-1.08525434519357
CKS1B	0.280099514820027	0.189317976558393	0.139001697384482	3.82083785438429	0.375529879595803	0.27671221284597	1.35711349973859	0.174745149670292	0.379332405185983	1.48723868790999	0.915128618401212
FLAD1	0.134699643077945	0.100012811541701	0.17803696123615	12.1530415062019	0.20855487926475	0.146855491195526	1.42013674508825	0.155567874558501	0.352934369517819	0.76821306121336	0.479938596466585
ZBTB7B	0.0908429914087541	0.0995176186676992	0.361330247358011	15.7183851834417	0.0475234276316388	0.143883418428094	0.330291204857554	0.741179937909485	0.866585750583805	0.551334902564141	0.060239355086526
DCST2	0.22454169017606	0.256747323579447	0.381811768308846	1.95609152744149	-0.100457309028649	0.342550886259656	-0.293262440875723	0.769321559989998	0.881931284675271	1.21249635695807	-0.325445567239633
ADAM15	0.00233588005294697	0.136162595404613	0.986312898839139	9.73911765089028	-0.162049557665869	0.197055847458178	-0.822353458454265	0.410875759695562	0.630622423484837	0.113653077626886	-0.485974580458923
EFNA4	-0.0889652085410508	0.207010536641413	0.66736896646612	1.51062107229148	-0.614759296824482	0.316388884757862	-1.94304960269059	0.0520101653826942	0.171489170896222	-0.337845411731021	-1.66588032038313
EFNA1	-0.063317297695694	0.199157005900587	0.750540660672481	12.4707181394884	0.393637865758603	0.342186712614477	1.15035988028586	0.249995677139087	0.471673510420075	-0.211012389472553	0.962323796600084
SLC50A1	0.125701871490241	0.164665155982064	0.445237583486953	6.19024144966787	0.0476927976136553	0.223678296129418	0.213220497647482	0.831154981050194	0.915277680226382	0.723717641257295	0.0606807871933843
DPM3	0.111328998523151	0.22525790437913	0.621144430754068	4.4545218839402	-0.125130574629327	0.295001669229799	-0.424169039300769	0.671442538485004	0.824760183706258	0.652641485076604	-0.389751954283616
KRTCAP2	0.0577431952730786	0.17461300349444	0.74087683456744	13.2329826331503	0.142922067044997	0.194416234240614	0.735134427447626	0.46225762913572	0.674767974189871	0.387651115399585	0.308878587884969
MUC1	-0.189441416329815	0.131078766089025	0.148388041573588	12.5123511394858	-0.452973546462629	0.204884404579111	-2.21087372361582	0.0270445827470701	0.109629357992873	-0.834716333333817	-1.2442151363191
THBS3-AS1	-0.0857471428417339	0.0586374512715174	0.1436515547247	78.4374822111617	-0.335810751924516	0.0906673628331081	-3.70376661933628	0.000212421698240479	0.0028636502987713	-0.321931562024835	-0.938851584746279
THBS3	-0.100921968818925	0.0921591911221758	0.273480250358062	26.4258364679204	-0.202559621221313	0.106370620117414	-1.90428166158779	0.0568735112552612	0.182052043739269	-0.396973504136149	-0.591556706000551
MTX1	0.111483100620738	0.118500627400526	0.346817264481578	6.74450447558664	0.186933566124358	0.193122614066137	0.967952753893137	0.333067965996807	0.559752020514549	0.653403544602278	0.423586569389677
GBAP1	-0.279868789235624	0.110367179689701	0.0112191672823116	8.46092569510918	-0.395773614997509	0.177308031494148	-2.2321245781276	0.0256067304252725	0.105302746186259	-1.28189415883743	-1.09513390032802
GBA1	-0.0176805051302694	0.141179130632414	0.900337864280496	4.58396498632384	-0.042415296128045	0.213751599916356	-0.198432648666221	0.842706575342134	0.921178334975964	0.0146688506937763	-0.174169598877524
ENTREP3	-0.227927189548683	0.119285558163975	0.0560342269645304	9.71862833243396	-0.119860402566094	0.184163348794021	-0.650837440516753	0.515151428595392	0.71731480613103	-1.02503463881821	-0.376016207667355
SCAMP3	0.0336314870863291	0.106487089109264	0.752133900232565	15.6793485092252	0.037506385579427	0.15328215875088	0.244688526603959	0.806697612485953	0.90240435805825	0.268414861048159	0.0341317536984193
CLK2	-0.045800950740977	0.070375913416199	0.515172790413412	22.7836759034826	0.00823813271285229	0.116183960099923	0.0709059383564405	0.943472617149111	0.973455857100884	-0.124391251533092	-0.0421506333759289
HCN3	0.0683180085279225	0.214454680820721	0.750055502401425	2.58206693719008	0.321233429281462	0.350119772611514	0.917495824030184	0.358882880190224	0.585416053098774	0.439945258693271	0.77361477886582
FDPS	0.0925984020806135	0.0969442749624453	0.339491009484169	24.5400594725398	-0.0642268800316522	0.129755553217719	-0.494983670748062	0.620611647119093	0.79227773754741	0.560015689165401	-0.231017532152685
RUSC1-AS1	-0.227721253714881	0.13552934108486	0.0929114423718554	5.32219982962755	-0.628532687205	0.200306773885501	-3.13785038325405	0.00170191725762838	0.014308738963574	-1.02401625317464	-1.7017781616763
RUSC1	0.123602605027052	0.277559428958887	0.656088932690184	4.11467214235556	0.186319105457322	0.392973188214041	0.47412676244935	0.635409515253035	0.802293061779175	0.713336432758192	0.421985089224171
ASH1L	-0.0273777678955624	0.0239514838149512	0.253017410515644	474.313051709927	-0.0542036022690178	0.0355566403364278	-1.52442980428289	0.127401379595513	0.310745786503478	-0.0332856650393939	-0.204893678517534
ASH1L-AS1	0.00910369750661763	0.146762999255521	0.950539002967033	4.42769343052039	0.136750135406263	0.224443077309215	0.609286492796849	0.542334558518571	0.737956832576895	0.147121017644232	0.292792568661048
MSTO1	-0.0669111652050108	0.0518968775556373	0.197290322416523	57.530085748973	-0.149769482960218	0.0760042309425438	-1.97054139095806	0.0487763561334264	0.164217666346206	-0.228784639249602	-0.453968795341897
ENSG00000287839	-0.50227274136752	0.21303796649714	0.0183901446949543	4.0834447062525	-0.574227081380984	0.270285513274143	-2.12452038004183	0.0336266537309609	0.127590030128383	-2.38171728210062	-1.56024045996724
YY1AP1	-0.0121143237694663	0.0534633402661202	0.820741616183449	85.4890543896379	0.0105938096603472	0.0657985159518991	0.161003778080521	0.872090424986615	0.937493597414009	0.0421945079953034	-0.0360109891152992
DAP3	0.0640572669333272	0.0593517437861157	0.28046204811511	88.1481851072169	0.00325804594925877	0.0842255610896565	0.0386823893733476	0.969143614144362	0.986101729095438	0.418875209878643	-0.0551303253273446
GON4L	-0.15553954426497	0.0394970219464014	8.21612384330578e-05	152.224445810783	-0.257714521362741	0.0574301008671067	-4.48744678263918	7.20818094614185e-06	0.000184514277044472	-0.667066152384179	-0.735307939147796
SYT11	-0.151034888744076	0.0571930716571548	0.0082712983137326	134.842613291982	-0.117001542912669	0.112839991207951	-1.03688011369168	0.299791732890757	0.527594449066035	-0.644789910182889	-0.368565109042917
RIT1	0.161648691873481	0.0654215685774949	0.0134781921795879	30.5175411229431	0.280011334422008	0.10465325013783	2.67561049516597	0.00745932800701977	0.0429015971587674	0.901480418790267	0.666176873008601
KHDC4	-0.072495150022232	0.0604043791085249	0.230075725849525	47.5367560756739	-0.225037427657863	0.0837423278538175	-2.68726023535784	0.00720408016579694	0.0418287575647465	-0.256398337491297	-0.650141027346683
ARHGEF2	0.597272042490534	0.343528620744005	0.0820983922151915	2.3958475809971	1.01290036984074	0.547416513691115	1.85032848755504	0.0642662191461876	0.198368871647557	3.05570757819743	2.57631907853137
ENSG00000285677	0.262017276856575	0.277375743248334	0.344848121278807	1.27548162504916	-0.0729108587461318	0.408746647367703	-0.178376652666565	0.858427183725107	0.930559907566226	1.39781912840163	-0.253650745985543
SSR2	0.00162683851714899	0.175190768819048	0.992590872855047	7.70930375555363	-0.00801747471422894	0.260433319305847	-0.0307851343123013	0.975440895901984	0.989160672910085	0.11014675380058	-0.0845179227229947
UBQLN4	0.0878606071124424	0.128854825714345	0.495329170421958	8.69529312534164	0.0995374190764139	0.197021534189005	0.505210861777812	0.613410742195726	0.788269550028818	0.536586535099901	0.195804379987738
LAMTOR2	0.0645718448574432	0.176618242836964	0.714662665451494	7.17534789872097	0.440931019013045	0.240991468364016	1.82965406205593	0.0673016841898193	0.205009665053586	0.421419880035079	1.08558481388622
MEX3A	-0.217714732223635	0.221379961734445	0.325389103601575	2.31069883806698	-0.0970017632609817	0.330788552210091	-0.293244015286762	0.769335642735466	0.881931284675271	-0.974532403566716	-0.316439314594353
LMNA	0.0602512731789186	0.0669590989764592	0.368214962216079	81.1853633787885	0.110237291199726	0.0935808128424871	1.17799031501548	0.238800467317621	0.459279622583466	0.400053961883862	0.223691653979711
SLC25A44	-0.0938668638341926	0.103403190421553	0.363996942481685	9.83003934788612	-0.142644107834355	0.160155242913683	-0.890661493431309	0.3731107985602	0.598304112277963	-0.36208488131772	-0.435397798778526
PMF1	-0.137863659754671	0.0713154311968019	0.0532173181568356	22.0627948366935	-0.118796221038914	0.123608962295924	-0.961064787151216	0.336519593514344	0.562858343960189	-0.579656075709701	-0.373242611732409
BGLAP	0.271317170362052	0.270083910114081	0.315105774009542	2.00581068703815	0.304300188000586	0.438644330285119	0.693728761529395	0.487852325362476	0.695605570052776	1.44380858957426	0.729481359911856
PAQR6	0.00929552793860349	0.137950143490316	0.946276609604524	22.0026255128065	-0.759443000188426	0.168686152912617	-4.50210635002052	6.72832970474018e-06	0.000175018804050155	0.148069649819251	-2.04297212404056
SMG5	0.116309196762451	0.0667842563688867	0.0815843979355091	41.4399023640366	0.134391326615557	0.0918031066741783	1.46390826502778	0.143219014826443	0.334922738153554	0.67726936209728	0.286644761819712
TMEM79	0.241116984658986	0.118049270974586	0.0411008273147387	9.526369579363	0.544363269826645	0.172733981798417	3.15145441654859	0.00162459518768318	0.0138177405762424	1.29446383987585	1.35516219619539
GLMP	-0.0394668779802776	0.117224889519606	0.736360700296784	5.3322769450005	0.0851739527209119	0.200184948677686	0.42547630720254	0.6704894896895	0.824202389042181	-0.0930682484125476	0.158368612801543
CCT3	0.0704970637706337	0.11506818813518	0.540104695938906	49.4325235768951	0.481450497641222	0.184693166174452	2.60675859109193	0.00914037772050681	0.0496250161637326	0.450721035471646	1.1911914781055
TSACC	0.35749151070151	0.218176297705512	0.101308218234423	3.10882956476619	0.617794908912432	0.292666740076026	2.11091601577941	0.0347795312180363	0.130578722234302	1.8699544886412	1.54654843102743
MIR9-1HG	-0.0122705266661912	0.0401082713317812	0.759654085824019	831.262540637782	-0.428870674867816	0.10682486630614	-4.01470827624303	5.95193653176427e-05	0.00102605065167051	0.0414220596818094	-1.18139537768914
MEF2D	0.161758780142856	0.0759978275438116	0.03329847896839	56.2132247771216	0.270434449516563	0.119941413052419	2.25472122292216	0.0241508326685209	0.100783680459038	0.902024822894143	0.641216461307432
NAXE	-0.243250994045655	0.0907381643666735	0.00734461001746355	24.0889507513877	-0.476194632188967	0.144677348171942	-3.29142494112508	0.000996812134770215	0.00946832805739299	-1.10081330354328	-1.30473668018228
GPATCH4	-0.0891931912203755	0.129533901810927	0.491093747687846	8.31041312595057	0.00425528341721729	0.181690241480861	0.0234205391689434	0.981314821611198	0.992010724755455	-0.338972822552732	-0.0525312069282162
BCAN-AS1	0.185111315648572	0.170106207498838	0.276502308395271	3.77781921437468	0.126861415412712	0.249658145489577	0.50814050214119	0.611354812955388	0.787280475730214	1.01750684688614	0.267019415420343
BCAN	-0.124254868474574	0.076876619000505	0.106031746083145	79.1890243400425	-0.454156514492061	0.109672013384206	-4.14104291950078	3.45730255170475e-05	0.000658984869933548	-0.512358425708246	-1.24729832770497
ENSG00000272405	-0.124244530031582	0.136552969925788	0.362894629019278	9.76305391199728	-0.124639699129859	0.181187104848327	-0.687906014250824	0.491511968972999	0.698624819817148	-0.512307300453713	-0.388472576418924
BCAN-AS2	0.099640324271921	0.243655515472836	0.682584182132992	1.70659307503653	-0.251028517621604	0.334134475278132	-0.751279907326681	0.452484218818282	0.667706430011373	0.594839120961375	-0.717882084325268
NES	-0.221810075630121	0.278429698243034	0.425656298641906	2.51407165000128	0.0845483539844286	0.40430763734889	0.20911886438462	0.834355448610512	0.916538922686158	-0.994784531880903	0.156738103280281
ISG20L2	-0.208264274918365	0.0865247883488658	0.0160846232109649	10.2809061486426	-0.309372368661249	0.140039070528034	-2.20918610424022	0.0271616990120781	0.109956337646567	-0.927798380317059	-0.869944738994248
METTL25B	0.00462525719169482	0.0894837600729869	0.958777115627039	16.3824802938124	0.167660093231743	0.140571595171265	1.19270250172145	0.23298590552934	0.452769896220226	0.124974413830353	0.373353761638432
MRPL24	0.0707517587175117	0.171591388454804	0.680099777112675	6.71641192625978	0.247527147470217	0.239781521973223	1.03230284566239	0.301930268422645	0.529808296803922	0.451980542729811	0.581512737634741
HDGF	0.118952942826092	0.0893436150096907	0.183054286672381	21.8556464280527	0.365905680915674	0.128737674645721	2.84225796312251	0.00447952298915077	0.0295199958824956	0.690343109325943	0.890044891936743
PRCC	-0.082710687346331	0.0486817142489413	0.089317423222231	37.434318244384	-0.18984092969621	0.0764671350519386	-2.48264734342753	0.0130410122378468	0.0646738590614196	-0.30691580383083	-0.558407745780069
NTRK1	-0.369528581406199	0.207052862228977	0.0743089420685351	2.3714411904357	-0.480505087407529	0.328715518593123	-1.46176575253901	0.143805411974897	0.335698918252929	-1.72527617480849	-1.31597109909167
ARHGEF11	-0.0498991004927352	0.0412638142739994	0.226559059788459	186.550666562138	-0.127603594181452	0.0660426714531727	-1.93213859121264	0.0533424022357709	0.174464404894697	-0.144657257673603	-0.396197430738178
ETV3	0.198293529240877	0.124541925074582	0.111343603844165	7.09359833050779	0.24169663433744	0.198960535577847	1.21479686227962	0.224443577881566	0.442079539838849	1.08269500197798	0.566316563757739
IFI16	0.0859641112203745	0.0935999239501424	0.358398637821398	108.846225204343	0.346518160549038	0.146759977008137	2.36112166009556	0.0182197523187901	0.0824438502137121	0.527208059514031	0.839514840151229
AIM2	-0.319517479881491	0.16673352416472	0.0553223222210938	8.01966698061315	-0.3204543830236	0.235324194909758	-1.36175705667021	0.173274568135979	0.37751801669711	-1.47796327704075	-0.898827997349506
CADM3-AS1	-0.147716463342975	0.24511316506428	0.546744225949844	1.55598670352308	-0.0495661630301945	0.346132369026905	-0.14320002249296	0.886132212058303	0.945130064109491	-0.628379765695931	-0.19280703512743
SNHG28	-0.0471308385346343	0.110443313271444	0.669567004099618	10.8687976823861	0.031665952997966	0.174583557132277	0.18137992785869	0.856069372815451	0.929866810663822	-0.130967759426901	0.018909726579423
VSIG8	0.0109039711662181	0.153026223281657	0.943194353216862	3.42439225820804	-0.0483890739587953	0.256859674114219	-0.188387196727805	0.850573135543547	0.926862661437901	0.15602365889701	-0.189739166178272
CFAP45	0.272372077819515	0.270769722178395	0.314455122638646	5.98455458964277	0.756958720871661	0.361949990946224	2.09133510099777	0.0364980353947574	0.134962363228905	1.4490252757145	1.90925363994474
TAGLN2	0.133883828135632	0.193260250652578	0.488457395464537	5.6418947206717	0.573912176232175	0.260576206395857	2.20247344978348	0.0276318825625562	0.111200298390265	0.76417872581033	1.43217605576282
LINC01133	-0.463090622522124	0.216239545330094	0.0322286589136816	1.16155234456263	-0.75013758653571	0.353681548554957	-2.12094068689916	0.0339267941479569	0.128541468092464	-2.18795543609234	-2.01871925287058
KCNJ10	0.036339372232335	0.0708016673684575	0.60777234054219	107.769505866545	-0.039293851058984	0.0994967568583767	-0.394925948339348	0.692897539312815	0.837491241995153	0.281805786300026	-0.166034119042943
PIGM	0.0261889515494914	0.0776138507279166	0.735795589892028	33.1747937695558	0.0173286369328713	0.118708296627776	0.145976628636222	0.883939838417734	0.943876996786573	0.231610332168799	-0.0184578846227423
ENSG00000225279	0.153336189061027	0.130164686463905	0.238789903698364	15.4873287269095	-0.0307325069828758	0.151792935862426	-0.202463354491869	0.839554504016571	0.919426187643138	0.860373762556455	-0.143720530129127
IGSF8	-0.260506308832275	0.3618443287571	0.471561763601341	1.21131017548224	-0.260784593022604	0.53575927689106	-0.486757027402125	0.626430526707991	0.796479776794704	-1.18614359565183	-0.743309523518796
ATP1A2	0.0368858181316496	0.0325787422001991	0.257548215693472	1247.55621516722	-0.17920304437202	0.069945876353937	-2.56202443536806	0.0104063996578365	0.0548921379189424	0.284508048692028	-0.530682029125517
ATP1A4	0.00693201074345608	0.118868316732063	0.953496346867319	14.2319473052809	-0.303921230136027	0.169818581463339	-1.78968183291319	0.0735050745746809	0.216886972695038	0.136381679176033	-0.855737336151567
CASQ1	-0.0732581329366988	0.157677843910505	0.642213359526671	3.36290749965634	-0.186523594223041	0.256460253287343	-0.727300202788369	0.467042073934806	0.678396808608607	-0.26017141006461	-0.549761713173568
PEA15	0.139293050514488	0.103286049977602	0.177460864794816	52.799747345097	0.363183090919993	0.154373506234093	2.3526257826214	0.0186413838562047	0.08376797174599	0.790928195835983	0.882948955433732
DCAF8	-0.116888589271228	0.0448947542905809	0.00922467127889291	95.7652309196032	-0.227739786379188	0.0555033901682997	-4.10316893596275	4.07529451022117e-05	0.000756869377375674	-0.475930996597418	-0.657184234706327
PEX19	0.14244150334325	0.0979269451260831	0.145788605061778	10.8706331764374	0.0765998629273345	0.158329173316928	0.483801319255323	0.628526878719483	0.79781329533703	0.806497798760677	0.13602180448929
COPA	0.132466116426401	0.07530684091334	0.0785743887310952	84.9507349418571	0.249781016269668	0.0855791434778605	2.91871367390218	0.0035147889937036	0.0245405339058588	0.757167914604023	0.587387037442056
NCSTN	0.175135473305673	0.125765463156056	0.16375404097513	10.0307920433314	0.300178652110175	0.179195242227106	1.67514856075107	0.0939050871765433	0.254454179746705	0.968174710574813	0.718739324930594
VANGL2	-0.175204519201624	0.0766701775464217	0.0223027624897961	31.6993283720352	-0.219696816140951	0.109190395483725	-2.01205257264313	0.0442143954097533	0.153401918055196	-0.764312599429764	-0.63622169308358
F11R	0.24758310759165	0.344275439474715	0.472053110252459	2.52605371436421	-0.101110305742953	0.514347585590262	-0.196579722692622	0.844156439923932	0.92206837780185	1.32643985222202	-0.327147484615635
USF1	-0.0363109589955387	0.12118717418408	0.764461626689211	7.46985865226573	-0.0686436670319761	0.195812752285768	-0.350557694688841	0.725920199418748	0.85710335188211	-0.0774617241521215	-0.242529085545352
ENSG00000289121	-0.273151269826451	0.185227184257839	0.14029794825599	2.53112300555903	-0.298426447504004	0.286768331308612	-1.04065342969425	0.298036424289919	0.525359654797541	-1.24867495069676	-0.841416182868649
KLHDC9	-0.249474328493103	0.125765756669869	0.0472956825017083	7.20975361101394	-0.404750552823607	0.199558562747111	-2.02822944428861	0.042536836109216	0.149273566457851	-1.13158868798899	-1.11853065889487
PFDN2	0.143764691909022	0.224365890790551	0.521678614144766	7.24095174215904	0.576918880340418	0.322699326712155	1.78779077793064	0.0738097692875993	0.217356659973157	0.813041177900853	1.4400124841157
NIT1	-0.00355342238991824	0.079041179743091	0.96414190527559	13.6494224441061	0.0383861492471353	0.124745872699906	0.30771478379472	0.758299369386263	0.876277754645788	0.0845295348819607	0.0364246979660532
DEDD	-0.266081562793652	0.093027271423647	0.00423302717132958	14.5668402294969	-0.231634040473945	0.134388004151009	-1.72362140458358	0.0847762118632144	0.237548994116142	-1.21371411841462	-0.66733390095311
UFC1	0.136869557392141	0.133375547792687	0.304798839857909	15.7504476127106	0.338186021814789	0.185576952654396	1.82234925715479	0.0684020086983606	0.207204759725847	0.778943634637871	0.817798633345832
USP21	0.275821559181672	0.126251060087963	0.0289103456519641	8.52588964277285	0.555552446029221	0.203672620267257	2.72767368191282	0.00637826700956579	0.0381675477113752	1.46608351289508	1.3843247524306
PPOX	0.0605327154058869	0.0695860623451701	0.384356628086338	16.5336716030894	0.099775767419372	0.11842439592216	0.84252713845342	0.399492955646426	0.622229520638383	0.401445738721078	0.196425591668495
B4GALT3	0.13885380880446	0.217892373169311	0.523956352762405	2.9409973715476	0.0385028989562506	0.317806789868547	0.121151907963251	0.903570715324278	0.954013958510403	0.788756075310426	0.0367289848854723
NDUFS2	-0.0560771626326336	0.110599182385474	0.612133393643402	37.6545892667377	0.145809035015199	0.134871478090788	1.08109614485761	0.279654348113547	0.505029104362402	-0.175208763315856	0.316402945733663
TOMM40L	-0.0952721240262444	0.150816014409323	0.527575787618583	4.19050642596104	0.111876712663849	0.263313698254876	0.424879956513151	0.670924186722401	0.824528620109291	-0.369034117779594	0.227964508368195
MPZ	-0.179525564614159	0.236632854281543	0.448051714058825	1.26184082584647	0.226279031860814	0.414025466299888	0.54653409096559	0.584698860453682	0.768166178031682	-0.785680860271452	0.526133382163611
SDHC	-0.114060086095287	0.0541890306982842	0.0353038773962008	35.7203562834456	-0.195544017290945	0.0865810484498378	-2.25850830859639	0.0239139871653477	0.0999500876966383	-0.461943595891165	-0.573271808127888
ENSG00000289106	0.115477199891855	0.195486529675151	0.554710111900231	2.6315699337402	0.426638331570907	0.322912085442893	1.32122131937474	0.186427579713729	0.394880280965974	0.673155004470121	1.0483335190869
CFAP126	0.342480377118933	0.221294385687226	0.121712985979241	2.27236448627473	1.0834247282351	0.334214109199058	3.24170852879767	0.00118815473375667	0.010825656788391	1.7957220316086	2.76012801409489
ENSG00000288670	-0.0549142938288869	0.128287279068313	0.668609474330586	6.08927571334894	-0.126962222052186	0.206811318203747	-0.613903644901607	0.539279001473806	0.735544363129675	-0.169458191046693	-0.394525810732488
ENSG00000283696	-0.130329580782795	0.133989120248935	0.330708497262886	9.649682635117	-0.596255729931191	0.189128541005141	-3.15264807079003	0.00161796740488655	0.0137874037826728	-0.542398849899046	-1.61765413283293
ENSG00000288093	-0.38058151918847	0.15051659317819	0.0114550407122069	4.09160461248673	-0.552027904079619	0.236196406209474	-2.33715623763575	0.0194310617297644	0.0861636882530868	-1.7799347203802	-1.50238233487332
ENSG00000283360	-0.303295017477577	0.221030832103194	0.170006099997661	3.48529614076808	-0.702534650228993	0.269986684605053	-2.602108512339	0.00926525309421342	0.0501074764784224	-1.39774060519942	-1.89465084230373
HSPA6	2.28461892556204	0.653028884580297	0.000467890148214903	32.1032499436505	2.10895424164229	0.538718927399955	3.9147580201439	9.04949189538028e-05	0.00144970478718757	11.3999078551221	5.43298449290563
ATF6-DT	0.010349769584696	0.149660924439234	0.944866410410487	3.12073084582867	-0.0531183666420832	0.252108713687234	-0.210696274100156	0.833124282182337	0.91601514679826	0.153283043415746	-0.202065208894216
ATF6	0.0932637050387251	0.0410523020838878	0.0230969956218924	166.554216234842	0.235904013048817	0.0568619816382899	4.14871248331527	3.34350421190844e-05	0.000642956190009639	0.563305718727792	0.551219148092778
NOS1AP	-0.0428881025969422	0.0890200435807453	0.62996203094293	121.326263364566	0.608249232896281	0.142561637090799	4.26657020295636	1.98501050299282e-05	0.0004212200936634	-0.109986751466187	1.52166935962984
ENSG00000285636	0.343677570987485	0.289574194320967	0.235291644779129	3.69574614624476	0.570660150951607	0.356824853886219	1.59927242941876	0.109760082840746	0.282346049182323	1.80164234681452	1.42370024231544
C1orf226	0.416000434889329	0.205336581611766	0.0427705139308161	4.26797491398904	0.70126084133868	0.287754602252747	2.43700999340658	0.0148092700858508	0.0710203301999934	2.15929047895154	1.76408722959821
UHMK1	0.0437843367400082	0.0652612455001726	0.502278699935055	37.4396145687	0.0995643442139023	0.0954220902747439	1.04340980088816	0.296758536231729	0.52386554470268	0.318622326828752	0.195874555470001
DDR2	0.0433129670624841	0.0711914155389669	0.542921188356361	286.076289765234	0.344839944068918	0.121441427507444	2.83955772874771	0.00451761200545635	0.0296626853766063	0.316291328364126	0.835140873597275
HSD17B7	0.0275908397075417	0.118727002436511	0.816235955022106	17.6227471002546	-0.133378844158043	0.179298501102586	-0.74389268921847	0.456941398607341	0.671131602568876	0.23854289338308	-0.411249571232308
CCDC190	-0.416541054279791	0.141028674024158	0.00314099756415885	21.4867826859211	-0.415903877986849	0.231058201128361	-1.79999617393282	0.0718612423651509	0.214274759111149	-1.95776037417872	-1.14759977590527
RGS5	-0.146368172075947	0.078425187146874	0.0619936187479198	34.8887800578544	-0.194110317006248	0.114435992282189	-1.69623483953885	0.0898414149912912	0.24656392843482	-0.621712249682137	-0.56953512864229
RGS5-AS1	-0.230145083570194	0.161167549660218	0.153295747097667	4.88186519325087	-0.140243860039445	0.223401011178226	-0.62776734670892	0.530156359857885	0.728927575524534	-1.03600247957114	-0.429141988696511
ENSG00000232995	-0.0938351203085605	0.121808260090141	0.441091685308071	4.81153762067417	-0.225361016432265	0.192860676036134	-1.16851719626889	0.242598206925624	0.463315006952074	-0.361927904505171	-0.650984402735517
PBX1	-0.0214589311752279	0.0369809620253228	0.561732767461716	852.323308313831	0.00957001903376421	0.0547945307161795	0.174652814955826	0.861352445993643	0.931295201640459	-0.00401607056751823	-0.0386793135013196
ENSG00000269887	0.302359483220763	0.185779677327047	0.103627455145945	2.44521099635789	0.628070991811298	0.315141982118484	1.99297785585153	0.046263871956532	0.158386682902152	1.59731779278002	1.57333117535019
PBX1-AS1	-0.312692192412996	0.184970298544107	0.0909324387813388	1.54277285921055	-0.279911486586092	0.338731918139414	-0.82635108059373	0.408604965080184	0.628771997769333	-1.4442111386061	-0.793160298862004
ENSG00000271917	0.198384664604878	0.132486924013678	0.134291672445315	5.88685607041018	0.296462574808428	0.211247671894104	1.40338860139979	0.160500990170496	0.360119706118551	1.08314568093271	0.70905404414454
RXRG	0.185725366542074	0.113120752756125	0.100624651628345	21.4806529237948	0.399345917768903	0.158869490413259	2.51367280608823	0.0119481226497846	0.0608018362637943	1.02054342678978	0.97720079779572
ENSG00000236206	0.252785207296574	0.312045810701367	0.417888420828952	1.21319214758463	0.679594194682964	0.482986495343868	1.40706665969847	0.159407623279088	0.3585769557289	1.35216506748979	1.70761704894448
MGST3	0.162748855335272	0.0504951686673595	0.00126829887359343	126.378908919458	0.282531641255481	0.0689840699682034	4.09560702037017	4.2106365787431e-05	0.000776734853730262	0.90692090311192	0.672745595176389
ALDH9A1	-0.0706731860474318	0.0680870083740621	0.29927777251919	24.5927751510691	-0.0754932519889305	0.119293672743891	-0.632835340320229	0.526841175907614	0.726111936230389	-0.247388434159861	-0.260381285106664
TMCO1	-0.0839198525387308	0.0807515100119929	0.298695128081612	41.5182249938635	-0.0239749196941958	0.0939557243038571	-0.255172528037353	0.798589848319702	0.898494296249728	-0.312895319148335	-0.126108105786829
TMCO1-AS1	-0.297938170184254	0.0869113866139641	0.000607892480391823	7.5834082021217	-0.425182059368038	0.145574815923947	-2.92071164005569	0.00349232903932356	0.0244213781382434	-1.37125013835064	-1.17178167110388
UCK2	-0.135830145368516	0.0851485311133498	0.110664345910918	21.3989953303468	-0.250016530458856	0.131997649799058	-1.89409834826196	0.0582119569429247	0.184832434554251	-0.569600021750482	-0.715244523524665
ENSG00000236364	-0.0660535849871848	0.23549724949843	0.779104979410636	1.19313488968214	-0.272172656630453	0.391803438554165	-0.694666329715803	0.487264433514143	0.69530413898321	-0.224543767877592	-0.772990443665325
FAM78B	-0.242986907539273	0.121570656669414	0.0456375850796833	14.2639644222118	-0.251885803653373	0.15715372403407	-1.60279882135511	0.108979077152295	0.280919997740732	-1.09950735352092	-0.720116444715926
POGK	0.0363448188764455	0.0849221091458017	0.668666927996679	24.5902499453439	0.0312913577465912	0.113863088039037	0.274815642940083	0.783457879338901	0.889276278377916	0.281832720826502	0.0179334120692317
TADA1	-0.131927810453646	0.0709247321584393	0.0628699508689145	14.2095366944067	-0.0786402939739124	0.118080318846033	-0.665989851166076	0.505417587354032	0.70958807939867	-0.550302351304656	-0.268583478655148
ILDR2	0.0881568712703154	0.154271246814566	0.567700937954148	17.123596342862	0.0148945553242453	0.231847147309186	0.0642429958578799	0.948776742337796	0.976075080243146	0.538051608756638	-0.02480187639725
MAEL	-0.19661872204579	0.224157363464949	0.380407372888479	6.92861310595732	-0.92017685657772	0.301238245735062	-3.05464817169003	0.0022532468004206	0.017727482904763	-0.870209258317797	-2.4618957374498
POU2F1	-0.0366847236251244	0.0352477050025845	0.2979827057065	431.329825830002	-0.295104637564413	0.0431948691339314	-6.83193729906674	8.37754681382205e-12	1.33766075355126e-09	-0.0793100500399297	-0.832758488377814
ENSG00000272033	-0.199910040177107	0.165109064793621	0.225981388437203	2.50946588574853	-0.269719966979947	0.271016864552439	-0.995214697894785	0.319631854792378	0.54745894498124	-0.886485353019077	-0.766597953408183
CD247	-0.0878622292128847	0.133913662839033	0.511752697843214	7.80312448331591	0.0394948979647708	0.230294677676277	0.171497224179399	0.863832812894158	0.932926826580613	-0.332391002499665	0.0393144501911835
CREG1	-0.0547168232348576	0.15384964928069	0.722101742408691	9.02233011777057	0.0783889065910822	0.214326056781943	0.365746040253219	0.714554587674348	0.850498894955709	-0.168481667368062	0.140684621975289
MPZL1	-0.0973105021567416	0.0569268235368218	0.0873775637852165	101.863604824436	-0.0965824040821641	0.0982431379367844	-0.983095675794792	0.325560352338817	0.552614239090821	-0.379114223732681	-0.315346331034741
ADCY10	0.0137684852788552	0.153742437536772	0.928640425287768	5.6390538269407	-0.0127789448310045	0.256840823452268	-0.0497543367882067	0.960318155546916	0.981483899471138	0.170189139446221	-0.0969278300771032
MPC2	0.0780932730063988	0.0921444036541073	0.396711100208738	11.6131270429218	0.200025813874306	0.155231204562198	1.28856704061818	0.197548647996021	0.408605612971171	0.488285505376772	0.457709136086349
DCAF6	0.0249251081597554	0.0338755116602706	0.461861285058423	221.206345765006	0.0870614365048831	0.0487179728831352	1.78704965236806	0.0739294638573392	0.217512481754374	0.225360424418101	0.163287996587853
GPR161	0.0748819600558183	0.0730450689794471	0.305293658996049	55.3512913008141	0.139079239370864	0.114493991653213	1.21472958853697	0.224469243538884	0.442079539838849	0.472405049093386	0.298862955266425
TIPRL	-0.161969527369787	0.0822155660599287	0.0488315930587211	20.1935382277977	-0.195857730910164	0.124874359559892	-1.56843832152931	0.116778873664754	0.293718845576423	-0.69886344750003	-0.574089445717697
SFT2D2	0.0810121480499914	0.066762801576437	0.224964536548713	26.2679944647077	0.221160724305439	0.102880721781723	2.14968091665088	0.0315804629607124	0.122279351714307	0.502719809426168	0.512793442814155
TBX19	0.16222604399868	0.130935099949296	0.215352695905684	7.54252493777586	0.174026387780795	0.200858977367568	0.866410802551929	0.386264922027873	0.610403235264296	0.904335517413615	0.389946352499047
ENSG00000285622	-0.491819034527578	0.244922332909688	0.044636788331152	2.72248355576826	-0.642308163417787	0.372425782825052	-1.7246608399277	0.0845886121819068	0.237262226825564	-2.33002202940311	-1.73768143931257
ATP1B1	0.131771507276102	0.165105787349606	0.424810428703427	24.6220145897829	0.423787295336422	0.259193640272387	1.63502196616809	0.102044442903484	0.269280106713611	0.753732961232891	1.04090281078349
NME7	-0.0729262392265183	0.0480792275474019	0.129318936883722	165.510329005153	-0.068667718198396	0.0635506064562726	-1.08052026609131	0.27991056713328	0.50534363741949	-0.25853014257173	-0.242591770543831
ENSG00000235575	-0.0335928413909974	0.210618495683658	0.873277983078225	3.98311838437695	-0.284278982722078	0.241922246863301	-1.17508408758584	0.239961076139328	0.460672293603441	-0.064020197755817	-0.804543384566157
BLZF1	0.135419384134415	0.0575964426266007	0.0187141705047333	65.1273361445971	0.226275275487811	0.0872996679029382	2.5919374142338	0.00954371318010717	0.0512011932659013	0.771772295881092	0.526123591859396
CCDC181	-0.077642501455273	0.105618693238404	0.462265909373295	21.2601165853265	0.127765149493929	0.122647369695087	1.04172759523147	0.29753799127631	0.524816964693679	-0.28185281379603	0.269374834218654
SLC19A2	7.24726603890293e-06	0.0958136752775447	0.999939648681066	41.9852706949425	-0.0756449094047969	0.130291001254888	-0.580584297274781	0.561520657933751	0.751711720444447	0.102137615963185	-0.260776552625793
ENSG00000213062	-0.225833982741503	0.112899687153711	0.0454671731030252	12.0544927677579	-0.501689160891861	0.168633529354204	-2.97502615768715	0.00292963565471941	0.0214626937021189	-1.01468339628748	-1.37118354039146
F5	0.160920914712869	0.108371064402208	0.137568552954072	89.3327466399285	0.605332988079459	0.158649665193124	3.81553271696218	0.000135889448803016	0.00198882529127179	0.897881444301947	1.51406869699601
SELP	-1.03396645435456	0.2743355601975	0.000163913112384645	1.38774208250377	-1.72484260579097	0.409034625140111	-4.21686209376562	2.47725366683507e-05	0.000510115237103036	-5.01102775267179	-4.55911091550559
C1orf112	-0.235067415251822	0.089170662613855	0.00838521755724567	22.9680544378691	-0.443642378837447	0.118852248765778	-3.73272179066406	0.000189421778340955	0.00261141984577622	-1.06034419720669	-1.21989514209585
SELL	0.0499844557952277	0.208953463228547	0.810940159265918	3.78107640167053	0.0862152774946292	0.271714576087305	0.317300892488474	0.751015300220284	0.872641764123763	0.349282907445912	0.161082636758522
METTL18	0.149604012498862	0.202787925826288	0.460674713646351	2.23424667966057	0.247068742643584	0.32455846330935	0.761245724805186	0.446510311904948	0.662403539403578	0.841917552386523	0.580317988683331
SCYL3	-0.209798774962325	0.0696045928049245	0.00257699242909793	40.2155025461839	-0.216592428259094	0.0954109350115739	-2.2701006780074	0.0232014752125712	0.0978278651820102	-0.93538672852229	-0.628130669710499
KIFAP3	-0.0235404163687804	0.0371352853903429	0.526139776860817	156.236891239215	0.16658836744167	0.0522166037673136	3.19033325461031	0.00142108820346351	0.0125325380747611	-0.0143093478436402	0.370560502952013
GORAB-AS1	-0.239687192804845	0.174244379226995	0.168951507266937	4.92699037087805	0.0671367596760038	0.254297264334997	0.26400897332329	0.791773004286413	0.894135763908274	-1.08318973627397	0.111357944011068
GORAB	-0.0293850499705469	0.0686460907715113	0.66860314943309	32.1110517818555	-0.0371278989416081	0.110444733203353	-0.33616722015388	0.736744770440024	0.863754684752421	-0.0432119960232536	-0.16038895810507
PRRX1	0.0659821736868237	0.0487499169985583	0.175901444335842	631.198543399908	0.416347327001692	0.0746187852646987	5.57965833301579	2.40991489456891e-08	1.43125433372568e-06	0.42839418171942	1.02151188413959
ENSG00000271811	-0.00578333219440438	0.0988334279988465	0.953337655879134	35.1627101134698	0.317704572744115	0.119498372663576	2.65865187669584	0.0078453981117284	0.044452800178444	0.0735022741599449	0.764417455009869
ENSG00000231424	-0.0608098380715053	0.173650485575797	0.726199678341247	39.59697037163	-0.609067150407377	0.297308561518478	-2.04860279601979	0.0405009710226795	0.144233805397038	-0.198612600489954	-1.65104477422829
MROH9	0.101675887844032	0.318409636995266	0.749480718723242	5.33558060664879	-0.523499012122902	0.410062589159906	-1.27663197268347	0.201732208505554	0.413396110002966	0.604905308472971	-1.42802695777017
FMO2	0.132915020052331	0.192105652361558	0.489009548757559	9.63332722449278	-0.0361573163327686	0.311165174329756	-0.116199752786123	0.907494232674513	0.955927827074357	0.759387814849418	-0.157859310756708
FMO4	-0.127843465232264	0.0899988772181772	0.155461974177125	20.7080840159584	-0.0302403650172621	0.116607772299377	-0.259334042842561	0.79537751523455	0.896433348574927	-0.530104610775287	-0.142437851450368
PRRC2C	-0.0694399934441835	0.0361311626443282	0.0546200418188254	227.075471665227	-0.153767500871176	0.0598006758887537	-2.57133382835385	0.0101307620163361	0.053758442952391	-0.241290099451827	-0.464388903135971
VAMP4	-0.0847919467045274	0.0666353698234317	0.203203844359317	34.5330390497281	0.0513420244921527	0.111616729272781	0.459985029364886	0.645526966168881	0.809870093556196	-0.317207964314987	0.0701918344887823
METTL13	0.137412167833939	0.102255321778322	0.179008430917664	8.37116373333357	0.338560056209237	0.179235849078115	1.88890815063277	0.0589041371410643	0.186426091227934	0.781626930078859	0.818773486084276
DNM3	0.110692322648592	0.0943329438732094	0.240626742437885	105.371899002714	-0.173035725675834	0.128564804804663	-1.34590276039184	0.178333878495579	0.384200835334427	0.649493021022116	-0.51460803269881
PIGC	0.0179963190892436	0.106966422133222	0.866392354202996	40.8987438620582	0.192098932126729	0.179646256324167	1.06931775845132	0.284926511280699	0.51075443450336	0.19109645400339	0.437049158037171
C1orf105	-0.354252053271587	0.223616273874618	0.1131490758064	2.22756899496959	-0.5113722094285	0.332908758046407	-1.53607316439905	0.124520437106726	0.306076733733631	-1.64973129925851	-1.39642064832199
SUCO	-0.158988593285804	0.0519742718217942	0.00222087194184696	75.0765245955453	-0.16520377448906	0.0770678786099656	-2.14361388257672	0.0320638374997005	0.123683872177062	-0.684122251567758	-0.494195473920517
ENSG00000224228	-0.585520926607819	0.214839990532725	0.00642272352731574	5.85328089858192	-0.44236677961113	0.27773038908366	-1.59279213582161	0.111206829928826	0.284516588833878	-2.79339287607873	-1.21657052431366
TNFSF18	-0.00814733230234304	0.256209100414413	0.974631911096766	2.26733857728655	-0.196675712778842	0.383941217509518	-0.512254751012677	0.608472729081653	0.785178110924126	0.0618119154357182	-0.576221366943428
ENSG00000226375	0.114420454732236	0.231336663547635	0.620878409741365	1.43692688012258	0.00126539545214301	0.36322111489838	0.00348381578118617	0.997220322798322	0.998809804520094	0.667929230598729	-0.0603238070571157
TNFSF4	0.162636369805596	0.104648147583137	0.120154449253428	18.8800980289448	0.356695055336956	0.154486266571564	2.3089110977494	0.0209485150365311	0.0907442901738105	0.906364644172345	0.866039068671662
PRDX6-AS1	0.0365916030402348	0.044165029979858	0.407376170571093	281.898120152032	0.0822804716981205	0.0653533966933836	1.25900834327178	0.208027318323382	0.4209819406752	0.283053107996733	0.150827279863801
PRDX6	0.129660958535892	0.0592365011890043	0.028606341443886	154.591590084089	0.471136852398337	0.0851306951822594	5.53427704765787	3.12514668805267e-08	1.81184099652577e-06	0.74329596006899	1.16431083435297
SLC9C2	-0.265616399025427	0.096707622700878	0.00602179635635995	53.0820761193975	-0.384166153350475	0.134537944895874	-2.85544835434941	0.00429761118461144	0.0286900157218064	-1.21141380916429	-1.06488115902685
ENSG00000238272	-0.459490094867095	0.176028633416076	0.00904590158599284	12.5572843745942	0.202972642555253	0.229491589652695	0.884444797573736	0.376456149375238	0.601046290454031	-2.17015025082926	0.465389510009129
ANKRD45	-0.20796397763596	0.0873753562226356	0.0173069231915492	32.6765679335773	0.0224744076582963	0.124849740221584	0.180011649350721	0.857143422733955	0.930335297271482	-0.926313362214299	-0.00504636750683672
ENSG00000289426	-0.566110006875919	0.239545695511964	0.0181147012919603	3.48023372132235	-0.132612510720624	0.368890410447876	-0.359490263137004	0.719228360563069	0.853451857856042	-2.69740277266416	-0.409252262265228
KLHL20	-0.127310868879194	0.0616840072861329	0.039025282815362	63.476095866473	-0.176765425681529	0.093246134581038	-1.89568636250446	0.0580015296880374	0.184390463476519	-0.527470836605106	-0.524328818589332
CENPL	-0.194343313208851	0.140825654719409	0.167578096963055	4.35685546872384	-0.0875256569492663	0.249736977591079	-0.350471355077346	0.725984983954004	0.85710335188211	-0.858956997601414	-0.291741564000108
DARS2	-0.0580735374849305	0.102553624034695	0.571206958255434	11.6647612341558	0.0925454506370262	0.155248971372955	0.596109911831261	0.551101803045725	0.743703782921377	-0.185081156338598	0.17758108373099
GAS5	-0.112592590908548	0.102994686220577	0.274311111798361	24.7432530726411	-0.269134995044754	0.138828901771071	-1.93860926371482	0.0525489346880461	0.172562166954555	-0.454686597424266	-0.765073330268173
RABGAP1L	-0.050505476065562	0.0340484655583131	0.137983903654098	324.613808019394	-0.0674200471772285	0.0568054273626386	-1.18685925460656	0.235283141445631	0.455281175659173	-0.147655881888614	-0.23933994255765
RABGAP1L-AS1	-0.344648088737737	0.140689416091958	0.0142971822344132	4.20971192683655	-0.563769761275482	0.220893728663624	-2.55222167096463	0.0107038393166031	0.0561720877929495	-1.60223815820559	-1.5329853537713
ENSG00000287697	-0.196151872712202	0.141429878395242	0.165466275457181	3.00602650224177	-0.171499872883188	0.249476425477168	-0.687439194124913	0.491806006044053	0.698750968285712	-0.8679006136771	-0.510605111248325
CACYBP	0.342469247845017	0.21468153239807	0.11065786893404	44.026659495407	0.968334435281671	0.258424676591142	3.74706644912896	0.000178914702767312	0.00249481632777899	1.79566699556864	2.4601660616136
MRPS14	0.209936217395094	0.0913954671259624	0.0216182520508181	13.4807475343045	0.504077143925894	0.139070521971207	3.62461531589172	0.000289391875957359	0.00364480197351765	1.14026995748667	1.250163723492
KIAA0040	0.298346958570477	0.246333777766777	0.22583822697414	8.90059286199882	0.269971668800462	0.315565238124852	0.855517769969481	0.392264571158178	0.615540023051498	1.57747521646451	0.640010307394619
TNR	-0.0650879962975631	0.0790746074403276	0.4104389983874	234.120625354114	0.294984590841747	0.210938938183705	1.39843593307959	0.161982198993649	0.361983851829332	-0.21976877733346	0.705201947282111
LINC02803	0.148441356300738	0.0950899103905994	0.118508848496809	11.4561749091625	0.137574427216022	0.146493598275426	0.939115625772023	0.347671382431665	0.574487957398323	0.836168031486177	0.294940935602556
COP1	-0.0261247791358138	0.0202741340430663	0.197545246939317	297.85742611117	-0.052411168006954	0.0399201930966149	-1.31289865958585	0.18921709863016	0.398051171020804	-0.0270894351704974	-0.20022202405263
COP1-DT	-0.177356014956165	0.0989522830441885	0.07307871375864	64.3425268962406	-0.869669638017936	0.114804146278396	-7.57524589668581	3.58448048100644e-14	1.07424122723085e-11	-0.774952090130198	-2.3302578424996
PAPPA2	-0.353215355601085	0.116482137018128	0.00242652506676367	31.9447083195726	-0.634712953006395	0.164189388933933	-3.86573673930776	0.000110754356543773	0.00169666588433098	-1.64460466342798	-1.71788590238203
ASTN1	-0.0126650751096492	0.0404783722237303	0.754368041297509	391.499194050747	-0.0824869472393924	0.0448253208441872	-1.84018643226486	0.0657408712158742	0.201801476723169	0.0394709545094278	-0.278609081982952
BRINP2	-0.130073990782946	0.0843246709717101	0.122942964488455	121.919216391952	-0.359168832319697	0.119588768386236	-3.00336592780762	0.00267011168129598	0.0199745681841957	-0.541134916460748	-0.999730180340682
ENSG00000227579	-0.0320757835215755	0.181606468727005	0.859804941123887	8.2493978973857	0.110609780319749	0.297457173116765	0.371851111071813	0.710003706775008	0.847503598201649	-0.0565181038940629	0.22466247924093
SEC16B	-0.147349483513286	0.124453681974033	0.23642475510952	12.523555533804	-0.233361321248045	0.181210783278637	-1.28778937448341	0.197819292026334	0.408948297641196	-0.626564991729037	-0.671835744681076
RASAL2	-0.127469384398753	0.0685478691029709	0.0629467517175664	111.621003951501	0.030868324626278	0.102168842734508	0.302130510634158	0.762552574491565	0.878518386673491	-0.528254721208482	0.0168308530481616
C1orf220	-0.0938307176649044	0.147102934680679	0.523566412301836	4.18898307250187	-0.252071081070776	0.231048064340678	-1.0909897981188	0.275277371661514	0.500551031453961	-0.361906132727961	-0.720599336664922
RALGPS2	-0.0654400466890113	0.0711184137945485	0.357491159076639	73.875791115804	-0.0174691632496034	0.115091501570173	-0.151784997252401	0.879356515481197	0.94094286852918	-0.221509722839855	-0.109152032816564
ANGPTL1	-0.0318850008602744	0.177268888431553	0.857256195810201	7.72116158418391	0.160037533296234	0.216614282876399	0.738813392963345	0.460020318086454	0.673311005008352	-0.0555746531127021	0.353486943138926
FAM20B	-0.0690568317151793	0.0541872649219942	0.202517892438721	32.9223964632023	-0.0665281240682119	0.080659022191911	-0.824806974598853	0.409481186330657	0.629523597957635	-0.239395303404056	-0.237015306913947
TOR3A	-0.0379290073422447	0.0961492448188671	0.693226281506719	8.89231723321008	-0.173471147485571	0.150250714185411	-1.15454457854693	0.248276973312598	0.469511255230504	-0.0854632320804051	-0.51574288058954
ABL2	-0.104134251707227	0.0382183134658745	0.0064355790905443	123.191679307666	-0.121513145512316	0.0595562363093662	-2.04030934529027	0.0413195246072084	0.146532739732099	-0.412858756916741	-0.380323782080245
SOAT1	-0.0788892615782219	0.0691855304235134	0.254179389795875	40.1201354553176	-0.112243267711539	0.0976867220367812	-1.14901253078465	0.2505508136756	0.472343932101102	-0.288018242059501	-0.356163528656362
AXDND1	-0.181689632087453	0.144375129243624	0.208227179621608	16.6721847758816	-0.57883507518818	0.1847261973393	-3.13347583356025	0.00172749143105146	0.0144613378069972	-0.796382520132329	-1.572250359186
TDRD5	-0.0515597272313204	0.250327535485134	0.836815079476593	1.51611124501903	0.0546955437533583	0.416060888264462	0.131460431143896	0.895411086241926	0.949840507860663	-0.15286932256138	0.0789321735691758
TOR1AIP2	0.0656399889603903	0.0511626124021699	0.199503325351403	63.2128705887692	0.206974808670041	0.075716265763509	2.73355806157296	0.00626540758133311	0.0376233476215687	0.426702023504822	0.475820429343325
ENSG00000272906	0.328853750184035	0.223634312207977	0.141426997932475	1.61743959272868	0.145694855763529	0.373262350450673	0.390328292118448	0.69629380510299	0.838721452102786	1.72833618144082	0.316105358244876
CEP350	0.0032987360350436	0.0388305334130477	0.932299457772117	604.148169646929	-0.0312223040684201	0.0683399381347082	-0.456867608028504	0.647766207569395	0.810748247458996	0.11841455449513	-0.144997097303727
QSOX1	0.0373510096718689	0.117559578622044	0.750697465708575	17.3409632854311	0.0841005573399093	0.191810323130089	0.438456887864532	0.661055115844824	0.81880547190546	0.286808495279309	0.1555710026295
LHX4	0.220161431447707	0.194951106975277	0.258764495036602	3.71969160998451	0.420830925594079	0.278016161249756	1.51369231091578	0.130103896024922	0.314600781351227	1.19083527679677	1.03319756981648
ACBD6	0.0692603425513156	0.0327611845379418	0.034506929673413	229.580497748956	0.190150261813266	0.0439821133053871	4.32335437119562	1.53674591516531e-05	0.000342514993448744	0.444605251192643	0.431970302670931
XPR1	-0.00333475053295104	0.0380507184558344	0.930163110549918	287.132223481084	0.104217937277476	0.0584163636506655	1.78405382951783	0.074414918650774	0.218562477221469	0.0856109021975775	0.208003300871387
KIAA1614	-0.0779234952817295	0.0604801347642834	0.197601640941	41.3964796076403	-0.137783539783117	0.0961055607055848	-1.43366875726589	0.151666811979104	0.347010095483102	-0.28324237322098	-0.422729610650729
ENSG00000243155	-0.0157650936014603	0.114432856809661	0.890424412355113	8.10640021414784	0.0182426786547873	0.17704872171916	0.103037618558605	0.917933114539603	0.961879347564898	0.0241408671294369	-0.0160756008304314
STX6	0.0276630038631203	0.0592869724393864	0.640789677531301	48.1767813011929	0.00102505044274958	0.0900601523327572	0.0113818422043323	0.990918799904786	0.996349750955751	0.238899756677169	-0.0609502226864161
MR1	-0.0361499582509284	0.0777767825051768	0.642081043866728	19.2649547100987	-0.109654985145588	0.125794058026913	-0.871702422717995	0.38337073824095	0.607501707923476	-0.0766655497132789	-0.349417640083725
IER5	0.212279190209904	0.22039743164395	0.335464503387617	8.73594633329966	0.30178019732395	0.305783860350147	0.986906885727675	0.323688288322547	0.550457799793679	1.15185633288245	0.722913461749462
CACNA1E	0.293554485230887	0.397634880869785	0.460361727556113	1.93498800496235	0.58895152100532	0.648540764077505	0.908117968256096	0.363815898148825	0.589709909796897	1.55377566910495	1.4713733773303
LINC01344	-0.459718622342136	0.138301928908792	0.000887292696081218	13.9635910616829	-1.0510717319631	0.163464101304117	-6.42998507670889	1.27616473700196e-10	1.50548846507901e-08	-2.17128035575295	-2.80304946451765
GLUL	0.0817810135928456	0.0556032031385166	0.141346076430027	581.498581723996	-0.536986986551854	0.124857268064124	-4.30080679224911	1.70177388852765e-05	0.000371642997180701	0.506521972537954	-1.46318091420647
RNASEL	0.184429571784993	0.108332473921214	0.08867285672487	12.0043385805291	0.430095092449226	0.17646494720676	2.43728343366286	0.0147980752815641	0.0710038672648447	1.01413551441601	1.05734293869747
RGS16	-0.0237334238123169	0.234416162680445	0.919356112794687	11.6977167751934	-1.05777385817634	0.286814326610266	-3.6880091405395	0.000226015533231557	0.00300949071654048	-0.015263800529074	-2.82051733963648
NPL	-0.013582927671202	0.0399996696996093	0.734175857587266	892.683195044023	0.0485898806156147	0.0895824383768296	0.542404086068977	0.587540165431176	0.770103782976673	0.0349320267553769	0.0630188711611992
DHX9-AS1	-0.28162424948172	0.132203657785594	0.033152597253069	18.4565485253697	-0.472795088487188	0.125834778578355	-3.75726880778661	0.000171777944660862	0.0024115360412408	-1.29057519059122	-1.29587638675385
DHX9	-0.0488952676820843	0.037471046197018	0.191933267843848	140.130530114323	-0.0601783805596021	0.0605856112826226	-0.993278425117793	0.32057428860182	0.548173028613364	-0.139693143832724	-0.220465853335194
LAMC1	0.0948157974915391	0.0559444846201381	0.0901096873451835	102.102880077293	0.255122528698627	0.0804079034762986	3.17285388212898	0.00150948473281025	0.0130745943064223	0.57098106420922	0.601308719768833
NMNAT2	0.62795371308621	0.402716444316947	0.118926589269457	4.84506017454586	0.882115851921356	0.697886836429377	1.26398121568614	0.206236769208132	0.418619596141963	3.20743334771728	2.23545297816186
SMG7	-0.0676594486808955	0.0438644678770047	0.122960402965311	128.336737381965	-0.0970653615519675	0.0600764625561228	-1.61569702046438	0.106159835506702	0.27643277578807	-0.232485020747525	-0.316605071992731
ARPC5	0.057180766055831	0.12455769364065	0.646183520752832	21.8631520164679	0.0310796435521756	0.173816813565852	0.178806888209354	0.858089336444012	0.930433847269893	0.384869812943409	0.0173816174608835
RGL1	0.00231737002710801	0.0369822778154032	0.950035947448016	459.181727735218	-0.0840037020186118	0.0607973325719309	-1.38170045403266	0.167063694936136	0.368979679972328	0.113561542587896	-0.282562227928927
APOBEC4	-0.383195377543552	0.223552808258605	0.0865074796593639	1.66791666798374	-0.291174213538727	0.390766971146945	-0.745135170160614	0.456190009570687	0.670761650984898	-1.79286066810864	-0.822514551773177
ENSG00000289581	-0.0858953273724551	0.0852924053016	0.313901673132859	13.1936021706686	-0.180994780423707	0.129942416990798	-1.39288451465794	0.163654715865597	0.364250227673319	-0.32266435823567	-0.535351863831845
COLGALT2	0.0219183578546123	0.103341815996168	0.832032351260939	58.9107987203627	0.292364731990513	0.235372004834673	1.24213893744871	0.214185304433895	0.428959495496165	0.210491563142138	0.698373760854961
TSEN15	0.186050668861419	0.0646020060823035	0.00397735871257977	101.591408691089	0.365345632773027	0.110227375021739	3.31447276777637	0.000918161228664406	0.00886768915336942	1.02215209880049	0.888585228136774
ENSG00000286655	0.00630182293153855	0.211102057089952	0.97618507088813	5.75371712201534	0.497204826472987	0.299188540128818	1.6618444886255	0.0965439594056377	0.259367856740011	0.133265299629259	1.23225227580736
C1orf21-DT	-0.117129973941048	0.199773085282685	0.557663794109604	1.58655155678418	-0.128911583604753	0.345966770634891	-0.372612616431874	0.709436781470213	0.847166585118602	-0.477124682406164	-0.399606467687948
C1orf21	-0.00224580865050481	0.036342920111944	0.950726131269923	611.219846568366	0.0206391323431838	0.0607642060119381	0.339659376757576	0.734113057395193	0.862360390644537	0.090995894014152	-0.00982967939817582
ENSG00000230470	0.000248340977741587	0.223497989315537	0.999113426515437	1.49182054147967	0.126567636131978	0.375838677903175	0.3367605400224	0.736297421765115	0.863364460120655	0.103329862937496	0.266253733064463
ENSG00000285847	0.073347957754653	0.0967147510922537	0.44821471051925	25.2451840299333	0.0671560593518476	0.127884846893105	0.525129137527774	0.599493421893828	0.7789681161348	0.464819162305906	0.111408245112053
ENSG00000286378	-0.305460951520257	0.172765368953508	0.0770495061669279	3.22848640327633	-0.547964433165661	0.260060495300443	-2.10706525238525	0.0351119237920092	0.131257009301159	-1.40845149554452	-1.49179163571075
EDEM3	0.0569692398385796	0.0421172662443505	0.176172633995708	116.407509665096	0.108449968036456	0.0562136644741082	1.92924565674611	0.0537003726037564	0.175291843762914	0.38382378195934	0.219033320665829
NIBAN1	0.416935229106283	0.355968559804023	0.24149034053146	7.50122688428391	0.269154034883017	0.478942918017736	0.561975184844574	0.574132926455507	0.761860313852403	2.16391318590186	0.637879293040603
RNF2	-0.334041590582842	0.11098942865068	0.00261531387925095	9.86671499414953	-0.424361948112645	0.176292101620092	-2.40715235800605	0.0160774609715959	0.0752496251145334	-1.54978732801223	-1.16964420001829
TRMT1L	0.0205217182209833	0.0578670563871434	0.722862603006436	50.2362038945501	0.0220646422755437	0.0837919459594113	0.26332652885555	0.792298913944666	0.894307108047283	0.203584956720774	-0.00611434657888121
SWT1	0.024816680199574	0.0453898140797496	0.584553535603887	123.933053977703	0.0695792533810679	0.0671396535490708	1.03633619929561	0.300045323777798	0.527849987102999	0.224824230808803	0.117723860387618
TPR	0.0265961309912943	0.0396237594515968	0.502082460445097	123.958659840551	0.0680859837066916	0.0609148686963523	1.11772355688864	0.26368507854587	0.48757335833636	0.233623899648691	0.113831924103398
ODR4	-0.0376679348811264	0.0382307258060579	0.324486998879688	85.1250747376609	0.0100981594920206	0.0555083936017628	0.181921306612987	0.855644483246912	0.929560790455069	-0.0841721869940535	-0.0373028112874703
PDC-AS1	-0.0741322715034508	0.0942493025800825	0.431542340329335	40.4832295112237	-0.0926343698509916	0.170042642698231	-0.544771407813197	0.585910745772265	0.769054735371183	-0.264494165121048	-0.305056496626858
PDC	-0.0305543721425819	0.250257908493597	0.902826525979183	2.0032085243167	-0.106570142277642	0.317562617638404	-0.335587806493612	0.737181720296935	0.863881363856361	-0.0489944812310062	-0.341377557240756
LINC01036	-0.196843459851906	0.167950886399158	0.241185053707301	19.0312145366954	-0.788766338379946	0.219312473274784	-3.59654116613638	0.000322476569584772	0.00394505287997342	-0.871320622722383	-2.11939808101294
BRINP3	-0.0192671772797967	0.0642710665569575	0.764345008028948	314.620009339476	-0.0138050041941092	0.0817285754469241	-0.168912820499049	0.865865214801226	0.933997141831102	0.00682250308007524	-0.0996020675129498
ENSG00000225811	0.0277277188288909	0.192841630245139	0.885670309377604	22.972451829297	0.0966349424690715	0.200531099435618	0.481895041422723	0.629880508770712	0.798832832737856	0.239219782535943	0.188239601692127
BRINP3-DT	0.256624692115713	0.165406353625731	0.120786634961679	4.14376122793105	0.236436220155464	0.232971269138457	1.01487286835763	0.310166432890979	0.537443959554405	1.37115193415753	0.552606249287306
ENSG00000241505	0.170987017855744	0.179346629934167	0.34039325644484	3.98280029622332	0.262478945577995	0.257517007675693	1.01926838909433	0.308075566855537	0.535257941700488	0.947659934708991	0.620481884714156
ENSG00000285280	-0.00364581564962501	0.176437598581776	0.983514097645117	17.9987885286581	0.340043085766781	0.223643271864423	1.52047089515361	0.128392668250293	0.31229131159028	0.0840726354317256	0.822638733363196
RGS2	-0.130019669273804	0.269551582050536	0.629553477044349	17.3737551608876	-0.613562617336404	0.397772798503451	-1.54249516217505	0.12295331265244	0.303745360550665	-0.540866287907739	-1.66276139256978
UCHL5	0.0419707046710437	0.0598778532786098	0.483341271190681	36.6358063241292	0.228597738147307	0.102800239483341	2.22370822574155	0.0261680814395604	0.107023772085374	0.309653626104603	0.532176669108832
RO60	0.0954784222052728	0.0601059441045802	0.112172832383123	59.8727663582955	0.138848041915567	0.0898613286067579	1.54513675758323	0.122313187616789	0.302790811383284	0.574257849424699	0.298260381076023
GLRX2	-0.0675455584754973	0.150609982869934	0.65380684885835	7.0296702697261	0.0966747376300544	0.213849200857286	0.452069669853811	0.651218792801593	0.812459464824839	-0.231921815461785	0.188343320553912
CDC73	-0.0327011541585459	0.0353620450852034	0.355094449473921	174.365767846964	-0.00404188249543145	0.0477615939760719	-0.0846262060989085	0.932558564343266	0.969241502793616	-0.0596106617400763	-0.07415626342387
ENSG00000227240	0.167018195382397	0.174270600345833	0.337869043604743	6.49123755165139	0.210207622104394	0.301268199920371	0.697742483806638	0.485338254411413	0.693696470462567	0.928033472649877	0.484246170601702
KCNT2	-0.306012789409741	0.270584162983521	0.258082934339611	18.5808485337772	0.212296555688416	0.381879940131024	0.555924868993058	0.578262216581482	0.764377338206103	-1.41118042219051	0.489690596716079
ZBTB41	-0.00639652703909995	0.0551911225683289	0.907733577290943	61.8725460844667	0.174753730488514	0.0786724016797134	2.22128378894497	0.0263317461503064	0.107580204489926	0.0704699275546022	0.391842039208428
ENSG00000290127	-0.157764541510919	0.127876951751093	0.217306708909656	23.4232087212985	-0.294219373447882	0.147697104601079	-1.99204564126393	0.0463660503512271	0.158541453544305	-0.678069119718326	-0.830451208189
CRB1	-0.0425096643639494	0.0466239596089792	0.361897296554794	472.10699838745	-0.0512064066856502	0.0914752996652979	-0.559783973083565	0.575626796750276	0.762493639711684	-0.108115313861852	-0.197082032408344
DENND1B	-0.0323673647929225	0.0569331841818407	0.5696853759321	114.068752637645	-0.0356065216629277	0.0639648111559312	-0.556657965832609	0.577761141291853	0.763968709772284	-0.0579600199277661	-0.156423764453523
C1orf53	0.17711907363868	0.205608224339917	0.388995954724284	2.24125307334403	0.73698549442161	0.330273186460769	2.23144210500162	0.0256518584494953	0.105429964310307	0.977983931556013	1.85719705159517
NEK7	-0.0233669731299331	0.0395157756361999	0.554297475702107	204.776427881656	0.0679820311477043	0.0564351652362445	1.20460409503761	0.228356175101201	0.446850276269937	-0.0134516432802571	0.113560990632303
PTPRC	-0.252863500905689	0.321123136859192	0.431027440424021	3.18825172234118	0.358811622473191	0.536211089962357	0.669161136705286	0.503392694204372	0.707612186686475	-1.14834868776578	0.871555516622662
MIR181A1HG	0.35355993380933	0.273187358923125	0.195595267425109	5.13667194669723	0.559062417391617	0.436644619374846	1.28036025771264	0.200418464333866	0.412114618782028	1.85051221193947	1.39347285550689
NR5A2	-0.411749132251416	0.299473837439958	0.169159805834444	1.90930296147476	-0.718251167245969	0.431449393658601	-1.66474024022922	0.0959645910330155	0.258274417425137	-1.93406355314132	-1.93561309037556
LINC00862	0.115998586834241	0.147600816188452	0.431929625696689	31.8651706288518	0.970760348713986	0.217358063754292	4.46618051314334	7.96284297221719e-06	0.000200927695723822	0.675733346311202	2.46648876451959
ENSG00000230623	0.134744692270597	0.150572371418089	0.37084950450874	22.089847739449	0.664055352231656	0.223672428301064	2.96887442621151	0.00298892713301931	0.0217498321072903	0.768435836677953	1.667117877369
ZNF281	0.125686373849473	0.217059689942866	0.562561776285612	6.10910398067927	0.956574493651946	0.285123825504317	3.35494409125576	0.000793810260435177	0.00797431503099296	0.723641002944402	2.42951590892222
KIF14	0.0549017375307702	0.208165424559118	0.79197957325041	2.27254574688643	-0.232950050528015	0.303168862636099	-0.768383825774451	0.442259186639592	0.659007798955041	0.373599652290186	-0.670763842220732
DDX59	-0.166993894733979	0.0632423608319553	0.00827743636189844	32.9208027549026	-0.371375812163466	0.0937530884104561	-3.96121150204207	7.45704426550666e-05	0.00122896127150651	-0.723709747909431	-1.03154545697151
DDX59-AS1	-0.216364703151001	0.111569506315384	0.0524670445750609	22.197148805245	-0.349718925431452	0.183297924284147	-1.90792627247279	0.0564007460720303	0.180913310305146	-0.967856293826187	-0.975100713786874
CAMSAP2	-0.0234905619836581	0.0381767055957963	0.538349093564973	309.773055251205	-0.0862585508057743	0.0672461331394695	-1.28272878719841	0.199587110757461	0.411241140524301	-0.0140628099335535	-0.288439081896282
INAVA	0.155762925944103	0.209758504735604	0.457734685703517	2.11635167340581	0.182553979059271	0.35530939972556	0.513788768887836	0.607399681005998	0.784391995703504	0.872374364670303	0.412171970874084
KIF21B	-0.15091011365978	0.099099293225593	0.127804431848047	41.0058096340653	-0.560240810102801	0.122026638224503	-4.59113533122231	4.40841360788562e-06	0.00012215632586289	-0.644172877429647	-1.52378778326553
CACNA1S	-0.454295728365138	0.218870004020499	0.0379270927322721	2.40123549862193	-0.621924743853315	0.322601382973267	-1.92784277029852	0.0538746859674075	0.175556855577969	-2.14446327748731	-1.68455575708603
TMEM9	-0.0407468536081914	0.0910656316015313	0.654553853653888	18.3937644371834	0.0967720955029516	0.133342791848375	0.725739233156238	0.467998645508984	0.679482269845345	-0.0993979326618549	0.188597066173063
IGFN1	-0.48197065118632	0.220654778647352	0.0289420684504429	6.39425618772147	-1.99732676792881	0.359368836295336	-5.55787415658762	2.73080150584537e-08	1.60713031220145e-06	-2.28132019824567	-5.26929141116362
PHLDA3	-0.234000040258371	0.192263686232781	0.22357426808268	8.71868322810186	0.410579495237621	0.283186603843612	1.44985493545578	0.147098976337097	0.340480995609155	-1.05506585710645	1.00647907786952
CSRP1	-0.0178545109909644	0.0485375840165265	0.71298568789382	294.987132650278	-0.0121044673042234	0.100206550690426	-0.120795169785042	0.903853276043254	0.954166119079006	0.0138083638753491	-0.0951699268634945
CSRP1-AS1	0.160758203394859	0.0906605967525821	0.0761977038738784	26.7143006268085	0.712906926149278	0.133468808682867	5.34137476152352	9.22443338841119e-08	4.72166349654897e-06	0.897076810803987	1.79444063516268
NAV1	0.00696380157610254	0.0522361927550896	0.893945271386315	413.616786191599	-0.717891683399901	0.0853943432928095	-8.40678264763177	4.21410987765635e-17	2.05227151041864e-14	0.136538889929337	-1.93467616099963
IPO9-AS1	0.125663781587558	0.107577464816624	0.242756889176945	72.055793812321	-0.25544262517509	0.145757194300497	-1.75252155751888	0.0796841663353694	0.228458374405954	0.723529280594941	-0.729386654226239
ENSG00000235121	-0.332366906566539	0.215601680275745	0.123176062856364	2.37929051640287	-0.796008297470261	0.325204141097787	-2.44771882296206	0.0143763798092638	0.0695796491562089	-1.54150574763727	-2.13827293251236
IPO9	-0.00107476448783822	0.0381304468606636	0.977513390845313	128.409460542649	0.0156390437411134	0.0562269454949378	0.278141442745123	0.780903783664712	0.888158484796404	0.0967868947410604	-0.0228615025099943
SHISA4	-0.0625247883001135	0.116594964046573	0.59178140274854	17.7721133807328	-0.398725684416302	0.142030315049099	-2.80732802907932	0.00499543443349898	0.0319681546532721	-0.207093303726515	-1.10282793328247
LMOD1	-0.0327477110026645	0.10427561414878	0.753483396129848	100.551819966414	0.185709210830608	0.207142330576061	0.896529503719262	0.369970030063187	0.595916668234735	-0.0598408927823619	0.420395509613741
TIMM17A	0.124818438542593	0.128277870462718	0.330537531122726	12.0596807735222	-0.280506674655854	0.179894848087413	-1.55928131148899	0.118929812997934	0.297400867419738	0.719348924000423	-0.794711548501899
RNPEP	-0.176837699851279	0.0702425693092465	0.0118181266044414	16.4815988887703	-0.279371877827525	0.112475894088176	-2.48383780446778	0.0129974993114823	0.0645402208992289	-0.772388939016985	-0.791753906605612
ELF3-AS1	-0.27405378971956	0.166250681466507	0.0992630100220676	3.13910870187755	-0.383047328623849	0.228161073621694	-1.67884610000988	0.0931820414477035	0.253022883663405	-1.25313805595245	-1.06196514551371
GPR37L1	-0.0704347957562049	0.0684151809652894	0.303235395766586	115.761168307585	-0.355303049515876	0.10803150941224	-3.28888350675606	0.00100585646254205	0.00952556338858492	-0.246209556032293	-0.989654719344403
ARL8A	-0.000277768116641334	0.153403286371543	0.998555267127013	10.7148653724349	0.348685975883816	0.240488783282515	1.44990535992772	0.147084912467935	0.340480995609155	0.100728169299344	0.845164857226969
PTPN7	-0.228384843382642	0.166293690224942	0.169633468402641	11.4390369813508	-0.591277667551536	0.19549809215617	-3.02446771234579	0.0024907105577207	0.0189379553725212	-1.02729781024216	-1.6046797170707
LGR6	0.0743337643897599	0.0943528405966722	0.430797601579755	210.131085553986	0.680551853192008	0.222245967153866	3.06215614126688	0.00219748791717637	0.0173800505995111	0.46969413382491	1.71011301197326
PPP1R12B	-0.0748375683079733	0.0426776498203767	0.0795069398600518	441.8843516353	0.116450581305471	0.0655422032334465	1.77672668235915	0.0756132199965369	0.220864526245695	-0.267981970652118	0.239885466538742
SYT2	-0.238563312841331	0.183177053980973	0.192791773824808	7.3177146480074	-0.143268924352811	0.256119967226896	-0.559382097007259	0.575900977025654	0.762647928787202	-1.07763197005716	-0.437026269590523
ENSG00000226862	-0.0534501543823217	0.239503102150597	0.823402396816091	1.64248056245928	0.283140314119145	0.392319399679758	0.721708674998652	0.470473607431748	0.681422089970092	-0.162217787251804	0.674331990483254
KDM5B	0.0187267464945823	0.0499026596233455	0.707463021733799	105.681020307957	-0.0914233948899161	0.0665612624141775	-1.37352255011382	0.16958995581737	0.372512069340211	0.194708534375866	-0.301900310258672
PCAT6	0.190655724130551	0.238724243790126	0.424496771528147	1.9725393224494	0.245310172597599	0.357582838096839	0.686023339104337	0.49269839096869	0.699126523465178	1.04492483381868	0.575734595149158
ENSG00000291234	0.0532213615044633	0.277588127153096	0.847955427065382	1.62392731506216	-0.0366488659610567	0.3970165549078	-0.092310674474438	0.92645120757932	0.966490093913413	0.365289924015153	-0.159140445615774
RABIF	0.0541970130151332	0.181687106612536	0.765475258123957	3.71151353727006	-0.0255603320633544	0.25640439107276	-0.0996875753820498	0.920592364812547	0.963629192184224	0.370114676819209	-0.130240195275325
KLHL12	-0.0132775999323715	0.0743045390225954	0.858179833898946	19.6440290235395	-0.0905656774642259	0.118823409163832	-0.762187165824835	0.445948304873456	0.662125424352601	0.0364419212699325	-0.299664825518084
ADIPOR1	0.148294096494373	0.119425394182533	0.21433619183471	9.02873523296269	0.110090490359558	0.181334751913645	0.607111925308088	0.543776636582521	0.738841381085828	0.835439808185216	0.223309044243366
CYB5R1	0.00345161682292596	0.0898270232444444	0.969348709157045	13.6171495187235	0.156731315027884	0.13924836355806	1.12555229392362	0.260355070609403	0.483896267099626	0.11917057444893	0.344869885508315
TMEM183A	-0.0818137036351656	0.148552633157201	0.58181272096854	6.33167552705537	0.0764198835096648	0.237498769338004	0.321769597891708	0.747627247757644	0.870631523869204	-0.302480075880523	0.135552720814679
PPFIA4	-0.22002030646397	0.139045110125653	0.11356595688264	29.02243190915	-0.274648114094249	0.292569267531154	-0.938745605141196	0.347861372549504	0.574704396341644	-0.985933837028729	-0.779442274094023
ADORA1	0.0225127390696971	0.0934543367885866	0.809636027979821	46.5798589420948	0.303060799906632	0.147461255326657	2.05518933929655	0.0398607204220551	0.143078465786186	0.213430873339269	0.726251119871586
ENSG00000224671	-0.365515093348797	0.222544404858341	0.100499538674184	1.41154129649131	-0.38878022185454	0.355592188231511	-1.09333172865266	0.274248176882471	0.499498741677064	-1.70542883429066	-1.07690689084006
MYBPH	-0.135327003367733	0.272817843734857	0.619870223664752	2.80404248264968	-1.36893871284797	0.343136170806703	-3.9894911388375	6.62151926851724e-05	0.00111773999437362	-0.567111904064436	-3.63151203741368
CHI3L1	0.339169357930811	0.125016344030884	0.00666770798945912	481.926749235177	0.312595162943237	0.22100732754473	1.41441085422821	0.157241304972588	0.355384687419192	1.77934851202966	0.751100706042008
CHIT1	-0.429127909394685	0.206240866641806	0.0374602469345878	4.14324784905183	-0.702474825740657	0.311698654677978	-2.25369861306074	0.0242151346838974	0.100922298596988	-2.02000438635488	-1.89449492063678
LINC01353	0.412068961844652	0.2715081391873	0.129089060357549	1.71849423040043	0.598409982228833	0.427332024805908	1.40033965977773	0.161411629853691	0.361352989922416	2.13984871579232	1.49602513920584
BTG2	0.0575088301848248	0.119624054023539	0.630696767846604	61.1848328509561	-0.452566216520483	0.193337288857049	-2.34081184853639	0.0192418613887223	0.0856757622519565	0.386492142544668	-1.24315350478081
PRELP	-0.1059926208181	0.148174137492627	0.474408427930774	9.25436926231269	-0.00277250868503779	0.227568407189536	-0.0121831879885182	0.990279462873198	0.996349750955751	-0.422048689470116	-0.0708478710579877
ATP2B4	0.0854080366045385	0.0378932479125237	0.024201720523931	507.031901586248	0.330176018011649	0.046991693619893	7.02626342183752	2.12137789239858e-12	3.93566108037375e-10	0.524458181578438	0.796922012750693
ZBED6	0.206893371265806	0.176676639364726	0.241587341413358	2.62715006918884	0.326732717299115	0.290889677183066	1.12321867335805	0.261344633757036	0.484844768810219	1.12522259658573	0.787947674618372
ZC3H11A	0.360653738009903	0.17263093466719	0.0366932735055571	2.69593738780498	0.559833256687837	0.279435010628372	2.00344708212807	0.0451293221765401	0.155596317875929	1.88559220857129	1.39548190817684
SNRPE	0.195736317564095	0.146946954905376	0.182853538959104	9.56114968425738	0.216798075370229	0.207628549636264	1.04416312568781	0.296409924064833	0.523550258336741	1.07004918113602	0.501422990458754
ENSG00000286383	-0.309480984244553	0.27410338119839	0.258869721872729	1.48163091447121	-0.317811066162667	0.433191492950501	-0.733650294002848	0.463161899939623	0.675593276903822	-1.42833120048715	-0.891938671879175
SOX13	0.0171023714407729	0.053456837870709	0.749022454740178	88.5017317384826	-0.0368037150555612	0.0707884728848508	-0.519911131794417	0.603125516333574	0.78138368303924	0.186675739868815	-0.159544031665783
ETNK2	0.338350897558594	0.109501988140702	0.0020021955953586	17.2130440124686	0.344572268738729	0.148664278611862	2.31778791755583	0.0204608500806498	0.0893608456572696	1.77530109455255	0.834443226448987
REN	-0.0846868076075877	0.226510831855636	0.708497085878272	5.10398425673946	-0.424137693078717	0.270364632086242	-1.56876174892367	0.116703464390408	0.293567082428351	-0.316688034660568	-1.1690597199887
GOLT1A	-0.201442748848122	0.283744299466836	0.477738457307169	1.39497049149687	-0.600345502807791	0.43225414492343	-1.38887159292397	0.164871800046116	0.366120265611081	-0.894064842598511	-1.62831338328567
PLEKHA6	0.0837264813879009	0.0614782342842428	0.173233172957692	207.916419555671	-0.0319199197362128	0.0842871919933463	-0.378704272634122	0.704907480189003	0.843878915565498	0.516142622018574	-0.14681530588086
PPP1R15B-AS1	0.106227622159248	0.145301581867853	0.464728012718906	5.83200885811309	0.291275313518937	0.230151969568831	1.26557819194254	0.205664137857823	0.418154410340297	0.627414362843805	0.695534389406532
PPP1R15B	0.0851022855897974	0.0880113960618924	0.333570925817253	33.3216809939162	0.385851510613131	0.112517838965502	3.4292474345462	0.00060525746284187	0.00642179486718934	0.522946193896789	0.942030075624904
PIK3C2B	-0.0934055525919622	0.269222648896956	0.728632357854776	2.72473612260255	-0.260296711225323	0.426787392950126	-0.609897844980959	0.541929480158289	0.737763547817098	-0.359803623424761	-0.742037948195309
MDM4	-0.0441081124189833	0.034939399833125	0.206798568317086	140.488208874804	-0.0153816624623421	0.0532059354556247	-0.289096739501383	0.772507348624699	0.883591283612773	-0.116019895212182	-0.103711341026801
ENSG00000240710	-0.243112626722689	0.209444635977346	0.245744037269453	4.24508706921509	-0.576500922850541	0.303865009267266	-1.89722707540662	0.057797974864341	0.184091653099634	-1.10012905499534	-1.56616681491289
LRRN2	0.221857523517947	0.0846194138750945	0.00874596341800848	75.2876174636775	0.433042624807435	0.118845343744447	3.6437491883452	0.00026869526425918	0.00345947372621865	1.19922272342329	1.06502514662727
ENSG00000287197	0.0908165980559257	0.321498964574011	0.777576504213733	1.43985069054657	-0.313567205688229	0.43098337886526	-0.727562177719761	0.466881640455869	0.678285017674664	0.551204383212022	-0.880877820079226
NFASC	-0.027549194098027	0.0573991012421453	0.631256808814683	412.207178918518	0.270750150924242	0.113694919530783	2.38137422535345	0.0172481797240027	0.0793001040886412	-0.0341333950351812	0.642039279706953
TMEM81	0.517664899868027	0.290603092596962	0.0748558073838599	1.35968605808953	0.549645587515144	0.42092700142957	1.30579788335843	0.191621300068316	0.401070810420804	2.6620375224548	1.36892959817871
RBBP5	-0.0985905614716784	0.0743460183607972	0.184805210678071	22.136382057823	0.0768333893782681	0.110725900420109	0.693906205203589	0.487741031899116	0.695605570052776	-0.385444321827705	0.13663044878396
DSTYK	-0.0163203624367086	0.0433354048361204	0.706466617497039	63.8597467281692	-0.0750262063831773	0.0693601176601372	-1.08169087530681	0.279389909017427	0.504731097807612	0.0213949739077585	-0.259164015533319
TMCC2	-0.105966974380154	0.162556159332688	0.51447912279524	25.047965049021	0.532224801640042	0.261126094153511	2.03819079577378	0.0415308556349819	0.14695229346616	-0.421921863731578	1.3235254827598
NUAK2	-0.236089721445757	0.243088511349684	0.331444271556375	3.15271241209706	0.108088761520305	0.3759117970836	0.287537561627167	0.773700745602251	0.884488880535907	-1.06539966488326	0.218091901463102
KLHDC8A	-0.0217372382743304	0.228983648579798	0.924371050159792	5.67418675318782	0.729608872805196	0.337457287153676	2.16207769273312	0.0306121881508703	0.119552009859453	-0.00539234369588262	1.83797122667117
CDK18	1.30999364397273	0.539627082917074	0.0151994892108881	2.07304582602899	1.82423305853772	0.662615690266311	2.75307857229361	0.00590377252076467	0.0360067278348452	6.58022991804515	4.69091042388413
MFSD4A	0.0112107600075119	0.323497682461159	0.972354972768679	1.52885922535782	-0.516909173232362	0.487894701645592	-1.05946871628019	0.289386369212663	0.516042335432321	0.157540778796993	-1.41085173917077
ELK4	-0.0367596325835507	0.103658815000995	0.722873252882881	15.0855357620695	0.0955770076407048	0.141369005924187	0.676081769238446	0.498988730765324	0.703757636497865	-0.0796804868232112	0.185482286643469
NUCKS1	-0.030086298401868	0.0311479367001392	0.334086087274418	183.675377887788	0.00717152526179477	0.0513512181068583	0.139656380630959	0.88893149177316	0.946613956632182	-0.0466797817011879	-0.0449305520410048
RAB29	-0.0583865933545308	0.0707580348886424	0.409281615510573	32.0817690267326	0.104793160701825	0.091886861307979	1.14045859451645	0.254095293445339	0.476565572356279	-0.18662926769615	0.209502516287847
SLC41A1	0.0369175451704788	0.0575562995527787	0.521252285347165	65.4974055826989	-0.0328771988790762	0.0793592460597226	-0.414283155542256	0.678666748497337	0.828932722091811	0.284664943974699	-0.149310280160569
ENSG00000286619	0.0453098375321574	0.0704961735639463	0.520400858775468	203.33035543793	-0.146004562375794	0.31152833962731	-0.468671847159918	0.639304213174825	0.804967104430586	0.326166172294083	-0.44415621340766
PM20D1	0.125207202843211	0.19365134716979	0.517916793888816	9.06322199478299	0.188064779744865	0.303970007080509	0.618695184933343	0.536117182649984	0.73339625828804	0.72127142566112	0.426534872305353
RAB7B	-0.508130649514826	0.237036621416549	0.0320585408895437	3.29462699441058	-0.304369572671973	0.351740720123447	-0.865323675249062	0.386861159834295	0.610948957727771	-2.41068557503157	-0.856905859569237
SRGAP2	-0.0269396229663459	0.151283825541331	0.858665343349138	17.5145673024359	0.763083830640012	0.229217991665783	3.3290747602075	0.000871350117815697	0.00858134494188563	-0.0311189682704132	1.92521762646461
IKBKE	-0.195539218620296	0.149693021672797	0.191461402142552	9.23126340554126	0.0572054799630281	0.236885893140429	0.241489601616404	0.809175674754898	0.903619705585039	-0.86487094118081	0.0854738665889398
IKBKE-AS1	0.158477594957406	0.260381246916445	0.542765242058617	2.0504923707348	0.483482359330072	0.374315062175423	1.29164548313978	0.196479945149041	0.407173333138651	0.885798837231232	1.19648715668724
RASSF5	-0.354708243572251	0.202621989104725	0.0800163755644313	3.95334975686092	-0.856344517027941	0.278187899003007	-3.07829535395673	0.00208188465381629	0.0167652389650026	-1.65198723327618	-2.29552833398383
EIF2D	-0.0215803280397583	0.0582478170985278	0.711016220321876	42.7634564510778	0.119670732828885	0.0917544120004041	1.30425044659823	0.192148204832906	0.40148525476188	-0.00461639748357477	0.248278206825186
DYRK3	0.213906255383752	0.105744736945046	0.0430881133227136	27.0511682362172	0.535437306974453	0.137173353374744	3.90336237907438	9.4865501446044e-05	0.00150364521413258	1.15990243046345	1.33189829464287
MAPKAPK2	0.0866522626835801	0.0648050571850805	0.181182842191384	65.5323824633802	0.0486156849879432	0.0886975832542688	0.548106083663824	0.583619063534833	0.767623808442428	0.530611078589393	0.0630861255725624
PFKFB2	0.0127273767787345	0.0867972149688214	0.883421334333312	92.1926148008334	-0.176378123134322	0.122738823671416	-1.43701982680316	0.150712359969537	0.345722653345099	0.165040691357585	-0.523319384819725
YOD1	0.316197809846861	0.12806928071534	0.0135506723703742	36.6336817642216	0.702771228448863	0.173344924476588	4.05417828396689	5.03108366444156e-05	0.000899958767523615	1.6657505317883	1.76802377937097
C4BPA	-0.172534314264517	0.265629958631974	0.515996622796857	1.56499633315724	0.00131504801237395	0.406418190313435	0.00323570165833317	0.997418288108439	0.998854012561813	-0.751108008838944	-0.0601943966739256
LINC02942	0.136596780072513	0.222967532807382	0.540120481858274	9.02404138615079	0.568026212709143	0.240231958788892	2.36449061803765	0.0180548846493442	0.0819452826116553	0.777594707153658	1.41683536051134
CD55	-0.0808135297799953	0.280717968603571	0.773437394312499	1.99375410112461	0.262011047711624	0.467357609207493	0.560622192834137	0.575055119160357	0.762460776017135	-0.297534056159852	0.61926239387825
CD46	-0.0267576821069503	0.0809195002378194	0.740893476150297	67.4689577076978	-0.136196184933536	0.0955980927664239	-1.4246747083784	0.154251253307803	0.351111756769807	-0.0302192416139775	-0.418592458439693
MIR29B2CHG	0.102770849710444	0.0351902390373039	0.00349541703785245	278.218979784062	0.165333160467359	0.0607940159420436	2.71956306727582	0.00653682281962664	0.038846036768251	0.610320070073331	0.367289033872211
LINC02767	0.400344321372563	0.20025839182549	0.0455933379237474	2.85355667883057	0.636637678946427	0.308107252748647	2.06628592240831	0.0388014898745919	0.1404670177954	2.0818684929611	1.59565868997725
PLXNA2	-0.00454983966334757	0.0521862321306792	0.930524720919299	281.720441914186	-0.116886570726868	0.0756567983358464	-1.54495793237245	0.122356439114105	0.30282091652176	0.0796020920589729	-0.368265454915287
ENSG00000286198	-0.264376482420083	0.245063854866587	0.280673991398768	2.02480519525309	0.0902793833663629	0.408303851305448	0.221108331644969	0.825008083090041	0.912459970396525	-1.20528222319019	0.171674990823249
LINC01717	-0.0358462819629382	0.191766833978153	0.851718347786083	4.22883346955168	-0.239326445503201	0.28502373731435	-0.839671978756107	0.401092329309135	0.622919443111054	-0.0751638218873261	-0.687382758008206
LAMB3	-0.0556367003621441	0.258999860715239	0.829912625421143	1.30836107420361	-0.259096823338868	0.411535737810262	-0.629585232907097	0.528965987669072	0.728061714109625	-0.173030606923554	-0.738910658274122
HSD11B1-AS1	-0.350901414146546	0.150856046337942	0.0200149261173132	9.2439393931175	-0.41139372990455	0.217296883174209	-1.89323345965681	0.0583268295981013	0.185080084797363	-1.63316185275315	-1.13584489380332
G0S2	0.287855721486532	0.338644793519397	0.395312531918926	3.78908679841692	0.261922505791166	0.514545080209809	0.509037042360536	0.610726259857758	0.786731089937119	1.52559437070636	0.619031625438484
HSD11B1	-0.371294988695296	0.251793694117047	0.140320107063128	4.05631273918207	-0.460685024931786	0.356716093785162	-1.29146128520134	0.196543771396508	0.407218960519461	-1.73401134144122	-1.26431370483227
TRAF3IP3	-0.581079095089745	0.230614816539389	0.0117456423662783	1.97706143903786	-0.537175554869362	0.396411493511013	-1.35509581246397	0.175387032700693	0.380164615223044	-2.77142730862191	-1.46367238328909
C1orf74	-0.0183575635032903	0.224238078731524	0.934752956280832	1.47851136487338	-0.0694522106341875	0.358488966187676	-0.193735978467543	0.846382618790293	0.923646475045385	0.0113206887240392	-0.244636407643174
UTP25	-0.182415513379996	0.0924533313832357	0.0484892894984417	8.91661365692937	-0.0515460846147856	0.171513013187951	-0.300537455769023	0.763767230526901	0.879117563853937	-0.799972119249745	-0.197967341257801
SYT14	-0.1136545150922	0.0941306500777137	0.227273358519835	62.6485103869136	-0.254444343296518	0.150625759295395	-1.68924853548802	0.0911718113327241	0.249092129700065	-0.459937982398035	-0.726784813760473
SERTAD4-AS1	-0.185189521713743	0.36930697006134	0.616053426546634	1.2655449904692	-0.19163556145351	0.568880898785195	-0.3368641166591	0.736219336672375	0.863356681317858	-0.813690034243317	-0.563085127617322
SERTAD4	0.420279730458561	0.222529917669416	0.058939585195279	5.65468651102208	1.21722212412065	0.348972625611664	3.4880160642605	0.000486618841169228	0.00542606469718177	2.18045228013899	3.10884663385702
HHAT	-0.291793600906133	0.0819294441536473	0.0003687097815469	60.9782995195564	-0.427109057356123	0.111296821662686	-3.83756742533572	0.000124259122345749	0.00185150002639907	-1.34086426026803	-1.17680404148891
KCNH1	-0.865442269683989	0.429840116812186	0.0440720328677637	6.00240153116029	-0.0848719010834763	0.703300583328563	-0.120676568590057	0.903947218894695	0.954166119079006	-4.17764869913839	-0.284825031158949
ENSG00000284376	-0.65491007992314	0.335801549379513	0.0511416787561014	1.57252264135079	-1.221294297127	0.434402422580206	-2.81143528130649	0.00493210118931177	0.0317506051446772	-3.13653334003319	-3.24670367455252
RCOR3	-0.0592360703824416	0.0456709919564283	0.1946252064434	178.721167282036	-0.267903733464938	0.0458288700337367	-5.8457416311535	5.04316292994947e-09	3.72124294982635e-07	-0.190830067497689	-0.761864270511532
TRAF5	-0.0945770036855952	0.0997880202923888	0.343241904024071	20.8134807246332	0.138516479185167	0.12895813805532	1.07411972035256	0.282769027069718	0.508290176923328	-0.365596636490398	0.297396223018653
ENSG00000287033	-0.563732660013053	0.177569769288509	0.00149985916274777	1.92748696689365	-0.627803718965594	0.326612572445557	-1.9221664195742	0.0545848207322355	0.177218717977325	-2.68564641210162	-1.69987823831371
LINC00467	-0.262833800211472	0.0993166180407995	0.00813479792976414	42.6138131301139	-0.670798846124068	0.117862957328743	-5.69134579113841	1.26041958801917e-08	8.10329160878328e-07	-1.1976534128718	-1.81193723094184
SLC30A1	0.20084173785085	0.0807754429762302	0.0129035304304414	46.725906724544	0.509748939859859	0.13440947691332	3.79250743002739	0.000149133786952501	0.00214400455338355	1.09529630121426	1.26494622980742
ENSG00000226868	0.243152262791966	0.409408036467199	0.552571108035643	6.18347773389317	0.249973444766552	0.613356901492666	0.407549738428339	0.683604270924064	0.831789966539886	1.30452861584528	0.587888567381351
LPGAT1	0.0713579098250882	0.0976018491273157	0.464710578073782	35.755378052606	0.143596814923355	0.144408551867422	0.994378885920744	0.320038443445801	0.547670475314904	0.454978056928249	0.310637195720877
INTS7	0.00468502459135407	0.11457136357064	0.967382187291983	20.6787923021315	0.0684275276764625	0.138059672168562	0.495637332768086	0.620150308264141	0.791883949100407	0.125269973183199	0.114722096448968
LINC02608	0.0913476102117515	0.164231230107236	0.578064982634558	29.2662992239827	0.403474913055109	0.436415833821631	0.924519418834869	0.355215945849471	0.582013083103895	0.553830323273395	0.987962274337774
ENSG00000230063	-0.457425124595529	0.22592210932425	0.0428978921925218	1.17616805428904	-0.655420232707958	0.364323343273783	-1.79900696677407	0.072017578681432	0.214508229939297	-2.1599386424844	-1.77185566725499
ENSG00000234915	-0.0670379113227986	0.125180825810436	0.592284392278259	48.0023771235282	0.185934444060547	0.148366963788397	1.2532065044192	0.210130563425005	0.423697689216344	-0.229411419078785	0.420982539133631
PACC1	0.229893783450056	0.161036951150167	0.153411616253685	10.6172891921743	0.817733101247482	0.212310922818617	3.85158281256256	0.00011735682983679	0.00177493093573033	1.23896331442073	2.06765102803505
NENF	0.172805058890845	0.206310837900524	0.40225784079422	9.58844681859198	0.836401933710207	0.291968477573614	2.86469943831291	0.00417405216749876	0.0280381159389227	0.956650438476029	2.11630795028592
ENSG00000260805	0.511860854623914	0.301472386883296	0.0895323424227646	1.92723887432307	0.785348673653145	0.394239015202956	1.99206228548649	0.046364224342952	0.158541453544305	2.63333559019707	1.98324689731382
ATF3	0.340337878915324	0.264642119834911	0.198432363090846	33.8198530022085	0.341096907705528	0.447097088313106	0.762914625529063	0.445514313215762	0.661924463796187	1.78512703523695	0.825385328911805
NSL1	0.0810864431217244	0.058616376195608	0.166560297239592	59.4381720809601	0.166035416646657	0.0853429295046835	1.94550875638205	0.051713776873198	0.17074311415083	0.503087210441542	0.369119337100039
TATDN3	-0.0307600039110739	0.101196419037608	0.761155802956915	20.663299911982	0.0460551433377263	0.153951939353802	0.299152732541325	0.764823512657229	0.879398065550869	-0.0500113632229722	0.0564125386600719
SPATA45	-0.305775432237301	0.208391917413306	0.142291890895378	1.53228100134204	-0.149836101285645	0.353136537685702	-0.424300759891921	0.671346485115706	0.824760183706258	-1.41000665300063	-0.454142423911722
FLVCR1-DT	-0.290851780546993	0.164825052535017	0.0776294922371242	2.33886853926606	0.0201086876327363	0.305683799407845	0.0657826409894468	0.947550876780901	0.975450815072101	-1.33620680792057	-0.011212187226995
FLVCR1	-0.263091360877143	0.0723981111057395	0.00027911131182015	28.9729918024736	-0.402965310410392	0.106797706032888	-3.77316447495884	0.00016118994729366	0.00228694841462527	-1.19892709156784	-1.11387774867822
ANGEL2	-0.0222526177098376	0.0580700684839748	0.701569339914211	47.9300323063172	-0.0591848387035244	0.0860049198994567	-0.688156430733427	0.491354277467659	0.69853945834392	-0.0079409774543737	-0.217876366877447
RPS6KC1	-0.0845838224192309	0.0430474421336121	0.0494260725975024	231.435490643846	-0.0314029020706669	0.0618709003050915	-0.507555279070065	0.611765260029171	0.787522451938191	-0.316178756428672	-0.145467793206727
LINC02775	0.652236913228723	0.401538085476153	0.104301915765353	1.93791561065537	-0.107277819999951	0.503099016313944	-0.213234008656871	0.831144443125981	0.915277680226382	3.32751765722508	-0.343221990736093
SMYD2	-0.0625072553183416	0.161703767091672	0.699086338762462	9.93519300483411	0.122305738674266	0.262128695180256	0.466586607735413	0.640795670390566	0.806167634926907	-0.207006600326743	0.255145871142453
PTPN14	-0.0363166326178709	0.0406806294226153	0.372004225645267	117.493849225005	-0.0541490655641376	0.0605736978255519	-0.893936931505869	0.371355636425085	0.596865329831737	-0.0774897811222146	-0.204751538498094
KCNK2	-0.697118260101678	0.333787266079607	0.0367517957092508	3.48399956373904	-0.592173945320743	0.549700881015849	-1.07726577448157	0.281361547903595	0.50650798938749	-3.34525954344024	-1.60701570234554
KCTD3	0.0172434282536351	0.0530719434334417	0.745251710860164	181.074309383727	0.0166161541184782	0.0803930632794852	0.206686415974875	0.836254766818162	0.91765676304742	0.187373288374552	-0.0203148417181701
USH2A	-0.111414069859894	0.225062323334414	0.620574340172561	2.7203358841124	-0.358951943027677	0.344928491800258	-1.04065611151525	0.298035179180373	0.525359654797541	-0.448858622300005	-0.999164897780033
ESRRG	0.022172288802579	0.055218166732974	0.68802277933854	594.83314725536	0.160640605194188	0.069625214905843	2.30721880587987	0.0210426252216406	0.0910709485264515	0.211747292303463	0.355058740545594
GPATCH2	-0.213610087280464	0.0729244513757128	0.00339838916460505	86.9596547593172	-0.585700249764747	0.088704441597449	-6.60282889128283	4.03385045341049e-11	5.34553787975757e-09	-0.954234277665578	-1.59014319026034
SPATA17	0.0413894681358257	0.0959596837202465	0.666234669395095	71.0454554411067	0.265290402926583	0.114903595075987	2.3088085516484	0.0209542072789429	0.0907487678510022	0.306779318452287	0.627809437837525
RRP15	-0.137344235923497	0.107466398514852	0.201242278335831	16.3677948872878	0.0374415720206242	0.153686372040447	0.243623240782666	0.807522626995951	0.902820383252838	-0.577087441767617	0.0339628289251232
TGFB2	-0.0259787107283942	0.0566638160748727	0.646614164770362	273.703678403009	-0.0598231016244131	0.0811200875433643	-0.737463474659511	0.460840547269712	0.673759671330981	-0.0263671035279237	-0.219539883296018
LINC02869	0.0588151625503355	0.198866802433844	0.767419835660371	2.83638604809255	0.366671816415092	0.34056018368491	1.07667259409967	0.281626560107083	0.506753480135861	0.392952165077918	0.892041685014363
LYPLAL1-DT	-0.147388242835252	0.0716096870206143	0.0395693507848419	73.7895438409108	-0.322833765227312	0.0847772747633747	-3.80802244620845	0.000140082560366356	0.00204252116462322	-0.626756662776838	-0.905029425056477
LYPLAL1	0.0746870065394316	0.0344082104937092	0.0299602241134961	199.16296137537	0.179876600060854	0.0640897441204898	2.80663626496437	0.00500617340607118	0.0320090264982403	0.471440972766377	0.40519386862681
ENSG00000223842	0.488962772637607	0.212894861212926	0.0216339737075036	2.11382439388458	1.05337934509381	0.324482000073852	3.24634138366399	0.00116898568824734	0.0106870037433572	2.52010091156159	2.68182017805734
ENSG00000277007	0.430143589906065	0.151520298780661	0.00452762574324393	6.43355179061171	0.859561548554358	0.232996363812663	3.68916293151027	0.000224993101162971	0.00300314765354101	2.22923064311767	2.1766692814555
ENSG00000287676	0.145720202411996	0.193437386653879	0.451257797612414	3.57879433466725	0.47520770967346	0.297697649065976	1.5962763265495	0.110427113110138	0.283191174747958	0.822711490178758	1.17492078472483
LYPLAL1-AS1	0.161061361150537	0.151086163261332	0.286413136851082	11.5892023022894	0.565821303072643	0.229555892385859	2.46485201138535	0.0137069850977177	0.0671221894679588	0.898575974404703	1.4110886638731
SLC30A10	-0.114850219203504	0.0869360299494856	0.18647174279244	46.5228593791507	-0.497506276136992	0.109941666415528	-4.52518405766791	6.03429659943719e-06	0.000159929384703451	-0.465850930516033	-1.36028161073366
EPRS1	0.219437379723855	0.0696880491954373	0.00163912971165493	88.8812358900545	0.370810050780744	0.0913788793879448	4.05794044821328	4.95073874792394e-05	0.000888851528198694	1.18725472518923	0.902827241539519
BPNT1	-0.127004256023454	0.0971744788077269	0.191222454931947	11.8598418953291	-0.329738437317239	0.143577904203067	-2.29658204824385	0.0216426236928344	0.0927813181198096	-0.525954586981837	-0.923025199228115
IARS2	0.0509352141002993	0.0622153744969768	0.412962302230658	39.8565525436531	0.155502034774666	0.0891090141154709	1.74507636874044	0.0809715764235771	0.230569552511516	0.353984559365893	0.341665989719718
RAB3GAP2	0.024497470440962	0.0307199496963639	0.425192630374789	166.953279830595	0.0820388913080058	0.0427644586784585	1.91838956561681	0.0550616331292762	0.17840994899506	0.223245687485595	0.15019764443895
MARK1	0.0614739664720794	0.0416429439523725	0.139886003766639	211.897282930402	0.0796094924623158	0.0626146330901483	1.27141993066859	0.203579295887537	0.415476656248215	0.406100375823843	0.14386585743582
MTARC2	-0.0563497417010989	0.0552727812675842	0.307973025861627	76.9156199446333	-0.221567201097255	0.0802834564999113	-2.75981143260194	0.00578347332654262	0.0354729409323206	-0.176556710416355	-0.641096511880087
MTARC1	-0.142311911009324	0.0874897136147864	0.103819303258767	27.0495965026777	-0.244910534512671	0.126174076798659	-1.94105271642672	0.0522518834734708	0.17205319304652	-0.601653389790929	-0.701936672149232
HLX-AS1	-0.479665997372962	0.183771056337103	0.00905083246468161	8.25303698184898	-0.864817502994203	0.24786930983821	-3.48900597479651	0.000484820312170049	0.00541220612095848	-2.26992331644231	-2.31761163352687
DUSP10	0.53291324879135	0.398041904521725	0.180623726751737	1.40229832653199	0.102698530915837	0.592675131248271	0.173279635842889	0.862431629798691	0.931996457809747	2.73744304729687	0.204043244057263
ENSG00000236230	-0.0888688093655282	0.194889009012384	0.648392113652975	11.2316596127833	0.222748050928104	0.261524453654901	0.851729342381246	0.39436433093439	0.617690533617586	-0.337368702386214	0.516930521456857
ENSG00000276997	0.104259564575827	0.259739947023531	0.688125791549577	1.32851843982987	0.259162703264682	0.406743794501649	0.637164492164442	0.524017703780269	0.723859372403889	0.617682003245826	0.611838701230341
TAF1A	-0.314374180929653	0.105367098969942	0.00284870936548678	7.98077271728704	-0.295823582718119	0.180227104362443	-1.64139341729204	0.10071577545134	0.266894749801675	-1.45252884090388	-0.834632288387341
TAF1A-AS1	0.0915114671438321	0.163831641081844	0.576455104867695	2.66910714690299	0.306522445791299	0.272089694163143	1.12654926800539	0.259933098908968	0.4833425703271	0.554640622016209	0.735273271364273
MIA3	0.00814916273488096	0.046007910099202	0.859410006189854	81.5078763068242	0.0590918315257171	0.069344567843698	0.85214795279869	0.394131979829263	0.617475548260741	0.142400690492437	0.0903902994460467
ENSG00000272750	-0.245491122613303	0.200413631839484	0.220604505403521	1.71679713696595	-0.27866163614505	0.340770709582149	-0.817739401625047	0.41350600669911	0.633461545336478	-1.11189109768392	-0.78990279061362
AIDA	0.0784048421201305	0.0617437392129227	0.204140634843593	28.0456568696242	0.253849271044788	0.100707124545907	2.5206684451513	0.0117132160958965	0.0598409256617004	0.489826264488703	0.597990204870174
BROX	0.0585805854479003	0.0919493564715527	0.52406218470515	19.2729912529309	0.291060057372328	0.140758358342861	2.06779946000336	0.0386588845018814	0.140204377341206	0.391792143778956	0.694973363342879
DISP1	-0.0770319227207567	0.0654094162961376	0.238920780556538	152.801329374845	0.0764818868032171	0.0965698880388677	0.791984834573221	0.428369519009795	0.646975644073195	-0.278833404274047	0.135714321141839
TLR5	-0.0446220301898606	0.194333476992298	0.818390354643584	4.52672024637051	0.402701873623339	0.323517352929847	1.24476127779972	0.213219513698664	0.427712504052104	-0.118561300805242	0.985947487413974
SUSD4	-0.098957191326618	0.217297750420497	0.648822171262166	11.9143485463502	0.104985642641735	0.458052876184354	0.229199832814674	0.818713602517514	0.9090028246568	-0.387257365113474	0.210004185516684
CAPN8	-0.169034740457921	0.164747883574503	0.304881822318743	5.62112822491538	-0.244328165995786	0.244177385995102	-1.00061750190367	0.317011765362382	0.544833146631128	-0.733802056506868	-0.700418834346361
CAPN2	0.00429259866233608	0.0428408052919587	0.9201864730905	284.344247736328	-0.185484778695997	0.0702245153960906	-2.64131091043917	0.00825858928814298	0.0462291147508693	0.123329364184281	-0.547054229112458
TP53BP2	0.0517655785075508	0.047135633071423	0.272105808786092	175.154188773214	0.0210408851187488	0.0675506502331803	0.311483087818061	0.755433397841135	0.874901461946809	0.358090844200653	-0.00878258373197565
ENSG00000288999	-0.174014113693786	0.220003760178139	0.42896749406306	1.91371963103273	-0.555693736545458	0.297610576797242	-1.86718409851423	0.0618758834226578	0.192916486727493	-0.758425853753573	-1.51193666161717
ENSG00000291068	-0.0809031807201631	0.0593501939071768	0.172835433173961	32.2601356997235	-0.0842521010194828	0.0833510523067311	-1.01081028598698	0.312107239099611	0.539378515862506	-0.297977394401253	-0.28320963482471
ENSG00000290989	-0.178220479600215	0.0638758060895572	0.00526902532346276	25.7163658083019	-0.139204134271161	0.102026601891017	-1.36439057746779	0.172444671866785	0.376417525470093	-0.779227006091247	-0.426432132256876
FBXO28	0.011545756100588	0.0612722071208107	0.850536589323811	60.2662030429841	0.210936132700174	0.0937784511489861	2.24930279947852	0.0244932378419158	0.101772259384665	0.159197388069608	0.486144901199266
DEGS1	0.229661730504121	0.113310967197803	0.0426801056674959	16.2047355690482	0.449218039824903	0.161319941521119	2.78464048269008	0.00535871022782575	0.0335975781261814	1.23781577547947	1.10718342901863
ENSG00000237101	0.0699051204649423	0.216258117870049	0.746507024159025	1.9716494763222	0.125393351356985	0.363731512826708	0.344741511073652	0.730288707695725	0.85998170380843	0.447793781126479	0.263193173004732
NVL	-0.139987792737739	0.0395595879313571	0.00040216881840008	64.4788476044976	-0.217416781870669	0.0686853961036291	-3.16540042285905	0.00154869660885204	0.013366685839804	-0.590160253127728	-0.63027919772722
CNIH4	-0.051339517015484	0.0758423962232743	0.498454353190152	18.569444514224	0.0571727782159969	0.123656974188586	0.462349807531311	0.643830487063297	0.808419355936124	-0.151780347815049	0.0853886354227198
WDR26	0.115863073469615	0.0359457474945714	0.00126733274981533	128.648686978162	0.243457357255341	0.0552922117513466	4.403103973308	1.0671299106732e-05	0.000252277799270801	0.675063211043832	0.570905568361679
CNIH3	-0.194131890501739	0.0522611911042729	0.000203487341059315	151.342639111415	-0.402393161230508	0.0667252454251107	-6.03059844391483	1.63353625561813e-09	1.34835958726445e-07	-0.857911478491541	-1.11238654572179
ENSG00000286174	0.0884981646746968	0.242040997476975	0.714638982254287	1.43332149128124	-0.0745911749482034	0.351329939660448	-0.212310897899262	0.831864493936534	0.915571126307243	0.539739359241096	-0.258030185083532
DNAH14	-0.322568940263434	0.316042357535547	0.307419829443217	4.93517742042511	-1.44273437412545	0.428335411483587	-3.36823511539329	0.00075651052105984	0.00767143412298057	-1.49305323679916	-3.82384702999553
LBR	0.0754862718889135	0.0824563915034427	0.359945459207876	41.425654173371	0.25467060481574	0.112846403631869	2.25678973028272	0.0240212167589488	0.100307245973059	0.475393467785269	0.6001308622206
ENAH	0.0709525765562632	0.0420301463128306	0.0913852463429888	238.959699982693	0.214238383968256	0.0619975482318256	3.45559445620593	0.000549080768496469	0.00594227409461734	0.452973619069082	0.494751619563938
ENSG00000227496	-0.548829190470131	0.245698595888091	0.0254995399842605	1.58567573509361	-0.636662722049543	0.402334604092142	-1.5824209888338	0.113553496370888	0.288587359335276	-2.61194637096911	-1.7229676213877
SRP9	0.109551632397413	0.060047495784667	0.0680891537762026	65.6329868515585	0.241351670204284	0.0891086782252823	2.70850914872853	0.00675862487097906	0.039799882855705	0.643852125243502	0.565417477377278
EPHX1	0.220958664411349	0.0607812302524686	0.000277645671784937	159.243947422102	0.521859278195449	0.084677001392653	6.16293999093747	7.14065736351594e-10	6.50000025426591e-08	1.19477772134255	1.29650962789367
ENSG00000242861	0.138251475453949	0.141351925872492	0.328041812853881	13.6957150224486	0.285712974893494	0.197296357215823	1.44814115640743	0.147577577351152	0.341264388271657	0.785777440531438	0.681037163692413
TMEM63A	0.029092505921562	0.0964263373322973	0.762875392339575	44.2317010009983	0.481294212622706	0.173733211189245	2.77030631810771	0.00560035964401711	0.0346663507675415	0.245968873046531	1.19078414958026
LEFTY1	0.0934161930234676	0.160607383225795	0.56080703506692	8.7947900245365	0.355619322906487	0.246514803496044	1.44258810368844	0.149136536530332	0.343726896783113	0.564059796207226	0.863235367404508
PYCR2	0.000586390140255796	0.145434605848036	0.996782950185058	7.70822457856853	0.479366690856506	0.203869117647506	2.35134529637461	0.018705666272675	0.084037449029453	0.105001570126909	1.18576041406268
SDE2	-0.121178787940561	0.136474423839671	0.374582139890864	5.27728759686015	-0.119288456869257	0.222648995278878	-0.535769122693966	0.59211812463635	0.773294520509259	-0.497146715359134	-0.374525535052542
H3-3A-DT	-0.12231940590847	0.0992317974660077	0.217701368323922	14.2868680860262	-0.183348769825474	0.141387622116039	-1.29678091392609	0.194706579532252	0.404876619266468	-0.502787253685416	-0.541487109810929
H3-3A	0.0464392974476935	0.120537386467962	0.700038255036438	24.9487957377402	0.438623975757032	0.173724593274172	2.52482373100046	0.0115756334090194	0.0593091369825613	0.331751532266323	1.07957192451237
LINC01703	-0.136703912965795	0.122681813119718	0.26515201502983	6.51791758693684	-0.125711712219907	0.210535987827627	-0.597103200821095	0.550438481022771	0.743250572064385	-0.57392094230353	-0.391266583900567
ACBD3	-0.0332733153119621	0.0587252335326279	0.570990626961754	45.3595829938682	0.00355650512475557	0.0822424401893455	0.043244158570289	0.965506904543972	0.983974587882261	-0.0624400901775121	-0.0543524456754594
ACBD3-AS1	0.100478775082779	0.209561685058993	0.631603511425729	1.53431775168624	0.469471014328982	0.354348242428363	1.32488596842382	0.185208975437059	0.393357047701037	0.598985394355626	1.15996912987922
LIN9	0.0498262805451384	0.115219421026782	0.665416643079265	7.27129312991478	0.185120732263738	0.189428569421437	0.977258777961232	0.328441055323918	0.555143753380471	0.348500705529496	0.418861747074941
PARP1	0.0893945068045393	0.0883088289841904	0.311397453683805	27.2236465986305	0.117372320479875	0.129054799727165	0.909476600080064	0.363098604117059	0.589002577126178	0.544171914469121	0.242287812343395
STUM	-0.0449884897906482	0.0699545816704674	0.520152737590002	206.672309195124	-0.321093370584001	0.139151971385279	-2.30750141293341	0.0210268835608111	0.0910353983020677	-0.120373502156992	-0.9004934024094
ITPKB	-0.0450368970535206	0.0327324249500734	0.168849250622591	1350.24020813548	-0.0156499313165816	0.0718659214844028	-0.217765680775111	0.827611685608924	0.913886123192034	-0.120612883816044	-0.104410535087764
ITPKB-IT1	-0.0783646798392543	0.129572532593929	0.545315934338849	7.02379667464262	-0.00999630243202712	0.212314387645445	-0.0470825483985592	0.96244743627186	0.982580198508915	-0.285424101438222	-0.0896753778881754
ITPKB-AS1	-0.0820029671777841	0.122955023888023	0.504813869865376	43.7189426753273	0.230088376629295	0.133539833550425	1.72299433443889	0.0848895495885266	0.237798163069384	-0.303416014376971	0.536061747667818
ENSG00000287259	-0.485132345281166	0.208059420119232	0.0197164293860679	2.33983325182775	-0.533061270539387	0.310685278798829	-1.71575966714712	0.0862060389925254	0.240173575454004	-2.29695528134947	-1.45294924818349
PSEN2	0.0765301217179969	0.0936135722698858	0.413636486181668	19.826273507394	-0.0874961497697836	0.140779189758429	-0.621513377935498	0.534261895125186	0.732022533602734	0.480555472184181	-0.291664658894189
COQ8A	0.0564500381020253	0.146589425156775	0.700171159309805	11.0259732981688	0.295651601078214	0.231122267805718	1.27919998313074	0.200826641809631	0.412447136504674	0.381256246310683	0.706940388359299
CDC42BPA	0.0207981142097996	0.0314733019209506	0.508729246141846	484.263269303657	0.081676923257244	0.0473122044391677	1.72633941338035	0.0842863686430936	0.236857827635237	0.204951779103035	0.149254240434528
ENSG00000287532	0.0978418859889088	0.198438405429827	0.62197074205928	4.58385300813025	0.438543737136573	0.259158101644371	1.69218609935013	0.090610496082869	0.247941068084603	0.585945555939448	1.07936279711648
ENSG00000287525	0.00211637601042173	0.265122629094909	0.993630849936695	1.48275496705328	-0.0275565552611796	0.35320805396905	-0.0780179131011386	0.937813803829058	0.971426899767757	0.112567595020552	-0.135442988600827
ZNF678	-0.123098101386052	0.0580821948329823	0.0340585701985899	52.6130624705536	-0.232514080948945	0.0698840372302405	-3.32714150704978	0.000877418049352836	0.00861497157328289	-0.506638027397015	-0.669627566668692
SNAP47	-0.0512565102992548	0.0962630774607011	0.594405481662432	14.3323957126372	0.0759914836242781	0.14046595284575	0.540995750818896	0.588510511519811	0.770791865515348	-0.151369866323961	0.134436174294849
JMJD4	-0.0816354090425723	0.112930343091685	0.469751856617909	6.48613206849445	-0.413990680792329	0.198652367995078	-2.08399570048209	0.0371605583567674	0.136659935206689	-0.301598380596751	-1.14261337478296
ARF1	0.154514302613177	0.14194963604774	0.276367835301919	17.0483553962719	0.324148973986048	0.181560781812408	1.78534687254742	0.0742050703725	0.218157979302188	0.866199722545311	0.781213616784219
C1orf35	-0.125470453460526	0.106978775900949	0.240854478043685	14.7434015507725	-0.105598687796832	0.158896414897306	-0.664575647380591	0.506321949594489	0.710192365934667	-0.518369687931896	-0.338845637516404
MRPL55	-0.0846355780866995	0.17670351730175	0.631960396121573	5.15243127776893	-0.0187627247508598	0.26022719136365	-0.0721013228961157	0.942521273448775	0.972982545724254	-0.316434696484127	-0.112523466007098
GUK1	0.127284576530676	0.175340676235868	0.467883364544707	17.0387094717294	0.564772945078559	0.1937446842318	2.91503711349755	0.00355646246582801	0.0247693560365855	0.73154437088188	1.4083563091042
IBA57	0.0373678293724878	0.0948985067276794	0.693753622132606	13.871959716946	0.157511339283534	0.146043189140435	1.07852574440888	0.2807991991832	0.50616068379816	0.286891671389669	0.346902877107374
OBSCN	-0.111227948703137	0.171681935480935	0.517067629754243	3.62182389607776	-0.0678365809542753	0.274473138963363	-0.247151984381722	0.804790603597658	0.901600437946351	-0.447938223404358	-0.240425562220535
ENSG00000269934	0.712879816518938	0.317057252187435	0.0245490293427002	1.68280241586754	0.704007094199434	0.455753765057717	1.54470933248413	0.122416586495376	0.302931288736016	3.6274065155887	1.77124483906274
ENSG00000287315	-0.594912633708503	0.27039793802777	0.0277971435256488	2.08268741364377	-1.39422628846612	0.384446649653539	-3.6265793699141	0.00028720056812828	0.00363101387921558	-2.8398363701679	-3.69741951198242
TRIM11	-0.0342513311119044	0.219311758651244	0.875893941984346	2.88169960507274	0.533567926079421	0.370001600860105	1.44206923656301	0.149282842555844	0.343849716764203	-0.0672765347702563	1.32702609274977
ENSG00000231563	-0.319591438043021	0.107303159811996	0.00289760147245416	8.37813246299996	-0.277308357902283	0.169486768147798	-1.63616523539148	0.101805010125205	0.268857675431884	-1.47832901198127	-0.786375716578672
TRIM17	-0.327232136324906	0.195297858346635	0.0938255567626382	1.84483035220213	0.08537392534766	0.344435487993709	0.247866228433521	0.804237910449512	0.901374982232505	-1.51611348733678	0.158889805145596
RNF187	0.0130283965925614	0.250856899660223	0.958580030094832	5.40407364201603	0.552479042599942	0.385947574291043	1.43148727807088	0.15229061049383	0.347868326972304	0.16652928249382	1.37631448440755
LINC02815	-0.329152444233784	0.212512508426321	0.121415015806968	3.65652041011285	-0.496528379059659	0.336574083908857	-1.47524245863837	0.140147370214589	0.330597090310025	-1.52560971715519	-1.3577328995512
LINC02814	-0.264647952187075	0.119392598570708	0.0266491096046603	53.3263114249161	-0.464782657161679	0.203710056399121	-2.28158916342868	0.0225136070983865	0.0956514193829702	-1.20662468461745	-1.27499343926241
RAB4A-AS1	-0.0687433813292104	0.0696125602282953	0.323390698264279	25.745538968343	0.0444508632350574	0.105759446558468	0.420301587059491	0.674265150661892	0.825982323818408	-0.237845241099947	0.0522312738498575
RAB4A	0.0340573832639967	0.056443300407784	0.546248563404356	117.750573864592	-0.0706437184500585	0.0851784532648541	-0.829361367133526	0.406899955320234	0.627337643817821	0.270520985781187	-0.247741856431892
ENSG00000237481	-0.0312232778362577	0.201776248773906	0.877024648990028	2.60456875068939	-0.305689950886238	0.284843112939152	-1.07318708790947	0.283187182835424	0.508661365621231	-0.0523023268971248	-0.860347185653314
CCSAP	0.609681961348621	0.177585984485624	0.000596579234843599	8.56370064410789	0.423560309931063	0.286481642042552	1.47849023382849	0.139276609209177	0.329220767794535	3.11707661227758	1.0403112145365
NUP133	-0.0747478673165379	0.0653397287520976	0.252628602839517	48.417363507458	-0.0571716293875109	0.0841187400580438	-0.679653895767592	0.496723634983777	0.702087970503845	-0.267538384899192	-0.212629302318933
ABCB10	-0.103002348960896	0.0567228436462239	0.0693875061516731	45.964672114923	0.0299224946336051	0.0773768782370873	0.386711060401285	0.698970127010512	0.840490004578073	-0.407261316755416	0.0143657188996864
TAF5L	-0.0752713558554128	0.0874452774831725	0.389357899961698	14.7184049485167	-0.126525783729969	0.132276188391305	-0.95652728785679	0.338805904742582	0.565255058212248	-0.270127119471122	-0.393388313486539
URB2	-0.151531580707827	0.106358582320334	0.154237118707362	11.3241569640325	-0.314504454866928	0.170428534262251	-1.84537440416508	0.0649830938511398	0.199993783366545	-0.647246131403945	-0.883320589894032
GALNT2	0.022827713825575	0.0538730655398126	0.671761653824207	268.908826932973	0.0785682540611286	0.0774555409631102	1.01436582953501	0.310408222994728	0.53766404271133	0.214988473896445	0.141152058593158
ENSG00000227006	-0.167959349335569	0.167310993409552	0.315438793667496	5.30885375439339	-0.0993838838274488	0.217154507199777	-0.457664384262666	0.647193579501357	0.810488438564874	-0.728484075366797	-0.322647879346659
PGBD5	-0.201229317897695	0.10525462971213	0.0558975646704631	28.4007545767857	-0.150745689507387	0.204370676510272	-0.737609191697374	0.460751968220044	0.673759671330981	-0.893009392404169	-0.456513100464418
COG2	-0.0825931609706612	0.0587973816877941	0.160108082709164	38.5374470503224	-0.0547559835778511	0.0916787620395008	-0.597259194602332	0.550334343527297	0.743241334713793	-0.306334617101386	-0.206333360107178
AGT	-0.0439011611461381	0.0472186733461969	0.352504931278381	176.908148187482	-0.176613437548956	0.0777954824824581	-2.27022742083745	0.0231937880916742	0.0978166252491478	-0.114996488060096	-0.523932689117152
ENSG00000244137	-0.141608125206423	0.157785316976048	0.369466360106669	6.08546869735201	-0.256975267865893	0.229877552729033	-1.11787890907644	0.263618713960049	0.487524209849269	-0.598173056404605	-0.733381209129106
CAPN9	-0.0680507639263577	0.16721960498206	0.684041436472507	6.95375927567927	-0.0472313997591967	0.238087217308788	-0.198378561827365	0.842748889305595	0.921178334975964	-0.234420137238573	-0.186721898567447
C1orf198	0.025430067793354	0.0512085634731098	0.619472596994701	128.666477969109	0.078410529616266	0.078658417889858	0.996848547425158	0.31883802955393	0.54640316844467	0.227857530589204	0.140740978464496
ENSG00000223393	-0.0214290754113122	0.119401948864381	0.857568621104465	8.08913906953111	0.0186823041503658	0.170957802912534	0.109280207349904	0.912980244813428	0.959114230111934	-0.00386842903865849	-0.0149297967957884
TTC13	-0.157057591594219	0.0548741635822475	0.00420789706916218	67.931380171436	-0.172486190443453	0.0716528735867617	-2.40724735532897	0.0160732791297368	0.0752481320469292	-0.674573139283072	-0.513175768890698
ARV1	-0.0347904117964121	0.0813823464912972	0.669020028930248	15.8341352308488	0.0673174084850411	0.139615982338019	0.482161192133873	0.629691442834321	0.798697050814727	-0.069942374996758	0.111828772332742
FAM89A	0.0751632398184524	0.09474549165796	0.4275929664692	33.0557889027311	0.353594266395533	0.153744145917146	2.29988767563279	0.0214545844985975	0.0922798202765907	0.473796022518478	0.85795742528339
C1orf131	-0.163184220342274	0.119185051087476	0.170947127325799	16.0756747050699	-0.0794598792412676	0.15699163388815	-0.506140851415555	0.612757774257789	0.787941213449186	-0.704870298574393	-0.270719578848413
GNPAT	0.020283779414149	0.060460000116649	0.737254813601685	39.4838942448313	0.0293625468055683	0.0821287086228809	0.357518671581645	0.720703550706593	0.854492097855412	0.202408311255756	0.0129063165515359
EXOC8	0.298229209998929	0.162109428868411	0.0658154708349726	5.0724009504196	0.558330124660026	0.259540993636114	2.15122134210068	0.0314587332745654	0.121977731725425	1.57689293094091	1.39156426745902
SPRTN	-0.0714348265899976	0.114468649271205	0.532590928050149	10.3303238145845	0.0194785240636234	0.157355005278974	0.123787127260999	0.901483824374774	0.952946868831159	-0.251154868489372	-0.0128545941557023
EGLN1	0.0214322817422875	0.068093691234053	0.752953792387439	122.204841881514	0.124819039943137	0.111021401307377	1.12427908919614	0.260894646485971	0.484476553112074	0.208087839004702	0.261696334578056
ENSG00000233461	0.55864726145051	0.267242690939953	0.0365808282297789	2.12474718253447	1.07883565253054	0.413178969395591	2.61106138608335	0.00902616901201922	0.0491969144807315	2.86470185679908	2.74816742147583
TSNAX	0.135772782131699	0.0705644102248996	0.054342404555235	39.0853161111422	0.207741938756841	0.110615305355582	1.87805781567965	0.060373256316254	0.189750086002038	0.773519905513931	0.477819814632378
DISC1	0.0137554113096809	0.230173924290141	0.952346031053059	4.75460694690396	-0.364997730034147	0.383152317975694	-0.95261783084737	0.340783739515589	0.567681481594293	0.170124486577093	-1.01492214392312
SIPA1L2	0.16827102299175	0.089919413402243	0.0612960780322512	118.362695273478	0.123335143614851	0.168043565307302	0.733947434341251	0.462980775771789	0.67557045033966	0.934228905604287	0.25782882821857
MAP10	0.0393954801691284	0.289486556027555	0.891752167927676	1.84580287110464	-0.00600411858260569	0.447685576057045	-0.0134114630975751	0.989299521435403	0.99620339506651	0.296918728960686	-0.0792704755162503
NTPCR	-0.174373940128856	0.0679805136763774	0.010315864841339	35.3159441329019	-0.120990539271917	0.0964735907472436	-1.25413119108323	0.209794324895835	0.423414157580901	-0.760205253039681	-0.378961703800434
PCNX2	-0.14248806413355	0.0780308215916435	0.0678429577490843	95.4276596629247	-0.439330608867339	0.12612130725924	-3.48339720237996	0.0004950932152822	0.00550794736361922	-0.602524495171034	-1.20865729652526
COA6-AS1	0.0352905949594977	0.16191541720104	0.827462632432704	14.4600799032945	0.0441357810045517	0.210503180229455	0.209668001008072	0.833926801883377	0.916289362100975	0.276619414903464	0.051410069223218
COA6	0.244483701194591	0.148788393693929	0.100349049115854	8.94735772439191	0.480875996781825	0.209671867420225	2.29346932756625	0.0218209992777025	0.0933405941874496	1.3111127917485	1.18969414592339
TARBP1	-0.173726038916645	0.0773061913885854	0.0246243019679791	71.6162126191991	-0.803796664195565	0.100087356896455	-8.03095105236049	9.67199387663964e-16	3.7682088143388e-13	-0.757001277894684	-2.15857189630514
LINC01354	0.0818853663543255	0.11355840675452	0.470856663362523	27.4478859781569	0.568679217116098	0.180577624268163	3.14922305252833	0.00163705192683019	0.0139135128859738	0.507038013637726	1.41853729793683
ENSG00000288760	-0.0596524052719676	0.269738712397865	0.824976537182632	14.0798213334249	0.085153153084256	0.40970622958459	0.207839537052182	0.835354260528663	0.91707259869412	-0.192888910131251	0.158314402325037
ENSG00000289057	0.247647696529964	0.363241636420467	0.495383620161393	1.80582423875833	0.906217405258931	0.531491553569469	1.70504573247274	0.0881858954760316	0.243495569648915	1.32675925485486	2.29826930099367
IRF2BP2	0.314861797799154	0.0848631395026738	0.00020707073003912	74.9149764066847	0.690711839560992	0.107890554486249	6.40196764999502	1.53387171985254e-10	1.75763653545456e-08	1.65914373847846	1.73659317176968
ENSG00000228830	-0.0439573891134799	0.261778515653918	0.866647595937513	1.20392091404298	0.0288237894794739	0.418000789141973	0.068956303978852	0.945024401038009	0.974282896650988	-0.115274544353897	0.0115021433992938
ENSG00000228044	0.14544484026593	0.36276957067586	0.688472399973017	1.16877077076391	0.375716513075088	0.489442781854807	0.767641340324321	0.442700294862506	0.659382552113932	0.821349780314289	0.915615044679294
ENSG00000286263	-0.339688604942439	0.291595330242061	0.244046694530322	1.7492294656674	-0.266763416925217	0.456917991788453	-0.583832157453596	0.559333240662259	0.749780589602313	-1.57771271742438	-0.758892242489675
TOMM20	-0.118308024895295	0.163155972923833	0.468377040395157	12.7147380087856	-0.20094666197896	0.2117176346803	-0.94912576499542	0.342556651717508	0.569757818942714	-0.482950332838375	-0.587352820588561
RBM34	-0.276333754445539	0.183152945340388	0.131360242580234	2.71040253397963	-0.35371027351543	0.317751404108923	-1.11316667351116	0.265636852884599	0.489555902950992	-1.26441284626899	-0.985503437887916
ARID4B	0.00605179362119462	0.0300508545396698	0.840397483899223	320.421934176037	0.0423773326596389	0.0419157866434463	1.01101126933675	0.312011036111866	0.53935353478207	0.132028864690159	0.0468269928807939
GGPS1	0.14696916848623	0.0591489483888309	0.012964971420528	40.1295150092449	0.421642951412569	0.0956873247407146	4.40646608686261	1.05070749831209e-05	0.000249911868951397	0.828887827224236	1.03531396767879
TBCE	-0.158926137126156	0.0580208414495253	0.00616035933448692	31.8592237960846	-0.23826766140581	0.089139615387809	-2.67297161165894	0.00751826124867058	0.0431132555561092	-0.683813395866623	-0.684623229494032
B3GALNT2	-0.0750969288407709	0.053426942788809	0.159842835639545	96.349016574799	-0.106663275098447	0.0583575599599338	-1.82775419622887	0.0675864502920133	0.205651991828869	-0.269264549979051	-0.34162029102874
GNG4	-0.16319217931066	0.15230431429316	0.283950257669219	15.2375983961736	0.0821139161237413	0.243785804299407	0.336828128117306	0.73624646766182	0.863356681317858	-0.704909656946331	0.150393182999458
LYST	-0.0121121851221131	0.0542354771616327	0.823281894302628	296.430570109481	0.238169605683839	0.0740684719694897	3.21553286237559	0.00130202586283482	0.0116186274887872	0.042205083948604	0.557124003948897
LINC02768	-0.0742704430287657	0.207878778174952	0.720883954009931	1.85937161777214	0.0526831803704402	0.355980342993659	0.14799463343227	0.882347003505932	0.942796315522766	-0.265177445418278	0.0736873137816852
NID1	0.0664422798670692	0.0930115902054869	0.475014434460778	54.1041499119409	-0.212916957629417	0.164452959497529	-1.29469824246378	0.195424346492384	0.405904636004556	0.430669480388079	-0.618551222842539
GPR137B	0.0972169406307492	0.0490207909766753	0.0473475813194074	97.5120221143067	0.212310097045307	0.0763467174956783	2.78086739036718	0.00542138776351397	0.033892372796294	0.58285510116519	0.48972588980421
ERO1B	0.119995803527421	0.0632046052260845	0.0576263738988162	65.4690888144481	0.238874038611664	0.0849315280902991	2.81254846089303	0.00491506166586495	0.0316703052296486	0.69550022232987	0.558959980476543
EDARADD	-0.0851079852887039	0.191192418643818	0.656216345901328	3.5351767848785	-0.487061595071841	0.278346707385546	-1.7498378179024	0.080146302972344	0.229452403699244	-0.31877082567329	-1.33305944590161
LGALS8	0.0210376793743568	0.0953699449276441	0.825411498498332	18.4069054948316	0.263984551012039	0.146955865553316	1.79635259891184	0.0724384574424734	0.215172484138363	0.206136467167176	0.624405971916236
ENSG00000230325	0.108150683211267	0.10784603851934	0.315945395479335	8.61126287770513	0.144925142843045	0.175142129413326	0.827471627349179	0.407969797127189	0.628191577585775	0.636924207395504	0.314099241268774
HEATR1	-0.154617764231399	0.0653435508991268	0.0179703554818714	34.0488859185303	-0.0930206193602265	0.0947871396451088	-0.981363291565751	0.326413621606806	0.553455502935078	-0.662507802652686	-0.306063185844184
ACTN2	-0.0537215664679518	0.118337245401522	0.649850375856115	54.3155828966036	-0.183184264399325	0.194922618037242	-0.939779417308697	0.347330718664185	0.57410003825825	-0.163559963435489	-0.541058356285719
MTR	-0.113258822474459	0.0428093496648654	0.00815326286225354	184.708101805221	-0.235805830267684	0.0517152547329906	-4.55969580900579	5.12277714078536e-06	0.000138599581531248	-0.457981219100783	-0.678206913609162
FMN2	0.0187767864013575	0.0224438411949459	0.402810709911367	2369.64578818654	0.00507780791827346	0.0469162997068291	0.108231210688049	0.913812287816693	0.959720413549526	0.194955989720205	-0.0503874461559647
ENSG00000233735	-0.143988863669055	0.173053464144231	0.405381607039501	8.61119933013068	-0.293918010971975	0.191547563195207	-1.53443878934885	0.124921741056268	0.306753500034805	-0.609946188970575	-0.829665761611727
RGS7	0.0104241382212803	0.0464472108089129	0.822422885167393	809.484234964542	0.0190418170205308	0.0825163980506883	0.230764035638513	0.817498122564022	0.908304835192922	0.153650808221079	-0.013992791773823
ENSG00000287738	-0.487108846598426	0.193002346405442	0.0116077660824401	4.71265873195412	-0.976894134351863	0.269360724169845	-3.62671335014635	0.000287051653333749	0.00363101387921558	-2.30672939656211	-2.60971902422725
FH	-0.0878029540969971	0.103229694024121	0.395014325731243	11.7789771422715	-0.214493751267102	0.156033972939273	-1.37466057696667	0.169236698726809	0.372041167207278	-0.332097877568825	-0.622660849172288
OPN3	-0.380178437622936	0.128773406650736	0.00315410698106932	6.82846715998472	-0.331798424766868	0.206517182896894	-1.60663834414457	0.108133725992935	0.279517646276855	-1.77794141755404	-0.928394182498733
CHML	-0.110137853112453	0.105928759884956	0.298462973824657	7.9762270886772	0.140510887692187	0.188607143158699	0.744992397101083	0.456276316078074	0.670761650984898	-0.442547526315978	0.302594286682049
WDR64	-0.328763210107915	0.198866956283355	0.0982938925349046	6.67441289898182	-0.0265855934964821	0.287259192868398	-0.0925491477958091	0.926261744448598	0.966450245033023	-1.52368489213347	-0.132912353051561
ENSG00000288723	-0.366857321317901	0.111707015311328	0.00102307598677402	14.4106411194235	-0.389442493127141	0.167128677604528	-2.3301955039019	0.019795820509437	0.0872251941922263	-1.71206636632623	-1.07863298066835
PLD5	-0.221455410181978	0.307335683163962	0.471177046927312	10.0773254106802	0.223094294291516	0.583875448153372	0.382092268132011	0.702392926660877	0.842502895427506	-0.993030654500797	0.517832941918719
ENSG00000272865	0.115286076309819	0.197278193325089	0.558962477958611	31.9695493204277	0.277990129130587	0.557971606094038	0.498215547340479	0.618332125304536	0.791037309944845	0.672209867781185	0.660908968391958
LINC01347	-0.149905570372739	0.182522050748612	0.411474752226174	3.87330717312751	-0.276493709707325	0.282023624214081	-0.980392016724956	0.32689264892961	0.553902431950039	-0.639205250169361	-0.784252483968221
CEP170	0.0426647965103897	0.039046121174941	0.274535664546902	195.920112256232	0.141345082667026	0.060989750507612	2.3175219031169	0.0204753189168298	0.0893608456572696	0.313086021290316	0.304768464425294
ENSG00000227230	0.199062103027991	0.242123663037483	0.410991217877334	2.07569518412099	0.305692891872344	0.350706263815457	0.871649364190427	0.383399691848625	0.607501707923476	1.08649572231096	0.733111189690548
SDCCAG8	-0.0460967239891817	0.0333512374268092	0.166922784523122	438.468367114613	0.0161517581685727	0.052180008889523	0.309539199250994	0.75691139855111	0.875884165603875	-0.125853897562984	-0.0215252054446262
AKT3	-0.00241435558607446	0.0275473573969898	0.930159774198092	1479.84946149482	0.118991315569862	0.0486581622545479	2.44545437099283	0.0144669753304498	0.0698950097810424	0.090162402453783	0.246507429096361
ENSG00000236031	-0.103317919130631	0.249171603705488	0.678401331983804	1.23247406469701	-0.0754367860214968	0.367791454538519	-0.205107500706209	0.837488136301791	0.918683064863214	-0.408821861729371	-0.26023411681466
AKT3-IT1	-0.113711350048383	0.115124901003174	0.323289018753197	5.53661784016574	-0.26556072451856	0.202334805137914	-1.31248167776943	0.189357664123967	0.39821734828186	-0.460219040348763	-0.75575764309578
LINC02774	-0.30789041363376	0.169545248280116	0.0693737716077526	8.65247697942537	-0.987459506529571	0.221510322484275	-4.45784871537836	8.27862934252817e-06	0.000206922175983446	-1.42046557435881	-2.63725574853118
ENSG00000289055	0.145060006448666	0.199744503943124	0.46769914817797	1.94952841955107	0.447294665298454	0.345990088882644	1.29279618021131	0.196081561878872	0.406790225405668	0.81944671552257	1.10217050252847
ZBTB18	-0.0240304179572493	0.0895110721314177	0.788342891361082	26.2988040939741	0.0778189487754823	0.133237370849986	0.584062476458649	0.559178279156233	0.749646941620273	-0.0167324840886032	0.139199130411996
C1orf100	0.474678538977002	0.301443188258314	0.115328810194345	3.01732535429161	0.838938204252437	0.346969124748208	2.41790448894047	0.0156101736071484	0.0737715142812353	2.44946309093189	2.12291827896217
ENSG00000240963	0.289922600640324	0.290104232873616	0.317613595073631	2.80372968640379	0.409062718536859	0.445979663381273	0.917222806608441	0.359025898147712	0.585551280636088	1.53581541877921	1.00252587478902
ADSS2	-0.0688315615280487	0.110824601246989	0.534543317778188	26.1829264695346	0.388725280274137	0.179525776626706	2.16528950648923	0.0303655214688547	0.118874670058941	-0.238281306290186	0.949520034477
CATSPERE	-0.167548450983709	0.0840817291913926	0.0462958851814153	71.2010562472179	-0.533150066394018	0.0963110032293145	-5.53571293536003	3.099648932647e-08	1.80781919784322e-06	-0.726452117281722	-1.45318067845657
DESI2	-0.0111849605407172	0.0538555544382757	0.835475369653374	44.4004880258744	-0.0351690999536089	0.0819747760771042	-0.429023434239446	0.667906170749045	0.822116277403728	0.0467903578401057	-0.155283704187641
ENSG00000284188	-0.42372983727739	0.192626900458112	0.027825074648384	2.05839449145152	-0.572852961553756	0.319266805385228	-1.79427661094472	0.0727690293571911	0.215664198972923	-1.99331005615646	-1.55665906612645
COX20	-0.0234022574394232	0.0701091781563876	0.738532487979521	75.0662886634531	0.193074725650333	0.105771412849033	1.82539611081784	0.0679412757834472	0.206344878743616	-0.0136261298354357	0.439592386688758
HNRNPU	0.0602365566139277	0.0476197015157967	0.205889137760794	284.62748662903	0.28046809749553	0.0742300421585703	3.77836371015921	0.000157862208095316	0.002247920916445	0.39998118611564	0.667367343028609
ENSG00000272195	-0.0309654889622844	0.188145117801174	0.869272208417537	1.92117907206299	-0.0161448509437422	0.324233850099937	-0.0497938476774279	0.960286669445374	0.981483899471138	-0.0510275196745097	-0.105700453237026
EFCAB2	0.00989437695613771	0.0455569630996422	0.828062669937959	270.859472449312	0.0757453595314019	0.0646456216620553	1.17170130913695	0.241316997254087	0.462227640758073	0.151031054014249	0.133794696533717
KIF26B	-0.0650664085501687	0.0939988169701268	0.488808883418611	37.3802696652399	-0.170627802929141	0.127134073752188	-1.34210914425452	0.179560609389221	0.386203011030365	-0.219662022469007	-0.508332219248457
KIF26B-AS1	0.113396337771145	0.291529898258098	0.69729845745653	1.26708359791108	-0.0613244869685606	0.386556028990117	-0.158643204010481	0.873949987935571	0.938301684578094	0.662864808388882	-0.223452971599995
SMYD3	-0.0725558024618595	0.0358706329966437	0.0431033014882104	1233.79439634546	-0.027457732804833	0.0649575586923075	-0.422702659360944	0.672512215076818	0.825075544549175	-0.256698273508374	-0.135185425810829
ENSG00000235096	0.155552604770549	0.214205670653407	0.46772633966665	7.45074591814328	0.0216149126847012	0.195324519841183	0.110661542658731	0.911884743127992	0.958531987704148	0.8713342928201	-0.00728648510330304
TFB2M	0.0594769681961395	0.146435136202977	0.684620660885562	5.52441373581275	0.0302450409985093	0.238960623321814	0.126569141719126	0.899281421813567	0.951703270328043	0.396224899871451	0.0152063774374272
CNST	-0.0637656161423519	0.0555249520366363	0.250797816756183	56.2847758331623	-0.07556924947865	0.0916865343228417	-0.824213174123908	0.409818442764899	0.629743887754219	-0.213229395912832	-0.26057935876531
ENSG00000225300	-0.0827453578049773	0.254433523346525	0.745019072165629	1.29396341323631	-0.285718420364433	0.394743612238413	-0.723807584229805	0.469183872524792	0.680594373131502	-0.307087254795382	-0.808295017432801
SCCPDH	-0.0465166396278626	0.049512626187576	0.34747899140292	44.1873397721651	-0.0499828421578625	0.0866760936470999	-0.576662376610634	0.564167552886769	0.753678471339545	-0.127930447573962	-0.193893033620318
ENSG00000260855	-0.303929408469672	0.188950127701814	0.10772209341126	1.83250020204919	-0.389606842953246	0.304302414122542	-1.28032780836353	0.200429871578077	0.412114618782028	-1.40087777014459	-1.0790613286503
LINC01341	-0.0457107561516916	0.175331208105353	0.794315463713008	4.77729808142905	-0.0081954637037301	0.255801970103416	-0.0320383134673155	0.974441496841012	0.988549128135763	-0.123945224859831	-0.0849818187079718
AHCTF1	-0.02026124098452	0.0433821638685839	0.640470680086043	257.994361168345	-0.0818711426392977	0.0725006838893427	-1.12924648771944	0.258793867963701	0.482052452470156	0.00190669903086039	-0.277004099099938
ZNF695	-0.286176832640035	0.223417349851981	0.200226356932124	1.42403342622309	-0.361196428858928	0.370602637866279	-0.974619152574016	0.329749209620594	0.556319519147246	-1.31308844262698	-1.00501474258433
ZNF669	0.112127714018856	0.143523263479525	0.434654797681036	6.47817391820954	0.260713110203042	0.184292839512816	1.41466760668643	0.157165976328958	0.355338117326846	0.656591260980603	0.61587955541914
LINC02897	-0.201663730874461	0.224255250008114	0.368514295441193	1.35137802118842	-0.229797061936617	0.362753162441378	-0.633480519894166	0.526419897952402	0.725843960788232	-0.895157634071252	-0.662546149922307
ZNF124	-0.0281777575666602	0.0886114781566186	0.750490864845759	19.6630346113601	0.0418285163985805	0.132950768720107	0.314616581771254	0.753052787645004	0.873896975044415	-0.0372417419445533	0.0453966029408955
ENSG00000259865	-0.0812061314334626	0.110912625607843	0.464069025688691	9.37291691595398	0.0239729090449089	0.177799122899135	0.1348314246663	0.892745159406264	0.948444355651942	-0.299475534144283	-0.00114079571455609
ENSG00000290683	-0.212657278351228	0.089384186258814	0.0173531969189457	10.7556125089803	-0.257395962628127	0.138673010782046	-1.85613596457265	0.0634341806294737	0.196329494544352	-0.949522485081044	-0.7344776736444
ENSG00000289566	0.152583565970541	0.201093276032367	0.447990092330891	5.07441786771684	-0.0734447998672405	0.261103390717112	-0.281286273860814	0.77849083735574	0.88678416242126	0.856651920970083	-0.255042366573932
ZNF496	-0.278290236201053	0.0608638458589569	4.82306002536471e-06	29.2996922265358	-0.383322514259317	0.0961387526589976	-3.98718002530109	6.68632904936934e-05	0.00112575358584023	-1.27408796154608	-1.06268236690912
ZNF496-DT	-0.295557786496275	0.0894096356139143	0.000947532515101178	49.9353507765872	-0.946848711356261	0.100292594357689	-9.44086367912042	3.69719194781197e-21	4.9184145452223e-18	-1.35947876020209	-2.53141108431668
ENSG00000286216	-0.119215759912035	0.152161750964566	0.433345018882964	7.381063734972	-0.312845915165102	0.182947085378786	-1.71003497824174	0.087259405125662	0.242123045121679	-0.487439227714732	-0.878997907290134
SH3BP5L	-0.093369928694875	0.137912238866535	0.49839057484303	5.55816036741784	0.113055622091317	0.227998584633484	0.495861069809085	0.619992434390105	0.791874346588251	-0.359627457554588	0.231037121744938
ZNF672	0.1311899065796	0.120614624011071	0.276737160303433	8.24032206810873	0.12189630005088	0.190244689838227	0.640734309875	0.521695318727399	0.722071696743515	0.750856852744768	0.254078743709371
ZNF692	0.167467712785394	0.0809109412670837	0.038473107691623	36.5251563892566	0.265380185323916	0.102871973804929	2.57971316684507	0.00988824091174083	0.0527012128483478	0.930256408121061	0.628043439355041
PGBD2	-0.292006811134703	0.190282236463021	0.124882511730131	2.60543855746176	-0.432008596480738	0.300740578562105	-1.43648256097082	0.150865075157174	0.345950755039641	-1.34191861895748	-1.18957380064377
FAM110C	-0.0648735789167458	0.201666336265595	0.747689300555297	5.3641664732058	0.188742619753734	0.276890438866635	0.681650910469476	0.495459714825732	0.701217323801603	-0.218708449083032	0.428301539218023
SH3YL1	-0.0912871697792192	0.0502207047482994	0.0691069687153609	112.710593819357	0.075007258027859	0.0732889861240152	1.02344515860727	0.306097417076232	0.533574805525345	-0.349327881518896	0.131870968976418
ENSG00000228643	0.313195877554737	0.208044509195553	0.132214262392041	3.15426164594158	0.296437843426169	0.315693366389621	0.939005614265307	0.347727861844101	0.574532548661839	1.6509054963575	0.708989586286977
TMEM18	-0.0962089490375118	0.168602374985497	0.568252988313887	7.31403831164443	0.235861965885214	0.26629677317371	0.885710942247721	0.375773310388508	0.600639222820636	-0.373666867332678	0.551109559795043
TMEM18-DT	-0.689705316514049	0.213315476340308	0.00122384274906702	1.30583135226531	-0.671249215369392	0.360771607356281	-1.86059324426408	0.0628016395911744	0.194767344858494	-3.30860135148381	-1.81311103660953
SNTG2	1.02691292311635	0.446942072146456	0.0215821672044011	5.72106041776763	1.74866256779623	0.751401677349288	2.32720077757209	0.0199545816664091	0.0877018912467228	5.18035046642813	4.49394966054714
PXDN	-0.204620827713315	0.0878531500455303	0.0198525292662839	90.3172626625662	-0.335275733361178	0.194845396388644	-1.72072699471138	0.0853003754751181	0.238571617265657	-0.909780951012901	-0.937457156000342
ENSG00000290112	0.0368657903194843	0.217825825332991	0.865604446308939	1.92301889731837	0.156216040605614	0.342359690483294	0.456292153977271	0.648179905233072	0.810953407446386	0.28440900795684	0.343526916281272
LINC01250	0.820740911680807	0.495415501216785	0.0975858385638705	2.00239140293699	0.860573511433059	0.83270121711944	1.0334721431176	0.301383000358427	0.529242118943163	4.1607968866787	2.17930677896414
ENSG00000236760	0.0489023433055919	0.210858930222502	0.816600370485066	3.09232380708438	0.146417287694718	0.334290795728674	0.437993775376206	0.661390795701897	0.819001312591343	0.343931688069345	0.317988245906844
EIPR1	0.00428346594041137	0.0524120130472501	0.934863968866211	57.0666508571335	0.00133415215312245	0.0786713484402071	0.0169585519960479	0.9864696817282	0.994742178282707	0.123284201413319	-0.0601446051996635
TRAPPC12	-0.09878274396634	0.0372309190031698	0.00797220184614725	161.260087395133	-0.108254968083467	0.0556752389204321	-1.94440060218114	0.0518471613106145	0.171038560936625	-0.386394695008978	-0.345768749802154
TRAPPC12-AS1	0.340704314904703	0.285149779764855	0.23215509630427	1.70671673421644	0.436808511936499	0.383595205648066	1.13872255311046	0.254818892967535	0.477203618054949	1.78693911982651	1.07484024768463
ADI1	-0.197008610683872	0.056017669112508	0.000436616180791146	48.0191276638784	-0.241442526565784	0.086852116072297	-2.77992681680667	0.00543711501118578	0.033936238519032	-0.872137320007125	-0.692897939096483
ENSG00000235078	0.121852029870444	0.162920627635455	0.454506806139546	6.09637346505026	0.207320011319197	0.237073744481603	0.874495873731327	0.381848266343043	0.606226913476974	0.704679558553433	0.476720137372433
ENSG00000242282	-0.151279488393945	0.166129098844739	0.362498774903795	2.36221097534713	-0.084181722516767	0.269591260450537	-0.312256867585706	0.754845316967573	0.874844524900543	-0.645999494582307	-0.28302620603549
RNASEH1	0.0666820999424037	0.0890742381820804	0.45409071586771	14.0903868204199	-0.0246361550850494	0.137737700907533	-0.178862830748048	0.8580454088467	0.930433847269893	0.431855429026794	-0.127831495777421
RNASEH1-DT	-0.151432421956509	0.101147659611045	0.134356280974121	9.55529346228319	-0.016042027652148	0.159374097983619	-0.100656429464447	0.919823199891361	0.963082823643307	-0.646755775515354	-0.105432462996357
ENSG00000287126	-0.159736942424301	0.129704618703777	0.21811947802194	4.61767387291119	-0.1074538527165	0.21617258892774	-0.497074366595193	0.619136610128075	0.791441772117258	-0.687822957777806	-0.343680788050805
RPS7	0.166825026432283	0.163975934059544	0.308975039712812	23.5566657929285	0.30457469519388	0.223226149736792	1.36442211431325	0.17243475176811	0.376417525470093	0.927078221288584	0.730196813070915
COLEC11	-0.739016831308	0.301769058542847	0.0143274000502676	1.59791607083984	-1.33022410199519	0.484289003584977	-2.74675677570237	0.00601877511482337	0.036525926999984	-3.55245468094874	-3.53060943335433
ENSG00000291325	0.0269160485529398	0.215848626492082	0.900762066692175	49.4660034237498	0.798616126076072	0.570504817816329	1.39984116020766	0.161560889115522	0.361502407148346	0.235205943171132	2.01782610317998
SOX11	-0.601037002322795	0.229383932902133	0.00878723460976958	3.19560015547048	-0.407095761107106	0.34127615121103	-1.19286319791909	0.232922954394021	0.452737891797598	-2.8701223527362	-1.12464301848351
NRIR	-0.143372239916415	0.136680530344405	0.294197098439167	11.343813992246	-0.0502949262351398	0.225965539829068	-0.222577859762092	0.823864069556684	0.912057453778461	-0.606896885866897	-0.19470642410492
CMPK2	-0.167220043806094	0.195947381945043	0.393441629271515	3.09686292108324	-0.22150541524199	0.304458229475804	-0.727539589333363	0.466895472381908	0.678285017674664	-0.724828091250155	-0.640935478266342
RSAD2	-0.281015627691104	0.14603218045729	0.0543119270534707	13.3351712982232	-0.668557214533188	0.194658123815459	-3.43451997496389	0.00059360432101837	0.00632161714617938	-1.2875654584699	-1.80609482519684
RNF144A	0.0273934810210362	0.0735362885707962	0.709508327523349	121.412687363121	0.525251503318894	0.149814400013157	3.50601479746117	0.000454869930765401	0.00516668586082217	0.237566923105058	1.30535084677645
ENSG00000223884	-0.40501905286456	0.294164075720135	0.168559421972783	2.42593736314464	-0.830639231035018	0.355481581865206	-2.33665898153336	0.0194569229690581	0.0862546070429194	-1.90078223390167	-2.22853217316385
ENSG00000229727	-0.374366779478592	0.277872652258471	0.17789642883762	2.33940372934301	-1.37530062409049	0.357955350870614	-3.84210103507465	0.000121985599112792	0.0018265022834106	-1.74920183828676	-3.64809320398167
ENSG00000226506	0.0439544561946785	0.230934541558384	0.849048222830659	1.93742905926272	0.064916265150141	0.362771362474258	0.178945396095722	0.857980577101465	0.930433847269893	0.319463594747644	0.105570628188339
LINC00298	0.0114651439691438	0.0632127873488814	0.856074175928572	102.429687132888	0.102430474863724	0.0923460886811989	1.1092020931968	0.267343009821665	0.491769766886312	0.158798748183365	0.203344604626403
ENSG00000286857	0.316189458635728	0.21760023981033	0.146202943966079	3.13221029054168	0.598564437549579	0.305977710487274	1.95623542837926	0.0504374268134558	0.16818231330471	1.66570923371323	1.49642769895604
LINC00299	-0.0241198196922318	0.0403742536962826	0.550236377119812	1147.28844270602	-0.359300019222305	0.11886851827601	-3.02266760310764	0.0025055729153998	0.019028678515395	-0.0171745899704956	-1.00007209518368
ENSG00000229740	-0.0192490665268692	0.144626355473394	0.894118130482702	5.5315912413326	0.194350805123616	0.223337683235414	0.870210536386535	0.384185358954558	0.608311115340544	0.00691206365064238	0.442918256147463
ENSG00000289191	-0.0232843043642436	0.244025783084472	0.923983300458915	1.70920421338488	-0.333940009682292	0.356392675328856	-0.937000204547285	0.348758452702004	0.575649437267839	-0.0130428330086529	-0.933975834748893
LINC01814	-0.237924077135285	0.120693054076603	0.0486878100454416	29.5901168564158	-0.588817529239622	0.169291756888634	-3.47812285761182	0.000504938435442522	0.00558240676641336	-1.07447084722644	-1.59826781322999
ENSG00000285591	-0.712530253813338	0.217386062404083	0.0010464981192767	2.42340827098211	-0.831204134140717	0.328637953166622	-2.52923962716896	0.0114309953401915	0.0588622423940248	-3.42147431794037	-2.23000449054353
ID2-AS1	-0.27916897745111	0.12885804885822	0.0302741759871635	13.8911455680545	-0.621585470745874	0.164398459240833	-3.78096895564751	0.000156219155586401	0.00222778122315014	-1.27843347760779	-1.68367150333082
ID2	-0.100022808530529	0.102017971785063	0.326867482179114	195.708419941639	-1.11774014762871	0.218034032665305	-5.12644807769305	2.9525943418798e-07	1.30127913529001e-05	-0.392527012663231	-2.97680858545396
KIDINS220	-0.00696403453617997	0.0350915611309981	0.842690454280285	257.213146804137	0.092795774974256	0.0523454480262359	1.77275729740141	0.0762689321698792	0.221995999242899	0.0676635121922364	0.178233508666422
MBOAT2	0.0221914218604451	0.040186624014141	0.580805059781567	452.136806233639	0.0973537432995721	0.0557208871486587	1.74716786256185	0.0806082245780834	0.230170269455341	0.211841908335499	0.190113025549422
ASAP2	0.116091322158081	0.0411028524110054	0.00473676960180381	289.978095238078	0.164453842640187	0.0669228382679927	2.45736503257126	0.0139960390950674	0.0681607103929782	0.676191937323301	0.364997251606987
ITGB1BP1	0.149322496733022	0.0725836624463081	0.0396625058653749	54.8286372623671	0.438025528245968	0.0825797357743036	5.30427379233961	1.1312242141406e-07	5.59295626686773e-06	0.840525411887822	1.07801217973052
IAH1	0.0610766267783353	0.0714372125330499	0.392568118962552	23.5343990001483	0.218351078334979	0.103305522147038	2.11364381880954	0.0345457002935084	0.130014392653911	0.404135467472255	0.505470610718998
ADAM17	0.0079549177677913	0.0573351624057979	0.889652337161164	82.5202808190994	0.191804549137213	0.0853079959314765	2.24837715436757	0.0245521506830625	0.101934334037949	0.141440118055055	0.436281902223961
ENSG00000239300	-0.0819156426558122	0.11121169427686	0.461381450163149	12.9251386508728	0.276034279345639	0.173342535487911	1.59242091716658	0.111290159387961	0.284582914591948	-0.302984180645727	0.655811401036816
ENSG00000271855	0.0714551490011321	0.176251710134313	0.685172228636948	4.82893672690554	-0.0621756477084812	0.220504666746733	-0.281969758852745	0.777966698753264	0.886608043743847	0.455458920210017	-0.225671367529574
YWHAQ	0.152252111465193	0.103364472995908	0.140760837463411	34.1695360317669	0.526405738471511	0.156533603449067	3.36289286691591	0.000771302903450413	0.00778496402031816	0.855012825415359	1.30835915113572
TAF1B	-0.0152395474164933	0.061199978995336	0.803351268448622	62.5603701178839	0.184054703699462	0.078199612004374	2.35365239010607	0.0185899862290262	0.0836914563765728	0.0267397770904734	0.416083337173157
ENSG00000269973	-0.246089149326436	0.142874820482439	0.0849951090386305	3.58898578698273	-0.522365569469426	0.221125415788009	-2.36230452120535	0.0181617167542146	0.0822959391421494	-1.1148484354521	-1.42507284528477
GRHL1	0.107403740645519	0.125573038732277	0.392380148448815	11.899253751118	0.537392392050769	0.191132634630613	2.81162028184953	0.00492926567542943	0.0317428414404514	0.633230456912723	1.33699386892381
ENSG00000260077	0.128892516603249	0.277310965128348	0.642078871602213	1.22435470682845	-0.148440050345164	0.420217534491948	-0.353245731462947	0.723904226173025	0.856210270801336	0.739495891777466	-0.450503870606106
KLF11	-0.178558664226895	0.231901950190812	0.441314824555782	2.05437624829052	-0.125913402888132	0.373433380159877	-0.33717768570722	0.735982957616657	0.863151596289733	-0.780899383172632	-0.391792254007796
CYS1	-0.0359283141467541	0.13698950970567	0.793112864704573	13.1962478981849	0.460869317374211	0.192175584342283	2.39816789917162	0.0164773105492533	0.0765874515627425	-0.0755694841597256	1.13755036851375
ENSG00000285872	0.0640665103832287	0.185069054966371	0.729210266591658	2.68664507454053	0.670122708427921	0.326851109196871	2.05023844059923	0.0403411685011435	0.14392823479604	0.418920920217164	1.68293133968912
HPCAL1	0.134164153593354	0.0679740726368936	0.0484096282484052	111.461611392511	0.406640036949468	0.0875454384940103	4.64490262365057	3.40236896721906e-06	9.8628195656886e-05	0.765564980044965	0.996211595100048
ODC1	0.116694819991186	0.106400440854736	0.272750131840715	10.650363149118	0.223909184945067	0.181799516540528	1.2316269548228	0.218088467178945	0.434126644251568	0.679176330655008	0.519956806453471
ODC1-DT	-0.591200987668852	0.155996829309042	0.000150752270904454	2.5343729985468	-0.834420901390026	0.256424896923755	-3.25405571533926	0.00113769964202548	0.0104539570880455	-2.82148168671626	-2.23838841033398
NOL10	-0.0283469644272422	0.0459687641149219	0.537460928195744	83.6028050297365	-0.0892229690715509	0.0682956550419668	-1.30642233414006	0.191408974803951	0.400757397805348	-0.0380784969396822	-0.296165299878309
ENSG00000234818	0.0217655028327222	0.192562870717635	0.910006270595639	1.68256397174045	0.35854834128777	0.314545941353826	1.13989180640689	0.254331379041977	0.476686240597105	0.209735670605292	0.870869322014898
RN7SL832P	-0.299985984696132	0.16800894267351	0.0741744470902998	2.32678421331257	-0.262975134738929	0.303287601980235	-0.867081717227816	0.385897237219408	0.610171739365094	-1.38137690871928	-0.749018772781775
ATP6V1C2	-0.0239972998696974	0.247135095149298	0.92264543160744	1.79495988295988	-0.15695169075789	0.428170215788705	-0.366563775270494	0.713944433140445	0.85015206049122	-0.0165687098474593	-0.472687915945646
PDIA6	0.225856829622201	0.103277242464357	0.0287499464908038	41.8062277372104	0.641734028113659	0.138187616688986	4.64393296222762	3.41838520992781e-06	9.87984330703171e-05	1.21899993191398	1.60894139877483
LINC01954	-0.193894592325883	0.16311914249989	0.234570126593603	19.2041391025643	-0.188907477802226	0.310673308759917	-0.608058280115109	0.543148821069456	0.738451914742671	-0.856738001049198	-0.555974872898425
C2orf50	-0.0518767402272766	0.225826235619995	0.81830956821105	2.79475782300154	0.11765923243364	0.314920017901697	0.373616238235981	0.708689851103574	0.846586024375889	-0.154437002541818	0.243035596258379
SLC66A3	-0.117289898747275	0.104626824942882	0.262274729982224	13.3467675256003	0.00934713938697876	0.147372618830006	0.0634252106068675	0.94942791250138	0.976239415968693	-0.477915536157571	-0.0392602088340402
ROCK2	-0.0354336913055963	0.0438691223522122	0.419255412794737	190.897782745736	-0.0936614480140635	0.0612582312372068	-1.52896102486837	0.126274106316199	0.308867351963782	-0.0731234950809128	-0.307733389379843
E2F6	0.0570275108014486	0.0914711015822433	0.532989908826581	15.1165981693954	0.236110374058445	0.139062360561649	1.69787405524281	0.0895315349880339	0.245921362319078	0.384111941192859	0.551756990596915
GREB1	-0.0404115530124898	0.0516197731462166	0.433703669835461	113.590564592034	-0.142112602084882	0.0886913465854708	-1.60232770790023	0.109083161655409	0.281113902506597	-0.0977398175750428	-0.434012525544134
LPIN1	0.0325123287397046	0.0393687533108812	0.408894319659427	1035.67626388694	0.232062379607094	0.0689490760979674	3.36570687730992	0.000763477923544585	0.00773001556686513	0.262880443982222	0.541206628024183
ENSG00000228496	0.124574839019074	0.259939477238752	0.63176394965069	1.8446872391059	0.110082283037661	0.381673692959075	0.288419886066039	0.773025347311107	0.884028047764493	0.718144285385802	0.223287653348985
ENSG00000203643	0.128529509973523	0.251222608293741	0.608919774171521	1.68471061031588	0.292864971352599	0.396289607856067	0.739017540573428	0.459896346310792	0.673311005008352	0.737700765920021	0.699677543927438
ENSG00000230790	0.0797291450174599	0.17630527796706	0.651108980717174	2.19849926508411	-0.113325151697289	0.295111039529021	-0.384008513806019	0.700972137293807	0.841909934920979	0.496375154176705	-0.358983262835464
MIR3681HG	-0.230754146243039	0.222542890853584	0.299783673003799	8.04930541571869	-0.423010664710871	0.329920107527061	-1.28216090823193	0.199786206249901	0.411514088708925	-1.03901439192562	-1.1661223251742
[truncated: 17,156 more rows]
