# Supplementary material for: Integrative analysis reveals generalizable human neurodegenerative disease-associated glial states
Source: bioRxiv. 2025 Sep 25:2025.09.25.678630. Preprint. [Version 1] doi: 10.1101/2025.09.25.678630 (PMC12485690; doi:10.1101/2025.09.25.678630)
Supplement: Supplement 7 [file media-7.zip › astrocytes_diffexp/NM_2024_PD_M1.csv]

gene	nebula_logFC	nebula_SE	nebula_pval	DESeq_basemean	DESeq_logFC	DESeq_lfcSE	DESeq_stat	DESeq_pval	DESeq_padj	nebula_zscore	DESeq_zscore
ENSG00000238009	0.149452118573685	0.119283423901657	0.210236253241114	4.77208186279322	0.243703830068785	0.197185298969234	1.23591277515475	0.216490987824447	0.326854223725171	1.0189118150022	0.479297101395049
ENSG00000241860	0.0346118704424672	0.0775459521114665	0.655351571713607	10.2186106274394	-0.123201782990446	0.129799916709254	-0.949166887883387	0.342535739488159	0.467031398186697	0.337797846874961	-0.397529627360971
ENSG00000290385	0.00649608076156888	0.0793711380915297	0.934770472563713	9.82767440751626	-0.0407233695380714	0.129785114852183	-0.313775347692628	0.753691669165709	0.831796336723347	0.171043965825293	-0.200423682708232
ENSG00000291215	-0.102084534252777	0.0525672244981883	0.0521394394933823	39.9537007581635	-0.244998818066257	0.0796594967207383	-3.07557577127492	0.0021009653804778	0.00709010563135236	-0.472944311434557	-0.688598752597998
LINC01409	-0.0496484348036383	0.0630552003077781	0.431059161541271	69.4206629693151	-0.0817337563248728	0.116060156301877	-0.704236138647615	0.481285728906142	0.603993726438637	-0.161947423582932	-0.298429823828469
ENSG00000290784	-0.174537773050793	0.0855367306057411	0.0413004646666305	13.5559880651411	-0.478497034112044	0.134652588560202	-3.55356728918814	0.000380043959156899	0.00159674893378088	-0.902662235110584	-1.2466100493964
LINC00115	-0.0397881550948651	0.0672293312406539	0.553966225169383	28.7280623196423	-0.153895767235095	0.100298403633892	-1.53437902956903	0.124936433541482	0.211213174055317	-0.103466408881421	-0.470881750740396
LINC01128	-0.0829713601776342	0.0618498876312915	0.17975955505505	46.5780928269704	-0.157475305211986	0.0899077836113432	-1.75152026761916	0.0798563332503651	0.147619370048969	-0.359584665755699	-0.479436088594661
ENSG00000272438	0.216769008629142	0.136098654211322	0.111219786515557	6.74828951364462	0.671882140640137	0.216369669455603	3.10525103786786	0.00190117593166178	0.006506409752351	1.41816621277455	1.50255260368127
ENSG00000230699	0.0629173130679314	0.159167631531661	0.692629156774814	3.73946530150158	0.215036817271066	0.252379189973605	0.852038622096993	0.39419265620417	0.520371086946644	0.505676553686871	0.410789010594667
LINC02593	-0.232357068342117	0.125696532891142	0.0645219645805217	5.34453583392826	-0.625770598474648	0.192511209078788	-3.25056707850473	0.00115175094514199	0.00419122937789391	-1.24558669139699	-1.59856268537707
SAMD11	0.251084384123157	0.0838504244533105	0.00274956445323135	55.3897109493467	0.669644077646213	0.133569434622821	5.01345296202819	5.34618413085351e-07	4.49701937646072e-06	1.62168964598587	1.4972041070002
KLHL17	0.200156057611039	0.0952910032721724	0.0356873657275833	20.2122966762777	0.71491583336632	0.13439205240442	5.31962880673148	1.03979176432185e-07	1.03133776117473e-06	1.3196353128995	1.60539401759363
ENSG00000272512	0.0414527696123351	0.199020331005985	0.835007149352484	2.95156751003106	-0.00682300412051856	0.308714460720211	-0.0221013427897123	0.982367115347389	0.989653624139463	0.378371008766976	-0.119408987226024
HES4	-0.168209389649767	0.0954048502929673	0.077881684358895	47.6024742904316	-0.584134181892562	0.194411251559003	-3.00463155917331	0.00265902736306515	0.00869819596463173	-0.865128788429263	-1.499060465598
ISG15	0.0408048584270985	0.124422118825317	0.742945672441311	13.4908417268951	-0.0622215537782371	0.187687439733075	-0.331516876498114	0.740254095440504	0.82195316581695	0.374528267519445	-0.251799791142026
AGRN	0.110062056781882	0.0750504215098333	0.142509895356029	48.8267275800318	0.474717813824982	0.115207152035353	4.12055853684594	3.77955021386808e-05	0.000206381068097385	0.785290573944475	1.03137160901819
C1orf159	-0.00547055743591981	0.0412099276534241	0.894392258807953	143.109339595571	-0.1690327378862	0.0638100057673599	-2.6490005110243	0.00807302095691809	0.0223512206423502	0.100070203921527	-0.507055905582616
ENSG00000285812	-0.0334408740988701	0.111113811427522	0.763444575106972	12.769885685714	0.293299264531795	0.181395773515031	1.6169024164584	0.105899346731011	0.185335228154874	-0.0658208811474421	0.597819688713478
SDF4	0.000617123595312861	0.0511040595030314	0.99036512115467	78.6306265501971	-0.209912072307579	0.0788904474285501	-2.66080468738238	0.00779541615291414	0.0216695338086123	0.136176052274781	-0.604748859297758
B3GALT6	0.00804443316610727	0.119042352329478	0.946122979282702	6.98296493273095	0.0218005806313739	0.187312211118748	0.116386329012759	0.907346369627442	0.940731174983199	0.180227196160267	-0.0510046802599679
C1QTNF12	-0.22469182773212	0.187481428321934	0.230732102362195	3.5025885271051	-0.345768379402418	0.292156914785237	-1.18350229586929	0.236610137163922	0.350222197358368	-1.20012438585966	-0.929416667831966
UBE2J2	-0.0086457212145362	0.0361921160251346	0.81119545180783	106.37294606975	0.0312876684071771	0.0525665870231616	0.595200681250074	0.551709334977037	0.66780656343783	0.08123840552419	-0.0283325492164566
LINC01786	-0.0623963035629766	0.0608251367971782	0.304971308026751	16.0806197990647	-0.0397378879613909	0.107727141233068	-0.368875359603367	0.712220630371545	0.799761390208867	-0.237554639843185	-0.19806859040009
SCNN1D	-0.233991597375929	0.0630052437897373	0.000204135288902742	33.4481600681589	-0.368682121087551	0.111047590644225	-3.32003710254946	0.000900054853053306	0.00337259840376219	-1.2552810326611	-0.984175658837352
ACAP3	0.237043603331276	0.0848855187739337	0.00523009589659223	67.8235812651788	0.651999902225556	0.163268713007773	3.9934160698291	6.51281386229051e-05	0.000335572981326364	1.53841420835501	1.45503826361967
PUSL1	0.379964987145134	0.135443583582046	0.00502638923837186	6.15737077346793	0.753350380570654	0.218459243386373	3.44847106898681	0.000563769861635158	0.00224407210884942	2.38607652573754	1.69724444750502
INTS11	-0.0141325155966373	0.0376599131142732	0.707462044555727	114.95556828338	-0.0482677001210288	0.0529258329119495	-0.911987539267068	0.361775277127246	0.486658812869818	0.0486963973458289	-0.218453035408924
CPTP	0.100829197798979	0.0953323414911089	0.290210508699207	12.1646216452971	0.170885707153742	0.164431687998862	1.03925045855471	0.298688268857582	0.419754163029283	0.730530772208247	0.305277205712931
DVL1	0.0125468151837446	0.0517532825597878	0.808442995373223	65.2015520303619	0.100459414935872	0.0841150466449099	1.19430968587534	0.232356850179706	0.345382030403557	0.206930684980264	0.136973278964767
MXRA8	-0.161164932425869	0.0716975644857469	0.0245861459436626	29.4003398352061	-0.520407524218928	0.100612444444406	-5.17239718299936	2.31109673805591e-07	2.12568730674551e-06	-0.823348329999829	-1.346767246869
AURKAIP1	0.334831120748987	0.0955550993173246	0.000458216351299046	35.1905002026017	0.982125614510154	0.134544961790739	7.29960900384866	2.88605172078887e-13	8.55859267942236e-12	2.1183889568037	2.24396881708609
CCNL2	-0.0165982823274788	0.0309104586722593	0.591281781569398	489.180573181682	-0.100314810456372	0.0631599838519313	-1.58826529613346	0.112226361431648	0.194120275455843	0.0340720109495146	-0.342834608958673
MRPL20-AS1	-0.220370293766703	0.0960860936586679	0.0218211278689131	7.76044190667156	-0.0873217743837163	0.156760480645007	-0.557039465714968	0.577500465113931	0.691026487475985	-1.17449350125709	-0.311784003814738
MRPL20	-0.138702102781268	0.0509377248108006	0.00646971396944525	109.984339396326	0.0881300108726244	0.0763800356680949	1.15383568627263	0.248567540490295	0.364059417858287	-0.690121980496314	0.107508613809745
MRPL20-DT	0.159405646210991	0.131623139528136	0.225866217773381	6.11112556771064	-0.044951602924794	0.212865190566809	-0.211174043088486	0.832751464637006	0.889883078197772	1.07794588029055	-0.210528265241011
VWA1	0.193489512160018	0.13985136017027	0.166500312327779	20.0410130281898	-0.14818117493195	0.288291545669578	-0.513997642864583	0.607253638660031	0.715494322102833	1.28009623753406	-0.45722508511034
ATAD3C	-0.0553761627184913	0.20974554907781	0.791767656577559	7.13467993964054	0.384016117324194	0.350855882395875	1.09451240977315	0.273730307691281	0.392836542589072	-0.19591840110974	0.814613759029758
ATAD3B	-0.0614296534191808	0.0458039782110339	0.179874250624357	70.2725641756454	-0.0357272805635476	0.0763355097617861	-0.468029632277806	0.639763399186091	0.742122628914094	-0.231821467667528	-0.188484087901874
ENSG00000290916	0.108835400716098	0.178726331661949	0.542557577168008	3.61335482498067	0.383960542116498	0.288097835609164	1.33274358450017	0.182615965018534	0.285462675924391	0.778015314668308	0.814480946050533
ATAD3A	0.0334176756696604	0.0543234022199164	0.538447948045216	39.6072433729933	0.205914726183859	0.0834890074468335	2.46636931592446	0.0136490524046511	0.0346853117924357	0.330715114525812	0.38898914435463
TMEM240	0.116151991779314	0.0820317968337113	0.156793467150003	30.2429705579098	0.264874462981362	0.121170447481374	2.18596587276017	0.0288181022128187	0.063983347469677	0.821409790501708	0.529890431509714
SSU72	0.02877014273401	0.0452832553963733	0.525208429644622	75.5755095800284	0.16334293005213	0.0642017467214077	2.54421317788951	0.0109524219199956	0.0288174727852346	0.303150740089892	0.287251565503729
ENSG00000215014	0.0625824854159915	0.0848222531218471	0.46063150031133	13.0052745231266	0.118264318811615	0.13642215888014	0.866899628201324	0.385997007261394	0.512232530827447	0.50369070121474	0.179523229321245
FNDC10	0.193392152309714	0.14997064046961	0.197212706906306	6.72944561747286	0.0483734389776057	0.248013905632739	0.195043253136126	0.845359086697072	0.89812790327907	1.27951879926607	0.0124988248054129
ENSG00000272106	-0.17224448430067	0.135879858694529	0.204932482350855	6.55070578321229	-0.229425975841666	0.231224346342175	-0.992222399894483	0.321089047846659	0.443946194216491	-0.889060810295888	-0.651382956984052
MIB2	-0.0356547763004067	0.0435351787108822	0.412793425775866	97.925779251068	0.0341693525295403	0.0670811115766361	0.50937367802118	0.610490322859167	0.718101578961305	-0.0789514667920432	-0.0214459343150051
MMP23B	0.139481923149184	0.173573583150931	0.421634041701666	3.8311172077762	0.159743145511357	0.286837089092204	0.556912448166726	0.577587249158864	0.691089741417369	0.959778893582287	0.278648842648673
CDK11B	7.47968493595763e-05	0.0391449535620145	0.99847543017541	98.8061026483223	0.10539094747144	0.066226604514528	1.59136872928946	0.111526617510795	0.193175631571793	0.1329595290787	0.148758597550826
ENSG00000272004	-0.08898436066425	0.105772242330476	0.400189563862989	4.21210042236374	0.109483526975948	0.194824549799797	0.561959604620948	0.574143541872362	0.688060375209743	-0.395247586103191	0.158538996027675
SLC35E2B	0.0269449658413831	0.0416514482177962	0.517686658582495	265.534822797199	0.434602036646129	0.0612560712226486	7.09484020067941	1.29501033607421e-12	3.36950773650574e-11	0.29232567225783	0.935503395441527
CDK11A	0.102271774117548	0.0522402570561765	0.0502629263834445	170.622474481825	0.53439203052324	0.0869579530817832	6.14540719490774	7.97586361014287e-10	1.23007016903437e-08	0.739086647841194	1.17398035185627
ENSG00000290854	0.0655201553721978	0.0505570788454005	0.194987879473343	86.887762585677	0.145014143542321	0.0940198662675345	1.54237768355979	0.122981841332754	0.208775138765602	0.521113931079531	0.243449646575688
NADK	0.0197065691258189	0.0494269081317386	0.690113360579687	112.999454386594	0.285973053288983	0.0640291485165168	4.46629480345524	7.95859234593177e-06	5.14404828247677e-05	0.249394964687573	0.580311595052415
GNB1	0.0214384765902273	0.0281596202696644	0.446466074511779	459.722008391414	0.0669129128690219	0.0466351092757803	1.43481839987395	0.151338853247663	0.245753742803653	0.259666854418816	0.0568042419657763
CFAP74	0.257011259382295	0.194976538906131	0.187448402053823	7.03561499328495	0.62049651395965	0.348695893292594	1.77947755019583	0.0751615022732143	0.140697721490205	1.65684176026669	1.37975183600793
PRKCZ-AS1	0.0538147835583381	0.160918731145	0.738061048379145	2.77014970517315	-0.0849540536995298	0.275720526130145	-0.308116537030798	0.75799365824484	0.834870779014009	0.451689732035368	-0.306125652706907
FAAP20	0.0140407231566971	0.0510259280284831	0.783186860567875	93.0202724925686	0.394795907335576	0.0648925665989136	6.08383868950232	1.17338662663987e-09	1.73857496323884e-08	0.215791007071452	0.840375174707067
ENSG00000234396	-0.142275076918758	0.110214188703497	0.196739674734833	4.9121765114415	-0.194197907691509	0.176492505131501	-1.10031815541864	0.271193524447886	0.389717547688283	-0.711313179857197	-0.567195333090957
SKI	-0.0374292546960231	0.0427600471827307	0.381393070207943	300.775475394214	0.168350384009406	0.0782958025475709	2.15018402687832	0.0315406611202056	0.0688722281888476	-0.089475843402701	0.29921832021251
MORN1	-0.0829675414618985	0.0397852118535713	0.037034236369026	84.4904733564679	-0.165288654764719	0.0585459524753693	-2.82322940828842	0.00475425393544051	0.0142250573398046	-0.359562017070501	-0.498108339672609
ENSG00000272420	-0.299706183517474	0.159042317566189	0.059505076814277	2.97086532686913	-0.382677462765807	0.274850693549478	-1.39231034065744	0.163828441518883	0.261901823529833	-1.64503221536113	-1.01762156215633
RER1	0.00987162701960012	0.0478884614552967	0.836683192241918	92.5812193693793	0.064249903206874	0.0686847850299491	0.935431379436635	0.349566031724621	0.474337868944033	0.191064226524989	0.0504402127233839
PEX10	0.0967070843155489	0.0610204358337033	0.113004714762598	31.4882624611452	0.332662486681997	0.0915444445083458	3.63389049405034	0.000279179390383829	0.0012166249669069	0.706082644330976	0.691889455113279
PANK4	0.0592750680816398	0.080595853769057	0.462059078945291	30.4997290012437	0.337800204110023	0.110597618894186	3.05431714974995	0.00225573475565095	0.00754615503725401	0.484074511059185	0.704167511935925
HES5	-0.112298391517175	0.121037463002087	0.353512038406805	70.1735824196185	-1.30336935746967	0.194881241718354	-6.68801853876386	2.26212486310564e-11	4.78073338548249e-10	-0.533522383708402	-3.21788024856418
ENSG00000272449	-0.340373909565243	0.134280468322787	0.0112512071889697	12.8139508906703	-0.929597050272833	0.219154648689369	-4.24174004901192	2.21793495670094e-05	0.000128992260556289	-1.88623124369706	-2.32464357473306
TNFRSF14	-0.158214474556067	0.0990458726422967	0.110179726675377	16.9943821219758	-0.191705938044358	0.189765880420921	-1.01022342698874	0.312388257759545	0.434718987386284	-0.805849255414091	-0.561240053269391
PRXL2B	0.00333785381737339	0.0810962680834794	0.967169016146126	13.3288965269527	0.140250925468626	0.139824044822688	1.00305298453123	0.315835297441529	0.438258582943487	0.152312619270299	0.232066563915585
MMEL1	-0.0124427620385171	0.129480871805133	0.923443296553062	5.92737051745237	0.059822013705392	0.203739047457859	0.293620758768715	0.769047711439585	0.843171296155347	0.0587182735595871	0.0398584943503514
TTC34	-0.308000711308089	0.062115622785507	7.10372096230034e-07	35.0659722256183	-0.729738620679543	0.0712723336689714	-10.238736170319	1.32961823636213e-24	2.02151584547803e-22	-1.69422680374927	-1.84702424486385
ENSG00000285945	-0.327019535009776	0.15829364419547	0.0388375079402367	2.76850236044231	-0.514952850017971	0.277463304776651	-1.85593136516734	0.0634633416270213	0.122414188502869	-1.80702686027446	-1.33373173046963
ENSG00000272235	-0.0168811821919439	0.112308476311863	0.880519375602354	5.7414237576669	0.130082872971422	0.187966149141038	0.692054785214627	0.488902924811325	0.611137228336388	0.0323941405825996	0.207767071371424
ENSG00000287828	-0.0514857702642718	0.0917135629083506	0.574541411136181	33.8605244071774	-0.0587948239177718	0.122918299531541	-0.478324416639731	0.632419320509889	0.736202435103592	-0.172844603506673	-0.243610632331318
ARHGEF16	-0.195627854822468	0.103840949573564	0.0595760409797702	13.5240610021608	-0.0983778360647766	0.170252863851421	-0.577833663641809	0.563376425167173	0.67818883892288	-1.02774685933763	-0.338205650286426
MEGF6	-0.100968134805699	0.10770335946891	0.348519395736645	15.0291605581949	-0.225473546417834	0.18273005401956	-1.23391604970302	0.217234188261205	0.327854812759873	-0.466322980761833	-0.641937487525459
ENSG00000238260	-0.0295047301566563	0.0737345998231593	0.689047736719523	29.5042817815937	0.262480844453853	0.110124684282507	2.38348782712967	0.0171494516351154	0.0418426081631384	-0.0424757328808003	0.524170190039799
TPRG1L	0.293989006689863	0.0988325392995049	0.00293354028217662	18.7174089796137	0.489998048562802	0.174328226113823	2.81077860703333	0.00494217798941408	0.0146947213296882	1.87615563855338	1.06788813469376
WRAP73	0.0201113963288114	0.0490999305503826	0.682098429012808	41.5957953981423	0.157981058237246	0.0676729752718503	2.3344777971209	0.0195707173332366	0.0465135585895975	0.251795982337074	0.274437827157637
LRRC47	-0.0993499136063205	0.0633888842541805	0.117042686107511	33.0218591241902	-0.0198691565556032	0.1105564986484	-0.1797194809759	0.857372798852511	0.906824630413363	-0.456725360760553	-0.150586529229615
CEP104	-0.0334761291310268	0.028347220858764	0.237629893322379	146.486446571997	-0.0323281574783306	0.0434729181449753	-0.743639002344432	0.457094900908262	0.581061257464848	-0.0660299776553256	-0.180360903438711
DFFB	0.347335665866659	0.0933235807799557	0.0001977744028622	32.8591491402453	0.931185411830627	0.139500280875279	6.67515080247873	2.46978068597318e-11	5.16600019664596e-10	2.19255302805329	2.12223251846357
C1orf174	-0.144789684598829	0.109964214707228	0.187939804086085	12.7009286323201	-0.266939944359779	0.18435217734631	-1.44798910543013	0.147620097505279	0.240847621244098	-0.726227240416343	-0.741033398753346
LINC01134	0.44371318878485	0.184648745879341	0.016260645001817	5.55111176481668	1.32748870563553	0.274033392939735	4.84425891091117	1.27085124944637e-06	9.91234781966726e-06	2.76416514263246	3.06931347970821
AJAP1	0.204259772274866	0.252126781196829	0.417855655869111	55.1749106688613	2.32088008069827	0.418818962527732	5.54148758377814	2.9991284432841e-08	3.32976805313499e-07	1.34397431794542	5.44330853120961
ENSG00000236948	-0.347919427036292	0.133144366026254	0.00897252732003886	14.2148354079346	-0.983236175590112	0.198355044285184	-4.95695069985953	7.16081373214273e-07	5.88729855387182e-06	-1.93098347499151	-2.45282972700567
ENSG00000289893	-0.132497690830095	0.134262716806377	0.323714247989817	5.39371185785284	-0.418712680570887	0.220122679027776	-1.90217874151011	0.0571477910410779	0.112338088274786	-0.653323804658771	-1.10373810282353
NPHP4	-0.0205133732427583	0.036006029173037	0.568867278044293	164.634289006187	-0.217871467672308	0.0533805718062489	-4.08147496926594	4.47507978350607e-05	0.000240492747109916	0.0108517275360024	-0.623770128943486
RPL22	0.0860965839490799	0.0848006919884492	0.309971603205666	97.7501659383314	0.813175395557726	0.160743765356434	5.05883008124505	4.21836543153475e-07	3.64148134835002e-06	0.643152094057664	1.84021356632422
RNF207	0.071906021006479	0.089585999617763	0.422178231961784	18.1475260886756	0.443193131142774	0.147260252795572	3.00959099776922	0.00261599701669862	0.00857119768755242	0.558988303112608	0.956034292260243
ICMT	0.189488940153856	0.0842258758264563	0.0244634803341871	20.2510790551833	0.132801433932294	0.130656764512089	1.0164145303017	0.309432029184351	0.431459772128723	1.25636896840815	0.214263856455659
ACOT7	-0.0720370243988027	0.0799452175468994	0.367545867221815	64.5413610957261	0.291512095770714	0.114383681345847	2.548546194184	0.01081729596181	0.0285098021513526	-0.29473345764401	0.593548733779189
TNFRSF25	1.37211318936123	0.373491253871245	0.000239017359993247	2.72341046402631	1.92828114366522	0.621622154014947	3.10201483523518	0.00192208325729719	0.00656252760196342	8.27047689911159	4.50508019831079
PLEKHG5	0.405562417883878	0.17604680266209	0.0212384054381056	6.08941681580027	0.639697317667898	0.312095619599701	2.04968374272085	0.0403953024793673	0.0848601255322901	2.53789409760839	1.42563769140441
NOL9	-0.152282299378354	0.0448170551158524	0.000679139445926414	85.5468705443465	-0.44852654478028	0.0614538109026015	-7.29859610319615	2.90785774334184e-13	8.59822725763474e-12	-0.770665707479736	-1.17498692567017
TAS1R1	-0.320193506365266	0.11466013250193	0.00522952965833631	17.3152805632904	-0.486642535119257	0.156467070842788	-3.11019138083192	0.0018696616153632	0.00640716839189143	-1.7665418950095	-1.26607607212274
ZBTB48	-0.100646563290337	0.041492879966765	0.0152816498369268	48.8437846475191	-0.182640776339792	0.0649119344208618	-2.81367021287064	0.00489794480579034	0.0145885715684746	-0.464415750026712	-0.539576236199969
KLHL21	0.0185060019608173	0.0426588153219567	0.664423333044208	229.924807811531	0.380658268185962	0.0536565389748559	7.094350016954	1.2996083082265e-12	3.37715817136461e-11	0.242274437876945	0.806589210560783
PHF13	0.0375888912673462	0.0432832830679922	0.385154049932559	46.7295784025018	0.0316175786583895	0.0663833263356255	0.476287953672811	0.633869246305961	0.737342591925965	0.35545446552763	-0.0275441335693322
THAP3	0.185704147706125	0.058835330753988	0.00159764002990965	38.8609181064556	0.380815557154761	0.0803629669266471	4.73869459675821	2.15099403070889e-06	1.59006536239594e-05	1.23392148118515	0.806965097892765
DNAJC11	-0.06515553977537	0.0283661415505528	0.0216217611008292	149.788582741923	-0.126119124099006	0.0379730788943491	-3.32127727777623	0.000896064677759759	0.00335950049319094	-0.253919584679217	-0.40450145490963
CAMTA1-DT	0.0826925519595354	0.0870677042978713	0.342239298381918	21.7547733934503	0.470321267688004	0.126124912895623	3.72901163529229	0.000192232276859023	0.000873405034890471	0.622962885363326	1.02086479464986
CAMTA1	0.00215384851206442	0.0195866590422189	0.912437069706323	3171.8027155014	-0.0288316313097824	0.0416829385368246	-0.691689029656852	0.489132637767218	0.61124328217086	0.145290320338471	-0.172004946229948
CAMTA1-AS3	-0.171321775308958	0.109175489664137	0.116593670006631	32.4915825390399	0.206289649109587	0.131923041833526	1.56371204182742	0.117885208523264	0.201923268307084	-0.883588251737384	0.389885130763125
CAMTA1-AS2	0.105158946407248	0.108542667950609	0.332632068913441	6.5251707496607	0.291257695978624	0.174864105650837	1.66562311284283	0.0957885046615274	0.170749777361912	0.756210377604101	0.592940772141223
VAMP3	0.103499053089067	0.0521012222181303	0.0469778857358956	57.5792430088207	0.189887760993392	0.0707185825827521	2.68511831061083	0.00725041358735827	0.0203629274903846	0.746365601552048	0.35068809100559
PER3	-0.051786517219464	0.026902619044183	0.0542341223551517	1252.79508339924	-0.182236962416769	0.0593866202468547	-3.06865353945481	0.00215025802048914	0.00723129855586418	-0.174628324417996	-0.538611206425152
ENSG00000236266	-0.063754795475349	0.0913542779399367	0.485249011661739	42.3309681696462	0.101207530492616	0.105561505989551	0.958754136215468	0.337682619035763	0.461700295191375	-0.245611813457505	0.138761116743759
UTS2	-0.194960160195297	0.145369367169395	0.179876147723094	4.94059468818236	0.0705974676698992	0.197106829621118	0.358168551569739	0.720217180381764	0.806296549946021	-1.02378678310643	0.0656095477937195
PARK7	0.0745028166837674	0.062564425340073	0.233725211502154	108.942171180742	0.381704620085732	0.0944672498745772	4.04060264898699	5.33140231199897e-05	0.000280518231669305	0.574389818147238	0.809089770052783
ENSG00000284747	0.24809188774766	0.107974340594969	0.0215792676253633	13.8729125679691	0.84381387448959	0.155065962096844	5.44164472382791	5.27908794238703e-08	5.55660707737831e-07	1.60394124232	1.91343304375846
ENSG00000284716	0.134963578975768	0.122635764977946	0.271103962551195	8.57224327630848	0.728596649780538	0.18298988130615	3.98162261530497	6.84463957969981e-05	0.000350454491473295	0.932980733708904	1.63808827212729
ERRFI1	0.0191909923425633	0.0368183112488715	0.602203077435992	203.551983960562	0.00962952255019959	0.0668968258391451	0.14394588127924	0.885543204912218	0.92642352437489	0.246337094694848	-0.0800909320450906
ERRFI1-DT	-0.173479486013087	0.0739666662949817	0.0190080089071881	50.0364511043674	-0.541043272492786	0.110730464307292	-4.88612845505025	1.02838116659138e-06	8.19046501445122e-06	-0.896385567344718	-1.39608231595049
SLC45A1	-0.0581753296657443	0.0610703719267181	0.340795322176144	24.6259527054429	-0.0690628109966542	0.0978526676444516	-0.705783630218386	0.480322703603617	0.603045198774666	-0.212520173902112	-0.268148947366122
RERE	0.00211774706264128	0.014963928991417	0.887456425171779	2119.52321553668	-0.0239169407190974	0.0309705953884801	-0.772246720448701	0.439968314934023	0.564521632456912	0.145076203755898	-0.160259876326145
RERE-AS1	0.0651083310845197	0.0628716999943656	0.300400680161399	19.8351859497467	0.272402843320682	0.103079947565456	2.64263661123524	0.00822632719642108	0.0227185799068302	0.518671413936664	0.547881666505324
ENO1	0.0540774312566627	0.0312526788882574	0.083571427391446	587.224133607483	0.110779480224354	0.0554766013635163	1.99686854460424	0.045839465034176	0.0937791326619363	0.453247487429809	0.16163604989378
ENO1-AS1	0.0980945376042698	0.168294720462387	0.559978441773124	2.64278655436148	0.0636709725546776	0.271321606115219	0.234669746601895	0.814465070780067	0.877245407718863	0.714311586974778	0.0490566910440357
SLC2A5	-0.472672109922529	0.208599688417193	0.0234557229102353	4.92163749145148	-1.32595144134395	0.360081253964195	-3.68236731778267	0.000231078140729335	0.00102744543017869	-2.67088778779023	-3.27184664762492
GPR157	0.0610312477943748	0.0971451784936936	0.529841600361336	10.2125806169967	0.249709661907172	0.144281493202263	1.73071165514702	0.0835032054332056	0.15303107704207	0.494490358746302	0.493649767848973
MIR34AHG	0.101832434978975	0.0911378120897798	0.263846577586072	64.1425152016096	0.42761120708152	0.153736750144796	2.78145080261406	0.00541165322889891	0.0158293770613579	0.73648094096667	0.918796792979609
LNCTAM34A	0.10375345462946	0.125630302818532	0.40888164955353	10.18762185814	0.592855865679964	0.205291913187617	2.88786760508268	0.00387863090557169	0.0119581336923747	0.747874449238244	1.31369653908921
H6PD	-0.0213631509232843	0.0346233943717946	0.537224884391607	156.480725840092	-0.0701755611521298	0.0538704171154267	-1.30267343209477	0.192686276084831	0.297709502705616	0.00581172233375267	-0.270808184630478
SPSB1	-0.121427063817039	0.13247815364565	0.359361827838009	78.4414059978394	0.276474796678318	0.176624853840634	1.56532215408245	0.11750739108628	0.201377698401816	-0.587664257442333	0.557612772858409
LINC02606	-0.410766871256614	0.104380716995839	8.31013366945101e-05	5.27685870027557	-0.452370592407395	0.176270498406337	-2.56634318559986	0.0102777085507504	0.0273602190388654	-2.303729727426	-1.18417338558274
SLC25A33	-0.0604661999977962	0.0386849675211585	0.118042892671498	444.001749992381	-0.276698624604177	0.0722753056313071	-3.82839784885421	0.000128980143134149	0.000610953837728905	-0.226107255153852	-0.764354578291391
TMEM201	-0.00388973135047258	0.0691487206336643	0.955141315707399	19.864010425468	0.0465852324877031	0.117693165633687	0.395819351420088	0.69223829993643	0.784806393133272	0.109446034655955	0.00822538991896294
PIK3CD	0.0628426756812086	0.0731965065849409	0.39059022902027	35.3586635995967	0.303586510977676	0.11367164781057	2.67073203234982	0.00756860412719375	0.0211255201922617	0.505233881649248	0.622404029557544
CLSTN1	-0.00210925267382929	0.0280758531696246	0.940113720813083	447.02797813222	-0.0209129710909441	0.044923834790912	-0.465520612571898	0.641558679289422	0.743485493354004	0.120005998748237	-0.153081024957875
CTNNBIP1	-0.0502268203943246	0.0455704169323411	0.270383250928923	193.647658427832	-0.349816436164711	0.0587470016722684	-5.95462621422333	2.60666896899617e-09	3.6150896463825e-08	-0.165377810674484	-0.939090666381907
ENSG00000285701	-0.0573141962195952	0.106644243694517	0.590968162529091	7.8171136946248	0.0523283261211753	0.168841151406793	0.309926375680177	0.756616944808331	0.833943079614602	-0.207412818004348	0.0219501676937964
LZIC	0.0437658695983119	0.040120516262762	0.275334454887271	83.6049126323529	0.338625834709785	0.0613402623247099	5.52044973197604	3.38133116849914e-08	3.69497517795615e-07	0.392089933410221	0.706140594255146
NMNAT1	0.00721012646819691	0.0463703134758795	0.876434927668755	67.1297323281406	-0.00207537201647719	0.0609800296813775	-0.0340336340818638	0.972850330109815	0.983568049988947	0.175278948878534	-0.108063151733309
UBE4B	0.0402912365031453	0.0254950817805512	0.11402598106333	466.305227929562	0.114664955976765	0.0457758408980354	2.50492298398578	0.0122478059431213	0.0317103980667195	0.371481991736923	0.170921514254058
KIF1B	-0.0212297717599104	0.0171088243552745	0.214654967138137	3124.36520589869	-0.152775074131163	0.0319308482439468	-4.78456046529	1.71361907014727e-06	1.29349986350909e-05	0.00660279003614247	-0.468203531511022
ENSG00000284735	-0.182512284638967	0.0879566991445332	0.0379842863250568	17.3327151921655	-0.21681815794226	0.114069987513149	-1.90074674915931	0.0573351920194893	0.112605358148695	-0.949958817276548	-0.621252941710334
ENSG00000284642	-0.0672377045866809	0.0908322730081014	0.459154228022696	25.7540536395902	-0.383244939283919	0.114425721196316	-3.34929013579385	0.000810189069543744	0.00308004887363588	-0.266268839927312	-1.01897771088044
PGD	0.0398452496987336	0.0624566409302025	0.523495434369196	127.366124395465	0.329105125458031	0.116394328254872	2.82750139454716	0.00469128110973426	0.0140676287972647	0.368836857761436	0.683388115002929
CENPS	0.0903697261440348	0.0694623814585299	0.193262555286684	19.8161825757769	0.128811476354711	0.112180674582898	1.14825014944551	0.25086531193855	0.366660377367393	0.668495968562812	0.204728702655593
DFFA	0.120884824228209	0.0495810714025915	0.0147636888391201	91.923002115526	0.442718551777272	0.0603092439563708	7.34080752359531	2.12308949881787e-13	6.45577647155468e-12	0.849480073718655	0.954900148061362
PEX14	0.0538382354363214	0.0235423629502462	0.0222036307022192	286.364995542488	0.118128421412871	0.0375828355474314	3.14314818699049	0.001671412008963	0.00582478222008266	0.45182882440005	0.17919846331237
ENSG00000287727	0.00718650083538506	0.11786273879875	0.951380333097647	3.3883708381393	-0.00682945359799082	0.215032790896568	-0.031760056545403	0.97466340081342	0.984619302066336	0.175138825979325	-0.119424400111608
CASZ1	0.00117800222086506	0.0906504110052333	0.989631780803896	28.0524485931456	0.567879199788171	0.106887029156724	5.3128916040459	1.07899225951701e-07	1.0634885971524e-06	0.139502606096322	1.25400759602146
ENSG00000272078	0.0735819554878821	0.188274621210568	0.695928452938425	2.68572926805321	0.451142826182833	0.303274015227381	1.48757494388231	0.13686302533279	0.227000536650074	0.568928218808762	0.975032380183902
TARDBP	-0.00236583247764153	0.0446468660869009	0.957739963814242	182.941072359011	-0.181748450534065	0.055869425829949	-3.25309322288825	0.00114156039342395	0.00415823527538461	0.118484231848917	-0.537443766460147
MASP2	-0.242486407502	0.136945645028276	0.076614546428659	9.0652272562736	-0.0615285602648502	0.18655243650087	-0.329819119058053	0.741536640081587	0.823018411875255	-1.30566348940087	-0.250143683375438
SRM	0.0120110214216895	0.0570666603152642	0.833298109227528	43.8747051389454	0.0478852277514649	0.0896755244853237	0.533983247115569	0.593353124798002	0.704132309444021	0.203752908710099	0.0113321033459352
EXOSC10	0.0201248864548909	0.0370435365365925	0.58693937539981	284.778959939891	-0.09019115227168	0.0718123875329752	-1.25592749900239	0.209142257400137	0.317808250168792	0.251875991858597	-0.318641209421625
ENSG00000226849	-0.0620557024937797	0.05483933480757	0.257806388951002	45.3659945974981	0.115430909502691	0.0861949399076781	1.33918429116984	0.18051068507594	0.282953311306618	-0.235534545411449	0.172751981002486
MTOR	-0.0618597383206827	0.0215641084167887	0.00412236219004799	315.716836469455	-0.137834265856195	0.0338821964607474	-4.06804399519599	4.74094314774071e-05	0.000253177548489965	-0.23437228794753	-0.432498163213492
MTOR-AS1	-0.161101542389598	0.109668003436287	0.141834655677925	3.76161920260752	-0.0919055102929681	0.204375669470332	-0.449689097196128	0.652934633941892	0.752435684582568	-0.822972365650685	-0.322738162104331
ANGPTL7	0.229193178523357	0.123691552484971	0.0638907814001503	7.34325833959068	0.369017791016672	0.181834471740272	2.02941602593247	0.0424159341613229	0.0883388998871408	1.49185358105389	0.778770934812957
UBIAD1	-0.143964672024081	0.0432098246194709	0.000862993142040405	46.1147098911944	-0.166800364969488	0.0645398320649599	-2.58445613557844	0.00975327099427975	0.0261938012661783	-0.721334116292301	-0.501721006981301
ENSG00000284646	-0.178971638045625	0.145658223211008	0.219180754832576	2.43813776023049	-0.185580970087699	0.240559402901091	-0.771455897585525	0.440436753712502	0.564802541913817	-0.928959351582504	-0.546602676717985
DISP3	0.0246666335792768	0.0615578167643756	0.688636029947821	170.984683702624	-0.283910019374621	0.130816342829461	-2.17029472949524	0.0299845256416493	0.0660834852400447	0.27881295391206	-0.781588284894067
ENSG00000284708	0.202071363758503	0.108946970881904	0.0636293524115726	40.9800652342992	1.08498244426579	0.133219479220709	8.14432281684773	3.81410411792103e-16	1.86342309818717e-14	1.33099493456095	2.48977486189656
FBXO2	0.068646251102961	0.0591909689151997	0.246153875451464	219.283750220681	0.743016027229281	0.0775872158268564	9.57652648456152	1.00363592644911e-21	1.02950115722782e-19	0.539654708399106	1.67254753115487
FBXO44	0.130000913244681	0.0661516219135977	0.049391538451172	83.9899511953025	0.126122573230864	0.108058190360531	1.16717273174817	0.243140620537354	0.357696009202455	0.903547316387064	0.198302793522272
MAD2L2	0.172046708876094	0.0490280183294128	0.000449539972983805	45.3684679755828	0.404946768891929	0.07330721886767	5.52396851424572	3.31426881795004e-08	3.63214624142529e-07	1.15291963290153	0.864633584542501
DRAXIN	0.146005520725085	0.181330105815726	0.420708987193799	7.78965375384546	0.338344700541913	0.261594361910427	1.29339446795022	0.195874662474535	0.301710622185493	0.998470149511223	0.705468743119642
AGTRAP	0.0290070309749527	0.0504455736289993	0.565280221238128	52.5106881036539	0.152986047209118	0.0890053871007032	1.71884031059857	0.0856434532468803	0.156079620091125	0.304555716937441	0.262500808414926
MTHFR	-0.017575993130988	0.0493361917032541	0.721653732228861	63.8300037487993	0.0440212035000408	0.084300162446955	0.522195951018964	0.601533904873934	0.710726105897852	0.028273238342387	0.00209790353100028
CLCN6	0.0266295825434704	0.025025409250109	0.287282594327737	169.41576765303	0.0443425275250134	0.0426227990764766	1.04034761878147	0.298178428251556	0.419095489394201	0.290455143649455	0.0028657999154091
ENSG00000285646	0.324227335137092	0.11121129431089	0.00355213195992096	11.3774620940478	0.861716606754648	0.171589713287732	5.02195959328673	5.11469450551995e-07	4.32086336549013e-06	2.05549823153258	1.95621678325178
PLOD1	-0.0433439987539902	0.0860295384598653	0.614382997617572	94.7766012202067	0.726490781616361	0.100667265851319	7.21675288856416	5.32436014124777e-13	1.48187416882023e-11	-0.124556007903703	1.63305569309916
MFN2	-0.125248068297118	0.0350781996972797	0.000356247861526228	90.5142007116971	-0.319346494202848	0.053844595983105	-5.93089219766921	3.01292988264617e-09	4.11134765566983e-08	-0.610326517111822	-0.866273956620935
MIIP	0.0349065883340025	0.0526573445253299	0.507394180293515	55.1634433678468	0.119844132209664	0.075227860135568	1.59308176510263	0.111141849485513	0.192623811107473	0.339545809595769	0.183298648842103
VPS13D	0.0166030257168786	0.0215024546754743	0.440028198406635	935.940815549117	-0.0830004826878518	0.0289289848426322	-2.86911148591482	0.00411626682185952	0.0125634013425834	0.230987944492849	-0.301457031626734
DHRS3	0.00406259773345201	0.0425787920155735	0.923986278614169	300.863795552759	-0.0912586944274824	0.0926522685416338	-0.984959093435201	0.324644164674232	0.448016933271297	0.156611053073685	-0.32119240913884
ENSG00000288927	0.0982978765476408	0.118311699964878	0.406065055206247	8.57308830808154	-0.260443531078105	0.183567284837286	-1.41879056123188	0.155960085294889	0.25167325288814	0.715517583973635	-0.725508346522821
PDPN	-0.417914840164971	0.138251949503869	0.00250406720859167	33.6258738007103	-0.456845976620074	0.189337174479957	-2.41286993890593	0.0158274663499877	0.039146894736955	-2.34612411046197	-1.19486860625928
PRDM2	0.00406538286546038	0.0313879411390084	0.896945778824857	243.77758153612	0.0276562982053835	0.0560125909523036	0.493751453649656	0.621481722020125	0.727251414285814	0.156627571605687	-0.0370107551135868
ENSG00000289380	0.0693213715170458	0.109565700042365	0.526934618488525	6.45577793131518	0.0220750619661652	0.176817696811093	0.124846451256231	0.900645112265031	0.936308765228121	0.543658826743362	-0.0503487279868944
KAZN	-0.0180036079204957	0.085579989788142	0.833377578709128	784.757331460793	0.18615809723717	0.143070085627704	1.30116716167759	0.193201242886318	0.298324156535013	0.0257370682204044	0.34177498432548
ENSG00000231606	-0.345052837142877	0.220749833860737	0.11803038406178	5.74879260967943	0.0970751208587969	0.380251230881785	0.255292062128725	0.798497530378789	0.865574052498834	-1.91398181878587	0.128885532691257
KAZN-AS1	-0.203543762839513	0.222155108701095	0.359549607672916	3.44211604136243	0.162797537700207	0.39915866224055	0.40785169683252	0.683382556986815	0.776928171511852	-1.07469586553151	0.28594819326083
ENSG00000287756	-0.104957734387151	0.209137782959587	0.615766519890763	8.6709312774116	1.12400177902858	0.275789044105455	4.07558531802585	4.58987495541919e-05	0.000245948244257641	-0.489985172775355	2.58302281025315
TMEM51-AS1	-0.198140645877447	0.0694332529053346	0.00432153312943481	56.1113092272987	-0.483294497788663	0.104534172047266	-4.62331588152952	3.77653953694443e-06	2.64305874222497e-05	-1.0426501455494	-1.25807497179653
TMEM51	-0.112876336764761	0.0547866494474973	0.0393709111890949	120.848616271504	-0.0657856900373676	0.0919619742952883	-0.715357521861491	0.474388153282798	0.597103042557176	-0.536950159138617	-0.260317322151914
TMEM51-AS2	-0.214247973444383	0.086848126410414	0.0136278200618563	9.79888345752767	-0.362841157535074	0.140494709286144	-2.58259659298686	0.00980599079158443	0.0263038117705003	-1.13818220833723	-0.970216992678502
FHAD1	-0.1515555424697	0.128800235876426	0.239326722679865	13.6807506261115	-0.0974673851284717	0.239156182475091	-0.407547001795043	0.683606280430727	0.777139152458859	-0.766355334679499	-0.336029865322231
EFHD2	-0.0890716344857663	0.277172007952184	0.747938581749697	3.94792669099202	-0.12336894631933	0.485039421005433	-0.254348287946576	0.799226497679167	0.866007351751142	-0.395765204445661	-0.397929112322816
CELA2B	-0.0276810667476287	0.107670639458811	0.797109138928929	15.3635966280922	-0.0704442353032012	0.14063890395852	-0.500887260355626	0.616450468877728	0.723274902237155	-0.0316596414732652	-0.27145025896404
CASP9	-0.0777404414230138	0.0450470380494269	0.0843903389008407	105.741788161891	-0.0711476481944388	0.0746744884332953	-0.952770480081602	0.340706374222292	0.465150755357509	-0.328560248028564	-0.273131266837553
DNAJC16	-0.0364886240945611	0.0325304125547521	0.261999687660094	149.697343216822	-0.101290739614437	0.052226472450797	-1.93945206063579	0.0524463165395328	0.104774348584026	-0.0838969923297598	-0.345166873008897
AGMAT	0.102464670295486	0.105308758908303	0.330556851752155	5.49081035585716	0.215168441493117	0.178248270287515	1.20712779510314	0.227382932083032	0.33951670956163	0.740230709120492	0.411103564616024
ENSG00000237301	-0.0642645980863127	0.0886060433389177	0.468277455626932	9.63643749337945	-0.0900037782427425	0.144513765539429	-0.622804186900699	0.53341320660957	0.651159388349375	-0.248635437012535	-0.318193425165949
DDI2	-0.0180375827962104	0.0375588782364269	0.631050933684656	109.508698199146	-0.12295488834802	0.0592777454711709	-2.07421667896965	0.0380591918968368	0.0807098903418608	0.0255355642808772	-0.396939601441606
PLEKHM2	-0.0332467294344112	0.031283552640661	0.287893398551858	228.087115782734	-0.0385931270060299	0.0465560802419495	-0.828959972692363	0.407127057381295	0.533161891111983	-0.0646694151331121	-0.195332854101788
ENSG00000237938	-0.0413728043819595	0.0919599066494404	0.652782215272866	10.1443618250629	-0.0844614000179777	0.143010733450517	-0.590594831451601	0.554791928792072	0.670523379490033	-0.112864914906848	-0.304948314719616
SLC25A34	-0.2747030064719	0.100860306265576	0.00645749028551939	15.8172926787024	-0.641410648405833	0.154864377111746	-4.14175719664058	3.44655096876219e-05	0.000190082790705447	-1.49673914380802	-1.63593909317961
FBLIM1	0.141113756128504	0.101647562411348	0.165056357094504	5.76675901902537	0.274932546831518	0.177231813172468	1.55125957304277	0.120839490803288	0.205875810849254	0.969457244630398	0.553927122271548
UQCRHL	-0.103261557690117	0.0805731823202491	0.1999874989606	16.8063898109959	-0.176400145246661	0.128803218247803	-1.36953212541077	0.170832999904126	0.27090999509977	-0.479925201122897	-0.524662449242234
SPEN-AS1	-0.0410536850870367	0.0598877172328257	0.493021562181	119.988944122951	0.215640623146805	0.0961295391823621	2.24322955234108	0.0248820155314222	0.0567979050332397	-0.110972228215485	0.412231978791348
SPEN	0.0303856951282276	0.0236399871882611	0.198669449649344	744.54652570025	0.0772228687887634	0.0426973509787778	1.80861030060498	0.0705115670897267	0.133432301348598	0.312732531490114	0.0814428536439964
ZBTB17	0.142482516800383	0.0417612720808672	0.00064527458992307	51.6570910886043	0.340626592129436	0.0647562270098197	5.26013648197543	1.43948516689461e-07	1.3885715580087e-06	0.977575321940494	0.710921980859399
HSPB7	0.379194151693579	0.274100671613617	0.166538580554248	2.2734478767664	0.940604743550892	0.419132502739478	2.24417036952047	0.024821441705992	0.0567041076335697	2.38150472445946	2.14474272688062
CLCNKA	-0.0451637909361898	0.197383492086215	0.819014727099426	3.70904703998574	0.86047461305577	0.343651802376752	2.50391415701762	0.0122827831354034	0.0317721103120332	-0.135349139184372	1.95324868128397
FAM131C	0.132970397518293	0.0822552152793975	0.105973537092813	30.171702650813	0.221861687590531	0.141914176253196	1.5633511284644	0.117970028499527	0.202028273740045	0.921159235986715	0.427099005599934
EPHA2	0.152801259258748	0.106953970062312	0.153100903371688	22.6327286791879	0.0635033639267387	0.154912896202923	0.409929486074257	0.681857674722152	0.775670691111419	1.03877546506339	0.0486561419117357
ARHGEF19	-0.287328070833881	0.108099406486362	0.00786062201509635	5.41271278193866	-0.389711627218097	0.182401990152032	-2.13655359184005	0.0326343176597046	0.0709485597781627	-1.57161801097684	-1.03443172582433
ENSG00000288398	-0.265075219850953	0.0885160190336722	0.00274752559401911	6.31693318138213	-0.392491920401707	0.151261291991645	-2.59479418186767	0.00946475774507585	0.025549954888092	-1.43963703843655	-1.04107603785008
CPLANE2	0.0769325655740783	0.10541826444882	0.465522209398758	5.21069480960358	0.180165320480777	0.179019423286357	1.00640096573536	0.314222729274287	0.436466875537264	0.588800583842741	0.327453516753316
FBXO42	-0.013522218413609	0.0243669922369236	0.578935708113939	587.675160113753	0.0914988849893135	0.0455099578305036	2.01052449510259	0.0443757063608026	0.0914676513242241	0.0523160511068891	0.115559509642866
SZRD1	-0.0901535709915727	0.0378198971456308	0.0171367583442694	102.271007098101	-0.145290732234462	0.0572459914624951	-2.53800709049907	0.0111485725676803	0.0292391695315849	-0.4021821364771	-0.450317539068828
SPATA21	-0.0291236315433825	0.0673902012527496	0.665622086139375	22.0150675551634	0.0270989497232903	0.0942707518237666	0.287458720748829	0.773761104759971	0.846544180844676	-0.0402154487647464	-0.0383426999760712
NECAP2	-0.0359097136606196	0.0460713435694773	0.435722286272783	67.3616870715611	-0.0224531988476342	0.0771899054866655	-0.290882579866781	0.771141124772892	0.844784542399211	-0.0804634924090558	-0.156761843177519
LINC01772	-0.0596038998541015	0.069245501527342	0.389369110343881	22.9452676335104	0.162128457136613	0.108992533356233	1.48751893495961	0.136877806024443	0.227000536650074	-0.220992979608945	0.284349232381058
CROCCP3	0.0657399044961319	0.0336103650037253	0.050472057224954	288.470710226045	0.186657261992959	0.0453413234018858	4.11671402571358	3.84312443026167e-05	0.000209627775147847	0.522417256352951	0.342967882401581
ENSG00000261135	-0.0226987869384984	0.119194134381299	0.848967931878439	8.14138980816129	-0.508986340228609	0.184156967395999	-2.76387229560595	0.00571198896166416	0.016588788469848	-0.00210989365976836	-1.31947303538706
NBPF1	-0.039830060525308	0.049369289269198	0.419794348774565	150.622782515697	0.3062733199813	0.0898141946742661	3.41007700499991	0.000649445397876937	0.0025390809999898	-0.103714948696333	0.62882493418693
CROCCP2	0.0492322916726992	0.0459139329474328	0.283597224433899	177.333070575463	0.186321487208145	0.0862704149892557	2.1597379267429	0.0307929633747433	0.0675145332365094	0.424511114060144	0.34216545176087
CROCC	0.0457532813347949	0.0576181847704203	0.427150545481911	121.749974920795	0.571498357729204	0.0940956948583665	6.07358666716291	1.25084440506766e-09	1.8425224067232e-08	0.403877211095235	1.26265661720112
ENSG00000290851	-0.261100708516798	0.0884887065147155	0.0031708854867174	27.6596613925036	-0.418342732015907	0.154052873972977	-2.71557888682616	0.00661600123861372	0.0188303706669848	-1.41606433435218	-1.10285400410787
ENSG00000238142	-0.1070371157792	0.141468430746086	0.449280640826273	9.60900251671107	0.267444543607809	0.22505628510737	1.18834514432786	0.234697458728992	0.348077408683066	-0.502317919649696	0.536032380033034
ENSG00000272426	0.31799859429495	0.12887767975757	0.0136081101988862	8.58163743812974	0.969308733009695	0.20834505798291	4.65242008806951	3.28061888505967e-06	2.33121899355845e-05	2.0185557617934	2.21333918407177
ENSG00000290122	0.00891850248578856	0.106750325158449	0.933417850737323	55.2461547226432	0.596286306239014	0.212366254229824	2.80782042514961	0.00498780315334661	0.0148042706356542	0.185411274324798	1.32189456568386
ENSG00000226526	0.135543838084057	0.0868504736583535	0.118604597631841	21.832448533184	0.486328857322659	0.131596991527702	3.69559251831593	0.000219374575277629	0.000981404967529893	0.936422232575546	1.05911954452298
ATP13A2	0.157469898164365	0.0594323453902983	0.00805953228485506	75.1333896481592	0.507041627838827	0.0842602344987348	6.01756725287111	1.7705776287078e-09	2.52428117772317e-08	1.06646501835594	1.10861868045534
SDHB	0.0404505700719373	0.0257852860908751	0.116707084322473	185.17399249666	0.0563171301803671	0.0400131397227365	1.40746591171315	0.159289278492085	0.256132633837353	0.372426994216993	0.0314825648291471
PADI2	0.0678305970745566	0.0480653880188419	0.158181225362347	432.355914914049	0.000642673664079177	0.0860122282988995	0.00747188715825189	0.994038352068659	0.996385896516349	0.534817089524662	-0.101567598059926
RCC2	0.0178053843273392	0.048228277064354	0.711986314318776	95.9043803111672	0.15044836157391	0.0694206231759921	2.16719981312325	0.0302196216381342	0.0664792518770876	0.238119096311217	0.25643627706154
ENSG00000290096	0.285421580227424	0.176570399452338	0.105991723112806	4.34189978117268	0.684371468502722	0.29135935461554	2.34889135241866	0.0188294001984243	0.0450300939362011	1.82534249656328	1.53239945285538
ARHGEF10L	0.0418606382817469	0.0308092397983939	0.174240394501246	866.231922228467	0.29738014796915	0.0573514001191314	5.18522908510388	2.15749500264464e-07	1.99612378241959e-06	0.380790065259961	0.607572136066288
ALDH4A1	-0.0426850220693468	0.041135032145586	0.299418811084731	138.676741309967	-0.0609295732587935	0.0755617004850556	-0.806355241711956	0.420038046640322	0.546154880840988	-0.12064763752063	-0.248712231256979
IFFO2	0.192055473863359	0.0580371544906602	0.000935691819096775	168.439374151294	0.149456336235833	0.108077402807325	1.38286387675577	0.16670660835761	0.265773044218607	1.27159100064561	0.254065546549198
UBR4	-0.00224560677166569	0.0204444151130793	0.912536569513648	558.545452010818	-0.0539690651584909	0.0358878506470937	-1.50382550599645	0.132626301973288	0.221486279481928	0.119197286801345	-0.232078090674663
EMC1-AS1	-0.00162660464014116	0.0309933430709133	0.958144328752826	134.971050632708	0.122040976051372	0.0452686056762276	2.69592964546422	0.00701924904077361	0.0197983055112392	0.122868569343335	0.188548640476877
EMC1	-0.032104471666936	0.0401393463014297	0.423811921853096	98.3152091121611	0.00385557855520975	0.0554815295695381	0.0694930111899193	0.944597195468914	0.96476315594547	-0.0578947195600042	-0.0938894356518754
MRTO4	-0.0959455635080433	0.0503808973428997	0.0568576375238347	45.8250467399156	-0.08050695004821	0.0797189041517583	-1.00988530769253	0.312550242561465	0.434871925969597	-0.436534265373137	-0.295498016584054
AKR7L	-0.0778476732719129	0.0698378177433878	0.264982328900329	21.5026525320222	-0.159086409762369	0.101534800731565	-1.56681658521158	0.11715756957906	0.200896487251425	-0.329196236815612	-0.483286287344193
AKR7A3	-0.192658683787364	0.0899039454208099	0.0321179853263871	8.88850617220126	-0.164165846339661	0.14087359802209	-1.16534147380774	0.243880797496519	0.358561267763339	-1.0101367975459	-0.495425065273632
AKR7A2	0.0184596577963534	0.0499488992149756	0.711702264198608	44.2658144105583	0.146955080153141	0.0817593970816809	1.7974090489724	0.0722707052290638	0.136141569822628	0.241999572067517	0.248088074112945
SLC66A1	-0.160278146772445	0.0581520668767164	0.00584790116245187	23.8485330820219	-0.182534194913117	0.0938361250343923	-1.94524438052206	0.0517455727131348	0.103659051414424	-0.818088831652247	-0.539321529157146
MICOS10	-0.0131673069511639	0.0535515032645386	0.805774210864277	132.246883696286	0.229416623737552	0.0824772825093826	2.7815735043338	0.00540960789696946	0.0158286441995126	0.0544210200394155	0.445153703353179
MICOS10-DT	-0.288253722548215	0.0882653087674128	0.00109168952052306	12.5062529199799	-0.440644074025377	0.12797105401778	-3.44331050023356	0.000574639149008278	0.00227986823422505	-1.57710802273242	-1.15614948955436
NBL1	0.0590218262724619	0.0728116818631791	0.417590075961681	43.124560623093	0.214976789673793	0.136059573886224	1.58001957182051	0.114102384410014	0.196650696014314	0.482572541703043	0.410645557347079
TMCO4	0.0360995235179971	0.0519323233101033	0.486976156967209	88.5503977366561	0.125211512228489	0.0766576769903776	1.63338516303078	0.102388015523224	0.180289631828405	0.346621071362539	0.196125550629341
OTUD3	-0.0901200507553822	0.0461519788031948	0.0508575127164525	103.376711538848	-0.222909976816841	0.074748002877233	-2.98215294371076	0.0028622896826811	0.00924289549932826	-0.401983328990563	-0.635811098974367
PLA2G5	-0.158254407859857	0.0629290407033951	0.0119097476490636	108.129437305798	-0.2690768742046	0.117540553905203	-2.289225848141	0.0220662335048466	0.0514659845671712	-0.806086098606678	-0.746140208621401
PLA2G2C	-0.339042117234309	0.148496334598327	0.0224204592301874	5.05856415538345	-0.939225759731655	0.216549358865183	-4.33723639106403	1.44285420785606e-05	8.76685618152447e-05	-1.87833242447641	-2.34765415161284
UBXN10	-0.122937197896493	0.122579757878394	0.31590140214632	7.9521620790179	-0.195497609407263	0.213094731262359	-0.917421131199012	0.358922003863465	0.483395120295523	-0.596620816070508	-0.570301345000344
VWA5B1	-0.188090101566612	0.129560649968398	0.146570212302761	12.4149623448992	0.130798945782786	0.231952172945622	0.563904809003234	0.572818917062012	0.686876974532335	-0.983040677363918	0.209478333773503
LINC01141	-0.390045236905262	0.216504670534342	0.0716153265060989	19.5003604409355	-0.859863312493712	0.382928413076803	-2.24549363047983	0.0247364606823064	0.0565353279650693	-2.18083035347999	-2.15799470645607
CAMK2N1	0.277612655316847	0.113292427152325	0.0142694473561213	77.2658833382405	1.17790401814535	0.231899065115273	5.0793823492123	3.78663936533207e-07	3.3123745723448e-06	1.77902800387276	2.71183774879637
MUL1	-0.0330459174128249	0.0579401451875882	0.568443195080921	36.2704497331816	-0.195956652505311	0.0904899594136242	-2.16550713222894	0.0303488697988667	0.0667059579687465	-0.063478405229389	-0.571398360809569
FAM43B	0.188156116257213	0.0979409235758815	0.0547167748622717	26.4918143451456	0.247454084689801	0.122464274908728	2.02062262544915	0.0433188449702219	0.0897523470536287	1.2484640310031	0.488259415882226
PINK1	-0.00827749475248412	0.0388078197544121	0.83109725835837	91.2620987949675	0.0181746568875173	0.0604322836169391	0.300744168509677	0.76360958542754	0.839196142189841	0.0834223453085343	-0.0596698702758298
PINK1-AS	-0.160793719588497	0.0769160900558018	0.0365721695154536	13.1993947441924	-0.0475611739797728	0.124130859634914	-0.383153505257732	0.701605949618527	0.791989029896844	-0.821146678115614	-0.216764587527048
DDOST	-0.0304720433790284	0.0551351762668771	0.580483368634055	43.3968691464634	-0.144268898108437	0.0874139537387712	-1.65041039717265	0.0988590260111239	0.175272381596434	-0.0482128377550341	-0.447875571864831
KIF17	0.606689366656501	0.256630955040308	0.0180761907352496	2.90477907749305	0.677442783727038	0.357057250483881	1.89729457337436	0.0577890708090838	0.113356650855726	3.73077182475609	1.51584136328081
EIF4G3	0.00826310686654221	0.0199987145173792	0.679473348027511	1547.6355782792	0.0692048261067568	0.0359333012430412	1.92592452440364	0.0541137987224499	0.107557114280241	0.181524143130097	0.0622814293276149
ECE1	0.0372934528429572	0.0328981204058172	0.256960541870641	584.133181112069	0.110934590573313	0.0529900582081569	2.0934981829523	0.036304706101314	0.077578747367534	0.353702229348699	0.16200673078563
NBPF3	-0.0325717305585112	0.0408560306478257	0.425316368001442	88.0061507398437	-0.032777190361722	0.056958736147007	-0.575455014962518	0.564983606126913	0.679360857441044	-0.0606660176280807	-0.181433996954412
RAP1GAP	0.137267861156757	0.282810718308096	0.627413851739835	5.06517744611284	-0.517480257378786	0.47225494170075	-1.09576462136143	0.273181794672959	0.392195021303255	0.946647360222847	-1.33977169892348
USP48	0.0442944236793808	0.025009142407178	0.0765392106853937	355.764362446354	0.0052119876811042	0.0394420319204103	0.13214298116338	0.894871199923261	0.932733600533951	0.395224771355845	-0.0906479050391485
HSPG2	0.0273886868542619	0.0814166606957591	0.73656811783547	24.8996338496788	0.213151222366559	0.114232154146185	1.86594767436308	0.0620486866347829	0.120129040464737	0.29495736789365	0.406282838017768
LINC00339	-0.0913570577312451	0.0696660498759712	0.189737200715277	21.7199454195167	-0.0329728649912482	0.119191979358832	-0.276636609011938	0.782059151355402	0.852618991307519	-0.409319979195013	-0.181901617887974
CDC42-AS1	0.138297507626004	0.0828712980249678	0.0951525123017157	9.5954633073587	0.41886047970339	0.148843380125776	2.81410217471172	0.00489136787495024	0.014575374830534	0.952754161660924	0.89788440737388
CDC42	0.0858508650262479	0.0435330970884882	0.048600173398216	119.23621798174	0.284281352891215	0.0766389251368715	3.70935986358772	0.000207783924352641	0.00093468357050924	0.641694742708311	0.57626878929253
CDC42-IT1	0.199366570568553	0.131721739707068	0.130141684217169	3.50998549856318	0.0325021402546012	0.211542838402201	0.153643302227068	0.877890992050329	0.921286352060027	1.31495288961112	-0.0254302186463018
ZBTB40	0.0489295575247561	0.0466624436147363	0.294368974178319	108.575149396932	0.321795421892954	0.0500946855261106	6.4237437267717	1.32962980310899e-10	2.40146701939179e-09	0.422715607169933	0.665919471196413
EPHB2	0.306707752537578	0.15635780731937	0.0498118461547901	22.5240150682373	0.927326192676431	0.28006818732657	3.31107292666244	0.000929389844003114	0.00347102828448679	1.95159012772343	2.11300980181361
TEX46	-0.198519199780926	0.0914917893921814	0.0300217393145219	11.7004116613013	-0.375014987379005	0.137049110134679	-2.73635477830155	0.00621240085269602	0.0178035226574731	-1.04489533707019	-0.999309868389738
KDM1A	-0.0655154592686654	0.0292950661135196	0.0253256405465428	228.119895604051	-0.229661097805028	0.0459904003121606	-4.99367468528649	5.92411528641827e-07	4.9322435933878e-06	-0.256054256088188	-0.651944848693134
ENSG00000240553	-0.146504451761436	0.0843804874407649	0.0825220896199632	82.3614246849415	-0.0966818383417417	0.0686545645534909	-1.40823613070059	0.1590611608896	0.255826401737098	-0.736397471546487	-0.334152574829043
LUZP1	-0.0394741954176422	0.0236419713634242	0.0949854671061759	512.270629020521	-0.0886116912394483	0.038625562862463	-2.29412038744846	0.0217835846059108	0.0509116633218103	-0.101604323723429	-0.314866631980462
LINC01355	-0.0262986330138789	0.0675861705366925	0.697192826039664	49.5357667942584	0.122260727028762	0.096072945336373	1.27258227173842	0.203166312777885	0.310720463195245	-0.0234604696551113	0.189073798784049
ENSG00000284726	-0.0768461448241372	0.107848389306392	0.476131291844286	15.6155545293775	0.223036235564236	0.133037269040956	1.67649439267709	0.0936413936337531	0.167611677429314	-0.323256202495263	0.429905926565149
HNRNPR	-0.0289741081200747	0.0397943610101148	0.466554929228189	248.402325742895	0.070096052515033	0.0489890803278546	1.43085054967193	0.152473052003085	0.247201455392237	-0.0393286299548393	0.064411271740311
ZNF436	-0.00509216239544877	0.0706549172627552	0.942545496597959	20.8144815041071	-0.034424330765983	0.104328089743545	-0.329962245552503	0.74142848960801	0.822943209958267	0.10231445323071	-0.185370313764689
ZNF436-AS1	-0.181046851677084	0.0753829932793956	0.0163193715764723	59.3741786318113	-0.211307366957381	0.0815845636250059	-2.59004102698435	0.009596449417734	0.0258455900870959	-0.941267379597381	-0.608083318079229
ASAP3	-0.0208082620669938	0.0374992035335514	0.578963900519622	379.634222388237	-0.0987809807367677	0.0561149836174032	-1.76033163281781	0.0783515937354035	0.145338889116942	0.00910275101862424	-0.339169080692982
ID3	0.0223155875722122	0.101194173890649	0.825464286884283	281.117107747151	0.739299980200012	0.188962940843211	3.91240725245398	9.13806381158227e-05	0.000453078058002837	0.264868972588615	1.66366696556905
MDS2	0.329685426678321	0.193474787924335	0.0883768501555702	2.72701471327065	0.694852940609195	0.319256914129405	2.17646951360166	0.0295201708774501	0.0652222580290956	2.08787000404739	1.55744795190405
RPL11	-0.043047915145418	0.0799559295865597	0.590304011206404	180.773347570113	1.12041960574189	0.156684253431182	7.15081178361038	8.62662061020806e-13	2.30946309713231e-11	-0.12279994515729	2.57446217456646
ELOA-AS1	-0.0519139112284674	0.031190110366614	0.0960255313118614	183.858019518937	0.0321128390070659	0.044048630665869	0.729031493638427	0.465982398016628	0.589070451401884	-0.175383894354494	-0.0263605661995347
ELOA	0.0761634686275142	0.0443211708463665	0.0857155844374143	66.1813374155185	0.284175945054466	0.0674722368298852	4.2117463182812	2.53404032553739e-05	0.00014497614027569	0.584239093584114	0.57601688688114
PITHD1	0.226682913763838	0.0825422881631224	0.00602782380749392	26.8118006478773	0.0536612792414069	0.138365434601926	0.387822864834625	0.698147123601001	0.789484422131616	1.47696527822253	0.025135643419427
LYPLA2	0.0174184021133129	0.0606644652072641	0.774015126990837	21.5831183062531	0.0316948602849891	0.108616430942109	0.291805392702345	0.770435421827805	0.84428383889505	0.235823916740646	-0.0273594468449204
GALE	0.0778758908317771	0.0511275543645245	0.127716503143293	35.5716816237873	0.155731878018251	0.0818236766862368	1.90326179811528	0.0570063929751288	0.112135873716549	0.594395416838675	0.269062762662544
HMGCL	0.00698164264697291	0.033149973517785	0.833193333448319	113.293004876059	0.0189128035185877	0.0479776777691751	0.394200061319743	0.693433340422808	0.785731440649806	0.173923818385007	-0.0579058561184361
FUCA1	-0.0364004733012472	0.0777646035018399	0.63972354013361	18.2450248060374	-0.284670198494131	0.117789396156803	-2.41677271284398	0.0156587913913847	0.0388050793111154	-0.0833741726946177	-0.7834049520338
CNR2	-0.0556995751986987	0.168411767446118	0.740845069393546	3.16327797407922	-0.0246845997935938	0.277648382064089	-0.0889059738439097	0.929156635914831	0.954551366219195	-0.197836550550555	-0.162094418974534
PNRC2	0.150479754342809	0.0517811895125894	0.00365999720456014	67.3430713488496	0.469784805973604	0.0757778600730761	6.19949950448019	5.66429957714922e-10	9.03670910612851e-09	1.02500669103989	1.01958276473972
SRSF10	0.0367046182484955	0.0382057768818233	0.336698708134125	267.951618803772	0.0895102603914482	0.0515801072924546	1.73536398216338	0.0826763554988529	0.151771976083811	0.350209869538172	0.110807117913748
IFNLR1	-0.108752599776623	0.0826956542203567	0.188478145886204	26.0960768282989	-0.334283974786026	0.117505560212306	-2.84483537784979	0.00444343811038322	0.0134192357875537	-0.512492402305015	-0.901971372439672
GRHL3	-0.191858533244333	0.197490271379694	0.331307582903767	12.2026511656073	0.142147904666182	0.291552565154427	0.487554978605282	0.625865091571312	0.7309952135861	-1.00539112936482	0.236599942542426
STPG1	0.0400845786666548	0.0798268949592015	0.615566387118406	49.4960468647504	0.585660319396627	0.114605524619132	5.11022763817845	3.21770874424172e-07	2.87679793439953e-06	0.370256310485383	1.29650070701506
NIPAL3	0.443147859855909	0.0846238986516241	1.63495161694613e-07	42.1238999082018	0.802081566318798	0.158529124339914	5.0595218364986	4.20309144688417e-07	3.63144962032956e-06	2.76081219419884	1.81370166338591
SRRM1	-0.0634280147324714	0.0339531671796198	0.0617477102909282	370.048480710229	-0.305870431711045	0.0618133576969121	-4.94829019337231	7.48682318916216e-07	6.1306077986293e-06	-0.243673686954725	-0.834069020608435
CLIC4	-0.00714181071861386	0.0577819631785608	0.901632539669926	488.203099445828	0.412694690993922	0.118246375279136	3.49012551141379	0.000482793741909371	0.00196561888567538	0.0901580522704722	0.883149477866407
SYF2	0.0817854053112653	0.0498661765746925	0.100984838721774	55.4794955838239	0.297921056159515	0.0785739447741892	3.79160110919338	0.000149679187218002	0.00069956735058324	0.617582626583577	0.608864792112513
ENSG00000284602	0.0626101382258632	0.0509837007716095	0.219431110879847	30.1552314262156	0.125979729434151	0.0867843797845228	1.45164060337755	0.146601562644676	0.239550339730509	0.503854709176827	0.197961427093041
ENSG00000284657	-0.0164468395122675	0.143542852093797	0.908779692272535	2.81014255642444	0.174161085581171	0.244154280187986	0.713323909157258	0.475645345836058	0.598278856005311	0.0349702136135757	0.313104666644952
RSRP1	-0.0144369525603376	0.0314128583491465	0.645812435375324	771.555382556081	-0.305003790733533	0.0654538859670086	-4.65982708631337	3.16475126766394e-06	2.25675455289175e-05	0.0468907911079045	-0.83199793216969
ENSG00000272432	0.218920384936241	0.143960857331836	0.128336692263652	3.34443639019394	0.344503046119072	0.242675536532536	1.41960352098731	0.155723139793787	0.251390453804978	1.43092595926856	0.720185885116862
RHD	-0.280494575918215	0.120464127066685	0.0198882744697269	76.3505920946473	-0.0125364111536769	0.340946549223425	-0.0367694325759598	0.970668846830392	0.98243511433631	-1.53108876348803	-0.133062820311775
TMEM50A	0.117368951474211	0.0524888875475065	0.0253470306240931	77.5567679746924	0.0853949947635937	0.0797657018503217	1.07057285001811	0.2843615365587	0.404644659098302	0.828627540901331	0.100972504405528
RHCE	-0.165562276073563	0.0823362547500193	0.0443458995121778	32.0204481814618	-0.400562701678516	0.147570308613724	-2.71438547117916	0.00663988549887644	0.0188798865692407	-0.849428839488783	-1.06036349624148
MACO1	0.127070629057866	0.0388482760918228	0.00107188221889357	130.622357224823	0.142033612807606	0.0686954820314175	2.06758302886132	0.0386792492945211	0.0818374022097079	0.886167891292636	0.236326809199923
LDLRAP1	0.422358995591698	0.18204230148285	0.0203346804887745	15.8074826019471	1.70064642126169	0.299924042044911	5.67025707464638	1.42583409121224e-08	1.70172922907246e-07	2.63751408171413	3.96108140981545
ENSG00000225643	-0.0856827271437182	0.150640495832751	0.569499024417111	3.61592615715021	0.0529926653677571	0.251813396266	0.210444186661853	0.833321008741224	0.890259512904298	-0.375665699568935	0.0235377978298079
MAN1C1	0.171439344958338	0.0724316626396381	0.017937214974263	566.464200373569	0.420839896208698	0.100720664195592	4.17828753979879	2.93712185457786e-05	0.000164840376752097	1.14931737624629	0.902614793711453
ENSG00000233478	-0.0699112368920593	0.126505807768451	0.580514995715309	66.1555739990785	0.556926444860537	0.159377662790232	3.49438205524162	0.000475160507535356	0.00193725135481645	-0.282125477535339	1.22783283081689
SELENON	0.0121104035985951	0.0531775857045401	0.819852171778486	72.6206721642915	-0.017828618818743	0.0793085119545473	-0.224800823762281	0.822134225209814	0.882426667204022	0.204342341334766	-0.145710076090084
ENSG00000228172	-0.195124237111527	0.101934257660028	0.0555924993554606	8.39548916458641	-0.287911471707505	0.159386699537294	-1.80637074827024	0.0708604475690654	0.133968067773252	-1.02475991823378	-0.791150908725469
MTFR1L	-0.134977566555252	0.0423387325137219	0.00143240792962201	74.2323693174032	-0.278002874947228	0.0664663955382372	-4.18260795844265	2.88184095010941e-05	0.000162080471013965	-0.668031871065021	-0.76747146045692
AUNIP	0.182801573465046	0.119786556453497	0.126994712371254	3.88745155201063	0.15359682375782	0.206036638934879	0.745483058507699	0.455979749037973	0.579952267895531	1.21670640292386	0.263960435044057
PAQR7	-0.247087937055053	0.0539614936077891	4.67276309459804e-06	47.2601106792085	-0.532345649686642	0.0678737863291075	-7.84317007313244	4.39312350645696e-15	1.75148933849408e-13	-1.3329550191941	-1.37529683902775
PAFAH2	-0.151177858709266	0.0360562972456604	2.7549812387485e-05	72.3634440437446	-0.247199190310591	0.0515650292187118	-4.79393096554065	1.63544572896261e-06	1.23954374390459e-05	-0.764115303950266	-0.693857176367966
PDIK1L	0.0880771403785487	0.0614784079778719	0.15195742381657	34.9657796625383	0.0197301928873108	0.0914031504856649	0.215859002479408	0.829097654963185	0.887143199819588	0.654898713128306	-0.0559524685964476
FAM110D	-0.0560334845384565	0.166930075985881	0.737119433133933	3.34808386504286	-0.183588960974908	0.267737103032179	-0.685706085916837	0.492898468229705	0.614742607483549	-0.199816956541469	-0.541842196714811
ZNF593	0.074728624901149	0.13667101417728	0.584531655820996	6.01679992952357	0.296280599271138	0.211339502612621	1.40191774660419	0.160939810376501	0.258195665548505	0.575729079716934	0.604944447490069
CNKSR1	0.392408764511738	0.164745424279511	0.0172231087571839	9.58668072816599	1.21079192997215	0.255851124923504	4.73240807650996	2.2187179176512e-06	1.63238871927491e-05	2.4598801853306	2.7904328945677
CEP85	-0.0342335190662585	0.106247585978543	0.747297285451396	16.0441643662211	-0.169072372151772	0.167347054489003	-1.0103098179292	0.312346878816156	0.434718987386284	-0.0705220339909741	-0.507150623085405
SH3BGRL3	0.307837038671806	0.129253996098615	0.0172355381844818	31.2474245035546	1.48129010877115	0.20168556385698	7.34455198698091	2.06449439775093e-13	6.29639885709276e-12	1.95828788894	3.43686626818986
UBXN11	-0.167917396425565	0.0510559449689748	0.00100583258793618	36.9787755626054	-0.322691797233886	0.0865416795476482	-3.72874433360422	0.000192436267964372	0.000874136920231471	-0.863396985626333	-0.874268522550152
DHDDS	-0.0596663291630337	0.0322493118077031	0.0642907494672618	84.0833876080358	-0.0366136168666331	0.0585774974307234	-0.625045767957808	0.531941020012307	0.649831168718039	-0.221363245913887	-0.190602243998566
DHDDS-AS1	-0.0374943527137265	0.0617397837571392	0.543654180795683	16.6261280699781	0.0754105987615705	0.109741730396031	0.68716429465284	0.491979201762668	0.613934354864072	-0.0898619377370197	0.0771119119984959
HMGN2	-0.0677331543322878	0.0697228571197141	0.331317923766888	94.0427755517857	-0.21388623453402	0.090897864128704	-2.35303916746795	0.0186206725997459	0.0446354564410421	-0.269207337080787	-0.614246265553011
ARID1A	-0.00911213099183403	0.0213229269306085	0.669131996098595	990.588763503948	0.0109161735628853	0.0387908226538484	0.281411241527313	0.778394996877832	0.849947848910579	0.0784721435266917	-0.0770161085527563
PIGV	0.0499230901969331	0.0499538945701286	0.317609025316525	43.7320655985107	0.12255612845829	0.075950445531205	1.61363277859821	0.106607102567101	0.186381747241014	0.428608218791925	0.189779745654044
ZDHHC18	0.0474036928815445	0.0621736937287153	0.445797614779486	66.7299584280732	0.333280503500869	0.0786303050979906	4.23857573852128	2.24942296836621e-05	0.000130580734699247	0.413665751053501	0.693366384455106
SFN	-1.01328303522442	0.437183379667823	0.0204627555640074	7.26223583047867	0.682970863248078	0.48348050550737	1.41261303293162	0.157769534866684	0.254210592679449	-5.87723450453174	1.52905230285277
GPN2	-0.0987976597863531	0.038110645110611	0.00953116229973824	52.1929154686194	-0.123329255432668	0.063271312358341	-1.94921285549105	0.0512700103648272	0.102827714231406	-0.453449960394807	-0.39783425950761
NUDC	-0.0127061461504805	0.0782504636185477	0.871008271164604	126.127588925148	0.719567636526835	0.0951150656850762	7.56523302953191	3.87169901741627e-14	1.31026784189072e-12	0.0571561505185775	1.61651084220157
WDTC1	0.0171874924534753	0.0296485138339721	0.562111279214175	157.274191772322	0.0418188284477721	0.0419108175645412	0.997805122349918	0.318373865823457	0.441000188225544	0.234454398673154	-0.0031653065258676
TMEM222	0.0254536725790967	0.0466327977394104	0.585181434473973	57.2352168900188	-0.0106257490250877	0.0705609129431127	-0.150589732783848	0.880299361076986	0.92272044211997	0.283480857934922	-0.128496742376907
SYTL1	0.183643544293485	0.148385921930376	0.215861596099024	5.11389065745668	0.074778481444148	0.227825919085968	0.328226400859733	0.742740487584443	0.823967432114532	1.22170010592727	0.0756012854506918
MAP3K6	0.0400255444634774	0.0734348961088188	0.585720493859935	50.4451395657821	0.240830515150491	0.108031585014186	2.2292602216182	0.0257965956952065	0.0584143652437971	0.369906180447912	0.472430487119275
GPR3	0.215250705742853	0.134806202342305	0.110323261441916	6.72855906473407	0.0723404357684222	0.197885000491691	0.36556806017978	0.714687412041005	0.802089277007184	1.4091612052051	0.0697748725032854
WASF2	0.0397007970527601	0.0260417901206599	0.127383013237687	639.050140999189	-0.0692599910234006	0.0396833766723966	-1.74531496135452	0.0809300590387299	0.149184590372425	0.367980113575434	-0.268620165880297
ENSG00000241169	0.0174746120638932	0.0881592694721488	0.842875765206123	12.5597789428586	0.0409931245045596	0.13397331057333	0.305979783056284	0.75962003880714	0.836119674245927	0.236157296223109	-0.00513856412040605
AHDC1	0.066170241235845	0.0339772483233834	0.0514764056029381	397.706783788359	0.0846456063471052	0.0541528414880548	1.56308707024684	0.118032116408979	0.202072967025221	0.524969570277613	0.0991816247612553
IFI6	-0.342089262286289	0.0865429944297137	7.72341083399912e-05	15.1974050155044	-0.587430579915732	0.13959667025135	-4.20805581435459	2.57577253011379e-05	0.000146786611904918	-1.89640494775624	-1.50693815891328
FAM76A	-0.0144117711835788	0.0684660445622717	0.83328122676809	71.5189135315935	-0.489033612536158	0.0735553290951742	-6.64851369101199	2.96067445648064e-11	6.06209253285227e-10	0.0470401410764583	-1.27179024087634
STX12	0.0417991169094994	0.0359295054589917	0.244681581466812	188.656700440712	-0.0469131521623587	0.0561365299540861	-0.835697400618258	0.40332515798236	0.529408120841094	0.380425183899479	-0.215215952591791
ENSG00000286433	0.629688251015877	0.188078995243555	0.000813973628327018	2.52783105274991	1.17990657733539	0.298917957481997	3.94725893109468	7.90510488811073e-05	0.000399261495295564	3.8671774982323	2.71662344125035
PPP1R8	-8.44139212507483e-05	0.04692111732646	0.998564558305767	50.244103699077	-0.000906878782044991	0.0738424615433323	-0.0122812642359277	0.990201215203854	0.994202816881776	0.132015254910857	-0.105270700312962
RPA2	0.0638541123817998	0.0554576290025758	0.249566243123585	55.183733860365	0.265880721005807	0.0968375853814149	2.74563559137272	0.00603938051309591	0.0173687604733629	0.511232681511314	0.53229517512893
ENSG00000227050	-0.0432989630487016	0.141844891324974	0.760171405147851	3.86808816381171	-0.288695022923356	0.211252500750131	-1.36658748132323	0.171754643308055	0.272096216805211	-0.124288902525269	-0.793023430226787
XKR8	0.0681086244779398	0.0759149140289906	0.369627922211333	16.3796870591251	0.0167539365019581	0.115899426174984	0.144555819255422	0.885061581863307	0.926105259696515	0.536466061475246	-0.0630650911822643
EYA3	-0.0409330843261914	0.0239701561652999	0.0876978415029797	280.883053451488	-0.0379278478002514	0.0327569594119854	-1.1578561771632	0.246922733622113	0.362092913847499	-0.110256948824198	-0.193742977662318
DNAJC8	0.172873643193015	0.055338855505619	0.00178464606894644	72.647923069632	0.499993894919726	0.0790760015613437	6.32295367807454	2.56610244807571e-10	4.38583936028913e-09	1.1578241548191	1.09177609102457
ATP5IF1	0.126328695862119	0.0924117390246571	0.171619035432895	45.9446523423644	0.553720590208414	0.163661052001534	3.38333759582105	0.000716105463709458	0.00276520405840652	0.881767508401931	1.22017151698729
ENSG00000270605	-0.151225157399335	0.155941501176024	0.332168286324538	7.13653836829495	-0.232984873883485	0.279767704783686	-0.832779730825712	0.404968968164012	0.531048418088544	-0.764395831021608	-0.659887969763676
SESN2	-0.150917915259919	0.094920624319314	0.111848762831456	64.4736957020931	0.639702598883604	0.120460764723726	5.31046436863277	1.09346261899129e-07	1.07670922845382e-06	-0.762573587373071	1.42565031239173
MED18	0.0973463994606099	0.11153837404766	0.382793084520222	6.08456330577707	0.258082086835662	0.19104744586897	1.3508795454542	0.176734021489861	0.278468849173468	0.709874402729467	0.513658090699617
PHACTR4	-0.0394569493958099	0.0227490787783401	0.0828397530669997	509.915534869423	-0.0218684252380618	0.0396733485960717	-0.551211985172009	0.581488365048467	0.694411633126168	-0.101502038100089	-0.155364358067196
RCC1	0.144666893876855	0.104966726084196	0.16813639548622	23.5536429924218	0.811248390147567	0.143326791502131	5.6601308216371	1.51257645275836e-08	1.78745476055951e-07	0.990530794979374	1.83560843140683
SNHG3	0.186038067866151	0.101486394475457	0.0667827813093437	21.0014797716241	0.396989442626724	0.162636969719565	2.44095449706948	0.0146485003594477	0.0367258057867375	1.23590195135074	0.845617259606536
TRNAU1AP	0.0743643565239648	0.0399449099761482	0.0626492102591379	178.277344029177	0.336480845778808	0.0586950222235811	5.73269815789635	9.88454479347897e-09	1.21604970457456e-07	0.573568615211809	0.701014524877564
SNHG12	0.120368562857823	0.061533033156304	0.0504461084946671	45.9044991950899	0.449940074060411	0.0883457523396557	5.09294518575792	3.52543648846304e-07	3.10790642922793e-06	0.846418143460786	0.972158057275036
TAF12	0.033068001239927	0.0409656071204877	0.41954334670871	92.2777011592071	0.120119566963147	0.0524032955801385	2.2922139845089	0.0218932983764578	0.0511346364978328	0.328641206272704	0.183956879583978
TAF12-DT	-0.212162301961624	0.0725301652426004	0.00344279712267281	17.3082888199394	-0.281269889926434	0.0967228216091847	-2.90799922135155	0.00363749243305485	0.0113330223793587	-1.12581215512898	-0.775278934518517
ENSG00000270103	0.219393524881028	0.150528374195174	0.144981307603744	18.0385082008865	1.40756993243488	0.219481743952162	6.41315267087396	1.4254064283156e-10	2.54958781071762e-09	1.43373213768176	3.26069065582654
GMEB1	0.0941539342567799	0.0491143925420058	0.0552336799541897	56.4375832278267	0.311076952359383	0.0749765172248317	4.14899176266828	3.33942825940329e-05	0.000185026303858643	0.690939990113044	0.640304598477432
YTHDF2	0.0351091825357708	0.0324455947309172	0.279210773239428	118.948025929097	0.0165956226748765	0.0481405161156476	0.344732961213148	0.730295135941832	0.814251974867027	0.34074738955516	-0.0634434277085427
EPB41	0.0363813408852157	0.0444036950803056	0.412597372156512	270.608779193415	0.0645582834524633	0.073580629470234	0.877381505394425	0.380279455204344	0.506500610674562	0.348292521471686	0.0511771762157069
SRSF4	-0.0627512737860993	0.0280706450160262	0.0253860675240716	426.575977188883	-0.291035415584998	0.0435515385404335	-6.68255187620523	2.3481679531195e-11	4.95230079802315e-10	-0.239659957283477	-0.798616473147013
MECR	-0.0617937120025944	0.038317904112103	0.106818617934264	87.1960512215926	-0.067145087244578	0.0548026685829941	-1.22521565063738	0.220493979205973	0.331791405448208	-0.233980687892272	-0.263565993646308
SDC3	-0.0404982422133052	0.0471549895255006	0.390432879494265	194.010558401756	-0.11397554403457	0.0894826086554548	-1.27371727028459	0.202763633600108	0.310267651144285	-0.107677913670266	-0.375480869766478
PUM1	0.022972852405321	0.0185620957243896	0.215856365594862	660.802815558189	-0.0439057036882957	0.0295033423221235	-1.48816033142701	0.136708615903144	0.226915808358706	0.268767190033058	-0.208028787518387
SNRNP40	-0.00149019339134305	0.0400726600766007	0.970335677489717	88.9328590590402	-0.0830594040337292	0.0551776990820313	-1.50530749588247	0.132245038919641	0.220965158526191	0.123677620250817	-0.301597841167718
ZCCHC17	-0.0917985649581815	0.0480496865819715	0.0560698335050665	146.449086243085	-0.596470839717683	0.0557410984770758	-10.7007370865321	1.00971800601525e-26	1.96834528149593e-24	-0.411938544934717	-1.52854246570803
ENSG00000229044	-0.0384658697214465	0.105212966710197	0.714663510611412	24.9194584082496	-0.154707785741755	0.136717595328541	-1.13158650406323	0.257808316667178	0.374551011585282	-0.0956239751324385	-0.472822303039249
FABP3	-0.038009594329077	0.199891006443699	0.849190338128777	3.20191654071753	-0.294356537869657	0.313416405461152	-0.939186758384742	0.347634866374498	0.472472657281364	-0.0929178198592408	-0.806553252212276
SERINC2	0.0432278185058007	0.153572843020542	0.778341593504854	4.49048718191247	-0.399448428826102	0.233022293139095	-1.71420692606293	0.0864907293367287	0.157284892872224	0.388898768982774	-1.05770062005385
PEF1	0.0488771128799476	0.0722565644291384	0.49876236094955	26.728732354975	-0.00509772160847355	0.118942941060491	-0.0428585468210425	0.965814293211232	0.979175645463669	0.422404559599819	-0.115285927323497
PEF1-AS1	-0.365179354438249	0.0965453500754126	0.000155283276378273	12.9111567090517	-0.292497314443309	0.132423710188349	-2.20879866624553	0.0271886478672002	0.0610441175885465	-2.03335157183594	-0.802110101884433
COL16A1	-0.0194570695253802	0.040356913170642	0.62971727865911	421.988366012157	-0.295023508592166	0.119849115677767	-2.46162440935637	0.0138309420493479	0.0350426293211498	0.0171166322902042	-0.80814717101858
ADGRB2	0.0615446232661202	0.0568891320216521	0.279326092658271	80.1129254319721	0.191563243473322	0.1015780064701	1.88587323309706	0.0593120393047858	0.115768369281504	0.497535172828384	0.354692139375731
SPOCD1	-0.231551434089363	0.26203485494911	0.37687624683356	19.0697477903129	-0.197820439881057	0.308089411628654	-0.642087758989568	0.520816203430107	0.639770184653698	-1.24080849950276	-0.575852418010128
ENSG00000269967	0.0131333385840955	0.176785980060089	0.940780047401505	9.99985140479927	1.16220675881437	0.219986573651807	5.28308041496161	1.27029597661643e-07	1.23472041658428e-06	0.210409337169835	2.67432462264151
PTP4A2	0.167458188234858	0.135060908267811	0.215022879406189	33.5444636827852	0.840813422953013	0.212099624929649	3.96423814154269	7.36307209818716e-05	0.000374738615679158	1.12570525856289	1.90626259988415
KHDRBS1	0.0655670356203571	0.0330777760155378	0.0474559542446161	235.367330013694	0.148076405246407	0.0518290011878898	2.85701830736815	0.00427641171981641	0.0129744357360863	0.521391976384815	0.250767803663012
ENSG00000203325	0.00342990725140339	0.0693742521409561	0.96056814370735	24.8185605117927	0.290575520779967	0.102591291263734	2.83236049766619	0.00462057230379068	0.0138883032672068	0.152858585347108	0.591310517856232
TMEM39B	-0.0515947374196074	0.0540414285976714	0.339716460867679	38.4876822020959	-0.10585757090692	0.0831589433161153	-1.27295473806731	0.203034103585503	0.310541576002061	-0.173490884342652	-0.356080632843698
KPNA6	0.0238378004047148	0.0233263236286952	0.306815442643264	256.604588640969	0.0422790103440798	0.0348615474474815	1.21276918093704	0.225218081506437	0.337256006948228	0.273897169928414	-0.0020655692299242
TXLNA	0.0424183119992406	0.0430214540758501	0.324142713867394	108.358935052354	0.272934705129021	0.0624615499869377	4.36964348765119	1.24449544856734e-05	7.68772158085578e-05	0.384097610870698	0.549152703613936
CCDC28B	-0.136358173167261	0.0590488798020767	0.0209301374698818	33.4447845266582	-0.123661652999196	0.0886437189062085	-1.39504134669755	0.163003371631496	0.260865459431534	-0.676220206280509	-0.398628619311689
ENSG00000224066	-0.428760047675396	0.103998513384481	3.74373184185028e-05	5.57767378180053	-0.759691018447427	0.166432050782946	-4.56457163673471	5.00515272167919e-06	3.40922689397426e-05	-2.4104467015639	-1.91860413358301
IQCC	-0.129328520563511	0.0760261877853315	0.088923290988203	11.1921828924677	-0.13014361712181	0.127669244593031	-1.01938111670251	0.308022067396999	0.430111965666831	-0.634527553596363	-0.414119141111441
DCDC2B	-0.128024727604454	0.0821639886086994	0.119195073168208	21.55842767109	-0.0869042043272056	0.122636820407718	-0.708630605704584	0.47855373843952	0.601120618609553	-0.626794797786351	-0.310786099793527
TMEM234	-0.133095481456579	0.0407223575989042	0.00108171207130222	36.074821051298	-0.154448786668322	0.0674803226689093	-2.28879739396211	0.0220911269713027	0.0515004611267136	-0.656869282418871	-0.472203350092697
EIF3I	0.181067940505421	0.0761063371099144	0.0173528923852855	28.8550954560979	0.286846289698388	0.115447868658854	2.484639110541	0.0129682828757986	0.03321217184521	1.20642427933372	0.582398445176908
HDAC1	0.00786387464387231	0.0290727688405478	0.786783801270431	151.718055438691	0.0340471447310193	0.0464595604529844	0.732833982910233	0.463659691850957	0.587336871359793	0.17915630913625	-0.0217379850779035
MARCKSL1	0.311722001300329	0.169085824106839	0.06524544454172	24.1532877865433	0.785182983748197	0.326322006054533	2.40616007863405	0.0161211989353164	0.0397720707618563	1.9813294824144	1.77331762904953
TSSK3	0.00629530618749322	0.0648177355017567	0.922628553359809	29.2827296379593	-0.0956851501368051	0.0955829684899179	-1.00106903613166	0.31679343350163	0.439079707512669	0.1698531780216	-0.331770701052195
FAM229A	0.230433071017944	0.118059086317026	0.0509565759231773	11.649131538247	0.308670035348758	0.191951103327057	1.6080659605422	0.107820733317622	0.188108005179863	1.49920734518085	0.634552576448613
BSDC1	0.0937461768231849	0.0316664557332496	0.00307214610126097	171.25149156205	0.119960906262301	0.0535738057187931	2.23917089056489	0.0251447991048682	0.0572694233832846	0.688521593356257	0.183577714102848
ZBTB8B	0.205045208190913	0.0989653560850091	0.0382758171026501	12.3794075438879	0.420900848274581	0.162413674439022	2.59153577879679	0.00955486055681032	0.0257494104505526	1.34863271412789	0.902760456243279
ZBTB8A	-0.0881786409166809	0.0518093972133976	0.0887588170216035	92.5781809484748	-0.00887245404851021	0.0671042734071352	-0.132218912418278	0.89481114250138	0.932733600533951	-0.390468887141846	-0.124306738615344
ZBTB8OS	-0.0349191528482834	0.0267854516993794	0.192349140075449	364.692643427678	0.0476543425667293	0.0354894718328845	1.34277407088862	0.179345141770484	0.281646386594471	-0.0745885067960785	0.0107803366407002
RBBP4	-0.00737348103993881	0.0237646351606892	0.756354756775712	272.113601763084	0.129112085803789	0.0406231191316263	3.17829080001075	0.00148146083602297	0.00522266856070185	0.0887840227431705	0.205447095589597
SYNC	-0.0582253051218168	0.0447510244656411	0.193226161231571	164.62168493343	0.199843650430403	0.0508810744916127	3.92766175689441	8.57757292820512e-05	0.000429152488375056	-0.212816576790023	0.374480558758058
KIAA1522	0.0345880588929289	0.0626192322452112	0.580705014402194	35.0648314487139	0.159647027571304	0.0937568403967013	1.70277738558392	0.0886097364643257	0.160224208838884	0.337656621309385	0.278419141123399
YARS1	-0.0458214990404988	0.0588708428618994	0.436368928560047	255.826786464154	0.542168550144168	0.0774006997117896	7.00469830586797	2.47518611129737e-12	6.17977532419869e-11	-0.139249985656626	1.19256458719536
S100PBP	-0.0654110404621332	0.0277062353800064	0.0182317293065534	291.136141285861	-0.136938652993879	0.0454265000869973	-3.01451031295884	0.00257394460144647	0.00845789892988208	-0.255434951368618	-0.430357838104404
FNDC5	-0.0388991146811821	0.0880393866689153	0.658606700157178	25.382252158871	-0.184417348141929	0.166229598648721	-1.10941342360841	0.267251874118725	0.38563088259939	-0.098193537620317	-0.543821866646121
TMEM54	0.133651815880996	0.074506316438784	0.0728399850103647	13.9273452261915	0.428933995208347	0.121288333367326	3.53648189648467	0.000405494291462412	0.00168939370142407	0.925200707269891	0.921957976523279
ENSG00000287691	-0.0110686231288406	0.107324850645003	0.917858233004738	14.0715531062841	0.160747792520022	0.128439806254747	1.2515418483363	0.2107368555949	0.319587759344565	0.0668682490321098	0.281049736281283
RNF19B	-0.00760979267088573	0.0659738833776742	0.908171249924939	39.0770350863577	-0.207897561026567	0.0943302247993546	-2.20393369642419	0.0275290073597952	0.0616520245071021	0.0873824657517143	-0.599934603877013
ENSG00000236065	-0.309311761510467	0.0924504781904238	0.000820745146001268	53.3697826121219	-0.213989794942187	0.117745445100602	-1.81739340115751	0.0691568974367541	0.131393590551058	-1.70200260204549	-0.614493753001253
AK2	-0.0610871515513405	0.0519952336032247	0.240050489223791	124.790146306493	-0.27407893566964	0.0799629832947206	-3.42757266395956	0.000609003294421419	0.00240170811406263	-0.229790099657689	-0.758094076415511
AZIN2	0.102753760854828	0.0913310958603722	0.260559907005154	36.6493524092233	0.317890660780059	0.178910123091712	1.77681762935854	0.0755982503301354	0.14129937192439	0.741945296307699	0.656587918907948
TRIM62	-0.0487307877480517	0.0598897512813883	0.415831213493244	46.2867700995376	0.0103229006558064	0.0964892991716127	0.106984927286563	0.914800937402918	0.945851834463718	-0.156504887211392	-0.0784339051845282
ENSG00000284721	-0.17417403058756	0.0766793484771622	0.023119179147959	17.8824778810259	-0.300559544168762	0.126910456683079	-2.36828037676453	0.0178709870873233	0.0432200403525686	-0.90050488978488	-0.821377123878745
ZNF362	-0.0615203770900678	0.032414047409758	0.0577021169122726	125.63618729836	-0.00808319632283513	0.0468198284567289	-0.172644723171202	0.862930695692036	0.910906065457712	-0.232359546960167	-0.12242057976381
ENSG00000225313	0.0149569341611459	0.106597465246509	0.888413256561957	51.1169754150204	0.422598072091561	0.13555122183568	3.11762643204979	0.00182313730000733	0.00627199868508095	0.221225026268005	0.906816461805586
PHC2	0.00610998885524912	0.0601631575080866	0.919108324232643	154.606557460916	0.134522904902309	0.106796371146529	1.2596205606812	0.20780627478782	0.316273512345157	0.168754066642258	0.218377807579769
PHC2-AS1	0.159703243222315	0.094945155376328	0.0925576241042355	14.7019829712074	0.350944996142272	0.138245922945526	2.53855584790414	0.0111311035522303	0.0291971124848188	1.07971091898199	0.735580781691366
CSMD2	-0.193859476415249	0.239238700800685	0.417757310512062	9.20258337845373	0.540404245609856	0.342167058148736	1.57935789767041	0.114253988680108	0.196878669659125	-1.01725866156993	1.18834827292191
SMIM12	-0.0124575259376726	0.0412286240539699	0.762532223460318	176.560411313269	-0.0759903153513143	0.0679439736109789	-1.11842612836284	0.263385040251531	0.381076871319114	0.0586307093292548	-0.284704215984373
TMEM35B	-0.0680256972837742	0.0695450269242662	0.327998511806372	14.1613561682553	-0.112927971033249	0.106317944872414	-1.06217225294157	0.288157493832947	0.40873303779563	-0.270942400299275	-0.372977392100321
ZMYM6	-0.0818709219345117	0.0285369403306281	0.00411842966260652	229.508181326918	-0.172753142932547	0.0457443591558152	-3.7764906126264	0.000159053551261185	0.00073779553730513	-0.353058000491133	-0.515946885906509
ZMYM1	-0.0709108867738997	0.039010290804523	0.0691026236382604	125.686672205034	-0.011518461101147	0.059351886863466	-0.194070680981791	0.846120538341692	0.898655704704165	-0.288054370139091	-0.130630135221038
ENSG00000284640	0.205371811087996	0.14596239603665	0.15942186335493	5.77456630508081	0.519483127043219	0.23409238231517	2.219137256435	0.0264773880769917	0.0597236301253932	1.35056978583275	1.13835122926333
SFPQ	-0.0636111593447702	0.0246398875487322	0.00983339484125889	969.428640047529	-0.36727852424112	0.0539130469912311	-6.81242379605918	9.59678947948443e-12	2.19187659266296e-10	-0.244759911999114	-0.980821359563794
ZMYM4	-0.0158625275524345	0.0225498512121247	0.481779922474489	612.97070250696	-0.115715078855105	0.0312067578880923	-3.70801347804408	0.000208891540515987	0.000939458577247725	0.0384357498176714	-0.379637989668593
ZMYM4-AS1	-0.218756355682158	0.111805313426187	0.0503965362447916	41.0647990840091	0.239414662497285	0.115704429307583	2.06919185315574	0.0385280869124232	0.0815660462841077	-1.16492128427772	0.469046899062499
KIAA0319L	-0.0295922236753633	0.0238077273452751	0.213879928567211	804.672573227802	-0.17350941326852	0.0342865996294517	-5.06056054387725	4.18025691340972e-07	3.61325303762818e-06	-0.0429946542405296	-0.517754211881213
NCDN	0.39348157840879	0.110367066101155	0.000363567344886211	42.6633253397541	0.77291083668802	0.26198033153251	2.95026283907159	0.00317503696862315	0.0101086151213876	2.46624301145101	1.74398979600858
TFAP2E-AS1	0.250211420632306	0.123070585874175	0.042045201370657	7.90566986987014	0.589388388823077	0.189832927002516	3.10477427772721	0.00190424284135884	0.00651471694492086	1.61651212645801	1.30541000358459
TFAP2E	-0.0746640377093107	0.0715518962348829	0.296719148725948	42.4546720306277	-0.438920148395844	0.117605776699692	-3.73213085881515	0.000189866817232715	0.000864006403279452	-0.310314192528863	-1.15202967231374
PSMB2	0.0703950449633536	0.0375145155169251	0.0605901046960995	84.367509939666	0.0496451783935206	0.0540635662167329	0.918274206967783	0.358475327264496	0.483006780389169	0.550026750823881	0.0155380127387595
C1orf216	0.208184670186028	0.112211723083579	0.0635556109068149	15.1919398146766	0.763698722134995	0.195511367654319	3.90616019568377	9.37743565066433e-05	0.000463817665722225	1.3672527663489	1.72197479274628
CLSPN	-0.0323665886621352	0.187185405416257	0.862720658556556	2.3531931118696	-0.110292492349921	0.311066748950335	-0.354562140511941	0.722917643153713	0.808608825297606	-0.0594493273705836	-0.366679156068059
AGO1	-0.0809108262815862	0.0354400633830339	0.0224284377841589	120.387740623342	-0.183823779933217	0.0479358581797873	-3.83478646076954	0.000125673428995503	0.000597234609033214	-0.34736370279858	-0.542403364305972
ENSG00000286899	-0.298439393505879	0.113409628241997	0.0085004550718698	8.10431069784908	-0.235350575085061	0.158940215644885	-1.48074906108657	0.13867345506381	0.2294294542809	-1.63751892289074	-0.665541494735661
AGO3	-0.0228592352458335	0.0166008488728803	0.168514736977127	785.647797196506	-0.0651688153285962	0.0256126881846286	-2.5443957642723	0.0109466977965626	0.0288061320342767	-0.00306150761974019	-0.258843122211405
ENSG00000271554	-0.169976210311577	0.0971730791603657	0.0802545687558981	47.7167152793443	0.278350812331019	0.11778366024177	2.36323792077491	0.0181160350320757	0.043677867657808	-0.875607747257002	0.562096053051746
ADPRS	0.18787519888015	0.0727387014898748	0.00979799361012158	28.7641060857932	0.493666000339027	0.110388445059645	4.47208038914119	7.74622949341929e-06	5.03072787597804e-05	1.2467979187078	1.07665376280821
TRAPPC3	0.172755547685922	0.0521681489062068	0.000927926462067117	50.8165132608264	0.196835003362382	0.0851418726017306	2.31184724210988	0.0207861029566052	0.0490045593619909	1.15712373401052	0.367290529298877
MAP7D1	0.488928607994473	0.0937119898990275	1.81497363592995e-07	36.7679867381137	0.73556598138191	0.180826307621713	4.06780402175057	4.74582685333315e-05	0.000253305555365356	3.03233639878661	1.65474349900893
THRAP3	-0.0210235569717237	0.0204693328299161	0.30438475956445	328.350642871622	-0.00292197863502574	0.0327066695895189	-0.0893389229688524	0.928812561670392	0.954323932245231	0.00782584358186349	-0.11008636229609
SH3D21	-0.0404841733320022	0.123276240446797	0.742607673242308	15.1497028192268	-0.0874267655625884	0.219935458677816	-0.397511006584255	0.690990671683284	0.783566344996301	-0.10759447156937	-0.312034910502022
EVA1B	0.254837230412204	0.0981010074423619	0.00938497704376452	6.85295715302137	0.52689169504789	0.166970797976355	3.15559188453123	0.00160172806523003	0.00561073003317252	1.64394766152745	1.15605613814749
STK40	0.0766451396702525	0.0741756779456317	0.301467238066168	139.192966488363	0.509113594958595	0.0795365066203508	6.4010052313302	1.54357283725271e-10	2.74648117147157e-09	0.587095869676034	1.11357024316535
LSM10	0.0609827618119579	0.10257066569783	0.552148401008068	18.4249571246086	0.568319023138413	0.14324787584282	3.96738185327095	7.26665149641574e-05	0.000370259314749236	0.494202789880683	1.2550586807029
OSCP1	-0.0450624734656183	0.0441364473345987	0.307263447820896	49.0285275765285	-0.107997687598055	0.066298857631811	-1.62895246548315	0.103323082127832	0.181622187419354	-0.134748228392689	-0.361195058599679
MRPS15	0.211672362417399	0.0742052866054119	0.00433735343806215	44.5981939320317	0.709647268680092	0.0885238264188417	8.01645497475975	1.08840798250342e-15	4.87809365237012e-14	1.38793816135608	1.59280326352871
ENSG00000223944	-0.285947555917287	0.227046926906509	0.207878486031056	4.06965280190917	-0.0024910010458025	0.413088670477114	-0.00603018485819379	0.995188637762242	0.997195461200578	-1.56343021960402	-0.109056417110529
ZC3H12A-DT	-0.124687474315216	0.0754498269978248	0.0984147537899114	72.0310632100614	-0.370992702048626	0.122013357699818	-3.04059087498728	0.00236114426615095	0.00784982725776009	-0.607001651502994	-0.989697458105377
ZC3H12A	0.116776786483206	0.123991280800543	0.346287618700558	6.13748560393593	-0.246701402377248	0.196426909253937	-1.25594503988411	0.20913589723116	0.317808250168792	0.82511542861167	-0.692667568605991
MEAF6	-0.139920996931136	0.0406626736766172	0.000579529721593007	182.109165627845	-0.147940906007554	0.0606719401116838	-2.4383744072668	0.0147534843834099	0.0369435517875135	-0.697351204088683	-0.456650893254174
SNIP1	-0.0210707354957765	0.0538961821877294	0.695833878156898	36.5659642806525	-0.149319491167158	0.0765382255584481	-1.95091393976896	0.0510672841252958	0.102471563034044	0.00754602921145879	-0.459945419892042
DNALI1	-0.0938721090038025	0.0567173138757123	0.0979067795042875	54.4723013463435	0.0786656432723117	0.0860766794571403	0.913901927542189	0.360768380744143	0.485464611684308	-0.424236670687509	0.0848907791750187
GNL2	0.00464843029114547	0.0461173693639244	0.919712678850731	42.7691151000639	-0.00372073603750599	0.0656162819582782	-0.0567044630762805	0.954780618717657	0.972030389357871	0.160085607896771	-0.111995223363782
ENSG00000284748	-0.10298229736366	0.133622904876041	0.440888656115775	4.19905319146317	-0.387005490118932	0.204964591739691	-1.88815778781165	0.0590047708389589	0.115243427888228	-0.478268916743604	-1.02796463113901
C1orf109	-0.0362646715076131	0.0508411626086517	0.475664150476898	22.0945622373515	-0.111009953085531	0.0884685207288606	-1.25479608080886	0.209552795701875	0.318313384046698	-0.0825687364469078	-0.368393735315214
CDCA8	0.167291736419165	0.145952554356447	0.251709804278421	3.81136846871622	0.413092200868636	0.254263964375648	1.6246588535776	0.104235269279198	0.182923023318996	1.12471803798009	0.884099442300551
MANEAL	-0.275622186345235	0.177781560079467	0.121059496227579	3.49357702614584	-0.0514184029367884	0.31003518598487	-0.165846991764663	0.868277364085972	0.914607038856497	-1.50219077127434	-0.225982548027143
YRDC	-0.00811603712746834	0.104565435365555	0.938132858116695	6.57201654571215	0.0284248508506302	0.186156932296808	0.152692948363103	0.878640421944915	0.921693084811644	0.0843799455005267	-0.0351740770203037
C1orf122	0.0105057866432602	0.0746913224081965	0.88814166404692	113.073199995847	0.549749164566855	0.111791180713589	4.91764342283243	8.75922779715869e-07	7.08422977020698e-06	0.194825407685131	1.21068065059047
MTF1	0.0217794585488663	0.0387559377641469	0.574140252839515	79.9059343474722	0.155953008643546	0.0565897380883879	2.75585316192773	0.0058539270423057	0.0169382269042599	0.26168920789408	0.26959121803609
ENSG00000230955	-0.124360964786516	0.130142292137666	0.339286049506809	2.78782720488484	0.0648496738939993	0.230175909946278	0.281739622140018	0.778143170563376	0.849759370384201	-0.605065133563129	0.0518735376736647
INPP5B	0.044228803804591	0.0280843293769281	0.115289446964583	348.065578746124	0.125989183004871	0.0492984753368834	2.55564055772351	0.0105992543794926	0.0280658447456983	0.39483558190325	0.197984019125417
SF3A3	-0.0299579801619421	0.0305367193486031	0.326569189201224	91.0073971439666	0.0126961409421928	0.051404494907836	0.246985034381836	0.804919806181226	0.870284829330756	-0.0451639446765563	-0.0727623633961276
FHL3	0.139168464410434	0.110806115421176	0.20912911272886	13.143821706989	0.534690584000329	0.159516492001061	3.35194547781788	0.000802458206104514	0.00305464892245278	0.957919779474923	1.17469383145254
UTP11	-0.00529168231008928	0.0455974419307631	0.907611191445534	32.9535766802598	0.0332348322659507	0.0730724398778356	0.454820344325625	0.649238492790911	0.749836906310906	0.101131106773413	-0.0236792398751116
POU3F1	0.0568457117185593	0.0903294920103924	0.529142799079396	28.2359153035933	-0.0239436709372099	0.139375737735191	-0.171792245381345	0.863600862179772	0.911471810868181	0.469666073430574	-0.160323755887733
MIR3659HG	0.0681370522427883	0.0482345640376242	0.157767836591488	132.41747792477	0.165502281917236	0.0774576362562822	2.13668128691201	0.0326239230561736	0.0709360936946916	0.536634665671388	0.292411959252755
LINC02786	0.0244962289648743	0.147368151340301	0.867980110207486	3.6799610747132	0.199460911169605	0.240830029482982	0.828222757759118	0.407544357760911	0.533571184413794	0.277802289402086	0.373565892963731
ENSG00000287987	-0.197816796480433	0.137163125370896	0.14924567876785	6.1822743155935	-0.321907709368362	0.209762383986746	-1.53463029571929	0.124874666549713	0.211143469399004	-1.04072940476849	-0.872394718569745
RRAGC	0.0869132251817846	0.0516732647669711	0.0925733662814318	57.614000682454	0.136613372821617	0.0753536788278408	1.81296221958499	0.0698376485939121	0.132427626098638	0.647995568010353	0.223373583283423
RRAGC-DT	0.060620389488054	0.0322513098169203	0.0601591136551876	862.876315360065	0.165971681118389	0.0631256093736536	2.62922897323601	0.00855787174325454	0.0235035752258459	0.492053570809059	0.293533723955662
MYCBP	-0.0713028624242556	0.0666391449586566	0.284626216559321	119.655399092825	0.461980345329289	0.0836430403619888	5.52323711966876	3.32810094344883e-08	3.64338530472236e-07	-0.290379165626454	1.00093175627081
GJA9	0.0171466890726389	0.0910255993870063	0.850584919525216	44.4759096166553	0.480257410075056	0.114401528691244	4.19799818734253	2.69284786568222e-05	0.000152532070529329	0.234212395080453	1.04461007113405
RHBDL2	-0.00610959252172917	0.0625376407432914	0.922174769028288	213.167700371343	0.202445482050725	0.0917387640609211	2.20676051310531	0.0273307950917362	0.0613186321831447	0.0962801065458161	0.380698385433969
AKIRIN1	0.0596375887418436	0.0350429964067849	0.0887852816384387	161.751707191556	0.0322930662157639	0.0522226698561572	0.618372563193577	0.536329779387607	0.653742167970785	0.486224609908827	-0.025929861331005
NDUFS5	-0.0529628153098211	0.0643621347870366	0.410571802754418	101.177630208851	0.356221781404123	0.109166850867801	3.26309478172547	0.00110202656575207	0.00403152939918603	-0.18160491209576	0.748191181191442
MACF1	0.00697449455939192	0.0154787539581674	0.652288669923274	13062.4296738869	-0.116773569616223	0.0373513520960288	-3.12635455112852	0.00176988029917779	0.00610941567860881	0.173881423298128	-0.382167558469004
ENSG00000287422	-0.0626093303334113	0.0960387340375438	0.514454402073647	60.8862146755545	0.15507315398117	0.0944685730100551	1.64153166540013	0.100687099496332	0.177847951971456	-0.238818095045427	0.267488551688309
ENSG00000226438	-0.264911151596157	0.0788247032926653	0.000777274714592491	84.8759972542909	-0.0973297295900305	0.0656476973085087	-1.48260690900754	0.138178880434367	0.228797003502061	-1.43866395467989	-0.335700897731737
BMP8A	-0.075130106832408	0.226727450944569	0.740366916594066	3.01949772646143	0.379223784680475	0.404333566971349	0.937898348438004	0.348296652026167	0.47305651278194	-0.313078434116809	0.803161098711844
PPIEL	-0.00912311169758912	0.0387874403240113	0.814047388425288	117.694854733366	-0.123227691778946	0.061728367154697	-1.99628950932926	0.0459024192785851	0.0938642966940292	0.0784070172996816	-0.397591543879711
PABPC4	-0.0999037105690432	0.0497009042442954	0.0444207701279261	78.7161749637592	-0.385848452574838	0.0680308661733488	-5.67166749856839	1.41414243247496e-08	1.6897550602236e-07	-0.460009913458366	-1.02519955639301
PABPC4-AS1	-0.302607906759157	0.122931687876497	0.0138321141587761	2.71794547688753	-0.406429237498595	0.233874078994317	-1.73781224172548	0.0822439029166694	0.151155167715048	-1.66224224637126	-1.07438327470537
HEYL	-0.320425060737566	0.12248815852053	0.00889749858091643	8.77034496550699	-0.872757907658305	0.183616660928402	-4.75315204647263	2.00269623368478e-06	1.49399232401538e-05	-1.76791523684671	-2.18881005867304
NT5C1A	0.0310770699341733	0.124431178305784	0.802778307303842	12.1502778654566	0.0223560271492327	0.19137257732284	0.116819386883831	0.907003180428016	0.940518949196313	0.316833054130946	-0.049677280689293
HPCAL4	-0.072825325192311	0.168596127792479	0.66577677157056	9.87813654930038	0.110904813054838	0.318459052707499	0.348254546736667	0.727649026164397	0.812390209770142	-0.299408845326304	0.161935568821393
PPIE	-0.166205612516709	0.0475319643977366	0.00047102923142432	143.046657246201	-0.523447787786314	0.0716020039679107	-7.31051868353997	2.66113142798071e-13	7.96112049665947e-12	-0.853244448082133	-1.35403283306737
TRIT1	-0.0334217146627553	0.0376358468888331	0.374525278084129	100.150904843762	-0.105659664366561	0.0663638170666147	-1.59212759357259	0.111356038169938	0.192941761586021	-0.0657072471230333	-0.355607678115817
MFSD2A	0.0992415314099717	0.136176236012665	0.466140676705676	31.3718404991035	0.398414755551517	0.189114949264521	2.10673327043142	0.0351407065643572	0.0755669848887112	0.721114371844473	0.849023455709341
CAP1	0.195530373828809	0.0473355121161055	3.61607983751582e-05	70.2946375767501	0.0507455223974034	0.078221056498068	0.648745039625702	0.516503187142811	0.635697920183293	1.29220052511833	0.0181676019276148
PPT1	0.0809888535090473	0.0576855453957884	0.160327378746928	55.3390179767821	0.162460829425453	0.0967555498395621	1.67908538264566	0.0931354045930412	0.166925978514474	0.612858302423221	0.285143531776814
RLF	0.0397804879000327	0.0282585611728036	0.159210368479829	454.490007470493	0.067022440490057	0.0543250124813989	1.23373078861244	0.217303237141496	0.327934729650644	0.368452757531647	0.0570659897893101
ZMPSTE24-DT	-0.0311517810775924	0.0766123862095101	0.684290436636093	29.0109696055062	0.0490790869477027	0.0989009837225032	0.49624467927851	0.619721791705487	0.725900768264008	-0.0522443410710627	0.0141851740441572
ZMPSTE24	-0.0485482898887469	0.0358052510789947	0.175131432338839	108.540663934009	-0.0516319716911332	0.0545683321541437	-0.946189294283066	0.344052045596364	0.46872892369498	-0.155422498039054	-0.226492932130224
COL9A2	0.0424939086538192	0.0888940322247829	0.632629698052924	70.6539571778688	-0.350988592934395	0.192420563941689	-1.8240700772541	0.0681414785865397	0.129742648901269	0.384545972296375	-0.94189187287581
SMAP2	0.0159090095687408	0.0783454583898726	0.839086332123458	37.4436273306638	-0.144931224945668	0.146777723250262	-0.987419764636584	0.323436899029967	0.446646779904936	0.226871756132977	-0.449458392768589
ENSG00000284677	0.187612792376852	0.149246033685261	0.208728093163589	4.89164370291782	0.351505326539848	0.243908264702394	1.44113741684292	0.149545864633252	0.24334647764962	1.24524159383362	0.73691985270048
ZFP69B	-0.057381849148503	0.0957342084102171	0.548914780101382	6.84948054064662	-0.00144971475308996	0.180810182447635	-0.00801788225345006	0.993602724082722	0.996217326375652	-0.207814065438184	-0.106567963346835
ZFP69	-0.184444663341235	0.0867421235212132	0.0334736011056608	16.3375855358109	-0.13657209614704	0.137838641524364	-0.990811391034347	0.321777686030049	0.444765694758631	-0.961419695733749	-0.429481844853067
EXO5-DT	-0.0626503329187511	0.0419444215110817	0.135266825938583	106.549393016712	0.0983998896263978	0.054898781835286	1.79238748724205	0.0730709177560518	0.137330532068375	-0.239061280113892	0.132051449547007
EXO5	-0.352299813125712	0.126204435691137	0.00524641894966744	5.65095439911292	-0.690568924027086	0.195935339889925	-3.5244735554854	0.000424325166480066	0.00175706841802813	-1.95696340972558	-1.7534169634277
ZNF684	-0.0349080971665365	0.0452942067618302	0.440886708968117	66.8597708063349	0.0398830911818777	0.0675137714607648	0.590740086340096	0.554694584443819	0.670523379490033	-0.0745229358887746	-0.00779130872963127
ENSG00000286838	-0.0959112574246031	0.125997334513827	0.446527729282596	8.34500893105381	-0.184569585060263	0.153211034623133	-1.20467553472415	0.228328584266142	0.340612011953878	-0.436330797050811	-0.544185680647182
ENSG00000237899	-0.646803181320376	0.141549150811189	4.8898249977776e-06	4.32367794804217	-1.10877262444464	0.247694247361164	-4.47637616237382	7.59206717436963e-06	4.94321459071372e-05	-3.70365379921958	-2.75283525941215
NFYC-AS1	-0.127423140592408	0.100960087682068	0.206907766550703	20.2965122527763	0.0212048559999097	0.135629214288138	0.156344310561742	0.875761630972528	0.919969666278401	-0.623226803780621	-0.0524283359939068
NFYC	-0.0092452106533473	0.0250368157234718	0.711930481884224	352.348132042176	0.0105265403002571	0.0361542589696691	0.291156300813359	0.770931782280261	0.844600623811344	0.0776828521605953	-0.0779472495517622
KCNQ4	-0.0671357325917965	0.188207944192572	0.721308612898436	4.74730842487813	0.261557976079994	0.304321245677189	0.859479841763803	0.390075836835236	0.516509490695714	-0.265664047172125	0.521964730029047
CITED4	-0.0865677513456871	0.164872525166275	0.599542395341817	3.81253304021879	0.00481409414419898	0.266447518839189	0.0180677011562058	0.985584844487476	0.991573466883521	-0.380914750802287	-0.0915987863446941
CTPS1	0.135903395519841	0.0955729335759204	0.155030248397667	32.3657804573039	0.589684648986018	0.152605802756567	3.8641037125349	0.000111497843919609	0.000540072651967234	0.93855475663259	1.30611800264562
SLFNL1-AS1	-0.0776190236681835	0.0733391562861336	0.289892626987158	31.0649843220061	-0.069230127475793	0.095724349166971	-0.723223799150993	0.469542399557374	0.592541334624775	-0.327840123071162	-0.268548798324648
SCMH1	-0.0454789559600681	0.0227904500209276	0.0459854438593547	891.311976373246	-0.153883074305225	0.0320332799485941	-4.80385007567666	1.55643389706667e-06	1.18761152752581e-05	-0.137218373216185	-0.470851417325534
ENSG00000287400	-0.219372388499722	0.317006958932292	0.488930251020809	11.8069228704464	-1.08281880333887	0.752155518477427	-1.43962089852215	0.149974683710839	0.243985804618776	-1.16857495591023	-2.69081112228013
FOXO6	0.0383772187544183	0.142713793370598	0.787998657925496	5.0027089805731	-0.281062116924449	0.225423909129237	-1.24681591234102	0.212465004548961	0.321745211263132	0.360130011528627	-0.774782401036418
HIVEP3	0.0301511467584794	0.0303408411436983	0.320345623086414	609.373860054562	0.159506845751332	0.0574722326976756	2.77537235399215	0.00551385390817354	0.0160890497953623	0.311341432346419	0.278084136254949
FOXJ3	-0.00170254555651579	0.0252102801879468	0.946156769567729	576.594850901326	-0.0259874102859431	0.0375967928838483	-0.691213486379776	0.489431389861391	0.611429096495347	0.122418166111569	-0.165207860201751
RIMKLA	-0.210504766676225	0.0968726892889429	0.0297799965274107	17.4336782364268	-0.520956643587593	0.166165631440224	-3.13516482964771	0.0017175757512162	0.0059571281544991	-1.1159813644966	-1.34807952589278
ZMYND12	-0.050666480891894	0.0745209850929101	0.496570644162594	24.9706977419397	-0.283886521272232	0.102238683479368	-2.77670360778385	0.00549132290714015	0.0160416864908469	-0.167985423519296	-0.781532129404706
PPCS	-0.0749024378817292	0.0460840298732043	0.104089112634155	39.6080894751755	-0.0421503201706623	0.0791696492812467	-0.532405038462721	0.594445496292557	0.705008621257904	-0.311728136595342	-0.203833792585916
CCDC30	-0.0268673095126875	0.0310105084855281	0.386274291840424	364.53467924701	0.0592428518562738	0.0502499005644618	1.17896455895023	0.238412288599751	0.352403218141387	-0.0268332724223233	0.0384744201593127
PPIH	-0.177827064576733	0.0523486917197998	0.000681358215787799	34.7842040223097	-0.289811455651925	0.0843240051138219	-3.43687963185255	0.000588457053033199	0.00232969987202592	-0.922170921655746	-0.795691468061109
ENSG00000285728	-0.287669543596103	0.0743031332532862	0.000108138014164654	18.0203426068021	-0.508699908123695	0.102540735878963	-4.96095433452079	7.01476831724305e-07	5.78590586749768e-06	-1.57364327539301	-1.31878852330378
YBX1	0.0211617147838291	0.0636683139652442	0.739606600678899	104.160527706612	0.401626512459933	0.0896297459442186	4.48095114215639	7.43111229864762e-06	4.85704365929894e-05	0.258025388684898	0.856698874681772
P3H1	-0.00773037369233843	0.0521083218331624	0.882064980297666	38.310304417157	-0.093159055756707	0.085150022758094	-1.0940579079041	0.273929581673036	0.393039465273947	0.0866673034341561	-0.325733870344258
C1orf50	-0.0777388183320454	0.0550967976911692	0.158259402379491	33.4944574112383	-0.193013269931931	0.0756988470642696	-2.5497517784922	0.0107799640563789	0.0284298003521822	-0.328550621526113	-0.564364299673858
TMEM269	-0.311849262403175	0.140888436264815	0.0268667574358554	6.75854733025137	-0.615448692535624	0.216875884473139	-2.83779219635575	0.00454267467211916	0.0136824232843116	-1.71705244154239	-1.57389551568299
SVBP	0.287885226090666	0.0979745796731259	0.00329946687021002	19.4975259611547	0.999402503226157	0.156511159051404	6.38550317615319	1.70834797602537e-10	3.00813943954752e-09	1.83995430415931	2.28525692300964
ERMAP	-0.0715521077010081	0.0520851929226999	0.169518867722692	100.957935561674	-0.263656477885504	0.0654062627068438	-4.03105860163932	5.55261958678202e-05	0.000290880737571381	-0.2918574316721	-0.733186609101878
ZNF691-DT	-0.346393342465044	0.0804131555455482	1.64983240441729e-05	17.8695196504888	-0.396873108953691	0.106975162202259	-3.70995566431877	0.00020729554619471	0.000932898644273211	-1.92193231448868	-1.051546150842
ZNF691	-0.223414991342182	0.0770162805559103	0.00372116297694015	15.5505842452943	-0.158453619992483	0.131868311809712	-1.20160497861787	0.22951661165096	0.341983612167411	-1.19255150862931	-0.481774053777382
SLC2A1	0.119750283852782	0.0597668382219108	0.0451103307517309	129.832489040626	0.0916381063165301	0.131337657960109	0.697729103288588	0.485346623883418	0.607891723126576	0.842751149759656	0.115892219137002
SLC2A1-DT	-0.048674808976537	0.0582861460800125	0.403660939332682	85.0367809955087	-0.169110274409102	0.0969521203848797	-1.74426586791264	0.0811127404341949	0.149426698694805	-0.156172878844833	-0.507241201455222
CFAP57	0.0906538007179719	0.140331717890297	0.518281612295521	4.34961059659505	0.30819446999755	0.227583418039367	1.35420441723149	0.175671170156481	0.277051304350363	0.670180806095358	0.633416075952662
MPL	-0.30030655108139	0.148611957115002	0.0433063906916624	2.18605082501893	-0.246203765944437	0.270464154108814	-0.91030091124528	0.362663838117215	0.487789686007924	-1.64859297685763	-0.691478322898209
CDC20-DT	-0.164093225555384	0.0949746773229581	0.0840316825075714	9.36878705124648	-0.185869825235074	0.147148709680934	-1.26314274612465	0.206537884284287	0.314788756656651	-0.840715946194851	-0.547292979359705
ELOVL1	0.4273771163108	0.155293086868443	0.00592202444207346	17.2818026400448	0.047143347893129	0.310983108721432	0.151594561154633	0.879506723397772	0.922097080886311	2.66727640085875	0.00955916756582861
ENSG00000288772	0.17635442357878	0.0922814940177138	0.0559983305649612	21.5701055375173	0.692299675596447	0.137313133261247	5.04175863702202	4.61272867826973e-07	3.93530658971479e-06	1.17846855588326	1.55134618913703
MED8	-0.052690394717237	0.0627657560552476	0.401201814589746	28.358730739381	-0.0448903260902729	0.0835355849951241	-0.537379681879203	0.591005375153109	0.702436800381319	-0.179989193967021	-0.210381826580905
SZT2	-0.0280749531332582	0.0321071239692756	0.381892252048455	167.75318544747	-0.176224673712384	0.045300506514868	-3.89012590078977	0.000100192226175498	0.000490713647301753	-0.0339957694725787	-0.524243109428631
HYI	-0.0744040235221606	0.0587968438765627	0.205712757922232	47.2503252089716	-0.0358546741927577	0.101880724074264	-0.351927948280209	0.724892298638763	0.810264228465234	-0.308772056407937	-0.188788531702101
HYI-AS1	-0.0353961714071281	0.12983404938264	0.785140523162746	4.22713203846271	-0.295778538954579	0.216215332092241	-1.36798133644101	0.171317918160814	0.271573291837088	-0.0774176891495842	-0.80995153371902
PTPRF	0.0182235616432031	0.0337906834036131	0.589674844621547	357.635568370465	-0.000896849570594034	0.0558674023623557	-0.0160531818676135	0.987191964153495	0.99250206700055	0.240599293068224	-0.105246732621121
KDM4A	-0.129603368015883	0.0316357203027022	4.19006355206018e-05	133.621431547004	-0.176101151327644	0.0547803009399449	-3.21468024647586	0.0013058989929859	0.00467995140134717	-0.636157665355618	-0.523947917083013
KDM4A-AS1	-0.249020138618135	0.0724372132286727	0.000586595624612591	64.869242831005	-0.0792552756174339	0.0799956570646944	-0.990744729471229	0.321810243817529	0.444765694758631	-1.34441484704425	-0.292506779716746
ST3GAL3	0.0227242804029537	0.0264201418590414	0.389727320585749	612.977630258661	0.0931262243317559	0.0434398521205574	2.14379699252441	0.0320491564293847	0.0698702476121834	0.267292917157016	0.119448506107958
ST3GAL3-AS1	-0.0997550725313584	0.09314437373109	0.284181747880702	31.7397599647117	0.450789895908353	0.115563942385712	3.90078329453121	9.58819514466091e-05	0.00047286443883364	-0.459128345843269	0.974188951555293
LINC02918	0.0219533048358427	0.0909330855922474	0.809227573833878	19.0078430851186	-0.205242656665558	0.121603773414464	-1.68779842025154	0.0914499309634782	0.1644403745383	0.262720284857893	-0.593589944588174
ENSG00000288573	-0.0719712022401779	0.0841655538878343	0.392487653178486	27.2257699389294	0.145850195161937	0.11271264091192	1.29400033556052	0.195665304900346	0.301511932284604	-0.294343068452232	0.245447632925875
IPO13	0.343004950143046	0.146950047887104	0.0195873361323945	16.6154850773355	0.50144577038738	0.273943724159662	1.83047000593131	0.0671796878844013	0.128258999275504	2.16686768672617	1.09524576598062
DPH2	-0.0643810809409049	0.0707042498140031	0.362522638023583	16.0924452747791	-0.0367831577835649	0.115793348546211	-0.317662095840378	0.750741266135874	0.829976827754641	-0.249326293228898	-0.191007410892428
ATP6V0B	0.372885394482396	0.121864654922194	0.00221461036201008	25.169596638878	0.560631682639706	0.220055791654051	2.54767974260397	0.0108441972775313	0.0285733097691599	2.3440876801045	1.23668756458365
B4GALT2	0.0455160775094935	0.066196086117434	0.491708051145465	40.4340789898801	0.0395143034734809	0.104938395004501	0.376547625602489	0.706509816114411	0.795760973225282	0.402470362526591	-0.00867263326774022
CCDC24	-0.0648082020809095	0.0428030625247465	0.129999974427909	99.3112246886476	-0.0686119345873086	0.0630484830404088	-1.0882408470214	0.276488796658957	0.395958544519397	-0.25185953553091	-0.267071448213729
SLC6A9	0.2195335297278	0.102122114106987	0.031577696080171	43.9212950314034	0.806253299127144	0.169706636515329	4.75086487884237	2.02548450309721e-06	1.50878229548809e-05	1.43456250210794	1.82367122149947
ENSG00000230615	-0.102745701958064	0.102949078197684	0.318267480090779	25.0343936585171	0.0580072480535132	0.152276203370299	0.380934425534985	0.703251907061345	0.793390707915903	-0.476865676693458	0.0355215886902608
DMAP1	0.0465133558174383	0.0565524887587635	0.410803112321587	50.8978414157476	0.225127333992144	0.092977106177281	2.42132007811569	0.0154642541963299	0.038379004841251	0.408385189398747	0.43490320905086
ERI3	-0.0114521028080451	0.0226381355771555	0.612943287948001	876.002068929967	-0.0548637391275035	0.0448507900503918	-1.22325022738422	0.221235199949385	0.332513812509687	0.0645938428874915	-0.234216172027553
RNF220	0.0577776962822882	0.056590968343976	0.307268523970667	423.689832721277	0.188395303291772	0.155075338697243	1.21486307800094	0.224418317918966	0.336280846643358	0.475193645120504	0.347121433103012
TMEM53	-0.0841887463668514	0.0530520223888146	0.112533194053619	54.5056301895461	-0.156375194659909	0.0735766505078553	-2.12533723104471	0.0335584837546426	0.0725936493452255	-0.366804945679977	-0.476807057306194
ARMH1	-0.106686364735566	0.0431524705249427	0.0134242352199369	469.368064827376	-0.585136580837579	0.0742077625683854	-7.88511283167112	3.14251441249079e-15	1.28817799045623e-13	-0.500237626032765	-1.50145598683448
KIF2C	-0.199946044264295	0.0797998009572362	0.0122245285223327	11.6034230877223	-0.437704070672325	0.124228296482705	-3.52338463188428	0.000426072543902642	0.00176296989579754	-1.05335790767398	-1.14912350403974
ENSG00000225721	0.0318944960576564	0.0520519324879295	0.540045792608308	28.835152092559	0.00921421581795227	0.0902597421223802	0.102085554437537	0.918688766996257	0.948196273874803	0.321681183246622	-0.0810834272005353
RPS8	0.153187737823863	0.103426033764684	0.138571068322264	68.4167010893939	1.13430501595159	0.190724972275134	5.94733349503532	2.72545770744105e-09	3.7593601810221e-08	1.04106765750781	2.60764536495182
PLK3	0.00855759151967012	0.10983558543036	0.937897464372775	16.3951571366722	-0.0907140707998973	0.151752022753062	-0.597778330424705	0.549987851484649	0.666205035869954	0.183270722521107	-0.319890873984344
BTBD19	-0.0846190868489102	0.0978673619165425	0.387241734411201	14.7211665755095	-0.128560372104087	0.132504429493417	-0.970234524201125	0.331929605591611	0.455963984540347	-0.369357281800376	-0.410335520746154
PTCH2	-0.0790521458379842	0.0585439224173509	0.176918198331838	168.99658382243	0.416834867714489	0.08825669093797	4.72298319010686	2.32410066213002e-06	1.70197350070363e-05	-0.336339926439479	0.893043623611678
EIF2B3	-0.0302560786482927	0.0344220557286026	0.379415583823007	250.35092034327	0.0852195559339939	0.0428933014573237	1.98678005745914	0.0469467755262156	0.095644665779559	-0.0469319576009014	0.10055324274918
HECTD3	-0.053423056798903	0.0585648904669879	0.361661972648992	26.2152776999424	-0.153816862865469	0.0961663214466049	-1.59948785137709	0.109712245862914	0.190635976465331	-0.18433459016618	-0.47069318600374
UROD	-0.0498527431525345	0.0579227824612349	0.389416567889229	28.5904215537556	-0.0375229264298341	0.100841917785254	-0.37209651753887	0.709820989087403	0.798034490959531	-0.163159170096047	-0.192775301322711
ZSWIM5	-0.00411781893787373	0.0264299688417376	0.87618978208574	808.788585631595	-0.0485053415610022	0.0385513997354563	-1.25819923255319	0.208319712462054	0.316865574286205	0.108093254213006	-0.219020948133647
LINC01144	-0.049038786359895	0.140574471715287	0.727205225118923	2.57776804692744	-0.0295587739333816	0.246192097759983	-0.120063861522473	0.904432559582013	0.938665539295178	-0.158331617474553	-0.17374266313941
HPDL	-0.252343779870209	0.140599023947691	0.0726893665515354	3.714802042136	-0.442377653289124	0.225218416512064	-1.96421616020654	0.0495050295218332	0.0998283644905777	-1.36412726075521	-1.16029237693675
MUTYH	-0.0725329089732178	0.0387854096547991	0.0614688071211036	90.0086515346273	0.00705131138660617	0.0596776835688732	0.118156586598546	0.90594358779839	0.939755026182108	-0.297674533753729	-0.0862523108306774
TOE1	-0.116771698640035	0.0672552814225852	0.0825203854941157	14.46233746705	-0.14102199181185	0.106581421713028	-1.32313858780711	0.185789294256969	0.289269032624932	-0.560053430224617	-0.440116153296998
TESK2	0.00859001116572672	0.032764678348916	0.793188135490451	549.314567550503	-0.19323342016719	0.07435855895495	-2.59867085757082	0.00935854589959702	0.0253202729897065	0.183463002441521	-0.564890412122801
CCDC163	-0.0519079143376805	0.118646221937529	0.661747601274992	16.1474312733112	-0.530231290634128	0.217193770356298	-2.44128222353847	0.0146352123966913	0.0367015241454691	-0.175348326980279	-1.3702439685743
MMACHC	-0.0209768105297398	0.0689612914468221	0.760988939437858	19.583881870874	-0.0296075793616704	0.103380897630641	-0.286393134904403	0.774577032155935	0.847181933543398	0.00810309528685045	-0.173859297779243
PRDX1	0.066119370728771	0.0738845008357019	0.370839599380926	167.939655135127	0.763122664462063	0.122334288403517	6.2380112266229	4.43168859329961e-10	7.23675337751008e-09	0.52466785886983	1.72059813687907
AKR1A1	-0.0567068061806959	0.0435230537210692	0.192604044002992	42.5371525678279	0.0237035131934847	0.0636587887023766	0.372352563984614	0.709630367175507	0.797908243858194	-0.203810406425413	-0.0464570743523701
NASP	-0.0425372820677092	0.0306635949878655	0.165373397994736	462.69289803017	0.028840354034605	0.0629151632416919	0.458400686712251	0.646664598403714	0.747632842886137	-0.119771396129619	-0.034181112386826
CCDC17	-0.377189952415186	0.163791527759119	0.0212863795266383	3.10979432432228	-0.554845452063106	0.274058449734445	-2.02455152395679	0.0429134362331291	0.0890991427002151	-2.10458605783518	-1.42906660273051
GPBP1L1	0.00712104900561681	0.0174640053999509	0.683452987082719	529.74354503039	0.023642380367166	0.0263109018410879	0.898577346757659	0.368877829418893	0.494743121708433	0.174750633196567	-0.0466031688633638
TMEM69	0.102863110243945	0.046677175322895	0.0275445159580247	48.7888443996345	0.315387808173833	0.0630686642957084	5.00070536923191	5.7120946573817e-07	4.78342324541208e-06	0.742593844160437	0.650606631118489
IPP	-0.129622903877914	0.0461685429913944	0.00499118362365862	87.6562094429865	-0.337262396179265	0.0552255503871512	-6.1069992750626	1.01521699949348e-09	1.52417213932798e-08	-0.63627353195052	-0.909089168935931
ENSG00000230896	-0.279549744713385	0.133536615935359	0.0363106619532931	2.65601052862239	-0.442162239451507	0.239477468371396	-1.84636259293411	0.0648395748799887	0.124561684019803	-1.52548499876612	-1.15977758347531
MAST2	0.0189986263329526	0.0331883523856906	0.567018088925364	293.929048940618	0.0587975184933238	0.0419533192805826	1.40149860610761	0.161065024082606	0.25833692650376	0.245196177827541	0.0374101677141522
PIK3R3	0.0402797055319558	0.0737389822962344	0.584896091145205	100.103875493136	-0.198013528299538	0.154493722991718	-1.2816930323451	0.199950350125967	0.307000413227547	0.371413601902601	-0.576313858446882
LURAP1	0.257624613913689	0.0936449448564685	0.00593993694528106	31.9506520286299	-0.0819318656902469	0.178761768289115	-0.458329912902501	0.646715436616227	0.747632842886137	1.66047954706657	-0.298903263265191
RAD54L	0.285444203018592	0.147437370335586	0.0528631704561271	4.96220568776945	0.531336573935031	0.246998191741856	2.15117596686839	0.0314623132188385	0.0687335049574967	1.82547667163965	1.16667845755501
LRRC41	0.00398030103402072	0.0300543384356688	0.894638792366705	141.696475313262	-0.0288247031349114	0.0463640849121588	-0.621703268586505	0.534137001974389	0.65173223580429	0.156122953888725	-0.171988389358938
UQCRH	0.0960735545443614	0.0455094480382252	0.0347664389591409	136.723558790894	0.279798443183219	0.0645299031618375	4.33595014828242	1.45131836247403e-05	8.80777747950057e-05	0.702325198806414	0.565555584275588
NSUN4	-0.000676952371317308	0.0452426740952211	0.988061941458986	74.5619127048334	-0.0241378331872004	0.067385428165391	-0.358205532625784	0.720189507153658	0.806296549946021	0.128500927647025	-0.160787762554428
FAAH	0.0240222515455809	0.163436773034367	0.883146286980615	6.21660026985252	-0.212685344908793	0.306068824802268	-0.694893852865271	0.487121825323	0.609515648015128	0.274991143953421	-0.611376393618087
ENSG00000291138	0.0265374151774041	0.207259808805694	0.898117817329513	3.30468338018446	0.180541321690153	0.347224538197266	0.519955538359974	0.603094564549468	0.711909471207272	0.289908501845255	0.328352080031419
MKNK1-AS1	0.180090017387153	0.104751811264695	0.0855767384512593	15.1242970352626	0.462247710550904	0.128407485615433	3.59985018268551	0.000318400576774476	0.00136621207890194	1.20062424749432	1.00157070254011
MKNK1	-0.0329614923506297	0.0310774674581212	0.288861037784381	248.741870196301	-0.261790215317251	0.04792342730905	-5.46267723360039	4.69006893342959e-08	4.98959657340788e-07	-0.0629776827905495	-0.728726636715309
MOB3C	0.108462938177769	0.0490898910273007	0.0271415469533243	25.002031261523	0.179330880299573	0.0800170368933721	2.24115872396704	0.0250157954535097	0.0570521438233912	0.775806250846275	0.325459381399739
ATPAF1	0.0375044766329616	0.0284935997666814	0.188092785190813	244.966538619802	0.0593288937880426	0.046701335029736	1.27038967409104	0.203945859590591	0.311618279477341	0.354953804935814	0.038680042158223
EFCAB14-AS1	-0.157735564362848	0.120301844424722	0.189802034088075	5.96147668296225	0.0853808485495405	0.191251316357995	0.446432736649614	0.655284689986309	0.754286399745244	-0.803008853835482	0.100938697949178
EFCAB14	0.0630917566209455	0.0363550942191571	0.0826644975565535	156.672662497454	0.0393543425218342	0.0572856192739733	0.686984674698526	0.492092385922685	0.614037984835111	0.506711173017124	-0.00905490607297656
CYP4Z1	-0.266480862287422	0.203217103007001	0.18975264751214	5.15100327200471	-1.16275224311513	0.2767539439409	-4.20139357928513	2.65276942505554e-05	0.000150710740369929	-1.4479738603544	-2.88183511870486
CYP4A22-AS1	-0.193231406013273	0.103464424410267	0.0618161652662619	39.4291118827855	-1.06864015984487	0.137439475730146	-7.77535096207057	7.52385140438066e-15	2.87047611725557e-13	-1.01353359539571	-2.65692716643279
LINC00853	-0.320492840519557	0.164736162493333	0.0517158250093808	2.89589559928686	-0.379984319055674	0.271785388760392	-1.39810429393859	0.162081750628186	0.259577981726911	-1.76831723664227	-1.01118551891966
STIL	-0.255907094880285	0.0552410903051071	3.61189634087723e-06	30.9536562595933	-0.335754557888525	0.0916018217353825	-3.66536987504949	0.000246981367594675	0.00109077637156001	-1.38526117212944	-0.90548575468195
CMPK1	0.0412732042592208	0.0371259228338914	0.266263500781144	110.925964759561	0.134138738490268	0.0567351448970298	2.36429709898019	0.018064319454159	0.0435841284035507	0.377306012198368	0.217459731196147
LINC01389	0.121998975944133	0.127033041940341	0.336868027391504	7.98921287905953	0.401565117151603	0.167922479664455	2.39137200661886	0.0167855354974154	0.0411263947400358	0.85608807316726	0.856552152894348
ENSG00000290466	-0.319714512852934	0.114209469584631	0.00512024987637367	17.5437582326855	-0.97230272473554	0.153716134630115	-6.32531339065464	2.52719148773666e-10	4.33023315220008e-09	-1.7637009992678	-2.42670109444838
ENSG00000291246	-0.376614474087491	0.1440020815641	0.00891385465892975	4.99505066185632	-1.24121945982472	0.192254338325331	-6.45613238503022	1.0741265543093e-10	1.9750162717458e-09	-2.10117291363072	-3.06935515244976
ENSG00000223720	-0.478438069631238	0.159137988380483	0.00264330277916376	15.2028159254797	-0.813920354943575	0.177141089083628	-4.594757541314	4.33252731529011e-06	2.99920417921867e-05	-2.70508551690671	-2.04820076560524
SLC5A9	-0.301348243253248	0.11832210011453	0.0108701192073633	28.2353245345747	-0.443060869341044	0.146050951654637	-3.03360480929106	0.00241650754564711	0.00800874751031422	-1.65477122098621	-1.16192511864065
SPATA6	-0.0533767678302418	0.0280684209501074	0.0572148053715945	1041.75283917296	-0.381642336114861	0.0456416434055279	-8.36171328722661	6.18139208173613e-17	3.4036081319246e-15	-0.184060051721354	-1.01514782863225
AGBL4	-0.0847688158795665	0.0474464323938262	0.0739986854975407	979.44402488656	-0.602293231757654	0.111654511755763	-5.3942578968518	6.88073319538744e-08	7.06202404985533e-07	-0.370245320061123	-1.54245674988422
BEND5	-0.0932454692351261	0.0864999569040228	0.281041414016549	15.8387401319197	-0.290138789050305	0.142629350681868	-2.0342151714443	0.0419299055473931	0.0875961818823873	-0.42052008955524	-0.796473725575571
ENSG00000286597	-0.253449558794411	0.160624438943298	0.114588217971314	2.61548007102267	-0.398047687026563	0.254648193572127	-1.56312786453684	0.118022522789012	0.202072967025221	-1.37068560143446	-1.05435314373785
ENSG00000229846	-0.465574617852531	0.135129555455977	0.000570226655661014	37.5581397342058	-0.421081549313067	0.185073003212553	-2.27521865428132	0.0228928163708511	0.0530778818622225	-2.62879278132504	-1.10939919754688
FAF1	0.0055310252729592	0.0165734570390417	0.73858488245014	1594.12515422339	0.0114724520798246	0.0291037780841535	0.394191161252399	0.693439910807613	0.785731440649806	0.165320251500339	-0.0756867206804416
FAF1-AS1	-0.205666995239294	0.121351346692264	0.0901122214721014	17.3724757494119	0.201877187055702	0.157702986219883	1.28011011011693	0.200506413475592	0.307611413077535	-1.08728869137963	0.379340280723334
CDKN2C	0.156830118823674	0.0849874609561517	0.0649891940669883	16.7130968484469	0.391680494386179	0.133531587307521	2.93324225588771	0.0033544204151781	0.0105800709107251	1.06267050682748	0.832929997397384
ENSG00000290102	0.0985974168304096	0.101126554995422	0.329565038988834	5.63027134643131	0.170947176535625	0.16812931789335	1.0167600670578	0.309267583093318	0.431289511284836	0.717294148148048	0.305424104520462
C1orf185	-0.634152810448303	0.13184371642275	1.51018894682439e-06	7.96794841698487	-1.46261560238331	0.183831514333048	-7.95628327215692	1.77284254033456e-15	7.63240269065192e-14	-3.62862483992028	-3.59844505603624
LINC01562	-0.266725430775901	0.111357702121552	0.0166107065114364	5.54915089808185	-0.449307615730688	0.187785371612978	-2.39266568993831	0.0167264739187083	0.0410169057710453	-1.4494243885131	-1.17685351986224
RNF11	0.0946894706178563	0.0369580926446732	0.0104048316438068	139.312630705846	0.149860633995444	0.0584512898984797	2.56385503648811	0.0103516769338405	0.0275103984050524	0.694116239745947	0.255031732591018
ENSG00000236434	0.194707796168218	0.15392089928354	0.205876315161349	2.78899776283233	0.495376158331997	0.248613717685516	1.99255360059666	0.0463103502936748	0.094527679243867	1.28732184239503	1.08074067831252
TTC39A	0.101785473134503	0.199012514941496	0.609034153691147	5.49482494880237	0.776105274838518	0.280341038698836	2.76843261493467	0.00563266322401663	0.0163934326873538	0.736202411716176	1.75162382681656
EPS15	0.000680258578601542	0.0201173954709552	0.973025116458394	1203.21575866483	-0.0311137831196411	0.0372685498721425	-0.834853602471343	0.403800141146844	0.529895025802555	0.136550503912558	-0.17745880584599
ENSG00000238140	0.0279103196615176	0.103990573090063	0.788396991583194	11.6171274838498	0.33324070965923	0.151692685866434	2.19681461736824	0.028033688686873	0.062617074840222	0.298051155977853	0.693271285599304
EPS15-AS1	-0.0815742369401593	0.0726369930763255	0.261420575336688	41.5499176399641	-0.330986676218031	0.112776738471782	-2.93488427403714	0.0033367210774226	0.0105312189791372	-0.351298370944214	-0.89409152701294
OSBPL9	-0.026029870007298	0.027272468412659	0.339862168077439	660.776443996728	0.0455962591633778	0.0409958627904723	1.11221611303604	0.266045241566413	0.384243563478841	-0.0218664445560979	0.00586195307327188
NRDC	-0.0224826471594755	0.023681174829075	0.342422797095711	632.724777828097	0.105799715894799	0.0385220206312489	2.74647368339173	0.00602397186825262	0.017342212723628	-0.000827975299645896	0.14973546753241
ENSG00000266993	-0.0613926047996839	0.156525854371839	0.694895506380869	2.16867640485642	0.0328829159723308	0.262372862666466	0.125328952232885	0.900263132316615	0.936198294864294	-0.231601733448473	-0.0245202453041588
TXNDC12	-0.0261001353032186	0.0397436316239525	0.511365866310594	59.4986820625207	-0.00598139802721659	0.0635712852553981	-0.0940896192862277	0.925037966408516	0.952116577537435	-0.0222831858580795	-0.1173977268598
ENSG00000223390	-0.0487054659298532	0.132212388273387	0.712583895209386	4.05778035210999	0.106285114721333	0.229729028569516	0.462654264387714	0.643612205900781	0.744763800455334	-0.156354704288993	0.15089546795231
BTF3L4	-0.0690100185122099	0.0406991295506139	0.0899589830090024	109.729349508012	-0.256236296456883	0.0568215524649275	-4.5094912993629	6.49832595794173e-06	4.31239070818068e-05	-0.276780379132669	-0.715453946593432
ZFYVE9	0.00425106937155296	0.0177037030644376	0.81023476943084	493.829983519765	0.0602059106860113	0.0306615995747277	1.96356065962178	0.0495810634033592	0.0999529677351071	0.157728872543734	0.0407759268499229
CC2D1B	0.0134121407182639	0.045257410611282	0.766960998587279	47.3182419403305	-0.099892544019732	0.0657702003411464	-1.51881161227418	0.128809922110996	0.216557562565383	0.2120629040248	-0.341825481583337
PRPF38A	0.000936291901966769	0.0353110805360144	0.978846149365167	105.273955250675	0.115899030736352	0.0506303252694464	2.28912277611405	0.0220722198266553	0.0514740538608571	0.138069029653209	0.173870691633676
TUT4	-0.0443634389022657	0.0169402931616211	0.00882366238126901	1271.76372397627	-0.0520232548237032	0.0319004517422047	-1.63079994114553	0.102932539883579	0.181076300409996	-0.130602275967028	-0.227428015969057
GPX7	0.00609613741936239	0.0604055538345435	0.919613849150826	19.4917520491822	0.0919251385851249	0.09740155448933	0.94377486136728	0.345284709372939	0.47012533476274	0.168671914203417	0.116578165484404
SHISAL2A	-0.0878287474836573	0.136621950185247	0.520315133614372	4.56929340329143	-0.249994132609693	0.228117860918335	-1.09589898661723	0.273122982617573	0.392158328625542	-0.388393679986981	-0.700536496678029
COA7	0.0164798485796241	0.0897748337594231	0.854351827855477	12.0061819522101	0.0751465331616981	0.144144591434502	0.521327456090117	0.602138677603303	0.711214344804062	0.230257384692577	0.0764808511265115
ZYG11B	-0.00344690745468657	0.0259186538097904	0.89420172590334	211.611500200342	-0.0451473263263135	0.0401520070268475	-1.12441020186428	0.2608390460956	0.3781460167102	0.112072409517979	-0.210996002729311
ZYG11A	-0.0312779968161011	0.146960564972004	0.831457547454224	2.85415934896829	-0.0867387709186047	0.235039624249761	-0.369038927778549	0.712098709305407	0.799756725726519	-0.0529929227216138	-0.310390748974876
SCP2	-0.0387937270744698	0.0261486025011449	0.137918516888024	439.004997351764	-0.0517527549316775	0.0361516642146412	-1.43154557489826	0.152273915036254	0.246917898044699	-0.0975684869767722	-0.226781578501186
PODN	-0.0748252410329826	0.140125206391469	0.593349528718645	8.3719199760324	-0.118730611579972	0.242325973755252	-0.489962383066248	0.624160517753101	0.729673623009349	-0.311270284467431	-0.386844474389708
CPT2	-0.0908080333204611	0.0577557185543535	0.11588614238439	34.9865824358432	-0.265870061268984	0.0839218928426457	-3.16806559365257	0.00153456893202782	0.00539588761688	-0.406063732355486	-0.738476604697153
ENSG00000236723	0.00825820677381976	0.0691790679647402	0.904978775952992	20.3775063386695	0.0455199258426859	0.111900554163317	0.406789101117858	0.684162892237204	0.777598360030603	0.181495080831358	0.00567953259919038
CZIB	0.0306942865592161	0.0462626349041889	0.507023827230019	71.8450654678419	0.364860195810984	0.0674271401650587	5.41117708563379	6.26118167955357e-08	6.47507890139822e-07	0.314562777745333	0.768835162576332
MAGOH	-0.00219489122811414	0.0482251728400548	0.96369810015305	65.8093543022375	0.211402166338794	0.0597298836877824	3.53930316428919	0.000401184832663524	0.00167349275099385	0.119498079125258	0.402102964446337
LRP8	0.0853129182154758	0.0553541275498155	0.123263120718332	212.555696682442	-0.0492719851947864	0.0778604115490503	-0.632824617986333	0.52684817864132	0.645460179195974	0.638504196772641	-0.220853064093738
NDC1	0.0230429875417698	0.0494998716093103	0.641561904862396	60.7041528717993	0.0141182407866148	0.0800331337097012	0.176404947953494	0.859975817718222	0.908964323443493	0.269183159363229	-0.0693638458750894
YIPF1	-0.0318704163406211	0.0439571299575067	0.468431136291239	102.392942728387	0.0496214506944603	0.0612153477474532	0.810604734276377	0.417592697230906	0.543965218713891	-0.0565065446416989	0.01548130856197
DIO1	0.307604556800885	0.0915201423981706	0.000776443653601425	8.06895942185177	0.733961368380317	0.163300741521932	4.49453787863997	6.97211924353416e-06	4.58795172314346e-05	1.95690904613708	1.65090881368652
IFT25	-0.0873517050693983	0.0412501673267195	0.0342082374850685	110.99844101097	-0.0672170402721582	0.0655962367274662	-1.02470878857618	0.305500614949521	0.427176666325778	-0.385564356147749	-0.26373794614731
LRRC42	0.145001546793672	0.0436113855476541	0.000884644322130907	44.7177084105944	0.248685612600692	0.0688401774912014	3.61250684794468	0.000303251095646731	0.00130864955975659	0.992515611102882	0.491202506832716
TMEM59	0.160587453665212	0.0458590353674357	0.000462191295917216	162.000621889451	0.166594015576619	0.0743787689393935	2.23980603540731	0.0251035178921712	0.0571945839876094	1.0849551438354	0.295020971541362
TCEANC2	0.0577101172225103	0.0409372546242662	0.158622011430929	80.1311473156918	0.0511122887652603	0.0606843474497952	0.842264783477256	0.399639758657387	0.525833631561268	0.474792835802197	0.0190440958898201
CYB5RL	-0.0627577087267783	0.0533876603626074	0.239790887884784	31.3955742489564	0.0554595383412277	0.0829679002463309	0.668445726317876	0.503849115358556	0.624804798052217	-0.239698122718086	0.0294331019151004
MRPL37	0.111059015386164	0.0613510469101569	0.0702613658795997	26.2733253452911	0.136741814556113	0.0998246476071207	1.36982015798631	0.170743047933601	0.270830591369609	0.791203504664072	0.223680531833366
SSBP3	0.0987674743178794	0.0371237090488558	0.00780256859432428	406.107795698869	0.48946467293276	0.0669452375514559	7.31141886764602	2.64336112958645e-13	7.91958769015659e-12	0.718302753858896	1.0666134798718
ACOT11	-0.0149998393461675	0.0255951829126986	0.557847628040185	1561.56295645706	-0.234613832784969	0.0662154806256293	-3.54318703977148	0.000395322214823862	0.00165208194515006	0.0435523269497206	-0.663780836631961
FAM151A	-0.148174759027844	0.0784452644583483	0.0589060854395262	90.4716873059002	0.427368035001999	0.0898688707638058	4.75546239058919	1.97992718892365e-06	1.47863110776912e-05	-0.746304012404138	0.918215663197392
ENSG00000230728	0.151872640073314	0.0999446110581348	0.128619567073402	11.4983570105219	0.260635294680627	0.163258387564892	1.59645883172177	0.110386390134733	0.191640556132503	1.03326785332828	0.51975971684774
MROH7	-0.0561581746609696	0.0323262571668286	0.0823464128210201	1043.32804667489	-0.577002435815185	0.0876728432702376	-6.58131314432985	4.66311286330849e-11	9.25941504524209e-10	-0.200556489810626	-1.48201710250741
TTC4	-0.0896087158367757	0.0412160493211424	0.0296959809893466	160.087651092715	-0.298753911352611	0.0737310666303296	-4.05194072195502	5.07945360456538e-05	0.000268788852690417	-0.398950617366184	-0.817062043762311
PARS2	-0.0375515501236591	0.10182737096738	0.712294258931262	6.87027694926519	0.0389658154432474	0.167452180647181	0.232698166680479	0.815995792919075	0.878430433637961	-0.0902011738104322	-0.0099834035263403
TTC22	-0.260564678701893	0.262422232280549	0.320748207218996	6.24008850731868	1.20378498430549	0.308271798643907	3.90494683458221	9.42461022817898e-05	0.000465924737147999	-1.41288515805984	2.7736877780342
DHCR24	0.432663907737543	0.23216429079535	0.0623763629217763	13.920206111882	-0.553787595817546	0.451923216900082	-1.22540196012985	0.220423808772783	0.331783838650012	2.69863219768023	-1.42653855028794
ENSG00000287724	-0.121087033639182	0.253031603663152	0.632262283769797	6.87588054122976	-0.157466206128336	0.380453024983564	-0.413891323732118	0.678953698275937	0.773576628542904	-0.58564754894952	-0.479414343711325
USP24	0.0329690393863999	0.0221675081281016	0.136943876960224	731.613754062198	-0.0629904192852141	0.0407242713771577	-1.546753745496	0.121922637686777	0.207379407203029	0.328054266573026	-0.253637216908601
MIR4422HG	-0.0922920037957129	0.122634364946177	0.451703156216586	4.69301488796099	-0.24755273549832	0.185194704963584	-1.33671605539153	0.181315339122685	0.283777936847696	-0.414865115454445	-0.694702074509041
ENSG00000234810	0.260013659388107	0.136555745614179	0.0568991983702344	34.1038697614127	0.400250902509416	0.201126368222069	1.99004688469037	0.0465857710267865	0.0949946865307498	1.67464890205836	0.853411458163667
ENSG00000260971	0.0418226225785007	0.0719599358293188	0.561110276338133	426.208491268636	0.696118721573207	0.112261036569834	6.20089340739495	5.61435308740465e-10	8.97520780001716e-09	0.380564595297029	1.56047290039895
PLPP3	0.0017767424189135	0.0247823603937246	0.942845563718324	2202.98319912385	-0.308985818227095	0.0682785675267961	-4.52537054333825	6.02897778178481e-06	4.03509738332135e-05	0.143053715736072	-0.841514134748014
PRKAA2	-0.036497478294442	0.0504936387895614	0.469794538938025	168.321258404758	-0.138825087082044	0.0631808881234536	-2.19726393859459	0.0280016015270962	0.0625591213851882	-0.083949506316046	-0.434866016152561
FYB2	0.0592919145713059	0.180413486035193	0.742424347121173	28.7354299555624	0.194987584523651	0.279719099399021	0.697083556119635	0.485750504416974	0.608322782547764	0.484174427069575	0.362875589436007
DAB1	0.194205357354662	0.063988715972547	0.00240540617851384	457.998179269341	0.551328835436718	0.144126815760986	3.82530365723905	0.000130610995346525	0.000617530240936357	1.2843418932952	1.21445572949915
ENSG00000235038	-0.123385346417917	0.181644285529607	0.496967385124828	3.27818101875382	-0.204785455929548	0.27764200202424	-0.737588169068415	0.460764746951294	0.584542013178822	-0.599278771122892	-0.59249733163413
OMA1	0.00269005844819755	0.0452893413264777	0.952635771627642	58.1188521415169	0.168036132205603	0.0696170472502045	2.41372104739919	0.0157905464450832	0.0390793006226531	0.148470564924251	0.298467324939264
MYSM1	-0.0813964405124804	0.0258582695723496	0.00164509002771825	339.385857117179	-0.187267649598318	0.037067037168535	-5.05213429244039	4.36900332419331e-07	3.75093572371641e-06	-0.350243865817781	-0.550633483620678
JUN	-0.0366662132255676	0.0648805495580564	0.571982532529994	506.901839212383	-0.0858978285734511	0.183063814674042	-0.469223416579614	0.638909949306438	0.741681618075217	-0.0849502679860252	-0.308381074826189
LINC01135	0.0352739618177701	0.0462391312882438	0.445547175826097	215.349618902469	0.253323659046998	0.0848178140753678	2.98667988333086	0.00282024864857981	0.00913319435980232	0.341724690392228	0.502286455806471
ENSG00000231740	0.34473220951773	0.126613599453541	0.00647487186341711	7.65361575683068	0.46115154121945	0.182333677664642	2.52916272586585	0.0114335003738601	0.029874913827966	2.17711200878068	0.998951089934443
LINC02777	-0.326979728583913	0.104771819156661	0.00180314686986124	20.1011040013388	0.0845555754529398	0.114510059138653	0.738411770013646	0.460264264377878	0.584016184489942	-1.80679076959095	0.0989664699868168
LINC01358	-0.311286568738514	0.0839419196771941	0.000208608773366324	47.2049679956044	-0.770469857498547	0.110459378952422	-6.97514203687862	3.05561945101385e-12	7.51837380138952e-11	-1.7137151227799	-1.94436327666664
FGGY-DT	-0.544871808905978	0.127818632946296	2.0183495495719e-05	10.4533555286991	-1.20264286356812	0.151646717854319	-7.93055649726265	2.18166029300048e-15	9.22136206416986e-14	-3.09910197464935	-2.97716525538008
FGGY	-0.0596095973840146	0.0330271355286158	0.0710954477384238	834.142427479563	-0.385348594026235	0.0508621809436916	-7.5763285584007	3.55470905112282e-14	1.2110382524837e-12	-0.221026771483055	-1.02400500029899
ENSG00000226883	-0.362706991458394	0.106424259632872	0.00065411347559265	19.6313674732238	-0.521496046663303	0.124783362495619	-4.179211364669	2.92521721212956e-05	0.000164310587986533	-2.01868806329026	-1.34936858503366
CYP2J2	-0.0706959592850905	0.0436992216774003	0.105708871336389	264.564740860945	-0.15654170742257	0.0839245654529916	-1.86526682119377	0.0621440133564181	0.120245036006297	-0.286779641834819	-0.477204987552512
C1orf87	-0.201001040312146	0.113041631586237	0.0753849409290352	47.3429135473677	-0.146978220158501	0.188680716464157	-0.778978492942184	0.435992383998963	0.561080970198401	-1.05961505668057	-0.454350277908427
LINC01748	-0.0169200613134032	0.0337055920088111	0.615670565349722	1492.69559391601	-0.451088377926478	0.0481730079893745	-9.36392383938274	7.68292140045218e-21	6.7759375623988e-19	0.0321635497128884	-1.18110916446197
ENSG00000231252	-0.0954725719345163	0.0317461883693595	0.00263517786041251	1142.25780918772	-0.34554972701505	0.0406177864338322	-8.50735003932238	1.77953670640086e-17	1.04065428911136e-15	-0.433728966945293	-0.928894134922339
NFIA	0.00594024545961089	0.016346470245285	0.716308926795625	8540.12818207036	-0.105747445431747	0.0439736487638581	-2.4047912421282	0.0161817065268389	0.0399067796963187	0.167747323800372	-0.355817456275362
NFIA-AS2	-0.0963049367879716	0.045000415162235	0.0323474971312666	190.446739042322	-0.0395724505002627	0.0652733063256681	-0.606257790938671	0.544343582486798	0.66129468133593	-0.438665697207481	-0.197673229896757
NFIA-AS1	-0.0315820416683977	0.093783356092426	0.736301376624251	10.3909653960909	0.132660746648912	0.140941949949444	0.941243871654238	0.346579898957443	0.471416229233541	-0.0547962033589024	0.213927643636682
ENSG00000284808	-0.69236367158948	0.181200509494527	0.00013292198970544	6.64797975522972	-1.30270446759249	0.179746992652377	-7.24743400915682	4.24741273114375e-13	1.20686945009193e-11	-3.97387166117991	-3.21629130253763
TM2D1	-0.0515655922103548	0.0264536281946464	0.0512617076291867	287.168847686353	-0.204250478388434	0.0329444446821673	-6.19984584226409	5.65184923119737e-10	9.02391256952853e-09	-0.173318025005886	-0.591218848583892
PATJ-DT	-0.219189007151242	0.0715167572188192	0.00217770295603914	55.1550233956672	-0.305489976811185	0.084561197778673	-3.612649593857	0.000303084149806739	0.00130820622542642	-1.16748732679086	-0.833159813953071
PATJ	0.0160584892623941	0.0308570214104847	0.602773624376208	390.55855123797	0.0343317265067045	0.0553041587888502	0.62078019553253	0.534744255491968	0.652238802438954	0.227758315583653	-0.021057894889702
L1TD1	0.145506000864892	0.174546637192147	0.404493752864471	2.88734690798632	0.456801523699198	0.288455462709187	1.58361197048895	0.113282048174692	0.195518058917571	0.995507512633725	0.988555469108391
USP1	0.0194085964216716	0.0557176120485581	0.727585888805904	43.7589856285221	0.100820819049248	0.0863823209321241	1.16714644803847	0.243151232980957	0.357696009202455	0.247627697773595	0.137836958274136
DOCK7	0.0475116956504023	0.0178693047020615	0.00784092325116758	3100.72408162111	0.229831456151762	0.0395844330289189	5.80610706193154	6.39420838868528e-09	8.19303191840787e-08	0.414306312143036	0.446145064988944
DOCK7-DT	0.0569086871640323	0.0348031431959625	0.102015634194074	357.258223946121	0.130068142524408	0.0652287091197508	1.99403214136312	0.0461485421079144	0.0942918712631171	0.470039578854488	0.207731868722002
ATG4C	0.0323133435492467	0.0462729150394476	0.484976533318866	262.380199554211	-0.175575343287038	0.0827119451250349	-2.1227326116152	0.0337762646124176	0.0730414859302391	0.324165354795183	-0.522691347197494
LINC01739	-0.108168302724528	0.100102154218292	0.279884352364436	26.8652869835733	-0.0761392486924828	0.137544738870874	-0.553559876717361	0.579880091794995	0.693218371623263	-0.509026954518252	-0.285060135135489
LINC00466	-0.0121000531315919	0.123071036929809	0.921680076327439	4.86886394306606	-0.128890880703262	0.199205522597428	-0.647024635776467	0.51761599926354	0.636760506792832	0.0607508695118502	-0.411125366318217
ALG6	-0.116117640036818	0.0514203032778555	0.0239328161561392	97.7968581759099	-0.311485950717938	0.0656778335544227	-4.74263436932388	2.10956813356458e-06	1.56341329883998e-05	-0.556174228830734	-0.847488922037651
ITGB3BP	-0.155406103962841	0.0409517932154044	0.000147729960578351	362.21916888217	-0.0604031495970309	0.0930879529825088	-0.648882563873552	0.516414285624452	0.635627612435171	-0.789192896081443	-0.247454190167244
ENSG00000286429	-0.0313964800119721	0.124469591265	0.800853883351265	16.4629078689379	0.324252664451122	0.170395051700953	1.90294648356451	0.0570475286886889	0.112195125202689	-0.0536956429003784	0.67179176062822
EFCAB7	-0.0331050851090954	0.0503564334887241	0.510913976663149	197.332720736248	0.333647597219897	0.074325311768504	4.48901712325253	7.15525462984743e-06	4.69179280894373e-05	-0.0638293270102761	0.694243660717299
DLEU2L	0.0231114460440634	0.0648149231963711	0.72140924725328	21.28770145341	0.0480854292744383	0.109137909075431	0.440593279473622	0.659507469041022	0.758119148381919	0.26958918462796	0.0118105425963382
PGM1	0.00336533809017535	0.0330908816699608	0.918994911906139	320.692339404304	-0.059603739512548	0.0488364352861958	-1.22047686657006	0.222284153885943	0.333806885774629	0.152475627644226	-0.24554376932776
ROR1	0.0327874603895673	0.0375999986077786	0.383204581960738	785.05219716927	0.205862766264973	0.0607939598197155	3.38623716690703	0.000708581165044435	0.00273872034121946	0.326977327145658	0.388864971150184
ROR1-AS1	-0.207559708957102	0.10289159239842	0.0436677638524266	39.0828280798864	0.467722493970483	0.118410058131361	3.95002334558105	7.81435709155809e-05	0.000395336223060127	-1.09851431803791	1.01465427571418
UBE2U	0.0599756099354861	0.177150777899766	0.73494359090551	3.49515749681667	0.524686394217367	0.287565835011366	1.82457834115318	0.0680646843139798	0.129633650103892	0.488229403178255	1.15078593610008
CACHD1	0.0271484990000643	0.0260455583716456	0.297251018396322	2230.22466458057	-0.12366418548631	0.0533113581922635	-2.31965925610681	0.0203593175743499	0.0481463002834858	0.293532821141699	-0.398634671419677
RAVER2	0.0215053691762477	0.0270283741126045	0.426230262339553	532.624409941629	0.119531519219345	0.0472594260384832	2.52926303256436	0.0114302330141426	0.029874913827966	0.260063592282449	0.182551569986093
JAK1	-0.0292304232186522	0.0250566935530249	0.243383480369661	1792.58697355304	-0.197571304938989	0.0525077000736802	-3.76271108164616	0.000168081339370208	0.000775435037814595	-0.0408488268955804	-0.575257038248967
LINC01359	0.0219677132361256	0.0800887008176378	0.783860008255447	52.1146940436299	-0.660267957900397	0.102252028026186	-6.45726026804384	1.06615451411856e-10	1.96212880904584e-09	0.262805740635382	-1.68100407013484
ENSG00000272506	-0.248015214292768	0.0987568679109574	0.0120262954882261	5.36204017430446	-0.347326115125049	0.165353467304436	-2.10050699744675	0.0356842657196301	0.0765500205860823	-1.33845467187869	-0.933139326383175
ENSG00000288804	0.42286587954453	0.13456037174703	0.00167469571761784	4.90194528334244	0.585896438462714	0.228511581530641	2.56396824413975	0.0103483012059981	0.0275086039235123	2.64052039479784	1.29706498158853
AK4	0.063750180417003	0.033224330370432	0.0550121828092908	483.179924861488	0.102186720749711	0.0752317158737345	1.35829310235614	0.174370698104087	0.275512194235657	0.510616264235054	0.141101174130179
DNAJC6	0.309657625536455	0.0680993092963761	5.43778081322423e-06	184.407037716165	0.657352569647844	0.180561801974179	3.64059597578589	0.00027200768824086	0.00118791267578372	1.96908573345775	1.46783000541635
ENSG00000229294	0.0214470608874605	0.184349554787014	0.907383800395524	41.467812017153	0.93645383797456	0.319501844315554	2.93098100882847	0.00337893437367465	0.0106331526096499	0.259717767620826	2.13482294144173
LEPROT	0.0476665497988631	0.0404985688811859	0.239198125609623	169.807865824003	0.161814243474569	0.0840534833810068	1.92513429504259	0.054212559466435	0.107679874623153	0.41522474731934	0.283598328258541
LEPR	-0.103415426990412	0.0578634306448408	0.0738998538199052	300.245038310942	0.192809201779428	0.117355853620267	1.64294490501776	0.100394332972333	0.177484705453432	-0.480837795195119	0.357669715915375
PDE4B	-0.0145375026439818	0.0204953418143047	0.478133585018167	3319.53000284672	-0.0184559061147043	0.0537679281760369	-0.343251204589461	0.731409486283623	0.815153471775506	0.0462944316644088	-0.147209159909276
PDE4B-AS1	-0.39985670097631	0.155747834047949	0.0102483862318483	13.011662722698	0.0793494034151877	0.179273563794007	0.442616310714745	0.658043285007507	0.756692207792399	-2.23902184414042	0.0865248211411059
SGIP1	0.0254641192758592	0.0214949002580741	0.236152442243402	2454.96629799548	-0.0875717014407109	0.0559747762392567	-1.5644850649585	0.117703697658491	0.201680187754115	0.283542816971075	-0.312381276562857
ENSG00000248458	-0.188652912875301	0.0882005010168474	0.0324429770730941	95.9444262840234	0.10925725267806	0.10625616857994	1.02824385763413	0.303835132753056	0.425461073584302	-0.986378693869509	0.157998248365723
DYNLT5	0.0492299343349741	0.139464624541429	0.724094236002794	17.2622477404414	0.302786121588375	0.227498404529149	1.33093734092354	0.183209629218239	0.285975681486633	0.424497132762835	0.620491268386896
DNAI4	-0.0181779076491163	0.0412931122098116	0.659780339885587	202.448077856134	0.10959505005257	0.0587598121368429	1.86513615457686	0.0621623219313255	0.120269039383371	0.024703301908191	0.158805512567555
MIER1	-0.0256703797591578	0.020960328667784	0.220683504561444	351.622796451603	0.0462053584158727	0.0300441674984592	1.53791441943739	0.124069541164662	0.210078853237007	-0.0197343189868984	0.00731757131960982
SLC35D1	-0.003180450175566	0.0292277462258829	0.913348331457525	248.265521141726	0.0118877651892059	0.0494484106125521	0.240407427497545	0.810014420720011	0.873572969958393	0.113652759418571	-0.0746942102849968
C1orf141	-0.262110177563141	0.0997074012902538	0.0085688353480155	7.22834010731466	-0.364545093744122	0.154536981631859	-2.35895052365231	0.018326698997821	0.0440970637395307	-1.42205146411761	-0.974289039436608
ENSG00000275678	0.0410878868028246	0.146160900851584	0.778622904121883	2.72407114796089	0.000922965758990161	0.253693697887175	0.00363811070860983	0.997097214038583	0.998227521247458	0.376206900082683	-0.100897759300503
IL12RB2	0.100658011827463	0.139888542460959	0.471796774353982	19.621847524447	0.458549339590731	0.175782148252431	2.60862291278994	0.00909073575654911	0.0247270440010914	0.729515473493342	0.992732379016807
SERBP1	0.0329419745677051	0.0422464805272931	0.43553412092707	132.841494779843	0.087524864442537	0.0571944895331412	1.53030239725841	0.125941895185526	0.212613045294557	0.327893745968466	0.106062441972013
GADD45A	-0.310626554837992	0.103837197130719	0.00277631732515411	102.828260325963	0.00561805576902666	0.166668417454423	0.0337079805210424	0.973110015054901	0.983732959694016	-1.70980060070145	-0.0896774882875035
GNG12	-0.033180380362667	0.0395161094097033	0.40109501767783	488.452139407973	0.374505079505586	0.051405272180718	7.28534377152976	3.20851091170362e-13	9.40532270563136e-12	-0.0642759008358803	0.791884392454985
GNG12-AS1	-0.0778408422253328	0.0425317209666144	0.0672225453991308	800.640502091681	-0.0960625763391394	0.0534157896362173	-1.79839289081681	0.0721147685618336	0.135898083425237	-0.329155722089126	-0.33267266976175
DIRAS3	-0.221521023645646	0.0948363103276501	0.0195003646090885	15.8084535529764	-0.865492050008115	0.142591826239809	-6.0697171277724	1.28135743970083e-09	1.88212654066511e-08	-1.18131844466189	-2.17144619731943
WLS	0.0238617301378452	0.0238170766112862	0.316404039146813	1551.90512191899	-0.0320509751824589	0.0508404586820095	-0.630422620356897	0.528418114935309	0.64669083051463	0.274039096437228	-0.179698496440541
RPE65	-0.0123068657072502	0.152667134449924	0.935750196202508	21.2940561761084	-0.818672115965665	0.259567876107687	-3.15398087098429	0.00161059642502337	0.00563598092871884	0.0595242705070803	-2.05955646833786
DEPDC1	0.0706491157233274	0.159160922022645	0.657125866886626	3.60529684514848	0.00633891468250137	0.249429786040506	0.0254136235416246	0.979725044603202	0.987626834918409	0.551533636661615	-0.0879547881147628
ENSG00000285407	-0.0937351518291705	0.159891341301728	0.557712345927048	2.61481384013273	-0.145204269523601	0.278029224111282	-0.522262614614505	0.601487495291994	0.710722585396593	-0.42342438191075	-0.450110911496981
LRRC7	-0.243575938037623	0.0814673785674622	0.00279106666821891	448.681950515583	-0.908167706577306	0.239174255162729	-3.79709641390713	0.000146400859138981	0.000685660851319188	-1.31212546138883	-2.27343198062506
ENSG00000287283	-0.550131036647889	0.130623283672384	2.53585318425888e-05	5.7098989756105	-1.21613276725008	0.201033129447541	-6.04941469394689	1.45373015810488e-09	2.10646120277886e-08	-3.13029429210659	-3.00940326890641
LRRC7-AS1	-0.129044308399394	0.0830393319199852	0.120181008140252	96.525191317918	-1.12374292643443	0.184198895092634	-6.10070394759588	1.05602343468632e-09	1.58240888406242e-08	-0.632841900020705	-2.78861111144329
LRRC40	-0.0143737269674723	0.0353856900926004	0.684594415552893	149.608540903932	-0.138450180443001	0.0504120811511734	-2.74636907029931	0.00602589328378552	0.017342212723628	0.0472657801482839	-0.433970068665796
ANKRD13C	0.0181842596475466	0.0298360299662228	0.542210853872582	367.824969292749	-0.120271331205884	0.0388617132421985	-3.094854065139	0.00196909755728274	0.00670731057256666	0.240366194144697	-0.390526468072646
HHLA3	-0.0435480476264196	0.0389089456719084	0.263042157638909	71.2385325736924	0.0624961561866998	0.0543834941324119	1.14917507938227	0.250483794593883	0.366207846950928	-0.125766215469899	0.0462491286733378
HHLA3-AS1	0.0350712733123135	0.143455229095833	0.806862658481801	2.23469039531461	0.136044768168118	0.255953569409449	0.531521277402024	0.595057600753705	0.705406057264938	0.340522551120571	0.222014738554595
CTH	-0.0282949948333108	0.0489024033899967	0.562858218271106	139.145125937277	-0.110572268356186	0.0847685456421058	-1.30440209300068	0.192096521949564	0.297001020086398	-0.0353008300059298	-0.367347761484893
ENSG00000271992	-0.105841998177776	0.123969345100037	0.393229353519698	3.89546183790698	-0.0855236504823471	0.207571461895602	-0.412020273410038	0.680324563681529	0.774488843086936	-0.495229714032492	-0.307486868414738
ZRANB2-AS1	-0.193244076088929	0.118544519452743	0.103072066213787	24.6819828798544	0.323101608121152	0.128578084602084	2.51288241787913	0.0119749239616621	0.0311100645078988	-1.01360874122347	0.66904097971755
ZRANB2	-0.022570513797602	0.0251003111769454	0.368539478514791	928.201801892915	-0.050949518467536	0.0545480845528944	-0.93402946932318	0.350288691910765	0.47493887397165	-0.0013491096191393	-0.224862013424494
ZRANB2-DT	-0.0493940489997364	0.0478444016564855	0.301889775933742	397.821381661605	-0.464197104756376	0.0466527311523702	-9.95005208248762	2.52051266400328e-23	3.29169259639352e-21	-0.160438669229381	-1.21243624602003
NEGR1	-0.0909770440636953	0.0522477696732508	0.0816377036046169	471.17633159388	-0.441888690187728	0.104673971377032	-4.22157184230701	2.42604605202187e-05	0.00013954216888154	-0.407066129858571	-1.15912385865461
ENSG00000286863	-0.117549202442043	0.0546871299411669	0.0315959203940717	383.475725587015	-0.682640279414451	0.0955093468687273	-7.14736621906446	8.8458657873559e-13	2.35885894876704e-11	-0.56466478128348	-1.7344691815685
ENSG00000225087	-0.504923465212715	0.139884810888047	0.000306709664410723	30.3371255831867	-0.724611054759438	0.164067808798039	-4.41653399327961	1.00296134228979e-05	6.3261088007647e-05	-2.86216958086055	-1.83477044799572
LRRIQ3	0.0486707234463946	0.128860363057228	0.705652520403218	14.5010926731733	0.334940941640377	0.209312535908035	1.60019532603408	0.109555258716226	0.190473569365564	0.421180470237819	0.697334480037038
FPGT	-0.115611039865179	0.0454591006856923	0.0109846105408958	207.104393528657	-0.235644604155935	0.0756342404411241	-3.11558102231976	0.00183582907538342	0.00630926885168463	-0.553169598844522	-0.66624416195905
TNNI3K	0.0246403760915177	0.0531067638864368	0.642663426823829	319.206075697878	-0.560151570475131	0.0911755519921319	-6.14365976663865	8.06414802166114e-10	1.24180565113607e-08	0.278657221562368	-1.44174710224867
ENSG00000237324	-0.408806403181546	0.126073702610954	0.0011844498355245	18.6498561908045	-0.322345422379573	0.124698390431713	-2.58500066651699	0.0097378809161452	0.0261693507327036	-2.29210225176545	-0.873440759987737
LRRC53	-0.27845970118794	0.164700657759683	0.0908937672874452	10.6221741634745	-0.306358554458821	0.179601623209503	-1.70576718063098	0.0880514358977579	0.159473791128042	-1.51901998425136	-0.835235530623353
ENSG00000272864	0.125500657525523	0.154722690529457	0.417289380590273	4.3862390703377	0.442385210218407	0.258896715765193	1.70873241443368	0.0875005269338374	0.158711559403763	0.876856438577735	0.954103532315473
CRYZ	0.0658038748688923	0.0933451064628193	0.480839738731308	67.9200521859635	0.906739474389155	0.100042744254746	9.06352060955326	1.26306535659221e-19	9.46045239332834e-18	0.522796662659907	2.06381190401873
TYW3	0.084655254815729	0.0454408896735402	0.0624657422167206	91.9311866862135	0.301345160910344	0.0687798900624868	4.3812975076955	1.17974653371513e-05	7.32997137278997e-05	0.634603615441767	0.617047677467015
SLC44A5	-0.136561418004432	0.175516938900266	0.436537980001945	17.3992947965773	0.568088830151566	0.41328995626009	1.37455271183522	0.16927015765285	0.269017936021648	-0.677425645138393	1.25450856820406
ACADM	-0.0642065832391527	0.0346746251437057	0.0640706549269828	219.612287009352	-0.0751270668137195	0.0469345640054897	-1.60067678065428	0.109448526519576	0.190336733314838	-0.24829135274415	-0.282641234758735
RABGGTB	-0.041597802250661	0.0556872494388046	0.455069772831303	56.2447345782473	-0.0572193139550858	0.0842184132369217	-0.679415721050425	0.496874491532718	0.617961297600639	-0.114199370323527	-0.239845497109793
MSH4	0.32747456084094	0.124083767067223	0.00831163958797075	22.1071226093103	0.703563445937673	0.21146976630085	3.32701670903036	0.000877811097777832	0.00330155450037154	2.0747574269849	1.57826421532749
ST6GALNAC3	-0.0395381569616949	0.0527181190348213	0.453259643718076	652.870749473664	-0.169114928664862	0.0857793513123921	-1.97151092981547	0.0486654640783227	0.098486291811629	-0.101983677667592	-0.507252324141022
ST6GALNAC5	-0.266105301884871	0.100360568126595	0.00801368733790699	130.720994714405	0.000816538704513044	0.283457278895348	0.0028806411593844	0.997701584072459	0.998534799189832	-1.44574642319525	-0.101152097426459
PIGK	-0.000127945148694081	0.0441949995325981	0.997690116138607	98.8790025021666	-0.0268301644232151	0.072632359755906	-0.369396843409503	0.711831950470516	0.799545282111359	0.131757072544101	-0.167221864149983
ENSG00000289212	0.2375686129408	0.0942152030456344	0.0116838125708267	8.88827608027889	0.726066707448744	0.161165218765279	4.50510794457574	6.63392117361148e-06	4.39521548195078e-05	1.54152802414927	1.63204224562955
ENSG00000287870	-0.0408037274258133	0.168452828057081	0.80860471535995	4.6646430026026	0.278741155197536	0.276031678993772	1.00981581611807	0.312583541152446	0.434871925969597	-0.109489737039524	0.563028889853799
ZZZ3	0.0196100292846837	0.0310821520828138	0.528099610355759	504.619415770117	-0.248563649837253	0.0430323821906178	-5.77620008895175	7.64065058701028e-09	9.60882558081237e-08	0.248822389868658	-0.69711794573398
USP33	0.0181904950017973	0.0224145151644551	0.41705001392144	440.669117761716	0.043553246738718	0.0390145517509917	1.11633338803158	0.264279454989318	0.382099590979872	0.240403175838358	0.000979585953875442
MIGA1	-0.00141079658618099	0.0310443684076037	0.963752991552175	288.911349906082	-0.0626927140220993	0.0351797058240769	-1.78207044526201	0.0747377446888779	0.140050779299716	0.124148520252346	-0.252925764364133
NEXN-AS1	-0.0894785725638923	0.096067267142473	0.351638509745894	6.49736422010533	-0.145148618835219	0.159586494932721	-0.909529461728017	0.363070713541164	0.488272469930301	-0.398178741630445	-0.449977918134901
NEXN	0.028916610316247	0.0660270282312142	0.661421724324407	50.0129577628494	0.158418300968527	0.116899156821619	1.35517060409824	0.175363208028778	0.276715563253837	0.3040194348007	0.275482744706171
FUBP1	0.0338992924222104	0.023925183598177	0.15651583579207	404.495028499366	-0.0203798764378064	0.0378308458547193	-0.538710567457854	0.590086580946805	0.701840966409554	0.333571568624301	-0.15180704161123
DNAJB4	-0.051336030522585	0.0833435699853034	0.53792309657341	123.453163195246	0.766460072365237	0.113440610543211	6.756487546171	1.41377126484859e-11	3.10709406459118e-10	-0.171956501719135	1.72857383512436
GIPC2	-0.0196409728036069	0.0782103982529795	0.801713646877081	44.2054618360473	0.188214610247815	0.137864093425657	1.36521849577395	0.172184386798762	0.272671007559362	0.0160259076216064	0.346689614986848
ENSG00000273338	-0.0793285013413413	0.173289495178286	0.647110355730678	7.6007188215207	0.0224322030888602	0.287266629775357	0.0780884403677593	0.937757702365892	0.960336667854645	-0.337978982402596	-0.0494952363226327
IFI44L	-0.0945614966877038	0.127504006520621	0.45830821317894	49.1589704760468	-1.00128884487357	0.22050828808583	-4.54082181475116	5.60353755185654e-06	3.77890998159461e-05	-0.428325407768811	-2.49597178422618
IFI44	-0.17152425892738	0.0722654865963567	0.0176189890785846	64.4139650641607	-0.711177168660133	0.120772763104738	-5.88855591590114	3.89584738374138e-09	5.22859675553117e-08	-0.884789175830359	-1.80266630463111
LINC01362	-0.0628195320437963	0.175824200936095	0.720877681605097	6.07865274835486	0.168256569908102	0.249734426877602	0.673741990689037	0.500475360727858	0.621491193716241	-0.240064794903684	0.298994124374043
LINC01725	0.0115514077938803	0.13262507508803	0.930593441285492	33.8472641442409	-0.694883836621867	0.2430628302635	-2.8588650756208	0.00425159576439722	0.0129135980720143	0.201026954465515	-1.76372869091479
TTLL7	-0.0261768526211612	0.132668717566918	0.843585025329084	27.8231171100436	0.0420731908875249	0.310956560518922	0.135302470600117	0.892372731785824	0.931174291805475	-0.0227381939035888	-0.00255743415207846
PRKACB-DT	-0.210847719204098	0.140100962111849	0.132331837053136	18.6988221195396	-0.183732063095285	0.148206250224888	-1.23970522711755	0.215084443066837	0.325188523829363	-1.11801540535719	-0.542184180482904
PRKACB	0.0475505030188465	0.0282105382230016	0.0918809329245314	635.315716617112	0.086244343535686	0.0463692561353682	1.85994666992087	0.0628930715172937	0.121445371516974	0.414536477447829	0.103002268134671
SAMD13	-0.115214773849203	0.116019212340159	0.32067762915521	13.5032738896504	-0.346277933324191	0.151006964962132	-2.29312557477747	0.0218407763802263	0.051027768026875	-0.550819357331047	-0.930634393815028
RPF1	-0.0113680644639518	0.0405995039505722	0.779473662020089	51.990317504974	0.0862833628294846	0.0609460107360273	1.41573438174977	0.156853287923576	0.252874260890007	0.0650922717132008	0.103095515985132
GNG5	0.0359524265911127	0.0533048752896342	0.50001389547197	94.3710715820059	0.412034427385447	0.0696335489831818	5.91718264259321	3.27502954799674e-09	4.4422221691969e-08	0.345748644028047	0.88157158764252
SPATA1	-0.0765906295304874	0.0637739127286078	0.229762391271346	136.492340965846	-0.530032778841552	0.11416055250367	-4.64287152801327	3.43600017786418e-06	2.43145646487068e-05	-0.321740749172869	-1.36976956742177
ENSG00000284882	-0.0347898776680816	0.101323850714543	0.731332693807784	11.1165644796324	-0.0383810623382371	0.146598646044185	-0.261810483070007	0.793467556582049	0.861323237971339	-0.0738217796912487	-0.194826064447099
ENSG00000289881	0.0463468208313565	0.0882407729906415	0.599422369923929	19.3404891558551	0.105103588508295	0.14374156074412	0.731198325412606	0.464658022878615	0.587979993795405	0.40739747553494	0.148071870472621
SSX2IP	0.0167407124588406	0.0451685699662496	0.710915024701949	263.744182186932	0.00389040023866391	0.0899839204004018	0.0432343936711446	0.965514688526232	0.978969330082364	0.23180456031093	-0.0938062192013602
LPAR3	-0.159487376791538	0.0888893997893834	0.0727776341072453	54.0285259894182	-0.368099378842531	0.18708027478497	-1.96760123035753	0.0491139380698213	0.0991476674887505	-0.813398799295683	-0.982783028258198
MCOLN2	-0.553040406282982	0.157484200967545	0.000445216924600206	11.123455245928	-1.14737055080417	0.333932208062499	-3.43593856208511	0.000590504866421411	0.00233553788460559	-3.1475496736401	-2.84507613091152
DNAI3	-0.0218061475622859	0.0896053014716207	0.807728244671134	23.5133995172642	-0.12313068525964	0.136033022945052	-0.90515290033197	0.365384390100824	0.490865557502412	0.00318432293704773	-0.397359718838163
SYDE2	0.00457303390793158	0.0506842000789837	0.928107603637118	58.8123178329441	0.201115230337088	0.0723756090003861	2.77877081954523	0.00545650075179141	0.0159513975916554	0.159638434274378	0.377519365498119
C1orf52	-0.0328834636197928	0.0374905567616907	0.380425135282708	240.87103111064	-0.0529009087697885	0.0666352564383727	-0.793887674443238	0.427260825750238	0.553128601576514	-0.06251489679563	-0.229525423070871
BCL10	-0.108572579374106	0.0601124778384277	0.0708938019246645	21.3568411945797	-0.177803527178125	0.103638449225826	-1.71561354406892	0.0862327979065576	0.156873005781793	-0.511424706852439	-0.528016234914525
BCL10-AS1	-0.118124799304002	0.0505480520918217	0.0194453552747769	464.372427218531	-0.113721900374835	0.0562336066884756	-2.02231204917789	0.0431441246234407	0.0894728314083938	-0.568078628510999	-0.37487471512474
DDAH1	-0.00889114787167117	0.0208126095711462	0.669233624139197	1899.87048051722	-0.114369907921909	0.0408116455804524	-2.80238413068767	0.00507264345227337	0.0150014465166447	0.0797827875936679	-0.376423315956908
ENSG00000282057	-0.354737254964236	0.119584428255693	0.00301291884692291	8.0218524248173	-1.23738449895306	0.148489018411166	-8.33317178733544	7.87048328030909e-17	4.26450414547173e-15	-1.97141980205957	-3.06019040795875
CCN1	-0.0372548698161038	0.0979836947572627	0.703785830700918	122.04596907046	-0.165019081075472	0.189988675833632	-0.868573247070658	0.385080592641171	0.511324181312557	-0.0884415720607625	-0.497464115633272
ZNHIT6	0.0141987834968415	0.0429919338358632	0.741198814441622	203.892976357201	0.289743740153444	0.0750452562410883	3.86092012561889	0.000112960829351016	0.000545602412605085	0.2167284580717	0.589322738275224
COL24A1	-0.0314347059077804	0.161939147400845	0.846086376749155	18.1701068305931	1.30488144632445	0.25535230029047	5.11012215217999	3.2195058609095e-07	2.87679793439953e-06	-0.0539223595089098	3.01528691668401
ODF2L	0.0287996215016719	0.0623084202194443	0.643930196560964	131.198135265295	0.132008206344131	0.109081934844328	1.21017477855084	0.226211833899824	0.338420744018293	0.303325577751291	0.212368210473335
CLCA4-AS1	-0.031750693059882	0.108300359898351	0.76939026193715	12.9658268528533	-0.325529145503554	0.170349828438658	-1.91094495654731	0.0560116548782341	0.110542036698078	-0.0557964695578466	-0.881049184151077
SH3GLB1	-0.00833625439859395	0.0337393382194959	0.804847717460222	370.648326080849	0.0156194979482602	0.0445694832827779	0.350452749231127	0.725998945022951	0.810986758797708	0.0830738436605591	-0.0657761591261964
SELENOF	-0.0996033976427694	0.031047478676803	0.0013361531067957	196.642176541323	-0.225299577097466	0.0467982248163103	-4.81427613935783	1.4773440721494e-06	1.13320522522212e-05	-0.458228766759166	-0.641521737685029
HS2ST1	-0.0489918759280033	0.0225964579195733	0.0301494108061443	1252.3465895699	-0.174427015742919	0.0392875888797324	-4.43974854951971	9.00640451700058e-06	5.74475514166728e-05	-0.158053393150483	-0.519947087507228
ENSG00000267734	0.0854601745434814	0.0997149388245653	0.391420099739033	15.9913283169337	0.177189031919226	0.131821499868102	1.34415882156187	0.178897034319906	0.281224481496871	0.639377569510265	0.320340817273198
LINC01140	0.320623496789655	0.148894624174487	0.0312905185759094	4.03694080676352	0.252575901125464	0.233549411500896	1.08146665625186	0.279489585107781	0.399301635161347	2.03412397749486	0.500499472699908
LMO4	0.0415797432796108	0.0436987027795711	0.341345653780155	223.154540868168	-0.151068156402374	0.0742896266566378	-2.03350270018992	0.0420017610500463	0.0877181062864839	0.379124085669657	-0.464124359552027
LINC01364	-0.269441762853682	0.16450387268546	0.101441452845433	5.74416935197769	-0.109425322814873	0.222476225515367	-0.491851758817772	0.622824143530506	0.728403919411423	-1.4655348702506	-0.364606804488715
PKN2-AS1	-0.18230476296174	0.0671759350910005	0.00665082104810698	182.400831051196	-0.764192411209711	0.0848405235383351	-9.00739857957632	2.11002046523054e-19	1.51899105788487e-17	-0.948728012612259	-1.92936150918621
PKN2	-0.0359782139000271	0.018802850115081	0.0556911465546542	897.430800879058	0.023372640161037	0.0281640704299609	0.829874368449712	0.406609818051489	0.532587233069499	-0.0808697652153217	-0.0472477908427933
GTF2B	0.00173040360040953	0.0443919273315883	0.968906221517776	95.8375279981653	-0.203535882286856	0.0673909488800008	-3.02022579692833	0.00252586303134563	0.00831197020474956	0.142778881633367	-0.589511115205534
KYAT3	-0.0483275712849287	0.0561080382103229	0.389055976459639	137.778875885244	-0.583425300197006	0.0717353326184348	-8.13302564999992	4.18705989866352e-16	2.02619884359791e-14	-0.154113422810356	-1.4973663884401
RBMXL1	0.0572908395184565	0.0502578435608294	0.254312017423893	35.0349176810661	0.00392955235894805	0.0817953558091624	0.048041264935825	0.961683355893223	0.976670646117803	0.472306112676791	-0.0937126539237228
GBP3	-0.255173001365669	0.10528952116517	0.0153702070990846	18.4374687155201	0.0489156688556524	0.150325912855237	0.325397450955497	0.744880284480784	0.825694871088036	-1.38090728614563	0.0137946394053512
GBP1	-0.1551231923643	0.120437879322975	0.197748264453825	51.4553206753863	0.517976473877088	0.183450849037911	2.82351636197687	0.00475000013720855	0.0142177592040176	-0.787514956120088	1.13475064720623
GBP2	-0.0531941576510759	0.134190798391456	0.691804880784001	97.2185230405994	0.745855436418562	0.218361927427838	3.4156844336568	0.000636219290092869	0.00249407265673697	-0.182976996383386	1.6793331179173
ENSG00000286802	-0.237195497027772	0.0798878461638571	0.00298667383844126	38.4734063488124	-0.237554202091406	0.149775132057708	-1.58607239284474	0.112722888563752	0.194817051977377	-1.27428326263587	-0.67080769669769
GBP7	-0.489898471427819	0.123743066426791	7.52650734756744e-05	29.3437702155691	-0.35910228477927	0.161978093976872	-2.21698055559627	0.0266244202894747	0.0599888646933719	-2.77305680633725	-0.961281878439251
GBP4	0.102684972175945	0.128227648542035	0.423246214313023	6.14271091748031	0.134752772225298	0.197034638923486	0.683903972223006	0.494035805567535	0.615520515339249	0.7415373127758	0.218927141810944
ENSG00000286548	-0.587818865752346	0.154415158935866	0.00014080878614557	8.21741932931538	-1.50741724286336	0.196496564904805	-7.67146867729545	1.7003800505188e-14	6.12046692035682e-13	-3.35381964362018	-3.70551149074539
LRRC8B	0.0549193336499156	0.112582426462475	0.625681280265179	32.1120665295891	-0.789734308291714	0.172653126263886	-4.57410951878548	4.78249641657832e-06	3.27288543819113e-05	0.458240784546245	-1.99040123511981
LRRC8C-DT	-0.00533985631632253	0.0735792008327119	0.94214598891276	84.8008431629518	-0.375681518222389	0.142218763821474	-2.64157490986195	0.00825215561736989	0.0227775594624952	0.100845388228913	-1.00090273597807
LRRC8C	0.0835620235829591	0.0667944862983304	0.21092289122319	174.133389964688	-0.23455165321641	0.158144001813556	-1.48315238343933	0.138033929025837	0.228594150223003	0.628119694733221	-0.663632240628645
LRRC8D	-0.00907228254656592	0.0493821263406423	0.854236322716241	177.735479032965	-0.228381272369586	0.0895106132314184	-2.55144350066215	0.0107277716261871	0.0283214839108864	0.0787084834260034	-0.648886336885204
ZNF326	-0.0414199234627735	0.0304110645157792	0.173197328966051	302.059758972204	-0.195667548023038	0.0419550117918911	-4.66374670548552	3.10503536002017e-06	2.21727603889558e-05	-0.113144376721238	-0.570707462310236
ENSG00000287406	-0.27995873712234	0.176668892552115	0.113045393461454	46.097473878803	0.722876090158353	0.226795213014639	3.18735162241583	0.00143582106003723	0.0050837647647095	-1.52791072012367	1.62441734586822
LINC02609	0.182586732727091	0.107312979237665	0.0888601554034957	15.8057912385653	0.182388350604794	0.175952269221075	1.03657856424479	0.29993230755872	0.421269969106777	1.21543218913622	0.332766088058279
ZNF644	0.00400806325962509	0.0185945710776216	0.829338388502387	905.577004370391	0.0134809668526207	0.0399867764917957	0.337135624207835	0.736014663560323	0.818941930131865	0.156287610792146	-0.0708867956446677
HFM1	-0.107694473456295	0.0435610476825395	0.0134259780344185	241.184360143043	-0.332169599543629	0.0680941142007651	-4.87809560991245	1.07115003347722e-06	8.50118411843842e-06	-0.506216687748958	-0.896918463295831
CDC7	-0.146588420153751	0.0992281083261084	0.139598651872027	66.9277495803364	-0.190658923681849	0.119937211961784	-1.58965612559511	0.111912338415496	0.193679074969326	-0.736895485490355	-0.558737910631712
TGFBR3	0.0576991996911281	0.0292762006332191	0.0487402553000167	892.526432801133	0.210761950304267	0.0598055034448391	3.52412300146692	0.000424886962943683	0.00175903720708223	0.474728084260444	0.400572983679429
BRDT	-0.301420439205965	0.143859518230779	0.0361495258872139	2.82616025043841	-0.244379500583399	0.239854226300493	-1.01886676900676	0.308266221923453	0.430364403429488	-1.65519941295407	-0.687118714944642
EPHX4	0.740157132926753	0.28105431753716	0.00845093153524432	3.69924969447249	0.935914360232664	0.59167678870306	1.58180002680883	0.11369522891234	0.196065083683012	4.52236502819065	2.13353370386447
BTBD8	-0.0210754589305297	0.0335259699800048	0.529590760097308	475.388277980616	-0.0280205424419615	0.0520943406364453	-0.537880739052071	0.590659386586375	0.702235275614158	0.00751801466568505	-0.170066615571085
ENSG00000273487	0.0777049455915268	0.0927652564825184	0.402226524360697	13.2955889057443	0.228736502440059	0.136070292367595	1.68101720412363	0.0927595729202696	0.166398765440227	0.593381545893479	0.44352835745709
C1orf146	-0.0397932437808126	0.128185593122685	0.756230483187781	8.75868886661538	-0.690787333932728	0.166905434376714	-4.13879474034131	3.4913513308804e-05	0.000192189410062217	-0.103496589720758	-1.75393891685735
GLMN	-0.1075007017482	0.0389515895491521	0.00578271914485163	187.265049258979	-0.290133577694146	0.0459232342605413	-6.31779495425125	2.65321720051261e-10	4.51201953472816e-09	-0.50506743372731	-0.796461271537773
RPAP2	-0.0799602669208435	0.0202694002856259	7.9841345831812e-05	677.471133409237	-0.191838129574337	0.0294933800062269	-6.50444708384846	7.79796591500386e-11	1.48059608188605e-09	-0.341725964560709	-0.561555963036577
EVI5	-0.0393755753970991	0.0240091793821008	0.101000653287474	626.733801949415	-0.10309563206706	0.0411097056136988	-2.50781732751464	0.0121479450232986	0.031499310673242	-0.101019411424631	-0.349480183813261
RPL5	-0.0569987622260228	0.0598989200079794	0.341308775601932	152.653936435516	0.308313047391854	0.0827795591153688	3.72450700011778	0.0001956972823695	0.000887367178658762	-0.205541988721579	0.633699450818163
DIPK1A	-0.0130813483187754	0.0318580389058644	0.681355791326551	478.849405187993	-0.192002028569678	0.0595710734125735	-3.22307485110975	0.00126822408623112	0.00455768730089727	0.054930838035751	-0.561947646932425
ENSG00000289544	-0.00408444746644853	0.138298984936737	0.976439133774777	4.13018057963187	-0.0872845896975171	0.230156136988809	-0.379240766027287	0.70450908167365	0.794341885048274	0.10829117938031	-0.311695140287991
ENSG00000287797	-0.275011376747694	0.107018446047406	0.0101769939732439	10.5107267871047	-0.270497376426532	0.177071669804471	-1.52761521210719	0.126608102595981	0.213560761234305	-1.49856807839861	-0.749534908162957
MTF2	-0.102492179785325	0.0403341299614993	0.0110511188091365	259.173198756335	-0.374188338260664	0.0535318826184556	-6.99000894341157	2.74868721528703e-12	6.80425329733204e-11	-0.475362044509689	-0.997334352026766
TMED5	0.0824788155369343	0.0379105054093605	0.0295837620805038	170.265062934744	0.222574640361929	0.0588739869466699	3.78052603373956	0.000156497353199645	0.000727262905277457	0.621695221235983	0.428802811767112
CCDC18	-0.115702335188785	0.057830161207099	0.0454218735560074	216.613739897572	0.177687154038595	0.0698193612375417	2.54495530880127	0.0109291725055682	0.0287637296803953	-0.553711068591798	0.321531223669017
CCDC18-AS1	-0.012484825874605	0.0219941984001024	0.570278233246624	1101.34782923277	0.0859662266658214	0.0408608253855278	2.10387885841066	0.0353890156178647	0.0760287266880479	0.0584687942456823	0.10233762770254
DR1	-0.0350471608046212	0.0419611167684749	0.403588526777084	68.2764689804221	-0.0320906200131668	0.0707230172625982	-0.453750720137019	0.650008256485255	0.750460059468101	-0.0753477180352729	-0.179793239191768
BCAR3	-0.0100180846874814	0.0285030957805108	0.725233101095113	932.901209303685	-0.068373023007432	0.050449204047713	-1.35528447471178	0.175326939490878	0.276701195929015	0.0730989601121376	-0.266500500123569
BCAR3-AS1	-0.221871490656079	0.0779387862507704	0.00441693669090413	38.2598610472892	-0.0667102730333565	0.109401277314145	-0.609775997786554	0.542010203346017	0.659167494792765	-1.18339705368668	-0.262526879746514
ENSG00000260464	-0.00446139113428292	0.132530964221143	0.97314587622592	3.06809649090427	0.0738730905387081	0.230972979834508	0.319834339893949	0.74909391435575	0.828832363936876	0.106055538117451	0.0734375928888826
DNTTIP2	-0.124974990115601	0.0939947733944093	0.183651713498999	38.3443669782503	0.280219978510279	0.126589187815736	2.21361700272671	0.0268551366881336	0.0604351816798128	-0.608706898843414	0.566562964453827
ABCA4	0.092789352541865	0.0989824641964371	0.348536266591124	17.0819971015906	0.15352018769692	0.160069651420421	0.959083663484099	0.337516599573028	0.461536940341142	0.682846698067754	0.263777291084979
ARHGAP29	0.174204550256078	0.0472875066111438	0.000229652257932727	459.009282814918	0.533086064228532	0.0826131833539662	6.45279654633886	1.09804731642674e-10	2.01536197996054e-09	1.16571772354333	1.17085936892961
ABCD3	-0.0544854934950265	0.0231160437894197	0.01842114734339	384.213095604066	-0.108324280047322	0.0335143271832983	-3.23217826975518	0.00122850388694466	0.00443135794772016	-0.19063586942808	-0.361975545402646
F3	-0.0578109220336909	0.0403399316021213	0.151830918554565	1082.4639195793	-0.755261750189207	0.0907316112769417	-8.32413025140607	8.49501570561004e-17	4.55977730106009e-15	-0.210358883480655	-1.9080191202733
ENSG00000288736	-0.119546165282288	0.0781540246628649	0.126110162937539	42.9632633205392	0.120616384121943	0.121830161377152	0.990037136604862	0.32215596769955	0.445149452654838	-0.576508706270192	0.185144167400333
ENSG00000223675	0.106686027789622	0.164164663787185	0.515774868966255	4.94951360683927	0.334958993340297	0.259646619340879	1.29005721002877	0.19703079525337	0.303249104154787	0.76526745016296	0.697377619777685
SLC44A3	-0.0425399324607961	0.0475431112099409	0.370912492513248	368.271747896034	-0.0669812758124088	0.0668717439619744	-1.00163793919442	0.316518490365342	0.438792313033427	-0.119787115529236	-0.263174519007901
CNN3	0.0427402857286102	0.03509068628491	0.22322581555341	1301.00377147302	0.245865792294746	0.0527094288936526	4.66455048850574	3.0929238919879e-06	2.21017672576182e-05	0.386007227124689	0.484463733353817
CNN3-DT	0.00936046971267102	0.0588872625282094	0.873703727069766	149.102139735315	-0.0821823218597637	0.0808081829800875	-1.0170049471353	0.30915107599022	0.431186066348241	0.188032568309988	-0.299501800480207
ALG14	-0.0335993352977444	0.0400996779878849	0.402089458512414	197.319701357563	0.0117961053376457	0.0665080858396333	0.177363476767153	0.85922289377234	0.908357013897768	-0.0667607096284479	-0.0749132579227033
ALG14-AS1	-0.095078334779829	0.13157743029969	0.469923409321193	2.85381594480944	0.019757054212433	0.222717934705633	0.0887088605529052	0.929313290597853	0.954664162431931	-0.431390758545522	-0.0558882757168659
TLCD4	-0.0506772804334147	0.0292015853864373	0.0826648331962715	352.222813076005	-0.11893049296284	0.0418880623760188	-2.83924550854681	0.00452203499843326	0.0136242855698138	-0.168049475266822	-0.387322148573042
RWDD3-DT	-0.144984483394808	0.0486283819813798	0.00286860033769302	257.318292247873	-0.197845813267229	0.0765563862007845	-2.58431494857056	0.00975726490006512	0.0261938012661783	-0.727382586064533	-0.575913055030666
RWDD3	-0.0744479475274808	0.0370582099925897	0.0445428470936139	228.192166760906	-0.293123656089568	0.0580549306750974	-5.04907425917061	4.43956152224249e-07	3.80830260600616e-06	-0.309032568328162	-0.803606925801064
ENSG00000228852	-0.215725725425732	0.13537712610186	0.111044301483397	32.6012412928964	-0.202527411428576	0.162758441765085	-1.24434351442668	0.213373162347851	0.322833803626186	-1.14694670974073	-0.587101083381985
ENSG00000287919	-0.655190306182278	0.166537658275212	8.34787404455728e-05	3.54647108392284	-0.71087288517054	0.26539430205371	-2.67855368283934	0.00739408785335576	0.0207121891704134	-3.75339757798032	-1.80193913151819
LINC02607	-0.461456990273048	0.183971847496695	0.0121312865683514	5.04856341637694	-0.647186309059585	0.298667026082076	-2.1669158378459	0.0302412720836659	0.0665196972749433	-2.60437125920566	-1.64974169923736
PTBP2	0.0460476536474232	0.0211594808048816	0.0295389259844412	863.223372200583	0.109887261375754	0.0422091565401617	2.60339865524669	0.0092304552926533	0.0250302230370326	0.405623124198209	0.159503835758843
DPYD	0.0927067832877159	0.0966315843081027	0.337365398051487	88.2267685848929	0.389600403470997	0.176686953218084	2.20503209985241	0.027451842096933	0.0615210194077489	0.682356982369173	0.827959020536422
DPYD-AS1	-0.410908491066075	0.283204883667153	0.146801291144309	7.02888095195575	0.677885309633291	0.341542575737031	1.98477542125005	0.047169463240706	0.0960503222991408	-2.30456967014606	1.5168989064989
SNX7	0.0557308478250622	0.0423293981025528	0.187973037645483	183.940103376568	0.183134891674762	0.0604558692500386	3.02923262780883	0.00245175815463034	0.00811002904437146	0.463053850078757	0.334550163147246
FRRS1	-0.354570835737849	0.102913051426217	0.000570333649175742	5.51609489770777	-0.375911241194657	0.18134349733941	-2.07292374256512	0.0381793770336712	0.080905809060431	-1.97043277476293	-1.00145172524159
AGL	-0.0569899556153033	0.0306535903449898	0.063004339782818	510.914148805117	-0.0207540564648555	0.0601348466308984	-0.345125291367945	0.730000180497856	0.814072673779782	-0.205489756985141	-0.15270125264918
SLC35A3	-0.0454668859824095	0.0546810240312569	0.405695209263619	77.652077633731	-0.311371321957113	0.0756189164353661	-4.11763797519172	3.82775365979604e-05	0.000208845273998459	-0.137146786551126	-0.847214983570105
ENSG00000288826	0.750810818273607	0.198709872370253	0.000157821873516235	5.62739942134845	1.51737238160774	0.32209521183193	4.71094361501873	2.4657245432333e-06	1.79857522804482e-05	4.58555170725009	3.5230952604192
MFSD14A	-0.00513551088293547	0.029343373004071	0.861068370533027	183.457097367721	-0.0488256327504736	0.0422193010674904	-1.1564765762565	0.247486275247902	0.362762636565617	0.102057354688998	-0.219786376259895
ENSG00000241073	-0.11445189610171	0.096301898301517	0.234648378064285	29.3498150217941	0.239882194681655	0.105521078397687	2.27331068184869	0.0230074642824404	0.0532830589776239	-0.54629475295021	0.470164201990606
SASS6	0.175034216737269	0.0498291172513779	0.000443595553548935	51.8303329433836	0.426406007274678	0.0771419188942042	5.52755250824743	3.24729053674117e-08	3.56641779541929e-07	1.17063844984288	0.915916620623239
TRMT13	0.0358208013090472	0.0438395056066244	0.413877262211316	160.564495922088	0.32419398552878	0.0594537663000231	5.45287549812725	4.95617704358459e-08	5.2453088264389e-07	0.344967978541578	0.671651530428155
LRRC39	-0.248364809238947	0.0782646640605145	0.0015066662158555	52.6812939670378	-0.717843416283828	0.0919494458959218	-7.80693574919809	5.85951214189737e-15	2.29128293410509e-13	-1.34052810871729	-1.81859722497933
DBT	-0.0721316016600439	0.0411274270216509	0.079455113703276	230.120348376974	-0.395486206442699	0.0549443385351343	-7.19794280879011	6.11277717143168e-13	1.67611856411275e-11	-0.295294392462133	-1.04823174749538
ENSG00000285530	-0.142594806222504	0.0943568777797197	0.130730234472863	67.8929712098619	-0.34928556958582	0.0762952788486977	-4.57807579782877	4.69272661318781e-06	3.22119000304836e-05	-0.713209484492065	-0.937822007660952
RTCA-AS1	-0.100815031388159	0.0437562766241827	0.0212219122876771	178.891899254809	-0.248084012571043	0.0584049772606714	-4.24765189897775	2.16022696066533e-05	0.000125851598140219	-0.465414929116604	-0.695971714223339
RTCA	0.00092839052601618	0.0463924447159197	0.984034059129532	91.3796914725574	-0.296033540520063	0.0582312915389663	-5.08375364338207	3.70047846135731e-07	3.24642820413222e-06	0.138022166836253	-0.810560933467982
CDC14A	-0.00880354439054017	0.0276829586582568	0.75047497559308	1265.96199516807	0.132448424423776	0.0653817472415185	2.02577064718866	0.0427882932003817	0.0889334724924889	0.0803023611371413	0.213420238474478
ENSG00000228086	-0.228629397146537	0.0954228609944081	0.0165768806953186	41.981545883904	0.244801081175123	0.120798852270571	2.02651827044521	0.042711702380931	0.088810523842285	-1.22347798855795	0.481919299213644
EXTL2	-0.0724517774048561	0.0419930110272767	0.0844681227123893	150.556565390575	-0.240670245427947	0.0620033856530196	-3.88156619018798	0.000103785894891962	0.000506571642700993	-0.297193344925192	-0.678254380499174
ENSG00000273204	0.480931612695944	0.157930314823601	0.00232514768284364	3.55004399777801	0.717420660906152	0.245770766304988	2.91906426338709	0.00351083839056502	0.0109837700446838	2.9849064664283	1.61138002505624
DPH5	-0.00763269227195077	0.0361952111974697	0.83298422809142	124.333077686104	-0.0158848740578902	0.0575061887389607	-0.276228948678842	0.782372224048876	0.852914668265612	0.0872466489243933	-0.14106493766883
DPH5-DT	-0.0734942414428834	0.0435745107001164	0.0916737934889153	242.063660927206	-0.020248098960906	0.0632835160974881	-0.319958501195064	0.74899978938997	0.828818245029703	-0.303376166968204	-0.151492121343233
S1PR1-DT	-0.131824015141345	0.0986779699685136	0.181581579794806	12.8632449466935	-0.142335482051778	0.181214664843348	-0.785452337286391	0.432188405076683	0.557488563798104	-0.6493282549359	-0.44325511685966
S1PR1	0.0391301347581139	0.0492783203202381	0.427158237689832	136.457182567174	0.0939448963554752	0.0848111683934831	1.10769487244435	0.267993614576291	0.386182183285597	0.364595533114384	0.121404958903806
COL11A1	-0.0141207632268228	0.0573826279243819	0.805619682286942	343.51852596772	-0.349444376746961	0.130110998459848	-2.68574048991561	0.00723692732535135	0.0203362648826735	0.0487661002885645	-0.938201523151177
RNPC3-DT	-0.0373089908491744	0.0718516612654059	0.603586263046639	34.4446787212344	-0.0272581414987651	0.103556913120556	-0.263218945769777	0.792381828930826	0.860649091049087	-0.0887625622379326	-0.168244638743176
RNPC3	0.00373688321806064	0.0259410798799655	0.885458836098698	1185.99365626827	-0.0567692695702277	0.060765028017774	-0.934242465149897	0.350178835273616	0.474881774059989	0.154679250333226	-0.238769986319756
AMY2B	0.0159423324604159	0.0552084614457021	0.772760370716584	218.69220106811	-0.502074095379474	0.0812289681936494	-6.18097344512036	6.37075333269533e-10	1.00224986600001e-08	0.227069393175283	-1.30295423375605
ENSG00000237480	-0.0158167484492583	0.179213209986385	0.929672733097185	7.89442594450258	-0.350131835173409	0.306130395000719	-1.14373430698571	0.252733841107628	0.368685881832673	0.0387072642660378	-0.939844403231949
PRMT6	0.118604774560248	0.140614553712437	0.398963184299699	10.867325078336	0.533455631703643	0.209055828383138	2.55173766658146	0.0107187190862572	0.0283020650681476	0.835957169491754	1.17174255694506
NTNG1	-0.00343257366349516	0.0847988146755628	0.967711225910401	208.949639277747	0.38697433189742	0.185664145961038	2.0842706592291	0.0371355546476712	0.0790804489220241	0.112157422791248	0.821683265504659
ENSG00000289612	-0.109637084537596	0.160509576442319	0.494571239567738	19.2257313705783	0.758159273924309	0.260387502944842	2.91165768460443	0.00359516393971536	0.0112114304215247	-0.517738254130467	1.70873668441321
VAV3	0.0578163073083581	0.0367229436931905	0.115396861355418	1967.0954186245	0.116140480573576	0.0785863992995566	1.47786998270363	0.13944258216963	0.230309179289978	0.475422645924733	0.174447705621459
VAV3-AS1	0.0324263867441701	0.0975126542788455	0.739485189861123	29.062589811008	0.301755481013591	0.127253182955133	2.37130006500494	0.0177256339183692	0.042944980356634	0.324835810496185	0.618028255634989
LINC02785	-0.190956789292715	0.0946571396767125	0.0436587714153752	30.7690780273302	-0.257028651835633	0.141270254609399	-1.81941097612018	0.0688487533972375	0.130881370995794	-1.00004291381221	-0.717347508179936
SLC25A24	-0.0738525657496272	0.0798977745418637	0.355310255646423	61.8231622945732	0.0623949647431003	0.174687265664344	0.357180957099588	0.720956340935275	0.806902274692032	-0.305501377374959	0.0460073025488213
EEIG2	-0.050203447828599	0.0940708483665244	0.593565026951055	29.6764820535196	-0.250061839848908	0.187848476325287	-1.33118907717883	0.183126804549424	0.28595713716855	-0.165239188708355	-0.700698302643818
ENSG00000290126	-0.110533852963469	0.111416401026287	0.321159071794959	8.05150481640626	-0.065657077716206	0.175354703139167	-0.374424389770136	0.708088600028482	0.796790336834038	-0.523056959993408	-0.260009965935961
PRPF38B	-0.0409578108082589	0.0420504560358616	0.330048667895433	185.038654521361	-0.4022921014066	0.0683174030894891	-5.88857426093372	3.89541503440151e-09	5.22859675553117e-08	-0.110403600826374	-1.06449639541858
FNDC7	-0.40003585852993	0.113617933371448	0.000430106520074004	11.1882970902279	-0.576598231689836	0.200288473993252	-2.87883880781509	0.00399142286751697	0.0122484196535507	-2.24008442206281	-1.48105114023165
STXBP3	0.0358509260429239	0.0331944557416931	0.280129921077883	326.266208707701	0.0683806330860916	0.0545629041420082	1.25324401553335	0.210116915887027	0.318908733320896	0.345146647408664	0.0603117825180504
AKNAD1	-0.161035471184986	0.0804791603991476	0.045396847491332	29.1264454090905	-0.00196992490329382	0.106574359547381	-0.0184840416743769	0.985252708291007	0.991428660122824	-0.82258049937484	-0.107811155459558
GPSM2	-0.0118693930266235	0.0312413405236107	0.704000453935513	626.623247027578	-0.0934894668193778	0.0443813701178228	-2.10650249352789	0.0351607267423168	0.0756020565616064	0.0621189074771128	-0.326523482824729
CLCC1	-0.00804800178297936	0.0230720186466908	0.727223788968035	229.281654368929	0.0110246820985482	0.0338912490686703	0.325295833039676	0.744957184281471	0.825735185819717	0.0847834610293754	-0.0767567961274866
WDR47	-0.0753094150364464	0.0329910393777481	0.0224466710626549	197.052978509233	-0.265153105633832	0.057294730438796	-4.62787945074769	3.69428939953402e-06	2.59083504085048e-05	-0.314141905542182	-0.736763232533147
TAF13	-0.00953517679587948	0.0521681888196079	0.854972518403361	39.5442083407799	-0.012843492263345	0.089203065376182	-0.143980391359672	0.885515953715871	0.92642352437489	0.0759630719165038	-0.133796679144318
TMEM167B-DT	-0.0928160080233356	0.0662125227516347	0.160978165105447	19.578364388639	-0.0881284209299236	0.121753192780685	-0.723828418107033	0.46917108036109	0.592219480805235	-0.417972968359672	-0.313711718265536
TMEM167B	0.220653091914681	0.0478985089252776	4.09149358152058e-06	43.3999490041395	0.473482587812074	0.0746281184997361	6.34456016486264	2.23061802095262e-10	3.86431810721665e-09	1.44120259089285	1.0284196803869
ENSG00000270066	-0.06732841485182	0.10027606108773	0.501946263138425	21.077563512559	-0.158570679733105	0.202961348132875	-0.781285112618053	0.434634824156426	0.559758219390535	-0.266806839710873	-0.482053801771922
CFAP276	-0.263065024137844	0.0975991945815837	0.0070312490721612	9.99240089891143	-0.182293671918796	0.15908486196494	-1.14588949361487	0.251840878983687	0.367637878155249	-1.42771462968919	-0.538746730127657
ELAPOR1	-0.384050650688287	0.20318027728589	0.0587316835075227	4.28383627234224	-1.25345251124054	0.381524676525654	-3.28537729893406	0.00101845890784809	0.00376672161821376	-2.14527664759754	-3.09858955517857
SARS1	0.0831838761580529	0.0862804957762971	0.33499085301598	81.9046632466427	0.294322786893562	0.140011042599637	2.10213981289447	0.0355410302276914	0.0763204873545936	0.625876914024313	0.600265690443443
CELSR2	0.590261151827242	0.152221310408169	0.000105469766543888	13.3036568023599	0.165361486708823	0.285571823501919	0.579053930044721	0.56255278440225	0.677437514873332	3.6333365895168	0.292075488515807
PSRC1	-0.0990383405812029	0.137926729179712	0.472726222388594	28.1320076940985	0.0531049251939466	0.255040910677546	0.208221202837094	0.835056253926496	0.891272058950361	-0.454877430762555	0.0238060750451595
SORT1	0.0524578293223248	0.0320853958459982	0.102060762067348	633.522302425635	0.360300464245926	0.0692397356143731	5.20366608926122	1.95394959027453e-07	1.82688458020481e-06	0.443641678332088	0.757938369586822
PSMA5	-0.0358986892280384	0.0522743991661263	0.492249378674689	54.9902026228569	-0.066907499650731	0.0753437281572839	-0.888030115938226	0.374524551853024	0.500405869287884	-0.0803981068395897	-0.262998209602425
SYPL2	-0.00724550038051498	0.0671749623435212	0.91410664173134	47.0496949708543	0.0267167397032582	0.0772643477677162	0.345783540211562	0.729505396006692	0.813670051717539	0.0895430720852105	-0.0392561009970264
ATXN7L2	-0.104094941562175	0.0739043835083978	0.158980595043187	24.970493126879	-0.0201074951687719	0.104998916714074	-0.191501929715402	0.848132368823538	0.900032878134395	-0.484867975152971	-0.15115610805066
CYB561D1	0.0536302591829003	0.0649135899840653	0.408702433793508	44.5919667129586	0.514135998190564	0.0849712955150905	6.05070212327474	1.44215893753093e-09	2.09118178180197e-08	0.450595323658377	1.12557272347537
AMIGO1	0.0103370155294658	0.0907877134956064	0.909349416703067	15.0333731513299	-0.177036966915106	0.148740766095095	-1.19023836949932	0.233952716347904	0.347222167272955	0.193824431416859	-0.526184318192908
ENSG00000290117	0.0623545083531223	0.18110256558289	0.730616968012681	3.09432592605439	0.54610539250043	0.279279853391446	1.95540561149964	0.0505352143200838	0.101584008025956	0.50233857628938	1.20197280686278
GNAI3	0.11513215103677	0.0296309033482351	0.000102101390469471	136.313357431949	0.233155668301364	0.048119544989264	4.84534233134131	1.26393553086071e-06	9.86596113801737e-06	0.815361146526138	0.454089228177191
GNAT2	0.07975156562203	0.1648531824923	0.628546776615085	2.02233557771677	0.48498479215076	0.2913991044389	1.66433178675898	0.0960461435011111	0.171089278792353	0.605519986143381	1.05590751334666
AMPD2	0.147123229147629	0.0704386271162926	0.0367372066122272	72.817290300381	0.344008593774207	0.0868882272672152	3.95920833689294	7.51986176998308e-05	0.000382050234014626	1.00509924367704	0.719004248705091
GSTM4	-0.00153358803856744	0.0531320696813871	0.976973297972359	71.4879543255174	0.165548939217871	0.0675723748156475	2.44994999316697	0.0142876055986217	0.0360160095101115	0.123420247937125	0.29252346032233
GSTM2	-0.145043274388345	0.0475500946907633	0.00228593345289672	234.972595766949	0.126713135077568	0.0909871306031297	1.39264898494567	0.163725962395306	0.261779079569892	-0.72773127363313	0.19971411129377
GSTM1	-0.451030436895921	0.245537850788546	0.0662234814107493	6.8232333629797	-0.988315266283906	0.699800603266969	-1.41228124364287	0.157867166864647	0.254307566263418	-2.54253169285022	-2.46496767834678
ENSG00000260246	-0.196574358593921	0.123338939693882	0.110986729584255	9.04481869540922	0.0263326180428592	0.176924946789149	0.148834963755797	0.881683860807007	0.923334290954104	-1.03336054400056	-0.0401740704336989
GSTM5	-0.0154328232005569	0.0753035189604813	0.837617757644893	97.2656520720929	0.0562550711253997	0.194352493626148	0.289448671719184	0.7722380535023	0.84542369953166	0.0409843130695938	0.0313342568277974
GSTM3	-0.0378813988976966	0.0521187294970085	0.467330775986694	135.060648221604	-0.0908029642914777	0.107302043201372	-0.846237048078102	0.397420518169877	0.523512751627758	-0.0921574967113538	-0.320103310607431
EPS8L3	0.702241767944444	0.251878119746707	0.0053030923666546	4.01377883559715	1.40267512973743	0.368531830074588	3.80611663707187	0.000141165829433228	0.000662513578217727	4.29749016840642	3.24899311377663
LINC01768	-0.161735765203392	0.146312142173758	0.268979426497314	11.7748258373076	-0.455025785717912	0.24300588179663	-1.87248877415535	0.0611390135360651	0.118696293013486	-0.826733921589562	-1.19051873539973
CSF1	0.0437612540556193	0.0537388016351357	0.415454481480183	177.113610641525	0.625325707494823	0.0725072868539811	8.62431535680181	6.44772182068787e-18	3.96856304087232e-16	0.392062558768929	1.39129258605171
STRIP1	-0.0155349965775756	0.0334215767077797	0.642060807802949	136.472996357082	0.0420689177942807	0.0533310754551457	0.788825603745098	0.430213942717605	0.555539624452416	0.0403783259231828	-0.00256764594017225
ENSG00000258634	0.0966245097350668	0.0861313865072009	0.261936029522955	11.9476741668623	0.20028583368806	0.140506477620021	1.42545622864238	0.154025364255901	0.24927465294587	0.705592897042078	0.375537283118554
ALX3	0.077068500754527	0.146665029477471	0.599254476195599	3.81455460905122	0.17184387647509	0.220993106668847	0.777598356190331	0.436805830409208	0.561702025053765	0.589606811203533	0.307567027513766
KCNC4	-0.0844698214815376	0.0467178204008795	0.070593168513932	65.8552708013675	-0.0636444438859329	0.0776683297148429	-0.819438812700128	0.412536098343699	0.538929011321333	-0.368471993512258	-0.255200197224963
RBM15-AS1	-0.0342884980495189	0.0585369835584342	0.558038247658033	44.2027712966959	0.205384957042482	0.0784319298537129	2.61863959519491	0.00882811629216092	0.024135160120799	-0.0708481126442464	0.38772310827697
RBM15	0.115576718598291	0.0491510417904999	0.0186998899808796	57.5103172853528	0.468964582024609	0.0620787946858298	7.55434419108746	4.20975573453143e-14	1.41760915007618e-12	0.817997863015827	1.01762260317106
LAMTOR5-AS1	0.0209285630250825	0.0390763775792407	0.592248204615555	158.203893652912	0.160083538088535	0.0446811043559546	3.58280173232113	0.000339928616320005	0.00144579659713726	0.25664257279796	0.27946230883539
SLC16A4	-0.0540242794949971	0.0885515472633884	0.541803192734532	52.2916466207883	0.609590722340318	0.0875104199115429	6.96592157775615	3.26260859068766e-12	7.99869131384833e-11	-0.187900423425238	1.35368930316647
SLC16A4-AS1	0.16908889670201	0.0810989471124804	0.0370719958626011	31.7854495824305	0.551740515960117	0.115717316815067	4.76800301930503	1.86060996179552e-06	1.39669147942742e-05	1.13537694016402	1.21543955878324
LAMTOR5	0.0963729989261337	0.0784986389916787	0.219558554773443	46.8569294443865	0.585774460216899	0.098585253600013	5.94180608992034	2.81898765269347e-09	3.87786870008941e-08	0.704101194194976	1.296773479408
KCNA2	0.0437170138400357	0.0465391480762769	0.347545945953379	357.209734826305	-0.0117332351434472	0.0640942663069518	-0.183062164831655	0.854749242153889	0.904848340368988	0.39180017141539	-0.131143399707132
ENSG00000232811	-0.134514613458792	0.135495004884842	0.320824796171681	5.52192457575957	0.169530667986221	0.189891389631011	0.892777014880166	0.371976597688593	0.497686952433815	-0.665286110534913	0.302038949010648
LRIF1	-0.0266711008973769	0.0523777128500887	0.610607098609399	123.785254604923	0.154217035510281	0.0857812646785012	1.79779391325448	0.0722096722794013	0.136051757453828	-0.0256695651791772	0.265442609812419
DRAM2	0.0326652731854167	0.0402054165888862	0.416528009169746	122.55903131332	-0.0296520167778979	0.0613187395687126	-0.483571857256955	0.628689751550611	0.733243434184829	0.32625263860808	-0.173965493795108
CEPT1	0.0227630795003166	0.0426712325674683	0.593720321872642	168.875505148097	-0.134552385583783	0.0647165450170445	-2.07910335059367	0.0376078522126665	0.0798941369268669	0.267523033406281	-0.424655164248625
DENND2D	0.155195205474642	0.244856467143146	0.526197554392253	4.44507238417488	0.116886670806954	0.379006640267963	0.30840269902478	0.757775928473861	0.834721221454337	1.05297388620167	0.176230942285261
CHI3L2	0.138963186473074	0.239410612587006	0.5616188088675	19.4199300656895	0.412004523543388	0.373628524306858	1.10271164201856	0.270152409406969	0.38852287426572	0.95670228236255	0.881500123791664
PIFO	-0.0391471788081249	0.0829410700737423	0.636935448388787	18.6359969715097	-0.101214879842562	0.117936175238212	-0.858217418346188	0.390772419620596	0.517095771949234	-0.0996647983028872	-0.344985584216223
OVGP1	0.012880488019584	0.0927007979459895	0.889492113664102	14.3427418686281	-0.0689914136658331	0.152887016619345	-0.451257504995382	0.651803968402425	0.751638775585137	0.208909688273736	-0.267978322862714
ENSG00000260948	0.084356264609371	0.103592079555191	0.415466286031684	9.00309478932755	0.113958089525067	0.175052613012499	0.650993364588793	0.515050770217429	0.634370917214175	0.632830313753574	0.169232253102279
ENSG00000243960	0.0421212000213854	0.10082033637207	0.676104494493854	6.58263666978454	-0.125561103231698	0.169705392908397	-0.73987691893488	0.459374680682938	0.583189972770171	0.382335448897799	-0.403167903188849
WDR77	-0.247906149485511	0.0613631298502619	5.34545259757242e-05	21.1034954693716	-0.34334975999581	0.0978465844140518	-3.50906229432472	0.000449689565709564	0.00184745422911896	-1.33780781187218	-0.923636679554547
ATP5PB	0.0230453541019275	0.0354560639025447	0.515712032883581	105.255266885387	0.0250185979976039	0.0537189737865181	0.465731123178731	0.641407971775865	0.743395415234366	0.269197195358501	-0.0433143001189151
C1orf162	-0.0367277791887698	0.094235305990902	0.696724804649275	14.3540986558635	-0.114302806114263	0.145906051066013	-0.783400039128935	0.433392233191759	0.558652323113933	-0.0853154138140831	-0.376262956844378
RAP1A	0.128677889645642	0.0389732253621572	0.000961008700686291	242.866831313397	0.287958919513556	0.0622403584137444	4.62656268139302	3.71784384479018e-06	2.60556011867596e-05	0.895700504244703	0.585057394853407
INKA2	0.0203197249271015	0.101926366874586	0.841983569487001	61.7002594728985	0.822169416723952	0.177650281253729	4.62802203813957	3.69174738984262e-06	2.58994385582864e-05	0.253031572825294	1.86170737256989
DDX20	-0.100066056920528	0.073240455664464	0.171855006513545	31.3646571112128	0.104860141837511	0.107109075895154	0.979003328720296	0.327578334779456	0.451234172715473	-0.460972784659625	0.147490084475425
KCND3	0.100447943070961	0.0446355946548	0.0244235637904664	759.126825003898	0.492377624016372	0.0885660743454653	5.55943827989687	2.70644282122106e-08	3.0345822562871e-07	0.728269562180465	1.07357481619036
LINC01750	0.263783998145302	0.12273678226815	0.031619772237151	15.8732198741665	0.694153993139652	0.196386876655089	3.53462514890332	0.000408354008171944	0.00169887608913355	1.69701066488878	1.5557776154429
LINC02884	-0.0383525495298385	0.0519906440998839	0.460707862326849	462.629319412601	0.0758739318392469	0.138134120415122	0.549277264815021	0.58281518725204	0.695589169498933	-0.0949518765726476	0.0782191799506975
CTTNBP2NL	-0.0245504583386575	0.0484860590491584	0.61261759346692	123.809233058905	-0.0911098973196995	0.0574893976118803	-1.5848121758867	0.11300901514453	0.195162555356405	-0.0130920995984821	-0.320836815556671
WNT2B	-0.0313223777545295	0.0734028007602573	0.669583930388008	39.8225302006386	0.0472191997042125	0.105615872193809	0.447084313402851	0.654814184677162	0.753957804025535	-0.0532561446980038	0.00974043733389785
ENSG00000273483	0.0921016758876811	0.16056450961032	0.566230615493875	3.30599007978876	0.205143896157365	0.265269827017441	0.773340483024013	0.439320903121858	0.564010634526537	0.67876810905091	0.387147023802365
ST7L	-0.0212852079051954	0.021116124943474	0.313450961952094	396.307159325236	-0.0106571953911063	0.0344932685522444	-0.308964497666106	0.757348533172301	0.834469123051245	0.0062739999690089	-0.128571892533421
CAPZA1	-0.0421530582916078	0.0302949216999164	0.164097119533055	460.172066693901	-0.343551580332033	0.0392058382101823	-8.7627658536531	1.90517119145636e-18	1.24404015011347e-16	-0.117492576769265	-0.924118987425858
MOV10	-0.0592865135646576	0.0353215318067755	0.0932532722671494	189.862957549688	-0.22956341989951	0.0540072685185981	-4.25060230217822	2.13196429840005e-05	0.000124418529508176	-0.219110571319602	-0.651711419180697
ENSG00000225075	0.120234286526494	0.134986851905164	0.373084181603565	3.56263747346542	0.29777455926598	0.225891670585913	1.31821841192116	0.187430543732432	0.291312364011355	0.845621754682935	0.608514695555363
RHOC	0.0797645901782323	0.0488791781374045	0.102706332991044	53.2412877033873	0.164565723904515	0.0753982336474436	2.18262041354989	0.0290637752129947	0.0644024681764565	0.605597234384328	0.290173783903686
SLC16A1	0.0421272587852495	0.0741965353125091	0.570184819826762	50.3410403549171	0.335358439255504	0.117176489340663	2.86199425450039	0.00420984538437812	0.0128144598858412	0.382371383239327	0.69833221093868
SLC16A1-AS1	-0.05940074161049	0.0289764356989826	0.0403676355328415	435.900718712993	-0.00820341978710141	0.0490243138018997	-0.167333699360898	0.867107489684026	0.913964489943863	-0.219788054334785	-0.122707888387991
ENSG00000287807	-0.0984653544445466	0.0848529517254165	0.245876446421527	31.6584742902515	0.171709485197219	0.115977267524863	1.4805443244333	0.13872804097814	0.229473165121033	-0.451479067666248	0.30724586081488
LRIG2-DT	-0.0505521036666514	0.0463427387689892	0.27534718096324	138.033606403053	0.109136081163478	0.0637521584753525	1.71188056645441	0.0869186807078487	0.157895165587249	-0.167307055725633	0.157708674102022
LRIG2	-0.0786235432822775	0.0299835765325889	0.00873589396057521	196.760155887136	-0.254565145879253	0.0397984742769133	-6.39635439559862	1.59130430250073e-10	2.82401067550935e-09	-0.333797897906648	-0.711460250552577
MAGI3	0.0198289546399125	0.0252842227324049	0.432898003526676	939.095027713135	0.0643921964306541	0.0449982004147377	1.43099492506737	0.152431669608932	0.247154031431975	0.250120829395305	0.0507802633998807
PHTF1	-0.025139761072361	0.0307836977266362	0.414123749980483	179.217922883554	-0.0460497905714058	0.0484539923250398	-0.9503817613726	0.341918307924844	0.466352124747462	-0.0165872359284075	-0.213152701192563
RSBN1	0.0256964519139221	0.0259360950834336	0.321802665875597	163.605997263293	0.10860026644488	0.0402208500908517	2.7000987348495	0.0069318900614901	0.0195925910408904	0.284920774678513	0.156428190374858
ENSG00000231128	-0.0239325206776472	0.119159991363038	0.840820875945432	3.77215012552868	0.206461812302114	0.214163013503686	0.964040470501509	0.335025636149361	0.459164297697338	-0.00942713039826715	0.390296564340435
PTPN22	-0.0987989031888696	0.10723074796444	0.356858702638419	6.65597093130589	-0.0185802622512208	0.182510358912364	-0.101803877664514	0.918912347713564	0.948330948785191	-0.453457334976765	-0.147506344745107
AP4B1-AS1	-0.232570593585426	0.109178649924363	0.0331564403108346	19.9228492779116	0.0698904943936467	0.146307004054943	0.477697529555049	0.63286550290484	0.736679744639488	-1.24685310302647	0.0639200313538761
BCL2L15	-0.329220280221882	0.0867111817581145	0.000146608226884733	7.25890550894592	-0.51407115883807	0.153067954576961	-3.35845056699703	0.00078380738917828	0.00299091738897342	-1.82007941222072	-1.33162467523382
AP4B1	-0.170334575394994	0.0796498656626935	0.0324727868951193	32.5198072508666	-0.236560304930539	0.128128656956327	-1.84627163469895	0.0648527742044707	0.124575294066347	-0.877733199508948	-0.668432492925209
DCLRE1B	-0.194681995554574	0.0880382408945634	0.0270126849847748	7.06313671625753	-0.335006079717335	0.155075289293828	-2.16028021771144	0.0307509834384878	0.0674442658620209	-1.02213699720541	-0.903697050331211
HIPK1-AS1	0.00233680739005793	0.075577140640528	0.975333738711429	18.4539653201536	-0.0524498253559259	0.109252437920609	-0.480079221610046	0.631171062384872	0.735287156671471	0.146375443798427	-0.228447429221512
HIPK1	0.062651828554496	0.0327048403001103	0.0554065403160757	156.875195890589	0.134805914624517	0.0488456660290313	2.75983368809825	0.00578307936919534	0.0167637943916412	0.504101973229541	0.219054140893017
TRIM33	0.0255798489801635	0.0246584629979442	0.29956535807657	472.51965127787	-0.245657106585066	0.0287697724754988	-8.53872260527174	1.35713738064224e-17	8.10819937120946e-16	0.284229206276319	-0.690171922775779
BCAS2	-0.088612680893793	0.0904589096303182	0.327288337787791	95.8527480589508	0.518281386321966	0.163244902766933	3.17487025651222	0.00149903510580148	0.00528005570720844	-0.393043164853253	1.13547932338911
DENND2C	-0.184052486206151	0.0625013282447614	0.00323187300444194	33.2158325427054	-0.194574724130526	0.0985791320912826	-1.97379222156626	0.0484053736755186	0.0980475917569438	-0.959093705246677	-0.568095844595291
NRAS	0.00137026609198204	0.0582011613084752	0.981216643475565	26.6191726438449	0.0230092650145417	0.100902860142179	0.228033823641074	0.819619945680167	0.880795292401205	0.140642917183375	-0.048116180503982
CSDE1	0.0434661913774184	0.0252296799902138	0.0849211231802608	262.074546129134	0.0534151014039909	0.0394304930257579	1.3546648115482	0.175524373927908	0.276862656397745	0.390312551129046	0.024547330512263
SIKE1	0.10770483896786	0.0350745522690025	0.00213528830882031	74.7822412148437	0.214359698980768	0.0557949934002156	3.84191637846739	0.000122077429790141	0.000581910032081081	0.771309987824403	0.409170841249935
VANGL1	-0.0364636988159739	0.0637994221856088	0.567636021903232	29.1811737570757	0.0361749232691657	0.0924567367056498	0.391263249797948	0.695602660398573	0.787393765990673	-0.0837491612715598	-0.0166530448951568
LINC01649	-0.287937641423723	0.13831888204654	0.0373703929676632	8.32739477817917	-0.136654354843235	0.179266326407361	-0.762297959588377	0.445882191419079	0.570063249813674	-1.57523335533613	-0.429678425719997
SLC22A15	0.0933617191406003	0.0433174997780379	0.0311392470584379	291.894297196108	-0.195737715251207	0.0937305536511723	-2.08830213443169	0.0367705890500242	0.0784672892758084	0.686241386703768	-0.570875147128759
ENSG00000237993	-0.123287467571854	0.13969324521725	0.377474833650424	4.72420059032054	0.0477235922255007	0.224999510495441	0.212105315786755	0.83202487265901	0.889387834129913	-0.598698254707064	0.0109458286626448
MAB21L3	-0.0550500449626825	0.116186266532225	0.6356364462823	5.29183799302397	-0.139242407639661	0.179116834340628	-0.777383142976176	0.43693275484863	0.561829778751018	-0.193984206762808	-0.435863323924244
ATP1A1	0.26824289962056	0.188236348539253	0.154147829328434	15.7659087989953	0.684738047134556	0.301607312605015	2.27029656947107	0.0231895950677113	0.0536134385286521	1.72345627195358	1.53327549816824
ATP1A1-AS1	-0.13327487754397	0.0349909602582284	0.000139621740493649	224.181997545359	-0.0286738838508615	0.0469225997703461	-0.61108898465133	0.541140671847285	0.658267190562738	-0.657933275077701	-0.171627963203654
LINC01762	0.204457255782953	0.15331015282912	0.18232891739397	6.4900164493123	0.592098525667744	0.224960646803191	2.63200934955414	0.00848815269763016	0.0233341161663499	1.34514558653828	1.31188665681477
ENSG00000224950	0.140373333195716	0.16828423114505	0.404199670809338	3.34719821431072	0.701590978003422	0.261349076569886	2.68449763516119	0.00726388971963605	0.0203951523233387	0.965065819062702	1.57355043460349
CD58	0.164553023400519	0.0610668462808214	0.00704652135807331	72.8089459283977	0.584203420973274	0.0747961487154818	7.81060831347793	5.69126254686259e-15	2.22977099744676e-13	1.10847481557291	1.29301902825843
PTGFRN	-0.131249295193691	0.0376259100655466	0.00048615872484205	130.08420841067	-0.234460434726604	0.0620869957058832	-3.77632114520862	0.000159161753704098	0.000738129389531888	-0.645919608660064	-0.663414247752079
CD101	-0.27842532979241	0.128007018131699	0.0296242244750733	6.31714983868739	-0.731421054760567	0.195606446950951	-3.73924820046434	0.000184571422990784	0.000843488918930292	-1.51881612856505	-1.85104490608872
CD101-AS1	-0.204667016849058	0.121020890301438	0.0908041530910586	4.05646081185713	-0.213220401022045	0.21049541221521	-1.01294559714227	0.311086147200734	0.433350979618499	-1.08135785040272	-0.612655064439096
TTF2	0.00187292469477653	0.0586183385755359	0.97451098905236	83.2349193624633	-0.184546917026339	0.102689321653073	-1.79713833975665	0.0723136604211609	0.136206182706459	0.143624169846392	-0.544131508845702
TRIM45	-0.333467393264808	0.0738227097818658	6.26809551123537e-06	21.3982164292078	-0.626381367950528	0.1022285391131	-6.12726517844035	8.94024022426673e-10	1.35722439708633e-08	-1.84526890862835	-1.60002229510366
ENSG00000271427	-0.0699469397138663	0.0905062758568047	0.439616623012687	8.17562169001937	-0.249635338429479	0.151377997338501	-1.64908601526325	0.0991300142300491	0.175645832310731	-0.282337229869821	-0.699679054556307
MAN1A2	0.0298960279913858	0.0281068913996446	0.287485139168947	361.18398589526	0.0350286969239098	0.0477567229781993	0.733482005034144	0.46326449928502	0.586872754877112	0.309828330810795	-0.0193922831650343
TENT5C	0.146125431808764	0.235312918843552	0.534610502298206	4.88475346340011	1.51285473471972	0.348833040354085	4.33690206978127	1.44504967888786e-05	8.77757814787789e-05	0.999181338448518	3.51229904089707
GDAP2	-0.0489813166447268	0.0263882935151287	0.0634284782626407	188.966001733917	-0.0940110367967963	0.0407111375840968	-2.30922156381895	0.020931289557558	0.0492929328581815	-0.157990766367191	-0.327769924636573
WDR3	-0.0770449247955826	0.062375312371451	0.216762408647724	27.4316966420471	-0.195117082441738	0.0987315101173688	-1.97623921896656	0.048127689939895	0.0976112919009937	-0.324435160372302	-0.569391966123301
SPAG17	-0.0466639010741687	0.186117564965058	0.80202849798575	9.7463836802206	0.737382486641278	0.285598764968739	2.58188261676128	0.00982630006791025	0.0263409488530968	-0.144246246124957	1.65908456196258
WARS2	-0.115032587871307	0.044128679269612	0.00914051437874513	139.961535033638	-0.438913707425316	0.055167083323097	-7.9560796218776	1.77576148597114e-15	7.63240269065192e-14	-0.549738817917721	-1.15201427975795
WARS2-IT1	-0.160061429415329	0.0971115542951931	0.0993070622749342	9.96004576664027	-0.204417404047102	0.140301749583003	-1.45698399809453	0.145120797408534	0.237626266324069	-0.816803487694278	-0.591617765564242
WARS2-AS1	-0.0103694405551514	0.0336166068790397	0.75773092952255	441.676015707996	0.156885855881033	0.0578950534424084	2.70983178272902	0.00673173398856377	0.0191143716444613	0.0710150793025104	0.27182052541805
ENSG00000227712	-0.118637704950153	0.0898831922580288	0.186865140298664	22.0750796695707	-0.177983314041541	0.138957386123633	-1.28084817228201	0.200246999978646	0.307340073117746	-0.571120656071975	-0.528445887451066
LINC01780	-0.105557247046427	0.146454430460874	0.471062434557542	3.4135199498345	-0.254036840461589	0.245099347314481	-1.03646477742611	0.29998536349436	0.421315442607928	-0.493540863858812	-0.71019771246467
ZNF697	0.337934276519284	0.177078147059194	0.0563407470759324	4.13593129349861	0.704182679148438	0.298819375238409	2.35654959985984	0.018445604124615	0.0443255830184927	2.1367936779256	1.57974405158839
PHGDH	-0.0396167472088727	0.0622790387711439	0.524700250667771	162.441538614451	0.339467079404022	0.0928842626265144	3.65473191910897	0.00025745084851114	0.00113186148828603	-0.102449793998604	0.708150990954126
NOTCH2	0.028740466146392	0.0212879575505188	0.176990015324677	1088.69382622168	0.101926173664725	0.0488835654712858	2.0850805926707	0.0370619855860081	0.0789733116142393	0.302974729164438	0.140478521763785
SEC22B	0.0660107383186102	0.0350817940465962	0.0598871136072337	129.285930221502	0.0925702276366294	0.0563827436447332	1.64181842976484	0.100627638473355	0.177796162825534	0.524023563397154	0.118119791730105
ENSG00000290569	0.0154405064379697	0.0686166468433991	0.821959310127993	160.018332287487	0.701532447479069	0.143101999728391	4.90232455738275	9.47091887930061e-07	7.61148048631129e-06	0.224093078520622	1.5734105590432
NBPF8	-0.00946053266985545	0.0537608848760869	0.860314153638423	59.7622875296313	0.0613162789273037	0.0915835920037845	0.669511618683508	0.503169171646489	0.624227593104001	0.0764057839247147	0.0434294718437137
ENSG00000290999	0.104182029243326	0.0525133948928436	0.0472654917906366	237.904532167325	0.307761513898749	0.0733053414089743	4.19835046100845	2.68866308864964e-05	0.000152367546884726	0.750416312048878	0.632381402548129
NOTCH2NLR	0.222852086599188	0.130934501691725	0.0887531280757641	21.0353279813	-0.112578474216005	0.274873396226099	-0.40956482424877	0.682125204985984	0.775931703025095	1.45424476051394	-0.372142168707525
NBPF26	-0.00988960448858298	0.0648072667324219	0.878713535340702	212.300769491609	-0.0368518505707784	0.242102052596875	-0.152216183941821	0.87901642976223	0.921772787911567	0.0738609722073876	-0.191171572109258
ENSG00000287979	-0.234922229570229	0.148049434998031	0.112561948877029	5.08748046563281	-0.120068730551411	0.243900229166485	-0.492286255579748	0.622516995080922	0.728128300653554	-1.26080058348968	-0.390042295405936
LINC00623	-0.190154467010913	0.0769839805515201	0.0135093256629861	51.5971821488321	-0.333041280545967	0.157322334576527	-2.11693578945692	0.0342652977057585	0.073910736914708	-0.995284365115498	-0.899001596326764
ENSG00000234998	0.143937305231801	0.158776465665781	0.364649809692563	3.88638851904934	0.734473341622849	0.24444519518078	3.00465444239829	0.00265882734088644	0.00869819596463173	0.986203627237922	1.65213232133395
H2BP1	0.186307190432388	0.182542992985263	0.307434092249486	3.82650802805865	0.724941022089043	0.28200963922542	2.57062497608308	0.0101515191164747	0.0270816052014813	1.23749810898698	1.62935209596592
SRGAP2C	0.182715254195904	0.111347963214486	0.10081000597715	21.0819862790434	0.728341128343925	0.174437399188761	4.17537255044588	2.97498777420708e-05	0.000166692590549837	1.21619444600206	1.63747762999641
SRGAP2-AS1	0.317907175041745	0.160271844532362	0.0473060572304103	2.26461268632635	0.615214975926025	0.267530668243472	2.29960542454944	0.0214705844967301	0.0503360434927367	2.01801355702349	1.36713007838964
LINC02798	0.50051464952256	0.198215274486263	0.0115663279013492	6.64002177570361	0.47627746933278	0.327046492209664	1.45629896873331	0.145309990504281	0.237897817144305	3.10105285358794	1.03509885544946
ENSG00000290735	-0.0511587297767099	0.135264050037772	0.705271777899506	6.42196633155241	0.143630310790807	0.223187134441633	0.643542071321177	0.519872424899106	0.638919039178952	-0.170904936466186	0.240142579304249
H3-7	0.407722539848378	0.091738684741794	8.81413811470069e-06	12.7491722296762	0.819530937364963	0.149270279190658	5.4902485733158	4.01368468960392e-08	4.33797337831834e-07	2.55070571432659	1.85540196555814
LINC02802	-0.0191575568304594	0.163662464487935	0.906816241496914	5.01559454355195	0.395531429997923	0.276021339703303	1.4329740969415	0.151865240015245	0.246431743116733	0.0188930328419419	0.842132918134795
NBPF15	-0.0760592031887748	0.0723708283663286	0.293274693200331	50.7523263607642	0.220512996833204	0.116242929235599	1.89700137705815	0.0578277563473732	0.113390267571226	-0.318588875937994	0.423875920253842
SRGAP2B	0.174249314292487	0.103323187680636	0.0917092986330176	18.4749142265845	0.569639574123651	0.173534061607597	3.28258077317262	0.00102861512258361	0.00379843681210728	1.16598321766203	1.25821451795186
LINC01145	0.232985891316087	0.112818786987703	0.0389103412420546	10.5781641255812	0.258924657288727	0.197036054243722	1.31409786032587	0.188813274114974	0.293014384029888	1.51434804359869	0.515671655681489
NBPF20	-0.0338550746286482	0.0473666041767383	0.474766219921019	41.941841780441	0.104886859221006	0.0731291555928605	1.4342687040577	0.151495597595954	0.245969063581636	-0.0682774917088824	0.147553933364995
NBPF25P	-0.0279233269255033	0.0907900582223988	0.758417692333002	12.6718920464041	0.188132536336733	0.153674450857062	1.22422780942111	0.220866301172828	0.332106366063476	-0.033096479113	0.346493475717211
GPR89A	0.0157033000740832	0.0489914955771563	0.74856572597464	64.8388152232157	0.208086566561192	0.0766791207815537	2.71373177522466	0.00665300098918038	0.0189139307233678	0.225651699467586	0.394179383003636
PDZK1	-0.0902925012697504	0.0968459151285405	0.351165212320126	17.933620215175	-0.052625919164722	0.134800611611414	-0.390398222497872	0.696242102037254	0.787851737723317	-0.403006127670105	-0.228868256139458
CD160	-0.102801255970232	0.113118219928624	0.36345842435016	16.4984383895429	0.245832243066171	0.129336550213238	1.90071748984232	0.0573390264288304	0.112605358148695	-0.477195165825442	0.48438355780104
RNF115	-0.0870720955227361	0.0184143581346454	2.26196537083728e-06	606.259411366926	-0.196352139636874	0.0313802116919072	-6.25719614528642	3.91960322978757e-10	6.46591713364065e-09	-0.383906000554197	-0.572343491315864
POLR3C	-0.028699051920449	0.0365360222124667	0.432160366493146	93.2889043697934	0.0148159921504747	0.0496456802832537	0.29843466875551	0.765371432055839	0.840588257966232	-0.0376972801220608	-0.0676963678532703
NUDT17	-0.0621887762621776	0.0699151699561056	0.373740319668361	17.7522753472444	-0.0591979423583162	0.116992786001454	-0.505996518089418	0.612859093999849	0.719973378045146	-0.23632380182566	-0.24457400005027
PIAS3	-0.0613500558834216	0.0462538502293025	0.18471476180807	46.0441422406073	-0.120917263169424	0.0753487754650825	-1.60476746202012	0.108544989149813	0.189120590434375	-0.231349377139021	-0.392070108699638
ANKRD35	0.023324538851363	0.0517712515552789	0.652327813938091	47.8226619975846	0.102515651704882	0.0777540651659765	1.31846034655614	0.187349590883273	0.291208759827949	0.270853031492809	0.141887249467116
ITGA10	0.610829507261155	0.203097998678848	0.00263353746400013	4.58674159174059	1.19597918756949	0.336870500738156	3.55026392916222	0.000384845116973725	0.00161492267108253	3.75532687093309	2.75503357658905
PEX11B	-0.174593276385635	0.066651846219695	0.00880635558458389	33.6623100894852	-0.375949979035759	0.0881302389264285	-4.2658454534499	1.99146605592344e-05	0.000117328334173882	-0.902991423676908	-1.0015443004797
RBM8A	0.05357534031142	0.0811137634732493	0.508935394803047	31.8409669275362	0.378695486793171	0.115710381242823	3.27278747788811	0.00106492516106095	0.00391619500113624	0.450269601526217	0.801898578619902
LIX1L-AS1	0.0504686632060256	0.0683521632339905	0.460294293085391	35.7786815435058	-0.0186498244429326	0.0821931557413637	-0.226902401723299	0.82049963445558	0.881426130224112	0.431843995474518	-0.147672583654606
LIX1L	-0.098201122856342	0.0530162090160097	0.0639849243813006	53.6919801163397	-0.211895970540993	0.0768607246337467	-2.75688229002146	0.00583553543143155	0.0168970101399311	-0.449911918269801	-0.60948995601657
ANKRD34A	0.346995948468796	0.164568379077996	0.0349859139786991	3.75100551500333	0.479962970823258	0.258671418103556	1.85549286559024	0.0635258770889522	0.122511614344304	2.19053817464897	1.04390642366511
POLR3GL	-0.123392354923169	0.0421032113137252	0.00338186970221007	48.9636089476297	-0.180216317413612	0.0600045176360006	-3.00337915399704	0.00266999562916125	0.00872846934417557	-0.599320338351285	-0.533782292707198
TXNIP	0.0326140648017662	0.0762561257166317	0.668876044597709	245.646492186815	-0.0590176429688221	0.241256845178976	-0.244625776006645	0.806746203964805	0.871557981407094	0.325948923264747	-0.244143122684921
ENSG00000287190	0.11398731286723	0.13913007041564	0.412623282847177	4.29103566331526	0.0198124911126039	0.222076177113879	0.0892148422675891	0.928911169990097	0.954347315492095	0.808571146668001	-0.0557557932633435
LINC01719	-0.042203272338253	0.0679050851659236	0.53426815755843	68.3017171366598	0.330520178537401	0.0870196447675156	3.79822486543618	0.000145736081162389	0.000683018445254511	-0.117790394730501	0.686769792247533
NBPF10	0.0732865422434582	0.043865911945801	0.0947820158866943	114.614629804981	0.0923773688048363	0.0838349230737533	1.10189602874172	0.27050687528862	0.388922834880385	0.567176131971428	0.117658899956924
NOTCH2NLA	0.0474051876813745	0.0341553545373373	0.165158838981476	275.669043865754	0.173725611192112	0.0625268593953419	2.77841575399921	0.00546246761142873	0.0159665498777098	0.413674616665168	0.312063975059908
ENSG00000276509	-0.392162042043731	0.10260853589789	0.000132414418565855	6.69020535163155	-0.655791260190985	0.162521185226223	-4.03511246412675	5.45761499406037e-05	0.000286345584017491	-2.19338505943959	-1.67030571047922
ENSG00000290578	-0.089120424536736	0.0691939996237081	0.197753242731145	16.9923968221049	-0.0770587997149087	0.111702671542848	-0.689856371835743	0.490284514307457	0.612194558101607	-0.396054576732485	-0.287257667378714
ENSG00000287978	0.0988589228478997	0.170966106873051	0.563104144981426	7.84651638745131	1.55178076608119	0.249530863051326	6.21879292647659	5.00993948916693e-10	8.10702916702128e-09	0.718845132268688	3.60532401388001
ENSG00000291242	-0.0308497851280431	0.04676144677186	0.509429089831378	180.702737207596	-0.319508879156186	0.0707530463237432	-4.51583211971137	6.30686154751768e-06	4.19763771014628e-05	-0.0504532124127476	-0.866662022276968
ENSG00000289321	-0.152787168314813	0.0804404879012461	0.0575143443177193	42.2104447486962	-0.149599894849894	0.126546387069954	-1.18217436557233	0.237136521835265	0.350873873146187	-0.77366006956351	-0.46061552532274
ENSG00000290557	-0.124880323566138	0.0675476723071221	0.0644905745380348	27.5157899803355	-0.295198004917156	0.103535251897588	-2.8511835293466	0.00435568207751806	0.0131815672853944	-0.608145434459608	-0.80856418028847
ENSG00000291243	-0.299148915587466	0.0769003325764008	0.000100208656757341	9.99256067824174	-0.335232468511533	0.136928690385531	-2.44822664678722	0.014356131768586	0.0361268793744674	-1.64172707646345	-0.904238071615103
NBPF12	-0.00755398989226688	0.0352436646425736	0.830284962553615	153.901029598791	0.0512754305557409	0.0691013735688934	0.742032001789658	0.45806794657839	0.581917956952144	0.0877134303098384	0.0194339702263772
PRKAB2	0.000330536530745574	0.0401685415463953	0.993434488576091	91.1451493135082	-0.0468121604849607	0.0660292928708858	-0.708960499948069	0.478348989364308	0.600964005344385	0.134476313237834	-0.214974603866198
ENSG00000237188	-0.0147508910198237	0.0434635983780644	0.734319757164288	218.462683533009	0.00173403619226166	0.0674375348124447	0.0257132203465667	0.979486079032355	0.987517518165877	0.045028831791655	-0.0989594726963095
FMO5	-0.109824537542109	0.0602057768275089	0.068128972117132	131.091251273908	-0.228575001513024	0.0697062227191058	-3.27911903122494	0.0010413170364056	0.00384255605554994	-0.518850032116135	-0.649349308518942
CHD1L	-0.126696265290444	0.0875139011363858	0.147693327030832	9.95294985405985	-0.221735275347324	0.152475301157897	-1.45423733328262	0.145880517794945	0.238582627361035	-0.61891572879332	-0.633003811186664
LINC00624	-0.0135653457360661	0.0928549471905406	0.883848925041899	85.1433704160223	0.176830713271021	0.114243596368582	1.54783916903767	0.121661023433462	0.207015788057289	0.0520602642881435	0.31948451157229
BCL9	0.00439382519483499	0.0254696245947642	0.863034740599145	325.208489809995	0.0710511259687135	0.0396129723601849	1.79363278581254	0.0728717999357338	0.137021238536449	0.158575552926711	0.066693695072922
ENSG00000289419	0.00845704496287822	0.0637556602694906	0.894471966055176	21.0831544001476	0.00982863721584428	0.101846387912858	0.0965045242866528	0.923119880838494	0.950939036877314	0.182674383995264	-0.0796150901535783
ACP6	-0.0525615244997231	0.0348777834250109	0.131805477001086	365.387788216296	-0.150628523800623	0.0691524116035875	-2.17821071322997	0.0293903528434596	0.0650059340440564	-0.179224868683397	-0.463073730719085
GPR89B	-0.0884602144035132	0.0673201441485047	0.188838481171952	83.9276428490044	0.260703566557128	0.0887794531235453	2.93653044014963	0.00331906244135472	0.010485153386027	-0.392138890803947	0.519922872177089
ENSG00000290705	-0.186242226408354	0.118342869869931	0.115544993770344	24.4371139666139	-0.139287726833432	0.13320530454134	-1.04566201258302	0.295717107297559	0.4167573759666	-0.972080986818781	-0.435971627201734
LINC02804	-0.430216789318829	0.129959732285522	0.000931676222683786	2.777330263898	-0.731473563066125	0.22225620658695	-3.29112772281553	0.000997865958982425	0.00369964025156487	-2.41908659130153	-1.8511703898212
NBPF11	-0.046348706002943	0.0452464504705251	0.305664725165897	94.6581990001898	-0.0375958409133419	0.0811815055498281	-0.463108446421532	0.643286636015724	0.744598524830882	-0.142376833883254	-0.192949551499807
LINC02805	-0.435841188590169	0.142494570148898	0.00222335847164606	5.31304265416806	-0.549841574157706	0.225617799668346	-2.4370487389114	0.0148076833684946	0.0370519446409164	-2.452444729832	-1.41710839402854
ENSG00000227733	-0.134192451597308	0.0604767038742298	0.0264927483641817	77.6322420909326	-0.473083058967233	0.0920145450229135	-5.14139431814205	2.72707032307442e-07	2.46598329746982e-06	-0.663375378475155	-1.23367179512384
LINC01731	-0.767196804948614	0.177136313619328	1.48359744457042e-05	2.54406649916805	-1.39366018034056	0.291706885436035	-4.7776046775768	1.77395706915423e-06	1.33656905953695e-05	-4.41770466606331	-3.43365619757313
LINC01138	-0.024617493461776	0.0299024395312436	0.410359944253212	1081.22145448233	-0.199449576713326	0.09361011943894	-2.13064119465656	0.0331187130745344	0.0717882577999422	-0.0134896828452462	-0.579745710095318
ENSG00000224481	-0.437552044730327	0.118928300655818	0.000234035848462772	15.190717382646	-0.864578480816142	0.169303897571808	-5.10666613832349	3.27892327062714e-07	2.91837063313616e-06	-2.46259176480867	-2.16926296038442
ENSG00000272824	-0.319172631876613	0.101892197174476	0.00173351524097464	7.78671667188264	-0.414584246976341	0.173564894776577	-2.38864113339289	0.0169108117236669	0.0413595609419699	-1.76048711991765	-1.09387202066302
ENSG00000291232	-0.216350999203442	0.0548346641134478	7.96285895916344e-05	129.574723734042	0.023085190209526	0.0893198733630322	0.258455250106529	0.796055581129251	0.863580423554113	-1.15065518922273	-0.0479347353639276
NBPF14	-0.01838028700093	0.0413275737726335	0.656503079780532	201.571417519719	-0.094235296925934	0.0867376633872347	-1.08644034489639	0.277284220216443	0.396823421776352	0.0235029962172507	-0.32830585886168
NOTCH2NLB	-0.0836015868543109	0.0756783142313536	0.269291017426069	28.1476516756858	-0.038774863802322	0.134347586816978	-0.288616005102832	0.772875246198826	0.845929586334227	-0.363322520728638	-0.195767166565036
NUDT4B	0.239963532101677	0.147179414814075	0.103013807207929	3.41451381650579	0.510314356455246	0.242961209545521	2.1003943691663	0.0356941639397521	0.0765631924557349	1.55573221579422	1.1164398089001
PDE4DIP	0.0108274378081719	0.0259021494624518	0.675937538931576	1762.09136026127	0.430242531711176	0.0548980144723638	7.83712372562698	4.60983778964465e-15	1.83430127516466e-13	0.196733110819274	0.92508510170315
ENSG00000255148	-0.0270245045916628	0.135741140560588	0.842193490736346	10.3946365211726	0.697296411666142	0.160120603124482	4.35482004226555	1.33176278689546e-05	8.16000097967553e-05	-0.0277655915852754	1.56328733036383
ENSG00000254539	0.184625999355601	0.190394655570873	0.332195260003876	3.34097984191331	0.921248396516478	0.302226726289941	3.04820294295442	0.00230214396800139	0.0076761995188367	1.2275270165858	2.09848515586845
NBPF9	0.00981009306229451	0.0381768929044346	0.797206443551331	102.926482130669	0.0962181110964288	0.0631390031102305	1.52390925349974	0.127531381582557	0.214833540349052	0.190699270522916	0.126837460817448
ENSG00000289614	-0.164646277491642	0.0824297407480527	0.0457802818132888	21.08975510718	-0.386018186633111	0.129437615510258	-2.98227207841694	0.00286117600500654	0.0092407639109065	-0.84399608016369	-1.02560518485379
ENSG00000291233	-0.0559938584465259	0.0584608561579309	0.33816318423551	134.999170592385	0.388471695441769	0.0888023268663869	4.37456662623569	1.21673957874453e-05	7.53453964673623e-05	-0.199581935412942	0.825261647332626
ENSG00000272755	0.226256374040772	0.104351082522057	0.0301417551233168	14.1883918901018	0.257241585399542	0.1609590243993	1.59818057023873	0.110002796576319	0.191088589243635	1.47443548428644	0.511649470230166
NOTCH2NLC	0.0253305655772972	0.0363557811909059	0.485964856801185	305.137654980374	0.0936086482698399	0.080232925828613	1.16671113888828	0.243327042954235	0.357873571594952	0.28275071410587	0.120601397174347
NBPF19	0.076553899809229	0.0460853483201336	0.0966867080234596	202.681997621708	0.00628161251706528	0.110807635998574	0.0566893469069777	0.954792660306122	0.972030389357871	0.586554728875624	-0.0880917281573286
LINC00869	-0.0467026049248073	0.0530406479492298	0.37858529543103	98.9447216841548	-0.233449246106201	0.087627863238107	-2.66409835273354	0.0077194989232625	0.021490755884617	-0.144475797468839	-0.6609977210525
ENSG00000290790	-0.473832066163546	0.205862045889427	0.0213522620166551	4.61438128509087	0.163711877008494	0.322817749877034	0.507134062705207	0.612060756226089	0.719287749260394	-2.67776745246381	0.28813327061076
H2BC18	-0.168738857403737	0.143178148976653	0.238587846502728	22.6277902259755	0.734141960017043	0.24603942841778	2.98383866658336	0.00284656821178515	0.00920087802295716	-0.868269045340667	1.65134038946088
ENSG00000290791	-0.0167471058202935	0.102206225080686	0.869844485702541	33.5921483284869	0.740441211257991	0.130976915773126	5.65321917138864	1.57470300761386e-08	1.85227623407143e-07	0.033189343405765	1.66639426616001
ENSG00000290792	0.226145916155015	0.121762390729823	0.0632724224775493	29.1666922701146	0.968489762229793	0.191643663422495	5.05359658093508	4.3356691009598e-07	3.72388644999385e-06	1.47378036197433	2.2113820173119
ENSG00000264207	0.194082614657693	0.130448778737261	0.136801781893422	5.73095577976037	0.553467132810095	0.213056619713857	2.59774670955271	0.00938376840486294	0.0253716673805272	1.28361391014685	1.2195658074709
H2BC21	0.124791297587871	0.106006249907467	0.239112902347928	23.2213749646695	-0.0267981048058811	0.202229225890441	-0.132513511278528	0.894578136811816	0.932684512893786	0.872649246675708	-0.167145248452671
H2AC20	0.0111032289241405	0.102587562015215	0.913811878895213	16.1707611404303	0.0147740206899753	0.177317087809575	0.0833197796810281	0.933597273066394	0.957616415475865	0.198368819418206	-0.0677966707570717
BOLA1	0.0868821787120618	0.0809070774541258	0.282889286714966	18.1254963203948	0.214831773033588	0.13910766760897	1.54435608565789	0.122502092366947	0.208116671763827	0.647811432356404	0.410298998281967
SV2A	0.258507923756786	0.281493635180994	0.358438923458237	3.50043979445532	-0.345241014105677	0.452403754290781	-0.763125882204272	0.44538832573323	0.569610568748467	1.66571843049035	-0.928156376434009
SF3B4	0.224673004379819	0.0776676161293972	0.00381885007291922	18.4712694888504	0.397729956969465	0.129919698511186	3.06135221623241	0.00220339732466965	0.00738926974411435	1.46504456768417	0.847386932093496
MTMR11	0.253241477379799	0.141758581905595	0.0740300111518116	12.788719318188	0.900490320984266	0.204111976630314	4.41174661012287	1.02540074383255e-05	6.45365750821767e-05	1.6344832995312	2.04887775054036
OTUD7B	0.0401938188881259	0.0311923673475403	0.19754460660788	928.530935216304	0.165651291036887	0.0485958874811261	3.40875122614487	0.000652609636611791	0.00255047307245195	0.370904210868185	0.2927680594984
ENSG00000285184	0.0765587368063733	0.03689851518574	0.0380008093335583	162.356538238849	0.200763779399503	0.0592167898170541	3.39031852317136	0.000698114586617211	0.00270393316980084	0.586583416956435	0.376679472171464
VPS45	-0.00404173200546183	0.0198326452550543	0.838516140733308	637.231723679904	-0.0212872312779652	0.0353103708418081	-0.602860597905723	0.546601430029145	0.663286135802237	0.108544523461384	-0.153975427561186
PLEKHO1	-0.0112776974659728	0.0428785395622622	0.792539046776291	195.599398505482	-0.0972236213764436	0.0807256815292814	-1.20437040028182	0.228446447313343	0.340712992028898	0.0656282355898279	-0.335447321567999
LINC02988	0.022524675104355	0.101956534172671	0.825151382603151	11.7686698022158	-0.127803088323502	0.139189001530098	-0.918198183179482	0.358515119670398	0.483006780389169	0.266109064290098	-0.408525772853407
ANP32E	-0.0710397669190365	0.0398541090302383	0.0746684770150751	112.009224042338	-0.212169616628284	0.0543885138985125	-3.90100043961831	9.57959769235188e-05	0.000472554827569697	-0.28881875430314	-0.61014391222497
APH1A	-0.192306231931613	0.0615870783285941	0.00179316369980256	52.671039740729	-0.574283210115109	0.0800387511217025	-7.17506460391775	7.22730492489456e-13	1.95800376642124e-11	-1.00804641646478	-1.47551872883723
C1orf54	0.0578783101312381	0.0394286961245272	0.142125000445874	181.55850322758	-0.0458617065174035	0.067120649052494	-0.683272691262801	0.494434546996903	0.615829004460959	0.47579038275406	-0.212703220127319
ENSG00000289041	0.0496799511655078	0.112674076664822	0.659272859161475	11.0257488288187	0.285184619341242	0.1709266589571	1.66846190688615	0.0952240678229339	0.169981594125702	0.4271661686989	0.578427404855722
CIART	-0.0464518301100256	0.067524263995358	0.491498139610342	35.0039045811338	-0.229067481743291	0.104890564547825	-2.18387118737308	0.0289717147582924	0.0642601794765403	-0.142988459780338	-0.650526231994387
MRPS21	-0.0649558911181962	0.0397698923518096	0.102407365428621	145.453909855715	-0.124983058944034	0.0638263348723862	-1.95817383520336	0.0502096182151813	0.101009237868854	-0.252735474653928	-0.401786499733061
PRPF3	-0.119223656810065	0.0302816885628062	8.24538588616252e-05	275.414245348846	-0.280928333069593	0.0491267405999279	-5.71844029624073	1.07506276950583e-08	1.3138724536978e-07	-0.57459591847284	-0.774462685949925
RPRD2	-0.0407027421630573	0.0280964282269476	0.147426883584433	663.595678627075	-0.362102239241661	0.0334627876531567	-10.8210422572939	2.73647556944118e-27	5.63133502790152e-25	-0.108890796562144	-0.968451134411498
TARS2	-0.132459352600773	0.0445094105600176	0.00292048837908076	53.6333019441088	-0.185540128029287	0.0668171135203991	-2.77683542813687	0.00548909642191928	0.016037481916501	-0.653096421803638	-0.546505072846039
ECM1	0.0406661813719259	0.11787380015391	0.730096154507274	11.4664811299679	0.286536501865763	0.206564782759894	1.38715079132742	0.165395786971625	0.26395177565196	0.373705778184269	0.581658117849603
FALEC	-0.0336235273983842	0.0683605501006474	0.622821345024653	32.2195819118295	0.321459850032162	0.109626846041966	2.93230957232049	0.0033645118560764	0.0105975881329382	-0.0669041922308649	0.66511752550115
ADAMTSL4-AS2	-0.228396552655191	0.105426133867794	0.0302796373071651	8.17826750272543	-0.581202655212318	0.1666003361972	-3.4886043358542	0.000485549285266874	0.00197368228027574	-1.22209699506448	-1.49205473753659
ADAMTSL4	-0.0534602028866867	0.0990617115874238	0.589427633648928	15.9375009617274	-0.123203984859482	0.14277267734788	-0.862938113566951	0.388171493863324	0.514514800147845	-0.184554902466636	-0.397534889361757
ADAMTSL4-AS1	-0.236015910691644	0.138488388967195	0.0883383375692443	3.99637074704471	-0.319635264971947	0.226910523802771	-1.40864010895225	0.158941612559052	0.255694683564874	-1.2672871724739	-0.86696405761644
MCL1	0.0101596570757407	0.0422794501893542	0.810099433220266	305.270201890396	-0.377770514120547	0.0834840800748076	-4.52506051192081	6.0378227599369e-06	4.03969008499818e-05	0.192772523900432	-1.00589499386285
ENSG00000289457	0.272523160847869	0.15366874867937	0.0761549043695385	5.66200035317195	0.944863767745343	0.240710563335821	3.92531077428098	8.66178376447766e-05	0.000432515981945351	1.74884236921995	2.1549208929244
ENSG00000290074	0.134115607109796	0.129735639613022	0.301248042957385	3.46184889341711	0.216373726144839	0.217753528066847	0.993663469270709	0.320386733177814	0.443175206727075	0.927951438737053	0.413983939733696
ENSA	-0.0406427364832393	0.0301552738213247	0.177728495921886	731.665383877302	-0.122236868347574	0.0490346507963704	-2.49286711258933	0.0126716261179703	0.0325588395638048	-0.108534904726694	-0.395223685669908
ENSG00000288880	-0.0350839384647407	0.0516249802392829	0.496762653826162	78.3937199302455	-0.0341347822303503	0.0665264726233638	-0.513100738462456	0.607880854998362	0.715858766409343	-0.0755658452026212	-0.184678354071845
GOLPH3L	0.0159279417507194	0.0368153788996889	0.665273636674059	106.524561023752	0.120078266469135	0.0542488979933633	2.21346922998924	0.0268653123382504	0.0604514036080379	0.226984042320116	0.183858180148015
CTSS	0.224083023774797	0.249127732000763	0.368402148898925	3.41216905581545	0.0613930864687455	0.439505802894562	0.139686634543648	0.888907586953368	0.928512831675604	1.46154541092037	0.0436130256049785
CTSK	-0.183681922079509	0.0786028033784764	0.0194476725062918	20.461126416053	-0.199910336139403	0.123623284999191	-1.61709289751288	0.105858229771502	0.185279185149038	-0.956895900845786	-0.580846827565125
ARNT	0.0366331473420803	0.0294011347589213	0.212772718601109	257.628900266456	0.0372583611436699	0.0463137574925934	0.804477182608824	0.421121441836198	0.547127551465395	0.349785977797548	-0.0140638577759113
CTXND2	0.083757881840237	0.146405939575792	0.567258653545299	3.26382314088951	-0.138252287080845	0.233686609800706	-0.591614073218617	0.554109047769179	0.670041763426014	0.629281324013686	-0.43349714543103
SETDB1	-0.125362908683014	0.031739042793962	7.82161359367291e-05	143.668628267007	-0.297630912897914	0.0420215625607872	-7.0828140307103	1.41256185665568e-12	3.6520460286353e-11	-0.611007631897028	-0.814378315232731
CERS2	0.207106813506512	0.0809052250086735	0.010471149176144	36.4095195419956	0.351781590539462	0.148185241495171	2.37393135099035	0.0175998223488713	0.0427133252962371	1.36086003164131	0.737580065165029
ANXA9	0.198830175348398	0.184746301509403	0.281822800682118	2.38966725313603	0.760389109532165	0.291521616738268	2.60834554239884	0.00909810612315643	0.0247404853239543	1.31177154611152	1.7140655193836
MINDY1	-0.020336927566913	0.0482455156858861	0.673368179913363	54.6966563376955	-0.0879995459945897	0.0661075882255967	-1.33115650346047	0.183137520184816	0.28595713716855	0.0118982213949894	-0.313403734457316
PRUNE1	0.0479708736106757	0.0435916879423881	0.271132101269239	48.5958117941077	0.0777936931229281	0.0738865021163209	1.05288098495252	0.292395542025812	0.413324130557917	0.417029682456909	0.0828070029396333
BNIPL	0.0555664555890596	0.0739093138599983	0.452159677101424	12.5157021277385	0.156753214255223	0.121118464393719	1.29421401633417	0.195591506640896	0.301421010952721	0.462078844799554	0.271503540017126
C1orf56	-0.100983718136415	0.064458271492326	0.11719591758313	40.1576633697837	0.186234747969927	0.0915431647761164	2.03439271982124	0.0419120153040824	0.0875677866670158	-0.466415405015471	0.341958163347192
CDC42SE1	-0.014099313333623	0.0402680094568752	0.726236009002214	140.080448659096	0.000303593596111283	0.0573740860672568	0.0052914759418633	0.995778032744452	0.997491683602258	0.0488933189432696	-0.102377927627533
MLLT11	0.484824425873726	0.175311388953505	0.00568348300187044	8.82280712616165	0.912939939467523	0.3441291279567	2.65289934882348	0.00798036636745071	0.0221202726536154	3.00799462126811	2.07862970270571
GABPB2	0.0327190588521933	0.0397147678939711	0.410024116305224	228.891055094684	0.161934213378448	0.0630726954653934	2.56742180088525	0.0102457896158087	0.0272895112881253	0.326571639738108	0.283885030927084
SEMA6C	0.187671288853718	0.0673046216992535	0.00529713287259826	26.4015156644239	0.341165017670846	0.113384062249632	3.00893274506005	0.00262167144149919	0.00858702769737347	1.24558853463293	0.712208703900285
SCNM1	0.00440942870690997	0.079072890229145	0.955529732971062	32.9181777947127	0.236196139889236	0.100274948516851	2.35548502774393	0.018498542488916	0.0444213585722167	0.158668096875362	0.461355311500476
LYSMD1	0.123762535462892	0.0694351082954514	0.0746807435818067	16.0271225321546	0.153851443270649	0.11766215704153	1.30756946106594	0.191019380746765	0.295672226405854	0.866547690256192	0.264568921768068
TMOD4	-0.245339002403894	0.137811720128051	0.0750354266769908	2.95636881612499	-0.199700206722781	0.241889006457486	-0.825586121698674	0.409038910460771	0.535115245798323	-1.32258214174363	-0.580344662750977
VPS72	0.0592463922367234	0.0501735567394071	0.237670649978565	31.1921228235268	0.0984514579726761	0.0821907228160061	1.197841491102	0.230978731077115	0.343709713551534	0.483904435507815	0.132174686975831
PIP5K1A	-0.0642177557937556	0.0312930971454406	0.0401562466219866	417.032420760882	-0.3320357403234	0.0406588185307595	-8.16638929319126	3.17756732733703e-16	1.57127619319994e-14	-0.248357616820756	-0.896598568102055
PSMD4	0.0869761005504305	0.047831774245014	0.0690068429253191	97.6797854026578	0.384718538327102	0.0682537743645353	5.63658994552252	1.73450459959883e-08	2.02272823169015e-07	0.648368479881694	0.81629239650018
ZNF687-AS1	0.350156362553633	0.153547498027275	0.0225814102193564	3.02745358483392	0.463747907943369	0.247649088192817	1.87260091013257	0.0611235155703224	0.118687512649083	2.20928249306762	1.00515585666506
ZNF687	-0.0978591796446974	0.0618688656389983	0.113713661837552	18.7073523209104	-0.187579776645938	0.103446068785719	-1.8133098613394	0.0697840431828071	0.13236293750706	-0.447883863632622	-0.551379401176527
PI4KB	-0.00203509508610916	0.0344917884461776	0.952950270705007	151.875864552634	-0.034999652045733	0.0471746137222602	-0.741917088114233	0.458137571789646	0.581970117849511	0.120445825112781	-0.186745209808117
ENSG00000273481	0.0139279407843887	0.144135283287697	0.92301941396873	3.72347067070162	0.133722431377977	0.239813837388841	0.557609322439371	0.577111189206251	0.690751685062824	0.215122098301332	0.216464845344212
RFX5	-0.139411672591056	0.0524015761444042	0.00780367578840022	26.0468667620667	-0.0399345569016867	0.0860787933221594	-0.463930259247794	0.642697712574721	0.744255129783709	-0.694330417143507	-0.198538587525862
RFX5-AS1	0.143635738119296	0.178675734676094	0.421460176856997	3.19808068743311	0.732852243285765	0.296662334739914	2.47032453219335	0.0134990525598763	0.0343727281342781	0.984415041998883	1.64825823955023
SELENBP1	-0.164033738284194	0.0566919464999545	0.00381068646485189	117.730520022626	-0.323606953295211	0.0789773947456857	-4.09746300618367	4.17702895929077e-05	0.000226205770833681	-0.840363129024976	-0.876455551766911
PSMB4	0.230788057489102	0.107923922656175	0.0324816317184725	27.2999217241004	0.232327797275662	0.179745497390442	1.29253750802447	0.196171065263035	0.302108482319435	1.50131275898774	0.452110791714348
POGZ	-0.0427504638528257	0.0178160929146765	0.0164155949356131	1086.74224671858	-0.173757780582188	0.0306544654041641	-5.66826980315188	1.44246699909112e-08	1.71856024400487e-07	-0.121035770719155	-0.518347757173032
CGN	0.342174120214475	0.106509394147356	0.00131530574079721	14.1646459171746	0.743778987187991	0.177617460585666	4.18753305410119	2.82002960472615e-05	0.000159104024195752	2.16194006005611	1.67437084391149
TUFT1	0.324349100835401	0.203533915481893	0.111028459008988	2.96849335616572	0.263646136054796	0.312202448345166	0.84447171203255	0.398405864261669	0.524641113864843	2.05622042013202	0.526954990234003
SNX27	0.114875689273618	0.0343961925571124	0.000838450160913421	202.486699112998	0.269649015825902	0.0448978363199276	6.00583542388255	1.90349199831169e-09	2.6893094647437e-08	0.813840079722326	0.541300601872179
ENSG00000250734	0.16000830070671	0.113731868569895	0.159459821205572	7.61870120140141	0.672309017566832	0.174169674145235	3.86008081410437	0.000113349531872855	0.000547220382190916	1.08152020550901	1.50357274915164
MRPL9	-0.0458424978684565	0.0548146513187044	0.402975841677021	22.1916122029102	-0.000706301752927806	0.09169841735272	-0.00770244212842846	0.993854401112597	0.99625052715346	-0.139374529057297	-0.104791363682382
TDRKH	0.0585489507092148	0.0849819380767428	0.490849960455202	22.4751117000219	0.0555721978550448	0.132625151929997	0.419017034448919	0.67520368307811	0.770165423848068	0.479767931328589	0.0297023342992545
TDRKH-AS1	0.000270013359902743	0.124934094445592	0.998275576220295	3.36760419921026	0.0467914336252184	0.202146254354101	0.231473166667008	0.81694722932018	0.878896652212073	0.134117352179083	0.00871816697779772
THEM4	-0.00495149961081895	0.0420055400969162	0.906164880577271	119.694479659208	-0.11411209295128	0.0775398301699702	-1.47165776222545	0.141113318914629	0.232409187247189	0.103148719866024	-0.375807192765341
ENSG00000285651	-0.288508127554455	0.0987026739600893	0.00346674129847346	45.1181526336211	0.256657186937249	0.116815979116343	2.19710684170725	0.0280128166100405	0.0625773149996003	-1.57861689097444	0.510252881642407
S100A10	-0.152415074318392	0.164313504439389	0.353621832069965	25.7439997894912	0.413776365304581	0.242190258557221	1.70847650012653	0.0875479631839918	0.158755198393188	-0.771453191552161	0.885734450441469
HRNR	-0.112989236194795	0.125861053154928	0.369329541416216	14.7856189191099	-0.0132708890964339	0.199641735089322	-0.0664735211327247	0.947000838146177	0.966837788802408	-0.537619762174494	-0.134818067080886
FLG	-0.102826505784518	0.12745417331089	0.419797639038744	20.2891484974475	0.169246696600802	0.194890820884944	0.86841799850963	0.385165545268512	0.511403296809536	-0.477344921694855	0.301360317525944
FLG2	-0.0401417828815385	0.143458729278057	0.779620092443681	5.76958126832337	0.00728502122278052	0.212196145231276	0.034331543651938	0.972612771492375	0.983474289935187	-0.105563764372554	-0.0856937938065789
S100A6	0.0153833682982187	0.094996771806417	0.871356492961607	98.9155573167407	1.08721050152868	0.155244336926016	7.00322165082777	2.50142613486135e-12	6.23154741084684e-11	0.223754193976827	2.495099446999
S100A2	-0.408424036778171	0.109637718028683	0.000195149069784969	5.19115211665049	-0.61007118217058	0.181814411972055	-3.35546107458384	0.000792328060833303	0.00302229911689888	-2.28983444842543	-1.56104440451323
ENSG00000285867	-0.215668214814744	0.0630360857126329	0.000623121663219759	50.0899761914007	-0.52884839851983	0.101660627484389	-5.20209654028586	1.97052811700801e-07	1.83900913091179e-06	-1.14660561608153	-1.36693914922664
S100A16	-0.0341104008936836	0.0594466301273044	0.566104007989764	49.9358186877079	-0.267772881045288	0.0972960936119543	-2.75214421365411	0.0059206441672987	0.0170956188337112	-0.0697918239083973	-0.743023941070555
S100A14	-0.305186733963604	0.137028068279054	0.0259349727959726	4.97066209391994	-0.704634993108984	0.210287283775982	-3.35082074605914	0.000805724397694202	0.00306650908915075	-1.67753719094791	-1.78703189026597
S100A13	-0.0527851580613055	0.0478603720240547	0.27007101388934	152.298386281278	-0.0440100003927089	0.0940857082905286	-0.467764989947355	0.639952659599631	0.74225764497713	-0.18055123243665	-0.208278034558759
S100A1	0.0470471615349528	0.0705605064207405	0.504923289320764	190.493544725204	0.368425986293386	0.117056718407326	3.14741427323602	0.00164721399654304	0.00575028971068733	0.411551174638085	0.777356646829585
ENSG00000272030	-0.0317593662321655	0.0896942286902357	0.723275306190102	10.856417261077	-0.0144275204868966	0.140695520109696	-0.102544277711528	0.918324669526082	0.947868501988797	-0.0558479098750384	-0.137582171205704
CHTOP	-0.0183462804516237	0.0295420950049323	0.534585381407484	144.462252234151	-0.0469449950583473	0.0556492414365036	-0.843587331049463	0.398900046161406	0.525190037511072	0.023704688011872	-0.215292050370974
SNAPIN	0.0919499166184546	0.0570399489970029	0.106956145497157	38.0904730967829	0.32018429801382	0.0872630225995254	3.66918642599897	0.00024332359607665	0.00107602162423911	0.677868029507849	0.662069226255261
ILF2	-0.0796185872865404	0.0661982984081485	0.229081359603075	27.3393677863608	-0.0393997952042399	0.109070845172561	-0.361231226749051	0.717926600342834	0.804793585825056	-0.339699473192609	-0.197260620296288
INTS3	-0.0235347624947431	0.0259281254136017	0.364040758165548	328.661796196763	-0.0873295223891632	0.0472609664799936	-1.84781499181003	0.0646291113841859	0.124262824295019	-0.00706803888878746	-0.311802519907239
SLC27A3	-0.0916451379668847	0.0869307834321869	0.291777111364677	32.4399845898734	-0.716919820862422	0.133365345653321	-5.37560801383917	7.63246792560548e-08	7.75007035789442e-07	-0.411028574183517	-1.81639002747888
GATAD2B	0.0148737936333056	0.0276348234198747	0.590420703427267	418.982401707042	-0.101553975409838	0.0434863757564386	-2.33530556739491	0.0195274635432386	0.046443265791081	0.220731922362789	-0.345795950823894
ENSG00000284738	0.132030344542417	0.0964822731212948	0.171173928122657	11.4419755978281	0.435970356175769	0.154520418988526	2.82144171643841	0.00478083239665733	0.0142898911996919	0.915583810793301	0.938773389397368
DENND4B	0.116835948850337	0.0721277961560937	0.105265282395206	89.0587543634694	0.533566919235725	0.113560815086398	4.69851258842921	2.6206303937983e-06	1.90406929432428e-05	0.825466318785595	1.17200851058336
CRTC2	0.121128986592699	0.0596889300880979	0.0424239221094303	31.704998477453	0.0391731562811205	0.0868032462029415	0.451286766275258	0.651782881533662	0.751638775585137	0.850928193168514	-0.00948790282496383
SLC39A1	0.110426651845416	0.0616090020135254	0.0730723531975895	33.8870227834093	0.222285483264349	0.0988581100517886	2.248530577288	0.0245423775748701	0.0561610533901863	0.78745297601626	0.428111787528335
ENSG00000282386	0.0914732521937673	0.124316542808009	0.46184683975655	3.82509169639393	0.135330057258526	0.217324705172891	0.62270903416556	0.533475744904502	0.651159388349375	0.675040947513104	0.220306730809392
CREB3L4	-0.0169665438653992	0.0806802175199342	0.833438428751554	19.2800754763854	-0.197171262558659	0.122002873635422	-1.61611982311056	0.106068409117561	0.185583278851947	0.0318878631312775	-0.574301021662618
JTB	0.160073578375698	0.0744450010311146	0.0315373408188736	72.5508119827985	0.684463364647439	0.10278284447008	6.65931526001583	2.75106260089747e-11	5.69273365946856e-10	1.08190736534955	1.5326190651837
JTB-DT	0.315741677900471	0.131477457797405	0.0163284968435026	3.668741537558	0.405439670034049	0.221968092693895	1.82656734629499	0.0677648467747764	0.129189826940458	2.00517006029771	0.865811513908152
RAB13	0.0496406255305038	0.0637742865615907	0.436345059424829	47.5331550842732	0.300394929660954	0.0830259933987344	3.61808293239324	0.000296793301406023	0.00128431816685321	0.426932929571133	0.6147768259774
RPS27	0.0447374290806511	0.071780049658513	0.533115552312769	242.983044764445	0.762130727203512	0.199060271761755	3.82864305598692	0.000128851726128369	0.000610487492189131	0.397852222721295	1.71822761685814
NUP210L	-0.0861326390290205	0.0795641016085535	0.279005303779366	221.917481890418	1.26153677247738	0.130701190473659	9.65206795673089	4.81742956256561e-22	5.32854073589238e-20	-0.378334113078071	2.91170232373808
TPM3	0.0180700775726056	0.0440544579289696	0.681676907710265	102.126280422586	0.00978262047525628	0.0655267120126201	0.149292100500514	0.881323148308052	0.923146349639072	0.239688983781452	-0.0797250604202672
CFAP141	-0.0112256624452797	0.166506410256833	0.946248302651605	2.76549749562346	-0.109168251303004	0.286250693050073	-0.381372880323151	0.702926581539164	0.793084302248291	0.065936853691953	-0.363992458006173
C1orf43	0.0556504466857082	0.0362514202955192	0.124753227374376	149.798931616227	0.181609375174115	0.0522421812776167	3.47629771063802	0.000508387593993823	0.00205444845099161	0.462576993402127	0.330904501714672
UBAP2L	0.019662089487277	0.0243484981807716	0.41936245712554	203.579866474708	-0.0139982061124184	0.0349919665912095	-0.40004056576617	0.689126638700968	0.78214913706155	0.249131157323856	-0.136556200751224
HAX1	-0.00699901455197165	0.0590586069416141	0.905663853224487	42.1845031998094	0.194216319635601	0.0766001479935887	2.53545619326815	0.0112300973328334	0.0294151160917735	0.0910049719286735	0.361032429656699
ATP8B2	0.0418231272684296	0.0372994571226313	0.262168787442715	262.284299592889	-0.0368712181737116	0.0595899641739881	-0.618748789075568	0.536081863456388	0.653557285871402	0.380567588597425	-0.191217856579485
IL6R-AS1	-0.178457677718718	0.142976036772162	0.211970656950696	11.6358264498665	-0.558297978488704	0.231392574524642	-2.41277396059763	0.0158316345153557	0.039152450835317	-0.925911068742504	-1.43731740986987
IL6R	0.0526488146521341	0.0500042029543743	0.292392423581752	283.936654411675	-0.346396463768418	0.0656363003820818	-5.27751353674684	1.30948533989455e-07	1.27099308383381e-06	0.444774406430097	-0.930917656479785
SHE	0.00124622757994985	0.0956348567362608	0.989602979098212	22.0424379922506	0.00845642862165389	0.175208081942056	0.0482650601954	0.961505000010418	0.97660046615835	0.139907248595875	-0.0828943781502452
TDRD10	0.0858088350854499	0.0982756050752937	0.382584149161402	30.0902199086548	0.183877848623874	0.179103365226626	1.02665769786741	0.304581675020052	0.42618423524612	0.641445464426324	0.336325672946251
UBE2Q1	0.0788840595369948	0.0541895623032215	0.145473968950352	41.7190934152915	0.317156552910837	0.0869397409546109	3.64800434678562	0.000264285168093075	0.00115775447039579	0.600374834321019	0.654833556536228
ADAR	-0.00480246014819492	0.0280528481333904	0.864071761488143	252.276773336483	-0.0994826326275267	0.0381425295863194	-2.60818130591968	0.00910247277673507	0.024749056169815	0.104032668320049	-0.340845880148215
ENSG00000287064	0.236576848501533	0.186742775831105	0.205205553648122	7.79858346136086	0.239206673712139	0.301122180231631	0.794384105243046	0.426971854606188	0.552859895378916	1.53564589986211	0.468549849904334
PMVK	-0.0519222600069767	0.0585026803483089	0.37479936072501	85.3728915351057	0.147714809228021	0.0776682378916717	1.90186893945047	0.0571882907541389	0.112396010759606	-0.175433410702221	0.249903665741303
ENSG00000270361	-0.12015731254857	0.188620567519501	0.524104085645782	5.78463184707344	0.64146486388536	0.285675858118266	2.24542902613704	0.024740603772753	0.0565384543648118	-0.580133401848801	1.42986175261421
PBXIP1	0.0258081198759648	0.0340467660981941	0.448439181407647	448.338309624391	0.116596064611681	0.0576912992450217	2.02103378044034	0.0432762683361385	0.0896732521167767	0.285583073915734	0.175536455009822
PYGO2	0.00278666672704676	0.0537742392352065	0.958670850125211	34.4028813089101	0.116712617783922	0.0918224527952469	1.2710683959203	0.203704317466324	0.311379656343144	0.149043545645137	0.175814992413188
ENSG00000271380	0.072829532694037	0.099555548013091	0.46444529020382	15.6757166879948	0.491560078888961	0.14964745050953	3.28478752705283	0.0010205930427776	0.00377291636009946	0.56446562243541	1.07162105643808
SHC1	0.0243295645676933	0.0603818406330699	0.687000823337861	88.6192012312388	-0.308564676226143	0.076799661034057	-4.01778695467561	5.87472737523437e-05	0.000305554814438728	0.276813808005043	-0.840507694535892
CKS1B	0.347895117248237	0.107563811839756	0.00121935415668826	13.653021390843	0.757591163624998	0.153512468640154	4.93504645150913	8.01316860095502e-07	6.53009135629027e-06	2.19587111693486	1.70737902108622
FLAD1	0.09815130276769	0.0486167692613749	0.043499950813927	45.6811107678573	0.301778067755968	0.0709859717189504	4.25123528562483	2.12594682125094e-05	0.000124138476896949	0.714648259407464	0.618082233166886
ZBTB7B	0.0136508780475632	0.0584877674336743	0.81545302845048	54.2210358618255	0.00751500786464657	0.074068511763268	0.101460224942354	0.919185130472724	0.948481833095554	0.213478847758336	-0.0851441744285499
DCST2	0.129830365796212	0.146748722310716	0.376311944456847	6.67023633468917	-0.126636599569538	0.231277239821993	-0.547553229479071	0.583998711440253	0.696592842398846	0.902535804732648	-0.405738111716962
DCST1	-0.182089857205988	0.181883694796122	0.316762278450171	2.41759098848325	-0.614785018736857	0.270573705325573	-2.27215360042878	0.023077234642829	0.0533900183259545	-0.947453413206077	-1.57230947582636
ADAM15	0.145512106023816	0.0803905319006574	0.0702856733113057	31.29164966293	0.186386582604335	0.146076541052916	1.27595150638744	0.201972661987819	0.309359374684447	0.995543722142922	0.342321015974845
EFNA4	0.0696615103064517	0.0827449467193634	0.399853809996963	8.08033290794244	0.20713377306749	0.134681119916947	1.537957014281	0.124059125418484	0.210078676930494	0.545676179407922	0.391902408292628
EFNA1	0.283016404721942	0.145170318552193	0.0512300981455716	31.1064971826154	0.202092087332019	0.229262755173916	0.881486777818378	0.378054407427423	0.504130281615322	1.81107747485496	0.379853846881998
SLC50A1	0.0945413389710952	0.0663093101050789	0.153936859929264	27.6614862504652	0.252827182076007	0.0895767405555184	2.82246463209172	0.00476560781395817	0.0142544424354096	0.693237675519794	0.501099980966941
DPM3	-0.00938122567448776	0.092548634294129	0.919260433160956	19.05321420391	0.28441783981961	0.131677271890041	2.15996151603989	0.0307756488778922	0.0674838332353136	0.0768761512671243	0.576594964152449
KRTCAP2	0.0344012660486627	0.0794533322389459	0.665033302190058	51.4928635041488	0.668083383397911	0.111124276089437	6.01203811541783	1.83205231324258e-09	2.59919232435174e-08	0.336548758713767	1.49347437819906
TRIM46	-0.182745319291848	0.218538248116913	0.403033039553909	3.73400230708008	0.127346919237969	0.366546858747945	0.34742329991031	0.728273331418363	0.812858849558227	-0.951340938612212	0.201228721243367
MUC1	-0.113357519072656	0.0875034387948273	0.195160353355988	31.2396552800188	-0.245496442560252	0.131527766196907	-1.86649898845484	0.0619715854533612	0.120036804567534	-0.539804036559259	-0.689787969774536
THBS3-AS1	-0.0669440377831842	0.0358270022608911	0.0616874192685717	220.663896266218	-0.0954832332385645	0.0711067952565332	-1.3428144651167	0.179332058330204	0.281646386594471	-0.264527111177228	-0.331288162418107
THBS3	-0.123469276881477	0.0528451346192933	0.0194685276262802	78.0303064424037	-0.0977272796260459	0.0656893697531127	-1.48771833240819	0.136825190873885	0.227000536650074	-0.599776560112485	-0.336650958142887
MTX1	-0.0241720837355102	0.0555685368693341	0.663565429204052	27.6795252043456	0.134313529577975	0.0826536282780204	1.6250167400539	0.104158991966252	0.182839147279723	-0.010847971502436	0.217877444886521
GBAP1	0.0432716773409922	0.0663768877813434	0.514460006879432	29.067720899935	0.144060548729096	0.107621532049326	1.33858481649442	0.18070587176214	0.283085023099584	0.389158894380976	0.241170756880687
GBA1	-0.0338934921705827	0.0738932129537778	0.646462488740221	16.4565638467497	-0.0362676918827112	0.111778335605927	-0.324460833005892	0.745589170394624	0.826210941988017	-0.0685053449646748	-0.189775556531132
ENTREP3	0.0476088410634694	0.0592539582363344	0.421702513120392	47.2880043116657	0.194568573969425	0.078330368278301	2.48394815760523	0.0129934722697559	0.0332571288947089	0.414882478590394	0.361874242930259
SCAMP3	0.067879398028122	0.0454555718497122	0.135355264662121	67.0718034825792	0.171205196244025	0.0713933382331686	2.39805562368961	0.0164823620943272	0.0405207147276129	0.535106526474444	0.306040716991949
CLK2	-0.0252800782229081	0.0427059215272146	0.553879241392005	78.9639413211632	0.0657008316986851	0.0762630989999865	0.861502254172713	0.388961480186216	0.515335386345437	-0.0174194526186418	0.0539076246076722
HCN3	0.204776446339698	0.113804081204564	0.0719590651360204	11.1447421908361	0.629328594131875	0.191986465645403	3.27798416422874	0.00104551260814	0.00385657038854382	1.34703869588132	1.40085863756639
FDPS	-0.0426702662274956	0.058102541274167	0.46270750443353	148.685822145447	-0.050507604446594	0.0976165737447974	-0.517408084600857	0.604871317251326	0.713429007802073	-0.120560121077921	-0.223805932482741
RUSC1-AS1	-0.180303008070136	0.070646437905821	0.0107048664742109	19.7378199153735	-0.38736838709367	0.0972997293519804	-3.98118668647443	6.85720648067919e-05	0.00035100971766552	-0.936855666116793	-1.02883187807095
RUSC1	0.0884167030541138	0.165890852187665	0.594046604384045	12.2343844571411	0.647768171307504	0.290535752248154	2.22956440401947	0.0257763752029556	0.0583880466988896	0.656912648879453	1.44492532272756
ASH1L	0.0290483459711864	0.0167564469389431	0.0829957609935232	1478.3025569101	-0.0342884163742863	0.0244452569005642	-1.40266132255272	0.160717856052957	0.257880198579735	0.304800754905278	-0.185045507146254
ASH1L-AS1	0.0491146771174008	0.0686633050017044	0.474425352617127	15.4799740212139	0.184506602189551	0.1084113280747	1.70191257192623	0.0887717586950058	0.160474448970129	0.423813545761813	0.337828260839606
MSTO1	-0.15099843847986	0.0376030452178965	5.92970896357634e-05	164.019687788449	-0.290604414131233	0.0585272353076247	-4.96528518054524	6.86001895147543e-07	5.66744388071407e-06	-0.763051168105897	-0.797586470930248
ENSG00000287839	-0.222870107850116	0.123596624944351	0.0713559546960301	8.05134762520056	-0.172642906313148	0.178952664384093	-0.96474063075472	0.334674738943121	0.458837715779826	-1.18931982145093	-0.515683443727005
YY1AP1	-0.0191126263978896	0.0377940580699665	0.613064087245479	272.910763929788	-0.0339254510537505	0.048534659187056	-0.698994319152411	0.48455558106107	0.607311648905394	0.0191595138511285	-0.184178096882335
DAP3	0.033859225177938	0.038702783702842	0.38165419384387	280.884535222985	-0.0107403678895061	0.0434944312885266	-0.24693662088046	0.804957274380391	0.870284829330756	0.333333931034846	-0.128770657194137
GON4L	-0.0766035370957655	0.0229767740796231	0.000856204245203779	458.254737668919	-0.172498023775999	0.0347964072138957	-4.95735156551201	7.14605991496551e-07	5.87754051867551e-06	-0.321817303544255	-0.515337205139804
SYT11	0.0369765821769872	0.0349742731213834	0.290397089540152	490.58172895512	-0.313072483883517	0.0733145332428608	-4.27026498070222	1.95240862348517e-05	0.000115461308813537	0.35182287920627	-0.851280400380102
RIT1	0.0225206500089059	0.0388045652440787	0.561671308493006	88.4850461848374	0.162575420917912	0.0604637436461995	2.68880838522362	0.00717075673075769	0.0201837284989951	0.266085191573189	0.285417381180859
KHDC4	-0.0481492672330495	0.0347869310767454	0.166321888215628	160.781755412317	-0.161613836758548	0.049501975605031	-3.2647956931667	0.00109543058766342	0.00401244289148992	-0.153055906980454	-0.489326302722403
ARHGEF2	0.411671653638178	0.228842179646844	0.0720293454852264	10.169479166375	1.25410250252442	0.371515098818576	3.37564343013913	0.000736432948595552	0.00283509986049455	2.57412778635906	2.89393599263947
ENSG00000285677	0.0304885817096449	0.12343903707265	0.804913618735942	4.17176221048647	0.0938961802885589	0.21450340603973	0.437737479428032	0.661576597093406	0.759702093065544	0.313342748629806	0.121288537818732
SSR2	0.140588164698535	0.0685222244063491	0.040197241743453	34.9418441042447	0.173718228601678	0.108595407929984	1.59968300605934	0.109668923699362	0.190589864584757	0.966339978077031	0.312046332231918
UBQLN4	0.109096122332873	0.0674042578581927	0.105547440285692	34.2925799190674	0.257544222735002	0.102026816994033	2.52427969746488	0.011593564550091	0.0302465988704063	0.779561646532513	0.51237270938325
LAMTOR2	0.180949726170349	0.0824691929064083	0.0282246743066839	25.8400017966426	0.640730971253415	0.118761509935029	5.39510630678187	6.84829938554291e-08	7.03582467885354e-07	1.20572315376006	1.42810790461401
MEX3A	0.336274990038353	0.123484059696015	0.00646478355464087	9.46155184418471	0.644055053805381	0.201044819972459	3.203539657941	0.00135749342356214	0.00483923246163282	2.12695250100655	1.43605175809134
LMNA	0.0822082534851229	0.0465623659548203	0.0774711285707683	184.885618285655	0.305497331352572	0.0594377935310971	5.13978250543133	2.75056659797694e-07	2.4861265883134e-06	0.620090526055219	0.626970485667578
SEMA4A	-0.123607043621031	0.0678104589194249	0.0683289083907068	98.6212435484584	-0.698979995481822	0.0961857307532844	-7.266982222911	3.67607160351157e-13	1.05780518048504e-11	-0.600593650393816	-1.77351764329329
SLC25A44	-0.0550538326602229	0.0547937034862679	0.315018484106955	48.5848926857401	-0.352339879685266	0.0724167726210812	-4.8654457652908	1.14199124351231e-06	9.00030468242794e-06	-0.194006671480046	-0.945121162096814
PMF1	-0.0437755220439797	0.0442219827253334	0.322220994939791	76.3888939312853	-0.151798998934619	0.0678211384187008	-2.2382254629445	0.0252063559689581	0.0573839635887343	-0.127115359221441	-0.465870918459756
BGLAP	0.138151479203832	0.192636546959085	0.473274566461867	4.49549634232054	0.831535257864588	0.348341719800324	2.38712508608283	0.0169807125868257	0.0415004867480086	0.951888071594914	1.8840897498274
PAQR6	0.0824075906607561	0.0704917708279413	0.242388139410252	111.445011159549	-0.95417699924912	0.0941449448398505	-10.1351910171307	3.85619153297111e-24	5.61158500723002e-22	0.621272788693102	-2.38338444837129
SMG5	0.0753184415321933	0.0316115712803066	0.0171898108893806	165.442855476502	0.123519700631976	0.0534778904759759	2.30973397665088	0.0209028865363045	0.0492374271481249	0.57922726395613	0.192082479127999
TMEM79	0.0336037078293169	0.0684741871156738	0.623603272647414	31.4433581121934	0.483246328564041	0.0990949676654826	4.87659807504401	1.07931037122662e-06	8.56261300350466e-06	0.331818465524481	1.05175295346655
GLMP	0.0117187117171434	0.0611847680839159	0.848110467496764	22.1621502509392	0.130838006348204	0.0979910920228174	1.33520306435342	0.18180989420754	0.284420868823636	0.202019228872017	0.209571680254394
TSACC	-0.32312643640512	0.13415413277111	0.0160129253984019	15.1831777241551	0.617996746090807	0.170574885711654	3.62302306996994	0.000291179840749496	0.00126190318987226	-1.78393701257666	1.37377792008768
RHBG	-0.904577740286406	0.247077889066729	0.000251131213521431	3.46627858254076	-2.17073242719211	0.315683995059728	-6.87628280547262	6.14344831613444e-12	1.44527104554973e-10	-5.23250675449174	-5.29069433480093
MIR9-1HG	-0.0292712724147567	0.0251923975115364	0.245272446840702	2335.25294512015	-0.432686328837617	0.0587826696971123	-7.36078049988384	1.82838001460553e-13	5.59303093657034e-12	-0.0410911022172236	-1.13713216348219
MEF2D	0.182733394594293	0.0464807550332708	8.44605288316324e-05	137.522309912808	0.234129724373428	0.092804272268348	2.5228334714638	0.0116413515140689	0.030355721796509	1.21630203614516	0.456417015948471
NAXE	-0.0133514200504097	0.0631332095147273	0.832512626966045	69.8389375333829	-0.0322819603786452	0.103624189663298	-0.311529194906496	0.755398351987443	0.833048101387906	0.0533290509288281	-0.180250502151967
GPATCH4	0.0620202645427942	0.0809047068436242	0.443328812357341	34.6266739381491	0.592834167874586	0.113891971371813	5.20523229806264	1.93754076719574e-07	1.81404035156613e-06	0.500356186563833	1.31364468592853
BCAN-AS1	-0.173912796742139	0.091125599199985	0.0563272031902318	12.4674473191853	-0.0455801427419969	0.136708713025414	-0.333410663689911	0.7388243147567	0.820905224739168	-0.898955519908382	-0.21203034232077
ENSG00000272405	-0.244342641765296	0.0876679582432247	0.00531759336444791	39.8572105561383	-0.380154196909277	0.107206871393413	-3.54598722981328	0.000391145161659425	0.00163630397915554	-1.31667275754006	-1.01159149102082
BCAN-AS2	0.103884497507087	0.135777298668104	0.444206359098831	8.39286458876586	0.0573301422308366	0.177561565315701	0.322874728711165	0.746790115720207	0.827091874290175	0.748651660501956	0.0339034491405033
NES	0.223938212779512	0.239960396713044	0.350701289121412	3.99002824474179	0.871259303227557	0.370059233197647	2.35437796187137	0.0185537349375205	0.0445171642777183	1.46068654137567	1.97902180730711
CRABP2	0.0312706391473182	0.177087733410331	0.859836143808632	2.43788978513336	-0.180763118695837	0.296317262690127	-0.610032358745397	0.541840372394553	0.659078984225579	0.317981107161289	-0.535089031995202
ISG20L2	0.0281192420726636	0.05248791413261	0.592146591258726	38.8541710615796	-0.0317733678679899	0.0916427237695911	-0.346709117331287	0.728809859978401	0.813225068133892	0.299290268351798	-0.179035073737914
METTL25B	0.00744855719234721	0.0460428880933659	0.871483571513302	55.0949262724955	0.0865783221372806	0.0781301325070641	1.10812972356667	0.26780579579961	0.386054760066671	0.176693074146392	0.1038004062778
MRPL24	0.0773638707613084	0.0675565090675778	0.252137619445542	24.6568339118833	0.169600966737318	0.106214011944078	1.59678524173076	0.110313586784228	0.191530484366377	0.591358641599743	0.302206948141123
HDGF	0.0416619818684895	0.0449560410104816	0.354068239233646	79.2509214714148	0.277847987419493	0.0652706137251102	4.25686187952302	2.07316344691956e-05	0.000121439214790374	0.379611840202722	0.560894407978416
PRCC	-0.0525594789088284	0.0292110055360906	0.071970606768909	123.400972623431	-0.170783645015368	0.0406042701788034	-4.20605134049477	2.59871222058443e-05	0.00014784575277846	-0.17921273634692	-0.511240202894459
NTRK1	-0.246125809323086	0.164023749688979	0.133472036555089	3.07227267219795	-0.547789488111726	0.255704279258016	-2.1422773592263	0.0321711696199082	0.0700987421033571	-1.32724866930346	-1.41220434287539
ARHGEF11	-0.0342264774026756	0.0289409217484368	0.236954788453856	716.102395818165	-0.103903328166498	0.0483283659329095	-2.14994498905134	0.0315595664101296	0.0688913582421055	-0.0704802701015435	-0.351410406474056
ETV3	0.100725633004828	0.0650467670906817	0.121499320399976	26.1525739170914	0.0669801279321865	0.107369289509287	0.62382947897213	0.532739577631178	0.650572643713959	0.729916532609759	0.056964871735014
IFI16	-0.034843290528605	0.120354047195708	0.772193732967565	122.071725720264	0.393737047193642	0.183887393407313	2.14118564572564	0.0322590701355569	0.0702451940863297	-0.0741385697188925	0.837844723164717
AIM2	-0.169877278862573	0.100742789651038	0.0917481352083545	20.2989952396742	-0.329463867591888	0.166038147180665	-1.98426610502586	0.0472261826483518	0.0961177841253617	-0.87502098788561	-0.89045233682708
CADM3	-0.0258208197623219	0.0729419901228542	0.723345507482689	87.7504706504709	0.0474686254338453	0.165017400028839	0.287658304067023	0.773608310015547	0.846544180844676	-0.0206265740036504	0.0103365120157705
CADM3-AS1	-0.109699330292935	0.130129536465704	0.399227880554438	4.91022193736394	0.0449992435051241	0.198352283473418	0.226865265764156	0.820528511768294	0.881426130224112	-0.518107431784709	0.0044352120586604
DUSP23	-0.100935917262656	0.154347051606384	0.513141252295905	3.51775843717378	-0.145367574276376	0.269424987637564	-0.539547484259059	0.58950914169929	0.70135889651014	-0.46613189950816	-0.450501175278918
SNHG28	-0.123952883338412	0.0773217467827807	0.108917171372705	26.5865341686123	-0.323441162992626	0.107461264151891	-3.00983955051428	0.0026138573057928	0.00856694255001878	-0.602644815086286	-0.876059348047203
VSIG8	-0.145275659880615	0.114880170135202	0.206020382912071	7.44569322335289	-0.141561190808774	0.171743362658968	-0.824260039032035	0.409791819250551	0.535824962042967	-0.729109544817241	-0.441404724732794
ENSG00000272668	-0.148287372074817	0.0729212687910304	0.0419993042944013	44.7210366014645	-0.345725363987418	0.118411998271668	-2.91968186529742	0.00350388879605244	0.0109687655872736	-0.746971916910917	-0.929313870097951
TAGLN2	0.0650785025264052	0.193484158754014	0.736606537361685	6.02340158799749	-0.0215983204836822	0.267481665890362	-0.0807469192768342	0.935643222425199	0.95876313571048	0.518494501678884	-0.154718864894634
IGSF9	-0.508756982952246	0.17143430034976	0.0030008592618633	2.8877696921416	-1.11433914968608	0.253254573682335	-4.4000751239495	1.08213408808042e-05	6.77098211807814e-05	-2.88490605628574	-2.76613807611558
LINC01133	-0.528455954553467	0.140119218278486	0.000162286227875657	5.47757811264162	-0.725144187040647	0.206481571886592	-3.51190752964108	0.000444902769376771	0.00183148193988946	-3.00174004901626	-1.83604452126549
KCNJ10	0.0769640166321849	0.0416923782332008	0.0648926010117034	619.283549479327	0.0891898552610998	0.0628234641667947	1.41969018174966	0.155697897743408	0.251369622848598	0.588987119097909	0.110041417492929
PIGM	0.185105470180867	0.060616975515015	0.00226045304050868	120.985325502787	0.347194346690922	0.0796835195707913	4.35716630692338	1.31757155186123e-05	8.07790707976792e-05	1.23037074325578	0.726617523643289
ENSG00000225279	0.0165796183726745	0.0771931305510841	0.829938060949947	100.862941982293	0.369630768380328	0.0889162169980784	4.15706809015858	3.22357936176409e-05	0.000179423851849114	0.230849116256638	0.780235820923839
KCNJ9	2.6853943162092	1.07464694114415	0.0124592847515112	5.63958940910852	1.5761996713671	1.13811607822247	1.38491995810202	0.166076943579154	0.264914310330263	16.0595067395206	3.66368002719671
IGSF8	0.367746467687628	0.183794024719398	0.0454072708264666	10.4849203322503	0.0376882317639789	0.324534606407717	0.116130086036589	0.907549444913842	0.940845961796749	2.31360886385272	-0.0130365580116718
ATP1A2	0.00578178964606156	0.0216746289634717	0.789658727613246	4831.87613489794	-0.124074949599197	0.0548297634559004	-2.26291236326399	0.0236410921208259	0.0544595171616448	0.166807527259562	-0.399616310676679
ATP1A4	0.0440164960151712	0.0790789331991328	0.577790713762242	41.230905430866	-0.000600183837268269	0.137806436654387	-0.00435526708214295	0.996525010622792	0.997994594770591	0.393576390955222	-0.104537764332745
CASQ1	0.0797819280309489	0.118711293209377	0.501541122410316	10.2030416015665	-0.0897184379605951	0.191026621741146	-0.469664579433172	0.638594677893212	0.741442376059635	0.60570006465381	-0.317511522307905
PEA15	0.14044373710525	0.0637879289114981	0.027684452337092	130.525681193464	0.477881815351333	0.132884589102326	3.59621697730011	0.000322878516062139	0.00138280513090897	0.965483382477748	1.03893290273893
DCAF8	-0.0653024738923435	0.0303104245399852	0.0312044344729655	336.859482775149	-0.385746256847986	0.0408077079643529	-9.45277929319015	3.2995113649243e-21	3.15591291256351e-19	-0.254791046393152	-1.02495533024416
DCAF8-DT	0.0285765580576117	0.107506838635358	0.790384357229742	4.40409564526835	0.0767816938577032	0.199900404540439	0.384099742240244	0.700904522521278	0.791591986103775	0.30200259534747	0.0803885389705705
PEX19	0.0696405478420945	0.0540847916766264	0.197878992576926	34.2908492379856	0.131239608843839	0.0907606497121612	1.44599679773176	0.148178099992948	0.241622573327703	0.545551851678642	0.210531425185992
COPA	-0.0202008091276208	0.0430554465236908	0.638940071455175	268.94571695448	0.120091089401335	0.054487786372165	2.20400015117303	0.0275243334553366	0.0616483339364085	0.0127055356583278	0.183888824240922
NCSTN	0.0341624041167495	0.0567652430583612	0.547294599330957	45.6069477266923	-0.002128000383194	0.0913470669659355	-0.02329577132441	0.981414344794173	0.988965060208182	0.335132075965973	-0.108188922386539
VANGL2	-0.100394816478636	0.0489548987658288	0.0402901887892416	67.9179333103942	-0.218613866158164	0.0791114602324865	-2.76336532678981	0.0057208695139259	0.0166074771455133	-0.462922647454477	-0.625544304133555
ENSG00000228863	0.22008150051181	0.258458995794428	0.39448378838576	3.65399618113262	0.555520106941253	0.478260803355047	1.16154220258952	0.245421471011559	0.36033234569894	1.43781249991959	1.22447198095959
ENSG00000289121	-0.0380784685967497	0.0985673065902889	0.699260090518136	12.6345896974556	0.258140221714831	0.152184105863643	1.69623641213968	0.0898411172910411	0.162134208749259	-0.0933263110156064	0.513797020751692
ARHGAP30	-0.244808126091433	0.1774941480771	0.167818863501387	5.20531714066808	-0.206792598917567	0.234414062421257	-0.882168061001165	0.377685930942101	0.503803802205423	-1.31943353071528	-0.597293978394738
KLHDC9	-0.185574274408882	0.0712034046135329	0.00915381152976864	21.1556294364193	-0.356256935263871	0.105514905747684	-3.37636595265302	0.000734501532202948	0.0028292682389054	-0.968119384120406	-0.954482095555167
PFDN2	0.315892340530267	0.119629184557399	0.00827603537066849	26.2628167712508	0.874997517715643	0.180812526489168	4.83925275922772	1.3032821065759e-06	1.01381314842577e-05	2.00606363570615	1.9879553484259
NIT1	0.00248235727981749	0.0430349061072875	0.954001601792746	45.1161577858955	-0.0179404946677818	0.0590094669700976	-0.304027397449175	0.761107018366831	0.83707802230552	0.147238695703467	-0.145977435681347
DEDD	-0.115820170412541	0.0553012715291882	0.0362288899706788	62.1812514586737	-0.0622768514561898	0.0663407580213559	-0.938741933520597	0.347863258103848	0.472625418962968	-0.554409945667939	-0.251931940883925
UFC1	0.142018638183929	0.079820087840016	0.0752013570322068	48.2456116198802	0.482954828215987	0.100895336162504	4.78669130392834	1.69553319193743e-06	1.28079709749133e-05	0.974824072179859	1.05105632935529
USP21	0.103549560848641	0.064119783083155	0.106323829550595	29.7042859446756	0.219312788088855	0.103073280471572	2.12773656844406	0.0333589311679909	0.072231002729884	0.746665161515601	0.421007675480051
PPOX	-0.00324834447562291	0.0460622531210847	0.943779188336815	56.2233987115235	0.02435977123705	0.0680575189421633	0.357929169556584	0.720396320773407	0.806364169172936	0.113250080419897	-0.0448887565805015
B4GALT3	0.019808610715266	0.0893077794290739	0.824468313417139	12.9358668539815	-0.0502968494243869	0.139374174967366	-0.360876392173541	0.718191852368033	0.804913775348989	0.250000170205963	-0.223302272603706
NDUFS2	0.149568699051784	0.0580138067830226	0.00993288716478919	150.369935869563	0.426431705153629	0.0944815184758492	4.51338750723647	6.38002966414613e-06	4.2394111007061e-05	1.01960325022056	0.915978033112813
TOMM40L	-0.060711496188088	0.0633098753784319	0.337580025662155	17.8238750339042	-0.0587423281509892	0.10183395143917	-0.576844238299823	0.564044682147043	0.678641011259119	-0.227562099289553	-0.243485178563855
NR1I3	0.220934795753766	0.145066320400291	0.127760792605695	4.11523884529801	0.459153851222112	0.233517080280775	1.96625382036311	0.0492692982905684	0.099421891251362	1.44287336767014	0.99417703382004
MPZ	-0.0635644057014956	0.133896105384715	0.634979924079177	3.33446661112563	0.262913028209846	0.242018397282214	1.08633488677833	0.277330857649838	0.396829720670048	-0.244482617583494	0.525203017708554
SDHC	-0.00137114619745217	0.0303645809690293	0.963982881908758	119.837670901126	-0.0486539647033631	0.0460301849544151	-1.0570012862548	0.290511000404271	0.411136975675357	0.124383685484435	-0.219376125975292
ENSG00000289106	0.231645233949037	0.0903124397141611	0.0103196134710522	8.23985642472291	0.415841160080573	0.144914294088951	2.86956619907572	0.00411035281951604	0.0125491110433089	1.50639664612237	0.890668872768482
CFAP126	-0.273261348134237	0.124154076368788	0.0277370353724628	4.6135401566684	-0.401705884964545	0.210958022609978	-1.90419819068566	0.0568843772905266	0.111982357574635	-1.48818871269151	-1.06309546224412
ENSG00000288670	-0.0128494817579755	0.0747927343462642	0.863593819503232	20.1259650985476	-0.169296799606346	0.110320619632	-1.53458891158403	0.124884838082658	0.211143469399004	0.0563060314533237	-0.507686957182877
ENSG00000283696	-0.12784686513831	0.0712957157534296	0.0729423229681935	31.7146632598328	-0.465141950673448	0.0909424472448109	-5.11468477883949	3.14265320845143e-07	2.82173970100401e-06	-0.625739900987818	-1.21469422770566
ENSG00000288093	-0.170538992755775	0.09344813128309	0.0680072416533877	14.8855697364575	-0.271449418728285	0.136223633812017	-1.99267492087954	0.0462970553090572	0.0945268774376537	-0.878945592568186	-0.75181008768426
ENSG00000283360	-0.313346294622562	0.12312882743434	0.0109319863302124	17.3340567329874	-0.613193661998432	0.120268142217304	-5.09855436937319	3.42257232502378e-07	3.03297372673812e-06	-1.72593129344277	-1.56850647016612
HSPA6	-1.48643279197197	0.461245776379933	0.00127011518674076	66.2274327178071	1.90369985506044	0.516041447442301	3.68904448372491	0.000225097863369756	0.00100337218142337	-8.68347111217587	4.44633612324412
ATF6-DT	0.0452286125082817	0.0823669283100089	0.582929059009206	11.5240247676067	0.291921638763719	0.134596725972624	2.16886136460031	0.0300932107238099	0.0662584007431297	0.400765416474495	0.594527454818225
DUSP12	0.112036931756081	0.0716830449894821	0.118064629501806	46.8094002432131	0.633698082089504	0.0973284358089994	6.51092434417722	7.46897573251759e-11	1.42323248958965e-09	0.797003496479218	1.41130078861521
ATF6	0.0954928594392111	0.0249124184032699	0.000126516414899269	475.28772988328	0.0698494448920086	0.0406311681349028	1.71910993698473	0.0855943557447237	0.156004098191739	0.698881114055838	0.0638219317365431
NOS1AP	0.0748785862052941	0.157239914772618	0.633927646422259	33.4441814533469	0.62214438953241	0.257614962667496	2.415016515696	0.0157344962176997	0.0389642508135645	0.576618495584575	1.38368990971526
UHMK1	0.0527071217178887	0.0305427982002795	0.0844048464888367	120.547789337971	0.0330213585339907	0.048326700625678	0.683294288798294	0.494420902317012	0.615829004460959	0.44512022383795	-0.0241893968948126
UAP1	0.137165501452993	0.0686975929618125	0.0458625012519705	102.957181721068	-0.13976800160928	0.129277339159096	-1.08114850226979	0.279631061249559	0.39944773600037	0.946040267978258	-0.437119382225431
ENSG00000272574	-0.194131092997381	0.147173586161553	0.187148367420188	2.49093821322225	-0.12271040615109	0.260667244048159	-0.470754991096688	0.637815709427514	0.740622368091578	-1.01886961113749	-0.396355340756177
DDR2	-0.021152264530618	0.0470777926640229	0.653212005336519	780.117676773327	0.686643180032385	0.0899439336258597	7.63412441898103	2.27360267015303e-14	8.02774821473618e-13	0.00706248302149361	1.53782836241231
HSD17B7	-0.0281334355449332	0.0660994322057297	0.670382612075205	128.494710697517	-0.12588701913331	0.110927286185769	-1.13486071337298	0.256433682949589	0.373057928931457	-0.0343426268516751	-0.403946773186171
CCDC190	-0.0778550782290211	0.0776157329660478	0.31582046844764	77.5488323571408	-0.201946821976571	0.161541468513658	-1.2501237226248	0.21125435517995	0.320222768475968	-0.329240155387732	-0.585713597522318
RGS5	-0.117082373043943	0.0429291634468857	0.00638474458843966	94.9215631578104	-0.152140349223537	0.0621202816278315	-2.44912523312473	0.0143203648044344	0.0360850222201012	-0.561896030527949	-0.466686673374748
RGS5-AS1	-0.125465253903972	0.116674290268193	0.282219762050373	19.4913537773177	0.265347401647458	0.147955814262794	1.7934232795756	0.0729052679692166	0.137070784822522	-0.611614638244546	0.531020654784407
ENSG00000232995	-0.139476985537036	0.0571734752022317	0.0147059703377467	14.5843559844675	-0.122364651580422	0.0978570158847645	-1.25044331746757	0.211137649140864	0.32010026238628	-0.694717786210801	-0.395529060540338
NUF2	-0.246893379787477	0.0836579076758082	0.0031651538429738	91.5596787220102	0.0551488888648579	0.0773515458398886	0.712964275840222	0.4758678634684	0.598521791729949	-1.33180110604342	0.0286907154416857
PBX1	-0.023062978823774	0.0238033863401789	0.3325976471684	2372.92949675524	-0.00302965520511666	0.0436281664916141	-0.0694426433368223	0.944637286349592	0.96476315594547	-0.00426990449374297	-0.110343686499798
ENSG00000269887	0.139436045283572	0.0997896454490375	0.162323455071007	7.28460466054521	0.173168337212921	0.172726971617226	1.00255527895593	0.316075482396443	0.438457371628081	0.959506793376961	0.310732208243587
PBX1-AS1	-0.0768840102400306	0.14370482478504	0.592640575277168	5.46079845157819	0.132237268225261	0.22391478526042	0.590569613665596	0.554808829652034	0.670523379490033	-0.323480781108542	0.212915619869009
ENSG00000271917	0.012759410357485	0.0830429578832106	0.877887041209205	13.9253732555846	0.0150530579820985	0.112895025966342	0.133336768854514	0.893927049861885	0.93213101580695	0.208191580395829	-0.0671298307106267
RXRG	-0.047609703909673	0.0748388642584302	0.524670295255296	97.9620370463197	0.307510445596954	0.106947270843594	2.87534635686661	0.00403584512011457	0.0123679712142139	-0.149855773558407	0.631781402466577
ENSG00000236206	0.0922282115888483	0.149540766796482	0.537404296077948	4.45431598345634	0.417078018237557	0.25732165696972	1.62084304581731	0.105051304053733	0.184167474183522	0.679518588390116	0.893624701878538
MGST3	0.0426105658324853	0.0300026013891805	0.155541011258132	330.153933648499	0.281721901640691	0.0475624756969573	5.92319675358517	3.15742692889682e-09	4.29127810689893e-08	0.385237862423441	0.570152242727065
ALDH9A1	-0.0187293549289763	0.0393215474627844	0.633851573816875	75.352598477487	-0.049778139168151	0.0621392830833485	-0.801073599471412	0.42308903893637	0.549184166772502	0.0214326851069347	-0.222062664919988
TMCO1	-0.0426949867395193	0.0375511531590732	0.255545793572945	173.466357678775	-0.0222574198843468	0.0519314345884973	-0.428592432708893	0.668219853510199	0.764725484527766	-0.120706737671951	-0.156293972908358
TMCO1-AS1	-0.0072301208810354	0.0570144054645355	0.899089057647626	24.7099489528198	0.0822466934206265	0.0834955057906774	0.985043358223596	0.324602773858101	0.448013841325864	0.0896342874220702	0.0934487307988092
UCK2	0.0334648487137029	0.0443047171236902	0.450048745158102	79.4935809004638	0.0730389731245522	0.0717374422402243	1.01814297866893	0.308610013063161	0.430696793816672	0.330994896394445	0.0714442288802085
ENSG00000236364	0.0463977240003805	0.111648026167621	0.677723674935617	4.93962607061569	0.337985167222023	0.185833762174017	1.81875006601614	0.0689495696468356	0.131048566322883	0.407699380659741	0.704609534610593
FAM78B	0.131740395199717	0.0854569841240583	0.123171085990193	56.7263908810272	0.252869229831451	0.138264853185242	1.82887569766314	0.0674182316404874	0.128654143238259	0.913864130188494	0.501200466199506
ENSG00000229588	0.00372509534404474	0.434431458817601	0.993158507329395	4.95529212608242	1.27747482169588	0.691120186386367	1.84841196489335	0.06454276913893	0.124143677838692	0.154609336816167	2.94979088674066
POGK	0.0866426368710044	0.0463938519142808	0.0618254265172392	117.307825106924	0.260455956107781	0.0613015555673578	4.24876585426276	2.14951444586404e-05	0.000125299163964487	0.646390717088455	0.519331135630742
TADA1	-0.017393224641605	0.0441057204046765	0.693320413770509	63.527726939011	0.0130939214812098	0.0613907870141645	0.213288053762671	0.831102290899577	0.888588138152563	0.029357232613368	-0.0718117521316092
ILDR2	-0.0171153681978412	0.0555372962356074	0.757946955928795	264.206909201578	0.251821383054927	0.127331904722862	1.97767702920188	0.047965153251513	0.0973203931075663	0.0310051906077238	0.498696334268583
MAEL	-0.264260674926398	0.115182717847067	0.0217747849224294	29.3587217020227	-1.04180901559882	0.153252343324449	-6.79799729647996	1.06083445818205e-11	2.39605104396263e-10	-1.43480599762281	-2.59280641275481
POU2F1-DT	0.210331194710359	0.198907195447862	0.290313645184777	2.67662675199209	0.370523042960976	0.288596376951715	1.28387974538907	0.199184035274589	0.306054480024829	1.37998373706902	0.782368168246571
POU2F1	0.00496529940302818	0.0217295469234808	0.81925405286707	1742.60238254212	-0.238621740470014	0.0355665058293703	-6.70917018429637	1.95734284371613e-11	4.17997334958372e-10	0.161964948821956	-0.673358887388211
CD247	-0.0835609001824514	0.0890186722034736	0.347890143949044	23.9066078698102	0.155868118739635	0.151216731295457	1.03075974070019	0.302653501918452	0.424251679323607	-0.363081209333278	0.269388349139837
CREG1	0.134855852720548	0.0660513551686586	0.0411831007366599	34.8461870004006	0.242978675919805	0.106500107265082	2.28148761686244	0.0225196086462322	0.0523555844972827	0.932341812613222	0.477564136518898
MPZL1	-0.00238914727732798	0.0352659154859506	0.945987321293919	250.225958176632	0.0581221407264567	0.0561723041326866	1.03471170755546	0.300803566840014	0.422202622613269	0.118345952491384	0.0357961578518909
ADCY10	0.18649724408832	0.115425480950306	0.106151143149899	18.173870200948	0.264637420156764	0.196051746919747	1.34983454273984	0.177069061974243	0.278888906037978	1.23862531135597	0.529323949348989
MPC2	0.189013836413594	0.0682425958005243	0.00561020927843015	46.3329066702318	0.345876509222068	0.100296091996503	3.44855419924166	0.000563596348561515	0.00224392190917408	1.25355114278457	0.723468171123952
DCAF6	0.107525795219071	0.021001177503105	3.0555367809543e-07	731.197492042238	0.212627596198796	0.0317055263516781	6.70632601522929	1.99585554809512e-11	4.25775550589967e-10	0.770248084874952	0.405031482346368
GPR161	-0.0216631833578896	0.0543819679781508	0.690370495570541	124.350013988844	0.0451397826202431	0.0915013576178198	0.493323637981216	0.621783928777025	0.727521478346791	0.00403223922198338	0.00477107078686193
TIPRL	-0.0151725905761511	0.05243703872389	0.772314524909983	72.8975623403875	0.141306035095365	0.0886402410965808	1.59415219709748	0.110901950303743	0.192355306788538	0.0425277447351426	0.234588052520728
SFT2D2	-0.0331959273344481	0.0420205198780305	0.429531706645833	79.0981786847771	0.0700995347501214	0.0673254322402567	1.04120437726957	0.29778070461686	0.418738700659807	-0.0643681094457929	0.0644195935448641
TBX19	-0.0360553725262847	0.0860998868347493	0.675389979552938	19.0807855340269	-0.0480455044675243	0.144205454109955	-0.33317397572834	0.739002961332264	0.820964350884795	-0.08132739064683	-0.217922034843461
ENSG00000285622	-0.0963028568584344	0.19582907894241	0.622881980235783	4.86181071979806	-0.516658999760198	0.341921733885808	-1.51104462968343	0.130777080471044	0.219148730735912	-0.438653361209575	-1.33780906710335
ATP1B1	-0.197571429241063	0.120337284032409	0.100628571258703	50.6995212315395	0.302237809815101	0.198851461238726	1.51991746971503	0.128531719215491	0.216179040334945	-1.0392741392429	0.619180919345109
NME7	-0.0857023459082596	0.0284683895511104	0.00260870470495099	412.016010848888	-0.154130609951645	0.0433535882992447	-3.55519845065121	0.000377693904142691	0.00158818532695543	-0.375782057856068	-0.471442975108724
ENSG00000235575	-0.105541413313966	0.098215227131066	0.282556906278897	10.7153177260105	-0.000160982683337208	0.145399082692066	-0.00110717812214913	0.999116599850764	0.999558165820055	-0.493446954480155	-0.103488166568742
BLZF1	-0.00905699323396092	0.0318329498600808	0.776014741442828	195.323377783938	0.0635818568397715	0.0448551964664156	1.41749143574428	0.156339296526018	0.252105468428413	0.0787991638672929	0.0488437233542521
CCDC181	-0.273377942392341	0.0603452576409322	5.89192966655589e-06	58.0607076628635	-0.245335133873073	0.0837562011090275	-2.92915784890619	0.00339881772499523	0.010687469287132	-1.48888022963867	-0.689402476166741
SLC19A2	0.0314846367273565	0.0599565768047982	0.599497001333355	117.437725416929	-0.265884519726297	0.102351776833234	-2.59775187058563	0.00938362737805811	0.0253716673805272	0.319250320205334	-0.738511157348784
ENSG00000213062	-0.170690963707376	0.0729671244036652	0.0193206430590597	26.7741253764397	-0.389545292116559	0.101824087387499	-3.8256693687233	0.000130417232455573	0.000616757260171165	-0.879846927592877	-1.03403422015047
F5	-0.0216076420951078	0.115180411883094	0.851191609134034	35.5581367206599	0.224845182093396	0.187998132134161	1.19599689391031	0.231697771185942	0.344603496303927	0.00436165273774708	0.434228925754049
SELP	-0.631642890432133	0.189760655334367	0.000872744614633085	4.94098701993156	-1.06374948446552	0.241472583572737	-4.40525987972086	1.056571321181e-05	6.6252777859097e-05	-3.61373858175108	-2.64523948779924
C1orf112	-0.221131403668728	0.059476462011286	0.00020083409190679	63.3866230769364	-0.468044817789539	0.0691181844774492	-6.77165960489378	1.27313404133671e-11	2.8316113345145e-10	-1.179007620601	-1.22163146547696
METTL18	0.0399286467998774	0.104137001190186	0.701405259818408	8.00598270069746	0.330648576866122	0.168392692678682	1.9635565629742	0.0495815388961367	0.0999529677351071	0.369331483394998	0.687076637066863
SCYL3	-0.105716484927766	0.0463105341513519	0.0224436821499181	111.490606146321	-0.286254219789978	0.0543544712157974	-5.2664337153331	1.39099438139075e-07	1.34497999677617e-06	-0.494485298819552	-0.787190427539439
KIFAP3	0.0218226809316793	0.0239468678633871	0.362139520657175	425.920635965659	0.0585286888093009	0.0344317095701751	1.69984846933069	0.0891594318277493	0.161075206582135	0.261945558512863	0.0367677216897674
GORAB-AS1	0.112916405234733	0.0817500361423415	0.167205234870812	12.2946054405039	0.314842264552986	0.135314850271248	2.32673844682873	0.0199791902529469	0.0473517965359802	0.802219626543854	0.64930289737489
GORAB	-0.0242246648855002	0.049233315950224	0.622692443515242	56.4699268196835	-0.0398401610245213	0.0747650119605697	-0.532871726758133	0.594122378031114	0.70474848370468	-0.0111598286805694	-0.198313001366269
PRRX1	0.0633303944329464	0.0526880716717042	0.229368438161042	632.717507112315	0.332472063315434	0.117878561052182	2.82046251962862	0.00479544750998864	0.0143314730997504	0.508126526516634	0.691434383586328
ENSG00000271811	0.0751153674404361	0.0895196424599941	0.401416734715485	31.5140686428992	0.137580321753699	0.155051338194903	0.887321085747468	0.374906056398172	0.50079608202029	0.578022837784023	0.225684386494971
ENSG00000231424	-0.125642284074482	0.115318837238961	0.275924240631786	54.0704133429248	-0.977446270394094	0.185892074819036	-5.25813847279735	1.4552092973387e-07	1.4017484167698e-06	-0.612664598723353	-2.43899307950795
MROH9	-0.171799349319985	0.19266652680923	0.372557628915827	11.1097119290112	-0.489800718089864	0.290339897489787	-1.68699073852602	0.0916051328155536	0.164674488115439	-0.886420728460639	-1.27362346072724
FMO2	-0.154712438524185	0.158077561814409	0.327722201582235	6.66120035192682	-0.238334662645202	0.260378140324677	-0.915340521089874	0.360012892777764	0.48457602170728	-0.785078787768687	-0.672672832171095
FMO4	-0.125961197696534	0.0761521223455605	0.0981126059417246	39.3130408216709	-0.196702379983698	0.112646558111813	-1.74619076943702	0.0807778082385448	0.148998305771288	-0.614556065575265	-0.573180491586926
PRRC2C	0.00646363746911751	0.0241762225488162	0.78919573235804	684.707993706008	-0.0113744599665427	0.0467173886907799	-0.243473796059743	0.8076383821575	0.872019033060809	0.170851545658842	-0.130286002999294
VAMP4	0.0222020594498299	0.0463293106789286	0.631780174768776	101.609801725594	0.0667983949146567	0.0818556619049797	0.816051001972204	0.414470966198364	0.540880237555574	0.264195640797818	0.0565305683022074
METTL13	0.0975373804607706	0.0557549883117576	0.0802231280270615	29.6595106828196	0.27026422762552	0.0875004010250895	3.08871987395836	0.0020102088253332	0.00683021754478207	0.711007105148463	0.542770827811907
DNM3	0.0466453201939499	0.02964993678207	0.115672205794561	2380.11296552515	0.191671784241184	0.085430748808719	2.24359246423487	0.0248586345652157	0.0567699766839076	0.409167866043912	0.354951528829131
DNM3-IT1	0.0129399017599399	0.142432207530127	0.927612138716354	5.14134006772787	0.25590673795691	0.247798002862827	1.03272316564461	0.301733469329215	0.4231871107424	0.209262069334502	0.508459467475091
DNM3OS	0.0744294572529219	0.149648990286687	0.618935040642081	12.0479083308755	0.534033335667077	0.208288343224733	2.56391369482872	0.0103499276842286	0.0275093381227384	0.57395472562649	1.173123147098
PIGC	-0.0367127624425919	0.0548094111734346	0.502968789369635	255.020883777695	0.163406293430978	0.0789219310764964	2.07048017201446	0.0384074009581859	0.0813382515302621	-0.0852263499558626	0.287402990562982
C1orf105	-0.0464487109188353	0.10837940781168	0.668232500503161	10.0509137400536	0.0561471104221207	0.163566303722149	0.343268198549612	0.731396702812325	0.815153471775506	-0.142969959953635	0.0310762536059307
SUCO	-0.0080204659808218	0.0288058002225119	0.780680507023976	290.734392504194	-0.0547454434784809	0.0446394149432831	-1.22639249524301	0.220051008812255	0.331320612115297	0.0849467750223204	-0.23393347047362
ENSG00000224228	-0.207311563798778	0.146356281425882	0.156633379934659	19.9923292089258	-0.187786414650599	0.165724143994391	-1.13312647224749	0.257161145960736	0.373824047567469	-1.09704257676072	-0.551873222255341
TNFSF18	0.15528370951411	0.157541032533901	0.324294327811885	5.33665666769949	-0.174333585631057	0.235537216035264	-0.740153036388762	0.459207140387005	0.583037957815309	1.05349880092885	-0.519723809322225
ENSG00000226375	-0.114865491507947	0.132704470184796	0.386724015477131	3.24742744718556	-0.142124364926669	0.234029216544568	-0.607293256052081	0.543656313096577	0.660662228973954	-0.548747774542604	-0.442750591631358
TNFSF4	-0.0470885154308932	0.0618094711487346	0.446159483156248	44.3134079567257	0.125123529866346	0.0934642885527234	1.33873088645791	0.180658297498495	0.283054025604617	-0.146764620772685	0.19591529141269
PRDX6-AS1	-0.0352254782557007	0.0299393111154383	0.239370072404807	714.548414819247	-0.0285896208315344	0.0526155995974838	-0.543367766408606	0.586876614443513	0.698889237474338	-0.0764053133354183	-0.171426592428823
PRDX6	-0.0381281749538541	0.0402351754865833	0.343316384848834	435.644838446184	0.139179541858802	0.0627610452895923	2.21761032208115	0.0265814134882036	0.059911841685493	-0.093621117885841	0.229506183936625
SLC9C2	-0.0687453869133418	0.0629367920952948	0.274704549332375	144.860377478896	-0.201971427951307	0.09921742854537	-2.03564465348898	0.0417860504547851	0.0873314737295175	-0.27521085728532	-0.585772400592012
ENSG00000238272	-0.137824582718363	0.105288372604125	0.190527585056465	42.1359093658121	0.200252851542387	0.138141343963078	1.4496228702966	0.147163714792992	0.240218440948452	-0.684917436080199	0.375458462773842
ANKRD45	-0.137500815233364	0.0579232631635944	0.017603966155294	100.100260980481	0.285596354791042	0.0848914540810119	3.36425330302974	0.000767510658825949	0.00293863834847981	-0.682997181116919	0.57941136540228
ENSG00000289426	-0.00229396943244504	0.100460012336157	0.981782166840097	10.8285661948204	0.262425144449647	0.155451445911859	1.68814862358014	0.0913827025971717	0.16434849929486	0.118910449352553	0.524037078823341
KLHL20	-0.0963170745643522	0.0309810151350542	0.00187781230990077	226.906120857664	-0.0940288814296718	0.043193715903285	-2.17691114235718	0.0294871979153517	0.0651776807127546	-0.438737685984669	-0.327812569530827
CENPL	0.0546801081870297	0.0710463683090241	0.441513626833612	14.880819510373	0.157257141096461	0.114749216862538	1.37044195504048	0.170548982989681	0.270607016712462	0.456821945707468	0.272707818469154
DARS2	-0.11101465786176	0.0502436366098379	0.0271380256335008	43.0088609396679	0.0162446313672264	0.0786424624738696	0.20656310670109	0.836351075394297	0.892186640433973	-0.525908599009337	-0.064282222616973
GAS5	-0.0816648974023933	0.052767684604615	0.12171119570295	111.326598831478	-0.104034702881445	0.0997797809539661	-1.04264312756351	0.297113607080835	0.417973727182561	-0.351836075348283	-0.351724364226261
ZBTB37	0.0877751286206418	0.0292448233437233	0.00268749868066135	329.638061815064	0.312430917862424	0.0469068417847746	6.66066837959308	2.72585072416199e-11	5.65516871724565e-10	0.65310749071111	0.643540289348936
RC3H1	-0.0385420704269651	0.0211820847194788	0.068826064034746	443.41580904999	-0.0269401238334411	0.0371557162055695	-0.725060006497812	0.46841521830138	0.591338656739002	-0.0960759191656017	-0.167484643858258
RABGAP1L-DT	-0.219338953984225	0.136540722437379	0.108186151464107	3.25549708533469	-0.291595640663427	0.239467762064434	-1.21768223893522	0.22334474902219	0.335066463315838	-1.16837665683048	-0.799955292465666
RABGAP1L-AS1	-0.155957070054142	0.0972875288433136	0.108922941810098	12.3512639756501	-0.347306332645348	0.141666398929435	-2.45157874605357	0.0142231061868615	0.0358800572492484	-0.792460658968202	-0.933092050445316
ENSG00000289425	0.128030075665999	0.169321512460966	0.449567714556178	2.39564457206532	-0.0899918870340644	0.265239034608544	-0.339285984685022	0.73439429975617	0.81776426918083	0.891858339520547	-0.318165007694984
ENSG00000287697	0.0611400573262944	0.088070294448318	0.487544981609023	9.96368932998277	0.269590928853626	0.140624320609658	1.91710031155955	0.0552251890718099	0.109275716487955	0.495135704722664	0.541161786307436
CACYBP	-0.141249587809872	0.128740033584006	0.272567474653397	104.197092572624	1.31536697179952	0.202186320180409	6.5057169576351	7.73236963986005e-11	1.46951088314243e-09	-0.705231035595134	3.04034510242541
MRPS14	0.130812941786848	0.0456734379856829	0.00418206138456783	49.4730719071544	0.340228915863979	0.072306032727715	4.70540151393991	2.53366797891078e-06	1.84365051012539e-05	0.9083634326145	0.709971618786612
KIAA0040	-0.196636139112022	0.301061484742804	0.513664226305474	8.84058353890267	0.059565177693959	0.40010914425476	0.148872322838071	0.881654380986094	0.923334290954104	-1.0337269623471	0.0392447106639863
TNR	0.0950939074252335	0.134257745866609	0.478762926271424	41.3215575471703	-0.255126245011538	0.298589722921663	-0.8544374619299	0.392862646522719	0.519252199486908	0.696514941971099	-0.712801158674877
LINC02803	-0.193509688039226	0.0620528963134089	0.00181796699589425	31.0891602406619	-0.14427453837989	0.083923176442773	-1.71912628305092	0.0855913799463092	0.156004098191739	-1.01518407750489	-0.447889050919366
COP1	-0.0149160655198669	0.0172754873288555	0.38790454295827	886.914485643704	-0.0491729440626264	0.0311460943819766	-1.57878363365782	0.114385693824471	0.197055618153724	0.0440491869285637	-0.220616376758268
COP1-DT	-0.222307439046007	0.0646242918207268	0.000581718337907849	183.940925165558	-0.855458883437868	0.0843819396044011	-10.1379381352032	3.74929466073985e-24	5.49527914555777e-22	-1.18598265013561	-2.14746905358073
PAPPA2	-0.320820115152554	0.0803507437483394	6.5312503203501e-05	103.349998185279	-0.744067523237823	0.120487451209237	-6.17547732788939	6.5963872345789e-10	1.03534820593279e-08	-1.77025829239211	-1.88126728805985
ASTN1	-0.0144280844343389	0.023616403715262	0.541242701650691	1441.57314865465	-0.0241875076934518	0.0342491706120965	-0.706221705845018	0.480050273980018	0.602777456505079	0.0469433876895657	-0.160906474106578
BRINP2	0.00925725209447811	0.0451250383582258	0.837457521527134	671.885530696495	-0.375991813343474	0.0639504433549943	-5.87942465474886	4.11694941305293e-09	5.4891760727832e-08	0.187420387801394	-1.00164427561738
ENSG00000227579	-0.147577836100158	0.129258585535068	0.253568096369817	14.725190761214	0.128741559488462	0.213375271513955	0.603357448944323	0.546270922759884	0.663043044944124	-0.742763680938831	0.204561616149048
SEC16B	-0.0361952217182679	0.0663371842518799	0.585323781911957	35.5323354929449	-0.0881665538624265	0.0911387276883055	-0.96738846480232	0.333349874379747	0.457469474277507	-0.0821568318892609	-0.313802847900174
RASAL2	-0.00574871653947659	0.0438617481221739	0.895724311666022	298.937334235908	0.369545960713219	0.0772502746748718	4.7837494723294	1.72055111274941e-06	1.29825140074236e-05	0.0984204508612778	0.780033148556131
C1orf220	-0.336598805219092	0.0784222325416941	1.7696333616345e-05	9.96646707241464	-0.512135255848987	0.128246913099618	-3.99335347316451	6.51453421591379e-05	0.000335576752416717	-1.8638412163056	-1.32699827698672
RALGPS2	0.132101099233009	0.0510785684092532	0.0097031203324416	157.877745700998	0.303205615320135	0.112714390954654	2.69003463312964	0.00714446040264066	0.0201180500045609	0.916003454679979	0.621493769584645
ANGPTL1	-0.0219239754435871	0.0770536829820188	0.776005330635313	35.3475011959682	0.298905279721481	0.11453046226422	2.60983212511542	0.00905866645179951	0.0246463957829209	0.00248548940877609	0.611216878031853
FAM20B	0.0116986823059501	0.0382814133279879	0.759911559883451	100.231095954399	-0.0144567284180112	0.0627092586076104	-0.230535789116422	0.817675456613016	0.879401471655861	0.201900435052262	-0.137651971976751
TOR3A	0.0327435677218961	0.0572723477003693	0.567513799316409	42.3247667181736	0.17260796879211	0.0864038192599194	1.99768910993241	0.0457503755859196	0.0936641560032622	0.326717001088063	0.30939304636699
ABL2	0.010135645566577	0.0268538136714124	0.705848246649967	401.204657320183	0.0130410450607292	0.0492990531100353	0.264529321316205	0.79137207408508	0.860332084596336	0.192630112380487	-0.071938115580813
SOAT1	0.0179939957482212	0.0482489882569241	0.70919282175112	135.797126957466	0.0495452720722153	0.0678824327142248	0.729868834854428	0.465470363767558	0.588732874669193	0.239237744828627	0.0152992577844219
AXDND1	-0.251390401765163	0.0786502658364174	0.0013919887693123	39.3339785919871	-0.754612231907198	0.131886694088777	-5.72167068953329	1.05481611329781e-08	1.29067679737034e-07	-1.35847280463185	-1.90646690910452
TDRD5	-0.137444115171327	0.144785354930782	0.342470238825273	3.72906846018451	-0.131424796960222	0.248310565596289	-0.529275895468326	0.59661407443091	0.706313094269631	-0.682660894798526	-0.417180889655697
LINC02818	0.244749519515042	0.142594142031898	0.0860876583999423	3.4227545104599	0.422566667047756	0.241660903018778	1.7485934289293	0.0803613229698407	0.148431662091076	1.58411775946528	0.906741410400412
TOR1AIP2	-0.00628962464205085	0.0260774397136338	0.809407654227738	207.82892922659	0.0317969570124461	0.0442151510851572	0.719141656922217	0.472053642827456	0.594734374587631	0.0952123415953037	-0.0271154572836639
ENSG00000272906	0.0500928331159475	0.137055425815963	0.714743243981168	7.33344033939462	0.399078569495805	0.181366498676437	2.20039848818923	0.027778635004435	0.0621366779352777	0.429614958806971	0.850609830484095
TOR1AIP1	0.0320578520337967	0.0291273637242524	0.271066666913259	212.784757696233	0.0580705128175307	0.0528841695617853	1.09806986284783	0.27217398391527	0.390933486626184	0.322650042500558	0.0356727780809501
ENSG00000260360	-0.0186658089308765	0.142657636236935	0.895899196683945	2.65222660756329	0.231076818501071	0.258062937843819	0.895428148000546	0.370558259329541	0.496147700928019	0.0218095744608733	0.449121217318029
CEP350	0.028033644502673	0.0267466300252207	0.294583897339714	1625.6175661245	0.00462531463616783	0.0679674703437987	0.0680518873627586	0.945744329839722	0.965651743187724	0.298782591805404	-0.092049929397816
QSOX1	0.10414775925666	0.07365559065924	0.157366869226316	49.8042758664162	0.047792138342837	0.12780764087081	0.373938037015692	0.708450416479356	0.797065403961449	0.750213057815405	0.0111096393695232
LHX4	-0.216834973815329	0.11612905148082	0.0618750954296432	12.6395876938094	0.369848918811563	0.15033527998787	2.46016050817482	0.0138874891225511	0.0351552952154241	-1.15352562771219	0.780757154264592
ACBD6	-0.0122024123876979	0.0228694379912262	0.59364008667619	599.174917354929	0.109018091277459	0.0365520425005439	2.98254444401669	0.0028586314025453	0.00923400944411852	0.0601437799223081	0.157426703256927
XPR1	-0.00614573964818777	0.0289522892601704	0.831895396120901	767.032940442166	0.076211003432049	0.0463516542888633	1.64419166049829	0.100136619022625	0.177105941431369	0.0960657190541548	0.0790247096879207
KIAA1614	-0.0911030150255328	0.0399154705698378	0.0224658166255417	106.062086297538	-0.177847224721161	0.0617033210677724	-2.88229582530607	0.00394788897608372	0.0121422617919314	-0.407813259746238	-0.528120662790116
ENSG00000243155	0.0250340014384644	0.0702925120479494	0.721735443698712	24.9585685933559	-0.0218084625031448	0.0997614495913992	-0.218606110801993	0.826956892203463	0.885821023795608	0.280991801349308	-0.155221059826904
STX6	0.000343418528469089	0.0265132307503476	0.989665511432244	164.630948636337	-0.0482498956993739	0.0445823179534445	-1.08226529965892	0.279134660213442	0.398906455704858	0.134552715968842	-0.218410486610973
MR1	-0.114230043847135	0.0439116263605809	0.00928543675455044	59.1536158184889	-0.258995794145826	0.0684086442762919	-3.78600974899871	0.0001530856710236	0.000713160956828838	-0.544978954073855	-0.722048561790051
IER5	-0.149426848378991	0.170037990292651	0.379517819126344	13.3527060281238	0.38355150878732	0.284872096011659	1.34639901259975	0.178173869212586	0.280217402923268	-0.753730115711013	0.81350344300013
LINC01344	-0.245382127636686	0.0976872022498453	0.0120077383667201	50.1459135047686	-1.20629505374059	0.159726428651041	-7.55225709313276	4.27778985767796e-14	1.4334113942512e-12	-1.32283791616864	-2.98589321659883
GLUL	0.0170618956270928	0.0285173031257175	0.549639936462294	3525.16953208411	-0.335467443364254	0.0822874471686426	-4.07677543668034	4.56645555371872e-05	0.00024482210262082	0.233709487771326	-0.904799611760899
RNASEL	0.0289494193592813	0.0580165277375648	0.617789438093757	35.3536020817065	0.167580062572172	0.0905163073759764	1.85137979476005	0.06411493378552	0.123495655290952	0.304214024222572	0.297377415080892
RGS16	0.258967399148143	0.122815971939987	0.0349807824610393	57.9939275933303	0.130343568979486	0.189795811264085	0.686756826251155	0.492235980462987	0.614103099287692	1.6684435648588	0.208390079632445
NPL	0.0200123642453186	0.0288172139348477	0.487394607288696	1508.66829070074	-0.180734568458366	0.073295649813434	-2.46582940349674	0.0136696421394037	0.0347333024826728	0.251208626105636	-0.535020802972706
DHX9-AS1	-0.240849259434233	0.0839556077659469	0.00412072404308013	56.4628346490982	-0.116792823931319	0.0856983483150136	-1.36283634664704	0.172934093302532	0.273581789319187	-1.29595361472719	-0.382213572205286
DHX9	0.00725652976530943	0.0251737668535706	0.773149556001902	363.909871670182	0.0336623756670615	0.0436532095470624	0.771131745324939	0.440628845806172	0.564891563179196	0.175554165401876	-0.0226575016720041
LAMC1	0.0887006080619641	0.0430330862040452	0.0392821668601913	279.6367110557	0.425836155472897	0.063764104335973	6.67830529272656	2.4172109316665e-11	5.07166202995279e-10	0.65859648072077	0.91455479547408
LAMC1-AS1	0.249398444109489	0.179796190026332	0.165405932355445	2.96808053053868	0.663187398191535	0.294211313552139	2.25411929332217	0.024188664235289	0.0554825102978545	1.61169038778658	1.48177401020319
SMG7	-0.000466342182925791	0.0290699600405745	0.987200833141954	377.842465190477	-0.0383949899792633	0.0507928457148737	-0.755913346434537	0.449701151411787	0.573685758153558	0.129750050175735	-0.194859348560195
ARPC5	0.20048156917009	0.0696217342038605	0.00398201342280222	64.1537698436241	0.636081398311101	0.112892374815382	5.63440532942385	1.75663426006965e-08	2.0450234160228e-07	1.32156591191216	1.41699640975534
RGL1	0.0314663232932334	0.026261254119065	0.230837852172285	1691.93997819422	-0.0971391508802953	0.0598516633179755	-1.62299835117734	0.10458975733658	0.183421462186291	0.319141703792634	-0.335245454967495
APOBEC4	-0.160171425963637	0.136184728612901	0.239541519945646	6.50680360558233	-0.227952193506107	0.206950358704364	-1.10148247595814	0.270686727272632	0.389071588452471	-0.817455873828212	-0.647860929252147
ENSG00000289581	-0.012342737087899	0.0676865277597341	0.8553069171901	46.0925072943544	-0.285908142035483	0.1120290280903	-2.55208981912285	0.0107078910227341	0.0282910496802618	0.0593115184553087	-0.786363374982683
COLGALT2	0.156473571503012	0.061211852981291	0.0105803233921953	208.587931705583	0.53740341262481	0.162906987940997	3.29883585361881	0.000970866642340302	0.0036080748092665	1.06055583567035	1.18117691746653
TSEN15	0.0869707536065186	0.0448752505774903	0.0526163772509427	283.686054507359	0.45421579249084	0.0771808623205541	5.88508315188748	3.97853915583786e-09	5.31855500143601e-08	0.648336767322338	0.982376119008068
ENSG00000286655	0.0149326233734623	0.119654429880207	0.900683538051508	24.1324883767635	0.362577810734726	0.149941325768499	2.41813128486356	0.0156004471082796	0.0386934391206452	0.221080839736393	0.763380745502987
C1orf21-DT	-0.0889448981646531	0.12023468506078	0.459445192236865	5.30467947820595	-0.309092122847815	0.178339783303281	-1.7331641719121	0.0830664930974914	0.152323462094977	-0.395013535235746	-0.841768180283215
C1orf21	0.112305757481532	0.0224311515956791	5.53748321459754e-07	2048.98102017568	0.107076642513088	0.0514624621356661	2.08067469121107	0.0374636921468658	0.0796709603453128	0.798597893561913	0.152787051781124
ENSG00000230470	0.10144467284777	0.108902340639213	0.351584812481016	4.84522404975623	0.023751741763188	0.17732306930311	0.133946146186921	0.893445159664493	0.931723906523583	0.734181135731377	-0.0463418182824156
ENSG00000285847	-0.151408369174358	0.0559228973469307	0.00678025726702169	125.966758446504	-0.217972680008426	0.0773279476731777	-2.81880854939633	0.0048202258787167	0.0143875798880233	-0.765482454406038	-0.624012004996698
ENSG00000286378	-0.173454223277007	0.0805523810058199	0.0312943470619389	7.69575631327873	-0.200033751828395	0.142509041341807	-1.40365656764623	0.160421141609426	0.25744465679471	-0.896235734836538	-0.581141764930498
EDEM3	-0.0169516603762099	0.028667056975353	0.55430004339398	321.38197373221	-0.0215974838242933	0.046454735669409	-0.464914577880495	0.641992630522185	0.74369996702173	0.0319761366464103	-0.154716865455844
NIBAN1	-0.402433710590999	0.252408475973982	0.110852115674794	29.9645802054753	-0.0420941312113342	0.395466026272538	-0.106441839285392	0.915231798662041	0.945950398512688	-2.2543060086483	-0.203699512870245
RNF2	-0.108009012403984	0.0429321095960691	0.0118759328886029	52.4272977741902	-0.159646650918205	0.0762122250645861	-2.0947643345003	0.0361919470434691	0.0773864963388536	-0.508082208542208	-0.484625145084445
TRMT1L	0.040812493869739	0.0397536396456884	0.30459217686277	137.957886787858	-0.0528980835702115	0.0592334153607091	-0.893044631110366	0.371833272261995	0.497587537604653	0.374573553094144	-0.229518671442073
SWT1	0.00539729263111564	0.0294409453465828	0.854542184819657	348.54105224232	0.322300234437761	0.0386784095450094	8.33282025370524	7.89389634872015e-17	4.26584483587468e-15	0.164527087328053	0.667125866292436
IVNS1ABP	0.380027618390598	0.118405222119984	0.00132942384566306	27.4112917425056	0.662614014164346	0.204901650059116	3.23381492522475	0.00122148583068699	0.00440760375993377	2.38644798972182	1.4804037437832
PRG4	0.00461206762174459	0.149801155619685	0.97543866563812	3.12937329780277	0.33771236391051	0.250006454404158	1.35081458082905	0.176754836151957	0.278480108029063	0.159869942026569	0.70395759245786
TPR	-0.0456383296791743	0.0268256350655191	0.0888875303523944	371.066351169581	-0.0991519512293787	0.0431637896467009	-2.2971094994426	0.0216125240053429	0.050598937205338	-0.138163613826529	-0.340055621623193
ODR4	0.00384443940629567	0.0255124772750201	0.880221368799517	282.405642851208	0.0257141410067681	0.0381829490813829	0.673445651145518	0.500663814027879	0.621649432178814	0.155317162766867	-0.0416520995972346
PDC-AS1	-0.00574595109895588	0.0634648230599184	0.927860037001012	133.673655463351	-0.180637267101527	0.122184793397349	-1.47839401351761	0.139302346824638	0.230189529715172	0.098436852603675	-0.534788273331883
PDC	-0.216787871919411	0.170232977988429	0.202848641977702	8.49494577010534	-0.0812470671342796	0.198491698518944	-0.409322242393554	0.682303194714299	0.776090837246073	-1.15324626782089	-0.297266739711683
LINC01036	-0.31497312084988	0.094801974873803	0.000892363990086475	44.7537642487338	-0.963711382793163	0.139071578573026	-6.92960698858482	4.2201136515797e-12	1.01029818359146e-10	-1.73557994959925	-2.40616960628676
BRINP3	-0.0204228052032756	0.0332553552705468	0.539135507923508	1778.02084116455	0.0504089673769372	0.0555236193567616	0.907883310939067	0.363939875920727	0.489279866182723	0.0113888837835848	0.0173633066888985
ENSG00000225811	-0.141790951985812	0.0872468101218471	0.104126210003748	201.811089859888	0.377023870585882	0.1165069561297	3.23606317691592	0.00121190558271794	0.00437850689850422	-0.70844184981817	0.797903769822752
BRINP3-DT	0.0749109994005764	0.0869452329790942	0.388914086783634	27.772865619267	0.344284191277821	0.105001296008366	3.27885658906906	0.00104228589059379	0.00384543470645913	0.576810737245645	0.71966286838532
ENSG00000241505	0.0725517686095359	0.0879961040508444	0.409662094081477	22.1287684174191	0.149657827604317	0.119525868362011	1.25209571497146	0.210534988920744	0.319400501100775	0.562818212220991	0.254547068257268
ENSG00000285280	-0.144542097534202	0.108585135265709	0.183142705311677	24.6074466658116	-0.275195981539193	0.174011861221248	-1.58147829468529	0.113768717984808	0.196175208760432	-0.724758809175648	-0.760763579526963
RGS2	-0.186372669899232	0.24701785537315	0.45055463907362	31.1339511262358	1.20394808488839	0.402095432179013	2.99418493357167	0.0027517909694388	0.00894848163134503	-0.972854643138183	2.77407755389337
UCHL5	0.0986107088566283	0.0432945640126124	0.0227462750167974	97.3090610954898	0.255341793089413	0.065200453603257	3.91625792426478	8.99340314288434e-05	0.00044710249446067	0.717372982745409	0.507109368859907
RO60	-0.0384294733066504	0.0349350016951005	0.271320006391616	200.862146987912	-0.095710721367227	0.0476152836959264	-2.01008403054869	0.0444222959464247	0.0915358991925265	-0.0954081091193399	-0.3318318108786
GLRX2	0.209176294034951	0.0832447665440181	0.0119781929297773	21.6649007397112	0.551027026281471	0.129330705883017	4.26060480006883	2.03874455879554e-05	0.000119698394513952	1.37313405679908	1.21373446952142
B3GALT2	-0.430068510815024	0.274213730045026	0.116794873658009	3.23913329886757	-0.169677349569479	0.420984707210523	-0.403048725199008	0.686912379972683	0.780070563945567	-2.41820715607078	-0.508596391019333
LINC01031	-0.235866290996033	0.145817235319448	0.105760171014791	3.05306185751716	-0.280383748875908	0.279511748072323	-1.00311972863251	0.315803096894174	0.438258582943487	-1.26639978267593	-0.773161245034099
ENSG00000227240	0.242127126869189	0.120358671204888	0.0442501789803457	24.1009544330645	0.439258441325063	0.18682931626854	2.35112160178166	0.0187169159673463	0.0448063303936068	1.56856442959992	0.946631216704198
KCNT2	-1.07083433322751	0.32158571692351	0.000868907103534074	47.1594291177445	1.52824270463908	0.521202366220635	2.93214843923435	0.00336625808022923	0.0106014493536111	-6.21856947717099	3.5490730308453
ZBTB41	0.0610925394079032	0.0304404572302635	0.0447547640727152	190.156052937181	0.239160293333729	0.0467810845813521	5.11232895675666	3.18211068766422e-07	2.85339529224397e-06	0.49485387741491	0.468439010620244
ENSG00000290127	-0.155078048690473	0.0790770771386744	0.0498673694901119	75.2210820612327	-0.504660528689259	0.10429281484902	-4.83888108130779	1.30572139751553e-06	1.01532297830473e-05	-0.78724721038358	-1.30913526173013
CRB1	-0.0275932033308626	0.0238545836854954	0.247384560673932	2431.04557990305	-0.241202982421514	0.0445096023718952	-5.41912238186646	5.98923101866567e-08	6.22226433163058e-07	-0.0311385262595613	-0.679527509115173
ENSG00000230260	-0.362337833339347	0.138408561655112	0.00884763626255117	4.69775843359991	-0.406890332705592	0.195943364494333	-2.07657112429219	0.0378411603124794	0.0803227713113297	-2.01649859787703	-1.07548519462048
DENND1B	-0.0519748794364239	0.041499049528301	0.210411247325808	349.235988980456	-0.15129059677293	0.0685757716715171	-2.2061814702957	0.0273712961455871	0.0613933079790868	-0.175745494914634	-0.464655944939427
C1orf53	0.158845921020843	0.0892606241568378	0.075145640092426	8.22994931217673	0.328765760734568	0.150254041167988	2.18806601259396	0.0286647941798485	0.0636986405225667	1.07462616745881	0.682577105168961
NEK7	0.0248061477916885	0.0281878095018153	0.378842485313772	664.699918000238	-0.0801159901974563	0.0358653106348681	-2.23380165344415	0.0254961267135332	0.0578875804256079	0.279640408400989	-0.294563705320312
MIR181A1HG	0.0140083511027746	0.128889613658994	0.913452441532418	54.588844282775	-0.0865356909124241	0.240869621199414	-0.359263615235157	0.719397890659884	0.805822147922466	0.215599009418518	-0.309905430759081
ENSG00000230623	-0.0864431713977127	0.15874964333602	0.586080154909747	39.7280301396239	1.5005573427625	0.195090289657691	7.69160446373529	1.45301225352253e-14	5.28611047160974e-13	-0.380175870974921	3.48291087789739
ZNF281	0.327254615662006	0.140785387400638	0.0200990984180578	22.6315154392965	1.29188351563068	0.203957649943672	6.33407727529448	2.38765831845793e-10	4.11537757376848e-09	2.07345293891533	2.98422461443198
KIF14	-0.168220420100225	0.135209981219452	0.213447295717843	6.75166468459571	-0.322874443944191	0.221267574625123	-1.45920361124404	0.1445090751769	0.236776852869469	-0.865194209690568	-0.874705009515231
DDX59	-0.172751802573844	0.0432934378427834	6.60026447333363e-05	99.2245264553679	-0.383758665643102	0.0600368615629351	-6.39205074437172	1.63675557826817e-10	2.8895685785145e-09	-0.892069699320147	-1.02020540810547
DDX59-AS1	-0.175213832179199	0.0866634351282913	0.0431997618738308	51.2843918638089	-0.466856013725238	0.160600152212253	-2.9069462718082	0.00364975879481342	0.0113608152676446	-0.906671920940514	-1.21879047547372
CAMSAP2	0.00145316416226848	0.0232351421069148	0.950131493670166	1010.98478755256	-0.107857587672855	0.0392915437467527	-2.74505853900864	0.00605001047383113	0.0173968755657532	0.141134583080321	-0.360860249442392
INAVA	-0.0161501367619466	0.105966537828379	0.878865232067567	7.25729391252379	-0.315187619045315	0.160130545093339	-1.96831665602333	0.0490316146848855	0.0990335457109743	0.0367299484705959	-0.856335125570409
KIF21B	-0.0677354044214365	0.0521522468289609	0.194012138663456	152.161633505084	-0.223359324605792	0.0842641515917452	-2.65070401097675	0.00803242002247905	0.0222585001520628	-0.269220682290098	-0.636884945047678
CACNA1S	-0.488899233331086	0.11583511838565	2.43601318495971e-05	6.04540299749579	-0.774750632245116	0.199751188583214	-3.87857833407766	0.000105068694502111	0.000512219313972604	-2.76713035601826	-1.95459342192466
TMEM9	-0.0477987082036539	0.0462404523413688	0.301276912283397	73.2415774144805	-0.173367456904384	0.0693941200198721	-2.49830182809059	0.0124789893066543	0.0321775027394593	-0.150976752194045	-0.517414966227942
IGFN1	-0.681712938359529	0.121319089435619	1.91873780491146e-08	28.9353997049154	-1.5973438847336	0.213535196053817	-7.48047120218547	7.40565956137509e-14	2.39865663344825e-12	-3.91070249103472	-3.92041712427237
PHLDA3	0.507604970540845	0.159380636849605	0.00144824192643305	16.0826636982225	0.992685340709608	0.275135373778724	3.60798877685561	0.000308579834944488	0.00132911141169642	3.14310532876669	2.26920432684792
CSRP1	0.083903619049459	0.0313967966690879	0.00753192562478019	858.564275366021	0.138018630619212	0.0686449794025235	2.01061507805097	0.0443661301766126	0.0914593953482287	0.630145686904679	0.226731851878583
CSRP1-AS1	0.0486322543408346	0.0611169003749062	0.426191809033767	109.179534286471	0.721764867775343	0.0798945936250821	9.03396381440198	1.65563480187652e-19	1.20896945586489e-17	0.420952311159755	1.62176175965657
NAV1	0.0240361732472559	0.0366668277761473	0.512127145800323	1299.0870255805	-0.531846994528794	0.0618067567815549	-8.60499761229202	7.63183490523178e-18	4.66917034607469e-16	0.275073713136484	-1.37410515878283
IPO9-AS1	-0.147726742799071	0.0671744924173213	0.0278673029048608	291.654466036917	-0.291979322473891	0.0912350352719859	-3.20029823634588	0.00137285451069812	0.00488715096041461	-0.743646841975386	-0.800872210754124
ENSG00000235121	-0.182556049624591	0.120276904117625	0.129065318744576	7.69252996365187	-0.200928373886791	0.171414852662707	-1.17217598571903	0.241126407688144	0.355512252412111	-0.950218386055862	-0.583279722228005
IPO9	-9.11175487893763e-05	0.0227211746411797	0.996800293484775	363.373890806979	-0.01282452905967	0.0401351283028135	-0.319533775073817	0.749321783864252	0.828967771356727	0.131975495902774	-0.133751361102692
SHISA4	-0.0240710774087712	0.066309784296486	0.71659783543538	68.2904397107976	-0.348389407090337	0.115302219144588	-3.02153254009326	0.00251498606975221	0.0082828663432043	-0.010248906095223	-0.935680369044971
ENSG00000223774	-0.105406295524086	0.0808652698358468	0.192410798291637	68.1567472500165	-1.11901655911656	0.147229773218433	-7.60047736714481	2.95040363559888e-14	1.01967252499243e-12	-0.492645575037608	-2.77731609428704
LMOD1	-0.0504266656608823	0.0786338092037744	0.521337670769219	129.403182604307	-0.45081085322672	0.150665185140139	-2.99213685502331	0.0027703204185064	0.00899703155341066	-0.166563086783963	-1.18044593919101
TIMM17A	-0.236396834971488	0.0607045985339391	9.85167290089821e-05	46.3035605732627	-0.525965833586914	0.0764879081928156	-6.87645728604613	6.13593215553674e-12	1.44517162780058e-10	-1.26954642262376	-1.36005042937447
RNPEP	-0.10696108972161	0.0479380426549442	0.025665496113952	49.1981713768425	-0.244016103887682	0.0629277083518136	-3.87772112283903	0.000105439480871276	0.000513781043719325	-0.501867011448007	-0.686250273785375
ELF3-AS1	-0.0699261065817187	0.0844514552737474	0.407668477282581	11.2811954781216	-0.104751966656633	0.12747584548501	-0.82173972848018	0.41122504301316	0.537423041972359	-0.282213669205886	-0.353438472779712
GPR37L1	-0.0228148366196032	0.0416861201485708	0.584172263834813	523.434922592978	-0.445998822670888	0.0732005824409663	-6.09283161142291	1.1093073265128e-09	1.65445960197989e-08	-0.00279818073754287	-1.16894620503387
ARL8A	0.339343440926137	0.0896850025014766	0.000154498146278871	38.3096372837155	0.354928434622686	0.175183380942796	2.02603941488368	0.0427607457364378	0.0888852844493876	2.14515138854112	0.745100356229514
PTPN7	-0.341350563468582	0.109184527735666	0.00176982416620684	35.8427337716216	-0.961055455390931	0.133299717913793	-7.20973360208055	5.60614451068006e-13	1.54761493382229e-11	-1.89202374786189	-2.39982250214601
LGR6	0.184308442095701	0.148074957757089	0.21324318292005	52.8547347775712	0.82652903960871	0.310587283452068	2.66118119976495	0.00778670400907693	0.0216512243451514	1.22564359427596	1.87212594818332
UBE2T	0.065345390324238	0.214080267806671	0.760185043721515	2.5319849876177	0.0376753620718856	0.370431371142107	0.101706726284347	0.918989463033155	0.948362492674221	0.520077404972675	-0.0130673138508211
PPP1R12B	-0.0178969412795229	0.0269039304583081	0.505911961351944	1053.31476195775	0.115580838273684	0.0438499321531089	2.63582707198077	0.00839324934974289	0.0231137698029619	0.0263697047766818	0.173110279020116
SYT2	-0.324077981909654	0.134059432489597	0.0156309603812748	27.0006351601974	0.449176969596904	0.15743276045817	2.85313532132501	0.004329018292484	0.0131145114755058	-1.78958059960293	0.970334399182545
ENSG00000226862	-0.225782106099987	0.164846676294276	0.170796456605004	3.35560837281327	-0.200786171636874	0.261196448462914	-0.768717081792109	0.442061282105803	0.566284986618629	-1.20659079321758	-0.58293988895978
KDM5B	-0.0036868908897737	0.0254830739381035	0.884963538353641	379.994295098717	-0.0383300772531895	0.0452578764276237	-0.846926110518837	0.397036307758577	0.523175777631815	0.110649075169465	-0.19470422088912
PCAT6	-0.259662170269571	0.114657142275335	0.0235320915902911	9.3878774084179	-0.473083302443934	0.163015875695008	-2.90206889621622	0.00370707001566476	0.0115180932483054	-1.40753240839576	-1.2336723769816
RABIF	0.0354856721815417	0.0749579298491421	0.635922232608779	18.3303468287847	0.158247184712558	0.128624012760235	1.23030825517427	0.218581694160882	0.329449201386377	0.34298033802717	0.275073813085562
KLHL12	0.030845562278778	0.036670132408914	0.400256568989995	67.0028392824185	0.098646987807683	0.057138526410199	1.72645313075618	0.0842659243696685	0.154148305394923	0.315459989370254	0.13264196188115
ADIPOR1	-0.0089741204531924	0.0580637439823473	0.877171082466157	32.8685210733126	-0.14761927198708	0.0919845843092955	-1.60482621186518	0.108532055780767	0.189114229594728	0.0792906797728879	-0.455882256046153
CYB5R1	0.0210348638748547	0.0483867979474887	0.663763352926998	47.7076997705971	-0.0663536296698943	0.0717950405160039	-0.924209098469739	0.35537745942614	0.479953926475887	0.257273039857914	-0.261674577621426
TMEM183A	0.0993920649955386	0.0695221515443836	0.152818649612513	27.2385208512179	-0.0541402307691886	0.117112204955774	-0.462293667766175	0.643870739974935	0.744936031887634	0.722007181895568	-0.232487140242622
PPFIA4	0.0918003254335004	0.0955774976695199	0.336813426376106	81.6364199243515	0.221016500753356	0.291798783566307	0.757427765983584	0.448793626560795	0.572814970174356	0.676980808805708	0.42507918801402
ADORA1	0.0433469988840246	0.0703483388895555	0.537777983616388	131.122571113529	-0.00540116823903356	0.117391791380657	-0.0460097607806292	0.963302470171907	0.977455982907275	0.389605624128561	-0.116011100520515
ENSG00000234775	-0.0306673498389843	0.172350807800966	0.858773527388522	3.02480287125756	-0.268385520332793	0.285369756010096	-0.940483406809577	0.346969657074794	0.47172745471875	-0.049371194342608	-0.74448801925102
ENSG00000224671	0.0442488838202927	0.142374078199081	0.755957901107835	4.70723438117385	0.0831098835388657	0.219481069775936	0.37866538386983	0.704936362026029	0.794603768040074	0.394954675856783	0.0955115724145573
MYBPH	0.128661078442428	0.22637518849222	0.569795114841641	5.0581647819651	-0.472334959674312	0.327212879644387	-1.44350968148822	0.148876947213043	0.2425679818915	0.895600797517174	-1.23188399621194
CHI3L1	0.0802204575683894	0.0860374489433762	0.351135007582958	1006.74294993751	0.633012256442614	0.184135423811397	3.4377538191184	0.000586560704008285	0.00232354680590332	0.608300969808994	1.40966181053187
CHIT1	-0.182347496622576	0.149058430713764	0.22120546914757	5.07457223553058	-0.37957023391413	0.211256278803031	-1.79672876974241	0.0723786892977491	0.136269387031055	-0.948981464636076	-1.01019594310734
BTG2	-0.0105741448960762	0.0879597530296773	0.904312266634867	97.7167403887662	-0.423055234869285	0.176946773321582	-2.39086153947791	0.0168088905946328	0.0411744052043349	0.0698009841728929	-1.11411588812956
PRELP	0.322350271832852	0.104329156340305	0.00200329812838425	36.1569224781132	0.367673313344226	0.164042071416388	2.24133547064863	0.025004352983106	0.0570324320784616	2.04436542699426	0.775557917847675
ATP2B4	0.0196080956228739	0.0290876431044449	0.500245217281401	1347.47643852314	0.531221866160189	0.0473074039641826	11.2291485400972	2.93291185062208e-29	6.86807047502571e-27	0.248810921380129	1.1664043302607
ZBED6	0.238756749764179	0.0988857269691558	0.0157580643577168	11.4040942844151	0.603447326979294	0.156614996812162	3.85306221793719	0.000116649733922931	0.000559968197269527	1.54857482698729	1.33900788902034
ZC3H11A	0.0666527667299482	0.0788445191731587	0.397904462022468	11.7166267719772	0.281942414809276	0.130695701495085	2.15724321139879	0.0309867192010364	0.0678371405848608	0.527831414094213	0.570679222509809
SNRPE	0.0125019388686811	0.0855226702501899	0.883777125137518	34.6250488424167	0.316395876087569	0.120935937229918	2.61622709787292	0.00889074032575344	0.0242868131746547	0.206664524940337	0.653015699989895
ENSG00000286383	-0.083662658758824	0.141194566773446	0.553492693511173	4.54377330774098	-0.229838086415375	0.226761705476482	-1.01356658053188	0.31078961108118	0.433026723194972	-0.363684736309856	-0.652367813997326
ENSG00000286572	-0.320402812404209	0.10141701011436	0.00158169730615277	9.65988803041649	-0.525335961231368	0.143062961492107	-3.67206127814117	0.00024060196942785	0.00106444819178145	-1.76778328266807	-1.35854516781021
SOX13	0.0819655379924588	0.0395000615034563	0.0379797066203871	266.843745347425	0.0191519031059515	0.0767159774016336	0.249646863073711	0.802860454264283	0.868632040653139	0.618650987957517	-0.0573344587301893
ETNK2	-0.00357023461524984	0.071595918848147	0.960228809621721	22.4300444187259	-0.168125800997855	0.116930522865929	-1.43782647060106	0.15048329671126	0.244603587812474	0.111340959934091	-0.504888518449001
REN	-0.419523491981003	0.151723422715628	0.00569133330245309	5.06671291145305	-0.953485016951209	0.212684372756291	-4.48309861507212	7.35669107764129e-06	4.81148851764963e-05	-2.3556649747459	-2.38173075719557
GOLT1A	-0.251830099847636	0.122311343843323	0.039501254383228	6.32955805010451	-0.426879606412268	0.204475198509855	-2.08768402976605	0.0368263463838639	0.0785533614153973	-1.36108064039156	-1.12325532636716
PLEKHA6	0.00892217930107255	0.0398611307961505	0.822888367475148	774.494550982393	-0.197379362082942	0.070708410422366	-2.79145523006282	0.00524716160186601	0.015448038051274	0.185433081402795	-0.574798335463875
PPP1R15B-AS1	0.149221597864476	0.102269673375082	0.144537808399596	21.4684525053044	0.590152234524374	0.130459372300423	4.52364766224205	6.07828784825839e-06	4.05876625147716e-05	1.01754460378888	1.30723543307845
PPP1R15B	0.129030622308669	0.0535970902805641	0.0160657512413618	120.423454115365	0.429473259330478	0.061791039009003	6.95041329970036	3.64217583429359e-12	8.84410587271314e-11	0.897792550785108	0.923246703594531
ENSG00000288934	0.137937356950039	0.155575990614563	0.375281541730961	2.94608968579337	0.30674928532723	0.262053453246738	1.17055998128141	0.241775691025422	0.356160242462829	0.950618119114678	0.629962390585573
PIK3C2B	0.322308602681393	0.0736453074305587	1.20600831914827e-05	110.065767218624	0.501813669321833	0.153604497378896	3.26692042150309	0.00108724237801616	0.00398746876099429	2.04411828854271	1.09612496653718
MDM4	0.00729214511194838	0.0226816386287212	0.747831569289234	435.808903791228	-0.00340605398748585	0.0456487507587509	-0.0746143964702671	0.940521519328007	0.962441353823371	0.175765398923836	-0.111243199893177
ENSG00000240710	-0.215223594257937	0.146089129902369	0.140687726794663	13.0137905516835	-0.455256466111632	0.189419011196547	-2.40343597633526	0.0162418107892699	0.0400232134933892	-1.14396858527843	-1.1910700126978
LRRN2	0.0425664834893102	0.0627405292937178	0.497484684416295	192.126215468367	0.487740407388508	0.124982804589019	3.90246009434934	9.52199405241716e-05	0.000469940854723582	0.384976411406285	1.06249285030698
NFASC	0.0180512856962089	0.0881994950723561	0.837834434111029	316.945013239909	0.375038377419649	0.185498180110703	2.0217900639016	0.0431980446967359	0.0895237011220985	0.23957752974239	0.793158861552203
TMEM81	0.354575462348434	0.153912142309642	0.0212365483117013	4.43738031171666	0.584611302012265	0.24502179830507	2.38595629473089	0.0170347753764806	0.0416126473315395	2.23549203759375	1.29399377757926
RBBP5	0.00983005612635358	0.0372998120844127	0.792133082230029	85.866991900354	0.0835180326474816	0.0632070429600711	1.32134060915081	0.186387819268459	0.289957165696115	0.190817670839865	0.0964869623650366
DSTYK	0.0155239456786045	0.0268281212673523	0.562829050082576	208.088666303211	-0.0902109104114826	0.041716194728221	-2.16249135375847	0.0305803228282623	0.0671205469705007	0.224587954082205	-0.31868842719228
TMCC2	0.00359344869933147	0.0903259799749465	0.968266039171539	90.1076826022052	-0.105097744120696	0.201601226087555	-0.521315004676868	0.602147350083922	0.711214344804062	0.153828544628494	-0.354264807705917
NUAK2	0.125586189899761	0.109644161322618	0.252044376259219	17.9571182085704	0.28205482019887	0.167271105271985	1.68621364544848	0.0917546565816695	0.164857361190436	0.877363728450134	0.570947847590878
KLHDC8A	0.0201535653186224	0.161328740144004	0.900585024342259	29.7214095223281	0.725636328704955	0.374621708972139	1.93698419319026	0.052747275607137	0.105251738094437	0.252046085314466	1.63101373155778
LEMD1	-0.369497767551318	0.160701802767945	0.021489282605099	3.95870829302725	-0.491128446978915	0.247076911858465	-1.98775532397884	0.0468387569608233	0.0954495147263207	-2.05896394675953	-1.2767964516465
CDK18	0.400292669757662	0.157452785601676	0.0110124699687647	30.1183835264642	1.30524816031708	0.333335744467788	3.91571615699682	9.01362447862496e-05	0.000447889198787869	2.50663938407646	3.01616328548052
MFSD4A	0.28531111431348	0.182249377183767	0.117466084627527	6.29512233973139	-0.165844932665373	0.313246406102713	-0.52943921920366	0.596500797756501	0.706294940874881	1.82468732663624	-0.499437726072133
ELK4	0.186389284464148	0.0628715973697579	0.00303074420346681	57.7309273605701	0.614877323537128	0.0865469575590093	7.10455157384237	1.20713837703032e-12	3.15700001992794e-11	1.23798500615623	1.36632316067273
NUCKS1	0.0407193500392068	0.0216737805620543	0.0602803086182038	573.074900598321	-0.0314578877988038	0.0391805057492679	-0.80289641997262	0.422034605445225	0.548092320466024	0.374021119909327	-0.178281143170471
RAB29	0.0830156209637244	0.0376441452212907	0.0274349360383524	98.7926870800712	0.322832398407004	0.0517081575277665	6.24335528168158	4.2828256958854e-10	7.01398777349464e-09	0.624878997658474	0.668397625501631
SLC41A1	-0.0183811618577347	0.0314362497064312	0.558741182385026	197.724817731518	0.119954877254751	0.046710057816334	2.56807383382865	0.0102265371449844	0.0272489198606811	0.0234978074685369	0.183563306051351
ENSG00000286619	-0.0768477802409143	0.0472591682474186	0.103929973882859	580.295646604308	-0.174098553411043	0.261032198710223	-0.666961985039683	0.504796415938195	0.625712909583161	-0.323265902101705	-0.519162132080744
PM20D1	-0.183447851933567	0.105764653040801	0.0828309792820813	36.4886764300114	0.0872048475833311	0.199787982012034	0.436486953344763	0.662483463056008	0.76014740789139	-0.955507638032728	0.105297669437015
SLC26A9	-0.0300533142883052	0.224310132783153	0.8934175339429	4.67409631368535	-0.105184119808794	0.377115723989438	-0.27891735379281	0.780308250430767	0.851165604006319	-0.0457293684383628	-0.354471227311786
RAB7B	-0.236731459484951	0.156519586003332	0.130413882134741	5.96006053910609	0.439715368602883	0.262267255693224	1.67659270861179	0.0936221535533098	0.167591963302133	-1.27153107028785	0.947723176151071
SRGAP2	0.272976825138161	0.112464459893037	0.0152147135486457	33.3405618408748	0.82369238483815	0.190075406745839	4.33350320770092	1.46755141374995e-05	8.89304727909806e-05	1.7515330381273	1.86534694389843
IKBKE	-0.0377508676614103	0.109582532945115	0.73047245702437	12.9850832264814	0.199766378915853	0.185047536560749	1.07954087165204	0.280346683934739	0.400218988048127	-0.0913833199766436	0.374295896199304
IKBKE-AS1	-0.256516393010403	0.162483614510038	0.114399926536685	3.34162079298083	0.0861198819044221	0.273685187746901	0.314667675709451	0.753013989413082	0.831453796884327	-1.38887490053852	0.102704831188731
RASSF5	-0.0484636399890896	0.111726868261073	0.664456272573236	16.2857669655406	-0.130257598487968	0.200073628634088	-0.651048313449617	0.515015299853449	0.634365580647782	-0.154920442096165	-0.414391532442808
EIF2D	0.00487030424462556	0.0296641977719175	0.869588483055818	135.148040072246	0.0855276072007836	0.0488107727024069	1.75222809362668	0.0797345947347913	0.147472811562856	0.161401535468664	0.101289420051828
DYRK3	-0.0615898627864919	0.0748640459473424	0.410684601101044	76.0989225328921	0.637826313718499	0.0978869245213938	6.515950080535	7.22309954940715e-11	1.37915845473357e-09	-0.23277166448159	1.42116638812081
MAPKAPK2	-0.0274493430213698	0.0435634028343894	0.528628515504012	177.330614973927	0.23993755153176	0.0587899360902157	4.08126913360759	4.47904538690663e-05	0.000240588873639185	-0.0302852952029484	0.47029649314142
PFKFB2	0.0259702394437251	0.0622627845261338	0.676600189942772	460.243428238423	0.0476199054925223	0.128357741163572	0.370993639034502	0.710642269494167	0.798693383152462	0.286544600069719	0.0106980393248508
YOD1	-0.0332858874120289	0.0787915366696114	0.672692858666909	132.547346380489	0.718527820658963	0.11810289938215	6.08391347221708	1.17283916785429e-09	1.73857496323884e-08	-0.0649016598900944	1.61402590244191
LINC02942	-0.359930927394882	0.155632378719267	0.0207391654968144	12.3935728756065	0.319696633600555	0.207606420691601	1.53991688954295	0.123580613315719	0.209512177338866	-2.00222331298848	0.660903811562777
CR1L	-0.23275490985097	0.191793281061218	0.224911295941762	4.07012006286332	-0.746657714817802	0.324682146920857	-2.29965744004953	0.0214676351077063	0.0503349211703649	-1.2479462771101	-1.88745729750394
CD46	-0.0202190349677614	0.0403029677719028	0.615895391619933	274.386140990235	-0.354398457589097	0.058953639757674	-6.01147713772779	1.83840441613547e-09	2.60638922546471e-08	0.0125974387628346	-0.950040727415685
MIR29B2CHG	0.0230104135698059	0.0266590581959599	0.388062269509061	845.037437553759	0.199386932202894	0.0539658580698116	3.69468659138083	0.000220158172272755	0.00098404617018711	0.268989964140621	0.373389098897166
CD34	0.894107983781795	0.325029059493225	0.00594398523830056	5.27564226828704	1.14728299059951	0.410871939842595	2.79231283362653	0.00523327335993788	0.0154182904066543	5.43544277426648	2.63865997647966
LINC02767	0.361634577144982	0.109403483461732	0.000948028906382227	11.7527716295371	0.699303582351482	0.165202769445061	4.233001569529	2.30592895166465e-05	0.000133538062911495	2.27735942963429	1.56808404331518
PLXNA2	0.0105931241542544	0.0288283142780619	0.713279240243399	1004.03039471146	-0.101709535789322	0.0558444001660596	-1.82130232372229	0.0685609134183881	0.130395023251757	0.195343403767929	-0.346167707193412
ENSG00000286198	-0.283806034432527	0.14792150154306	0.0550316864662578	6.33663666584552	0.0856491507658408	0.246018132810312	0.348141617804566	0.727733830476861	0.812390209770142	-1.55072892175723	0.101579883437389
LINC01717	-0.255959136941653	0.0994880767624153	0.0100890579256394	9.63745610464423	-0.619015095957918	0.145716350888895	-4.24808260831278	2.15607896880236e-05	0.000125645871943394	-1.38556983198959	-1.58241846473281
LAMB3	0.414128940096504	0.177257040894265	0.0194746373982506	4.91333792566698	0.558185258925651	0.274136056440111	2.03616140895204	0.0417341499832001	0.0872368407307268	2.58870187652076	1.23084112989856
HSD11B1-AS1	-0.0128141012300889	0.0869887497821896	0.882889258735159	26.4033250986819	-0.109623878118367	0.152942495877922	-0.71676532731536	0.473518909185385	0.596119430070681	0.0565158722725086	-0.365081309623124
G0S2	0.210753130694122	0.201840091356284	0.29641187209004	52.9034377040489	1.61394909220137	0.214949498890439	7.50850362774748	5.98070297785234e-14	1.95264201550939e-12	1.38248622636936	3.7538931501483
HSD11B1	-0.284557379125953	0.191551516861393	0.137400920202637	15.423810819435	-0.236009346962804	0.274012095740373	-0.861309959055323	0.389067352064582	0.515408619780982	-1.55518512395026	-0.66711582003895
TRAF3IP3	-0.273986201467082	0.140180345007161	0.0506389820542757	6.60466315176329	-0.277672000138275	0.183493426400706	-1.51325312075162	0.130215375592313	0.218487715939894	-1.49248779544236	-0.766680739721025
C1orf74	-0.0491613478300004	0.122513305329878	0.688218741782843	3.95822280317037	-0.196947772651695	0.211618138486388	-0.930675291165377	0.35202155479234	0.476527251547133	-0.159058525771962	-0.573766928105425
UTP25	-0.012121287490563	0.0640557020860161	0.849912225644509	29.3985485448724	0.17326639744265	0.10030589540913	1.72737999831344	0.0840994404059464	0.153899029856314	0.0606249291840049	0.310966551429938
SYT14	-0.0618276646639188	0.0821583464010402	0.451724755274561	95.1042620156686	-0.266929126423317	0.173665999393738	-1.53702582748009	0.124286984793993	0.210377097142574	-0.234182060078935	-0.741007546175728
HHAT	-0.1655581312269	0.0563438602582229	0.00329961462570924	163.966199687351	-0.435326632941226	0.0928971418509131	-4.68611438702672	2.78440682869995e-06	2.01016018147073e-05	-0.849404256531117	-1.14344193124722
ENSG00000287354	-0.407311883050654	0.150560476184713	0.00682418727070387	2.20948920273161	-0.510984349472425	0.26029464815506	-1.96309971447445	0.049634588733937	0.100020324062957	-2.28323829898442	-1.32424785443295
KCNH1	-0.375840392936198	0.55773431300709	0.50039399906725	8.80024572185021	0.603226154581264	0.447813017596663	1.34704917203765	0.177964396518337	0.279980657177978	-2.09658186220764	1.33847933381881
ENSG00000284376	-1.08770422940006	0.162143514473396	1.9693067068474e-11	5.0065792843595	-1.45744377639633	0.234541597669173	-6.21400975724611	5.16493187407666e-10	8.33796807215245e-09	-6.3186243108287	-3.58608548697964
RCOR3	-0.0134963264802136	0.0294759042527676	0.647041107556313	503.453379838468	-0.252052001872021	0.0341322911095544	-7.38456147180421	1.52956675821793e-13	4.72149447957179e-12	0.0524696153649297	-0.705454368493753
TRAF5	0.00509204406462824	0.0756075782844496	0.94630440313995	37.4883699247716	0.165044326615071	0.12345125799142	1.33691895328067	0.181249093395195	0.283739648051354	0.162716667499041	0.291317543045369
ENSG00000287033	0.00429141315169921	0.112071685929771	0.969455124200114	5.07493176348631	-0.00166923504227634	0.196233633132998	-0.00850636568067318	0.993212984004388	0.99604864007489	0.157968150258924	-0.107092570358044
LINC00467	-0.206436375676226	0.062110180776513	0.000888277628592625	133.867090084138	-0.791486073988516	0.0786759445284223	-10.0600771777527	8.29333074610658e-24	1.14938794075122e-21	-1.09185186301088	-1.99458758422651
SLC30A1	0.121592780256263	0.0587230040210771	0.0383947139509757	160.889229265418	0.60382284885046	0.134441535104938	4.49134152164468	7.07759546311362e-06	4.64835114023255e-05	0.853678939076181	1.33990530678162
ENSG00000226868	0.00806692665290805	0.224973028131064	0.971396139041275	19.5163014627642	0.870346047050964	0.377765592078256	2.3039314995916	0.0212264891472211	0.0498704529675161	0.180360604336418	1.9768393184126
LPGAT1	0.109113097599885	0.0618739465559528	0.0778205743762721	101.601434502045	-0.0953133274431722	0.102079942743366	-0.933712587229744	0.35045217030852	0.475065677403385	0.779662326317369	-0.330882123541982
INTS7	0.233303110723696	0.0688164750501938	0.000698361078818463	67.3796397770178	0.719827163598181	0.0985299533664906	7.30566836787918	2.75891870973513e-13	8.20546728079324e-12	1.51622946211702	1.61713105695134
LINC02608	-0.0998467803152285	0.132640569949997	0.451592947273026	75.2790554093884	0.0545864807763235	0.424021312597444	0.128735228995781	0.897567158632054	0.934492052814758	-0.459672261879645	0.0273466791910985
PPP2R5A	0.0358648608283248	0.027882705432913	0.198346680090548	527.336394094131	0.0630353421997652	0.054180783014998	1.16342619452945	0.24465662683651	0.35941660358669	0.345229294190902	0.0475376690804609
ENSG00000230063	-0.219221574231771	0.136242904815512	0.107605524169335	2.91387218960243	-0.314814010154927	0.236452276908194	-1.33140612673042	0.183055414558797	0.28595713716855	-1.16768048114058	-0.855442279428151
ENSG00000234915	-0.12341020460319	0.0748869943187176	0.0993624322596408	165.046318100488	0.256836211397984	0.0951534521109769	2.69917912277568	0.00695107519376105	0.0196386430345991	-0.599426204252713	0.51068071219797
PACC1	0.0724040616936828	0.100771060363683	0.472448712570406	46.3394271284285	0.927142252516085	0.125132970365285	7.40925632796531	1.27009609502448e-13	3.96866069692234e-12	0.561942167060747	2.1125702237768
NENF	0.298061481259717	0.12393540773171	0.0161735992951828	21.6477278383152	0.978159022868233	0.222283858098392	4.40049507524411	1.08004178956724e-05	6.7641227724726e-05	1.90030935956591	2.23448950292489
ENSG00000260805	0.176413395330523	0.165122404453619	0.285349351047635	4.93724978463027	0.625610574945242	0.257697461286458	2.4276939781328	0.0151951586387482	0.0378217430601364	1.1788183155232	1.39197335894204
ATF3	-0.146629474167214	0.195517985037099	0.453282473898615	86.7842288534117	1.11845857187792	0.380195586315979	2.94179788543987	0.00326312828331617	0.0103341695190425	-0.737138975577433	2.56977571884945
BATF3	0.240884530577923	0.189417590035136	0.203475637412561	3.20014940638018	0.278160902238996	0.29709363454042	0.93627351750329	0.349132379573993	0.473910366265671	1.56119462933828	0.561642208142266
NSL1	-0.0123714827949769	0.0339145701099663	0.715272864048494	213.206932908226	0.071409041405037	0.0594608257729431	1.20094264546072	0.22977345027293	0.342241153853664	0.0591410285536145	0.0675490371828073
TATDN3	-0.0043879737448753	0.0600097420132982	0.941709812252045	89.5814788876046	-0.35723924687825	0.0945876978582343	-3.77680454189372	0.000158853294927048	0.000737034428956671	0.106490974388643	-0.956829612324598
SPATA45	-0.120403148475279	0.108594124653137	0.267540379072537	6.08612171813371	-0.149210551892048	0.202485930353936	-0.736893430724963	0.461187159284583	0.584919997567528	-0.581591447144538	-0.459685078090697
FLVCR1-DT	-0.1500883330223	0.0837621677871934	0.0731587326917296	12.6902954121666	-0.133483691254829	0.126260945017686	-1.05720491190788	0.290418078589264	0.411109471588318	-0.757653360719548	-0.422101211081531
FLVCR1	-0.0437613105323264	0.0533434855071146	0.412006116878996	92.0458472402797	-0.303615699794568	0.0631175932808003	-4.81031807476925	1.5069030380232e-06	1.15414043585138e-05	-0.12703107118434	-0.828680688731846
VASH2	0.538785079394222	0.19296858477745	0.00523692713642222	4.01640342520448	0.676138049994041	0.32171734278389	2.1016524758761	0.035583729457959	0.0763584706390351	3.32803359227495	1.51272332591566
ANGEL2	0.00770258625598949	0.0413471559608059	0.852216883032409	159.216478933708	-0.206595339366694	0.0507206543955015	-4.073199406217	4.63716891644474e-05	0.000248221340868967	0.178199712684471	-0.596822569834741
RPS6KC1	-0.00651212420828856	0.0249880856728421	0.794393919174226	577.257273355205	-0.0285315076965785	0.0332183029189412	-0.858909251511152	0.390390584849924	0.516758325329576	0.0938927035334493	-0.171287714340815
SMYD2	0.118267111772473	0.133167572929088	0.374482963049915	15.1709463124697	0.342471676332921	0.26149286809543	1.30967884067851	0.19030450456447	0.294839690241358	0.833954501916468	0.715331341438357
PTPN14	0.0103759448634401	0.0310962301527426	0.738626994257059	299.495357011893	-0.0187484080432697	0.054402300841155	-0.344625277853811	0.730376099719229	0.814251974867027	0.194055320095448	-0.147908177585894
KCTD3	0.0247288139887485	0.0445311064309706	0.578678873282494	389.066884741882	-0.0746855562417418	0.0661208637205384	-1.12953086271532	0.258673957775172	0.375647910881288	0.279181744001982	-0.281586117974583
USH2A	-0.0978682611175353	0.112977315978937	0.386345017842684	11.5141946147862	-0.194446427559025	0.195550474136356	-0.99435416057053	0.32005047647495	0.442900988807509	-0.447937725567803	-0.567789242954172
ESRRG	0.0352433951371151	0.0302543769944747	0.244058518432576	2153.08326235605	-0.0233212055693823	0.0551458045555594	-0.422900812805917	0.672367629769248	0.768177754670754	0.341543400352436	-0.158836195455814
GPATCH2	-0.129132631000865	0.0441678373897634	0.00345919953645314	287.319022009562	-0.622829647810216	0.0655062470976544	-9.50794275974509	1.94470228613541e-21	1.89566601317879e-19	-0.633365738644721	-1.59153443598883
SPATA17	-0.11047534796384	0.0584691678708646	0.0588297734270898	99.8187403829423	0.00294880036505915	0.102359652919927	0.0288082294238133	0.977017537474184	0.986215046869224	-0.522709968645853	-0.0960564435304077
RRP15	-0.00424490360723196	0.0570991300948777	0.940737699817757	60.8779615454945	0.0891731454918628	0.0883337883362541	1.00950210753346	0.312733891394343	0.434991982616028	0.107339518960398	0.110001484682482
TGFB2-AS1	-0.0372548056988418	0.138525289177228	0.787976885905195	2.5518521394503	0.0148294406174973	0.240390934592663	0.0616888512980968	0.950810618435487	0.969512749218527	-0.0884411917832601	-0.0676642288645865
TGFB2	0.0881410355272341	0.0310003596706912	0.00446593593040364	1216.6520520103	0.0883641332421789	0.0513139678956478	1.72202885229761	0.0850642920487219	0.155305670041837	0.655277673283595	0.108068116701275
LINC02869	-0.0904265764254448	0.0964765900322134	0.348609227642914	10.5687485137577	-0.0461683849734335	0.145011157290473	-0.318378156799018	0.750198105270591	0.829603538982671	-0.403801323281472	-0.213436116702922
LYPLAL1-DT	-0.0404545545648594	0.0513231220148228	0.430560701740222	252.293013284057	-0.40544072678831	0.0807351885757416	-5.02185891853026	5.11737676044343e-07	4.32086336549013e-06	-0.107418803575371	-1.07202094340929
LYPLAL1	-0.0155868079493594	0.0242954532431263	0.521163804575385	638.032119780305	0.109623044947424	0.0527553534319638	2.07795110478788	0.0377138628354984	0.0800942903729396	0.0400710342758374	0.15887241443878
ENSG00000223842	0.206209620590006	0.130017856978466	0.112737042448893	8.79792462062722	0.775105500861665	0.187533103522232	4.13316628533147	3.57799664656001e-05	0.000196693269509895	1.35553880813751	1.7492345786982
ENSG00000277007	0.406112073928792	0.100603650337947	5.4196106135185e-05	19.3093719834933	1.12639834094458	0.135768828156372	8.29644297767122	1.07274976007184e-16	5.67665736673862e-15	2.54115409065046	2.58875008579836
ENSG00000287676	0.344392458781813	0.142994943638428	0.0160215602791151	10.5613978097217	1.53824113962516	0.207442959708703	7.41524871118887	1.213967743771e-13	3.80494843751486e-12	2.17509695764939	3.57296717345169
LYPLAL1-AS1	-0.209431589244011	0.122415965304557	0.0871144859063991	50.4618020219297	1.00593439801033	0.140815485316319	7.1436347767482	9.08947127273412e-13	2.42065095737794e-11	-1.10961638226036	2.3008667685185
SLC30A10	-0.17503775350544	0.0465494095357915	0.000169738733918838	237.641661096141	-0.435013538574481	0.0894931607575185	-4.86085791240684	1.1687812332198e-06	9.19011195074761e-06	-0.905627603759579	-1.14269370200347
EPRS1	0.0149176462721374	0.0417234293050375	0.720690253219555	293.818096605368	0.302106408674162	0.0558621475562001	5.4080700776895	6.37074989194966e-08	6.58170829354414e-07	0.220992011010573	0.618866898440377
BPNT1	-0.163267696869204	0.0509311697769698	0.0013475602026829	46.1347359880676	-0.263188195580743	0.0739344034265196	-3.55975274544976	0.000371204125753313	0.00156444800454535	-0.835819761029831	-0.732067513544865
IARS2	-0.0381001730989865	0.0330268736088366	0.248659582130797	138.572579023157	-0.0369817308131822	0.0506625137289288	-0.729962413848117	0.465413159633487	0.588732874669193	-0.0934550397486536	-0.191481958388518
RAB3GAP2	0.0316239003187514	0.0234887801298094	0.178192670704138	494.813248596767	0.0607272382359831	0.0335844935481712	1.80819276458286	0.0705765043406606	0.13353037917276	0.320076288268746	0.0420217893114993
MTARC2	0.0727010904142937	0.0417550940410751	0.0816606111364283	315.896656532031	-0.208958788521609	0.0693517094013474	-3.01303010877984	0.00258653254203274	0.00849241377579903	0.563703835237499	-0.602470712892041
MTARC1	0.100932043214705	0.0563477866068469	0.0732558319234832	106.701137604975	-0.0472030149138962	0.0757592023235829	-0.623066419209149	0.533240875921837	0.651028726862562	0.7311407451955	-0.215908663194116
LINC01352	-0.155737357008261	0.154612390375908	0.313802138361738	3.3504573405399	-0.474718313231996	0.238374373534076	-1.99148216393376	0.0464279041840789	0.0947012106470004	-0.7911575476726	-1.23757970657741
HLX-AS1	-0.409816364784298	0.10583618431299	0.00010786788047148	25.7301336490979	-0.52730389589193	0.192260543767264	-2.74265268140635	0.00609451096058674	0.0175075397349173	-2.29809230286775	-1.36324811496994
HLX	0.0894734289425418	0.154135571338131	0.561587416371018	2.67576221545274	0.188879711556434	0.258415905890663	0.73091364444242	0.46483190130736	0.588121848872532	0.663180057517125	0.348279066289772
DUSP10	0.284618796275172	0.19998470698148	0.154677372219609	3.96703956377512	0.0328060467221743	0.344561053410719	0.0952111284703707	0.924147130903653	0.951516121589939	1.82058120971338	-0.024703946536186
ENSG00000236230	-0.0181788516513159	0.122722381498846	0.882240268693771	16.0312373517723	-0.0980399300768694	0.18979408582056	-0.516559457861932	0.605463723101213	0.713920154574662	0.0246977030602731	-0.337398126521572
ENSG00000276997	0.0545228234753916	0.135815640280152	0.688090823388229	3.63706748097171	-0.112473767995987	0.220034006962248	-0.511165385518269	0.609235254393947	0.716915025574301	0.455889094935959	-0.371891943011567
TAF1A	-0.097804438637723	0.0561805677734194	0.0817020817330376	21.9896884742074	-0.140700186750812	0.0910185116481248	-1.54584143602298	0.122142867111575	0.207635210474638	-0.447559196409358	-0.439347107338244
TAF1A-AS1	0.0359013503273473	0.0935877014000794	0.701266163244138	7.7412244430924	-0.0065380401275342	0.153625831394741	-0.0425582082659963	0.966053710257814	0.979369637693195	0.345445712283675	-0.118727983619406
MIA3	0.0635294021864637	0.0289714782160223	0.0283199390781753	256.881853493153	0.16599102989128	0.0418393287246368	3.96734448068564	7.26779070182198e-05	0.000370259314749236	0.509306835362113	0.293579963426075
ENSG00000272750	-0.0649495727982568	0.12347377668995	0.598874891824245	5.30631832147604	-0.100029118072194	0.200201312358178	-0.499642669141117	0.617326707535939	0.723801312700734	-0.252698000893327	-0.342151864651329
AIDA	0.147470764972319	0.041031318588599	0.000325511674545568	79.6452233327106	0.161895019317073	0.0666948678571066	2.42739845686376	0.0152075433055202	0.0378433223113917	1.00716046792963	0.28379136541912
BROX	-0.00979073870754648	0.0409610391475784	0.811085698973908	80.2387159712572	0.0277075260573655	0.0592820579784806	0.46738468606173	0.640224677033739	0.742530874712988	0.0744473421040882	-0.0368883313940366
DISP1	0.0346215148555866	0.0347498625859321	0.319101234148093	374.287922239155	0.121058396476312	0.0552156037031009	2.19246713532742	0.0283457936277216	0.0631466068075579	0.337855047591582	0.186200483338154
TLR5	0.381266745838633	0.204678942153333	0.0624967280736728	3.70741486515212	0.74488344967195	0.329536452521232	2.26039773133735	0.0237965771848431	0.054737232357097	2.39379721638129	1.67701027539571
SUSD4	0.466270200819728	0.227266501582494	0.0402041672969484	16.7605660948422	1.02896327398902	0.451655364895681	2.27820447616443	0.0227143977215034	0.0527362307441809	2.8979500849866	2.35590090610761
CAPN8	-0.184830962355895	0.117649711313176	0.116176200983718	8.85523072337928	-0.421164147205521	0.200067618128377	-2.10510901836835	0.0352818193983796	0.0758144190067701	-0.963710823269961	-1.10959658902105
CAPN2	0.0192487312322975	0.0313455749619285	0.539161608712324	896.882447870615	0.154755400781263	0.0645958269318447	2.3957492013307	0.0165864350294011	0.0407372442259179	0.246679542268257	0.266729188819741
TP53BP2	-0.0149378212191741	0.0263101246772053	0.570198335566394	742.685221096454	-0.147117476321172	0.0533515227345706	-2.75751222796578	0.0058243034891619	0.0168692827672299	0.0439201545472719	-0.454683070651924
ENSG00000288999	-0.135123048551115	0.115847869732797	0.243459409943653	8.53126482633661	-0.0314887112491075	0.160305879355685	-0.19642892310419	0.844274459840927	0.897604163511938	-0.668894720293455	-0.178354804690319
ENSG00000291068	-0.164142905229826	0.0416187072136979	8.01439090288044e-05	85.4979428201926	-0.423005206543551	0.0498061980193286	-8.4930234261084	2.013296985582e-17	1.16857263496473e-15	-0.841010594811035	-1.11399633102377
ENSG00000290989	-0.0278052154223177	0.049860339804968	0.5770752298762	94.0051635028223	-0.0900116938631088	0.0852626593522788	-1.05569887858187	0.291105809670883	0.411768288580497	-0.032395963432084	-0.318212341822617
FBXO28	0.0448180541643179	0.0353472266392159	0.20482047320635	195.073950254522	0.126080360828979	0.0533303383069583	2.36413952792287	0.0180720048435861	0.0435923460429054	0.398330407604736	0.198201914819574
DEGS1	0.190197577471704	0.0554435638062387	0.000602532784581766	61.3270971033456	0.293124503632466	0.0926848167853639	3.16259462767535	0.0015636990615193	0.00548978820960412	1.26057187447442	0.597402047166936
ENSG00000232628	0.0879264045126428	0.188009590470625	0.640020752586525	2.49661307776314	0.520129616404666	0.306059020143796	1.69944220614799	0.0892358952668329	0.161184758779252	0.654004703358761	1.1398962019533
ENSG00000237101	0.0792565976612318	0.187761243942799	0.672942012041046	3.94454752409851	0.267850251420403	0.308924389995828	0.867041451223778	0.385919298372708	0.512208378318702	0.602584346440741	0.537001935802926
NVL	-0.0487566422721263	0.0297167605643135	0.100857236428935	203.853461411412	-0.170568777957717	0.0382507522398311	-4.45922675947013	8.22558615238375e-06	5.29980603044004e-05	-0.156658229595905	-0.510726716121372
CNIH4	0.0957565193528756	0.0435124212031056	0.0277593299702696	65.1520769540664	0.207976295271663	0.075862460540758	2.74149155971451	0.00611609320694774	0.0175596345694964	0.700444872868227	0.393915857969861
WDR26	0.0416672899098374	0.01818758082897	0.0219648694146375	369.424944097414	0.102170294638542	0.0307094079680225	3.32700307166232	0.000877854058239465	0.00330155450037154	0.379643322032171	0.141061919202455
CNIH3	-0.0149013129813459	0.0392562120505269	0.70424888766517	418.598039554835	-0.508754460395219	0.0479553983004068	-10.6089090785615	2.70893403836424e-26	4.88399231536236e-24	0.0441366837793242	-1.31891889168214
ENSG00000286174	-0.180585788066931	0.15534644204114	0.245044056046133	5.11168805811492	-0.0226650141472093	0.18791519870825	-0.120612990875731	0.903997578736657	0.938309693886383	-0.938532825552258	-0.157268036894966
DNAH14	-0.608959876409015	0.21782776574826	0.00518030498800473	6.99037841543277	-1.46706566394143	0.418835452255344	-3.50272560749472	0.000460523601812831	0.00188587886225785	-3.47920632549264	-3.60907976093005
LBR	0.0617519272081615	0.0425391078471483	0.146598743833725	121.12544818987	0.222178116655325	0.0665323958872248	3.3393975024126	0.000839603284002035	0.00317528080656645	0.498764686112009	0.427855204065946
ENAH	0.0259066609261808	0.0315966411486903	0.412262744481925	788.390843602822	0.341654441767629	0.0544414086183842	6.27563559500288	3.48208861652126e-10	5.81459129240368e-09	0.286167517843958	0.713378323863791
ENSG00000289602	0.0214819880203185	0.126352802064212	0.864997615746916	3.67425775549839	0.0176913096500487	0.213196745644533	0.0829811430590306	0.933866533553326	0.957747943019477	0.259924919368087	-0.0608249678322535
ENSG00000227496	-0.180275350614313	0.152233308261956	0.236332168246982	3.95859081575202	-0.422373755245508	0.215138837203399	-1.96326130946865	0.0496158186756049	0.10001063275791	-0.936691630599712	-1.11248729612126
SRP9	0.0543329709083907	0.0325046522627132	0.0946141876670428	187.955988395679	0.0587405149381881	0.0559431489920472	1.05000372693605	0.293716399243071	0.414654854256745	0.454763085219214	0.0372739412869783
EPHX1	0.0844778845837102	0.0399879700051365	0.0346365201338555	437.595495784637	0.390161531494565	0.0705639857416442	5.52918783418872	3.21716731238914e-08	3.53714784971958e-07	0.633551638068643	0.829299997702774
ENSG00000242861	-0.166728596236429	0.0881713741147515	0.0586296012831352	54.1798325665269	0.196610245961819	0.131192803707682	1.4986359038404	0.133968113085767	0.223294802249556	-0.856346248386479	0.366753406700354
TMEM63A	0.161122996407784	0.0550404886084447	0.00341859486783019	163.560147607406	0.459890710466887	0.129501575665848	3.55123640853252	0.000383425844232737	0.00160996181462357	1.08813143131675	0.995937971396771
LEFTY1	-0.448175918612768	0.0959037453669746	2.96564794338377e-06	13.9929046976313	-0.61705557908688	0.147799509718507	-4.17495010817086	2.98051367184683e-05	0.000166956296498586	-2.52560163299255	-1.57773563430771
PYCR2	0.138412079141725	0.0727135223573519	0.056971946568876	29.2054483632008	0.489881964563383	0.111060368683127	4.4109520828361	1.02917093278619e-05	6.47138870791763e-05	0.95343368178542	1.0676107185141
SDE2	-0.0244782527472151	0.0655916704787791	0.709005934985422	22.4487357113408	-0.150943176520139	0.102470690931458	-1.47303755979458	0.140740908317648	0.231992184447877	-0.0126638504636308	-0.463825684095997
H3-3A-DT	-0.075517439266903	0.0740807382827582	0.308016087087366	36.0011833993857	-0.210711630279009	0.0922759523439414	-2.283494506712	0.0224012560710907	0.0521101609883912	-0.315375690834174	-0.606659633555731
H3-3A	0.0806132050064129	0.0774156575756399	0.297734654001725	99.8144008711878	0.704015062499217	0.105716964753903	6.65943317742885	2.74885646744629e-11	5.69273365946856e-10	0.610630342745199	1.57934348328692
LINC01703	-0.00061400743672651	0.0663004555072434	0.992610909722349	14.6177199492555	0.0998308841249444	0.107540255295027	0.928311764288332	0.353245873398719	0.477719281367421	0.128874252111838	0.135471223408101
ACBD3	-0.0817512963806774	0.0334056082521859	0.0143957867766713	140.131453873634	-0.166290962601376	0.0445236848570885	-3.73488769258732	0.000187798976155565	0.000856126323834709	-0.352348505022537	-0.500503643179402
ACBD3-AS1	-0.236437521323455	0.114562910124069	0.0390345408702929	6.41213903217904	-0.00309725693364141	0.186922479790497	-0.0165697402319551	0.986779865040381	0.992268212383821	-1.26978773212184	-0.110505240317377
LIN9	0.0250880168356161	0.0732177869390913	0.731862376639125	24.2686541014378	0.166235393910062	0.111622248331646	1.48926756443888	0.136416925347281	0.226487003512359	0.281312165003103	0.294163941690751
PARP1	0.0382535367422391	0.0414937746092612	0.35657538440064	131.301871165277	-0.0838984320689775	0.0688217707428136	-1.21906819838312	0.222818308940388	0.334375177374964	0.359396457330755	-0.303602940521057
STUM	0.0553627588940407	0.0770760564232729	0.472580107764376	160.801734176758	-0.389639431465194	0.157066881431685	-2.48072303921476	0.0131116205929943	0.0335202718460375	0.460870725986712	-1.03425919326119
ITPKB	0.0560886116645303	0.0255183238224542	0.0279509605345297	2769.58530811082	0.127271299096397	0.0537068049957888	2.36974251412603	0.0178004769822245	0.0430917710210398	0.465175736371393	0.201048005116378
ITPKB-IT1	0.0999376593429457	0.0879903555219139	0.256048776200426	14.2762735666466	0.343328967629927	0.137395775281895	2.49883205597492	0.0124603346236978	0.0321456752296562	0.725243085135046	0.717380086120338
ITPKB-AS1	-0.10361328340776	0.0800806354993552	0.195713125955323	131.897826452503	0.3686902657606	0.0885532114782929	4.16348836598633	3.13422002487821e-05	0.00017484519322794	-0.482011275501302	0.777988218799231
ENSG00000287259	0.0216496400939132	0.169979499827117	0.898650580217891	3.37213973967045	-0.213843413350007	0.253434416340728	-0.843782057850053	0.398791203401759	0.525103625286993	0.260919258643463	-0.614143931989926
PSEN2	0.0329999340357938	0.0579778908241793	0.569233077401049	54.5542601663494	0.0827296701865138	0.090031440137895	0.918897554674261	0.358149159092282	0.482689243601403	0.328237501785288	0.0946029430065951
COQ8A	0.272906198081765	0.10977528505172	0.0129171962853128	24.7607061377044	0.633375640145702	0.18925868469058	3.34661334660131	0.000818052276691324	0.00310298131401994	1.75111415123509	1.4105302206415
CDC42BPA	0.050789791487369	0.0204442701349609	0.0129804774859353	2217.85698147962	0.0758069061746555	0.0380601311924017	1.9917668121383	0.0463966492062354	0.0946564124052306	0.433748597402352	0.0780590028039478
ENSG00000287532	-0.0940079976610876	0.0983293732927387	0.339045944815546	23.8912167390124	0.537543861136626	0.129612309802082	4.14732105274149	3.36388201599226e-05	0.000186128105137996	-0.425042622120853	1.18151255967202
ENSG00000228625	0.174980745804501	0.114930151079953	0.127884736886297	4.99498402346101	0.607901787430052	0.201915223206898	3.01067833209955	0.00260664830913405	0.00854606469294947	1.17032131539055	1.34965310633617
ENSG00000287525	-0.112742575449314	0.114030074806034	0.322805477129817	9.39577877444973	0.486740999112472	0.161659695768639	3.01089889349463	0.00260475569176934	0.00854340808405835	-0.536156824904071	1.06010447613613
ZNF678	-0.036708763806536	0.0413412688349422	0.374570456152799	233.740137164196	-0.311824944987617	0.0593385325167089	-5.25501612126676	1.4801150570431e-07	1.42506540912756e-06	-0.0852026341687976	-0.848299046565514
SNAP47	0.0181018047086288	0.0393944151926063	0.645873859428584	60.5871392710992	0.132500158262577	0.0595011630527226	2.22684988771012	0.0259573079472628	0.0587065091928936	0.239877156446226	0.21354387139539
JMJD4	-0.130557429477702	0.0534415152028133	0.0145658824071365	20.8797412194326	-0.26858033549072	0.0911045145285543	-2.94804639353565	0.00319789068689471	0.0101670766173699	-0.64181617444691	-0.744953586229441
WNT9A	0.444526620291141	0.251411580891197	0.0770403287552007	3.02810714012376	0.539902149002324	0.365250759026896	1.47816845183494	0.139362695838515	0.230233230807497	2.76898957979683	1.18714836834092
ARF1	0.206758942159818	0.0670657307848925	0.00204973479082244	69.0303465824683	0.158305074853954	0.128578066320668	1.23119813031834	0.218248770532681	0.329069138696146	1.35879681741807	0.275212158266178
C1orf35	0.00826115664748088	0.0552267304056152	0.881091097795639	58.9178247161824	0.15705409555928	0.0806750698520011	1.94674880167314	0.0515648577447235	0.103337679208465	0.181512576441021	0.272222582626971
MRPL55	0.170593923144171	0.111267266425308	0.125228908130678	14.0168088257963	0.200521980951808	0.17491744727056	1.14638067317346	0.251637675959878	0.367393892240977	1.14430320555301	0.376101625078466
GUK1	0.104130886443868	0.0756223098642503	0.168516476239476	78.0295378791646	0.637540864832375	0.114548851294129	5.56566790177017	2.61150188260577e-08	2.94596499747106e-07	0.750112985683366	1.42048422572226
IBA57	0.0456532250962562	0.0509829682956335	0.370541068262512	40.4079711099465	0.176027724838357	0.0790054365431002	2.22804572116158	0.025877466265748	0.0585584383241236	0.403283780631822	0.317565539238312
OBSCN	0.13280556133128	0.0954778948356779	0.164238735903153	14.5211066033892	0.134599361562574	0.158688217757602	0.848200096167036	0.396326543707659	0.522477072276183	0.920181597647766	0.218560522809313
ENSG00000269934	0.0207352152609014	0.142834711704262	0.884577203372244	3.55822565408014	0.0140649259243017	0.245714942350122	0.05724082463109	0.954353358100977	0.97195765669822	0.255495833174588	-0.0694912571074397
ENSG00000287315	-0.868797498405596	0.16393894477484	1.16108364285967e-07	5.17963712798163	-1.87142777110367	0.23667712470559	-7.90709188068599	2.6347116964038e-15	1.09768878099866e-13	-5.02029524394062	-4.57541957977258
TRIM11	0.286535379686151	0.158345937810176	0.0703651214626169	6.53904302241734	0.462210287435748	0.270108063773765	1.71120506725368	0.0870432635945777	0.158062005978309	1.83194840678532	1.00148126921864
ENSG00000231563	0.0896060583760688	0.059383120872663	0.131311999235799	31.0615353572813	0.130109521852724	0.0804009528492295	1.61825845642289	0.105606909667089	0.185006186303543	0.663966678594927	0.207830756555258
TRIM17	0.00372127560178233	0.118920235987455	0.975036512248474	8.74759342565205	0.273742341369581	0.16790036576675	1.63038561660948	0.103020022650473	0.18121455028994	0.154586682042672	0.551082783224684
H2AC25	0.10359500142565	0.291739707101208	0.722519217997585	2.46486151228846	0.42759133956746	0.421571204693133	1.01428023263285	0.310449053608375	0.432640985646311	0.746934668175716	0.918749313827638
RNF187	0.141824450306985	0.120651483105378	0.239799271043204	21.6720672746779	0.304648557106957	0.220557132116146	1.38126821918653	0.167196506091417	0.2664081353512	0.973672349873609	0.624942094935067
RHOU	0.0699799423087749	0.0565432995726102	0.215851589722835	173.426493444217	-0.10882073123645	0.124840060871168	-0.87168117731656	0.38338233152326	0.509500863674062	0.547564789788084	-0.363161958628982
LINC02815	-0.0589618131812371	0.167946781747115	0.72553254388631	5.03959760163392	-0.632310261876901	0.247449206572296	-2.55531335353933	0.0106092241925083	0.0280849434087801	-0.217184783364571	-1.61419109623825
LINC02814	-0.043910204847371	0.101226676276346	0.664447508923514	81.9122424619295	-0.271042219487538	0.201684744018197	-1.34389053969835	0.178983785640013	0.281234361647786	-0.127914158772549	-0.750836967716869
RAB4A-AS1	0.0669071863768846	0.0411607326132705	0.104053914611979	60.5023979154127	0.176573760348665	0.0657689247198327	2.68475972658587	0.00725819643993146	0.0203819760262886	0.529340369169757	0.318870448493572
RAB4A	0.0206629143119068	0.0331346267549975	0.532887117456294	386.326481401706	-0.0559652781888951	0.0708956421912295	-0.789403642581272	0.429876127600544	0.555279377859871	0.255067018477038	-0.236848617150819
ENSG00000237481	-0.119063881698107	0.115932295580238	0.304414720366099	8.09953750904912	-0.332694211656605	0.170206841485552	-1.954646527442	0.0506248055798618	0.101740094445222	-0.573648297213875	-0.898172175167534
CCSAP	0.381424260936377	0.101159301427497	0.000162900700370728	35.9224703383113	0.418678721514481	0.206818683755999	2.02437571843573	0.0429315081750374	0.0891220313888361	2.39473143356569	0.897450043786806
NUP133	0.00906652955521802	0.0386416235026973	0.814495010174707	166.158452175203	-0.175828728128104	0.0438729174515499	-4.00768260561375	6.13174485053868e-05	0.000317544580172914	0.186289218306024	-0.523296883317413
ABCB10	0.00538933032184189	0.0313556012608404	0.863533635992574	166.697798597328	-0.0219678485051557	0.0459977293654323	-0.477585498419509	0.632945254342419	0.736694311628151	0.164479863117437	-0.155601958624247
TAF5L	-0.0888495629069621	0.0402664624364251	0.0273462077377551	74.7095439119142	-0.223630373822911	0.0580468061578138	-3.85258705216131	0.000116876404773414	0.00056050146482984	-0.394448104764069	-0.637532695286213
URB2	-0.158391497539008	0.0517046190169382	0.00218843447027646	39.9298508163139	-0.182930134269601	0.0789541400128888	-2.31691630406891	0.020508291442433	0.0484311373080661	-0.80689917326365	-0.540267740385253
GALNT2	0.0939461562043118	0.0288213838588521	0.00111569804871461	839.668617449928	0.198191769425204	0.0633440482091146	3.12881438791098	0.00175513139432845	0.00606364115595278	0.689707664895107	0.370532912915287
PGBD5	0.129488890619424	0.0686221189900548	0.059162379634159	78.8337731854861	-0.149226679479882	0.139053521944854	-1.07316001344477	0.28319932821644	0.403385297752467	0.900510525995757	-0.459723619610859
ENSG00000282564	-0.996861336956638	0.214546192762272	3.37824237069087e-06	3.59380292286747	-1.44033997344048	0.371959237631038	-3.87230596184093	0.000107810497182065	0.000524206028422484	-5.77983791881747	-3.54521101937468
COG2	-0.0207775392095614	0.0430799467447084	0.629591513532994	126.076082484534	0.0142305627193527	0.0539227227235382	0.263906605612495	0.791851885502591	0.860410119847716	0.00928496733806339	-0.0690954202382372
AGT	0.00976904614042767	0.0349070061153025	0.77958554517446	548.862026210439	-0.376060775125722	0.0797238597435608	-4.71704175306309	2.39298595282788e-06	1.74864787722246e-05	0.190455822495878	-1.00180907967539
ENSG00000244137	-0.0748010548086224	0.095453518437588	0.433252241136655	15.624299247688	-0.562706280728773	0.143295913010431	-3.92688297179705	8.60538249870095e-05	0.000430121338680163	-0.311126836717047	-1.44785231883542
CAPN9	-0.146314828385493	0.103841317152184	0.158828298476904	21.2372406980133	-0.569664012271919	0.163422257366757	-3.48584104424321	0.000490592425821879	0.00199259160511745	-0.735272821154835	-1.46447982403402
C1orf198	0.0329669182134409	0.0348928732116457	0.344759065985739	380.587717870756	0.101285448868724	0.0638062609066282	1.58739044459825	0.112424242111261	0.194383356066597	0.328041685961658	0.138947325164676
ENSG00000223393	0.0491792399700145	0.0800308648884446	0.538882715528918	22.9911631337343	0.134065658121882	0.1217135627026	1.10148495488102	0.27068564895767	0.389071588452471	0.424196466048497	0.217285084589315
TTC13	-0.00734652136764642	0.0321122054775799	0.819042550625521	206.216198645305	-0.0364556324104191	0.0469152015029264	-0.777053731894237	0.43712706990735	0.561973231224992	0.0889439197276624	-0.190224694598923
ARV1	0.0328005805246257	0.0442035108610354	0.458065741593781	59.319020804683	0.0351526240381383	0.0703046406145251	0.500004320210915	0.617072035462325	0.723659200798327	0.327055142261851	-0.0190961236016329
FAM89A	0.032227146546345	0.0983144384361146	0.743065397498913	52.8386063990643	0.367351700638824	0.185525352620146	1.98006199934819	0.0476965624742572	0.0969008842528961	0.323654123030689	0.774789331578162
C1orf131	0.0592402462721425	0.0522568635548194	0.256947390148222	60.3589628969527	0.157883871577736	0.0662864796290012	2.38184125120834	0.0172263217543204	0.0419899321728606	0.483867983981527	0.274205571619145
GNPAT	-0.0148774378665997	0.0338236868457079	0.660043841036919	118.471126553594	-0.0659849445687089	0.0523549807735829	-1.2603374806701	0.207547644563421	0.316021536822912	0.0442782863481871	-0.260793498292827
EXOC8	0.0974925734686528	0.0797527230424554	0.221542916926685	17.4695814149077	0.503046434832659	0.126567552146699	3.97452922412213	7.0518603426631e-05	0.000360069049526504	0.710741356260788	1.09907101508947
SPRTN	-0.0446703083745002	0.0691095545467824	0.518040086478208	31.9119949447398	-0.0297458649782947	0.103505232483078	-0.287385132757979	0.773817443635848	0.846544180844676	-0.132422309338011	-0.174189771123185
EGLN1	0.0376493945013832	0.0385131161729433	0.328285402613904	324.161343588829	-0.0421087385153726	0.0841412616528541	-0.500452901325664	0.616756211861477	0.723508625799152	0.3558133083418	-0.203734421234031
ENSG00000233461	0.570034291127989	0.124320491587454	4.53552542641624e-06	9.52063349675549	1.00138860763331	0.183792273264408	5.44848044940761	5.08019742617916e-08	5.36819824499731e-07	3.51337170283453	2.29000329201656
TSNAX	-0.00472932107293542	0.0316768309984146	0.881317657442763	133.567707509058	0.00652842180450334	0.045373101800801	0.143883083708156	0.885592793928028	0.926427830074235	0.104466453918616	-0.0875019062183114
DISC1	-0.0256189887421922	0.138262562207608	0.852999773840644	7.29826587833313	-0.0156546454717345	0.237348505990913	-0.0659563682795367	0.94741256284191	0.967161203726925	-0.0194295204510089	-0.140514740095176
SIPA1L2	0.0145899801059503	0.0594510287020389	0.806137643516644	299.114059587326	-0.378550427495377	0.118615738253151	-3.19140135255466	0.00141584450673168	0.00501739435304307	0.219048633089465	-1.00775882169439
MAP10	-0.190560177853679	0.109172250680407	0.0808978496886512	7.43317522389174	-0.2742385350505	0.180716723071409	-1.51750502327411	0.129139226199444	0.216973498170238	-0.997690623605229	-0.758475485143124
NTPCR	-0.0432151302694437	0.0405484342708345	0.286529571562291	147.970230937284	-0.0723883923799695	0.0602152018049617	-1.2021614178831	0.22930099435254	0.341730189013838	-0.123791692898255	-0.276096382733031
PCNX2	-0.0589033224688897	0.0517938384922137	0.255427499419861	322.059607437553	-0.638436947691245	0.103141816415612	-6.189894359807	6.02045494471381e-10	9.5302819416204e-09	-0.216837876754442	-1.6288325781058
COA6-AS1	-0.166421257289773	0.0904787447071315	0.0658650583214252	54.8998917415105	-0.174686235411287	0.141645490956286	-1.23326365161315	0.217477414404077	0.328148967831007	-0.854523430577187	-0.520566567628965
COA6	-0.0243361391008285	0.0891199367350173	0.784798044568942	34.1416591261505	0.500507625284933	0.118037456240506	4.24024408205755	2.23276865695204e-05	0.00012978087260509	-0.0118209788120057	1.09300379782314
TARBP1	-0.131354803206677	0.0453657097074373	0.00378597816948593	277.213464603247	-0.688413907263648	0.0782655558228408	-8.79587322962246	1.41939768562841e-18	9.32819001590571e-17	-0.646545373429498	-1.74826692965377
LINC01354	-0.0236415338905546	0.0815885245953979	0.771995696795417	47.2398778179405	0.096780011608263	0.140130206650142	0.690643465972259	0.489789625050504	0.611753136938059	-0.00770129674278076	0.128180284067193
ENSG00000288760	-0.0754913179697541	0.248697937973309	0.761473632578777	22.9279430957767	0.62720814157797	0.379505766125856	1.65269726460485	0.0983924913946522	0.174551569765173	-0.315220766226789	1.39579120493481
ENSG00000287633	0.610100295127518	0.182005234896315	0.000802001728622002	2.83024825029883	1.2480392962048	0.309950154724589	4.02658065234316	5.6593833144161e-05	0.000295410238956186	3.75100193626924	2.87944621332355
IRF2BP2	0.0172896729957361	0.0516235085009592	0.737686493736721	199.998397782536	0.445995119359672	0.0681707107102468	6.54232755846323	6.05686573339575e-11	1.17857235517165e-09	0.235060428316395	0.96273045082198
ENSG00000228830	0.289421009653766	0.170321795749076	0.0892702112464138	2.95477524711255	0.321001817661393	0.254920427629515	1.2592235963448	0.207949580917517	0.316413933525419	1.84906298908354	0.664022925116115
ENSG00000228044	0.0572211740581012	0.19956541099379	0.774319894681208	3.06023436283794	-0.384195900966581	0.315024619442144	-1.21957420866638	0.222626328490064	0.334211305140657	0.471892928981038	-1.02125030795092
TOMM20	0.239034039395005	0.0804396626269519	0.00296257920818199	50.2216423290927	0.476098757481995	0.1233617757844	3.85937016920116	0.000113679632208434	0.000548424140890938	1.5502194232316	1.03467177196549
RBM34	-0.147314727432416	0.0801104067895219	0.0659304460134653	8.98744935891764	-0.260720132082997	0.136854699620954	-1.90508716766844	0.0567687411883273	0.111819545995339	-0.741203191549001	-0.726169364358628
ENSG00000289114	0.0974233071323025	0.160257522842374	0.543242380651206	2.41916916688653	0.308464431800916	0.287563193301232	1.07268398385669	0.283412928803039	0.403604892947317	0.710330539757193	0.634061227502567
GGPS1	0.00825625415842201	0.0395496847213181	0.834638323171662	124.318791851257	0.216171420913051	0.0634708494276925	3.40583784307659	0.00065961344900274	0.00257290920860288	0.181483499929685	0.413500473064652
B3GALNT2	-0.132540339070448	0.0285837715559385	3.53658526121292e-06	283.760073212294	-0.296615953056875	0.0449415533244565	-6.60003785172822	4.11052818522987e-11	8.21017556055766e-10	-0.653576750056342	-0.811952776114328
GNG4	-0.00707541628451708	0.16873060145937	0.966551939369513	12.0196618593808	0.512821182724585	0.275397117066835	1.86211529077165	0.0625868411457081	0.120964018087611	0.0905518356104172	1.12243059290304
LYST	0.00868319129441122	0.0346568253918204	0.802163745467851	658.622648276429	0.263764041844686	0.0411744415402543	6.40601382745693	1.49373423112268e-10	2.66012652890405e-09	0.184015650909559	0.527236760107156
LINC02768	-0.0541307090500313	0.140937581112045	0.700922294462885	2.91840987754813	-0.022937524707062	0.238784892547545	-0.096059363146246	0.923473425515724	0.95103218678046	-0.18853165383213	-0.157919279433217
NID1	-0.0289847538794294	0.0569032745488106	0.610493726558783	116.977426490586	-0.248542222306326	0.110103874033831	-2.25734311791753	0.0239866430684968	0.055112200206889	-0.0393917696250836	-0.697066738472006
GPR137B	0.00170736937477966	0.0338308184173311	0.959749552108933	273.676436775614	0.12252606217204	0.0554069196822804	2.2113855611292	0.0270091488551816	0.0607150023362001	0.142642266351906	0.189707893595967
ERO1B	0.0134603292429856	0.0379760317880018	0.723007099423475	203.467615416955	0.0861793878279178	0.0515286718745248	1.67245505643478	0.0944346232495885	0.168805938703028	0.212348708678007	0.102847037746448
EDARADD	-0.174847091488141	0.0967323213573006	0.0706788462495389	11.6970992510524	-0.412638475070265	0.145955001682724	-2.82716227818801	0.00469625225035642	0.0140793092870596	-0.904496793218089	-1.0892220377939
LGALS8	-0.00474040267684146	0.0575591638178677	0.934362792643277	56.9814018656135	0.0498295847040387	0.0782607783900557	0.636712101886918	0.524312389283909	0.643134222823835	0.104400729267786	0.0159787047757805
ENSG00000230325	-0.0157149890546493	0.0624048748797945	0.801177801279662	22.6450671866571	0.0497001274326365	0.100245461915254	0.49578431265699	0.620046593984829	0.726048221762018	0.039310796095551	0.0156693293076574
HEATR1	-0.0960615039981871	0.0365430078431498	0.00857057360082509	105.057814671024	-0.149513380291488	0.0441985204411563	-3.38276889812506	0.000717589897116137	0.00277030024640664	-0.437221904842692	-0.460408773846239
ACTN2	-0.112920008013213	0.085047080064709	0.184265576745346	175.958003175662	0.0202711733082606	0.182627512081918	0.110997368781807	0.911618433247828	0.943575793352537	-0.537209171965653	-0.0546596399344181
MTR	-0.063116873495995	0.0307101254320251	0.0398552154303773	479.633334105239	-0.327347881906989	0.0418109649968709	-7.82923527193135	4.90846354616033e-15	1.94552777871448e-13	-0.241828317881834	-0.885395579066643
FMN2	-0.00352722312542306	0.0145438936567493	0.808375235387864	6876.08179620302	-0.0718265659882933	0.0340768743184626	-2.10778034737118	0.0350499935468695	0.0753798710577824	0.111596059753081	-0.27475373661477
ENSG00000233735	-0.233086148834891	0.104916637437164	0.0263081920489359	37.0852424981346	-0.190093638839263	0.13035641482391	-1.45826071617609	0.144768693854058	0.237145018886284	-1.24991084530295	-0.557386999548049
ENSG00000233519	0.0210094947096441	0.127801196404	0.869422558324553	4.60973870176137	0.28477364393614	0.208363698035414	1.36671429150648	0.171714876496912	0.272068004542502	0.257122576121847	0.577445260655066
ENSG00000287738	-0.434468742463884	0.124476895263216	0.000482376565149325	14.2773079294444	-1.16310236963271	0.169884781772731	-6.84641883455274	7.57215747011317e-12	1.75503485936992e-10	-2.44430479420553	-2.88267184694812
FH	-0.100210174827524	0.0630072655701868	0.111732444802687	40.1882174835941	-0.376793338908344	0.0915401590484091	-4.11615342189961	3.8524791423496e-05	0.000210081792203128	-0.461827543519081	-1.00355975200707
OPN3	-0.129042239730673	0.113259716200127	0.254558003790806	15.3382900610178	-0.22627721972006	0.186503357136906	-1.21326083987838	0.225030109845489	0.336999296374754	-0.632829630810348	-0.64385809655268
CHML	0.0754457090536291	0.0724225139838858	0.297530449777799	26.3846922026234	0.0739127443996513	0.124953943579951	0.59151990150962	0.554172124548529	0.670078265382348	0.579982083698768	0.0735323572204595
WDR64	-0.384724424302846	0.147215148667	0.0089659938237787	19.0133448626498	-0.876982201605749	0.173704142206537	-5.04871208288747	4.44798496893355e-07	3.81392246515502e-06	-2.14927277811537	-2.19890522678005
ENSG00000288723	-0.313113758987429	0.0871866609177046	0.000329028226904498	34.1272632403196	-0.71246998663089	0.114689706928624	-6.21215282269654	5.22635598587858e-10	8.41711861662484e-09	-1.72455213176598	-1.80575586584748
PLD5	-0.0584385054655061	0.115815019456738	0.613850445293196	193.9140356577	0.313843018203526	0.47615555653503	0.659118672240963	0.509819566145612	0.629755291401477	-0.214081061449882	0.646914910174276
ENSG00000272865	-0.16399619227191	0.0964278880943855	0.088996835458029	296.606143770438	-0.410615195901062	0.438714625159964	-0.935950552711444	0.349298647265573	0.474038192162371	-0.840140444784645	-1.08438682897684
ENSG00000224525	-0.131920358898969	0.236197168819781	0.576490749679803	3.44569453844639	-0.300081953735974	0.475712068584774	-0.63080584570559	0.528167480691061	0.646522807198615	-0.649899666789557	-0.820235783866596
LINC01347	-0.176149239279153	0.114612323267281	0.124314466674216	13.7246833075925	-0.410361772280604	0.187711778579204	-2.18612691961391	0.028806321018387	0.0639641611016456	-0.912219791587193	-1.08378120018239
CEP170	0.0432987560706684	0.0221254084766807	0.0503510197898927	604.177566848777	0.104412582159534	0.0400427706288708	2.60752641537377	0.00911990335417319	0.0247891716643573	0.389319497491137	0.146420511608737
ENSG00000227230	-0.1897906912742	0.141101423200763	0.178604003323183	8.22704366815753	0.187778489905653	0.178893005690935	1.04966926560599	0.293870199016058	0.414785753398514	-0.993126822445804	0.345647379710658
SDCCAG8	-0.0406855888604742	0.0215675727594237	0.0592378285495942	1188.09734782249	-0.0502917703297706	0.0374187082710895	-1.34402743048795	0.17893951688061	0.281234361647786	-0.108789060853811	-0.223290134642991
ENSG00000236031	-0.195351397329887	0.125251019398439	0.118835733297297	3.92785618664453	-0.172128824912948	0.204582278186565	-0.841367231016846	0.400142237288013	0.526315307655025	-1.02610719847957	-0.514454898029127
AKT3-IT1	-0.0658908167061753	0.0777962302898223	0.397013680790837	10.9915697789678	-0.0624391646027587	0.127754872797222	-0.488741941779902	0.625024406169837	0.730363750875702	-0.258280489467938	-0.252319834936985
LINC02774	-0.440596914547396	0.0989938831264987	8.55713582818651e-06	45.2311548035296	-1.47005977693516	0.119122994859636	-12.3406885351342	5.46862095537199e-35	2.47582699386208e-32	-2.48065079374045	-3.61623505702904
ENSG00000289055	0.125635217544161	0.112302823513912	0.263260359394639	7.82708431089944	0.355141925085837	0.182266290105249	1.94847837677917	0.05135774968123	0.102973273718699	0.87765450989626	0.745610553233219
ENSG00000240963	-0.0213501647786114	0.179995867108836	0.905580579043058	4.6253796388614	-0.254078270404794	0.317940813622006	-0.799137007640872	0.424210972937074	0.550299277405094	0.00588874275710358	-0.710296721256795
ADSS2	0.158895919917603	0.0835482127138307	0.0571911562901665	48.1523808561384	0.00134310799476292	0.145906776691874	0.00920524752321338	0.992655378849354	0.995743734455986	1.07492270937271	-0.099893708315474
CATSPERE	-0.266428209053251	0.0602842339037735	9.89140530477332e-06	178.564171747935	-0.907458553482848	0.0563781844797171	-16.0959165651977	2.72505909934654e-58	5.55176290309871e-55	-1.44766157564721	-2.27173725488124
DESI2	0.0262406056473563	0.0322370535014794	0.415651275625672	136.022561218139	0.0271089260086521	0.0572057653762282	0.473884508499509	0.635582266819372	0.738860015817629	0.288148133680969	-0.0383188587663769
COX20	-0.00993042294502737	0.0340607698155342	0.770630585777955	270.24046907934	0.126641324088928	0.0574248929036089	2.20533844619445	0.027430353897585	0.061505458942934	0.0736188792017203	0.19954249823576
HNRNPU	0.0640756556337009	0.0301714775468383	0.0336938819506361	796.121137470934	0.25407001205554	0.0526598289206365	4.82474055201448	1.40185631374657e-06	1.08059094513655e-05	0.512546647702346	0.504070081468451
ENSG00000272195	-0.0574117659856372	0.0944977551211457	0.543488394261892	7.30829605129182	-0.157278858477711	0.157180522955875	-1.0006256215464	0.317007838373096	0.439287218825676	-0.207991501276106	-0.47896662249423
[truncated: 18,032 more rows]
