# Supplementary material for: Integrative analysis reveals generalizable human neurodegenerative disease-associated glial states
Source: bioRxiv. 2025 Sep 25:2025.09.25.678630. Preprint. [Version 1] doi: 10.1101/2025.09.25.678630 (PMC12485690; doi:10.1101/2025.09.25.678630)
Supplement: Supplement 7 [file media-7.zip › astrocytes_diffexp/NM_2024_PD_PFC.csv]

gene	nebula_logFC	nebula_SE	nebula_pval	DESeq_basemean	DESeq_logFC	DESeq_lfcSE	DESeq_stat	DESeq_pval	DESeq_padj	nebula_zscore	DESeq_zscore
ENSG00000238009	0.0142807618128758	0.130330142036038	0.912747433319878	5.43090253519957	-0.0648177081559633	0.227016121473392	-0.285520286996712	0.775245564193939	0.852946340728892	0.0851540167308875	-0.277097562122899
ENSG00000241860	0.0603896420677743	0.0867336391523982	0.486262564323037	13.3270308124019	0.139977058538959	0.162699531842165	0.860340880849929	0.389601164082897	0.531060909559063	0.417324496221548	0.291856671916964
ENSG00000290385	0.140538933717202	0.0824634771616464	0.0883331399514256	13.8459211510318	0.0154035964588732	0.123331073871701	0.124896313437579	0.900605636969653	0.93688734554153	0.99472365427633	-0.0542293137911201
ENSG00000291215	-0.120510659599869	0.045991925371999	0.00878635506291873	51.7450550154786	-0.265112105496058	0.067539571011346	-3.9252855996305	8.66268971866536e-05	0.000510610481774518	-0.885889540049966	-0.833549014766074
LINC01409	0.0404354225076756	0.0484659780451727	0.40410896420097	90.8992779883711	0.0639270235859961	0.0843478147648513	0.757897804041691	0.448512165007106	0.588135313148494	0.273573387053466	0.0805769107997048
ENSG00000290784	-0.142949423168248	0.0693511132537248	0.0392799642659104	18.820277312548	-0.327663862390932	0.108795993811335	-3.01172727884761	0.00259765860720594	0.00951138039391562	-1.04753941774125	-1.00732829392601
LINC00115	-0.124183933158479	0.0559405126490867	0.0264236278105312	36.3048117893885	-0.164078236513444	0.0841025303453912	-1.95093103429361	0.0510652503016552	0.111395142493276	-0.912351970551827	-0.552859969499994
LINC01128	-0.131936408484209	0.0532762300477739	0.0132692801066524	54.6632375889856	-0.170012673742346	0.0869987307046464	-1.95419717466368	0.0506779033302726	0.110789360309691	-0.968201156911404	-0.569346832140667
ENSG00000272438	0.0349066859883249	0.146037697591794	0.811086062876834	6.08312584877985	0.648922038445281	0.248535593148133	2.61098231535195	0.00902825623378403	0.0269939803180214	0.233744116629682	1.70579124595026
ENSG00000230699	0.0331543341950345	0.160471842408251	0.836318115647854	3.81012605132295	0.203070941575507	0.278041972529254	0.730360742762106	0.465169707886125	0.602980805690117	0.221120094267921	0.467142068487353
LINC02593	-0.17506106262259	0.136928467165237	0.201078286940999	6.05456739270413	-0.310104910546638	0.211264739742911	-1.46784982162194	0.142145020808565	0.249617306622399	-1.27887313514695	-0.958546578658863
SAMD11	-0.00182661825475195	0.0812471093774561	0.982063266649003	58.8425210208733	0.751524863745646	0.150909394566472	4.97997401622746	6.35928107609413e-07	6.74939913496926e-06	-0.0308842850197568	1.99083911519615
NOC2L	0.157613910039145	0.0471511314169901	0.000829559848735751	70.9301701524635	0.259920019363198	0.0724693753303489	3.58661873623669	0.000334993564428513	0.0016502298358463	1.11773256364036	0.625078347966364
KLHL17	0.267747244882593	0.0840466845161241	0.00144405904277184	22.6998382676669	0.784534426936796	0.115944110345043	6.76648796219199	1.31946011968954e-11	3.96275951963902e-10	1.91113813845839	2.08254522197078
PERM1	-0.529613641664668	0.208581981421138	0.0111133280527885	3.02110272778587	-1.12159599383439	0.309808117592909	-3.62029246537748	0.000294270202775719	0.00147902577405724	-3.8330861096107	-3.21300500634879
HES4	0.00847371538577455	0.0710902596338123	0.90511962093375	77.7071984185854	-0.36532180411243	0.162178000988844	-2.25259777457461	0.0242845215701027	0.0612579429120617	0.0433197890191911	-1.11194837642836
ISG15	0.163193747093956	0.0987219632695293	0.0983177903856502	15.7794419026126	0.185464954705874	0.173555728695348	1.06861903147796	0.285241369363155	0.422512890225276	1.15792996465574	0.418229682025593
AGRN	0.106965649225777	0.0573306341845549	0.0620738640570397	65.1924054622106	0.471851782406814	0.0932238231986053	5.06149357768319	4.15984754786237e-07	4.65477994697094e-06	0.752860179259321	1.21386035571572
ENSG00000291156	0.333510986802469	0.19984549732513	0.095148272714255	2.86911603522185	0.739735735781447	0.322459456963042	2.29404261468514	0.0217880510606274	0.0560398797237812	2.38490313916678	1.95808693905846
C1orf159	-0.013955208253463	0.0355505727845994	0.694655388739844	166.543806570135	-0.15422572541273	0.0588767677202798	-2.6194665805271	0.00880674013318362	0.026441818002301	-0.118259201373087	-0.525488040045242
ENSG00000285812	0.10576191423155	0.0908871853567595	0.24456123632306	19.3959940212641	0.160653199885701	0.143007032935753	1.12339370020966	0.261270324193916	0.396250310675825	0.744188417377407	0.349298462801979
SDF4	-0.0166409020559972	0.0459353563729415	0.717151892778677	97.9365062466582	-0.286498853876193	0.0716663787122659	-3.99767448870913	6.39678345177927e-05	0.000390200040978552	-0.137607062202089	-0.892964991256085
B3GALT6	-0.0461166553915333	0.0945117775123397	0.625588003751204	9.78542114077045	-0.181008171430414	0.158527885528443	-1.141806508218	0.253534456512964	0.387402734263587	-0.349951735607453	-0.599894170170653
C1QTNF12	-0.119191031332567	0.156806617875881	0.44718596544115	4.05634049710565	-0.701250040587797	0.219254356160313	-3.19834028782107	0.00138221072529502	0.00556870921904089	-0.876382877735115	-2.04521339858062
UBE2J2	-0.0445409103140374	0.0380121776812087	0.24129595137728	125.735320664905	-0.0518764983812873	0.0641759814630883	-0.808347565531582	0.418890527719778	0.56005450975986	-0.338599996093214	-0.241144709353627
LINC01786	0.0626157510287288	0.0663251809434624	0.345132819538541	22.0161961709387	0.0362793529518642	0.102919088369988	0.352503636851526	0.724460591476753	0.816140638181632	0.433361486859163	0.00376704147300524
SCNN1D	-0.105130422369832	0.0541418202568279	0.0521661580561022	41.1904789408827	-0.15005994711407	0.101186397211344	-1.48300513952133	0.138073045271072	0.244031444567495	-0.77508960851533	-0.513914808759383
ACAP3	0.139644170543068	0.0657991857439497	0.0338143918784033	78.8905584775566	0.529883563806896	0.134405904296646	3.94241284696388	8.06659666894091e-05	0.000479001644709464	0.988277739499406	1.37508238433151
PUSL1	0.136551767157523	0.112130179648454	0.22330122372663	7.66373713701334	0.288660124812455	0.194115285963015	1.48705509398912	0.13700026046953	0.24244544740411	0.965999924256953	0.704923184560582
INTS11	0.030690244755757	0.0345269251012911	0.374068329057194	130.710883840767	-0.0177875893822147	0.0559908718702547	-0.317687308449725	0.75072213926345	0.835058515551824	0.203368681394135	-0.146439998770303
CPTP	-0.0137160309719234	0.0826717917742367	0.868228215604661	14.9441205797998	-0.112422191368001	0.132172607015744	-0.850571036664276	0.395007684175171	0.5362180361817	-0.116536157311876	-0.40935080628473
DVL1	0.0431744342128479	0.0478505118568484	0.3669095413274	74.594972352162	0.131091450010496	0.0738604074233146	1.7748541415318	0.0759219739483352	0.152260940815832	0.293305352488497	0.267170960090054
MXRA8	-0.123639263453329	0.0611140891531705	0.0430639354330634	42.4378806659001	-0.418936341842581	0.0926496140088179	-4.52172787036878	6.13368823961885e-06	5.02007287971636e-05	-0.908428145116821	-1.26089856075168
AURKAIP1	0.131910400532506	0.0801367717239174	0.099750209399405	39.6096748495839	0.389668577582293	0.14213777047742	2.74148508361609	0.00611621377363854	0.0195546504711066	0.932563307084707	0.985541619321785
CCNL2	-0.0114963182491652	0.0216313408778343	0.595096023051921	618.964082899668	0.0222832856227738	0.0513215988704685	0.4341892324714	0.664151031507804	0.770307034903154	-0.100545245466391	-0.0351163826266713
MRPL20-AS1	-0.00575205048824081	0.101919948456651	0.954993726280001	10.0346336564136	0.0478459992719956	0.161883345838984	0.29555850247613	0.767567268630946	0.847814942311448	-0.0591632781334004	0.0359011262627976
MRPL20	0.0457874094926687	0.0403655664198603	0.256660964068158	131.300832323323	0.158405325337132	0.0691731975151076	2.28998125036125	0.0220224035759888	0.0565029937903175	0.312129345758277	0.343053490029291
MRPL20-DT	0.149401334955288	0.117063922142571	0.201871673949024	7.49461251439937	0.16714866591012	0.20183659255326	0.828138563952489	0.407592031867268	0.548649137191401	1.05856879760707	0.367343957598048
ANKRD65	-0.2493614563048	0.0941171202230699	0.00806156710428169	36.7802039781404	-0.941696206323853	0.194430615747096	-4.8433535156251	1.27665849868727e-06	1.24922864754011e-05	-1.81413656508336	-2.71321320278446
VWA1	0.0477003362622496	0.108592602977331	0.660473491230537	28.5951060019454	-0.326228545007443	0.297922791466479	-1.09501036628193	0.273512095020238	0.4101597545685	0.325910157583885	-1.00334074133516
ATAD3C	0.158342919956056	0.177984661453324	0.373657272039682	8.11099733692352	0.483533954835909	0.360942570476653	1.33964235417663	0.180361647065969	0.300141277715201	1.12298438438107	1.24631539142579
ATAD3B	0.0148584088982935	0.0463471250306211	0.74852137704036	85.3827600020945	0.0614521607564058	0.0839192096276476	0.732277639756989	0.46399912428767	0.602108222071157	0.0893154127196608	0.0737013264852831
ENSG00000290916	0.0417383908115703	0.184642527555941	0.821162753560258	3.78243930384295	0.153201777310173	0.307021931612479	0.498992943290914	0.6177843553866	0.734681909915486	0.282960030230945	0.328597160261947
ATAD3A	0.159443125667399	0.0559955654410923	0.00440745950012485	45.3395018491615	0.226767904818333	0.0780490752217648	2.90545280868487	0.00366722144633292	0.0127273436655873	1.13091031658013	0.532976209605701
TMEM240	-0.0123964023857816	0.0643351608066222	0.847205891612206	41.7893316936566	0.126347416345959	0.0979886443980872	1.28940875876047	0.197256018007124	0.32124331007686	-0.107029492700091	0.253991238345079
SSU72	0.115310805743488	0.0438826133069961	0.00859616268585871	94.8557868910739	0.195827209605636	0.0730535128690772	2.68059949364225	0.00734904141822553	0.0227236346358179	0.812979067998071	0.447017765308026
ENSG00000215014	-0.165348214019764	0.076418142846969	0.030485091454045	16.5689638270274	-0.184617051632233	0.122508539703207	-1.5069729186185	0.131817598932442	0.235152111646603	-1.20890133015439	-0.609920245075321
FNDC10	-0.299098128665171	0.121162498742185	0.0135654057398114	7.31027014395113	-0.633150309447678	0.198675971160845	-3.18684894679634	0.00143831870856937	0.005755763753404	-2.17244182461001	-1.85602091581144
ENSG00000272106	-0.0732105931004724	0.122466475503241	0.549972660261345	9.61281851087733	-0.229483042146178	0.223886574148805	-1.02499688969136	0.30536465525344	0.444093938341363	-0.545137700443636	-0.734565496901155
MIB2	-0.00999896981551476	0.0382111394979435	0.793570606017018	113.233841684789	-0.0233914124034317	0.0635824978658289	-0.367890743342485	0.712954702696074	0.807681593033604	-0.0897582789553705	-0.162008359652694
MMP23B	0.134239173972039	0.15528644551762	0.387334349140885	4.14441124891621	0.118253307815889	0.260416169828892	0.454093568358633	0.649761482264251	0.759733295600268	0.949339897315452	0.23150444635678
CDK11B	0.0891158006238444	0.0379987875053316	0.0190154740066735	124.444052408022	0.026267959321945	0.0653256952348384	0.402107612135082	0.6876048308573	0.787320203808824	0.624269054596089	-0.0240462903142638
ENSG00000272004	0.00790776352655458	0.104772770605481	0.939836494288168	6.58353970541511	-0.177410569454557	0.169959025102575	-1.04384318130493	0.296557949561348	0.434758090034538	0.0392426459741535	-0.589899428070609
SLC35E2B	0.0812674754464168	0.0302841984550112	0.00728572062801924	326.651186869476	0.459216379107781	0.0534202481704047	8.59629812356788	8.23287569256412e-18	8.15956389473033e-16	0.567729361526709	1.17875708466146
CDK11A	0.00176985678252453	0.0368493616296437	0.961692724168418	219.090339693857	0.376347345114381	0.0904355156002361	4.16149941332781	3.16164810500114e-05	0.000211858924692172	-0.00497511457354102	0.948532999728792
ENSG00000290854	0.051893777416916	0.0427292945089523	0.224565341610006	110.759316078262	0.278348373073203	0.0872511632730038	3.19019669918059	0.00142175989501395	0.00570485612009356	0.356119899207645	0.67627540753435
NADK	0.0884128269407516	0.0430686255767496	0.0400884815252426	127.52005637388	0.180639048445281	0.067706634790658	2.66796672148599	0.00763118163334102	0.0234638758645357	0.619204800073069	0.404822504467515
GNB1	0.0336977136380211	0.0228596275250078	0.140450703392853	548.982253230496	0.099722924247269	0.0440253282538843	2.26512619445309	0.0235049366084661	0.0596449945905883	0.225034624595364	0.180023930717165
CFAP74	0.19120817259095	0.140852354819311	0.174619911634323	9.32167696686124	0.334934329535969	0.31954660810765	1.04815485765737	0.294567265121439	0.4325295300442	1.35974716556256	0.833480691811197
PRKCZ	0.715867961158434	0.400897730877945	0.0741539542410251	2.46139646732908	0.753169199435826	0.574618433148715	1.31072927004571	0.189949246087857	0.312269662781047	5.13942024750464	1.99540735572401
PRKCZ-AS1	0.0679724410233554	0.159400509870047	0.669797828510574	3.27295674108194	0.0579719629937672	0.249864520367199	0.232013584435965	0.816527462810882	0.880855857910569	0.471951326260195	0.0640327529943456
FAAP20	0.126237097618223	0.0433904149049736	0.00362202662279392	108.52944425399	0.308559318636407	0.0656497610092313	4.70008289280777	2.60055908813261e-06	2.34512289000451e-05	0.891692573748408	0.760206484826661
ENSG00000234396	0.0612384570163554	0.107128157036403	0.567567678559879	6.03616105266006	0.473079090420794	0.196300914367717	2.40996885798814	0.0159538822487368	0.0431735991734442	0.423439397882797	1.21727002336639
SKI	0.0452966023140666	0.0304592257431777	0.136982439350931	359.110692791771	0.0641400514972186	0.0772495131936008	0.830297161051002	0.406370792797603	0.547500991098945	0.308593548424826	0.0811687380910696
MORN1	-0.0348851941420824	0.0369970507646406	0.345722722361485	109.267676422639	-0.0416947394793922	0.0570908552950854	-0.730322558032888	0.465193042664018	0.602980805690117	-0.269039775742314	-0.212858074247195
ENSG00000272420	-0.262614566792766	0.153777221798845	0.0876809099012284	4.11765695616745	-0.515687258317716	0.2718419679926	-1.89701120149246	0.057826459722294	0.122935863758948	-1.90961257840647	-1.52968884511362
RER1	0.070541432783771	0.0427651869616675	0.0990440135647932	119.881740055365	0.0829648182719868	0.0637592464355889	1.30122018232759	0.193183098928155	0.316144035067754	0.490458460247127	0.133467099685789
PEX10	0.187131910780887	0.0563735457441859	0.000901792305330817	41.1271338233476	0.375514512578649	0.0854979346942619	4.39208869689634	1.12266878068571e-05	8.59996515731016e-05	1.33038158928978	0.946219251164324
PANK4	0.0535574552960656	0.0708444868210573	0.44965746194596	34.089663394694	0.401182699710604	0.11348315187667	3.53517410361141	0.00040750656623493	0.00195154950829443	0.368105110641541	1.01752978309119
HES5	-0.188949716096545	0.0923814259882378	0.0408231731443937	91.5804150525485	-0.902877978410802	0.193913744328452	-4.65608036984476	3.22286167015969e-06	2.8519311199419e-05	-1.37892762917108	-2.6053696505029
ENSG00000272449	0.0829275279370571	0.123528707977408	0.50201548112679	18.5139604244299	-0.533321578624978	0.189212333438682	-2.81864067173936	0.0048227473433143	0.0160344793061343	0.579688455496185	-1.57867994662051
TNFRSF14	0.021438208229749	0.0738246595763533	0.771515143815349	27.2182824480472	-0.0492989236117466	0.149355452392399	-0.330077829915606	0.741341154484419	0.828164534822833	0.136716587651678	-0.233983774031148
PRXL2B	-0.0435504783296619	0.0830680324726889	0.600087403067371	17.1942041224338	0.0105572136625072	0.149835969618152	0.0704584732852304	0.943828751885927	0.965605052991536	-0.331464878837402	-0.0676933786022974
MMEL1	0.0641125683418633	0.113632912722805	0.572612764104149	9.95515415513801	0.303502968414984	0.181216305088448	1.67481048831037	0.0939714203845202	0.180078001331647	0.444144627153726	0.746159095268351
TTC34	-0.146277604748089	0.0536710942085712	0.00642149125700921	51.1829717153141	-0.499726943656643	0.0732678020348912	-6.82055322771476	9.06905770544487e-12	2.82143943233818e-10	-1.07151578986514	-1.4853484122521
PRDM16-DT	-0.0280946766849621	0.0285114142212094	0.324435739088373	580.818432167527	-0.0611223456854714	0.0781332350844478	-0.782283564982421	0.434047943375931	0.573832169566363	-0.220120577807947	-0.266831224960923
PRDM16	-0.0172401597527019	0.015506415763129	0.266220637791474	2341.15212346392	0.116542367515982	0.0539033871346998	2.16206019159339	0.0306135369350756	0.073813663604	-0.141924142021691	0.226751167044365
ENSG00000272235	-0.115882339973154	0.097073578853109	0.232572731362071	9.34407446196589	-0.0895627233031579	0.144866315491915	-0.618243951321841	0.536414542056384	0.665895017524724	-0.852546914049446	-0.345843367333585
ENSG00000287828	-0.00821231357136703	0.0714875179789334	0.908542150388995	56.6324359746405	0.0374275369879593	0.0966384862667881	0.387294321691192	0.698538328805333	0.795854950592587	-0.0768871257626949	0.00695688943316554
ENSG00000286518	-0.0911713814240032	0.096352319901763	0.344031680714071	12.2394995993948	0.139663215739209	0.146744567846828	0.951743684883717	0.341226988615696	0.481913368667876	-0.674528039928701	0.290984763944788
ARHGEF16	0.037999202835825	0.0984542991380905	0.699527936536098	18.0358309804624	-0.0594564948481329	0.192733766355113	-0.308490286743964	0.757709290151444	0.839733943339829	0.256022749257242	-0.26220321174321
MEGF6	-0.163225046840238	0.0878443476228983	0.0631524478010229	22.5043707998736	-0.0606086534031804	0.158436584943	-0.382542033615439	0.702059356994836	0.798598753737418	-1.1936059368123	-0.265404101584091
ENSG00000238260	0.119951747359544	0.0797775323602692	0.132690043762999	42.7220587410646	0.551208942215394	0.121409641411452	4.54007553112994	5.62340798833406e-06	4.64997975610635e-05	0.84641262338635	1.43432786474016
TPRG1L	0.0640306488343501	0.0798419985699736	0.422572041977632	22.6335452312197	0.279730692220061	0.13782402587311	2.02962212464756	0.042394964219558	0.0960660196300121	0.44355447527973	0.68011572212877
WRAP73	-0.0161804499903985	0.0440764605005748	0.713544743060457	53.1613170174441	-0.0336782420942313	0.0643899083764497	-0.523036030698079	0.600949179884913	0.721187527010592	-0.134289944489256	-0.19058689904548
LRRC47	-0.0183672389710743	0.054311592374492	0.735225539498029	41.7634809608419	-0.0171059147311986	0.0950263432388304	-0.180012343400463	0.857142877862383	0.908300209359313	-0.150043672192909	-0.144546192179479
CEP104	-0.066599572162505	0.0290709519562653	0.0219673507323744	186.555869579605	-0.119140282755606	0.0432192345967951	-2.7566495304024	0.0058396905283908	0.018794105298809	-0.497511603632185	-0.428014791704525
DFFB	0.00352903641482207	0.0765635565869191	0.963236204377073	41.7387791644263	0.855637761640226	0.135419695061921	6.31841447618814	2.64260473358218e-10	6.05732734802267e-09	0.00769809585230529	2.28008221955497
C1orf174	0.00899382623765377	0.0851581993409567	0.91588928572671	17.3410127005795	-0.00113655551226195	0.150368559021658	-0.00755846514495263	0.993969274780483	0.996698907111495	0.0470666913534472	-0.100180632018206
LINC01134	0.920150368660843	0.203722704463658	6.28165712355634e-06	5.09582066400476	2.03027541147542	0.320953632413365	6.32575925752593	2.51990428222815e-10	5.8080584524933e-09	6.61108004224391	5.5434227585832
AJAP1	-0.00727561475350938	0.155810998168967	0.962756212124986	44.2734675951383	2.05898888079716	0.435296366829405	4.73008515047884	2.24425685815024e-06	2.06223920479828e-05	-0.0701391046928695	5.62319359554464
ENSG00000236948	-0.281977394722834	0.112118432666522	0.0119033779347348	19.1440510966434	-0.765987910173454	0.211077105226384	-3.62894833786885	0.000284578178750871	0.00143795232686135	-2.04910327525857	-2.22506606570639
ENSG00000289893	-0.0674424860806346	0.108762458337858	0.535198697152454	7.91887635958806	-0.290721672472058	0.175821254001553	-1.6535069899427	0.0982277247045008	0.186755607406118	-0.503583994000518	-0.904696690061057
KCNAB2	-0.00413371278129646	0.0859216600088027	0.961628375141454	31.7957328331783	-0.347977182579822	0.202454301235154	-1.71879372508683	0.0856519385214955	0.167465833391065	-0.0475046993710933	-1.06376210673966
RPL22	0.00463115602948737	0.0562427108409508	0.934374491765131	110.383792526747	0.363990189018493	0.143540186206085	2.53580686105493	0.0112188589567971	0.0322422136796214	0.015637815898327	0.914202746105074
RNF207	0.147081146571618	0.0846055669255656	0.0821344690916842	23.9572147675694	0.719172629532734	0.141343662274969	5.08811373610554	3.61642470330932e-07	4.10630918439591e-06	1.04185405451091	1.90095917864725
ICMT	0.0724438618018531	0.0610235841051869	0.235170307810885	25.6114126658279	0.10303337928394	0.0970527507108273	1.06162245304033	0.288407116401407	0.426080161390011	0.504163645791426	0.189220930426237
ACOT7	0.130694849128017	0.0646554591934108	0.0432378885206119	77.9795675551727	0.286685030918199	0.103278897421319	2.77583357371339	0.00550603849877707	0.0179002154443997	0.923806419243521	0.699436042228291
ENSG00000271746	0.20507193601474	0.169046984666423	0.225089240621423	2.49305084782399	0.576144282093238	0.3027899789167	1.9027851719351	0.057068582835766	0.121557021537373	1.4596223505284	1.50360242399614
TNFRSF25	0.558129390855661	0.343472712851568	0.104171099924501	5.27243094279332	1.74231105474284	0.572688569049695	3.04233600756863	0.00234749691331221	0.0087294002602764	4.00306438195362	4.74340944447527
PLEKHG5	0.0490142382579968	0.155363573565688	0.752396559376882	9.52277494146747	0.39409857309295	0.309022512521014	1.27530699908522	0.202200601390374	0.327525115075618	0.335375567576892	0.997848890368024
NOL9	-0.0172360373832053	0.0389944138331315	0.658479807254932	109.363426710805	-0.356404424537391	0.0602673791105863	-5.91372032096193	3.34465621929047e-09	6.08499387168641e-08	-0.141894444283538	-1.0871743993017
TAS1R1	0.0101843469948254	0.1032997459993	0.92146361773504	28.0215928357004	-0.580512153921148	0.142594607336457	-4.07106667471239	4.67983510931474e-05	0.000297136693502647	0.0556432572680198	-1.70978328512295
ZBTB48	-0.0499557425286168	0.0448813492621402	0.265681628804922	63.2957233369683	-0.167806558813951	0.0701397703818805	-2.3924594834046	0.0167358757928626	0.04491602616078	-0.377608694702572	-0.563217874601636
PHF13	-0.0191177316347824	0.0475309377954469	0.687524635158319	56.0336643892851	0.000926591275437946	0.0710891519519992	0.01303421478517	0.98960049572483	0.993802418215725	-0.155450255622825	-0.0944488639693851
THAP3	0.0903497156152878	0.0599724701098307	0.131933779882587	44.3529603463793	0.457721513880976	0.0883685951227453	5.17968530839711	2.22260525981698e-07	2.64791547066805e-06	0.633158234556492	1.17460409816754
DNAJC11	-0.0285667971821308	0.0266016839079233	0.282880160798182	174.148403924319	-0.075205506235243	0.0412676595328636	-1.82238360707985	0.068396800162571	0.139974690440864	-0.223521755434794	-0.305956608645126
CAMTA1-DT	0.0458032378085291	0.0765145084024418	0.549425245586724	24.0481454666909	0.322883437629969	0.116176895959608	2.77923966691474	0.00544863080803902	0.0177496248251238	0.312243373668732	0.800001291509484
CAMTA1	-0.0204901704360604	0.0130889033163227	0.117474805621535	3711.07351197633	-0.0517881644913754	0.0338416597763147	-1.53030805325988	0.125940495834193	0.226884751994899	-0.165337367436686	-0.240899302981747
CAMTA1-AS3	-0.0272751788211905	0.0820227961823115	0.739487816592457	46.6364363736163	0.0433608370629834	0.116618735028783	0.371817075980815	0.71002904896084	0.805243820620203	-0.214216877764794	0.0234405928695078
CAMTA1-AS2	-0.170816414565161	0.100903635225645	0.0904808231225105	9.01437864383472	0.147044710352709	0.148318277880803	0.991413279965956	0.321483818306676	0.461323959626092	-1.24829449665668	0.311491794869802
ENSG00000269978	-0.244302387723842	0.155700639789735	0.116635841729648	3.42277360926453	-0.483501374496292	0.274364070153934	-1.76226199817279	0.0780250413749792	0.155474886178788	-1.77769080394098	-1.44027105787204
PER3	-0.00811622586052554	0.0191242170988766	0.671277623797053	1637.46991377444	-0.161878537388712	0.064872320219414	-2.49534064515034	0.0125836262342191	0.035547951880301	-0.0761949055047548	-0.546748836140351
ENSG00000236266	0.0125137000288435	0.0614006739982191	0.838506704251744	68.2994206503786	0.0437092068068875	0.0887044635002008	0.492750929120816	0.622188587173656	0.737620784502222	0.0724240229239073	0.0244084224874436
UTS2	0.0913833291565066	0.102499438409155	0.372634416497477	8.82208310720874	0.0275742873541685	0.156605959646525	0.176074316816591	0.860235557892821	0.910315368437222	0.640604433720225	-0.0204170917904279
PARK7	0.0719298300270873	0.0468386371618885	0.124613363664588	123.751360964283	0.279284065542912	0.0821720486632116	3.39877208961381	0.000676890965665926	0.00303362008363586	0.500460537406372	0.678874918259118
ENSG00000284747	0.223745012230336	0.0981859975190322	0.0226797073411873	19.4797395416622	0.515142015522446	0.143457737737925	3.59089738654273	0.000329541368845647	0.00162729427562403	1.59414404452337	1.33412788901848
ENSG00000284716	0.183609091011394	0.116551148846428	0.115175206323845	10.2943750265899	0.496072806832964	0.166202858563008	2.98474292874393	0.00283816736546497	0.0102517836475915	1.30500303475706	1.28115042675826
ERRFI1	0.0643523730449059	0.0356386379737034	0.0709665964364595	242.887740092702	0.0545243460155519	0.0829061655465941	0.65766334332407	0.510754481926742	0.643599505499866	0.445872191188104	0.0544546943908003
ERRFI1-DT	-0.173063651753891	0.05700166353892	0.00239647299910914	65.464365148976	-0.337407416159674	0.101647163606522	-3.31939824180224	0.000902116762798117	0.00386889680282654	-1.26448369601228	-1.03439752162546
SLC45A1	-0.0200444133067663	0.0574359814857517	0.727099037407528	31.6144356080595	0.00256830987699137	0.0954928855478945	0.0268953007572824	0.978543241615583	0.987367066841767	-0.162126112716219	-0.0898878941529675
RERE	-0.0108418104788628	0.0115435175278498	0.347621896035649	2727.84080408892	-0.0424625607726018	0.0346168261315888	-1.22664511793164	0.219956003625881	0.348392731229554	-0.0958301415929107	-0.214991210668636
RERE-AS1	0.16428077602014	0.0745038701513066	0.027454337216306	28.6406080252862	0.385835218454553	0.102811871623618	3.75282749318144	0.000174851182885441	0.000939385046307352	1.16576097069264	0.974891904285012
ENO1	-0.00909931318460599	0.0235656016176171	0.699402673220123	654.820594780821	0.0179592042757742	0.0554942584000042	0.323622745732067	0.7462236653401	0.832055777709392	-0.0832771114923162	-0.047129406349944
ENO1-AS1	0.0730792509378546	0.172991755872743	0.672701298205909	2.75828626694167	0.379785764596426	0.287788595598177	1.31966926558375	0.186945465742334	0.308605328243591	0.508741018150113	0.958085506144296
SLC2A5	-0.198052354822086	0.16618866465762	0.233366334367384	6.43485432639417	-1.22166679274037	0.374353700239505	-3.26340247727956	0.00110083063624906	0.00458140132618511	-1.44450345433487	-3.49101848130309
GPR157	-0.0610046283496143	0.081767849987623	0.455624476722455	13.6008440604025	-0.119045735225177	0.116628644478295	-1.0207246749518	0.307384900593799	0.446261295763026	-0.45720537284156	-0.427752122796409
MIR34AHG	0.0581257442476383	0.0743407944040509	0.434283803903121	75.653181639962	0.244844799867083	0.170932822000797	1.43240366011122	0.152028331677279	0.262782631608605	0.401015272916293	0.583196858024914
LNCTAM34A	0.0459293529713445	0.112717919499963	0.68366163596817	13.4229763764252	0.37684568847107	0.196686303339613	1.91597321253418	0.0553685054448277	0.118667974855648	0.313151913062268	0.949917481214183
H6PD	-0.0551658660906633	0.0317672939699008	0.0824645644156551	178.94836048488	-0.0869442318450681	0.0535771076858952	-1.62278696257352	0.104634953695393	0.196370920509305	-0.415142662828521	-0.338568758582978
SPSB1	-0.040700665835623	0.101177887862454	0.687486516950702	62.7871129727851	0.305189253857192	0.183299575639788	1.66497523407766	0.0959176969106014	0.183179487950134	-0.310934699458283	0.750843879248076
LINC02606	-0.42348974393223	0.0983968756583485	1.67821818779615e-05	6.64955219317243	-0.412370848153106	0.169063484186128	-2.43914793391524	0.0147219401477211	0.0404125218009127	-3.0685647028811	-1.24265851734884
SLC25A33	-0.00609521585922143	0.0302341972985541	0.840229401684669	525.899721409089	-0.324208871516615	0.0647550481537484	-5.00669647788453	5.53721374187954e-07	5.97335215080768e-06	-0.0616354571408512	-0.997729749401481
TMEM201	-0.0876202054547158	0.0663069831622907	0.186357180714599	20.2800089985953	-0.155955995561031	0.107902777041824	-1.44533810747597	0.148362938937837	0.257817303841797	-0.648945206037422	-0.53029502092076
PIK3CD	0.131078725262081	0.0740554749157221	0.0767259380231828	52.099518025951	0.379260919907457	0.108456285673568	3.49690124045883	0.000470696052516	0.00222035716035284	0.926571880447786	0.956627399509925
CLSTN1	0.0200342590597446	0.0238095796802842	0.400103217398523	520.230932714225	0.0198802942895683	0.0467520671518558	0.42522813429821	0.67067037661002	0.774706546141877	0.1266024737022	-0.041792295861432
CTNNBIP1	-0.0406691760029384	0.0334812072512613	0.224485620121963	223.855315870589	-0.226284465399293	0.0527588079914458	-4.28903673176207	1.79449696734307e-05	0.000129324326112574	-0.310707845265249	-0.725679313858438
ENSG00000285701	0.0574477165821033	0.104175187199959	0.581323196434724	10.7289365353193	0.0220619044704475	0.152346578412094	0.144813915090174	0.884857795387652	0.926478785360861	0.396130730643228	-0.035731416623806
LZIC	0.0950877553550913	0.0349417933614777	0.00650220427941471	104.645095512177	0.119953532454057	0.0549314484410029	2.18369505735659	0.0289846632167342	0.0705482160600969	0.667291289263435	0.236227955762394
NMNAT1	-0.0325734994150719	0.0385563742948063	0.398206953744244	74.5597220936167	0.012254160216898	0.064059312167821	0.191293971199611	0.848295284162727	0.902774952665482	-0.252386221336695	-0.0629789762635975
UBE4B	0.0719442846590303	0.0210430051226065	0.000628709370208185	583.28709897778	0.166358232123258	0.0344498453680563	4.82899793441494	1.37221831701289e-06	1.33271021147874e-05	0.500564669235139	0.365147999874024
KIF1B	0.00852603122725561	0.0115561403281037	0.460640679668236	3934.99084925579	-0.0908004535115733	0.0345601329761346	-2.62731782815406	0.00860609092352344	0.0259178947173048	0.0436966747308729	-0.349281989589621
ENSG00000284735	-0.0216626086194151	0.0918415826170581	0.813534101225586	26.4313999918477	-0.146244836056097	0.136555674724371	-1.07095392667704	0.284190146485115	0.421345599002329	-0.173783665663516	-0.503315789923128
ENSG00000284642	-0.138528167272179	0.0766927807159141	0.070875568333212	29.7340781740803	-0.370688323574002	0.113163648936673	-3.2756837293347	0.00105406528148086	0.0044203628256017	-1.01568848831443	-1.12685746819371
PGD	-0.0529190175026174	0.0484050374366738	0.274282142134731	129.300266156993	0.0878634255751412	0.0975118764659449	0.90105358197908	0.367559831292332	0.509152929696327	-0.398956262970007	0.147076252942035
CENPS	0.0365465017732996	0.0607834878287405	0.547668778531917	24.8716331198578	0.115106997964925	0.0913875132277946	1.2595484207783	0.207832312330153	0.334204891951438	0.245557424447183	0.222763469523254
CORT	0.0602742172320727	0.181925575726738	0.740408450682337	2.90821240199887	0.501043482911091	0.325338813119658	1.54006673260595	0.123544087848136	0.223496140841656	0.416492970432846	1.29495979916719
DFFA	0.042087015278447	0.0473188135689757	0.373769269926213	100.295834594035	0.223668265311487	0.0615394515154689	3.63455084183297	0.000278465341906038	0.00141048896595044	0.285471536814589	0.524364890821151
PEX14	0.0335391622724548	0.0198455266770862	0.0910258127389173	352.923616434434	0.0578177626634397	0.0354444931422099	1.63121990294696	0.102843927135142	0.193743544941899	0.223892413315608	0.0636043585961582
ENSG00000287727	0.152936855194848	0.135784339436921	0.2600293535628	5.67929324127465	0.412682176051685	0.214726072761608	1.9219006371427	0.0546182616509247	0.117483451812804	1.08403884690627	1.04947725840557
CASZ1	0.122033869712795	0.0830158624300276	0.141559953306583	33.5699212721935	0.613446039204643	0.106751536764533	5.74648438605387	9.11180406720907e-09	1.51593907314806e-07	0.86141232792513	1.60723296587066
ENSG00000272078	0.0464513476069987	0.151498396544114	0.759138109420154	4.63659963419282	0.452521964537668	0.246667040408216	1.83454572523664	0.0665730268135298	0.137064438329211	0.316912386260886	1.16015887741451
TARDBP	-0.0228065789321034	0.0316995945791443	0.471857760740155	262.633876814292	-0.138215747233757	0.0641803265323544	-2.15355319459274	0.0312752282065775	0.0750959073215849	-0.182024880049728	-0.481009633595619
MASP2	-0.0631659112138553	0.107420497688287	0.556515680859929	14.2622160594417	0.0665484476563013	0.167987861681951	0.396150334851553	0.691994127431324	0.790866716502561	-0.472775353317363	0.0878596668392475
SRM	-0.0851027833696268	0.0569837452063628	0.135317555179956	50.9132850202226	-0.12569327653117	0.0781052626003888	-1.60928050615817	0.107555019656695	0.200694156725371	-0.630809582347112	-0.446220108248565
EXOSC10	-0.0406880466041224	0.0281178546794631	0.147881874592588	423.590438502172	-0.0383215362658179	0.0717882196598747	-0.533813715500698	0.593470423569234	0.71439560010101	-0.310843789938139	-0.203486749571213
ENSG00000226849	0.0419160412195608	0.0528923988384938	0.428082248575322	63.4241088134206	0.0968190244248833	0.0809545064903674	1.19596831136762	0.231708925402471	0.361863725099545	0.28423983188472	0.17195640962843
MTOR	-0.0108370705249983	0.0243642145162493	0.656468212714647	368.542409938636	-0.0887267786379907	0.0400037135782478	-2.21796355141979	0.0265573177075188	0.0656925901410255	-0.0957959947487625	-0.343520972751215
MTOR-AS1	0.252156479755668	0.146421201768662	0.0850458040455528	5.90327153985521	0.140135287877039	0.199413709052086	0.702736479568896	0.482219989293668	0.618198006601116	1.7988215543382	0.292296259574903
ANGPTL7	0.146396538875511	0.106105607085279	0.167671390107298	11.4138930072119	0.230921441802473	0.150257400983195	1.53683905279514	0.124332727437616	0.22472749076501	1.03692210939704	0.544515432465277
UBIAD1	-0.0227278892237745	0.0466186203544044	0.625884106780672	58.2499447795499	-0.166150121437423	0.070297001650767	-2.36354492418967	0.0181010319143485	0.0479075272723182	-0.181457995796584	-0.558616013557984
ENSG00000284646	-0.0362570005103848	0.146151202252106	0.804073514183177	3.62202752044295	-0.285394344035744	0.22645179874289	-1.26028737956626	0.207565711037811	0.333956798378939	-0.27892233148013	-0.889896477541581
DISP3	-0.0913064446749327	0.0494120305034537	0.0646228034013532	169.046508915757	-0.279495750572583	0.14190284359176	-1.96962755289573	0.0488810714833136	0.107805631109697	-0.675501041757737	-0.87350919489805
ENSG00000284708	0.205316602441707	0.0770857252142452	0.00773360695926438	58.0473910481061	0.718570638621763	0.106628968363099	6.73898143865411	1.59500773986577e-11	4.72217583070074e-10	1.461384938644	1.89928674686016
FBXO2	0.0273945908317619	0.0411403574098793	0.505487033761435	248.041489609459	0.716348180889804	0.0941366374979169	7.60966399406029	2.74809415531748e-14	1.37821888324392e-12	0.179626639988728	1.8931123862699
FBXO44	0.0392752123943845	0.0482224915331737	0.415382405218627	104.6178732722	0.139784172028213	0.0682023472480174	2.04955075108909	0.0404082905257769	0.0923539310727173	0.265215180401921	0.291320800816596
MAD2L2	0.115026480024216	0.0473972328002473	0.01523010372439	58.2293846571869	0.345480757408414	0.0697750718527022	4.95134936066762	7.37006578624396e-07	7.7198379068493e-06	0.810930772529172	0.862780438522803
FBXO6	0.115764063118422	0.0520099974878139	0.0260273093402068	31.1220609834782	0.224632564791558	0.0824039202324579	2.72599366823666	0.00641082281383672	0.0203273088397903	0.816244354830719	0.527043876622027
DRAXIN	0.0766111170312936	0.149132261324764	0.607452963272801	8.29687615099468	0.180481759611725	0.247738223403986	0.728518018462632	0.466296542809912	0.604072572233455	0.534184742813755	0.404385529688993
AGTRAP	0.0469900718284578	0.0503192626711486	0.350387134216384	70.3027432806589	0.15664242228077	0.0881244759614297	1.77751323422711	0.0754838353533366	0.151598455916105	0.320793380159806	0.338155849458169
MTHFR	-0.00503675477551302	0.0457774404769354	0.912387956250555	68.5590741275823	-0.0322178741884441	0.0685354294539603	-0.470090790196141	0.638290153834436	0.750210807079067	-0.0540102551460516	-0.186529751899278
CLCN6	0.10525206790808	0.0265968896956711	7.57993657094545e-05	207.915282038761	0.141875089014112	0.0496068055862678	2.859992441307	0.0042365110558159	0.0143700300855111	0.740515461174672	0.297129719136883
NPPA	-0.0309058365546346	0.168667972645351	0.854613816553875	3.40577668952916	0.165649886399082	0.268355740024613	0.617277224567242	0.53705188662704	0.666565412021688	-0.240372301915579	0.363180096565565
ENSG00000285646	0.185189140658049	0.108105456045884	0.0867048913166871	12.7005184447922	0.357459829453042	0.173838044380027	2.05628077977914	0.0397554598266538	0.0911266944242452	1.31638578458414	0.896060311195589
KIAA2013	-0.0691466297063959	0.0512968280563836	0.177667753452253	55.3382096637775	-0.156892720254185	0.091950911474413	-1.70626606891051	0.0879585525401072	0.170958482590187	-0.515860722521374	-0.532897399335507
PLOD1	0.0808059144829607	0.0652001032613393	0.215214964177937	96.3774187510977	0.603049053055297	0.0981784851909807	6.14237479710776	8.12967529538444e-10	1.6869684139864e-08	0.56440425526306	1.57834839334769
ENSG00000287384	0.200885523544704	0.178773643649554	0.26114606065022	2.60430740067572	0.312409204136087	0.289018503188316	1.08093149985117	0.279727585415854	0.416923562617702	1.42946324386977	0.770902112898423
MFN2	-0.133365981478164	0.0386214334877699	0.000554060680174947	102.302045607234	-0.294269048584103	0.0550298198299465	-5.34744706585365	8.92034880751996e-08	1.17580253154473e-06	-0.978499866059056	-0.914551896281666
MIIP	-0.00354008714638991	0.0451339221732331	0.937481893004756	69.0185505208938	0.141198310297958	0.0662254276224439	2.13208604862381	0.0329997733264348	0.0783241284346092	-0.0432281931819432	0.295249514274827
VPS13D	0.0305742309564206	0.0176840652392791	0.0838244577935509	1150.89840299567	-0.0587287711255994	0.03243445982703	-1.81069058768959	0.0701887606527821	0.142939205035847	0.202532912684505	-0.260181473102967
DHRS3	-0.0239618258253717	0.0337607920959077	0.477857276164335	353.584156457076	-0.0373691953680083	0.0792624191442375	-0.471461706209166	0.637311059626632	0.749567986212087	-0.190347331437523	-0.200840986718956
ENSG00000288927	-0.0976827962516346	0.107124675696302	0.361841980793829	10.2319554581922	-0.050557586684344	0.15938082957778	-0.317212470397334	0.75108238817962	0.835280670327675	-0.721436569771542	-0.237480551297194
PDPN	-0.136124944408184	0.119339526329523	0.254014507005784	27.2340228971447	-0.250265752439052	0.202136578615331	-1.23810224825914	0.21567815036433	0.343609104679485	-0.998375561029207	-0.792303354204749
PRDM2	0.0339176429106601	0.0271479109453581	0.211531695955022	308.420908999109	0.168670274651683	0.0444246176206911	3.7967749343806	0.000146590766729446	0.000805649228397135	0.226619005121255	0.37157124206452
ENSG00000289380	-0.0348919565584802	0.105171574900991	0.740068804112548	7.3047720197875	-0.196674853147365	0.151694904968687	-1.29651587960692	0.194797812784703	0.318335967139449	-0.269088492498933	-0.643418841430893
KAZN	0.00454259902788104	0.0645298718497567	0.94387904016645	795.590209958705	0.0839131716922723	0.120129218156376	0.698524247307097	0.484849399470081	0.620330296556828	0.0149998472137003	0.136101784656238
ENSG00000231606	-0.141166778049722	0.186792565873401	0.449804569084136	8.84090405428681	-0.52995243127968	0.344936960040288	-1.53637473704697	0.124446499056665	0.2248159868819	-1.03469716088077	-1.56931988982733
KAZN-AS1	-0.078567797024174	0.203483874987737	0.699412881937507	5.16519790527136	-0.413236801183537	0.361170826580664	-1.14415885993839	0.252557761097274	0.386364180942121	-0.5837312422132	-1.24506428020643
ENSG00000287756	-0.0823728372683675	0.186183467600155	0.658179295423103	9.03387488262305	0.494555528950342	0.25197680576427	1.96270258863829	0.0496807421693723	0.109072287634087	-0.611142925936765	1.27693517414481
TMEM51-AS1	-0.12399612930738	0.0618177505286012	0.0448739903121278	62.5303128109978	-0.312710467276947	0.0923559394283812	-3.38592698219959	0.000709382561688806	0.00315343427091609	-0.910999023030115	-0.965785252564769
TMEM51	0.011203866840283	0.0478150552114327	0.814739107545699	126.485289637681	-0.00242889791440286	0.0856691270681659	-0.0283520796525709	0.977381343717513	0.986673032293379	0.0629879248037261	-0.103770976114364
TMEM51-AS2	-0.330468073113011	0.0942804064031454	0.000456329971548251	13.3417377545376	-0.412327248670161	0.157448947414267	-2.61879965183432	0.00882397548734383	0.0264859246925421	-2.39843233731016	-1.24253739066761
FHAD1	0.160721765878922	0.117395720688112	0.170980572330569	18.8191163665942	0.0981932120404239	0.23970085686491	0.409648982171822	0.682063459874282	0.783345480099516	1.14012169906892	0.175774133464076
EFHD2	0.0550320393162314	0.237518702666961	0.816774445855567	3.60500698072596	-0.193858270947346	0.415010019092839	-0.467117086404556	0.640416110247927	0.75203004415426	0.378728081277999	-0.635593903352229
CELA2A	-0.277293305185334	0.154638808158566	0.0729461242541865	3.46157367662498	-0.317638336952909	0.243960904624083	-1.30200507922511	0.192914649294206	0.315804042454012	-2.01535888027333	-0.979475701603985
CELA2B	-0.0199638872829027	0.0936395228820578	0.831171459661247	22.2181880502682	-0.0500983723111788	0.117220192435715	-0.427386879940958	0.669097561975349	0.773834605323013	-0.161545999562085	-0.236204776695329
CASP9	-0.00556932028050991	0.0396533051146414	0.888304184521214	131.52026164052	-0.0801299114742618	0.0751774080500613	-1.06587754955455	0.286478998862894	0.423893601829477	-0.0578468813702638	-0.319637432897054
DNAJC16	-0.0489867700494296	0.0260956411142428	0.0604905166474588	187.329653879597	-0.0824572871554688	0.0394130982268519	-2.09212903489255	0.0364269744833916	0.0847952823982585	-0.370628172702351	-0.326103273159451
AGMAT	-0.0822208471793632	0.107412569784855	0.443993123856092	8.0936540902498	-0.139064295927163	0.169406326920992	-0.820891984701491	0.411707797015425	0.553044686929266	-0.610047982393064	-0.483367044283859
ENSG00000237301	0.198745609006744	0.0828482042612932	0.0164438347805544	13.269735752548	0.256263211802307	0.12926740312731	1.9824271672722	0.0474314514806835	0.105109752945855	1.41404720179255	0.614919122814204
PLEKHM2	-0.062577815839416	0.024634411259616	0.0110770007742169	268.340405581249	-0.05850422771958	0.0410191533407614	-1.42626609656137	0.153791547007737	0.265081860693336	-0.468538687377226	-0.259557653834329
ENSG00000237938	-0.0886607773547567	0.0843731551587799	0.293342474561194	14.340100302954	-0.107445399606725	0.143413397470529	-0.749200573320249	0.453736323665217	0.593154582277757	-0.65644153353595	-0.395524443481567
FBLIM1	-0.00502181328736406	0.112344115356261	0.964346211404901	7.65964445641739	0.0582333485542349	0.184155508416614	0.316218336638043	0.751836790684134	0.835653871779754	-0.053902615982938	0.0647589259515212
UQCRHL	-0.195585183908129	0.0739966010482474	0.00821351366096857	21.557591918544	-0.19671228474337	0.127246448928227	-1.54591571238522	0.122124925348531	0.221660946304959	-1.42672984237673	-0.643522832687005
SPEN-AS1	0.0499550382313058	0.0441616232216577	0.257976543475029	168.185556019708	0.361286411977283	0.0873875507942977	4.13430069493215	3.56037071800618e-05	0.000234648498270622	0.342153133557919	0.906691199690474
SPEN	0.00374162543865359	0.0182089785253905	0.837195211887804	896.077978302925	0.0168014655877138	0.0406366406360362	0.413456066366234	0.679272504407398	0.781217805947459	0.00922959689050424	-0.0503457987368889
ZBTB17	0.161659817431337	0.0412348794074063	8.83790193274882e-05	65.3617239387558	0.281007138376239	0.0625909336130842	4.48958215119988	7.13630216945736e-06	5.73688130756725e-05	1.14687946530029	0.683661903785663
CLCNKA	0.291814998199673	0.20638712751449	0.157385235192066	2.85325306127061	0.333004225590608	0.339769572792464	0.980088425381195	0.327042472100034	0.467046450653081	2.08452333270735	0.828118539107919
FAM131C	0.0464791622068403	0.0712064496624688	0.513925139657475	28.5881728029815	0.189603094885691	0.123823213947311	1.53124029688303	0.125710014913092	0.226626465169873	0.317112763908644	0.429726129978604
EPHA2	-0.138421387349164	0.0957104841181021	0.148106802196148	20.6923076557391	-0.103239917699631	0.158175194901373	-0.652693475509886	0.513953909559055	0.64653925591044	-1.0149192408716	-0.383840908907739
ARHGEF19	-0.129730736088373	0.102978977307708	0.207749156844447	6.81900751392327	-0.241246101671649	0.178251670616334	-1.35340163061306	0.175927356812554	0.294433586148254	-0.952311392222396	-0.767245250540805
ENSG00000288398	-0.108815698623416	0.103991705491015	0.295381815891597	6.61380362305647	-0.331543368633178	0.154387616257881	-2.14747384971204	0.0317555768803742	0.0760028687133554	-0.801638506980034	-1.01810621339208
CPLANE2	0.00681511390281594	0.105114802272961	0.948305406683975	6.49557499399853	0.127867596555275	0.17416536559054	0.73417350299077	0.462843000351181	0.601132690565313	0.0313711481753321	0.25821455410921
FBXO42	-0.0212925555655648	0.0213996142847638	0.319737642729215	736.527955270039	0.104724621896474	0.0431920646657077	2.42462643791187	0.015324146096653	0.0418283872406085	-0.171117786560513	0.193919486257125
SZRD1	-0.0439072226848812	0.0259230287103361	0.0903121183081897	125.652247704475	-0.135507327546719	0.0409659735154719	-3.30780196143859	0.00094031278637401	0.00401368540254353	-0.334034881467561	-0.473485189131701
SPATA21	0.0520276174514324	0.0696253655049943	0.454912120967049	33.7018860282212	-0.114506856935605	0.0903470914461537	-1.26741055082941	0.205008529129366	0.330968237416189	0.357084088929768	-0.415142357115772
NECAP2	0.0625967825883766	0.0368144900438233	0.0890688667964164	93.3940849924038	0.0247580415822517	0.0574188774768791	0.431182960555456	0.666335342530058	0.771840910734533	0.433224837348436	-0.0282410952153584
LINC01772	0.0126855339444844	0.0599675207356747	0.832465862905796	31.4629839840617	0.132662339191403	0.0951265785219756	1.3945875196253	0.163140260748249	0.277541135111436	0.073661922301113	0.271535153888112
CROCCP3	0.00398941932391625	0.0292099394535714	0.891364794200303	355.312417453599	0.207486479514852	0.0431707454051599	4.80618246378605	1.53839507497683e-06	1.47415362318106e-05	0.0110147153585201	0.479409173973969
ENSG00000261135	-0.03939542697512	0.111957731277514	0.724929997253088	10.4418346245698	-0.167162490988298	0.169252698189693	-0.987650375895029	0.32332390564026	0.463293662519155	-0.301531699087285	-0.56142854608349
NBPF1	0.108143787852282	0.0383260074965211	0.00477725903473218	196.850913996879	0.3330785731942	0.0908131314028425	3.66773580041723	0.000244707843268577	0.00125973394557232	0.761347543738987	0.828325089228984
CROCCP2	0.0912617459444417	0.0351414394567345	0.00940463831439666	210.829503665735	0.165051737977997	0.0887332734071521	1.86008846107433	0.0628730114486967	0.131104769250071	0.639728542706903	0.361518339860291
CROCC	0.151435204026271	0.0450164947422843	0.000768233010858388	160.716812675327	0.577676178983248	0.100446074430797	5.7511075694774	8.86606778204151e-09	1.47978723935549e-07	1.0732208832963	1.50785829066573
ENSG00000290851	-0.091692814982759	0.0686771914168516	0.181834581734505	32.2800567572726	-0.179695388336183	0.11620293921179	-1.54639279828088	0.122009732378848	0.221490498037589	-0.678284471103714	-0.596247038401161
ENSG00000238142	0.206545295980225	0.118325116129076	0.0808849303523521	14.856505704081	0.367561349501033	0.215258743174573	1.7075327305193	0.0877230795868065	0.170585859613212	1.47023650301903	0.924124029298816
ENSG00000272426	0.457185916643838	0.127422594816885	0.000333288006564058	11.5020814156037	0.905365667678983	0.207953608053272	4.35369059548634	1.33864605333769e-05	9.98968817071253e-05	3.27586298289487	2.41823468871857
ENSG00000290122	0.112939498086333	0.0750981316530098	0.132609113170516	54.3973133292578	0.53103050334502	0.215665442370764	2.46228833654347	0.0138053631789746	0.038413238481818	0.795896059320724	1.37826877486743
ENSG00000226526	0.0140152443049002	0.0747585364056064	0.85128940103953	32.7444437195537	0.175709684937315	0.12266248161811	1.43246478156506	0.152010850273406	0.262782631608605	0.0832412164752781	0.391127905312269
ATP13A2	0.174205858608387	0.0517366740241188	0.000759455503919817	93.4504072327192	0.289906781447396	0.0753707034066253	3.84641204531883	0.000119860129665393	0.000677893717045063	1.23726171901047	0.708386605927692
SDHB	0.0277386105808136	0.0264994772743149	0.295209974163291	211.993594180819	0.0714155278843803	0.039964162282991	1.78698923747428	0.0739392280810075	0.149002435519947	0.182104973974829	0.101381232589521
PADI2	0.0400316049245079	0.0322840595147293	0.214982599166692	470.163201889704	0.0887102056797765	0.103380529745515	0.858093936045296	0.390840595504728	0.532262338169202	0.270664266738984	0.149428750193836
RCC2	0.134336924147682	0.0477523905959619	0.00490514551914442	111.532155998374	0.182555251625409	0.0707959075423706	2.57861305776965	0.00991978330206618	0.0291528452225224	0.950044094045754	0.410146038511912
ENSG00000290096	0.105117440217578	0.159012512138413	0.508571299645354	4.69589557601469	0.0254981639102493	0.238136273773518	0.107073834263904	0.914730405041791	0.946785745502001	0.739545597142845	-0.0261849111681899
ARHGEF10L	0.00178054376927957	0.0215159677319861	0.934046725886956	943.417167221238	0.276812059963248	0.0543185411290147	5.09608789576617	3.46744184436472e-07	3.95223806718307e-06	-0.00489812503280383	0.672007271864546
ALDH4A1	-0.00399597364072511	0.0370548842907686	0.914123149410867	160.183096473335	-0.0722797574555392	0.0695720383161528	-1.03891964652641	0.298842108395596	0.437242331824968	-0.0465124203108497	-0.297828387485895
IFFO2	0.0523284659485328	0.0454865242361189	0.24997220508114	188.498534508558	0.198351502426861	0.110428600030241	1.79619684006264	0.0724632171141738	0.14676692660542	0.35925141524486	0.454030674435394
ENSG00000272084	-0.237459897858488	0.135242441354485	0.0791210244214444	3.11855578076554	-0.151994396085059	0.247319731973549	-0.614566394974562	0.538841112995881	0.668086656607304	-1.72839719440373	-0.519289032673111
UBR4	0.00245627071380532	0.0185281860754695	0.894533925382132	672.064381857627	-0.0862519677687273	0.0355993666374513	-2.42285118853739	0.0153992333304387	0.0419892890483979	-3.0157258981459e-05	-0.336645532791302
EMC1-AS1	0.0614982699772761	0.0286467216626689	0.0318106311212744	158.89740516835	0.150133827918135	0.0463869812250541	3.23655094496742	0.00120983628965496	0.00496947359316926	0.425311102320854	0.320073881935112
EMC1	-0.0087029586628908	0.0343650223494365	0.800074654373747	131.952935805438	0.012028035744642	0.0489324943882944	0.245808759496213	0.805830275976844	0.87398756117623	-0.0804217554134307	-0.0636071879996022
MRTO4	0.0127985066768546	0.0527287813787671	0.808219714379219	53.914009490173	-0.0283172336302337	0.0736757987907095	-0.384349190575787	0.700719653746728	0.797674382737508	0.0744757830254105	-0.175693117756339
AKR7L	-0.0328716839138196	0.0664430296795385	0.620787281114698	24.8678756937069	-0.247341041298744	0.0955724055394843	-2.58799639815029	0.00965359900947114	0.0284912586761377	-0.25453435608597	-0.784178015781915
AKR7A3	-0.0729538820149165	0.0752857049372587	0.332531709943692	10.9955253625569	-0.0837632057173532	0.128563233718754	-0.651533127274896	0.514702399809121	0.647202818223009	-0.543288342057393	-0.32973133410596
AKR7A2	0.0506687934622649	0.0520112040586553	0.329962222499208	46.9603412387268	-0.0295703332908398	0.0806751713834214	-0.366535735639187	0.71396535193883	0.808474476055651	0.347295058844241	-0.179174438930126
SLC66A1	0.0866971251285395	0.0536057823354689	0.105811553648556	29.6261229788965	-0.0307129989651218	0.0829330249528778	-0.370334965866406	0.711132923928062	0.80618822080259	0.606844805849072	-0.182348955954983
CAPZB	0.0599063338169234	0.0223432925192562	0.00733635843201798	569.305580437602	0.204890238137545	0.035252467514146	5.81208217709378	6.17005369328968e-09	1.06305734700694e-07	0.413842721506148	0.472196379682168
MICOS10	0.0677049258863043	0.0438673570322233	0.122733493660174	168.082994335387	0.243201544662366	0.0816568713466691	2.97833532746888	0.00289818717230638	0.0104251589383361	0.470024134993479	0.57863161926701
MICOS10-DT	-0.29687346077091	0.0781195775219222	0.000144553646363603	15.4351828342725	-0.349664036152792	0.119709823696014	-2.92093017395726	0.00348988035116574	0.012209594847674	-2.15641521548268	-1.068448469082
NBL1	0.032872466208706	0.0642848116411203	0.609101340788146	46.501702835297	0.0439263809178427	0.112164304758163	0.391625312638921	0.695335082128835	0.79346505095386	0.21908950441941	0.025011768617552
TMCO4	0.143482248362873	0.0490571587866919	0.0034468059583862	113.994315738681	0.286672944541871	0.0706367676186232	4.05840972352606	4.94080263312879e-05	0.000310767377465426	1.01592742742675	0.699402464246311
OTUD3	-0.0557642939791402	0.0396106799550456	0.159187468342782	127.449538064179	-0.285455449023837	0.0725391973638215	-3.93518896538282	8.31312620430795e-05	0.000492376481759423	-0.419453764671747	-0.890066237454187
PLA2G5	-0.0335142098855023	0.0538284886701112	0.533540172003197	87.8071950432853	-0.161060892316614	0.122029080162098	-1.31985664484784	0.186882885085595	0.308550966784586	-0.259163142534896	-0.544477280898877
PLA2G2C	-0.239115297667212	0.131852291487063	0.0697533746866286	5.61789795897938	-0.304974684131058	0.215273063286873	-1.41668762210462	0.156574277549289	0.268831912112964	-1.74032277024016	-0.944293948634017
UBXN10	-0.0645891139227956	0.116374708449005	0.578887896994876	10.0581516881043	-0.284360046004173	0.197647827642671	-1.4387208268146	0.150229636078122	0.260300484157006	-0.483028170640786	-0.887023024016285
VWA5B1	0.0680927071643245	0.113110274233859	0.547172241997922	15.7639979517685	0.350794845072571	0.226635570364054	1.54783666354348	0.121661626814448	0.220974207076455	0.472817729033182	0.877543865954936
LINC01141	0.10766816230325	0.252231304865607	0.66947925837122	15.1658574933779	-0.147235919453506	0.385251822246369	-0.382180981247505	0.702327127822192	0.798755694108342	0.757921115558412	-0.506069185941702
CAMK2N1	0.0426971582829023	0.0749665712773357	0.568983423206023	71.140256987033	0.666378528406232	0.196984952895447	3.38289051326637	0.000717272213171717	0.00318238895176784	0.289867034888439	1.75428830490858
MUL1	-0.0276960057015291	0.0448356704024319	0.536758229318637	45.7519804724984	-0.0528221977691337	0.0675553927826784	-0.781909416751664	0.434267810469222	0.574086378258125	-0.217248533833037	-0.243772020976515
FAM43B	-0.0211622587079243	0.0904384608933968	0.814987907067627	25.2437669282849	0.162406391570108	0.132290284156864	1.22765169494635	0.21957774701786	0.347904358151852	-0.170179122046448	0.354169123551883
PINK1	-0.0340876552849482	0.0369852884927433	0.35670885321757	112.294151504802	0.0436703698224218	0.0539488981568574	0.809476584590281	0.418241066126599	0.55940179354109	-0.263294269386007	0.024300526826311
PINK1-AS	-0.0178352871213448	0.0675874208651134	0.79186875592282	18.7971106601709	-0.0783761952347164	0.102786528445288	-0.762514275170164	0.445753126507176	0.585402563225256	-0.146211466769273	-0.314765314844935
DDOST	-0.0514611254427547	0.0498181767124114	0.301613772497308	54.7530328445738	-0.203703537739346	0.0700016414977779	-2.90998230014095	0.00361449225155486	0.012577901225817	-0.388453541978019	-0.66294570690151
KIF17	-0.152166283099283	0.21430985492648	0.47768594709463	4.04117644434205	0.234793001556381	0.368648776087053	0.636901616895474	0.524188929510628	0.655662948519802	-1.11393809768674	0.555271275253027
HP1BP3	0.00381043014602457	0.0185827999734785	0.837531924872744	1140.49571696442	0.816439438894417	0.0564215012627628	14.4703600687997	1.86493333363591e-47	3.88148574729641e-44	0.00972526914522579	2.17118270003399
EIF4G3	0.0325341555017439	0.0141703219937916	0.021679528459289	1800.81457031321	0.111491930277198	0.0348767831637012	3.19673777692994	0.00138991217579459	0.00559648715705414	0.216652298633297	0.212720204744243
ECE1	0.0391277443344706	0.0248459831608276	0.115299920975093	629.934783466305	0.103951452335131	0.0636635371773701	1.63282558500507	0.102505684460138	0.193182944200103	0.264152813762341	0.191771491449172
NBPF3	0.0654028056375165	0.0428579615979346	0.127000821604573	106.611029517129	0.121349109427954	0.0597003349632579	2.0326369944597	0.0420892110578347	0.0954979559300897	0.453439555566314	0.240105102825485
ALPL	0.0169437874727392	0.132501128079157	0.898246667007684	11.6678397544197	0.252124094190706	0.223117566996886	1.13000557322421	0.258473876091796	0.393183547511964	0.104338575224666	0.603419959391647
RAP1GAP	-0.186651857342873	0.219530767773657	0.395196687237235	8.65570260514001	-0.587297972338109	0.477437868534959	-1.23010345647751	0.218658365882642	0.346997615655369	-1.36237374974938	-1.72863542759741
USP48	0.0604334243389336	0.0207267687241055	0.00354870451430139	489.352721604675	0.0844563204387136	0.0327682534883988	2.5773824188895	0.00995517444405412	0.0292362135888385	0.41763990570284	0.137610743034366
HSPG2	0.147660616719431	0.0679710809347387	0.0298252383738327	28.7746163798235	0.247402490122925	0.106343492777936	2.32644690954006	0.0199947215916639	0.0521879830857705	1.04602858392445	0.590302550830979
LINC00339	0.110403143170905	0.0601562334873998	0.0664651705845928	29.1468573929587	0.226141771820652	0.0877349584515144	2.57755603709127	0.00995017466616406	0.0292297791569333	0.777624042655856	0.531236707049792
CDC42-AS1	0.106655134929077	0.0919442992368722	0.246049922819526	14.2127838050739	0.125387594964522	0.132975087376816	0.942940496885755	0.345711339371583	0.486365425600971	0.750623220082405	0.251324693453802
CDC42	0.167439948228087	0.0369373909201624	5.8131275581479e-06	173.949881141187	0.411916489489871	0.0708988494406537	5.80991782997365	6.25035124364312e-09	1.07511206970202e-07	1.1885197915815	1.04735005262623
CDC42-IT1	0.0191905274125292	0.113756785933297	0.866034294763299	4.60379555474959	-0.0355765022208174	0.201243707050271	-0.176783178675646	0.859678702413317	0.909864878379271	0.120524192376182	-0.195860584275627
ZBTB40	0.0475046050229984	0.04511037630803	0.292306665510967	126.912261402961	0.341118325807787	0.0571789050987701	5.96580723640202	2.43427532349355e-09	4.57261482923025e-08	0.324500100795822	0.850660871358358
EPHB2	0.42183181350176	0.139687108915592	0.00252913663984804	23.9358565219933	0.481540406512463	0.272324568785075	1.76825913526923	0.0770175921776434	0.153930276250737	3.02117040897537	1.24077697959187
TEX46	-0.0950411533845921	0.0874104139433866	0.276905207390061	12.5985711329249	-0.263689082974795	0.136158534847712	-1.93663278816654	0.0527902469981372	0.114236162484116	-0.702406053893955	-0.829595619366021
KDM1A	0.0151289404462003	0.0232514312020693	0.515261429349602	305.270515559884	-0.114616866857921	0.0326398882812436	-3.51155818519714	0.000445487931260864	0.00211207502995962	0.0912643343479627	-0.415447983143714
LUZP1	-0.0502210897883681	0.0213665630809855	0.0187506050072727	606.509967354832	-0.0285135125401157	0.0355703894082685	-0.801608107598832	0.42277968625264	0.563552812218278	-0.379520268482197	-0.176238413510876
LINC01355	0.0795061117194686	0.0589857600636896	0.177694879661333	63.375940536703	0.431674627198079	0.0947642620467577	4.55524707178204	5.23240404597696e-06	4.3753324792655e-05	0.555040416783235	1.10224147532832
ENSG00000284726	-0.0353998549466639	0.0866677342272538	0.682939783742665	22.9900358883779	0.378917875761197	0.124851080472184	3.0349587230494	0.00240568608658035	0.00891346560107291	-0.272747415686893	0.955674365296078
HNRNPR	0.00751296299489275	0.0273631774820022	0.783650679025638	338.255766207254	0.0885427017050606	0.0450777526750437	1.96422173801225	0.0495043829519141	0.108776892142967	0.0363984849105947	0.148963396038692
ZNF436	-0.119248744347434	0.0773769550889755	0.123282641694344	28.6172889960251	-0.0943255595240548	0.109774662927511	-0.859265307754507	0.390194159615152	0.531555900253315	-0.876798644930403	-0.359075325735893
ZNF436-AS1	-0.0404119592364687	0.0589381148724998	0.492922705457083	81.4174450927223	-0.15423272145346	0.0843818687223961	-1.82779456995511	0.0675803884829394	0.138767820194891	-0.308854843930605	-0.525507476220586
TCEA3	0.13426266993092	0.0489626805688838	0.00610397686060792	129.97061683617	0.455661425645258	0.101023430129963	4.51045292224849	6.46893571300636e-06	5.26958743619575e-05	0.949509163276463	1.16888082728947
ASAP3	0.00061855161422654	0.0290770726529713	0.983028017705485	436.273351604632	-0.118061521813154	0.047330215292203	-2.49442182090819	0.0126162515160049	0.0356236660972203	-0.0132691695946015	-0.425017812750276
ID3	0.0419832616638992	0.068631799881713	0.540724791198189	342.187274820886	0.603046611035105	0.186785448688732	3.22855241277414	0.00124418457107494	0.00508447152518806	0.28472409103619	1.57834160900573
MDS2	0.105812920602402	0.140149659012135	0.450249290262019	4.23028554027175	0.466724028892965	0.24040133473148	1.94143692843586	0.0522053027199411	0.113312020597574	0.744555869602862	1.19961459582693
RPL11	0.00155921361325768	0.0454175240899402	0.972613475502718	206.353084152511	0.751244769903171	0.140516593416833	5.34630645132889	8.97671742212985e-08	1.17949759915902e-06	-0.00649259758657448	1.99006096749161
ELOA-AS1	-0.0264188689938313	0.0256191450022857	0.30243959843903	234.728051727467	0.0300278083632298	0.0433081080643195	0.693353039542474	0.488088025083741	0.623340250725159	-0.208047982654481	-0.013600798635385
ELOA	0.0731376396654123	0.0380823227520447	0.0547929877114335	84.9739615334444	0.140535791857369	0.0544422138509536	2.5813754055284	0.00984075061221803	0.0289491932851016	0.509161653210485	0.293408926851691
PITHD1	0.0392896567063714	0.0803823554517875	0.624994208490818	32.4945057103762	0.113675463417534	0.161797072490439	0.702580471128434	0.48231723630903	0.618284592220981	0.265319237885253	0.218786426285984
LYPLA2	-0.00290106012036449	0.0703601357561909	0.967111271594009	22.7222570705184	-0.175129768202786	0.109123088433384	-1.60488280451938	0.108519598455263	0.202077337626321	-0.0386246132973545	-0.583562979390104
GALE	0.00383053409648528	0.0514140166516561	0.940609602995053	45.8045235583322	0.220983388684937	0.0859429379298525	2.57128036355129	0.0101323262907737	0.029668557553443	0.00987009892264121	0.516905852930669
HMGCL	-0.00120560199360381	0.0271367311057351	0.964564085803889	138.438083954547	0.035912992834058	0.0457779224345016	0.784504645999211	0.432744056865865	0.572726825356051	-0.0264104555080293	0.0027492315769172
FUCA1	0.0444248385964898	0.065690718314354	0.498867530474194	25.3099362419785	0.00239291966721336	0.10166041470337	0.0235383622444934	0.981220838307709	0.988918178669234	0.302313322783491	-0.0903751575927164
CNR2	-0.269299961525316	0.153733866868995	0.0798205424198653	4.37719976235047	-0.248574844045537	0.277918305348771	-0.894416953692884	0.371098844848742	0.513099067151855	-1.9577744674313	-0.787605726890389
PNRC2	0.160816055958365	0.0439792328833134	0.000255546635953984	77.2681462910688	0.298658536644954	0.0734766975223581	4.064670116047	4.81004453411349e-05	0.000303920634148464	1.14080096910816	0.73270045073579
SRSF10	0.0143016497019952	0.0299054704579996	0.632487545961811	380.426962573665	0.0185053253741066	0.048197562805266	0.383947326317603	0.701017488277009	0.797849673730486	0.0853044940382082	-0.0456121902793906
IFNLR1	-0.171433926670932	0.0816979269681822	0.0358709092096819	43.0616688592326	-0.334727072974327	0.115601541480942	-2.89552430431483	0.00378525716614451	0.0130737732158921	-1.25274308207301	-1.02695107839552
GRHL3	-0.324131769046817	0.170210811542384	0.056871643766035	11.5740039713975	-0.000446799232432795	0.230981947486388	-0.00193434697947174	0.998456615372324	0.999174905925826	-2.35278531339132	-0.0982643733061409
STPG1	0.112325488955776	0.0644724360402704	0.0814690835809377	68.4778354793196	0.555273792126343	0.102212404791378	5.43254796968815	5.55550123688838e-08	7.72389093142004e-07	0.791472709497843	1.44562070002543
NIPAL3	0.181250241350032	0.0718216940001511	0.0116155351362865	64.2642273178203	0.720989854937934	0.146766436657172	4.91249819345329	8.9923212059569e-07	9.21049120371953e-06	1.28800977405045	1.90600773582075
RCAN3	-0.00178158296969061	0.248917869204422	0.994289339638797	3.12191069719435	-0.441534150705301	0.43106725554085	-1.02428135060112	0.305702403983254	0.444407636662951	-0.0305598487690796	-1.3236790665232
SRRM1	-0.0211212190479859	0.0232263482268487	0.363157697259353	490.021765079936	-0.244228808442853	0.0549882826373147	-4.44147001377928	8.93463991379637e-06	7.01652107404324e-05	-0.169883470461665	-0.775531710560088
CLIC4	0.0134181034473958	0.0361419670423886	0.710443130137154	598.154843357524	0.430957375120885	0.0950251780759955	4.53519144974641	5.75512569530523e-06	4.7456287502782e-05	0.0789393864619667	1.10024882867636
SYF2	0.0717044204946953	0.0558161683738126	0.198913491795892	69.0743356360128	0.231211234974669	0.086050059928536	2.6869386862332	0.00721101881591645	0.0223670543391459	0.498836676838895	0.545320526535684
ENSG00000284602	0.0923069724686916	0.0499768785355747	0.0647480746244249	36.4232156496952	0.282139536924052	0.0827599574919605	3.40913100337757	0.000651701759455251	0.00293908314616298	0.647258402330843	0.686807897009985
RSRP1	-0.0300257129067509	0.0189663324865936	0.113397328536497	1057.79847684103	-0.157260345073448	0.0651866955661402	-2.41246075917266	0.0158452430061125	0.0429522066535841	-0.234031850954454	-0.533918722784503
ENSG00000272432	-0.209675178514325	0.138098614765798	0.128938693330571	4.1071259565585	-0.167922516549839	0.230037138104429	-0.729980028153576	0.465402392578179	0.60313947675776	-1.52823480711428	-0.563540024653944
RHD	-0.101101423171476	0.0705464237109588	0.151823820473472	115.928512282111	-0.0766264648722389	0.366214658238848	-0.209239207520368	0.834261506585285	0.893369573621751	-0.746064514256111	-0.309904270228289
TMEM50A	-0.000485779582995884	0.0434028537233547	0.991069989554496	103.235188084352	0.107934174717819	0.0675300856126049	1.59831242236235	0.109973464146138	0.204291120070829	-0.0212248219823842	0.202836162676886
RHCE	-0.192470621930443	0.0696929458815242	0.0057502263896089	40.0076104208711	-0.0424516262621095	0.137848605142298	-0.307958330215148	0.758114040032126	0.839958877571927	-1.40429239562435	-0.214960832763272
MACO1	0.0425252200453026	0.0337700225059143	0.20793663378945	174.470503921471	0.138765591419763	0.0607718679660236	2.28338532390257	0.0224076809857889	0.057350106290854	0.288628383971077	0.288491012930699
LDLRAP1	0.37777102478541	0.132138261443434	0.00425103147276436	18.5637298909622	1.10901213595398	0.266018649683604	4.16892626615843	3.06037965830597e-05	0.000205735406422229	2.70375447447993	2.98399875702079
MAN1C1	-0.0247928878095078	0.048587610949284	0.609861054704261	606.572983007721	0.270486190090736	0.0805545731113883	3.35780055238721	0.000785652796512051	0.00343886259806631	-0.196334339932	0.654432943643001
ENSG00000233478	0.0183282000169414	0.089483258545859	0.837710673685118	80.9869946107658	0.346213477893939	0.117529391756094	2.94576082391738	0.00322161405215617	0.0114149562934161	0.114311946429483	0.864816059009279
SELENON	0.0418534057176675	0.0471742381651171	0.374966421496319	87.969949845581	-0.0331197705302459	0.075841056067857	-0.436699754030492	0.662329107654202	0.768954968349802	0.283788602868053	-0.189035371308477
ENSG00000228172	-0.136970472431657	0.0931020502156695	0.141240707309864	11.563888580872	-0.305289916032924	0.131019364993778	-2.33011292679843	0.0198001833866868	0.0517326909311018	-1.00446678353184	-0.945169715765013
MTFR1L	-0.0833377123077321	0.0388686607485265	0.0320260770829227	92.4154332657794	-0.304956363059158	0.0605464247408027	-5.03673609737762	4.73536934061959e-07	5.22295930505116e-06	-0.618093929793343	-0.944243049621324
PAQR7	-0.164228794848555	0.0445452737939988	0.00022710612201029	59.4499267331819	-0.351256552219913	0.05965580231505	-5.88805344306462	3.90770766540258e-09	6.99321750989028e-08	-1.20083698331283	-1.07287274599975
PAFAH2	-0.0082592737971171	0.0348781636616621	0.812809179037103	84.2773858755512	-0.0620294423253445	0.0513345385040942	-1.20833739102178	0.22691751158285	0.356714704404313	-0.0772254293740201	-0.269351291670967
EXTL1	-0.330146911889995	0.239596857003527	0.168225913490422	2.63179993821551	-0.831452595614344	0.422502675984285	-1.96792267333538	0.0490769355773204	0.108123029551262	-2.39611867718974	-2.40693794926466
PDIK1L	0.0406631570671631	0.0537056568899938	0.448960905588475	45.4046702757961	0.0959947366911647	0.0788368682859931	1.2176376202937	0.223361711649632	0.352344043092602	0.27521399722234	0.16966639995809
FAM110D	0.0409715910302907	0.125140569620496	0.74336193069278	4.55741743174851	0.199437020567652	0.228971913437718	0.871010848332279	0.383748229784133	0.525837902857144	0.277435969581177	0.457046426020739
ZNF593	-0.0308046453344673	0.109206577490459	0.777884598125661	7.61778799504606	0.0595676178156819	0.188830023776976	0.315456285098159	0.752415237271677	0.836048173260125	-0.239643315743341	0.068465749899715
CNKSR1	0.306942229962016	0.147681092103775	0.0376713810698938	9.67107777237043	0.53563049629486	0.252302887625452	2.12296617504439	0.0337566863954788	0.0797830756959603	2.19350060129608	1.3910483273316
SH3BGRL3	-0.0256123205676207	0.107620678789852	0.811891190873442	30.4523672408563	1.20264645040524	0.203454324896994	5.91113730816054	3.39753663996097e-09	6.17041274760103e-08	-0.202237570951014	3.24413059787894
UBXN11	-0.0845054101173281	0.0515706699961708	0.101289681274557	49.3816523708276	-0.144965125328121	0.0742636002510392	-1.9520347093069	0.0509340838812258	0.111216501013504	-0.626506078151087	-0.499760538737862
DHDDS	0.00751228708129363	0.0332572292287392	0.82129138245867	111.171724698449	-0.0576312232825632	0.050188199067768	-1.14830227728923	0.250843799339827	0.384448600564051	0.0363936155981527	-0.257132300985756
DHDDS-AS1	0.119391053011218	0.0660133838428408	0.0705149419365431	21.4192837548228	0.166894867966029	0.100850522581394	1.65487360594817	0.0979501392289563	0.186347006194906	0.842373355689937	0.36663886431265
HMGN2	-0.030203829109551	0.0538678725696807	0.57500063743459	125.340906733591	-0.222325813153235	0.0988961968157986	-2.24807242655987	0.0245715719801743	0.061823999954469	-0.235315008215312	-0.714681513510142
ARID1A	-0.0182048184509214	0.0173243240259777	0.293339351834279	1255.13405817589	0.0154524832349619	0.0356841876820768	0.433034468169309	0.664989729364558	0.77088288054275	-0.148873587346778	-0.0540934981221303
PIGV	0.0662275571393472	0.0416189390002235	0.111545646705633	57.7700124972811	0.106366492975201	0.0643548934194345	1.65281126769887	0.098369280171814	0.186939356119062	0.459381103058018	0.198480879680723
ZDHHC18	0.028612595542431	0.0550138951838875	0.602995542332298	83.1930334103708	0.218930330886553	0.0757837830231161	2.88888100003893	0.00386615352785905	0.0133156136646252	0.188401201559693	0.511202113787474
SFN	0.424912792114032	0.338394203550925	0.209234201375985	8.41597735479257	-0.365652568432255	0.422508550947623	-0.8654323506877	0.386801531259164	0.528144083848126	3.04336591962931	-1.11286729522336
GPN2	-0.023633800647352	0.0394712064666961	0.549332583892086	61.8208657129289	-0.00746718254447754	0.061075335070962	-0.122261835089428	0.902691656378434	0.938407181475505	-0.187984223071727	-0.117768176427833
GPATCH3	-0.0813210775504322	0.0600890617471137	0.175946256270364	21.1960546985499	-0.213542300675669	0.0949702580316257	-2.24851764227657	0.0245432014107124	0.0617803609400032	-0.603566000887095	-0.690279441648133
NUDC	0.0557232166617857	0.0513698861284662	0.278034701496139	127.302278962712	0.493365517265395	0.0835465952758208	5.90527376533536	3.5206161689187e-09	6.34411985486623e-08	0.383707354446565	1.2736291219559
SLC9A1	-0.0917481255944761	0.0556815971725533	0.0994085038368133	38.0595909189521	-0.313119332328505	0.0850413877971192	-3.68196404644177	0.000231444055922555	0.0012003601136098	-0.678682931276969	-0.966921148300723
WDTC1	0.0655800214547073	0.0298245074970726	0.0278876284218804	192.971490524856	0.145747310855609	0.0446547642303794	3.26386922801072	0.00109901879318514	0.00457660627102086	0.454716226408117	0.307887401315079
TMEM222	-0.0222402271139241	0.0482426885275703	0.64479343418541	71.4973475925422	-0.0792931687512556	0.0674682701277834	-1.17526607101495	0.239888284140097	0.371847386445806	-0.177944855682078	-0.317312821176064
SYTL1	-0.0978173100244935	0.128294545904424	0.445795503781867	5.97257472378479	-0.167361426413175	0.211370911815395	-0.791790246707847	0.428482990261886	0.568678515260849	-0.722405613135459	-0.561981222082544
MAP3K6	-0.117674980422164	0.0666545903726519	0.0774890889426476	51.9571136287474	0.156866666303007	0.0864234261505565	1.81509427813858	0.0695094223671255	0.14179159146594	-0.865461177727295	0.33877883698841
GPR3	-0.061858955383111	0.157524025886283	0.694544491881843	6.39116959564623	0.0136009850760197	0.250284416833074	0.05434211705274	0.956662594552088	0.973940184731979	-0.463359983814319	-0.0592372707577684
WASF2	-0.0167591406070961	0.020671067298556	0.417507230592288	786.216545775103	-0.0536437223416483	0.0364562938249504	-1.47145298420145	0.14116865347218	0.248384748052793	-0.138458858125036	-0.246054354121269
ENSG00000241169	-0.0163641429066479	0.099020816440706	0.868739637070373	17.6620759032208	-0.0324596719088036	0.141947327938637	-0.228674060865983	0.819122257049782	0.883107564671179	-0.135613276648535	-0.187201506549067
AHDC1	-0.020728971358255	0.0266545570418372	0.436752034608355	465.755531382671	0.084995988593492	0.0478235715378226	1.77728232878363	0.0755217996253182	0.151626268283839	-0.167057700187984	0.139110031744683
IFI6	-0.0150701875717638	0.103872987872655	0.884645470490617	23.7507092588696	-0.174204789317073	0.187833253638238	-0.927443814888005	0.353696150631174	0.494822745384595	-0.126291563311497	-0.580993232799813
FAM76A	-0.0940312388202145	0.0463891835488636	0.0426616107320994	101.746387255166	-0.185984440506372	0.0785781042844123	-2.36687359920524	0.017939058380088	0.0475503848783458	-0.695130583241895	-0.613719080866272
STX12	-0.000443834301260989	0.0317189890436484	0.988835804941804	247.648755929444	-0.00592859674466778	0.0539021860560667	-0.109988057599391	0.912418846104312	0.945357499069847	-0.0209226462568141	-0.113493726844171
ENSG00000286433	0.138210368565434	0.18581507110543	0.456993837425668	2.58591913474191	0.165322220373525	0.28860585100179	0.572830453019818	0.566759497570511	0.692373388679641	0.977948564560159	0.362269785352052
PPP1R8	0.0924851472971126	0.0493012581678565	0.0606664579025293	58.6465289821922	-0.0698061149764355	0.0787414941412901	-0.886522610952475	0.375335975416233	0.517678283846743	0.648541981933353	-0.290956193509945
RPA2	0.0775708903880755	0.0505507488271056	0.124902966775599	68.6170528685436	0.234630916666887	0.0953636652831481	2.46038064885861	0.0138789725854768	0.0385562008037277	0.541098993915975	0.554820976226154
ENSG00000227050	-0.188754333385596	0.136951588218675	0.168124296193313	5.39849659795443	-0.479365586501421	0.193144739055244	-2.48189823262187	0.0130684592298683	0.0366865176626989	-1.37752008319683	-1.42878114468359
XKR8	-0.00280873822863495	0.0641566376444054	0.965080258608842	19.570516326708	0.0776293207449402	0.111895270012441	0.69376766986048	0.487827920711001	0.623084535977788	-0.0379595221723097	0.118644192061179
EYA3	-0.00319016121049219	0.0223275045228963	0.886384693691444	355.657171615479	-0.0339663089678708	0.0279086167888063	-1.21705454716388	0.223583462737271	0.352586953322535	-0.0407073107560244	-0.191387197168762
DNAJC8	0.131722311139215	0.0446139115917366	0.003152180850643	96.5877194970146	0.262579497794913	0.0787762682878195	3.33323097808523	0.000858436440957323	0.00370446561178618	0.931208302503998	0.632466825408837
ATP5IF1	0.0409651990238218	0.0690310406129372	0.552892364193721	60.5213661578028	0.246535531228399	0.137267746413609	1.79601936849425	0.0724914367179874	0.146792190170358	0.277389921274605	0.587893993514112
ENSG00000270605	0.0217302037306526	0.142953169778365	0.87917964215809	9.18492975578056	-0.281045806607093	0.269805427475213	-1.041661056403	0.297568850348373	0.435963711269934	0.138820136577787	-0.877815510718842
SESN2	0.275537022738302	0.0731385954680605	0.000165004653372542	63.3467413498356	0.128675828734208	0.0996089024608034	1.29181052652239	0.196422769025357	0.320287299571039	1.96725605394782	0.260459958753638
MED18	0.0917528371006156	0.111009399848088	0.408502292499179	8.08489157992753	0.0775089682616078	0.181385297762932	0.427316707679973	0.669148665167278	0.773850706680367	0.643266385827753	0.118309832662869
PHACTR4	-0.00997984214053333	0.0210764888999344	0.635852282698514	652.594831498541	-0.00303899518982011	0.0465353725886589	-0.0653050576532987	0.947931115517804	0.968261204714961	-0.0896204823111016	-0.105465928742436
RCC1	0.139642169501416	0.088144484585548	0.113138723561643	25.4425804839546	0.473221392918328	0.115577736538303	4.09439920777046	4.23264490336074e-05	0.000272231268150949	0.988263323903938	1.21766536358818
SNHG3	0.0775958057950302	0.0950314953569471	0.41419864329852	30.4500321852416	0.432164572806005	0.156119371578668	2.7681675146139	0.00563724723495607	0.0182583297076161	0.541278485645748	1.10360262645819
TRNAU1AP	0.0614595799765061	0.033335877745905	0.0652346499075464	220.878523783272	0.337125258765514	0.0456248061196965	7.38907816684343	1.47850236715809e-13	6.47833047740236e-12	0.425032377788048	0.839567460930098
SNHG12	0.0774861215531505	0.0539827836930039	0.151177188084492	59.2956540393862	0.155124050641188	0.0764816900812483	2.02825082024725	0.0425346555170124	0.0963196371750168	0.540488315357154	0.333937558204303
TAF12	-0.0189927410592681	0.0427271947291932	0.656672619428144	105.008205058034	0.184666985249728	0.0557923525641109	3.30989780431874	0.000933300402047993	0.00398784259245019	-0.154549817807574	0.416012788947532
TAF12-DT	-0.00310097110622484	0.0685925024737474	0.963941038302711	22.3161474273715	-0.172449196768066	0.0968620699824024	-1.78035836730927	0.0750173306003526	0.150824546153897	-0.0400647811709092	-0.576115902045096
ENSG00000270103	0.433003522413001	0.119675469226667	0.00029671906753502	19.8566879487934	1.26327365176852	0.24421569561718	5.17277830393326	2.30638605024294e-07	2.73676242096387e-06	3.10165191026671	3.41256313876027
GMEB1	0.0660806772837363	0.0402957894164742	0.101027962123514	71.0268594093784	0.275708792359399	0.0648815130026214	4.24941989790311	2.14324832124709e-05	0.000151262893557531	0.458322973869105	0.668942209291807
YTHDF2	-0.0144930192633289	0.0332157942456162	0.662597935426142	142.062686110168	-0.0296212529048857	0.0507727515862769	-0.583408461811471	0.559618362811367	0.686169160574771	-0.122133616453977	-0.179315902164146
EPB41	0.0399165340544107	0.0343629264191048	0.245391374474198	339.94674572207	0.0183529201674435	0.087113960145598	0.210677142179845	0.833139212178632	0.892578700935496	0.269835290934664	-0.0460355975227499
SRSF4	-0.0170358813229299	0.0236776092839589	0.4718370267659	518.026808995623	-0.239589637040807	0.0444260482563635	-5.39299907248646	6.92913104449381e-08	9.3790028192035e-07	-0.140452510882704	-0.762643313780092
MECR	-0.0125330146838747	0.0377596349585333	0.739952934638714	100.141168316118	-0.0102035344508841	0.0542255785946414	-0.188168290967622	0.850744728597725	0.90424574120887	-0.10801365393565	-0.125370221285221
PTPRU	-0.49217745555943	0.202762190726716	0.0152090265177003	6.62016609755154	0.00989444328324766	0.382569205589429	0.0258631461672488	0.979366495304898	0.987958262251882	-3.56339411492043	-0.0695346659533441
SDC3	-0.0147248727597955	0.0386219255896669	0.703012686543597	176.239428870895	-0.0903259491233543	0.0741893801230111	-1.21750510617002	0.223412094853807	0.352378461374674	-0.12380389963299	-0.347963736759705
PUM1	0.0129442415512278	0.0172848455303432	0.453930706533381	833.840770995835	0.00208095668276054	0.0328638130211203	0.0633206098581193	0.949511204400405	0.969494539697097	0.0755256637171865	-0.0912418431224914
SNRNP40	0.0353838446995158	0.036068972933629	0.326590249811569	118.317888497423	-0.0846551239207743	0.0516505187456829	-1.63899852269828	0.101213567361798	0.191157711206996	0.237181589780477	-0.332209232572036
ZCCHC17	-0.0729118827837934	0.0389928148747797	0.0615004904711173	193.975540448013	-0.410539571115892	0.0534131829838238	-7.68610946178258	1.51676748958011e-14	7.91190019063427e-13	-0.542985777677966	-1.23757092238322
ENSG00000229044	-0.101773114296355	0.0894407624662866	0.255169381963775	37.2518219821295	-0.230038132727582	0.118671267265387	-1.93844843851834	0.0525685356694387	0.113851085628307	-0.750903407800856	-0.736107631701094
FABP3	-0.234084015896935	0.206529057758905	0.257038221451572	5.08749799507382	0.0737985493323063	0.38565537565477	0.191358798530969	0.848244497536887	0.90276706520941	-1.70407718655115	0.108001666131287
SERINC2	-0.23456679480053	0.136395786576064	0.0854777070710258	4.57460486189193	-0.390113134663625	0.23099063487376	-1.68886991837063	0.0912443611581081	0.176051625918578	-1.70755514782473	-1.1808228536048
PEF1	-0.0221833108495406	0.0655906488760924	0.735206118167545	32.3701457397759	-0.135085979456504	0.120018567054152	-1.12554234542355	0.260359283723461	0.395335067639629	-0.177534828313672	-0.472314613419239
PEF1-AS1	-0.0282540145856161	0.0818994826966723	0.73010636769605	18.181993616152	-0.209001423390551	0.124415166732262	-1.67987094242551	0.0929824284771457	0.178577400008751	-0.221268455322402	-0.677664122422365
COL16A1	-0.0212774364798611	0.0263105298037428	0.418685300302159	560.25166521459	-0.143084158966503	0.108962991330983	-1.31314455686954	0.189134242172892	0.311329562032932	-0.171008867976503	-0.494534898489335
ADGRB2	0.0492590896316621	0.0492310229592084	0.317034690835677	90.6301899358737	0.241138882497327	0.0855997663947131	2.81705070765498	0.00484668730068458	0.0160986439178341	0.337139488056954	0.572901197581279
SPOCD1	-0.11172512111056	0.179110237597949	0.532773040096199	13.072484017813	-0.454310094483774	0.288463770996016	-1.57492947178469	0.115272724994712	0.212112718325509	-0.822598119472312	-1.35917278261725
ENSG00000269967	0.0667728828759013	0.128328969459495	0.602836466767528	9.40937472393015	0.301706286612215	0.202624433731544	1.48899262076134	0.136489311911317	0.24173558496452	0.463309654573223	0.741167611670381
PTP4A2	0.191889472103665	0.0958339528843364	0.0452511881793101	34.2151093021099	0.794970262475536	0.212231491324901	3.74576957223813	0.000179841611536748	0.000962469390823951	1.36465527837216	2.11153772461786
KHDRBS1	0.0377800989844699	0.0296012963207287	0.201849914086373	277.316971149525	0.173931785379759	0.0394608839731479	4.40770119336696	1.04473539378428e-05	8.06531073843922e-05	0.254444315103983	0.386188601943861
ENSG00000203325	0.0605909044884793	0.0596993675274462	0.310137396579613	34.0290597311105	0.139533793368123	0.0857849888999789	1.62655256073778	0.103832161655532	0.19526754920925	0.418774399893454	0.290625206876036
TMEM39B	-0.00426978470035243	0.0506716675819681	0.932846733626516	47.3868979246893	0.0437500957534144	0.0908338755992416	0.481649554913186	0.630054916942427	0.743934474744581	-0.0484849676913857	0.0245220188435779
KPNA6	-0.0026450595726983	0.0228402195099131	0.907805423813802	307.008986502575	0.0397665126477895	0.0379245807893776	1.04856828526705	0.29437685884474	0.432373327638173	-0.0367803736585246	0.0134549563830843
TXLNA	-0.0190090070323401	0.0373646873544131	0.610932679866862	134.895149596275	0.166327191248964	0.0613162648933874	2.71261127105773	0.00667553651828705	0.0209401569789161	-0.154666998620573	0.365061763115425
ENSG00000224066	-0.278122808377697	0.0988398976133512	0.00489487330462535	7.44531223325951	-0.388347412465954	0.157355801855592	-2.46795737994044	0.0135886497749236	0.0379217709527334	-2.02133465916067	-1.17591738098596
IQCC	0.0455450908321807	0.0770091233196455	0.554235954028103	15.6564144942601	0.0106105357031165	0.123644376374646	0.0858149477899932	0.931613523695812	0.957893106841268	0.310383671059632	-0.0675452410240676
DCDC2B	-0.130469395401034	0.075059757640651	0.0821743478816945	32.8121201059804	-0.222914494083709	0.109246368501258	-2.04047509442973	0.0413030291687966	0.0940628018481414	-0.957632727650849	-0.716316967937504
TMEM234	-0.0895532575976102	0.046029409419335	0.0517068849919631	47.9547437277133	-0.0838694693953537	0.0661945338795845	-1.26701503099821	0.205149915371416	0.331145120879889	-0.662871001971655	-0.330026552438434
EIF3I	0.0611435662159331	0.0690277277086092	0.375734640254938	34.8672364333391	0.196193053982215	0.104960774759446	1.86920356134813	0.0615944989937945	0.128957479887119	0.422755800222188	0.448034142388426
ENSG00000291132	-0.154842532166766	0.203491228645258	0.446699020898054	2.56395083354718	-0.276838251924061	0.373535450299698	-0.741129795584181	0.458614745219979	0.59713160414535	-1.13321791821302	-0.866126217625568
HDAC1	0.0259110668666949	0.0278425889672837	0.352046509040747	183.641863926831	0.00833982549751577	0.0444139303173069	0.187774993969988	0.851053038982272	0.90447463807138	0.168939265580849	-0.0738536550846604
MARCKSL1	-0.0125359721593851	0.12255498811706	0.918527642573586	28.0259202999682	-0.0272988656704309	0.349847904391314	-0.0780306679782091	0.937803657839944	0.961371483134133	-0.108034959724317	-0.172863920644073
TSSK3	-0.0789587356919757	0.0504837559385269	0.117807607265798	36.7612681992303	-0.0840479802910204	0.0896113882860056	-0.937916283840745	0.348287434099426	0.489262038735918	-0.58654758223311	-0.330522485667348
FAM229A	-0.131975077111144	0.0980327135682827	0.178226717965277	13.6635217888266	-0.303312573128049	0.15394912050992	-1.97021309458214	0.0488139534321888	0.107669013648171	-0.968479727466128	-0.939676325303755
BSDC1	0.00337876265599638	0.0286627331860431	0.906162749611083	207.250933206525	0.1369582656096	0.0438323175977821	3.12459557503595	0.00178049669674303	0.00690340494584811	0.00661551682960844	0.283469958493729
ZBTB8B	0.157844036315246	0.0974485333484494	0.105282077816568	16.2111399271153	0.303942506195329	0.148615456165251	2.04516080654063	0.0408390070866319	0.093169160856524	1.11939040384496	0.747380204992899
ZBTB8A	0.000179443724865013	0.0415555544418197	0.996554613827856	124.367557860247	-0.120057063480938	0.0669813882516242	-1.79239437423912	0.073069815332291	0.147708048417927	-0.0164325228868744	-0.430561762429322
ZBTB8OS	0.00216841842464981	0.0246193051062338	0.92981470545162	420.991416957681	-0.0101469965132196	0.0403451853834247	-0.251504520720044	0.801424067472328	0.870702047100358	-0.0021038582984057	-0.125213149405225
RBBP4	0.0613386084312105	0.0203361123718964	0.00255930066914055	335.838896058489	0.126907974698615	0.0348027014493342	3.64649781234275	0.000265838740120268	0.00135434573614392	0.424160893250071	0.255548563531252
SYNC	0.0387973083708776	0.0343890144919967	0.259240102340945	223.09343914245	0.107504226175152	0.0411995449974294	2.60935469510306	0.00907131620111088	0.0270877050349671	0.261772337987158	0.201641693464036
KIAA1522	0.120146979029421	0.0575895746715094	0.0369548373982169	45.2726901206742	0.102149651245556	0.0858885893307532	1.18932738378298	0.234310863604459	0.364768130394495	0.847819081253818	0.186765785613246
YARS1	0.0681531566332591	0.0391562435966261	0.0817635778650312	269.970460518163	0.44820651701694	0.0598405988443256	7.4900072137136	6.88698286064012e-14	3.17824333211758e-12	0.473253209768562	1.1481698399097
S100PBP	-0.029410043972043	0.0218907187375058	0.17911214601684	385.727838769944	-0.0534905247164283	0.047137408064734	-1.13477865908472	0.256468070062426	0.39093818237947	-0.229596543826653	-0.245628745406161
FNDC5	-0.153914863653909	0.0688523780781354	0.0253889493993821	29.4851547134142	-0.131956126875459	0.129134197314699	-1.02185268983307	0.30685062703626	0.445547795486653	-1.1265349518729	-0.463619357643691
TMEM54	0.119933571215656	0.0826119897322129	0.146565693093773	18.7288403379213	0.458411539397833	0.13811462426323	3.31906589793241	0.000903191125996064	0.00387270640819037	0.846281681615538	1.17652110486526
ENSG00000287691	-0.0760563869389885	0.101046055260237	0.451636032517587	25.0188582494566	0.0673681656331695	0.131102078455357	0.513860393571942	0.607349600062737	0.726606151986305	-0.565638929244807	0.0901369809580819
RNF19B	-0.095399231485381	0.0655937389501792	0.145836717564133	56.1791470617548	-0.165623829476929	0.0814146316214036	-2.03432511059089	0.0419188270268707	0.0952151639103198	-0.70498566488812	-0.557153886160408
ENSG00000236065	-0.15297570690239	0.0658460031285146	0.0201665577431062	76.6850193623165	-0.284575029712567	0.100382782656858	-2.83489879619436	0.00458402047167479	0.015356062783996	-1.11976922373671	-0.887620284840448
AK2	-0.0366664176112275	0.0381272065247388	0.33620713453331	151.024415946687	-0.317880095421546	0.0741339799253096	-4.2879135282068	1.80359274648937e-05	0.00012988988177399	-0.281871790975715	-0.980147347205902
AZIN2	0.0514895958530373	0.0662090436085725	0.436756377990318	59.8876725843289	0.223424435845524	0.145600281257552	1.53450552372429	0.12490533539553	0.225449201768032	0.353208156759495	0.523687491641074
TRIM62	0.122535646585478	0.0560207660109874	0.0287187749566565	58.9756200915269	0.192974543238854	0.0997064998497543	1.93542591034329	0.0529380523157108	0.114460802290348	0.865027151435808	0.439092579357832
ENSG00000284721	-0.157477916731316	0.0728616388884205	0.0306699940397609	22.7589852149748	-0.316007845116086	0.119891045590555	-2.63579188553661	0.00839411968546239	0.0253948917933657	-1.15220334899359	-0.974945921624255
ZNF362	-0.0134369286742035	0.0317416426221736	0.672060505207189	159.166668711486	-0.0378687300440697	0.0443742217739029	-0.853394798381363	0.393440405090654	0.534683326878994	-0.114525491610431	-0.20222877788951
ENSG00000225313	-0.0460828680674048	0.0670868039683733	0.492136893974214	76.7139867582034	0.193029225215105	0.110447003499407	1.74770902875733	0.0805144246073588	0.159321802562556	-0.349708330181114	0.439244495065523
PHC2	0.0507202080036396	0.0454795841615786	0.264751766380061	183.563259597435	0.270805606467279	0.0890729506979018	3.04026760476071	0.00236368027693796	0.00878016733962338	0.347665451548787	0.655320335946959
PHC2-AS1	0.0658828065802345	0.0794295537348107	0.406850080376899	20.0166488813637	0.25984137076101	0.129040986943065	2.01363440342917	0.0440479316390459	0.0991209429347456	0.456897504282856	0.624859848949331
ZSCAN20	-0.0395704718081779	0.0588999073394195	0.501694662006092	30.6612234124946	0.110443590457937	0.0792527794257215	1.39356109979018	0.163450182309217	0.277932078790992	-0.302792730060229	0.209807740776014
CSMD2	0.385648205524074	0.250037429480549	0.122985673930923	13.6678529414315	1.0450104084202	0.498710100152646	2.09542659773753	0.0361330871861085	0.0842997358597103	2.76050204433051	2.80619121606711
SMIM12	-0.0389620390051436	0.0353126758035237	0.269877682322623	228.25182166922	-0.166684010149917	0.0616964508660915	-2.70167907245903	0.0068990318183042	0.0215341255600428	-0.298409552355533	-0.560099246007627
TMEM35B	-0.0688110294615364	0.0665803109871859	0.301368017142536	19.4719400292742	-0.0281240217369607	0.107988603862824	-0.260435089731193	0.794528178842369	0.866148909818051	-0.513443043028055	-0.175156342688701
ZMYM6	-0.00401745801692578	0.0220173949315726	0.855215892803582	294.547052263126	-0.0254809547487604	0.0356084759444048	-0.715586783004797	0.474246537142	0.611213894206233	-0.04666719473835	-0.167813458990761
ZMYM1	0.0431424533943439	0.0350153481015332	0.217911272760864	163.596133199736	0.00222788368306744	0.0413950263023102	0.0538200813497998	0.957078510102306	0.974210154583034	0.293074961211193	-0.090833655255836
ENSG00000284640	0.244468582763677	0.156697044677221	0.118727923326657	5.29904708285027	0.234787678748081	0.253536871993834	0.926049441651988	0.354420286674247	0.495644703345293	1.74343759324465	0.555256487598205
SFPQ	-0.0147518960111372	0.0162968681812577	0.365360386600228	1273.37704129008	-0.363999392026726	0.0479301714714135	-7.5943686586605	3.09296681914411e-14	1.52914325646678e-12	-0.123998576370008	-1.10827449370445
ZMYM4	0.00641035639724716	0.0180983879330427	0.723192838095158	780.516740097164	-0.0773267068630076	0.0316053047638212	-2.44663696303046	0.0144195999267084	0.0397957446561308	0.0284552566169388	-0.311849660005235
ZMYM4-AS1	-0.0966997634042536	0.0754270807299603	0.199832201193706	70.2162290868679	0.294041911109345	0.105951979881048	2.77523753156349	0.00551614037660849	0.0179274562239776	-0.714354756236612	0.719874690156791
KIAA0319L	0.00924737937093857	0.0179948993828105	0.607329656005605	1038.44997908955	-0.152359066083637	0.0343148023341294	-4.44003915861411	8.99425105192685e-06	7.05074753837113e-05	0.0488932997072821	-0.52030214713432
NCDN	0.125526591921865	0.0889789221293718	0.158319742724427	45.109559121904	0.738938307367223	0.221587278446685	3.33475058923572	0.000853759369734501	0.00368581077832072	0.886574058257787	1.95587154908567
TFAP2E-AS1	0.0283328267889433	0.112904770862162	0.801857049594684	9.92101310486687	0.276622228123334	0.194080283631573	1.42529793829265	0.154071095865571	0.265475761093644	0.186385734680455	0.671479887152437
TFAP2E	-0.101696395173314	0.0580737687971361	0.0799185485170371	54.210765621998	-0.271956571285739	0.10419060084382	-2.61018334747295	0.0090493706953006	0.027041572473983	-0.750350719734137	-0.85256408948515
PSMB2	0.0732851976211867	0.034400088852742	0.0331404062977747	113.520198005198	0.111052520412693	0.0566587759783589	1.96002328845067	0.049993068360465	0.109619355495096	0.510224667463949	0.211499450391367
C1orf216	0.116363933816254	0.095319951853933	0.222172336004335	20.924253869186	0.139025277375288	0.146905817112278	0.946356516767699	0.343966776029732	0.484697394008585	0.820565850738446	0.289212464100086
CLSPN	-0.369275902563257	0.176552331224652	0.0364747960217679	3.39897350249748	-0.960754927046054	0.295254908664273	-3.25398460399012	0.00113798447053407	0.00471262287003035	-2.67800571331099	-2.76616152771131
AGO4	0.0143357983332272	0.0256652607806608	0.576456452601711	414.502609387379	-0.00699997481409481	0.0343543576033373	-0.203757988867613	0.83854262407615	0.895601561805148	0.0855505023374243	-0.116470194938036
AGO1	0.0105001175126989	0.0358510762223479	0.769612718629086	157.124942332912	-0.188894798312633	0.0504353547077347	-3.74528541352092	0.000180188807284246	0.000963657610765565	0.0579180825023614	-0.621804543318103
ENSG00000286899	0.0512695979928102	0.119096962704754	0.666842008646355	14.7438054817702	-0.199450408592803	0.170574475623225	-1.16928636517319	0.242288274727828	0.374646795089916	0.351623282125485	-0.651129800299518
AGO3	0.00362045648544315	0.0162800348021215	0.824013186263528	981.989216421483	-0.0236619431933797	0.0263325339067364	-0.898582083941664	0.368875305207328	0.510533430461505	0.00835669021689186	-0.162759939592275
ENSG00000271554	0.0342329822348399	0.069930148533718	0.624465745221297	79.8799906535773	0.173693363998149	0.096198623879078	1.80557015260928	0.0709855083792689	0.144293523380967	0.228890724016531	0.385526227329793
TEKT2	0.687563783398015	0.225095758854052	0.00225406674637878	2.80579960875934	1.22425607727841	0.371955563148266	3.29140413149409	0.000996885884328751	0.00421711095742567	4.93551565805696	3.3041657682299
ADPRS	0.196219097254761	0.0631308610793289	0.00188273474726377	38.6789093694391	0.309843393132714	0.105538161943775	2.93584223399477	0.0033264345378673	0.0117383998027521	1.39584609572674	0.763773859292754
TRAPPC3	-0.00126017990781849	0.0443119855271203	0.977312174932397	61.1398883844342	0.0801105518853219	0.0668361493091904	1.19861112157618	0.230679191661535	0.360824140692284	-0.0268036372950098	0.125537468611818
MAP7D1	0.182634385440141	0.0729089627494997	0.0122463579700994	41.8568326469158	0.598194488480643	0.145862478704605	4.10108544564147	4.11216670569284e-05	0.000265796663495606	1.29798121129973	1.56486159818322
THRAP3	-0.0276355812950111	0.0182986151973786	0.130978282975026	435.43972193384	-0.0419985795404113	0.0353150693962345	-1.18925377348655	0.234339819896449	0.364768130394495	-0.216813233648451	-0.213702192932343
SH3D21	-0.146849473528256	0.0975856030309977	0.13236849888121	17.2364580911423	-0.230559178713797	0.19261855230455	-1.19697285622446	0.231317134778058	0.361306080760654	-1.07563555867895	-0.737555184901649
EVA1B	0.238768598509723	0.119897912633749	0.0464333604797928	8.40432865928809	0.425314986258139	0.196429675384326	2.16522776116178	0.0303702473521117	0.0733367618574899	1.70237464631863	1.08457332541342
STK40	0.135848440519203	0.0497335563457505	0.00630420039595059	139.043882333242	0.386578387435431	0.0740069802598789	5.22353953745908	1.75534963223447e-07	2.15286339986424e-06	0.960933127028349	0.976956552445224
LSM10	0.327025496529045	0.0857479369348597	0.00013684613262293	22.9393338018606	0.379708796589819	0.128590156073388	2.95286053135446	0.00314844175205943	0.0112072033838914	2.33818137099662	0.957871676103852
OSCP1	-0.0489408099867896	0.0412818343885681	0.235808373329202	62.7857945597302	-0.0536450155307001	0.067570051438519	-0.793917044439591	0.42724372637734	0.567721616362866	-0.370297074311756	-0.2460579468175
MRPS15	0.134460725985422	0.0650419212415259	0.0387065281240217	51.0711192568983	0.520508063493326	0.096000149003039	5.42195057923138	5.89521825871808e-08	8.1126268094873e-07	0.950935968139781	1.34903567090356
ENSG00000223944	-0.098320630771045	0.194311786763074	0.612860744165537	6.9185267459057	-0.198504639045259	0.370776945009413	-0.535374816900278	0.592390700427939	0.713839025475144	-0.726031558784005	-0.648502293761215
ZC3H12A-DT	-0.0282686241084013	0.0564424861254779	0.616484114076448	87.4353300063711	-0.140815740896006	0.115787036289774	-1.21616154457563	0.223923389630277	0.353016020934324	-0.221373702991872	-0.488232852364764
ZC3H12A	-0.105840032122736	0.136053209495786	0.43660959289896	6.58965671560559	-0.089573694108451	0.2116780803307	-0.423159988830737	0.67217853680879	0.775929980743635	-0.780201669588388	-0.345873846071997
MEAF6	-0.0529141979279613	0.0314451054203491	0.0924238257533655	255.81747528563	-0.0647550700679928	0.0571641824697926	-1.1327909762763	0.257302041796118	0.391726933941561	-0.398921542534039	-0.276923543001522
SNIP1	-0.143170405045624	0.0495721765087657	0.00387551724751527	52.1398612090912	-0.363826833156851	0.0666258864565928	-5.46074285096208	4.74146408388291e-08	6.74026806276984e-07	-1.04913138127974	-1.10779509620216
DNALI1	0.0168495623486053	0.0468741984993533	0.719248395982372	65.9100659072802	0.0827276422110742	0.082344205888283	1.00465650641299	0.315062278046809	0.454377558237975	0.103659773126445	0.13280818478163
GNL2	-0.0202731152386359	0.0422578784774663	0.631406885844685	52.2662278733644	-0.0836330824573922	0.0718099538293172	-1.16464470449566	0.244162840227861	0.376912917173068	-0.163773691879921	-0.329369829850277
ENSG00000284748	-0.0332457111964389	0.129259565178901	0.797023482057308	4.68038992076151	0.0112652354985699	0.214785723970728	0.052448716284818	0.958171157523956	0.974655016936909	-0.257228865714558	-0.0657263751093777
C1orf109	-0.012977235867432	0.0633954042721107	0.837804097173634	28.5634854953849	0.0129186210005163	0.0947087963643004	0.136403602373157	0.891502226015063	0.930860173082401	-0.111213843632871	-0.0611329926855297
CDCA8	0.16871283341344	0.145755527197877	0.247065868240463	4.56571048087837	0.119629467087222	0.256030937620648	0.467246139075869	0.640323786634434	0.751988410476126	1.19768971459889	0.235327647783135
MANEAL	0.00666556862190366	0.167283041476969	0.968215861880221	3.83959009618029	-0.208919410506259	0.287106021039351	-0.727673386123884	0.466813545660467	0.604554186163356	0.0302938171407985	-0.677436276864997
YRDC	0.0321232652410241	0.114809339753705	0.779633544801732	8.68146186165547	-0.14507721701688	0.175310784733993	-0.827543024446626	0.407929346519096	0.548996669195081	0.213692226426667	-0.500071948262379
C1orf122	-0.0332189421125952	0.0514886894635578	0.518817222243863	149.819063762631	0.394570318184417	0.0936902431340342	4.21143445662683	2.537541826697e-05	0.000175519634559803	-0.257036020011805	0.999159477408452
MTF1	0.0276922248154835	0.0370930678297351	0.45532880888774	98.591587610116	0.117088326139518	0.0527053250988376	2.22156539059278	0.0263126909788513	0.0651726808690743	0.181770808802609	0.228267931732666
ENSG00000230955	0.0391410533821364	0.136044130735761	0.773569879615492	3.48367311053277	0.0886562517027745	0.226756345858239	0.390975835173317	0.695815097776859	0.793708189741848	0.264248692749649	0.149278856990245
INPP5B	0.0291624371053546	0.0253880551911047	0.250693059677662	412.800151543217	0.0911468697234549	0.0482568569236613	1.88878587487872	0.0589205262316195	0.12453670279869	0.192362285294335	0.15619821186982
SF3A3	-0.0460510333138565	0.0303386484866398	0.129039620147991	112.925372319018	-0.114625015685425	0.0462335402200005	-2.47926105463667	0.0131654908722942	0.0369190732316167	-0.349478991162422	-0.415470621954196
FHL3	0.187880545893342	0.0922997820986912	0.0417958629830925	14.7719823501928	0.530559472984893	0.142611481530142	3.72031387159214	0.000198975338942275	0.00104868921990518	1.33577479083562	1.37696017347063
UTP11	-0.124104074998183	0.0416951059735867	0.002915911916048	42.9899390198021	-0.210340868491345	0.0685325017563691	-3.06921333820704	0.0021462326784762	0.00808644835936373	-0.911776668717343	-0.681385325720963
POU3F1	-0.0707156247311914	0.0735015061587219	0.336000565507883	34.8429965892891	-0.115604083320454	0.128036705241324	-0.902897986187341	0.366580039545976	0.508404768645991	-0.527163834347635	-0.418190636168186
MIR3659HG	0.0126226800430705	0.0417966333506801	0.762650297970312	166.980852613608	0.170587761091056	0.0982131410617602	1.73691381058451	0.0824023853312971	0.162286226901995	0.0732091199243236	0.376898341218476
LINC02786	-0.118333278110751	0.134265689316426	0.378135613535497	5.12393842347081	0.118430077350851	0.211444955467989	0.560098854516205	0.575412011731605	0.699017784356983	-0.87020358434521	0.23199554179339
ENSG00000286552	-0.174705589971924	0.157338137704132	0.26683402988528	3.02307193844802	-0.115414051103706	0.242802036019224	-0.475342188211995	0.634543093411443	0.747651535711585	-1.27631229393448	-0.417662694775602
ENSG00000287987	-0.187889424509149	0.127049268229406	0.139174908675984	7.8636088561199	-0.27232830904036	0.185880518776627	-1.46507181512451	0.142901325414999	0.250543786190074	-1.3712892401441	-0.853596839358878
RRAGC	0.089445853462479	0.0503264334251999	0.0755166608684187	76.251012913696	0.179922928891999	0.0758887456836858	2.37087762185372	0.0177459057519537	0.0471006390897705	0.626646770321572	0.402833004157063
RRAGC-DT	-0.0289337447916948	0.0243331732417437	0.234413763996463	976.323614961557	0.107179522542723	0.0769645870228496	1.3925823120561	0.163746134846926	0.278321625526261	-0.226165262775311	0.200739612275828
MYCBP	0.0298989088049942	0.0468575896969237	0.523421355297689	164.191198289924	0.317294480104763	0.104547863624483	3.03492074447764	0.00240598903314407	0.00891346560107291	0.19766786105866	0.784474229469994
GJA9	-0.00106892860092346	0.0693001871077264	0.987693427035864	66.035265423332	0.266812579039449	0.116447369615249	2.29127184169997	0.0219476961311875	0.0563669051799611	-0.025425854144273	0.644227035574272
RHBDL2	-0.0381609724116242	0.0405573803557209	0.346749369380884	305.072145523454	0.0717877738589601	0.0974271685534907	0.736835268075621	0.461222532945362	0.599626746092312	-0.29263863202517	0.102415394383591
AKIRIN1	0.0309397506534604	0.0294721929464203	0.293812532802133	194.409979783251	0.020667286590506	0.0495391069397686	0.417191343712231	0.676538456261816	0.779053977564904	0.205166133277974	-0.0396058991629152
NDUFS5	0.0979669803004615	0.0473950786991316	0.0387314648162617	115.680401608253	0.352587238350335	0.0993946420929749	3.54734652618921	0.000389132397378852	0.00187607426144222	0.688033357285429	0.882523435310667
MACF1	-0.0161974210721978	0.00932170283264828	0.0822807480209387	14512.821125454	-0.123922283644287	0.0331191544538744	-3.74171036935365	0.000182772087920506	0.000974643983061617	-0.134412204937734	-0.441299992770481
ENSG00000287422	-0.0450110995268177	0.0669462841315762	0.501363136219982	87.9722201871698	0.182522328519674	0.0988435400210223	1.84657822333007	0.0648082927195762	0.134281234083876	-0.34198726065911	0.41005457259846
ENSG00000226438	-0.042348848145908	0.0547858563616568	0.439529065421689	123.742468116794	-0.0742931897774149	0.0728580689086374	-1.01969748704947	0.307871953853429	0.446719114302247	-0.322808280106281	-0.303422040404724
BMP8A	0.0951719810791923	0.188794986232975	0.614189512016627	5.56899868941877	0.189379610269746	0.325050018993056	0.582616825731648	0.560151276006379	0.6866045083808	0.667898055227071	0.429105252206498
PPIEL	-0.0835799908749188	0.0316773101790398	0.00832782906525253	148.615493509442	-0.184032938225212	0.052749607267974	-3.48880205477747	0.000485190298547394	0.00227951821301736	-0.619839315658014	-0.608297479994713
PABPC4	-0.093307407798718	0.0398814536594768	0.0193034195069137	98.7951486600257	-0.316378798201278	0.063524551408773	-4.98041766820859	6.34471909161823e-07	6.73737951295154e-06	-0.689916071500305	-0.975976491554612
PABPC4-AS1	-0.00775438668605153	0.132215900794262	0.953231342174206	4.40078251753811	-0.240294052961185	0.215532036316189	-1.114887870352	0.264898475200084	0.400474465340259	-0.0735881995639666	-0.764600299434032
HEYL	-0.263858199584991	0.101383790315632	0.00925284871489485	12.8805131267953	-0.642166178878381	0.172782308804598	-3.71661996717856	0.000201905792207225	0.00106332622803871	-1.91857176584759	-1.88106851428739
NT5C1A	-0.223243220912147	0.111716558024126	0.045684123196663	12.4821935052292	-0.595480355760686	0.187151418441009	-3.18181053994195	0.00146357525959073	0.00584335159751812	-1.62597960430127	-1.7513674620529
HPCAL4	-0.0213135529006704	0.150299936000722	0.887232613066086	13.6118044953495	-0.785181439352405	0.310157534372658	-2.53155687783163	0.0113557398469555	0.032572631399488	-0.171269052321718	-2.27838891115194
PPIE	-0.086887878812294	0.037366007323275	0.0200549204692907	189.55364391669	-0.349976527742273	0.0573271865974373	-6.1048962719883	1.02867465897816e-09	2.08989148136394e-08	-0.643669491454629	-1.06931662316526
TRIT1	-0.0330672867959575	0.0337205192550603	0.326776200261848	134.148464200254	-0.0942829196699546	0.0613123279433945	-1.53774816309372	0.124110202471365	0.224383742532706	-0.255943488183525	-0.358956865064653
MFSD2A	-0.0388642944195549	0.110179668612074	0.724286647987239	29.9976518492883	0.181931841439423	0.192361260711324	0.945782122484878	0.344259725791133	0.48491321554486	-0.297705395896233	0.408414100383879
CAP1	0.0870188098548501	0.0439312415143507	0.0476142005547589	86.8664749460052	0.135613922199366	0.0707528008979357	1.91672867332836	0.0552724105559444	0.118523045631658	0.60916223731114	0.279735146869388
PPT1	0.0420046794144901	0.0534105791190362	0.431604674098314	69.194539807395	-0.0269914548897904	0.0929550627129883	-0.290371004031596	0.77153242398123	0.850376677915202	0.284878385489754	-0.172009881900518
RLF	0.0465152976546587	0.0223170201925279	0.0371331624384686	545.672116379468	0.0506853048559532	0.0413430973291816	1.22596777044514	0.220210803728054	0.34870174819798	0.317373085325302	0.0437891937158696
ZMPSTE24-DT	-0.0304356376436274	0.0674558543784118	0.651850151548731	40.6300747923482	-0.103177707407981	0.0922292328036118	-1.11870937523337	0.2632641442612	0.398553726688126	-0.236984967483213	-0.383668078276342
ZMPSTE24	0.0619403759424374	0.0336268228071557	0.0654761576208104	130.437307816547	0.0675898614671394	0.0514105836596299	1.31470714113316	0.188608345653707	0.310660454106568	0.428496053888132	0.0907528891936378
COL9A2	0.036350020631783	0.0577061249542239	0.528749439426707	104.302555499897	-0.154518875601838	0.167019758612329	-0.925153268605142	0.354886187706869	0.496075070039296	0.244141965328947	-0.526302460472065
SMAP2	0.210270128937613	0.0723799272015603	0.00367148707840959	47.657684286923	0.0868314818947886	0.143298685211476	0.605947512823618	0.544549607477008	0.672718506408145	1.49707036978478	0.144209340199573
ENSG00000284677	0.17579527188985	0.130083573098085	0.176566518653819	6.82984907105006	0.224419933332266	0.229649750758383	0.977226984097102	0.328456791781234	0.468487610152331	1.24871192489041	0.526453150740662
ZFP69B	0.0642917651368394	0.122010825458447	0.598238779791209	8.82152028013642	-0.0532692107182988	0.213997487557791	-0.248924467881489	0.803419208262893	0.872186729687857	0.44543556904998	-0.245013897974656
ZFP69	0.0523467065542366	0.0709061458340799	0.460360450045029	24.465065721694	0.108878122007365	0.107326918315263	1.01445307213187	0.310366611015496	0.449273909797296	0.359382821401534	0.205458606676626
EXO5-DT	0.0374511739424821	0.039750072508737	0.346107566400787	120.471177745369	0.0755739729307113	0.0595559822646595	1.26895687145029	0.204456446712871	0.330281902005199	0.252074724077058	0.112934090869618
EXO5	-0.1571017809854	0.109526078934243	0.151464466730423	7.51030325458497	-0.247151824745261	0.180467019934236	-1.36951241747841	0.170839155947329	0.287466679014614	-1.1494936498991	-0.783652340438779
ZNF684	0.0840198426558218	0.0369616688077204	0.0230164491965704	87.3599943237378	0.0783951507297142	0.0599390899525145	1.30791359681672	0.190902617202403	0.313546099418688	0.587557540624277	0.120771796293571
ENSG00000286838	-0.0554599161146348	0.117102880906106	0.635785225922375	11.3701144200551	-0.0555054427626773	0.163579927917849	-0.339316953303418	0.734370972550942	0.823117187339262	-0.417261012632657	-0.251226525916659
ENSG00000237899	-0.188986487033101	0.122442808298373	0.12271740330382	5.46002663798272	-0.610221956118392	0.200237728755309	-3.0474874036555	0.00230763197544394	0.00860575959593527	-1.37919252867763	-1.79232210203417
NFYC-AS1	-0.0278461278132274	0.0801772780106668	0.728360711975106	23.3935228256197	-0.0315626096470521	0.1211059473669	-0.260619815403702	0.794385707162453	0.866038956742556	-0.218330020382902	-0.184709317025585
NFYC	0.0322872679254496	0.0246935568630586	0.191036875393171	410.959715690249	0.0189887809160003	0.0348784366754261	0.544427523879792	0.58614730971736	0.708530837329969	0.214873709256487	-0.04426906964223
KCNQ4	0.157411390473293	0.191586611139827	0.411293205789294	6.83803477822582	0.801588385749414	0.371759915923258	2.1561990720777	0.0310681239799642	0.0746761594173687	1.11627360343739	2.12992398183936
CITED4	-0.225570195426555	0.146588349418359	0.123853057680412	5.97847551952197	-0.34430333004562	0.235524262156017	-1.46185928742044	0.143779773474176	0.25176581064429	-1.64274323499323	-1.05355552779086
CTPS1	0.174630503559405	0.080297740367615	0.0296460614817896	35.2454105252962	0.39752006457305	0.137858262018513	2.88354182587668	0.00393230422720421	0.0135143738244388	1.24032088063428	1.00735436795298
SLFNL1-AS1	-0.0435920121816842	0.0660111915097313	0.50901445931754	46.4949982540599	-0.0746082959944109	0.0810570772602846	-0.920441477982659	0.357342101782948	0.498547442670697	-0.331764090604529	-0.304297458362055
SLFNL1	0.132665125778967	0.108826135220611	0.222823033744075	10.3709685738036	0.265643349708531	0.174032530612501	1.52640054576929	0.126910141822207	0.228216760130084	0.938000382234105	0.640978720252912
SCMH1	-0.0266234202491892	0.0191431953029272	0.164300911031955	1146.54672932405	-0.0632470408451831	0.0322685230380486	-1.96002279901708	0.0499931255638038	0.109619355495096	-0.209521579241452	-0.272733984717293
ENSG00000287400	-0.417606801931193	0.266527111728237	0.11715081243188	13.0593817986469	0.341673442472441	0.596431568781267	0.572862773126861	0.566737612130591	0.692373388679641	-3.02618371998805	0.852203078621942
FOXO6	-0.0381181924766236	0.115965250460704	0.74237975141531	7.7678315971599	0.202818233252029	0.204327776126226	0.992612150424109	0.320899001211535	0.460738887432097	-0.292330443419349	0.466440002350896
HIVEP3	0.0151655480812576	0.0270790880703862	0.575447731324776	700.714757074761	0.0875868328682324	0.0552163705914754	1.58624755538993	0.112683163938055	0.208319678070782	0.0915280574230577	0.146307831979722
FOXJ3	0.0046820641802349	0.0196411987874484	0.811586567065986	724.786498899193	-0.0185394789204609	0.0363553035458406	-0.50995252720375	0.610084720867605	0.728872814156332	0.0160045605416649	-0.148528874102517
RIMKLA	-0.11851871272319	0.0859477798944151	0.167906505353119	23.8624053405398	-0.630744131066278	0.175596975883725	-3.5919988251047	0.000328151329728773	0.00162266895358635	-0.87153946376339	-1.84933614842189
ZMYND12	-0.123240439658306	0.0582551367186893	0.0343848734854018	34.4474140868224	-0.229202806004909	0.0823774783071637	-2.78234792706658	0.00539671503277895	0.0176135847541521	-0.905555000280237	-0.733786953866685
PPCS	-0.0273539920652959	0.0444195779820473	0.53802034646438	51.9298811767394	-0.0866685832248291	0.0667485878442077	-1.29843321070874	0.194138513157124	0.317383149347201	-0.214784651975315	-0.337802960451886
CCDC30	-0.00182527153487122	0.0307373447928543	0.952647162313408	464.236056402917	0.168404368984884	0.0494066935047601	3.40853348076529	0.000653130698591167	0.00294297666806191	-0.0308745831882214	0.370832511493315
PPIH	0.0130821693081453	0.054779468567488	0.811248889460506	47.1199079262721	-0.172305561121673	0.0848722213082517	-2.03017616913628	0.0423386352814154	0.0959801782063063	0.0765193015782034	-0.575716858112025
ENSG00000285728	-0.147295847646295	0.0690855372933142	0.0330003236720006	24.476005343717	-0.34081741581816	0.104822221132165	-3.25138517517616	0.00114844154636203	0.00474632921057047	-1.07885125821452	-1.04387107300121
YBX1	0.0677681973776461	0.0484585209423428	0.161969438828849	134.895638721148	0.400645716688857	0.111973156803814	3.57805145558967	0.00034616531270912	0.0016948338399	0.470479945707183	1.0160379541311
P3H1	-0.0166110314224226	0.0467303676619132	0.722240919879523	49.3920950900328	-0.136641747291848	0.0761567821175846	-1.79421639796802	0.0727786358218823	0.147176617504939	-0.137391872793405	-0.476636797581398
C1orf50	-0.0162825796079559	0.050587932953526	0.747553553046414	42.860348211224	-0.0579740146745144	0.07882521262544	-0.735475525451407	0.462049940133734	0.600364927207105	-0.135025690919157	-0.258084633005712
TMEM269	-0.0457226591333069	0.100741068377364	0.649927324228527	10.2340608804875	-0.284087833929361	0.161884093516269	-1.75488417520657	0.0792791215138706	0.15762670577648	-0.34711336856646	-0.886266773185172
SVBP	0.0405791036591098	0.083336609020173	0.626307864790121	27.7059406331084	0.615319104101693	0.137389794810644	4.4786376233384	7.51209327484884e-06	6.00650008949016e-05	0.274608472631382	1.61243665452446
ERMAP	-0.0635584491528621	0.0364906004214712	0.0815476616791877	136.954405851094	-0.105003846044253	0.0608068572919779	-1.72684218064507	0.0841960107705872	0.165208972581148	-0.475603214560085	-0.38874139790173
ZNF691-DT	-0.236952145217659	0.0745514985308365	0.00148106310831687	26.153103600039	-0.154329907047948	0.0963993927766526	-1.60094273005966	0.109389604268241	0.20346075367604	-1.72473932118637	-0.525777474113422
ZNF691	0.00193748476970694	0.0624328569543551	0.975243146527041	19.5612396075622	-0.066584553208775	0.0988336992260361	-0.67370293462854	0.50050019577214	0.634945177045322	-0.0037675148970661	-0.282006154221774
SLC2A1	0.0456796878752974	0.0506019342185235	0.366671268713242	123.64452071085	0.156121978146472	0.117169379484475	1.33244691431653	0.182713374605028	0.30315796122883	0.311353314306289	0.336709968303249
SLC2A1-DT	-0.153561144386004	0.0454960772440503	0.000737456610180306	114.652662395946	-0.0722872124761973	0.072678777480816	-0.994612388675331	0.319924819788555	0.459689007542919	-1.12398674210993	-0.297849098784512
EBNA1BP2	0.0212079342489991	0.0725584422131338	0.770066724987734	23.2168112438432	0.16396348163226	0.130086546290018	1.26041843917291	0.207518453311895	0.333932392823603	0.135057683376036	0.358494981082035
CFAP57	0.171464914700763	0.121786572423161	0.159156793866647	6.73773972918132	0.308168049120637	0.207159842899739	1.48758584099614	0.136860149739819	0.242278667732828	1.21751583390071	0.759119472442309
MPL	0.0262546954641198	0.147446803541177	0.858674163600984	3.23629399087802	0.00616526224372942	0.240555957134085	0.0256292228934199	0.979553077223417	0.988050702541969	0.171414781692763	-0.0798949567760865
CDC20-DT	-0.0289309211652326	0.091060645395556	0.750704562524742	11.7172868391989	-0.0702805463611265	0.14193720802676	-0.495152379972673	0.620492561926609	0.736571704293532	-0.226144921241301	-0.292274243523808
ELOVL1	0.00369136202805404	0.116336345099802	0.97468730322095	17.2267026686247	-0.197167931106119	0.299473225416981	-0.65838250091168	0.510292376961894	0.643172969279228	0.00886749698464252	-0.64478869475709
ENSG00000288772	0.276942742788338	0.0945359872971365	0.0033951280509177	27.6754752685776	0.935899013744083	0.128790890858969	7.26681062225843	3.68074243835223e-13	1.48463744901986e-11	1.97738292539793	2.50306144871592
MED8	-0.0861348544236013	0.0603820912188249	0.153725016108276	39.4418086952555	-0.274560127808909	0.0804569423830586	-3.41251009144392	0.000643675436960183	0.00290982121404264	-0.63824466936228	-0.859797206479916
SZT2	-0.0261320263176618	0.0290193627948765	0.367852573382653	208.752224212868	-0.138954289198834	0.0407552120863989	-3.40948512068244	0.000650856282020909	0.00293654276993305	-0.205981554913125	-0.48306142712935
HYI	-0.0527398678954517	0.051113247328828	0.302154642034799	62.5741138172487	-0.122743837691535	0.0881021571425715	-1.39319900525142	0.1635596205087	0.278072731714392	-0.397665661016895	-0.438026072126774
HYI-AS1	-0.094237931334583	0.108786567823368	0.38634518201428	6.30422258899815	-0.26342287936347	0.167948486878147	-1.56847426410333	0.116770491522045	0.214259388173175	-0.696619605556585	-0.828856061054914
PTPRF	-0.0221170985564501	0.0261780561998467	0.398182482893288	474.34165687564	-0.0177621008682319	0.0473453999331591	-0.375160013291849	0.707541466710069	0.803269164212477	-0.177057831929842	-0.146369187400541
KDM4A	-0.0445237910346502	0.0307558876194926	0.147714684186597	176.428833721632	-0.201365551938361	0.0536151543019451	-3.75575813517813	0.000172817531568548	0.000930621289660073	-0.338476668022544	-0.6564503899456
KDM4A-AS1	0.0593829130844619	0.0608560097763538	0.329166689965201	98.7505170992206	-0.0244176837879047	0.0790868980653022	-0.308744992979027	0.757515515269523	0.839608606843358	0.41007197464099	-0.164859513805181
ST3GAL3	0.0260178610066211	0.0231674596001232	0.261422758051397	751.234830947593	0.152280458610225	0.0358148363297748	4.25188201917389	2.1198153297753e-05	0.000149812279995292	0.169708615442957	0.326037582282027
ST3GAL3-AS1	0.122599640086766	0.0746911367365997	0.100709943269443	45.5073776780319	0.450227395947219	0.0979326985144117	4.5973143064261	4.27971764036708e-06	3.65355878789828e-05	0.865488163542142	1.15378418075649
LINC02918	-0.101201997540499	0.0835698107515439	0.225900189277843	21.0525184109316	-0.152397643323882	0.128603117864944	-1.18502292832376	0.236008381592878	0.367090833726371	-0.746789056604532	-0.52040932118241
ENSG00000288573	-0.0529979954933701	0.0697654381194177	0.447457992017171	37.5721355687242	0.0523572715740941	0.0968475419056535	0.540615389341521	0.588772708320009	0.710672526721821	-0.3995252240229	0.0484341978769236
IPO13	0.0230867986039532	0.104128697080127	0.824536466175086	19.7524525208155	0.282507592227977	0.260476710693664	1.08457908377161	0.278108123018403	0.415117661376175	0.148593108010789	0.687830416417627
DPH2	-0.104361552296486	0.0697283854953513	0.134474779467115	19.9168025476413	-0.181931875988952	0.116780320341589	-1.5578984152192	0.119257330961857	0.217442210189149	-0.769550633386948	-0.602460376466174
ATP6V0B	0.179354109985326	0.0958454401422543	0.0613056238915281	35.1229468066476	0.0649872768841195	0.229819834966175	0.282774882741015	0.777349409498281	0.854295198132286	1.27434995708874	0.0835224724117389
B4GALT2	0.0763465672863293	0.0600947799096831	0.203929393392103	42.2043441596674	-0.0283171113448463	0.0899238056745867	-0.314901166964834	0.752836695540021	0.836337877997036	0.532278914367083	-0.175692778027009
CCDC24	-0.0475070498683561	0.0358994482270528	0.185723501415427	132.878513857476	0.0364519128827057	0.0566980766225112	0.642912688650764	0.520280755587646	0.652325503978655	-0.359968200928108	0.00424644192284289
SLC6A9	-0.00101114335838669	0.0777599470105117	0.989625083735869	52.5888985984364	0.658337389187376	0.16172914928996	4.07061678168517	4.68888282770041e-05	0.000297620366858581	-0.0250095666175578	1.73194867055705
ENSG00000230615	-0.00491156823922612	0.0845338380168109	0.953667539780867	34.778051973887	0.243290115435075	0.144249092526248	1.6865971991526	0.0916808308984392	0.176687379659856	-0.0531084056204437	0.578877683739056
DMAP1	0.126937880737738	0.0461416303497378	0.00594047775185867	64.0629027169612	0.261119627108034	0.0831393699792115	3.14074580037502	0.0016851822975559	0.00659776131659723	0.896741047351354	0.628411059620213
ERI3	0.00177445652945142	0.018255773526432	0.922567770639274	1007.86546332157	-0.0116598566668124	0.0397600192290049	-0.293255810558225	0.769326627557304	0.849163711906621	-0.00494197778657519	-0.129416128825979
TMEM53	-0.101870060262363	0.0428185862856483	0.0173545694979434	67.4985841238699	-0.139392882314159	0.0735266842542762	-1.89581352304829	0.0579847070557611	0.123155793164136	-0.751601810968219	-0.484279912415922
ARMH1	0.00521016222613814	0.0284234802184303	0.854558816753034	604.554604999658	-0.40456343279812	0.062378548433687	-6.48561794008722	8.83688404956563e-11	2.25394690837757e-09	0.0198090029865044	-1.22096820711868
KIF2C	-0.126680702923094	0.0819519057288999	0.122154507090282	15.1467313247352	-0.182489446031116	0.130204251126766	-1.40156288640258	0.161045816261202	0.274786569424855	-0.930338813982099	-0.604009399624249
ENSG00000225721	-0.0579295390772025	0.0568994637286175	0.30862880639592	35.166615352482	-0.00617694324395312	0.0811197638417732	-0.0761459717264643	0.939302966133257	0.962310588446743	-0.435052289260982	-0.114183675100944
RPS8	-0.0848756190774661	0.063225177517138	0.179455362263843	87.0913853645094	0.358789938884618	0.174523100489716	2.0558306486525	0.0397988427137788	0.0911960049985554	-0.629173080410109	0.899755578438225
PLK3	0.00983227945019396	0.0959917770735387	0.918416681044696	18.8464836783316	0.206830229186288	0.125817443396206	1.64389152730571	0.100198610606007	0.18969101304333	0.0531069465949605	0.477586000418062
BTBD19	-0.134575457070192	0.085592425235136	0.115885091037529	18.3446384643741	-0.102578336317406	0.127803369021432	-0.802626230457226	0.422190802658311	0.563092417541008	-0.987212983469737	-0.382002924790012
PTCH2	0.00374835459142302	0.0406109969648087	0.92646047929271	253.667248356514	0.426296647096242	0.0782528498785634	5.44768206854818	5.1030468504937e-08	7.16664737512317e-07	0.00927807401442548	1.08730054398079
EIF2B3	0.054629834022043	0.0312385269344656	0.0803261607660049	281.531479179449	0.083151464830873	0.0450947920809761	1.84392611638078	0.0651939084070821	0.134919043022432	0.375830575966968	0.133985635152594
HECTD3	-0.0443340623664746	0.0667816943771757	0.506776404427702	29.829309647908	-0.184724461277876	0.10112568016117	-1.82668201572013	0.0677475938236117	0.138987744726548	-0.337109854030692	-0.610218647098242
UROD	-0.0408601439533211	0.0564030497091562	0.468800888223387	35.1310483608758	-0.222804992952381	0.0747878471939032	-2.9791604025546	0.00289039426621666	0.0104079196994407	-0.312083587102728	-0.716012755416322
ZSWIM5	-0.0314100127091195	0.0217898359446582	0.149443941223909	969.276879659246	0.0216947387062133	0.0383392587487986	0.565862236626918	0.571487434518459	0.696147019468143	-0.244004409961951	-0.0367514647408887
LINC01144	-0.00316450262333023	0.147106287645008	0.982837490461556	3.21169387369943	-0.204567766817685	0.235052604494206	-0.870306318272376	0.384133026989753	0.526226597165651	-0.0405224651220918	-0.665346680330845
HPDL	-0.114344323782106	0.143314585526656	0.424954376063788	4.50675104359001	-0.141760746756601	0.213902954656808	-0.662733934573488	0.507500972134799	0.640780012924143	-0.841466975156534	-0.490858237252547
MUTYH	-0.041494562157487	0.0317716338601612	0.191543905678949	110.326830092771	-0.0643446436061779	0.0522843617293983	-1.23066709581726	0.218447399400446	0.346799826370823	-0.316653964824121	-0.275783309405809
TOE1	0.00889861738460836	0.0773770563522263	0.908442500644647	18.0799481170863	-0.175912286560178	0.115338184841583	-1.52518688239974	0.127212491476325	0.228661679341631	0.0463808024272139	-0.585736946722559
TESK2	-0.0310767205011598	0.0259589754330863	0.231249099241426	686.570276616067	-0.201099373893364	0.0684340547779719	-2.93858627178841	0.00329712880908288	0.0116488103723378	-0.241603357671883	-0.655710902662045
CCDC163	-0.0340365839929902	0.095245738171995	0.720825720646426	21.8710084054879	-0.347814507542546	0.199088442278157	-1.74703515464045	0.0806312402976484	0.15947714571082	-0.262926349465937	-1.0633101681832
MMACHC	-0.0422043831267746	0.0624910514025008	0.499442735743304	22.4511516740097	-0.162811806989379	0.095237849337957	-1.70952838730778	0.0873531180214345	0.170084436730838	-0.321767547509655	-0.549341615728275
PRDX1	0.0427493127115668	0.0463371299321253	0.356230584572388	187.454690715743	0.490524572321667	0.102030672204686	4.80761874564164	1.52738696663457e-06	1.46495414454218e-05	0.290242757774818	1.26573650008624
AKR1A1	0.11214782848051	0.0584650879563531	0.0550854464654963	52.4328626715224	0.0832077612101557	0.0819814414713067	1.01495850422779	0.310125608245231	0.449049971087241	0.790192835318957	0.134142035942862
NASP	0.00420436087247215	0.021722143026946	0.846526806712197	642.687364120313	0.0441285433121219	0.0607466465076281	0.72643587505	0.467571605132978	0.605309934542058	0.0125631640922907	0.0255734096792111
CCDC17	-0.142970703659854	0.131787505789945	0.277984640768121	4.24768899628696	-0.188618653229712	0.215503242332825	-0.875247403184809	0.381439305729788	0.523524626762376	-1.04769272337481	-0.621037365930357
GPBP1L1	0.00880883833655702	0.0179834988773299	0.624254944529529	646.732349369706	0.0121190998937531	0.0301919060330191	0.401402279157175	0.688123971644258	0.787640311118756	0.0457340300641775	-0.0633541965094281
TMEM69	0.0871691690700551	0.0488166994388074	0.0741571747066667	56.2234066910663	0.236155848616591	0.0724640457545119	3.25893822457307	0.00111830015771247	0.00464296452871927	0.610245431965497	0.559057493122598
IPP	-0.111156077396699	0.0343214693891207	0.0012008641729589	109.99140219509	-0.2396533677057	0.0469180661697984	-5.10791230905351	3.25737749549691e-07	3.73119415595911e-06	-0.818498702565215	-0.762820368263537
ENSG00000230896	-0.310605675065345	0.156757005418584	0.0475411839010657	2.89132409232091	-0.220826593815901	0.287366757371107	-0.768448639766375	0.442220692793041	0.581794574910438	-2.25534271451181	-0.710516430566393
MAST2	0.0201104067116554	0.0264314628741043	0.446746028958296	339.293860231507	-0.0433250029135256	0.0369213753705384	-1.17343957202897	0.240619576054985	0.372647908061047	0.127151044864794	-0.217387219685917
PIK3R3	0.0884264446168209	0.0605360308453763	0.144091147790021	102.868906978513	-0.12196308435766	0.135772214598879	-0.89829192753454	0.369029935062912	0.510713480847422	0.619302902433492	-0.435857008325888
POMGNT1	0.100912567264931	0.0440978829686327	0.0221155941722916	120.484764195888	0.290071507165019	0.0709589608862833	4.08787704247641	4.3533877255838e-05	0.000278705194501925	0.709253500324256	0.708844241618336
LURAP1	-0.132082352168709	0.0727044691518092	0.0692627602949759	37.7318371924303	-0.00386349056536645	0.153980623577641	-0.0250907580161759	0.979982571897845	0.988244453166813	-0.96925254188087	-0.107756515276623
RAD54L	0.194480618820046	0.149105201180801	0.192125132513205	6.14918162932183	0.0415116148882718	0.249091819483059	0.166651859440511	0.867643986294279	0.915751943442929	1.38332201767385	0.0183031433000572
LRRC41	-0.0440357527410327	0.0290767455370477	0.129907601639401	175.389902296334	-0.0945618197236756	0.0378089146487203	-2.50104560266387	0.0123827232496896	0.0350832587797155	-0.334960817862997	-0.359731696223669
NSUN4	-0.0243406331429556	0.0393493106473878	0.536194143055643	86.1682048406832	-0.0833917875908526	0.0598307373508745	-1.3937950839851	0.163379493101831	0.277857279778428	-0.193076276656335	-0.328699472212797
FAAH	-0.0607657075996244	0.130378072854493	0.641163204625495	14.7873894415902	-0.222121559979338	0.287287044915572	-0.773169427269564	0.439422117071211	0.578987878108578	-0.455484176845351	-0.714114063911796
ENSG00000291138	0.273745365922135	0.180966499060302	0.130359611083639	4.01074683423675	0.14383781005262	0.347872173825751	0.41347891804841	0.679255765166849	0.781217805947459	1.9543488764059	0.302582487599282
MKNK1-AS1	0.0850338277729184	0.0852853637528754	0.318739923075102	20.7386225985506	0.220315406771922	0.128342873539327	1.71661581742918	0.0860493904916792	0.168053482622062	0.594862335724057	0.515050087064161
MKNK1	-0.0444245662477506	0.0242088509954567	0.0664975823010408	294.030701523475	-0.124580362139242	0.0397053985519552	-3.13761772158582	0.00170326861088958	0.00665480187693725	-0.337761848125388	-0.443128245279457
MOB3C	-0.090420268534899	0.0575106693063552	0.115896136269417	29.1816435993538	0.0865093323816201	0.0854444033276363	1.01246341495183	0.311316530737306	0.450273172636244	-0.6691169883667	0.143314354783348
ATPAF1	0.0325237436820064	0.0265315277922389	0.220254129603759	316.71762735749	0.0615673466281807	0.0464665279205336	1.3249827216157	0.185176882163533	0.306512362690442	0.216577291408323	0.0740213321695374
EFCAB14-AS1	-0.0237692264328725	0.108467391912817	0.826543274942545	9.25262103714009	-0.205291134930601	0.159336127126585	-1.28841549391688	0.197601368139511	0.321730210051447	-0.188959836616516	-0.667356318356539
EFCAB14	0.12070432822695	0.0314557774172231	0.000124409386231555	199.530356358199	0.0565457636584335	0.0452527080122287	1.24955535574032	0.211462020210526	0.338498617646646	0.851834250331088	0.0600705318716166
CYP4Z1	-0.0012333208964099	0.168679193490052	0.994166210345199	9.38371377197539	-0.803403307529957	0.241352415002391	-3.32875603304818	0.00087234782571455	0.00376059968860748	-0.0266101437499722	-2.32901231925484
CYP4A22-AS1	-0.238779970395451	0.0768486985310652	0.00188904374695705	52.3336697531311	-0.853833486307522	0.103102011849458	-8.28144350426673	1.21691062883983e-16	9.3116032786924e-15	-1.73790705725751	-2.46911581995427
LINC00853	-0.0455808893121967	0.173004128961292	0.79219060882583	3.60422590376827	0.00608136177450525	0.296651968565878	0.0204999879282943	0.983644521707001	0.990362767293423	-0.346092052299504	-0.0801280463612033
STIL	-0.0401035984114801	0.053273260463197	0.451575883732688	39.083096821635	-0.112240395199724	0.0758464074249752	-1.47983799115006	0.138916487250502	0.24514743506399	-0.306633398462262	-0.408845746017112
CMPK1	0.122001488883042	0.0329245385365289	0.000210983956685854	144.607530516458	0.125860461360678	0.0440060515271771	2.86007167180064	0.00423545274061302	0.0143687820522215	0.861179054948515	0.252638395666854
LINC01389	-0.0264547208926597	0.104741619882453	0.800599556136811	11.8919204697619	0.217929289002554	0.158658102583851	1.37357806158925	0.169572711577105	0.285797784926252	-0.208306261371263	0.508421051421751
ENSG00000290466	-0.196447497458467	0.0946501187236908	0.0379390685052044	20.5952161237342	-0.643034015269342	0.158173743309753	-4.06536509672204	4.795732809346e-05	0.000303384762799144	-1.43294198858162	-1.88347950943663
ENSG00000291246	-0.215185940024883	0.125749657888358	0.0870396121658792	7.27352085364256	-0.791922571802356	0.191556332693748	-4.13414978594547	3.56271070786884e-05	0.000234728388613087	-1.56793458475367	-2.29711690851008
ENSG00000223720	-0.0760094285557894	0.118950594124319	0.522822937849018	23.9113845305086	-0.368592631511652	0.189754520490747	-1.94247088584973	0.0520801211615691	0.113087486879055	-0.565300638907304	-1.12103528390961
SLC5A9	0.0217724898309853	0.0857656066238344	0.799603421349035	42.3114667209596	-0.0325452134430544	0.136449335092455	-0.238515002077529	0.811481681088976	0.877441955502722	0.139124767576104	-0.187439155288259
SPATA6	-0.0285927907714115	0.0182827681380437	0.117836305303432	1379.54391426255	-0.219286056554357	0.0336558207046352	-6.51554625509863	7.24256002033339e-11	1.87486818038804e-09	-0.223709014439292	-0.706236559494504
AGBL4	-0.058620006732846	0.0279090971286233	0.0356944906019086	1597.05253622686	-0.463039635598749	0.104451523835799	-4.43305773429079	9.29059745241826e-06	7.24757139344758e-05	-0.440026449791015	-1.38342491297559
BEND5	-0.145974205669335	0.066886623595801	0.0290791001299091	23.7961002176591	-0.145336155800012	0.11139646915765	-1.30467470736735	0.192003637462088	0.314783119850211	-1.06933008904331	-0.500791323661458
ENSG00000286597	-0.26727664678446	0.142720495851078	0.0611059760752472	5.09993485194935	-0.53010394756295	0.20493959519131	-2.58663508663663	0.00969181719922867	0.0285959443390341	-1.94319841561839	-1.56974082749231
AGBL4-AS1	-0.108975849101469	0.168363979108783	0.517461455828315	3.6117480783051	-0.125041924949031	0.22055263823956	-0.566948216748205	0.570749364003048	0.695410754770837	-0.802792238339188	-0.444410544232416
FAF1	0.00786483032522955	0.0126230373938737	0.533249224989545	1930.33221000107	0.0255304248680114	0.0259280208519071	0.984665394008796	0.324788456519922	0.464946366600132	0.0389333532307304	-0.026095284812941
FAF1-AS1	0.0780773479167037	0.0924215815370329	0.398224956652167	28.6568314436434	0.0291006134680922	0.111307597233004	0.261443191583544	0.793750752830567	0.8657095015806	0.544747537085883	-0.016176701671787
CDKN2C	0.125915431228065	0.0834375181041481	0.131273619541068	19.9393077230615	0.137688557571236	0.122568781249015	1.12335748277943	0.261285699501034	0.396250310675825	0.889375274380823	0.285498832133244
ENSG00000290102	0.231581045838795	0.126375979162344	0.0668804199084469	6.59881274263871	0.23568818721939	0.186949990171954	1.26070178983485	0.207416308864042	0.333871278916266	1.65059518856846	0.557758251270238
C1orf185	-0.461013677698388	0.122060796947866	0.000158780682527647	8.62633413209644	-1.13168035195437	0.172680230530947	-6.55361849167531	5.61593325055365e-11	1.49087268805833e-09	-3.33888883572873	-3.24102104573561
LINC01562	-0.0843826633041125	0.110788671114031	0.446266381379477	7.7556940270054	-0.394936563337509	0.165561336895162	-2.38543956423591	0.0170587250058	0.0455830777270189	-0.625621804501926	-1.19422314801117
RNF11	0.0228819532478499	0.030840836288463	0.458125591510697	168.900350888755	0.0329818407110142	0.0585880872470624	0.562944486853306	0.573472685850935	0.697717819870117	0.147117392708615	-0.00539400097699382
ENSG00000236434	0.0762650042498562	0.127546146010771	0.549879645872688	3.93012056444959	0.0925575477339133	0.206655539681523	0.447883216082927	0.654237481965627	0.762965468266409	0.531691330526742	0.160117312146991
TTC39A	0.0824985548747932	0.137788720247734	0.549351426486098	7.22655955530603	0.300849007730068	0.225308304133095	1.33527705020739	0.181785687020974	0.301955746525741	0.576598113961256	0.738785947052569
EPS15	0.0200698084414466	0.0152000213133997	0.186708083256255	1576.96328028851	0.0319936022856998	0.034165484834125	0.936430507016957	0.349051576895634	0.489938661311629	0.126858573071785	-0.00813949318559663
ENSG00000238140	-0.0169897349295885	0.10576834318772	0.872383589196391	18.6745488131578	0.176665097155609	0.131868190144127	1.33970972804374	0.180339733631074	0.300128808257121	-0.140120070157224	0.393782200808314
EPS15-AS1	-0.151917473190898	0.0680206420646499	0.0255224123596849	43.1792993875934	-0.315406993242985	0.114084923026718	-2.7646685019818	0.00569806694078685	0.0184237792820564	-1.11214565974174	-0.973276654275542
OSBPL9	0.037602207129816	0.0189632862975295	0.047379150178643	867.168963494142	0.0141902974077624	0.034951136746365	0.406003887963336	0.684739743689998	0.785019145815496	0.253162774057417	-0.0576000621917095
NRDC	0.0293945012997972	0.0192336910770805	0.126442570165949	839.348801096241	0.118297340251384	0.0409011273045183	2.89227578913981	0.00382462056618057	0.0131944020957925	0.194034086351191	0.23162677585286
ENSG00000266993	-0.0631168657175078	0.144507135626112	0.662275728053019	3.50481414712603	-0.0405193795638842	0.245651574548516	-0.164946549348828	0.868986053085981	0.91651991964327	-0.472422027321404	-0.209592727132904
RAB3B	-0.0237972842127673	0.310682936492599	0.938944393143461	3.83465055815252	0.921939050320394	0.635885115087374	1.44985159810466	0.147099907192632	0.256071459384431	-0.189161966144485	2.46427832732503
TXNDC12	0.0102514087190468	0.0413392967242514	0.80414819833549	72.1726429303771	-0.0966559064038257	0.0643042620650011	-1.50310264514228	0.13281257683033	0.236501382748943	0.0561263729925174	-0.365549420486578
ENSG00000223390	0.237377441442797	0.119851818883832	0.0476371519098575	6.03685500987232	0.266561113140623	0.20145100712772	1.32320566147194	0.185766993783672	0.30723324396998	1.69235268726404	0.643528421102025
BTF3L4	-0.0351431391267434	0.0359371131044314	0.328120533821793	138.05439707293	-0.254593174017133	0.0549900655044858	-4.62980306863545	3.66013660614212e-06	3.17807355793224e-05	-0.270898023194071	-0.80432565765058
ZFYVE9	0.00384658987519647	0.0198863944579855	0.846623616650981	610.473434287981	0.0856699115877109	0.0280455130908167	3.05467442547032	0.00225304958510752	0.0084354597975972	0.00998576548586309	0.14098230293191
CC2D1B	-0.0897781056106177	0.0399867197195341	0.0247554204837955	58.7650536860188	-0.198955213577926	0.0637478745321819	-3.12097015058106	0.0018025630437395	0.00697466901456595	-0.664490817327836	-0.649754065436091
PRPF38A	-0.00208365599690311	0.031218713828647	0.946785654348385	126.44458086401	0.0220534682175312	0.0504299641641269	0.437308821909076	0.661887398350585	0.768632317543864	-0.0327359966550329	-0.0357548539503236
TUT4	-0.0412029724082038	0.0136461454392793	0.00253288091233387	1753.08534081721	-0.0921066960040149	0.0305121451376292	-3.01868962632929	0.00253870469661774	0.00932381521981736	-0.31455333895122	-0.352910950469586
GPX7	0.126276796235503	0.065201514109709	0.0527801051622834	26.0992040262396	0.286041474427493	0.102928606472552	2.77902795180435	0.00545218333029821	0.0177569705412646	0.891978564400626	0.69764813428445
SHISAL2A	0.0913903375686158	0.138953972352245	0.510729488752457	5.57636362410005	0.0721990940534009	0.213517320738178	0.338141626186542	0.735256462950834	0.82381986456607	0.640654922641185	0.103558110918539
COA7	0.0100792709800646	0.0862511580890833	0.906971357859516	14.6769618262449	-0.0481953680371595	0.137846914472432	-0.349629646928355	0.726616658487329	0.817528284742928	0.0548862848580831	-0.230917911427369
ZYG11B	0.0602708306960643	0.0248667435191127	0.0153610722615146	270.321991051591	-0.00720918560768792	0.0419979343825906	-0.171655718636399	0.863708200381408	0.912829877344145	0.416468573672753	-0.117051417635972
ZYG11A	0.00393203450576862	0.133391840481506	0.976483903878546	4.03423429713549	0.402198893376139	0.220372666682944	1.82508520421361	0.0679881725855159	0.13938512963183	0.0106013125073945	1.02035293964905
ECHDC2	0.0017544507715709	0.0163142033427856	0.914359556024384	1366.29889266311	-0.0104821395018057	0.045676958923077	-0.229484180841775	0.818492614451182	0.882520167050326	-0.00508610018015766	-0.126144232876947
SCP2	0.017255577949183	0.0224608566131699	0.442338016187168	552.575589735804	-0.017324825155284	0.036577958819088	-0.473641113791268	0.6357558518352	0.748434693546457	0.10658472805875	-0.145154362078881
PODN	0.0123957248105743	0.132551741824306	0.925493542610646	13.205413069508	-0.0483093066597979	0.253117827432525	-0.190856990002713	0.84863763768243	0.902908452769881	0.0715741240626933	-0.231234452044188
CPT2	-0.0484190361286124	0.0495885684669997	0.328858710817773	44.271871157471	-0.226670841468795	0.0724159303220431	-3.13012399979894	0.00174732528509893	0.00680394408957233	-0.366538191604167	-0.726752731427755
ENSG00000236723	0.00992664740204825	0.0603808267230934	0.86941574876506	25.035535059869	0.0943452683670359	0.0905767929789226	1.04160530820505	0.297594706638163	0.435970903727746	0.0537867776306028	0.165083900111667
CZIB	0.0675797228497488	0.0436126401723377	0.121250904060186	91.7879920581093	0.234429892880087	0.0683465597313948	3.43001745517855	0.000603542422043352	0.00275835055555298	0.469122166599183	0.554262498407172
MAGOH	0.0679001834080828	0.0355520772517522	0.0561487305476502	82.971079554253	0.151881522128587	0.0559379821245742	2.71517699352018	0.00662403583412155	0.0208256884917782	0.47143077909923	0.324929269779691
MAGOH-DT	-0.251780353073123	0.0835870094231976	0.00259366119976839	10.7417743690078	-0.179811320443966	0.133435539706771	-1.34755194035342	0.177802537010928	0.296951067469785	-1.83156240789131	-0.596569117254291
LRP8	-0.0310172639369704	0.036962260900347	0.401379331717203	201.591759118338	-0.0566171911836583	0.0708056765783874	-0.799613730418615	0.423934629812975	0.564694492819037	-0.241175029867641	-0.254315149622784
LRP8-DT	0.10257375599452	0.127885334609971	0.422509004408794	6.23822539534311	-0.0860704074736905	0.229433979587389	-0.375142372670685	0.707554585475776	0.803269164212477	0.721220779811025	-0.336141127819135
GLIS1	-0.133698090297041	0.238058608667627	0.574376054447153	4.29161107136818	0.102561447295961	0.458979454248465	0.223455421253867	0.823181074627734	0.886014775106119	-0.980892393160115	0.187909824155929
NDC1	0.0224019023724332	0.0460480573914957	0.62662005644071	70.9880041807304	0.0305184773213993	0.0786323131619124	0.388116234843028	0.697930018168818	0.795379590874862	0.143659084274631	-0.0122376379171312
YIPF1	-0.0462345986032908	0.0405365046559419	0.25405016570291	125.575695388347	0.105996477598826	0.0581533179637815	1.82270730734301	0.068347732968828	0.139888028938953	-0.350801403892295	0.197452914862842
DIO1	0.259141330007869	0.105022377113584	0.013606523516543	12.1541216078411	0.481327963354471	0.15512622713464	3.1028148640314	0.0019168951567341	0.00734603920035112	1.84914073460495	1.24018677684312
IFT25	0.00657302680064932	0.0317529284047363	0.836005662033399	143.972464732182	-0.00803290005773172	0.0568791130845636	-0.141227589920205	0.887690150903719	0.928252502938126	0.0296271416334112	-0.119339834628045
LRRC42	0.0708146228573467	0.0455433586859418	0.119973786852908	59.4516107517356	0.112775946728285	0.0755579352521951	1.49257581419959	0.135548258203312	0.240488099734509	0.492426534015781	0.216287417950971
TMEM59	0.0101792490151619	0.036412243322553	0.779818422980688	211.668250215212	0.130580381910649	0.0671049467028367	1.94591290697097	0.0516652022664513	0.112421103478479	0.0556065311896617	0.265751127132488
TCEANC2	0.0935790722689875	0.0413798633892257	0.0237305381908281	92.9883749529401	0.172782077179692	0.0563326345257162	3.06717551263852	0.00216091934741897	0.0081329501587398	0.656422667398402	0.382994519600375
CYB5RL	0.038990408360058	0.0523973400118984	0.456798111580836	36.9680042571253	0.0188576359146904	0.0805238364963378	0.234187002696376	0.814839804840976	0.879629712559918	0.263163439129521	-0.0446334124668668
MRPL37	0.0440453587795502	0.0551811558974435	0.424756959487518	32.8197796972544	0.0434687908856674	0.0923151979788647	0.47087361385088	0.637730991781287	0.7496783142047	0.299579532848602	0.0237405067075815
SSBP3	0.0401847382306056	0.0286566324677721	0.16083044564114	464.41871963543	0.416970266038561	0.0682125426867433	6.11280931064892	9.78923195208385e-10	1.99748318253648e-08	0.271767446070845	1.06139029208973
ACOT11	-0.00806169807793607	0.0160151173983637	0.614696766791736	1826.96761184176	-0.142661064477795	0.0675222429522915	-2.11280103030039	0.0346178014648192	0.0814032653810058	-0.0758020848682922	-0.493359470988747
FAM151A	0.0873055823402603	0.0517504254057834	0.0915936372000039	139.369524466134	0.582837319970162	0.0950107212195746	6.13443738231599	8.54610964794103e-10	1.76283627455497e-08	0.61122815939506	1.52219680655835
ENSG00000230728	0.0305458850535725	0.0831033349300027	0.713197546918531	14.9170463916641	0.224772754854208	0.133095482684944	1.6888082925119	0.091256174167943	0.176058097233722	0.20232870750562	0.527433348145163
MROH7	0.0098579622192931	0.0185628860783644	0.595378846562684	1324.46764745691	-0.451655631934959	0.0817586904531265	-5.52425227742487	3.30891732064041e-08	4.89470477572771e-07	0.0532919664366732	-1.35179824013933
TTC4	-0.0284249029961228	0.0327245692516752	0.385060233870273	196.572504644755	-0.301536992622324	0.0734409430591	-4.10584314501067	4.02842780235795e-05	0.000261284287413487	-0.222499543237433	-0.934743464650554
PARS2	0.0546168790958372	0.0973863174801022	0.574915458869359	8.33377795193202	-0.069441778329131	0.155992288690895	-0.445161609666056	0.656202968014939	0.764245073986284	0.375737248086834	-0.289944005154524
TTC22	0.299352136808864	0.187390248878325	0.110158797486687	5.60510203906895	1.0206544137008	0.288706079983248	3.53527162905617	0.000407356184510747	0.00195127831259429	2.13882122352495	2.73852617489689
DHCR24	-0.124224222245264	0.197189784530699	0.528712308904559	19.9090806026618	-0.713268616967292	0.524681935283254	-1.35943048350279	0.174010216954494	0.291804071982812	-0.91264221497333	-2.07860302092596
ENSG00000287724	-0.29380243188876	0.192605220703267	0.127156216165549	9.8321696789449	-0.705535142272182	0.315349084334946	-2.23731470081836	0.0252657790705496	0.0631887358562062	-2.13429138313901	-2.05711813025892
USP24	0.0117172640530874	0.0170709649647643	0.492470000232569	903.241519858779	-0.027678151710103	0.0360184124020099	-0.76844452223992	0.44222313818686	0.581794574910438	0.0666864617754252	-0.173917640920554
MIR4422HG	-0.242470618984634	0.129614858999155	0.0613865654143571	4.97509311481165	-0.53639119404981	0.221708985788441	-2.41934801218046	0.0155483568365104	0.04229616400971	-1.76449465827326	-1.58720785346607
ENSG00000234810	0.00959861900835448	0.119080145736086	0.935754995346867	42.0964804606412	0.581813332084351	0.166208477750969	3.50050334349422	0.000464380413183563	0.00219313581565453	0.0514236460989443	1.51935199634841
ENSG00000260971	0.0697307097561064	0.0443526849247554	0.115907215043975	472.828686654493	0.676627116366564	0.0914987282990999	7.39493465040016	1.41477835237589e-13	6.21219026329102e-12	0.4846179745241	1.78276060235574
PLPP3	-0.00363671258253278	0.0158156766982601	0.818135647805684	2758.88709048524	-0.236735372344199	0.0585523045733027	-4.04314354608922	5.27393097260417e-05	0.000328641692613206	-0.0439242872375163	-0.754713687401383
PRKAA2	-0.0694173081129842	0.0393942038130657	0.0780490518889421	204.923500221584	-0.105618635332581	0.0679026765342019	-1.5554414159121	0.119840976873254	0.218391581443221	-0.517810702126326	-0.390449385729162
FYB2	-0.178208776841291	0.147499157451122	0.226969573168491	42.2037179524813	0.275404938305733	0.288967282598286	0.953066159702907	0.340556550638705	0.481293100322086	-1.30154941215791	0.66809805173274
DAB1	0.0535600946582354	0.0400617168534902	0.181242361825668	497.795956240529	0.496330291315847	0.158565362775022	3.13013058230162	0.0017472861300054	0.00680394408957233	0.368124124727171	1.28186576186716
ENSG00000235038	-0.153584705213652	0.180503439008146	0.394842359131249	4.38386364323511	0.137075581404568	0.281103124470693	0.487634499483692	0.625808754434516	0.740685675635234	-1.1241564753885	0.283795881462095
OMA1	0.0614587480043437	0.0415069674551788	0.138690507911019	73.4271271628923	0.14511773053007	0.068378429931518	2.12227351045363	0.0338147766030359	0.0798578174786095	0.425026384222588	0.30613832150379
MYSM1	-0.0418461555988824	0.0205624398510868	0.0418430906466937	438.014413343796	-0.171987030113584	0.0375378632813207	-4.5816947231295	4.61222858338542e-06	3.90856325350166e-05	-0.319186860035813	-0.574831925510229
JUN	0.0372100765466917	0.0441650817255004	0.399495532120004	480.226903711744	0.01946284738533	0.174478280259062	0.111548826343496	0.911181149335653	0.944536968877524	0.250337847425079	-0.0429520334244871
LINC01135	0.0180364118538449	0.0393392269128733	0.646604650112646	263.264718838656	0.346623264817089	0.078374018710121	4.42268076234717	9.74837289255988e-06	7.57628398106231e-05	0.112209891174407	0.865954515859242
ENSG00000231740	0.0614483691030724	0.10919890963856	0.57362582092278	13.519443616254	0.389044181391264	0.153136659781697	2.54050324687677	0.0110693065875308	0.0318784389105131	0.424951614143748	0.983806941906255
LINC02777	0.0123571840082141	0.0848917086760056	0.884265520912963	30.6088720155511	0.341944132580068	0.118168132866964	2.89370851754962	0.00380721407205388	0.013140886647041	0.0712964743620463	0.852955101172774
LINC01358	-0.336535452413398	0.0685253954648662	9.05643025401578e-07	58.6149313702533	-0.640775106421808	0.112697526992336	-5.68579562944078	1.30205030737134e-08	2.09911487585745e-07	-2.44214201493234	-1.87720388152945
FGGY-DT	-0.594328906885986	0.102174575223366	5.99854093241934e-09	14.2311385938816	-0.928146361762312	0.137685782525804	-6.74104722169383	1.57249085795373e-11	4.66214419182208e-10	-4.29929783629098	-2.67556946042578
FGGY	-0.0759427015327876	0.0222614977146111	0.000646320323581285	1046.48030456544	-0.253183158039279	0.0477547099370346	-5.30174213963618	1.14702780414263e-07	1.47638155149168e-06	-0.564819934385681	-0.800408396611098
ENSG00000226883	-0.00975458324293459	0.0857354211926565	0.90941582692812	30.348074632509	-0.256713740288452	0.110695406804813	-2.31910020206269	0.020389603820561	0.0530328448284599	-0.0879977069235565	-0.810216946662016
HOOK1	0.277239836240465	0.370490439078068	0.454276228480096	3.64434651030565	0.132810971825749	0.801481535094323	0.165706839160205	0.868387663599356	0.916240111654334	1.97952320019752	0.271948080292397
CYP2J2	-0.0305924744715998	0.0324510796978908	0.345821103800038	337.784086268605	-0.267649223057893	0.082373244142433	-3.24922522894808	0.00115719814161183	0.00477682763216325	-0.238114827155827	-0.840597553175325
C1orf87	-0.0277632436621482	0.0934710910805569	0.766447481262859	82.1056684748105	-0.213836473429127	0.210225050198141	-1.01717884347075	0.30906835858566	0.448080227587304	-0.217732919172593	-0.691096702930344
LINC02778	-0.00651299621311735	0.187590335325124	0.972303608930442	5.21624972240989	-0.249334753145743	0.328731136615651	-0.758476229884065	0.448165937804668	0.587866494203602	-0.0646451658934432	-0.789716881911707
LINC01748	-0.0225200512637782	0.0210871630306889	0.285542734866895	1830.62496796382	-0.263437226817499	0.0533468823711242	-4.93819348213858	7.88495919069924e-07	8.20741157017172e-06	-0.17996072163927	-0.828895920690243
ENSG00000231252	-0.0255853514908169	0.0223565313043329	0.252447830267412	1410.22145389936	-0.284417345436035	0.0463138200227808	-6.14109018206953	8.19570351414972e-10	1.69897586892428e-08	-0.202043284489842	-0.887182211454968
NFIA	-0.0142986966250575	0.0100851541126363	0.156250174094438	10622.1250187988	-0.0364836840568474	0.0416661619222764	-0.875619024495311	0.381237179511896	0.523465458317792	-0.120733707291714	-0.198380887674894
NFIA-AS2	-0.0466179217150003	0.0373821263523247	0.212373858117951	255.478761683744	0.085930289807997	0.0549062731652117	1.56503592129509	0.117574486880575	0.215354905873926	-0.353562881098259	0.141705677328992
NFIA-AS1	-0.0905881317279738	0.0983428174197525	0.356974000612896	15.7314200479085	0.197113655841157	0.127309158148681	1.54830696163236	0.121548409148062	0.220825000174927	-0.670326282477167	0.45059172886372
ENSG00000284808	-0.180240583993409	0.134595282610024	0.180528347905402	12.2481483646084	-0.940995823943859	0.175471751539947	-5.36266274021683	8.20040299083035e-08	1.09197048911166e-06	-1.31618664368946	-2.71126742298269
ENSG00000287224	-0.0800192923192362	0.129594186715176	0.536931022328915	4.84025725834885	-0.214635652303098	0.204083726445568	-1.05170390624136	0.292935418270846	0.430873841729407	-0.594187880619378	-0.693316955974106
TM2D1	-0.0511872222603661	0.021890315414818	0.0193690916301727	371.479646472074	-0.172294642859152	0.0359569925731014	-4.79168669373205	1.6538502562889e-06	1.57032780037139e-05	-0.386480330940903	-0.575686525346251
PATJ-DT	0.0650350075294064	0.0591949811024074	0.271917504771755	75.4704942276143	-0.218882470086512	0.0789322020879198	-2.77304400861268	0.00555346098460422	0.0180234185985604	0.450789921195423	-0.705115328550044
PATJ	-0.0199683636625765	0.0272514767415781	0.463714412373749	512.134591251733	0.0659507223399299	0.0523470517035041	1.2598746289185	0.207714592470452	0.334115075788287	-0.161578247605725	0.0861990855898793
L1TD1	0.259365078994555	0.14989148282881	0.083567342382697	3.26433534226057	0.0464026400833048	0.235545700746057	0.197000581782351	0.843827082507844	0.89958372525922	1.85075263252531	0.0318912321873825
USP1	0.0847664906747038	0.0513358305084658	0.0986946920182789	62.5746053007362	0.082052573252133	0.0706319900064288	1.16169137022282	0.245360852361787	0.378245716628833	0.592936427057252	0.130932729912069
DOCK7	0.0222733567740011	0.0124039859011827	0.0725484089276895	3828.83980782881	0.198380788364184	0.031735767199279	6.25101599461855	4.07791107358132e-10	8.96236147565448e-09	0.142733035911896	0.454112035684545
ANGPTL3	-0.0120353741811794	0.104304483294905	0.908138437593876	27.6846702444348	0.340661918016885	0.1393410971374	2.44480576811426	0.0144930170236454	0.0399315810581323	-0.104428629023302	0.849392893913069
DOCK7-DT	0.00696194379097833	0.029089553993962	0.810851281623496	435.345100151379	0.191981137174265	0.0728030734055553	2.63699220642539	0.00836447533098391	0.0253258401314763	0.0324289173964634	0.436332730580002
LINC01739	0.115601418741455	0.0861302803440398	0.179541105678058	29.7402291418297	0.16860734173829	0.141831350648861	1.18878753510371	0.234523284297219	0.364999111349587	0.815072657309877	0.371396403868636
LINC00466	-0.00630249587861723	0.106043611465701	0.952607184854634	6.93959081832295	-0.116208635146285	0.159054017556225	-0.730623702134436	0.465009030467364	0.60287312312105	-0.0631287118685936	-0.419870182606573
ALG6	-0.0301965364675086	0.0376943634733242	0.423080177185741	131.169248021658	-0.160714268603823	0.0559065828205344	-2.87469311296903	0.00404420371302848	0.0138399956946124	-0.23526247168893	-0.543514302048422
ITGB3BP	-0.04804357551309	0.0311490981706664	0.12298260829364	435.393486283065	0.0406464375326473	0.0898894404267894	0.452182562708818	0.651137468993387	0.760804906029609	-0.363833356179874	0.015899535397267
ENSG00000286429	0.0480586067101145	0.105949368799367	0.650116936803967	24.6910353172276	0.553824387194863	0.173676105026912	3.18883468229003	0.0014284754473025	0.00572517995083902	0.32849115425517	1.44159400986184
EFCAB7	0.110207107223624	0.0344101769150647	0.00136123286811636	267.587596293823	0.283303513733455	0.0632265075251596	4.48077119585832	7.4373809673658e-06	5.95517069883637e-05	0.776211790737227	0.690041619945006
DLEU2L	0.0939506763504933	0.0562805074420351	0.0950522201209147	28.7711798725125	0.169481819954197	0.0920928119944481	1.84033711517479	0.065718759565268	0.135708358252994	0.659099720175483	0.373825851122322
PGM1	-0.0161403196075168	0.0271653353584721	0.552410914799518	366.137610855553	-0.0563745069557468	0.0511426127272952	-1.10230009671875	0.270331227339508	0.406590824874778	-0.134000843377925	-0.253640932106227
ROR1	0.0138694445953115	0.0295980501076483	0.639360448868187	854.660369160061	0.0699495038840903	0.0547389952901845	1.27787336090608	0.201294082274665	0.326287674017336	0.0821908687076473	0.0973083718634865
ROR1-AS1	0.0733912103124545	0.0759758668658852	0.334053909408821	54.7683632461888	0.125183114646311	0.120270134129015	1.04084954717042	0.297945380493955	0.436362950545503	0.510988387734228	0.250756612810429
CACHD1	0.00068726908955617	0.0166194216813249	0.967014186532895	2973.32236862889	-0.105078679829756	0.0529507832783501	-1.98445940407306	0.0472046493749662	0.104740977339144	-0.0127741257634904	-0.388949298717746
RAVER2	0.0376264099910478	0.0210917185961446	0.0744330337333143	697.08661875901	0.124312785122889	0.0368290218414172	3.37540284556484	0.000737077115211021	0.00325361314928674	0.253337132575255	0.248338691320773
JAK1	-0.022007175997493	0.0162548325605345	0.17577303020543	2258.67347104695	-0.149599846855217	0.0456857634212946	-3.27453971767246	0.00105834260361074	0.00443383345590786	-0.176265944794137	-0.512636573018392
LINC01359	-0.05058273605803	0.0574832359980761	0.378882979776956	68.1036220664468	-0.388540495110843	0.085102750518375	-4.56554568147538	4.98196688353045e-06	4.18778985246039e-05	-0.382125584727907	-1.1764537969799
ENSG00000272506	-0.0265710319381755	0.115125385390028	0.817469553697507	6.02248648196977	-0.248097758098715	0.184317282835806	-1.34603632541462	0.178290801889645	0.29757549797347	-0.209144171455946	-0.786280302057393
ENSG00000288804	0.173418798660868	0.145503031093893	0.233317341323466	4.88972599007706	0.304329503210491	0.229308219206414	1.32716351931784	0.184454597129833	0.305632794368539	1.23159170319767	0.74845534765348
AK4	-0.00894674353599886	0.0269930545083017	0.740307523099559	511.260323035572	0.0629097539216587	0.0564109914472318	1.11520383364483	0.264763083634323	0.400353712177604	-0.0821779927747635	0.0777507649365772
DNAJC6	0.0872250978496702	0.0507027258500105	0.0853736287832902	207.42408919373	0.744546123621421	0.191385225830949	3.89030093827138	0.000100119979677788	0.000578976307631677	0.610648345448526	1.97145100383949
ENSG00000229294	-0.0528704783993053	0.0939608022424361	0.573648353589048	72.2265634931532	0.990770150291713	0.277022917775358	3.57649164281471	0.000348236444158587	0.00170417237532863	-0.398606585052606	2.65550267545811
ENSG00000290094	0.402521417991372	0.27319882865012	0.14065281430662	2.32819397973191	0.266250336132654	0.4909188021315	0.542351066972037	0.587576682292127	0.709681609131038	2.88205743766962	0.642665030413971
LEPROT	0.103459234260611	0.0351491790445037	0.00324594648769304	199.251541653652	0.206375801514228	0.0813740407505056	2.53613805595546	0.0112082538300193	0.03222063355859	0.727599805686296	0.476323524075253
LEPR	0.0794558817735429	0.0423867205822834	0.0608551292745493	332.276653027106	0.262606081568136	0.117175445910984	2.24113575610058	0.0250172827117244	0.062740382322949	0.554678557958413	0.632540679592595
PDE4B	0.00288437435719359	0.0150429648988274	0.847943983194206	3785.89090856208	-0.0371524485790537	0.0554935433486325	-0.669491373899973	0.503182081484764	0.637249240615249	0.0030539209426546	-0.200238827761086
PDE4B-AS1	0.202780035047582	0.118598969489014	0.087303616351022	23.0140580757282	0.193748098712512	0.171384294269318	1.13048922912418	0.258270134443867	0.392936864633056	1.44311139127289	0.441241646294968
SGIP1	-0.000710189527165466	0.0145742575663922	0.96113523567132	2700.88128898078	-0.0897613510490659	0.0504325437928913	-1.77982993318132	0.0751037972891032	0.150954643455153	-0.0228414814706476	-0.346395188548824
ENSG00000248458	0.0194578230776652	0.0537215924526866	0.717204494982967	144.661481308922	0.069522866736143	0.0858768421918645	0.809564778602551	0.418190358016876	0.5593699178281	0.122449802557196	0.0961231022609439
DYNLT5	0.0751009863212818	0.111120520924909	0.49913484424302	25.8893700325885	0.27164867423012	0.247479540508746	1.09766113866095	0.272352485037598	0.408892178539099	0.523305692199965	0.657662519690185
DNAI4	-0.00108666063410043	0.0369264585556884	0.976523483345328	275.520376109387	0.226143595712054	0.0587408119894058	3.84985477818796	0.000118187878097125	0.000670074722646546	-0.0255535965212334	0.531241774126224
SLC35D1	0.00144272682888926	0.0275252648036609	0.958198309602278	301.283283245375	-0.0115162727694867	0.0559602989350545	-0.205793624920625	0.836952121195742	0.8944536327829	-0.00733177370197952	-0.129017228660502
ENSG00000275678	-0.03928962103797	0.146729597262087	0.788877220539568	3.33602948712897	-0.349915518445774	0.243815652089248	-1.43516429502109	0.151240285485223	0.261811865740991	-0.300769468283115	-1.06914712909996
IL12RB2	0.00556303846243266	0.106766539917887	0.958445268519544	30.3419398397702	-0.0287602773297476	0.156058698566161	-0.184291408258506	0.853784853709021	0.906115147633769	0.0223511395112438	-0.176923967512762
SERBP1	-0.0212568198103527	0.0349547864982606	0.5431057056779	174.699993518503	-0.00220888601979996	0.0459542539556294	-0.0480670629955766	0.961662795772102	0.976566141737747	-0.170860344547648	-0.103159746144997
GADD45A	-0.0936626707782976	0.0724606921436356	0.196149534589079	127.531452043601	-0.255173384713446	0.158657440113778	-1.60832914315555	0.107763111163863	0.200974339843501	-0.69247540223269	-0.805937580345824
GNG12	0.0362534850446055	0.0260995095838508	0.1648179977442	556.43215702207	0.208651485782018	0.0474983607764631	4.39281445446031	1.11892618337828e-05	8.58077032227419e-05	0.243446518549424	0.48264575691544
GNG12-AS1	-0.0285130916827793	0.0259986631376274	0.272766538125748	1321.00994982305	-0.0881535632319403	0.0661428988800186	-1.33277441304544	0.182605844889359	0.303076192159668	-0.223134858564338	-0.341928484146391
DIRAS3	-0.309382648130151	0.0766511269299796	5.43137390368379e-05	21.7188880331118	-0.785682487259508	0.123117204597603	-6.3815815980182	1.75268289043876e-10	4.16422248843629e-09	-2.24653197260597	-2.2797809063323
WLS	-0.0304997136125092	0.0170224652884324	0.073175738084153	2077.57887144451	-0.0182574476548695	0.0577463420003811	-0.316166306339352	0.751876280628686	0.835653871779754	-0.237446573689862	-0.147745343911392
RPE65	-0.393523733372126	0.139027026385024	0.0046467228560936	20.6837356995608	-0.911084576541912	0.249414474569908	-3.65289375491535	0.000259301539161298	0.00132698375573251	-2.85268819403626	-2.62816895748282
DEPDC1	-0.0555167682341743	0.143711189303668	0.699268647906541	4.04062970827929	-0.164220290532253	0.25594225310085	-0.641630244880061	0.521113290386297	0.652858057714441	-0.417670577898677	-0.553254619406182
ENSG00000285407	-0.00525939733206695	0.136155839552025	0.969187156412789	4.27109779020267	-0.140448270362474	0.229782857517344	-0.61122170678843	0.541052814805646	0.669735472496129	-0.0556141822932021	-0.487211957547419
LRRC7	0.0167082090196361	0.0478634355161794	0.727028608681281	696.579113687619	-0.831306226425163	0.222616413211956	-3.73425397719289	0.000188272430000514	0.000999243501335748	0.102641457287897	-2.40653131109093
ENSG00000287283	-0.446294564619375	0.131971444633612	0.000720253993249211	6.0413661025629	-0.943595084343912	0.202153582999507	-4.66771387547562	3.0456963907476e-06	2.70782054594745e-05	-3.23285167277651	-2.71848860462638
LRRC7-AS1	-0.077557385835822	0.0604461054495467	0.199462909031388	97.1051611174855	-1.01844887383584	0.171026382055164	-5.95492263589688	2.60194885421101e-09	4.86053166837422e-08	-0.576452193859342	-2.92644499507851
SRSF11	-0.0209671004635445	0.0185967591060972	0.259548078770567	792.991550311862	-0.192704070839583	0.0521324710871596	-3.69643078144913	0.000218651838351543	0.00114055155679465	-0.168773193139611	-0.632387341735257
ANKRD13C	0.00320301992393144	0.023535470757584	0.891747522681855	477.899318376355	-0.0699330898306138	0.0375770198668705	-1.86106003292374	0.0627356994494737	0.13092530960011	0.00534945816033927	-0.291308950965945
HHLA3	0.0191366096136917	0.0390387652802706	0.623995881137636	83.6515793749131	0.136186518461496	0.0594387466416784	2.29120777533358	0.0219513994827562	0.0563694282706191	0.120135766090531	0.281325915388487
HHLA3-AS1	0.223304337310843	0.178174804203299	0.210100927668011	3.36868764076732	0.320822640860745	0.260862791503432	1.22985205751938	0.218752510036498	0.347045963212869	1.59096940227445	0.794276052206409
CTH	-0.0858277946341698	0.04862410387772	0.0775421611091742	189.375379512472	-0.00504402627813037	0.0958725280405626	-0.0526118000768301	0.958041214891744	0.974603498075604	-0.636032596613519	-0.111036241624381
ENSG00000271992	0.0120271123301377	0.138613892400039	0.930856714674677	4.23137661963539	0.0890019601612713	0.232271828632578	0.383180175939718	0.701586175673911	0.798365941733248	0.0689186229163634	0.150239293110657
ZRANB2-AS1	-0.0899471973565587	0.0861393960140005	0.296390503986316	42.65558645738	0.31147932013806	0.106063548135307	2.936723555021	0.00331699646113177	0.0117090650178995	-0.665708961989269	0.76831873908286
ZRANB2	-0.00307651863609256	0.0160005440665259	0.8475261135359	1279.53410239627	-0.0769862399847123	0.0432769761744564	-1.77891911103882	0.0752530244212677	0.151196176974597	-0.0398886244591507	-0.310903785874354
ZRANB2-DT	-0.0773482392641767	0.0375203259139548	0.0392551414884475	551.634551283476	-0.329339635889937	0.0541749978190927	-6.0791813409888	1.20797685661566e-09	2.41818001358692e-08	-0.574945492403935	-1.01198387396322
NEGR1	-0.0223772388134625	0.0348311706631136	0.520581915751869	665.031871092866	-0.382067273841932	0.0928445033093456	-4.11513078559896	3.86959942268286e-05	0.000251996160151121	-0.178931894223892	-1.15847010184813
ENSG00000231985	0.046728926143508	0.184166393432173	0.799702531556936	3.12319916271654	-0.0505705900158387	0.272317393201978	-0.185704590592678	0.852676428172379	0.905588640020612	0.318912074716969	-0.237516676734528
ENSG00000286863	-0.0915447459288153	0.0397974754774881	0.0214332027523377	487.338301030384	-0.62216567616551	0.0827134851952753	-7.5219376223437	5.3970334332817e-14	2.54136780196588e-12	-0.677217774875692	-1.8255037609245
ENSG00000225087	-0.0294626890088433	0.102295599986536	0.773335093652004	55.6922067954696	-0.474849728869453	0.147942011580296	-3.20970171891794	0.0013287277787033	0.00537822078143752	-0.229975801076452	-1.4162353342535
LRRIQ3	0.206000949144569	0.123716397575057	0.0958915563027515	17.8691653971054	0.387803091908593	0.209079465463957	1.85481195414404	0.0636230843805748	0.132405484972793	1.4663150035506	0.980358987022526
FPGT	-0.0570490903725242	0.032511093593937	0.0793007694156259	281.359404364301	-0.122529482502095	0.0685543957113441	-1.78733225244985	0.0738838041759058	0.148919583218393	-0.428709496575861	-0.437430557433754
TNNI3K	-0.0860146320521182	0.0352204920578634	0.0145990370203733	416.479931201121	-0.301153518801545	0.0819023276271979	-3.67698364046907	0.000236008169928532	0.00122159613049553	-0.637378581906669	-0.933678110015291
ENSG00000237324	-0.0574443332150632	0.100259315768006	0.566673427962695	32.8244923570212	-0.13203059079478	0.133865523531817	-0.986292716088316	0.323989493064384	0.464151522518517	-0.431556844067182	-0.463826230909373
LRRC53	-0.0527670108951621	0.128182521459073	0.680592112299871	18.6874688253333	0.0490941653300089	0.192303844726488	0.255294767506261	0.798495441008433	0.868803750895078	-0.397861200426631	0.0393687410605399
ENSG00000272864	0.273564841020091	0.14078708403676	0.0520028260006218	5.7624497237373	0.477232948901421	0.21656892758343	2.20360766535898	0.0275519477409386	0.0676943322313959	1.95304836676567	1.22881013939716
CRYZ	0.220804273266341	0.0692750089842347	0.00143578802281086	76.3669347759458	0.743842812160155	0.0950101464373063	7.82908815587385	4.9142098970675e-15	2.83322577805169e-13	1.57295882670141	1.96949708655833
TYW3	0.168773275854912	0.0424353387385384	6.97353359859475e-05	120.525352540628	0.454659931117277	0.0706011008397594	6.43984195301998	1.195979734539e-10	2.90793530548602e-09	1.19812514470811	1.16609850740279
SLC44A5	0.00740374007337726	0.17506332557847	0.966266096113513	24.6445115364311	0.452138918207128	0.452138276825356	1.00000141855226	0.317309821367167	0.456751456678528	0.0356116379949766	1.15909471041888
ACADM	0.030289484332828	0.0259490710274038	0.243102715916731	287.474779316336	-0.0283269131408507	0.0414686452145441	-0.683092321784261	0.494548506925565	0.629697667603193	0.200481585001655	-0.175720009061414
RABGGTB	0.0305495643558189	0.0464801796044546	0.511013730756768	76.9464009533428	-0.0332946512522362	0.0832447268183873	-0.399961084921021	0.689185179525617	0.788435724809909	0.202355213367064	-0.189521219305641
MSH4	-0.0341569457832372	0.100768622696019	0.734636772761557	28.1477053135562	0.190794565800767	0.219777157341607	0.868127370963349	0.385324608603579	0.527026423004948	-0.263793441300692	0.433036236153719
ST6GALNAC3	0.00182976605966551	0.0322552703648766	0.954762138779587	1109.73283956012	-0.0445151769756617	0.0830099564894593	-0.53626310455077	0.591776726008055	0.71330566968238	-0.00454352540451657	-0.220693722985904
LINC02567	0.0185476814086321	0.189912542850339	0.922198840003449	4.94651461566672	0.246955682957426	0.351756331805513	0.702064641423336	0.482638851842697	0.618544484199634	0.115893100400564	0.589061245534399
ST6GALNAC5	-0.00426778849724333	0.0640352677442037	0.946862355236141	227.529701557203	-0.0531584136870962	0.233188769598737	-0.227963009447536	0.819674997584892	0.883474662078424	-0.0484705869530064	-0.244706085226122
ENSG00000288543	-0.0331667087204449	0.151335750920625	0.826525590719995	4.95614120739701	0.166810599372026	0.27296706529795	0.61110155977956	0.541132347281765	0.669785054478907	-0.256659728268868	0.366404752015114
PIGK	0.130989785139093	0.0426243389457294	0.00211832009641731	134.535325285834	0.247006057628117	0.0798840641283177	3.09205672399631	0.00198774861680702	0.00758266348269879	0.925931151739228	0.589201194824318
ENSG00000289212	0.260248630887919	0.0952574191572861	0.00629403870867973	13.3136383922471	0.60908834426378	0.150809616750399	4.03878981585017	5.37276810467297e-05	0.00033390093330116	1.85711778072347	1.59512655794202
ENSG00000287870	0.152013127598427	0.148265353940052	0.305232281356583	7.5192288967049	0.230165258974877	0.253003957394831	0.909729876737415	0.362964983840554	0.504584007497335	1.07738427110817	0.542414629654677
ZZZ3	0.0149437887180292	0.0212360651335029	0.481620509579032	671.534135024731	-0.144075784385987	0.0425250060879864	-3.3880250149262	0.00070397843562184	0.00313543830100521	0.0899304928409659	-0.497289800336203
USP33	0.0619626277952884	0.0196468081238562	0.00161144754187692	574.908725702081	0.129670157828255	0.0307131329929312	4.22197754485351	2.42168240398146e-05	0.000168441161384049	0.428656357252478	0.263222371862219
MIGA1	0.0378747016957112	0.023987269019709	0.114347494745525	396.390150440477	-0.0272351090048513	0.0367360509894033	-0.741372800595996	0.458467431572414	0.597051849162599	0.255125837356973	-0.172686793926359
NEXN-AS1	-0.00701914708079016	0.0899099196055848	0.937773435574793	8.7210997866137	-0.125724167883623	0.149157076280595	-0.842897776080766	0.399285617432742	0.540474216677137	-0.0682914998638205	-0.446305929610394
NEXN	0.0336330831700396	0.0600177762065283	0.575216614752529	59.816743024659	0.105656085599833	0.112977699848428	0.935194164349087	0.349688245397324	0.49060070451328	0.224569023751872	0.19650724875923
FUBP1	0.00989209100573601	0.0207298085254718	0.633225674654755	508.781271239081	-0.0185870307008688	0.0367465524939692	-0.505816993415076	0.612985127845051	0.731159265172237	0.0535378317731226	-0.148660980929444
GIPC2	0.126488377896237	0.0746592194373932	0.0902254317566496	45.3941837778309	-0.331038976952538	0.166280459256495	-1.99084714122599	0.0464976949089087	0.103512879785956	0.893502808349056	-1.01670492864762
ENSG00000273338	0.0252929390269074	0.149479247636098	0.865633803079454	8.10585752174764	-0.219775060305594	0.226065306390491	-0.972175093182892	0.330963449171328	0.471029969064746	0.164486244388539	-0.707595093988417
IFI44L	-0.0666137850198775	0.0988931226062913	0.500569655334023	75.1275976495569	-0.773943156938372	0.228939818540363	-3.38055285390174	0.000723401605947063	0.00320548384598174	-0.497613993705903	-2.24716707640494
IFI44	-0.0798789540662532	0.0557975701926535	0.152262678658156	94.3972427356793	-0.595611791647429	0.112111747500296	-5.31266174087473	1.08035464244234e-07	1.39487724399209e-06	-0.5931768774346	-1.75173261300609
LINC01362	-0.0944483597498009	0.132925929165465	0.477373205690425	10.032962530418	0.251917838579596	0.190218140423109	1.32436285003757	0.185382566364851	0.306755235629802	-0.69813554147164	0.602846946686637
LINC01725	-0.271729852954135	0.116152549753258	0.0193135939348764	50.0179449543678	-0.415520304861807	0.205165833302941	-2.02528997237207	0.0428375975913707	0.0968791609985004	-1.97527951627566	-1.25140823668132
TTLL7	0.142431954387723	0.099412511175334	0.15193309376283	57.4380197078897	0.522949023313459	0.279327784082678	1.87216973431712	0.0611831248463918	0.128263938097094	1.00836106165505	1.35581706696752
PRKACB-DT	0.0779769180337564	0.0963887581133971	0.418524618484045	27.8551526274513	0.233363468270799	0.144445373740806	1.61558284787679	0.106184534776481	0.198599813291058	0.544024035621753	0.551299791856947
PRKACB	0.0246083645298164	0.0213893106229643	0.249938712852439	799.74887087367	0.0886087530684264	0.0428169358615856	2.06947908077477	0.0385011523847463	0.0888090972607474	0.159554538441903	0.149146897811992
SAMD13	0.0364309561470716	0.107109427768206	0.733759850373763	22.0588730216837	-0.478327085340654	0.154136979860761	-3.10325974839229	0.00191401569654607	0.00733711232310828	0.244725028478011	-1.42589601415995
RPF1	0.027123278388275	0.0462620990725991	0.557676694829311	65.4767824486276	0.0272771723710103	0.0752957350374705	0.362267163703707	0.717152393609886	0.810716026734157	0.177672092752998	-0.0212425270805609
GNG5	0.0842193013732115	0.0414008868031899	0.0419274973194416	100.655356826435	0.146627885225594	0.0749004510530838	1.95763687887106	0.0502726367420944	0.110081471700496	0.58899445033511	0.310333784707951
SPATA1	-0.0576634736039685	0.0449608511669398	0.19965808891701	207.725938423149	-0.491648140906516	0.101098382302449	-4.86306634893212	1.15581082157081e-06	1.14225501563881e-05	-0.433135541438622	-1.46290414228936
CTBS	-0.0804022947130234	0.0443687160595596	0.0699646729981947	131.587884163058	-0.178598696168797	0.076620586271211	-2.33094922475035	0.0197560372163885	0.051636619689149	-0.596947047358779	-0.59320024349452
ENSG00000284882	-0.0484626072679621	0.110668082586889	0.661451871972169	17.7091265295932	-0.309849672627044	0.125756141276034	-2.46389297161182	0.013743714423416	0.0382826456496998	-0.366852080082259	-0.957837484879838
ENSG00000289881	-0.0446824572402114	0.0848517995319395	0.598475488125248	27.6174409791268	0.117695055196287	0.107414399136613	1.09571022267321	0.273205607596479	0.409759192253767	-0.339619706614869	0.22995352688402
SSX2IP	-0.0205004927982106	0.0334240823067797	0.539648263657029	325.181551951342	-0.02563047048984	0.0823912250237772	-0.311082527082749	0.75573788397598	0.838084642966329	-0.165411730205115	-0.16822883881377
LPAR3	0.0377157017257929	0.067352341985007	0.575495740452475	81.3183648706122	-0.163107579542608	0.1451231442947	-1.12392534171798	0.261044699562252	0.396144610425749	0.253980394310974	-0.550163321522753
MCOLN2	-0.247082305742246	0.12861758534073	0.0547239405584358	18.2865038368309	-0.512458424585472	0.290673247375446	-1.76300512418179	0.077899625428433	0.155314197149341	-1.79771746032502	-1.52071860308733
DNAI3	0.121238434418865	0.0776287708770998	0.118341729420979	37.1691210728856	-0.0493177661805166	0.120939535426296	-0.407788619384704	0.683428869551897	0.784220950592131	0.855681975734232	-0.234036121849674
SYDE2	0.0358234550004692	0.0425193486874217	0.399496247657856	81.3486783647577	0.152380411627324	0.0628632406563015	2.42399866816362	0.0153506617832885	0.0418912151098087	0.240348562468807	0.326315268539352
C1orf52	0.000278714623412448	0.0279303478163965	0.992038108309597	337.943767643779	-0.042593001951514	0.0507836840968874	-0.838714297888534	0.401629652991407	0.542639135300053	-0.0157173707993009	-0.215353598156525
BCL10	0.0170985410570163	0.0659486776893769	0.79542660425066	26.8497988368349	0.00805445908987175	0.108082416412155	0.0745214564703789	0.940595468839382	0.96341580515274	0.105453427114542	-0.074646450860168
BCL10-AS1	-0.00432745143631744	0.0308964250382017	0.888610074560335	733.089943752882	-0.145011038126757	0.054252351916126	-2.67289864872483	0.00751989661871227	0.0231697421651012	-0.048900401491345	-0.499888092198345
DDAH1	-0.0207375131182927	0.0174915240543185	0.235790191498707	2250.88804736482	-0.178873801095424	0.0420805616298336	-4.25074652446199	2.13059182006288e-05	0.000150420649765837	-0.167119235417462	-0.593964531153504
ENSG00000282057	-0.483439028557272	0.0941223355703266	2.80224368104577e-07	9.50959288228743	-0.881500642765886	0.136417013668063	-6.46180867813746	1.03458854480229e-10	2.57246228646124e-09	-3.50044208764814	-2.54597982417113
CCN1	-0.0435105265669384	0.0729937125746931	0.551117809124211	113.94479202981	-0.132561088307933	0.184424735010299	-0.718781503470942	0.472275555949252	0.609466216888131	-0.331177064513849	-0.465300042038078
ZNHIT6	0.0620568092203115	0.0346691198490845	0.0734581557751713	274.394160991164	0.258710655488198	0.076051348990343	3.40178917169568	0.00066946261452533	0.00300615434651903	0.429334844540309	0.621718532145478
COL24A1	0.208213790777572	0.126129891970969	0.0987817438888642	26.226903484311	1.17355604688567	0.257916177537878	4.55014515990691	5.36089197800668e-06	4.45592031702289e-05	1.48225641575164	3.16331257445238
ODF2L	-0.00144281889973802	0.042928680246323	0.973188408794	226.990557549767	0.212340930963149	0.0927358736820852	2.28973883063948	0.0220364609875016	0.0565320920168707	-0.0281193769352748	0.49289565485443
CLCA4-AS1	-0.271531383000479	0.0890178251331119	0.002286102254835	21.7988900613194	-0.304556795942114	0.165426266120767	-1.84104255680762	0.0656153225171472	0.135602393759248	-1.97384972966393	-0.943132985107985
SH3GLB1	-0.00173653742161897	0.0274457531066961	0.949550209773828	478.666193729985	-0.00248250549899246	0.0457929031805189	-0.0542115770473482	0.95676659709949	0.973987927876336	-0.0302353385832074	-0.103919906981696
SELENOF	-0.0182242300074119	0.0272817997077997	0.504133877880422	251.907494982724	-0.169612832890675	0.0431071921093954	-3.93467596915707	8.33090134194771e-05	0.000493288903641416	-0.149013429086405	-0.568236007146593
HS2ST1	-0.0334397852336092	0.0168745779238461	0.0475165825455466	1507.56824039932	-0.157996678937891	0.0316389298576742	-4.9937428240661	5.9220245173725e-07	6.3599120887551e-06	-0.258626983943133	-0.535964381844074
ENSG00000267734	0.0250146774248273	0.0909579381262729	0.783305727141685	23.5409373602585	0.102997579976835	0.132611781831306	0.776684986465658	0.437344646764648	0.577127449474551	0.162481635096884	0.189121473942646
LINC01140	0.0888910370201683	0.15951139396779	0.577342444869437	4.06424307513509	0.125589789546952	0.265940314706887	0.472248029357167	0.636749761066383	0.749161830247294	0.622649847328586	0.251886423939549
LMO4	-0.0544264200239245	0.0335698422813383	0.104955647471632	275.270357228294	-0.184649114833476	0.0640664275428477	-2.88215094731141	0.0039497047191768	0.0135629771193247	-0.409815659587752	-0.610009322029769
LINC01364	0.038459772333814	0.138788397985452	0.781694983118162	8.43226554620841	-0.0187792054921396	0.217011524976471	-0.0865355215312906	0.931040719868179	0.957531951498922	0.259340712958379	-0.149194874753655
PKN2-AS1	-0.06859757361287	0.0525269998147687	0.19156996163101	252.112569557211	-0.634321159117305	0.0703390297161766	-9.01805386962032	1.91460177128477e-19	2.30338766854046e-17	-0.511905297344152	-1.85927373270569
PKN2	0.0212420309003509	0.014966853732411	0.155819839674972	1191.41611317129	0.0141727250293185	0.03009892959883	0.470871397030327	0.637732574940219	0.7496783142047	0.135303317209822	-0.0576488812083238
GTF2B	0.000490925108911357	0.0354453452715344	0.988949492830517	126.365236328503	-0.122859062349347	0.0522025651569234	-2.35350623058516	0.0185972962014443	0.0490390885392955	-0.0141885967685407	-0.438346185565149
KYAT3	-0.157523760496025	0.0342437295538651	4.22336706608169e-06	169.237062164914	-0.431385618641571	0.0519296894318991	-8.30710954293868	9.80614136104504e-17	7.70170642065776e-15	-1.15253360956857	-1.29548474114989
RBMXL1	-0.0268538769195902	0.0482747616013097	0.578025226461687	44.7056712002438	0.00743063029544598	0.0821911103097943	0.0904067394568401	0.927964001314705	0.956029836618302	-0.211181799621685	-0.0763795519527036
GBP3	0.0876481719469405	0.0979969546909916	0.371109573457438	27.409565833049	0.227927280432442	0.155653499695999	1.46432480398833	0.1431052230743	0.250859008493676	0.613696190570191	0.536197149647945
GBP1	0.000683598910010291	0.0911359003967618	0.994015224525998	57.6132431727966	0.307627500446296	0.158171635172435	1.94489675794858	0.0517874053254367	0.112628136576626	-0.0128005659045832	0.757617737500862
GBP2	0.233165658061243	0.096200171275774	0.0153609594493174	89.1081042864989	0.315961475860862	0.194415363403281	1.62518779550079	0.104122550120834	0.195692929314993	1.66201080739995	0.780770919952859
ENSG00000286802	-0.16504064594155	0.0665874400846708	0.0131915697039446	47.6106840622121	-0.301652026423593	0.11978754341727	-2.5182253331034	0.0117947836530347	0.033692675291053	-1.20668559567002	-0.93506304785742
GBP7	0.000562462334506949	0.088675697572713	0.994939120686082	53.6430293467431	-0.228432636335875	0.150560044960829	-1.51721950133122	0.129211274261017	0.231554524814408	-0.0136732393277147	-0.73164729326306
GBP4	-0.215353184965317	0.11303983594819	0.0567659311808239	8.29506898774388	-0.213271875940628	0.194007429689962	-1.09929746650142	0.271638337076081	0.408037754540295	-1.56913942494387	-0.689528156346885
ENSG00000286548	-0.633022908328001	0.109038467894214	6.41739133139267e-09	8.35824717545141	-1.20602482839961	0.156579176094583	-7.70233219052769	1.33605012632531e-14	7.0576678373626e-13	-4.57805119012114	-3.4475624790624
LRRC8C-DT	-0.10118995723321	0.0554204609434645	0.0678714766552066	98.7375101098399	-0.0476277608323434	0.135434290700325	-0.351666927083698	0.725088066493569	0.816431154605825	-0.746702317680855	-0.229341003346838
LRRC8C	0.0646994934630121	0.0571997386706263	0.25800661030553	124.272550195381	-0.174540501348962	0.148649066351925	-1.17417825508396	0.240323633927937	0.372328107260842	0.448372862535704	-0.581925897169338
LRRC8D	0.0802025783328318	0.0383364188416969	0.0364320057035473	224.63305219205	-0.162825704964156	0.0733798556451172	-2.21894283564172	0.0264906138065085	0.0655613874988457	0.560057794078697	-0.549380226634801
ZNF326	-0.0202734749692799	0.0242392250731085	0.402934851761569	414.136017278578	-0.163303911462979	0.0375908936790653	-4.34424126378043	1.39757853725315e-05	0.000103736812039407	-0.163776283395911	-0.550708764549325
ENSG00000287406	-0.0841854461865602	0.13386513554375	0.529425958853845	64.9983905148009	0.758350189355343	0.258944208044952	2.92862387261311	0.00340466139686021	0.0119698002791979	-0.624201043378711	2.0098010152828
ENSG00000287372	0.0179459489917173	0.0990694299115266	0.856253628362133	98.8844323719523	0.28109500891034	0.190716980004369	1.47388559164423	0.140512397770258	0.247334618977704	0.111558192583531	0.683906022877331
LINC02609	0.218762855810074	0.0978462900963139	0.0253661338505887	23.6850309514149	0.382204445222273	0.182331894502959	2.09620179872628	0.0360642934640522	0.0841769810325579	1.55825236209979	0.964805006867259
ZNF644	-0.0220875875604578	0.0155714954213322	0.156055681439713	1190.41916173043	-0.0348429122540464	0.0313748755409948	-1.11053547315336	0.266768350934623	0.402570308004808	-0.176845233366727	-0.193822548224318
HFM1	-0.015681151824961	0.034742130205381	0.65173127042903	341.218024289083	-0.210447886740711	0.0738470231742514	-2.84978158488709	0.00437492607664142	0.0147841104778597	-0.130692977698796	-0.681682640379336
CDC7	-0.230750563711062	0.0743806874426549	0.00192028859316743	85.8434360599426	-0.0727176554198203	0.109680042861118	-0.662998058014059	0.507331797833342	0.640644139564698	-1.68006284474064	-0.299044941526196
TGFBR3	0.0236874308935126	0.0220637361569076	0.283005985780167	1065.99526053205	0.102666726060142	0.0563702019865621	1.82129427325125	0.0685621365023479	0.14021654191052	0.152920090460104	0.188202306232509
BRDT	0.0819098081998227	0.15068401028511	0.586725985792945	4.39429417149502	0.302854511096789	0.254021620210249	1.19223911274214	0.233167501116766	0.363432577004663	0.572356756022343	0.744357572003204
EPHX4	0.548249101621864	0.297709499905885	0.0655399323999685	3.84083367368407	-0.13742023859134	0.525156051914109	-0.26167505466321	0.793571974067406	0.865582327754272	3.93188632700729	-0.478799577071115
BTBD8	-0.00940261607468554	0.0237767749141893	0.692508008472982	639.696254929143	0.157412586524113	0.0569125367382147	2.7658683929022	0.00567714412590223	0.0183675424673408	-0.0854621193665407	0.340295494988314
ENSG00000273487	0.0454271303365439	0.0871602740792624	0.602233883524147	18.145673719035	0.436053710604464	0.133624461894877	3.2632775797257	0.00110131593452017	0.00458221122589247	0.309533878260935	1.11440730400395
C1orf146	-0.317525523983098	0.107090955960918	0.00302675216208197	10.7556146227537	-0.602725915606882	0.178131935811682	-3.38359268853437	0.000715440539654382	0.00317493900891826	-2.3051936221961	-1.77149684337944
GLMN	-0.102582620778822	0.0306030340092989	0.000802181752513169	249.162938178038	-0.30942816988217	0.0389045268927702	-7.95352609569125	1.81276574162347e-15	1.11295260709172e-13	-0.756735129476711	-0.956666479510775
RPAP2	-0.0582605697180227	0.0174737746793536	0.000855537460495665	833.003430397775	-0.20504105653917	0.028671618819225	-7.15135960170078	8.5922572738521e-13	3.21637860864539e-11	-0.437437049118075	-0.666661558612708
EVI5	0.00373309360685992	0.0194006043416368	0.847412043685382	812.798051665592	-0.0577386317603865	0.0355660319148522	-1.62342068124488	0.104499506645765	0.19624183270038	0.00916813318455059	-0.257430699764278
RPL5	0.0654960500788282	0.0400145523139486	0.101671059916023	211.383195857876	0.30547372564044	0.0727026063213006	4.20168878527456	2.64931181324522e-05	0.000182160973799381	0.454111292780688	0.75163418960686
DIPK1A	-0.0267362999527034	0.0214630948689784	0.212879299124895	676.603023554716	-0.0792655730794082	0.0397602252311892	-1.99358963935722	0.0461969185390887	0.102965995454493	-0.210334769781621	-0.317236155768094
ENSG00000289544	-0.195835071294986	0.109799858258773	0.0744945443285309	5.13886089267973	-0.00988508001638711	0.19314589342635	-0.0511793434539496	0.959182611805653	0.975064359651805	-1.42853004252586	-0.124485501417717
ENSG00000287797	-0.023650866984046	0.100238705038809	0.813474994927393	15.0111545855741	-0.158909738214422	0.149581716556755	-1.06236070739386	0.288071964451856	0.425759662310983	-0.188107169740817	-0.538501013759506
MTF2	-0.0299283897476626	0.0281799909099072	0.288215719113098	367.988511383536	-0.216942022008535	0.0440971644538572	-4.91963655022628	8.67050619170745e-07	8.93805078593399e-06	-0.233330730470911	-0.699724438110232
TMED5	0.0468851241598824	0.0348782778268847	0.178867565582119	209.81401674539	0.120682836402964	0.063195210624834	1.90968326887004	0.0561740064773956	0.120072876328852	0.320037332361651	0.238254084536724
CCDC18	-0.0142613765678155	0.0400191339358139	0.721568024730966	331.100831525348	0.22478353322922	0.0646677250898551	3.47597712640866	0.000508995696428283	0.00237740741242411	-0.120464851894659	0.527463292279956
CCDC18-AS1	0.0244607235494855	0.0171860137062139	0.154651394807744	1374.98968280898	0.153825236806573	0.0367205334941054	4.18907957400091	2.80088180042223e-05	0.000191342768193819	0.158490926075741	0.330329235382585
DR1	-0.0515638927760319	0.0364210569818309	0.156842430143203	96.286866283529	0.0374795761949015	0.0621613185701085	0.602940495102759	0.546548275416632	0.67433216291697	-0.389193882541093	0.00710146308416103
FNBP1L	-0.000758956215902175	0.0286601188360099	0.978873476331589	418.866270724803	0.00237627365928787	0.0649024019043394	0.0366130310984529	0.970793553183451	0.982679248937008	-0.023192798923843	-0.0904214029965512
BCAR3	-0.00390256901603069	0.0205075280675667	0.84907457234363	1187.21112281418	0.000653419977838425	0.0445950375035472	0.0146523024627224	0.988309572389197	0.993304326223033	-0.0458395291280694	-0.0952077796823971
BCAR3-AS1	0.00108776514100093	0.0695443614782114	0.987520546519289	64.9406561249658	0.134009789797409	0.102538029714101	1.3069276849873	0.191237272566391	0.313947101587341	-0.00988893391525874	0.275278597823809
ENSG00000260464	-0.0219336142725195	0.150158346990119	0.883866210240861	3.93454496139819	0.150854944887836	0.242804128006276	0.621303048372953	0.534400248376772	0.66411511814602	-0.175736002767318	0.322077265907128
DNTTIP2	0.109848120301523	0.0654949911433869	0.0935036143813642	38.9687594609932	0.17270027327783	0.0988459177959663	1.74716647008439	0.0806084660496864	0.159448061602387	0.773625632552818	0.382767254631271
GCLM	0.0237114991546561	0.0453470020431489	0.601050723280021	206.264939114137	0.140697397711781	0.0900782765501495	1.56194593302915	0.118300726383911	0.216228419972631	0.153093479312758	0.293857895038707
ABCA4	0.197211538303405	0.0877413351169704	0.0245987155910336	17.695595851103	0.0722049632753922	0.146813544180942	0.491814046709496	0.622850805550018	0.738108171491916	1.40299568637331	0.103574416602305
ABCD3	-0.0546232631191457	0.0209418483507389	0.00909850428623654	470.759075748128	-0.208185318305326	0.0330627765508131	-6.29666773404143	3.04112177730023e-10	6.85009389079542e-09	-0.411233726237008	-0.675396845522892
ENSG00000288736	-0.170551697328894	0.0673648503781462	0.0113491336050922	52.5175681706138	-0.0985168913130011	0.108614108108468	-0.907035863284135	0.364387832481077	0.506041313704877	-1.24638746159502	-0.370719548906592
ENSG00000223675	0.243447560964146	0.150533910559407	0.105829209368992	5.76686090046274	0.518235681208406	0.232046191044402	2.23332983349527	0.0255272015435634	0.0636971161402932	1.73608210556319	1.34272261152598
SLC44A3	0.0088713207723494	0.0350433263939833	0.800150037958101	458.600196001601	-0.112310595670248	0.0631930930591039	-1.7772606187389	0.0755253698793331	0.151626268283839	0.0461841563856618	-0.409040774706472
CNN3	0.00646060743747827	0.0210103790720637	0.758465870291618	1545.01047454886	0.148862542405121	0.0551971964117762	2.69692216420908	0.00699836263567654	0.0217641629347669	0.0288172674061013	0.316542037411076
CNN3-DT	-0.00984496375085844	0.0458628642439835	0.830031708573233	185.406425120209	0.0317380386327109	0.0697933598282197	0.454742954212647	0.649294174655666	0.759376627012902	-0.0886488122309878	-0.00884949190666425
ALG14-AS1	-0.184837473943166	0.130832875746937	0.157721761024616	3.96685892915375	-0.384095024645162	0.219448240541676	-1.7502761639696	0.0800706718678052	0.158679340303371	-1.34930284886156	-1.16410353391133
TLCD4	-0.0175587902078111	0.0238404293725633	0.461418455751484	491.995854530766	-0.139737518338285	0.0397195313126768	-3.51810592220374	0.0004346388378419	0.00206579998447213	-0.144219570374512	-0.48523736913366
RWDD3-DT	-0.0459683170949146	0.0337342967731649	0.172990248164193	385.844209129992	-0.229389974976989	0.0689141871370147	-3.32863209314096	0.000872736079293014	0.00376071553174441	-0.348883099742902	-0.734306940685022
RWDD3	-0.0989035539604754	0.0268353800959708	0.000228195285483109	316.576090038496	-0.250884418873193	0.0543922454869335	-4.61250342998733	3.97847977589106e-06	3.42590399568145e-05	-0.730230964067086	-0.79402211339398
ENSG00000228852	-0.0424158912018795	0.0806149425303447	0.598781067727194	58.473006250383	0.0330322895633952	0.12666639578811	0.260781791080976	0.794260787306961	0.865993491865461	-0.323291261343853	-0.00525384559789003
ENSG00000287919	-0.221583838624336	0.146490548441417	0.130377416360108	4.65289570145764	-0.327454114915191	0.236067877647323	-1.3871184770187	0.165405638706087	0.280478047774955	-1.61402533850358	-1.00674558023499
LINC02607	-0.573617019726168	0.18825745476242	0.0023115178128535	5.36751783559835	-1.38035445906793	0.333018494477324	-4.14497837795588	3.39845776120869e-05	0.000225405039464743	-4.15008845512622	-3.93187945204003
PTBP2	0.0597897507487624	0.0157795409957432	0.000151213641356226	1170.3970501033	0.123500385567705	0.0348649831222811	3.54224710605925	0.0003967336348341	0.00190741906717536	0.413002851757903	0.246081709005679
DPYD	-0.0997223715049445	0.0804644753481193	0.21522177982454	113.643390208531	0.323730443638615	0.146983632824953	2.20249314441803	0.0276304928616469	0.0678473939124739	-0.736129763058908	0.802354416360541
DPYD-AS1	-0.0339913275283697	0.205855508003332	0.868847749444198	11.8375282495599	0.0628524131329146	0.296897816679571	0.211697121372733	0.832343334017227	0.892001534982779	-0.262600319827613	0.0775914626015339
SNX7	0.0219194560872453	0.0339608840783865	0.518646990245737	253.519743696012	0.113985788832018	0.0620380801245135	1.83735197161554	0.0661579521569822	0.136412270481798	0.140183519199239	0.219648562371541
FRRS1	-0.0713497996069619	0.133888060825382	0.594098400012132	6.79524161453941	-0.0926928416157256	0.222482043296035	-0.416630664850503	0.676948576157898	0.779346782863282	-0.531732459120154	-0.354539361355903
AGL	-0.00897993316686348	0.0237336364073364	0.705160847322136	608.427450361826	0.0223428812255087	0.0524742068788705	0.425787878549249	0.670262420298224	0.774421535552719	-0.0824170923915287	-0.03495081603992
SLC35A3	-0.0419895237520649	0.0474960515174839	0.376661955550182	116.848410032347	-0.158329393845386	0.0708596218785293	-2.23440923967674	0.0254561583093178	0.0635622633103535	-0.320219690760026	-0.536888719699002
ENSG00000288826	0.209205913748172	0.151246930195159	0.166601198937227	9.06943157205751	0.745930467756278	0.259672013684324	2.87258706540122	0.00407125878758485	0.0139160271318518	1.48940371494945	1.97529694419044
MFSD14A	-0.00152558202422111	0.0282487577344895	0.956930958873425	246.343147629141	-0.0297858021583817	0.0439755954557147	-0.677325726910903	0.498199311254895	0.632820935370784	-0.0287156062644564	-0.179773047607829
ENSG00000241073	0.015974277424108	0.0792355584236862	0.840225608403865	46.4808143818341	0.244492796574442	0.0913404408392309	2.67672012887233	0.00743467093342843	0.0229513209933916	0.0973541805496164	0.582218933798742
SASS6	0.113228176903155	0.0470675938713907	0.0161437044956663	70.474883629728	0.321112306957639	0.0789859860393034	4.06543392137757	4.79431770354641e-05	0.000303384762799144	0.797975714703212	0.7950807932403
TRMT13	0.0525424195910128	0.0344021755247921	0.126686596299269	212.35469479901	0.277581743503738	0.0555999848409931	4.9924787623158	5.96092701063257e-07	6.39432821398733e-06	0.360792747058135	0.674145581921487
LRRC39	-0.166104230890277	0.060579510343288	0.0061081032270973	74.603908019937	-0.632111692309235	0.100738709920516	-6.2747646143968	3.50163630503237e-10	7.79460496434638e-09	-1.21434771022246	-1.85313546308235
DBT	-0.0732305563977669	0.0295100511982133	0.0130813739153834	282.661118306693	-0.302677263576009	0.0464909338830515	-6.51045780963225	7.49221103279942e-11	1.93228486029311e-09	-0.545281516949218	-0.93791132873967
ENSG00000285530	-0.126967575001348	0.0625053985857428	0.0422239893514704	110.443335142032	-0.273282669453633	0.0806483813259477	-3.38856980091314	0.000702581442512608	0.00313136437422432	-0.932405453537416	-0.856248212764042
RTCA-AS1	-0.0416590137562634	0.0334229286631541	0.212610165500965	234.393716621119	-0.0501686642085576	0.0618871440611565	-0.81064759037808	0.417568078703858	0.558830418788994	-0.31783868165343	-0.236400059383836
RTCA	-0.0447064039708925	0.0406574259745329	0.271511820092936	126.269505272388	-0.297325698605261	0.0595874411434988	-4.98973765108052	6.04613495022483e-07	6.47315878184307e-06	-0.33979221995652	-0.923043783059743
CDC14A	0.0409403970656696	0.0189168912878415	0.0304471340911852	1766.49190220183	0.159226263314773	0.0571974738569193	2.78379887393421	0.00537263381726717	0.0175459952359613	0.277211246835187	0.345334193515035
ENSG00000228086	0.104779139102427	0.0762174444526218	0.169212189533484	77.6996006737022	0.290506259978276	0.11534524847081	2.51858020880499	0.0117829043219209	0.0336679829286297	0.737108460456577	0.71005205790122
EXTL2	-0.0622562486088234	0.033180023788915	0.0606117395952875	177.934261529222	-0.212097329734623	0.0515005014232955	-4.11835465428466	3.81587123355593e-05	0.000248886643635222	-0.466222102359678	-0.686265069854163
ENSG00000273204	0.193691794407312	0.135257994446927	0.152138856778543	5.17629586426125	0.482945229288162	0.21210404728865	2.27692604390018	0.0227906423516226	0.0581848707295011	1.37763929057306	1.24467981304415
SLC30A7	0.0113567367259247	0.0274565502820673	0.679148198117785	282.22746830942	-0.113535504765619	0.0404658276811303	-2.80571314790038	0.00502053642403688	0.0165808353845572	0.0640892064425894	-0.412443777758611
DPH5	0.0842373881434888	0.0349622919259014	0.0159797237359755	147.086597261655	0.0971037026379153	0.0503042152256342	1.93032934123646	0.0535660437448834	0.115602454216327	0.589124748254345	0.1727472934838
DPH5-DT	0.0656018621940484	0.0387265550147811	0.0902698072037663	274.613027961307	0.0373905733832354	0.0690755888988422	0.541299379119186	0.588301248368324	0.710350634233911	0.454873568091958	0.00685419833537798
S1PR1-DT	-0.0267515374799488	0.0942759718258493	0.776596036083554	15.2699476108973	0.0184595135287476	0.17284961857761	0.106795222810742	0.914951437446335	0.946826908270414	-0.210444541623907	-0.0457394632747258
S1PR1	0.0366039909536024	0.0420308265357726	0.383817277951364	148.018515721419	-0.0236288236933765	0.0828388047046801	-0.285238588094228	0.775461358725342	0.85303463898484	0.245971579128041	-0.162667928062585
COL11A1	-0.0483553398741499	0.0385034714016905	0.209163245975456	499.832308091941	-0.27980673788642	0.126726514990238	-2.20795733164424	0.0272472476805051	0.067070049331659	-0.366079320877539	-0.874373169851101
RNPC3-DT	0.135882825754876	0.0674121919913675	0.0438312464232341	52.0042108094714	-0.0110587109005186	0.0951274239078241	-0.116251554454309	0.907453179145573	0.94199553915231	0.961180839836771	-0.127746044992648
RNPC3	-0.0210325232990389	0.0169817454502274	0.215516940996809	1440.29929826987	-0.0395104628378597	0.0463899082320239	-0.85170383696911	0.394378490476389	0.535538560858947	-0.169244502234859	-0.206789787134343
AMY2B	0.00184606859629935	0.0344137356782949	0.957219305672129	252.664104146143	-0.40858323565459	0.0555631914212278	-7.35348753740758	1.9310101847523e-13	8.28662164438138e-12	-0.00442608118594872	-1.23213589412604
ENSG00000237480	-0.104346145198632	0.162770171111821	0.521480910000353	6.98837374692157	-0.261409179660156	0.251972359253449	-1.03745180794698	0.299525344232672	0.437954610372546	-0.769439639950253	-0.823261665305575
PRMT6	0.300308704728304	0.121771382869365	0.0136567211304907	12.7027831031021	0.659800143775751	0.197611113914705	3.33888175976043	0.00084116360243926	0.00363898109697949	2.14571238251015	1.73601244830805
NTNG1	0.0761372862438287	0.0707313362506388	0.281735282378832	205.008017865848	0.0600824486660171	0.211624149211035	0.283911117374898	0.776478496493725	0.853625974409672	0.530771244177493	0.0698960364096672
ENSG00000289612	-0.017768779314159	0.118892396983855	0.881196499220238	19.979491181663	0.269883345130461	0.251592829526967	1.07269887475682	0.283406245412041	0.420482904602281	-0.145732341488402	0.652758139163604
VAV3	0.0154107957514437	0.0252466114306774	0.541589939422554	1668.19479442162	0.10787751934427	0.0855753788993687	1.26061398420599	0.207447957818139	0.333881716010252	0.0932948328413571	0.202678764540292
VAV3-AS1	0.14123375735888	0.0948201439348169	0.136358103933049	21.82602260583	-0.0378182225952833	0.135715215650321	-0.278658678130272	0.780506776867665	0.856425956713766	0.999729195528729	-0.202088459719757
LINC02785	-0.203640727054233	0.0932425196192832	0.0289629855402112	25.2837121200788	-0.00678503658303602	0.142653436814454	-0.047563078286443	0.962064457967295	0.976896500154819	-1.48476234315764	-0.115873060457543
SLC25A24	0.00207444821230166	0.0599798525682547	0.972410064205048	94.87678926958	0.136192784349347	0.155230575104045	0.877357983490448	0.380292227161039	0.522581679909066	-0.00278082400047803	0.281343323076585
EEIG2	0.00268822460152309	0.0820034920744625	0.9738485673529	38.6350912868697	-0.258138964370544	0.155719424186526	-1.65771846202909	0.0973743056360577	0.185539817193378	0.00164084914319088	-0.814176458367554
ENSG00000290126	0.0647959744939719	0.102313494664897	0.526532403641674	11.137504934057	0.010135040749426	0.159777549770203	0.0634321953491121	0.949422350682798	0.96945137539916	0.449067916289742	-0.0688662458111177
FNDC7	0.0954152918505982	0.104759632439294	0.3623996627069	14.6253289822377	-0.224447364799048	0.18103553082995	-1.23979731365483	0.215050372093538	0.342883313386752	0.669650877138086	-0.720575540057304
STXBP3	0.0555969605561155	0.0240557785720788	0.0208235429426594	451.551472564246	0.255951427108168	0.0439014253368285	5.83013934386894	5.538111055087e-09	9.63751717303726e-08	0.382797799694264	0.614052932604845
AKNAD1	-0.0751910648947335	0.0684799011184456	0.272203638220582	39.7077180002662	0.12501267745977	0.110742218624461	1.12886195538218	0.258956071966407	0.393606421225212	-0.559405109712322	0.250283109700532
GPSM2	0.0028528375501157	0.0223584597392351	0.898469138502824	741.371938636555	-0.014301337029386	0.0402807355107147	-0.355041606069528	0.7225584218957	0.814747450152519	0.00282672834394571	-0.136754604611633
CLCC1	0.0344972333146927	0.0239327728854704	0.149465404819539	300.239451158207	0.0542781057025901	0.0373462156085924	1.45337632791104	0.146119295323266	0.254897401187087	0.230794400866097	0.0537705974731305
WDR47	-0.039864210395084	0.0297960531408805	0.180928261405759	249.652274707343	-0.164102607446841	0.0540269327459958	-3.03742224675902	0.00238610953696801	0.00885084615806723	-0.304908836257519	-0.55292767604332
TAF13	-0.0229685869812742	0.0498048901002413	0.644675695375204	45.1544245508865	-0.0922010554323746	0.0826730970356118	-1.11524859644073	0.264743906450347	0.400353712177604	-0.183191993436063	-0.353173096798583
TMEM167B-DT	-0.0630429299264464	0.0647613589541223	0.33032214263699	24.8148351357168	-0.146315075031628	0.095590406712885	-1.5306460142083	0.125856902897272	0.226793049350729	-0.471889390505402	-0.503510925585858
ENSG00000270066	0.0412931178573786	0.0913859939241773	0.651374236147214	23.0117517542327	-0.0239418501433855	0.200769453831735	-0.119250462091964	0.905076928873238	0.940316783339425	0.279752263530032	-0.163537568078164
CFAP276	-0.132564778203609	0.0947294357228766	0.16169178285879	14.8700571013104	-0.297845272121173	0.156011385163844	-1.90912523344611	0.056245938304783	0.120201942082087	-0.972727961072268	-0.924487245490665
ELAPOR1	-0.23830929125159	0.211789958109351	0.26049783124094	6.33823932607407	-1.27739437955941	0.436953871858834	-2.92340785109713	0.00346222687418131	0.0121432446481976	-1.73451626320573	-3.64583907064337
SARS1	0.0522865093142591	0.0558668972628037	0.349318408220795	97.3992043758887	0.0499259669064877	0.121865407831583	0.409681203180192	0.682039820479828	0.783345480099516	0.358949157735082	0.0416796254471691
CELSR2	-0.080859765694053	0.113299828739006	0.475425382431561	18.6173938944871	0.13832007819218	0.253807988578091	0.544979214275684	0.585767813446545	0.708236638855753	-0.600242689202208	0.287253302410821
PSRC1	-0.0319658263870443	0.10576039531032	0.762463315167134	36.6354610706195	0.0740795906207737	0.257230726473796	0.287988887005379	0.7733552453609	0.851499139668711	-0.248008517085852	0.108782445999807
SORT1	0.00739219719989309	0.0218316046188258	0.734910534704405	803.275668660955	0.342855797437709	0.0626811127635381	5.46984222713337	4.50436370841226e-08	6.46101460118431e-07	0.035528482607148	0.855487859158495
PSMA5	-0.0408131707026162	0.0457714696260468	0.372568381061243	78.1230332474581	-0.195872866735678	0.060539541650059	-3.23545341436339	0.00121449701970575	0.00498566597063821	-0.311745189659033	-0.641190788576147
SYPL2	-0.0116595534441407	0.0589056305031018	0.843095023675855	55.7479439250509	-0.0179003063961738	0.0932159274499511	-0.192030556213526	0.847718270426347	0.90239158972911	-0.101721199267156	-0.14675314555318
ATXN7L2	-0.0638504532341466	0.063641485651445	0.315724089091965	28.0846959996622	0.00286184706148605	0.0966790905670465	0.029601509951124	0.976384861075753	0.98607757054374	-0.477706825299649	-0.0890723985880091
CYB561D1	0.043761180077716	0.0633816703463263	0.489918128558331	58.1230411155756	0.408052531870836	0.0883316073227941	4.61955288982426	3.84567844444807e-06	3.32254485115391e-05	0.29753229650004	1.03661532984508
AMIGO1	0.038164494576759	0.0870244295968798	0.660988208010976	15.7360978281828	0.0295290062957803	0.132280124237626	0.223230863033775	0.823355832699709	0.886111223226591	0.25721351850903	-0.0149865544962562
ENSG00000290117	0.308694226458472	0.144723277088924	0.0329250229752876	3.24153408586232	0.607664142703949	0.249244961698842	2.43801976401905	0.0147679665573158	0.0404877874410007	2.20612206408322	1.59116988697494
GNAI3	0.0367615303866388	0.0296975933740413	0.215767133908462	184.802326398627	0.0859701263598943	0.0465633912809919	1.84630294303734	0.0648482306722345	0.134350609693531	0.24710650039963	0.141816349956214
GNAT2	0.105953012638889	0.150854827425782	0.482460403788492	3.21862690357862	0.013812228700361	0.234788865094617	0.0588282953486522	0.953088871053833	0.971479439406603	0.74556509903276	-0.0586504005148292
AMPD2	0.082698180625612	0.0596080083556035	0.165329898182552	72.5606160417775	0.327817132883544	0.0952544758848745	3.44148797038941	0.000578524194683335	0.00266490546093291	0.578036226988542	0.813707924981057
GSTM4	0.0893603875604049	0.0439767133034168	0.042154332453924	87.7697304219187	0.185098209644102	0.0672770922640177	2.75128135618161	0.00593626330205869	0.0190548192636871	0.626031070059169	0.417210802690559
GSTM2	0.0220824593555802	0.033170222644396	0.505582787982918	315.181494013984	0.231016093308143	0.109804824480951	2.10387926395912	0.0353889802326007	0.0829542567384973	0.141357802189891	0.544778390234062
GSTM1	-0.257974877998308	0.222512353482452	0.246304061731573	9.50480147299716	-1.31643797048332	0.75844942729736	-1.7356964394769	0.0826175234019444	0.162632981610202	-1.87618804840222	-3.7543087191934
ENSG00000260246	-0.0104231822326319	0.107702425511549	0.922903013196013	12.7630531959014	-0.25692823602058	0.161606082333492	-1.58984261180455	0.111870286101511	0.207057026645686	-0.0928143245852084	-0.810812851806212
GSTM5	0.00814626720788332	0.0612845492714756	0.894252456517235	117.8736922985	-0.0822003288871177	0.239700907382262	-0.342928734750382	0.731652073885383	0.821175291942217	0.0409608373886769	-0.325389399962839
GSTM3	0.062285862648973	0.0408984394123031	0.127773757997165	170.5774417055	-0.130033884658138	0.0955320540889475	-1.3611544930989	0.173464871779276	0.291058494208324	0.430984955902954	-0.458279046140397
EPS8L3	0.0287414537439065	0.19878423787744	0.885037608753869	4.91680636506347	0.589767068667232	0.349528599795457	1.68732134941851	0.0915415779835198	0.176477849441552	0.189329501929031	1.5414488115078
LINC01768	-0.229830301229632	0.128847767474464	0.074466699798831	14.3781628151057	-0.731948281919373	0.271683813617493	-2.69411810800732	0.0070575151199693	0.0219354727463293	-1.67343323178922	-2.13049826530378
CSF1	0.0648018405509816	0.0403888324254708	0.108615015285087	212.919275175891	0.437801313263975	0.0692524480188069	6.32181714565643	2.58505170873012e-10	5.93848578518763e-09	0.449110175632386	1.11926243750465
AHCYL1	-0.0325377284174053	0.0140062884087863	0.020174855404899	3694.70934423119	-0.274431336450077	0.0834059694586315	-3.29030809462856	0.00100077739824827	0.0042327128611545	-0.252128525435578	-0.859439402469111
STRIP1	0.0060136404719615	0.0271420121100272	0.824654809917199	170.440087654573	0.0621680743291503	0.0429174932835347	1.44854858876395	0.147463687456805	0.256575967817964	0.0255972969702237	0.0756902545472309
ENSG00000258634	-0.0209108697710055	0.0818229385877369	0.798288724547043	15.9185687022841	-0.0212590760619243	0.140682264548374	-0.151114116126659	0.879885697316248	0.923316578513818	-0.168368104662088	-0.156084371410822
ALX3	-0.0342704571560941	0.136857659354241	0.80227068871592	5.101793291699	0.163501617188996	0.234647397379529	0.696797062379268	0.485929804785426	0.621193847245198	-0.264611182415658	0.357211844140657
KCNC4	0.0214369382886992	0.0435938603462084	0.622901642319673	78.3817946424088	0.02450770731957	0.0750503833810241	0.326550061645209	0.744008219477329	0.830299492380278	0.136707438938348	-0.0289365658124669
RBM15-AS1	0.0590824089345339	0.0551246477472756	0.283811409523895	52.4938202916269	0.163471384738496	0.0950002373060159	1.72074711994581	0.0852967218673487	0.166990938973298	0.407907129018656	0.357127853319039
RBM15	0.112913576851144	0.0485552499695633	0.0200470625931666	70.3879655337123	0.433112465736481	0.0692337362746076	6.2558008427942	3.95481171816436e-10	8.70100383616859e-09	0.795709321558413	1.10623603211067
LAMTOR5-AS1	0.0153853740096974	0.035625188657899	0.665837454869286	192.288881397844	0.16576791863311	0.0525986494482306	3.15156226199808	0.00162399534903258	0.0063906627338656	0.0931116934526174	0.363508009921884
SLC16A4	0.0575664667911337	0.0643675991479769	0.371140435104986	71.165321378311	0.408347332670802	0.0837904968097053	4.87343252777448	1.09675736870883e-06	1.09219191937497e-05	0.396986212573285	1.0374343359459
SLC16A4-AS1	0.177140530680166	0.0713564049400595	0.0130473021000535	39.3477039535234	0.709335548881408	0.104318163637978	6.79973193683756	1.04813993813904e-11	3.20807890183645e-10	1.25840323066379	1.8736301175707
LAMTOR5	0.168562500281292	0.0645435524109608	0.00901173454584957	55.3770659774831	0.406033712111285	0.100056041150868	4.05806293594061	4.94814345129877e-05	0.000310947190977902	1.19660670784806	1.03100670972017
KCNA2	-0.0128343535170095	0.0302958462732732	0.671832683656215	363.593442893899	-0.0113057067183055	0.0619374413708653	-0.182534287307896	0.855163448940887	0.906884584877544	-0.110184512653931	-0.128432240829523
ENSG00000232811	-0.108366781023467	0.118763748659869	0.361528340814766	9.97723870316764	-0.235407706692753	0.183452632579434	-1.28320702397564	0.199419555818741	0.324056778205454	-0.798404484084611	-0.751025209390103
LRIF1	-0.0296368656901521	0.0428301206475891	0.48896046368118	147.002057599223	0.0220241454069324	0.0872500811916875	0.252425500424986	0.800712191691473	0.870155745910329	-0.231230577844541	-0.0358363176396229
DRAM2	0.0200908335658451	0.0353853489728442	0.570189349310138	157.105285642166	0.110696315354025	0.0550362622081156	2.01133418064321	0.0442901704514348	0.0995691637076811	0.127010039028326	0.210509852953962
CEPT1	0.0148356786807661	0.0339863019249269	0.662459957696963	224.301549756141	-0.0998078237568457	0.0595695391456608	-1.67548423553846	0.0938392615689695	0.179890996687387	0.089151663194336	-0.374305975901961
DENND2D	-0.384531250941276	0.233463897741242	0.0995437740117295	4.7771978241959	-0.330800777397271	0.303073242529091	-1.09148790119774	0.27505825274565	0.411766339235792	-2.78790593985109	-1.01604317030436
CHI3L2	-0.327652896137684	0.231821225552137	0.157542232561001	21.912497295689	-0.552329977181132	0.332266661014297	-1.66230934965024	0.096450764103886	0.18408352980658	-2.3781516737899	-1.63148846812415
PIFO	-0.102838101319726	0.0738957641967256	0.164024059807755	25.0723225169228	-0.161169083331013	0.113493009008545	-1.42007939289792	0.15558456883972	0.267574089510915	-0.758575622963072	-0.544777853695345
OVGP1	0.0476166989703291	0.0897758536346864	0.595837821083791	16.4265894129	0.00731072514485997	0.151963012253042	0.0481085827167367	0.961629706108657	0.976566141737747	0.325307630712554	-0.0767126685855652
ENSG00000260948	0.00567586096231626	0.0920308109631613	0.950822854603674	9.86105285467337	0.0413187111160914	0.147235860788803	0.280629398943506	0.778994664677405	0.855490478565217	0.0231639179538452	0.0177672242445289
ENSG00000243960	0.143163556536887	0.101100472710409	0.156760193502216	7.93532965797387	-0.00725513311451446	0.158990775837549	-0.0456324153165181	0.963603232388262	0.977886492549461	1.01363155695532	-0.117179067521633
WDR77	-0.0865517137535251	0.056501701138791	0.12556127658363	26.3427739553218	-0.281797838546192	0.0868614210121823	-3.24422321512182	0.00117771414803701	0.00485189322309862	-0.641247743016108	-0.879904781664524
ATP5PB	0.0363273823682351	0.0401712478087054	0.365829445524819	124.304036078332	0.0562519510128172	0.0608038678242505	0.925137709584689	0.354894279918913	0.496075070039296	0.24397887824429	0.0592542710294299
C1orf162	-0.100643348500693	0.0869136013619195	0.246876253281974	18.0947439589606	-0.0204537699836593	0.148589762550451	-0.13765261908077	0.890514967308792	0.929969293256291	-0.742764523404126	-0.153847095965158
RAP1A	0.177158789793692	0.0326574873461614	5.80348612996602e-08	311.837975579063	0.424754228055726	0.048517513581454	8.75465778646351	2.04723706559239e-18	2.23084529037563e-16	1.25853477015166	1.08301544501109
INKA2	-0.0341282140240081	0.072618469581499	0.638379285973757	74.8680227085815	0.790130268767224	0.124418363038941	6.35059206268393	2.14487801132699e-10	5.0102520819022e-09	-0.263586456394813	2.09809140976562
DDX20	0.0133697084468278	0.0665053827715221	0.840673571979382	49.1508650430195	0.20961821242826	0.104458293506697	2.00671679951214	0.0447798262063588	0.100431306339757	0.0785907466673167	0.485331485791304
KCND3	0.0084701197906414	0.0318925705182287	0.790560494662791	922.500883498401	0.48129336301064	0.102222007569434	4.70831452496881	2.49773491969473e-06	2.26318488827194e-05	0.0432938861876144	1.24009065128074
LINC01750	-0.0429037451587487	0.121749430336787	0.724542946402335	20.4591742165395	0.625822697443616	0.184015948429666	3.40091553359472	0.000671605763621887	0.00301382724412728	-0.326805783533045	1.64161739972105
LINC02884	0.0654590979101832	0.038170291184025	0.0863594045356644	609.005369461674	0.2225813826669	0.137385808534972	1.62011917417395	0.10520667931905	0.197178443644069	0.45384508766989	0.521345348415248
CTTNBP2NL	-0.0508372962078534	0.0430529765580672	0.237679032390378	163.139605801372	-0.0419133721991467	0.0613895622790104	-0.682744275136773	0.494768447294381	0.629773811283003	-0.383959447674884	-0.213465472637356
WNT2B	0.0359879926578691	0.0624098710170997	0.56418305490721	60.1489346958207	-0.0155002552575932	0.0792782338089094	-0.195517161683428	0.844988103851365	0.900360282878128	0.24153389926837	-0.140085400672561
ENSG00000273483	0.176801789260303	0.1583157547375	0.264094019402256	3.90746859494441	0.183425536931755	0.258181213973156	0.710452685960437	0.477423461421731	0.613901798008803	1.25596292200226	0.41256383715911
ST7L	-0.00464343069174438	0.0201284163849121	0.817555399066787	495.674174252724	0.0352665652381544	0.0330095160452811	1.06837571292403	0.285351067988578	0.422555089153061	-0.0511767304805557	0.000953347220958579
CAPZA1	-0.0633693526207062	0.0221828037149608	0.00428086195649394	628.252509702258	-0.266127851922154	0.0355491952128227	-7.48618499881429	7.09044336314151e-14	3.25051536821728e-12	-0.474240954504994	-0.836370928817712
MOV10	-0.0524855365260406	0.0284588561281939	0.0651452245454487	234.411195992504	-0.198061066585729	0.0492496847945528	-4.02157023769693	5.78114638185173e-05	0.000357041541974718	-0.395833446214459	-0.647269975020721
RHOC	-0.0130985362317537	0.0497851686412831	0.792472600418811	65.8213431767462	0.17563221524385	0.0751946029298101	2.33570240949065	0.0195067568354735	0.0510748685390251	-0.112087696998131	0.390912681501535
SLC16A1	-0.0872571964682722	0.0652243955208878	0.180961641195453	51.2836226291348	-0.0693995203857735	0.133419878625145	-0.520158773197191	0.60295291712164	0.722841948277904	-0.646330072717771	-0.289826605495426
SLC16A1-AS1	-0.00456331710810233	0.0271565435015933	0.866553794304071	514.069259957214	0.101939311107483	0.0455022061246486	2.24031579541947	0.0250704285153449	0.0628360824530195	-0.0505995885646171	0.1861814254068
ENSG00000287807	-0.00432509121070753	0.0725127386053543	0.952437620359353	46.2800493505273	0.133186680499668	0.095918402917813	1.38854147325397	0.164972225023909	0.279971209998583	-0.0488833983182422	0.2729918620464
LRIG2-DT	-0.00128806495075014	0.0399679991193233	0.974290700377292	178.11629946338	0.186125107636532	0.0580592389057225	3.20577932374836	0.00134697244418951	0.00544359951085751	-0.027004522418006	0.420063697665118
LRIG2	-0.0325053263536484	0.0258221210986921	0.208096419803943	264.894337429737	-0.156697791836231	0.0383010086015442	-4.09121841845997	4.29112743696608e-05	0.000275227227567258	-0.251895099488231	-0.532355855474209
MAGI3	-0.0142368951506184	0.0197813953555411	0.471702724279515	1200.10333604633	0.0134754787317563	0.0426049002217089	0.316289409472435	0.751782848890001	0.835653871779754	-0.120288486646924	-0.0595859484467538
RSBN1	0.0191008022382227	0.0273954657198478	0.485662026620077	214.813894047617	0.0872134888031023	0.047052751781891	1.85352578755379	0.0638070334922548	0.132721945640046	0.119877808122064	0.145270619505803
ENSG00000231128	0.02627593202169	0.139809180354653	0.850922594436844	5.56181329193487	0.0541109206742957	0.232941113445379	0.232294419280278	0.816309346674236	0.880713619425166	0.17156777082353	0.053306129404677
PTPN22	-0.0915675835321411	0.123017153126116	0.456665911996413	9.18841662540953	-0.337134757357397	0.200398919253634	-1.68231824110141	0.0925071458156803	0.17786154511425	-0.677382298013213	-1.03364002971047
AP4B1-AS1	0.0758270395468069	0.0819061348851663	0.354560462608075	29.8295953543231	0.0649113086206582	0.111218013942446	0.583640242436346	0.559462379401747	0.686076508513349	0.528536212800881	0.0833114198255499
BCL2L15	0.0169684294384067	0.102876658864733	0.868991565213079	8.6723717066065	-0.383698986772489	0.161471035854334	-2.37627129065196	0.0174885993720603	0.0464925557198481	0.104516097070916	-1.16300327423119
AP4B1	-0.0690060688764781	0.0651156471296363	0.289260013659217	39.9651115835935	-0.361801882709251	0.0975440997914415	-3.70911088915493	0.000207988328803278	0.00109066794844611	-0.514848115882192	-1.1021694439969
DCLRE1B	-0.101342233881403	0.10183780242079	0.319671219469404	8.54108172322568	-0.269154157193629	0.167582398386643	-1.60610040066762	0.108251851878108	0.20170508443501	-0.747799325610041	-0.844778512788193
HIPK1-AS1	-0.0352087211018779	0.0691626856621702	0.610702422249283	23.4791766747854	-0.0368460063195035	0.109089446270816	-0.337759587009295	0.735544366779839	0.823988638020819	-0.271370478738555	-0.199387479731673
HIPK1	0.0403724568476229	0.02460229299508	0.100796621714236	202.193751251835	0.0335160230927825	0.040605857389745	0.82539872932832	0.409145256088681	0.550312796624902	0.273119779562338	-0.00390995266481558
TRIM33	-0.0436962189347131	0.0197829365305415	0.0271897203279979	602.966655927061	-0.233143980901792	0.0296304511929987	-7.86839118254403	3.5923082159315e-15	2.11205398017464e-13	-0.332514800813244	-0.744736199205624
BCAS2	0.119358167592191	0.0591426993326228	0.0435768230264763	88.6649191298448	0.167601555115231	0.130556561624767	1.28374669974027	0.199230598577793	0.323952066265594	0.842136447629144	0.368602159821461
DENND2C	-0.0992963029489638	0.0608067089226021	0.102472637864952	48.9502022661419	-0.127061840458159	0.0962035213008271	-1.32076080729767	0.18658113167821	0.308150539090508	-0.733060345719914	-0.450022208533553
NRAS	0.0501482662494432	0.0541835973855455	0.354692959754006	32.8608797702688	0.121595365131016	0.0897291408586202	1.35513796262248	0.175373605585248	0.29376666825318	0.343545157026736	0.240789242499437
CSDE1	0.0421099025007687	0.023430801243012	0.0723034240996096	335.657699190826	0.0734230630679801	0.039264684893936	1.86995166945347	0.061490529662013	0.128791626633338	0.285636417409624	0.10695850226846
SIKE1	0.100607369978138	0.0398750720674853	0.0116337133311687	85.5833105482223	0.247936987128411	0.0635012515377127	3.90444252868251	9.44428312187518e-05	0.000550260602403212	0.707054845129583	0.59178747322065
VANGL1	-0.00563416276533076	0.0596921039960191	0.924801687033758	35.845043191771	0.0992815374258543	0.087192923920165	1.13864213931807	0.254852444938652	0.388988261697577	-0.0583140095927501	0.178797684046187
LINC01649	-0.195140109353996	0.121061031796147	0.106980408332391	13.7171409361691	0.0404813837405591	0.192095579526217	0.210735634002625	0.83309356704411	0.892575744408991	-1.42352350495891	0.0154409882606949
SLC22A15	-0.0321562968921309	0.0336640678656095	0.339470869574165	369.195790913553	-0.0193039492965016	0.10916726967832	-0.176829093128224	0.859642636132447	0.909864878379271	-0.249380675304696	-0.150652701113655
ENSG00000237993	0.129992686620395	0.131866747247036	0.324237045443473	7.4348698568167	0.594777626479552	0.187780075847466	3.16741605197077	0.00153800107505447	0.00609374002952763	0.918748008465651	1.55536898206795
MAB21L3	0.0241052195360033	0.112239444723873	0.829949741905457	7.57688450163778	0.0752644505077351	0.186755602111804	0.403010403204273	0.68694057135216	0.786732741515022	0.155929858924112	0.112074185629242
ATP1A1	-0.106440056239344	0.143098390628533	0.45698279401175	20.2597046262604	0.313309266190988	0.264885713826005	1.18280922615854	0.236884763244325	0.368151327464467	-0.784524270731983	0.773402636350748
ATP1A1-AS1	-0.0241102274945762	0.027523464681102	0.381036503781625	266.226942852931	0.0534839735868977	0.0413009459735691	1.29498180552874	0.195326506065391	0.31887213027222	-0.191416423841076	0.0515643651708995
LINC01762	0.211834703404843	0.152122440508303	0.163762677079713	8.73258020028931	1.02937027032514	0.244537361559764	4.20946011586684	2.55981623042453e-05	0.00017664938728059	1.50834163571242	2.76274028744347
ENSG00000224950	0.52751390072939	0.162082811048018	0.00113554188239546	4.12076422313379	0.797650072466271	0.248380207754748	3.21140754199656	0.00132086466812867	0.00535263947386332	3.78250899264757	2.11898268654368
PTGFRN	-0.0809038870108153	0.0353073487436401	0.0219392616596989	137.852794866344	-0.22329775793211	0.0593697638090713	-3.76113603298504	0.00016914340639004	0.000914860113616398	-0.600560541183511	-0.717381739234258
CD101	-0.275330758625192	0.119785873434966	0.0215319580560821	6.8491699894186	-0.676606896492929	0.185597557938671	-3.64555926278139	0.000266810917223608	0.00135806691615919	-2.00122060521001	-1.97675060825104
CD101-AS1	-0.347995637273984	0.123739327828806	0.0049184245138735	4.75968723746884	-0.575321011556424	0.206611671511683	-2.78455233117793	0.005360167078652	0.0175190259748719	-2.5247017101396	-1.69536142036743
TTF2	-0.077370071213242	0.0497958538665692	0.12024519580008	104.162064476625	-0.160354078149335	0.0903518049793363	-1.77477448498133	0.0759351308965216	0.152272654335611	-0.575102770762229	-0.542513632512531
TRIM45	-0.27882922347834	0.0617932779256936	6.41312560350461e-06	26.6818247442087	-0.624883746892081	0.0910005182472108	-6.86681525477173	6.56509999609086e-12	2.098915917337e-10	-2.02642370581292	-1.83305501759604
ENSG00000271427	-0.0835357321110151	0.0957857951876192	0.383148472251234	9.29637797988542	-0.294516378249329	0.160387528717847	-1.83627979434387	0.0663162865424503	0.136624773755878	-0.619520473501226	-0.915239019602761
MAN1A2	-0.0475921967653741	0.02625958418748	0.0699283737244938	439.329439911963	-0.0196226388492018	0.0413450460003	-0.474606772696769	0.635067278014231	0.74811270417196	-0.360581603063515	-0.151538074178989
TENT5C	0.318126933508519	0.187228684362766	0.089293626431945	5.87673339964546	0.91925152005576	0.302610381992321	3.03773953161689	0.00238359884141301	0.00884310921324938	2.27407571653341	2.45681191718257
GDAP2	-0.0429306949319653	0.0282255387520365	0.12826294476886	237.695970537918	-0.0923787860088287	0.0432935099375358	-2.13377908471994	0.0328608687624897	0.0780478445228459	-0.326999930930293	-0.353666862169759
WDR3	-0.0277399040365095	0.0678626420636594	0.682711790499817	36.0935317448738	-0.362441349897446	0.0960821316747484	-3.77220346364048	0.000161812220015412	0.00087886162191565	-0.217564779443398	-1.10394599117203
SPAG17	0.275303238345028	0.138250030191393	0.0464431843958663	15.0440806195261	0.484753325288792	0.227212517577123	2.13347983842595	0.0328853838386309	0.0780793399308036	1.96557186050001	1.2497030071995
WARS2	-0.106050531228685	0.0362144053393129	0.00340703342059516	184.957018780583	-0.218811469080654	0.0532148570242574	-4.11184923377529	3.92502591351976e-05	0.000255286138556521	-0.781718114762701	-0.704918075839168
WARS2-IT1	0.0388019149864882	0.108679567692193	0.721069010009734	15.3591589821824	-0.108449608612813	0.138500924327215	-0.783024439292517	0.433612760658108	0.573511844660473	0.261805524256435	-0.398314304644015
WARS2-AS1	0.0413431835244306	0.0284386901140736	0.146011361047926	549.998773712464	0.180413290922612	0.0609863612260439	2.95825635921967	0.00309384706967128	0.0110336256101899	0.280112938882344	0.404195312179052
ENSG00000227712	0.0448715829879727	0.0814278990052424	0.581593176325596	33.1920650500917	-0.0452067684831954	0.127960791073762	-0.353286097279097	0.723873967176802	0.815656373712889	0.305531689785862	-0.222615080268551
LINC01780	0.0187714684871257	0.140752599852467	0.893904735248915	4.21539715513284	-0.212431932835118	0.219103732691214	-0.96954958377866	0.332271053526722	0.472406410072523	0.117505272736047	-0.687194653426154
ZNF697	0.511186296403895	0.173987745121441	0.00330273943653281	5.12417631782252	0.452499916213361	0.298652044398359	1.51514086275529	0.129736735347209	0.232336144620673	3.66488418528398	1.16009762346906
PHGDH	-0.0654699566448892	0.0447438004337488	0.143407599644301	194.014772681286	0.293168364711645	0.071191781308825	4.11800855831801	3.82160507169395e-05	0.000249182538712926	-0.489373801845366	0.717447831650479
NOTCH2	0.0378795278126516	0.0175034285572762	0.0304551058616621	1293.00352089152	0.122130992936931	0.0424255823187558	2.87871105738337	0.0039930399356327	0.013698226500795	0.255160604923856	0.242277306442489
SEC22B	0.0647723050608729	0.0291428478249452	0.0262441471669282	168.770256784261	0.0801444896128257	0.0482914925474932	1.65959852108539	0.0969952460629531	0.18500385413382	0.448897400612538	0.125631753314834
ENSG00000290569	0.0398203427296053	0.039289261227541	0.310813176264559	229.676181463726	0.614715527654406	0.133649456881676	4.59946147180107	4.2358452137371e-06	3.62353663927292e-05	0.269142324236995	1.61075981785137
NBPF8	0.01543968382838	0.0449345782589061	0.731144400672027	80.5525238248539	0.00799750438302809	0.0737204847753936	0.108484153453336	0.91361165003724	0.946114004986819	0.0935029438671392	-0.074804680594893
ENSG00000290999	-0.0237870296666522	0.0351155377632512	0.498156454332483	285.958188448841	0.247501289234925	0.0804322737891639	3.07713903356378	0.00208997794706203	0.00791605295945443	-0.18908809192587	0.590577031346272
NOTCH2NLR	0.0201013632466305	0.0915945083422975	0.826291459812365	28.20935263358	0.189238361668867	0.28191213240008	0.671267178385589	0.50205033959676	0.636407437604444	0.127085895329673	0.428712839886498
NBPF26	-0.0288772230510974	0.037389603585391	0.439917251310768	257.613532606905	-0.00171204603417029	0.244648228376641	-0.00699799072950799	0.994416456813084	0.997003213818137	-0.22575807757428	-0.101779441276732
ENSG00000287979	0.147043319247385	0.131107113596873	0.262053379738587	6.70050452551771	-0.27582808695745	0.218807890702684	-1.26059478966527	0.207454876829125	0.333881716010252	1.04158154473927	-0.863319809805158
LINC00623	-0.0357998061486859	0.0559807529629323	0.522496382000397	80.6090167691716	-0.166843805045168	0.144148028233995	-1.15744770906148	0.247089491589467	0.380206534707348	-0.275628682414995	-0.560543183046149
ENSG00000234998	0.520381824291129	0.168631870794048	0.00202934088963356	4.45317493275703	0.359886321711364	0.262022264806435	1.37349519506376	0.169598453950376	0.285807310248991	3.73112918821154	0.902801513944649
H2BP1	0.114496315566919	0.156745071894399	0.465107844738442	4.42580966323817	0.118414916531142	0.271536372839636	0.436092282197036	0.662769776511124	0.769252027577851	0.807111443562268	0.231953422491691
SRGAP2C	0.158558257374977	0.0969964617123875	0.10211597137377	28.0558578751747	0.865979541559153	0.181719158304194	4.76548290031986	1.88401875776206e-06	1.76551474134632e-05	1.12453568498303	2.30881341990419
SRGAP2-AS1	0.178244860286602	0.184093466313517	0.332929397663686	3.49745505050789	0.398759127917267	0.28066574335425	1.420761661725	0.155386059691726	0.267298955315637	1.26635887159147	1.01079669388402
LINC02798	0.158180342554545	0.169917919641891	0.351893873962593	7.8192716618683	0.547614337404844	0.320406853823972	1.70912179583305	0.0874283910180663	0.170193653875653	1.12181316935447	1.42434144926838
ENSG00000232721	-0.0224381241706251	0.177523075088252	0.899418835827399	3.13057076852185	-0.296195264225535	0.286556174185806	-1.03363769797359	0.301305568883048	0.439797517719537	-0.179370515117978	-0.919903246624027
ENSG00000290735	0.260553260201342	0.140680942412061	0.064013417084658	8.39002079589559	0.532588873628787	0.242814283575173	2.19340009898513	0.0282785652054296	0.0690906389155332	1.85931234421205	1.3825981890681
H3-7	0.265722617781996	0.0875172829275383	0.00239556389905522	15.3152854584806	0.366771085408922	0.144475665830059	2.53863571627585	0.0111285630690223	0.0320241702490477	1.89655263234596	0.921928543015293
LINC02802	0.157749612914391	0.156184617811338	0.312485630695048	7.0804132701856	0.598236623274094	0.260754822980416	2.29424950394503	0.0217761712632505	0.0560162467559057	1.11871017335219	1.56497865571121
NBPF15	0.128258840734071	0.0574557313056728	0.0255946685755262	75.0830898349399	0.28336735918521	0.10751912455517	2.63550657018054	0.00840117993447949	0.0254110969301441	0.906257303502973	0.690218993325618
SRGAP2B	0.29860508004383	0.0861040341375188	0.000524431375475104	29.1669259469114	0.668123896126258	0.160475867924578	4.16339169725052	3.13554786337567e-05	0.000210313108863802	2.13343939246603	1.75913722937228
LINC01145	0.175497007269704	0.0906647806143885	0.0529082507877785	17.97687231847	0.239242444344919	0.170853786455583	1.40027592778645	0.161430706489749	0.275195126068567	1.24656321294292	0.567632574101194
NBPF25P	0.0859800077743156	0.0838509996191166	0.30517902881494	15.1742297470855	0.392872707399351	0.144740162719244	2.71433097779098	0.00664097794326	0.0208600473789723	0.601678659673177	0.994443229725453
PDZK1	-0.157928961473577	0.0823987515115894	0.0552833457065136	28.5526015555758	-0.288911087017517	0.106990634365427	-2.7003399758407	0.0069268651251941	0.0215875167452875	-1.15545269591939	-0.899666579784918
CD160	-0.116589742392395	0.0837982045258702	0.164129769978587	25.2353478580326	-0.0709662170447385	0.0975984462170878	-0.727124455310372	0.467149718845	0.604839010782021	-0.857643073389966	-0.294179151763867
RNF115	-0.0361472386931595	0.0169572320472264	0.0330339078055351	761.46056207631	-0.178122005348165	0.0298170778205344	-5.97382501465306	2.317543834169e-09	4.36516197471125e-08	-0.278131602335203	-0.591875916388396
POLR3C	-0.00232506686982023	0.0336649464880848	0.944937943311494	109.936625364586	-0.04288214535483	0.0471535425508236	-0.909415136913843	0.363131034665302	0.5046638771694	-0.0344751316105521	-0.216156887059929
NUDT17	-0.0837985805790185	0.0574587086826365	0.144726486045003	25.2108284789128	-0.0704405728409542	0.0908527938698076	-0.77532643566136	0.438146792262737	0.577929475084882	-0.621414045870961	-0.292718823943151
PIAS3	0.0460121144070455	0.0470437059434475	0.328038895431769	58.9632959094643	-0.105968464840366	0.0734917712362641	-1.44190925130508	0.149327976013741	0.259103528949666	0.313748130225387	-0.391421270816162
ANKRD35	-0.0377560993112922	0.0521243514121906	0.46885294421426	56.3873406401826	0.0665055417987205	0.0884674994207871	0.751751120288744	0.452200741815721	0.591741844665866	-0.289721907716823	0.087740467165693
ITGA10	0.423477822184507	0.175719447148101	0.0159540248872143	6.60706961244945	0.943922279387447	0.284611806217866	3.31652538217227	0.000911443077998344	0.00390326435851431	3.0330283307113	2.52535142727489
PEX11B	-0.0555769382834719	0.0596146522306102	0.35119712499874	49.5373528953374	-0.234467949116328	0.0786375739878121	-2.98162744889189	0.0028672067609071	0.0103423179055043	-0.418104045682229	-0.748414405116599
RBM8A	-0.0898038020218696	0.0635163367393542	0.157400265389855	40.1120327578834	0.0479142183144746	0.110958010253362	0.431822977043902	0.665870078446206	0.771543478932035	-0.664675935448241	0.0360906502124912
LIX1L-AS1	-0.0170537897077748	0.0596262688810958	0.774869427841427	48.9091222768097	-0.11797019304626	0.0819559390441942	-1.43943434023305	0.150027500678577	0.260077894156023	-0.140581523705134	-0.424764086107488
LIX1L	-0.00586599151489809	0.0492118739470234	0.905117934692207	65.9947167234913	-0.202041459066387	0.0872308507410148	-2.31616976505527	0.0205490013222749	0.053367402610495	-0.0599841144939708	-0.658328173389554
ANKRD34A	0.457033541427363	0.154394813527868	0.00307478077734145	5.34266433441198	0.685308944098282	0.25560826389004	2.68109071932469	0.00733826190803426	0.0226940928814141	3.27476526487528	1.80688017692732
POLR3GL	-0.0139222563099117	0.0418405931686336	0.739326631352225	61.6906938366778	-0.0578602536726771	0.0556947607487692	-1.03888144764058	0.298859875662429	0.437242331824968	-0.118021814066584	-0.257768585849291
TXNIP	0.0620897099448409	0.0486519116949043	0.201883809951358	376.706836272042	0.102399280845297	0.193406146422314	0.529452050720779	0.596491898597958	0.717368882787432	0.429571862862638	0.187459298538439
HJV	-0.186404083043659	0.169586133751603	0.271693683968441	4.00213821991585	-0.269645963342166	0.268886282581445	-1.00282528641263	0.315945166129067	0.455353974284625	-1.36058877238015	-0.846144832812149
ENSG00000287190	0.165401221024188	0.121086488850494	0.171946539658416	6.18646072007542	-0.00489034545589395	0.192611091136722	-0.0253897396408113	0.979744095051813	0.988147598871554	1.17383270768082	-0.110609290506863
LINC01719	-0.0509095292692001	0.0539001760553434	0.344906497843629	93.9637330508492	0.282693929085317	0.0933423085949549	3.0285722877503	0.00245712284514826	0.00905775731067494	-0.384479817948245	0.688348091481555
NBPF10	-0.0615652477450665	0.0385237149356326	0.11001784194333	137.448291346121	0.0795998903999153	0.0628274415839435	1.26696055725208	0.205169393621747	0.331150879367927	-0.461244100574042	0.124118765297412
NOTCH2NLA	0.0452824609817679	0.0264001360100167	0.0863019858471094	353.912096758268	0.216996816205256	0.0567159156022622	3.82603038143673	0.00013022622479365	0.000727428453201888	0.308491673621006	0.50583048548732
ENSG00000276509	-0.17177076405934	0.105475405304375	0.103410741130755	9.40377216148762	-0.162288939335248	0.154992790187698	-1.04707411963301	0.295065394597994	0.433119123899291	-1.25516967400496	-0.547889001628503
ENSG00000290578	-0.0342687317156615	0.0624306514541807	0.583068063548446	24.731807333973	-0.0958087649373	0.0980277068438019	-0.977364135325153	0.328388911912048	0.468487108343646	-0.264598752263968	-0.363195919310796
ENSG00000287978	0.263115721439568	0.135586846046683	0.052310495625535	10.0116432738223	1.18742495726964	0.24350202914024	4.87644789434492	1.08013202593686e-06	1.07769836317468e-05	1.87777243201883	3.20184273521686
ENSG00000289321	-0.0824782306909443	0.0585666155133655	0.159047986462194	71.8194542885838	-0.184398379617788	0.100118543146561	-1.8418004679498	0.0655043416005988	0.135440280323193	-0.611902184967107	-0.609312737517915
ENSG00000290557	-0.120492269473731	0.0613881958990073	0.0496703294531525	37.3307039739539	-0.180887749645681	0.0926877595026561	-1.95158185521247	0.0509878692176177	0.111281291162281	-0.885757056741258	-0.599559618241421
ENSG00000291243	-0.145373821107951	0.0947001227352463	0.124760141082268	14.4092651521453	-0.00666478826805627	0.1453249144555	-0.0458612915275248	0.963420806581516	0.977786391062851	-1.06500489123909	-0.1155389904564
NBPF12	-0.0212023154802659	0.0312477619565129	0.49744034268896	193.516275675431	0.106488049018163	0.0574856295589859	1.85242903026565	0.0639642398488591	0.13299577662081	-0.170467692864086	0.198818582769684
PRKAB2	0.0826865221109265	0.0372299907168528	0.0263533033607131	106.661842761806	-0.0134921607605423	0.0563283739434769	-0.239526899428716	0.810697040697534	0.876977001457265	0.577952238516218	-0.13450657712698
ENSG00000237188	-0.0177793292119547	0.0331503143260512	0.591734228921759	273.872275265027	0.0714607248596864	0.0585036345848134	1.22147496248441	0.221906239773498	0.350606131360041	-0.145808343434014	0.101506797372651
CHD1L	-0.0220541442520975	0.0823108387277655	0.788747578403543	12.1233389199267	-0.146664086456461	0.131497520642787	-1.11533727586297	0.264705917423519	0.400353712177604	-0.176604306245695	-0.504480537901114
LINC00624	-0.0449416140829442	0.0565851846071365	0.427061928189978	136.101413902346	0.045211279776513	0.0830688236367372	0.544262911128049	0.586260565468412	0.7085680311831	-0.34148668434753	0.0285814333006466
BCL9	0.0794306002096857	0.023617708347652	0.000770501559103859	410.530003548822	0.0490075519067357	0.0439685556669063	1.11460454325595	0.265019922587305	0.400570780596192	0.554496428417589	0.0391281144337406
ENSG00000289419	-0.0472611670513967	0.0541857336580858	0.383095553495412	27.0269575684855	-0.26997715348004	0.0846121961814559	-3.19075931915368	0.00141899434868777	0.00569485718843784	-0.358196849883441	-0.847064934601159
ACP6	-0.00878858488314369	0.0256498018156288	0.731871160214577	443.410187378864	-0.047507275785443	0.0557293049288729	-0.852464889811138	0.393956118007416	0.535174511069013	-0.0810386106153168	-0.229006275664687
GPR89B	0.132588534022104	0.0525096773498375	0.0115688266120536	98.9607213730493	0.193828308472865	0.0803974011524906	2.41087778577853	0.0159141801452794	0.0430941753010278	0.937448611719154	0.441464482471402
ENSG00000290705	-0.261043655981198	0.0841471332519228	0.00192069478341301	40.0723586962608	-0.467107095702695	0.117914875901901	-3.96139242084521	7.45139531053289e-05	0.0004471909995491	-1.8982956651648	-1.39472499981509
ENSG00000273059	-0.229764575779619	0.153294559607477	0.133914200224631	2.95634964001467	-0.409528778599259	0.250538371538161	-1.63459503662049	0.102133968828439	0.192616373072336	-1.67295974264515	-1.23476277112352
LINC02804	-0.475632957509948	0.150627821495691	0.0015903546165057	3.1607612320822	-0.94652376690718	0.26052034107178	-3.63320485077358	0.000279922606824915	0.00141718054386936	-3.44420679526209	-2.72662497632875
NBPF11	0.00595773848422837	0.0360394417134588	0.868698713418579	126.559887779915	-0.00674883629580366	0.0637318601152446	-0.105894230665791	0.91566627159286	0.947393224829101	0.025194576497136	-0.11577248998386
LINC02805	-0.199677644128846	0.111697563474424	0.0738303328581523	8.56900549762665	-0.419155014855393	0.162277237978521	-2.58295630414212	0.00979577287252808	0.0288413383499685	-1.45621211273977	-1.26150607108271
ENSG00000227733	-0.0231394940734598	0.0464817400746611	0.618611612052731	99.8150224756099	-0.27078235008262	0.0923747379796332	-2.93134633997362	0.00337496283880995	0.011879435407433	-0.184423215934762	-0.849301905904995
LINC01731	-0.605751370762133	0.164431220636058	0.000229674853081075	3.52564514188721	-1.19637277794711	0.254980783841997	-4.69201153090997	2.7053187583961e-06	2.42906813280837e-05	-4.38158578780335	-3.42074746293313
LINC01138	-0.00230440285439881	0.0199666752709496	0.908118213493412	1524.92508433282	-0.148843651303749	0.0899354913336963	-1.65500459380913	0.0979235660714241	0.18634382858781	-0.0343262670995774	-0.51053573485874
ENSG00000224481	-0.151667776971897	0.100580494690061	0.13157389003717	30.0397867166002	-0.546908910460564	0.156594878831025	-3.49250827704724	0.000478506765909391	0.00225116666339786	-1.11034683677458	-1.61642783491825
ENSG00000272824	-0.149245484500331	0.104543958303583	0.153411074213139	11.4174923027191	-0.209190952514295	0.183233452289385	-1.14166354396856	0.253593899865911	0.387436676055877	-1.09289653116537	-0.678190666138144
ENSG00000291232	-0.0027650295322664	0.0405747179745059	0.945668926160393	218.247819643894	0.028304727389338	0.083728404389621	0.338054064157547	0.735322446207016	0.823828716849148	-0.0376446427271705	-0.018387806777784
NBPF14	0.0273629598430117	0.03452613589868	0.42805235867171	236.537674148503	-0.0666218397614136	0.0947873355583798	-0.70285591813456	0.482145545116645	0.618140644974297	0.17939876890095	-0.282109742523071
NOTCH2NLB	0.07005810830632	0.0654110817495175	0.28414990953057	36.2339470232077	0.10935149209822	0.1275320349107	0.857443325316578	0.391199923869381	0.532639356846075	0.486976568634558	0.20677370823809
NUDT4B	0.285959903740664	0.133142129779148	0.0317312961132215	4.66691854902426	0.241117635729026	0.213961715417675	1.12691952977821	0.259776505343199	0.394594103467231	2.04234296477908	0.572842170492944
PDE4DIP	0.00825596305770974	0.0143411171830811	0.564828256809076	2280.0562128839	0.343496267003803	0.0589632604718422	5.82559824974128	5.69083674436919e-09	9.87851419187289e-08	0.0417510913014491	0.857267191107664
ENSG00000255148	-0.133029348648745	0.110406477758348	0.228239867795134	19.7192090107669	0.434269509401115	0.155711367267183	2.78893902881192	0.00528810194779281	0.0173161211201088	-0.976074747779405	1.10945049360588
ENSG00000254539	0.525351932958167	0.160352126388715	0.00105199396869395	4.23085689618272	1.11377946295964	0.261989235594943	4.25124131695867	2.12588956202666e-05	0.000150190561624104	3.76693407807058	2.9972431915769
NBPF9	0.0147834833019539	0.035761289673927	0.67931836482505	128.77383702534	0.0817102396212796	0.0624983842194672	1.30739763342279	0.191077700679527	0.313784139517357	0.0887756453012226	0.129981669629272
ENSG00000274265	0.0325506117871529	0.0258218178188397	0.207458188363975	533.548698413917	0.383234469995516	0.0697651141316234	5.49321067937309	3.94691471962897e-08	5.73252868525036e-07	0.216770850465064	0.967666588563708
ENSG00000289614	0.0381935651696681	0.0720157939703802	0.595869393343562	32.3985051383391	-0.0251674976339215	0.121089015899179	-0.207842944688529	0.835351599724073	0.893756133778891	0.257422944388217	-0.166942622516003
ENSG00000291233	0.0249269648848256	0.0411558471672175	0.544732247993439	194.911700684914	0.31503823002687	0.0787838231307653	3.99876798951442	6.36730579385005e-05	0.000388629722836953	0.161849749952229	0.778205988071118
ENSG00000272755	0.127664318464807	0.0925974033584522	0.16798634196394	18.6063743469907	0.399502768727391	0.15099278142578	2.64584018490821	0.00814883051653995	0.0247774447831623	0.901974337918961	1.01286265286507
NOTCH2NLC	9.1273600953107e-05	0.0279417277374595	0.99739365911158	392.032771374292	0.109348457422626	0.0791218213754968	1.38202654491079	0.166963550711274	0.282314760009241	-0.017067704486919	0.206765277399958
NBPF19	-0.0362176511523619	0.0358019026889641	0.311723381962472	226.713176719808	0.0106760058484386	0.107222067122621	0.0995691104913071	0.920686418181826	0.950791228620539	-0.278638856907556	-0.0673633539720429
LINC00869	-0.0467934388841744	0.0406808717860661	0.250038224478679	156.361121902425	-0.0542305036425866	0.0816421597953406	-0.664246313161372	0.506532676027973	0.640072352016493	-0.354827314802159	-0.247684531058952
ENSG00000290790	0.312755309194108	0.165892759988607	0.0593912260838613	5.14271793202825	0.162993135960578	0.290847932274781	0.560406720741578	0.575202048504357	0.69899745958819	2.23537828961049	0.355799197946093
H2BC18	0.280748492012228	0.107157592807728	0.00879403575617774	24.0808908404242	0.177406389603889	0.221254083874358	0.801821988988154	0.422655937076595	0.563469355148645	2.00479971664361	0.395841635646019
ENSG00000290791	0.338855453721108	0.0789282939260852	1.76111177994931e-05	43.3458434320165	0.672869240989574	0.121974681608369	5.51646646760673	3.45883447807703e-08	5.10920667084579e-07	2.42340492297009	1.77232059384753
ENSG00000290792	0.289186475033999	0.0815765432684219	0.000392656378059859	34.7129020837334	0.69121973147458	0.133279574812006	5.18623902011664	2.14583373897569e-07	2.5682137785682e-06	2.06558733175769	1.82330133630813
ENSG00000264207	0.539545257040016	0.134045235782111	5.69515089281459e-05	7.87812100485391	1.16143134053945	0.215631287559401	5.38619118628371	7.19664116551261e-08	9.68846653155329e-07	3.86918343307055	3.12962810524695
H2BC21	0.202020410772991	0.0989336620545712	0.0411536641263004	22.5749689989048	0.488985528293042	0.218417979435762	2.23876042419326	0.0251715085986111	0.0630416110055336	1.43763902330106	1.26146077746602
H2AC20	-0.210629121999562	0.103726699780488	0.0422939381263239	23.628862579547	-0.106319439036836	0.165564484218225	-0.642163321070113	0.520767145560194	0.652581528119954	-1.53510705955559	-0.392396336040449
BOLA1	0.0660360650498588	0.0712460794783048	0.353992494546598	22.3729569950109	0.0464772579840886	0.119575575824811	0.388685211536693	0.697509023341002	0.795117499331595	0.45800158529848	0.0320985332394126
SV2A	-0.509641066688418	0.244765813559189	0.0373280514305325	5.169846441438	-0.962740603935197	0.47583620322916	-2.02326051990531	0.0430462949917478	0.097277148497638	-3.68920276718624	-2.77167807137961
SF3B4	-0.0505532404084343	0.0707119823039826	0.474659963375233	22.1256274640235	-0.0311008515946068	0.119455535095174	-0.260355048176107	0.794589913889195	0.866164547959593	-0.381913096720935	-0.183426475655756
MTMR11	0.168953638727526	0.116598198099593	0.14733075739556	15.4725156874203	0.787179840377986	0.187782371021457	4.19197944991352	2.76531050277014e-05	0.000189137060447437	1.19942448708092	2.08989462450895
OTUD7B	-0.00677142238893375	0.0211865587672229	0.749264481576865	1237.05330103309	0.0918589389695996	0.0435017910028043	2.11161280609523	0.0347196732510993	0.0815690889914358	-0.0665068798682638	0.158176459747253
ENSG00000285184	0.114531045350895	0.0324056007975403	0.00040886004884469	209.041723259077	0.31920402017188	0.0649396850967595	4.91539217808446	8.86049056853124e-07	9.11583738026894e-06	0.807361638512394	0.789779252268126
VPS45	-0.01659214396914	0.0186418529163846	0.373440110933154	787.387950884943	-0.00982676209168211	0.0290595428755391	-0.338159555150945	0.73524295263858	0.82381986456607	-0.137255806717226	-0.124323484434975
PLEKHO1	-0.0126547171686726	0.0336339349135419	0.706732170709573	249.043474107196	-0.100186796232632	0.0715426927779452	-1.400377765254	0.161400224710719	0.275192163800624	-0.108890404195189	-0.37535882504534
LINC02988	-0.0901124997123782	0.0817168636908252	0.270139849166526	16.7856216693641	-0.021102887401504	0.133032470777435	-0.158629598309193	0.873960707974754	0.919449460394737	-0.666899807711177	-0.155650453097921
ANP32E	-0.067216591016514	0.0346652897841859	0.0524992512537481	151.515521821575	-0.229274822830393	0.0537121722724941	-4.26858220641738	1.96719329633444e-05	0.000140216418070578	-0.50195663564029	-0.733987028694976
APH1A	-0.135392540674884	0.0543760414268445	0.0127768231658489	60.1929614712795	-0.536692475671368	0.0816091257085204	-6.57637820540129	4.82045500251055e-11	1.29455651570648e-09	-0.993099291080203	-1.58804486437699
C1orf54	-0.0367667369152216	0.0346457994306313	0.288590959869832	212.79190695862	-0.0547600784690791	0.0748838683895289	-0.73126668863085	0.464616273144089	0.60260849336	-0.282594495824015	-0.249155778809256
ENSG00000289041	0.291719645737258	0.123047496884981	0.0177501635175858	11.080832580547	0.00503749855668661	0.202885213373053	0.024829303589631	0.980191117375182	0.988310278978921	2.08383640921265	-0.0830280735792871
CIART	-0.0576530163809125	0.0737560236841609	0.434407378329449	45.4842703779712	-0.128365215918926	0.124957232935334	-1.0272731950247	0.30429184055171	0.442955776694184	-0.433060207126067	-0.45364320431833
MRPS21	-0.037215864540062	0.0354516009393392	0.293825980259586	182.117695918476	-0.106609668079776	0.0605477405524548	-1.76075386310107	0.0782800718037272	0.155893515878957	-0.285830031748353	-0.393202641032941
PRPF3	-0.0664880494647468	0.0274782594641377	0.0155350182765839	353.299274405074	-0.21719761732785	0.0415627231589047	-5.2257792757575	1.73423141877424e-07	2.13450966995554e-06	-0.496708189023466	-0.700434524805669
RPRD2	-0.0786794708391198	0.0197264313276069	6.64838868869629e-05	849.307497150948	-0.272258743891292	0.0343668854029386	-7.92212447241472	2.33486399054259e-15	1.4085659198598e-13	-0.58453574547704	-0.853403575699153
TARS2	-0.0326937389937583	0.0369459364308515	0.376206482444358	68.3402624168289	-0.0661511123636453	0.0542942461819479	-1.21838163369951	0.223078981195176	0.352031453151505	-0.253252432753785	-0.280801982806546
ECM1	-0.117377718998412	0.102522105381998	0.252249935227132	15.7376888993737	0.194354844111434	0.192199934370652	1.01121181309368	0.311915063022313	0.450949310379949	-0.863319692852448	0.442927286847565
FALEC	0.140559835181194	0.0538744664351416	0.0090800581879921	42.7097721346811	0.312855770322113	0.0829489147884222	3.77166803351333	0.00016215990082272	0.000880520223277662	0.994874229377651	0.77214274871358
ADAMTSL4-AS2	-0.393450303299403	0.108979932315011	0.000305842474761153	9.29684963131885	-0.555740203605237	0.177045933783976	-3.1389605608414	0.001695482656088	0.00663309784232322	-2.85215920043827	-1.64096264949285
ADAMTSL4	0.0886422551179406	0.0902194835446948	0.325844781969578	19.4867411515815	-0.175747681604578	0.127050127605601	-1.3832940187998	0.166574731254009	0.281817581010379	0.620857611141224	-0.585279646529082
ADAMTSL4-AS1	-0.223725673072965	0.124633417012667	0.072642592314394	5.19288248419833	-0.284470047021784	0.210109420997932	-1.35391381153054	0.175763876599717	0.294207299635668	-1.62945521170496	-0.887328625305463
MCL1	-0.0768436515481798	0.0321073202033231	0.0166958779830669	375.079134959308	-0.338700457147901	0.0821583845046256	-4.12253063628377	3.74732753577461e-05	0.000245184306828283	-0.571310419449632	-1.03798980651101
ENSG00000289457	0.268197963208019	0.133657763980905	0.0447920369212915	7.08160027283071	0.89820833624121	0.205798049677227	4.36451335496112	1.27406066307255e-05	9.5833120999382e-05	1.91438513386241	2.39835042071863
ENSG00000290074	0.272487510102257	0.127445762638994	0.032511349915758	4.74903277348069	0.31456829636799	0.208245825804395	1.51056231332801	0.130900001896378	0.233835871553457	1.9452872256239	0.776900433494443
ENSA	-0.0575599532455284	0.021151649958537	0.00650260152540533	829.323422411296	-0.0553717204234352	0.0451036127987565	-1.22765599000889	0.219576133998525	0.347904358151852	-0.432389776047877	-0.250855022814673
ENSG00000288880	-6.02146433473391e-05	0.0420513988302106	0.998857485858281	99.9763440168116	0.152057662034298	0.066545640282961	2.28501313365878	0.0223120576644862	0.0571405015591178	-0.0181590327184505	0.325418616000569
GOLPH3L	0.0725155998464365	0.0341511988745541	0.0337229358338004	138.972306801172	0.177460670173901	0.0523882245802877	3.38741523683309	0.00070554514909051	0.00314009873634551	0.504680449941414	0.395992436179803
CTSS	-0.00785233590248372	0.205008979613125	0.969446577417558	4.06485802626329	-0.386456680516604	0.39609479984282	-0.975667139962351	0.329229441184063	0.469332353381089	-0.0742938301932109	-1.17066461029569
CTSK	-0.000780897511640213	0.0669657100436973	0.990695955482713	25.4619625943866	-0.0961587730031111	0.103521176896062	-0.92888021452516	0.352951167718268	0.494074667091767	-0.0233508650205615	-0.36416830046196
ARNT	0.00713933690069416	0.0254522156914978	0.779094214821359	363.773371443448	0.0658409240037912	0.0395660600270623	1.66407582556255	0.0960972773843466	0.183492902220221	0.0337068654617146	0.0858940473838507
CTXND2	-0.165287605743944	0.140831568215551	0.240533436371051	5.47244464701152	-0.541946850076096	0.198720804567231	-2.72717721356017	0.00638787220043202	0.0202761604556339	-1.20846470536695	-1.60264239835233
SETDB1	-0.095660776917246	0.0284347346209386	0.000767596045032519	185.723133490912	-0.261563059795812	0.0362921455972938	-7.20715337963696	5.71336376311243e-13	2.20616400745193e-11	-0.706869850125994	-0.823689170149225
CERS2	0.0987734783399777	0.0701090399479887	0.158878019114603	48.1193373409435	-0.0550204411593827	0.147681279052883	-0.37256205737276	0.709474416683128	0.804814319221959	0.693843406000848	-0.24987911006144
ANXA9	0.0689745891883156	0.147460054184713	0.63996265852979	3.86343676145465	-0.0174024265173237	0.233029000508626	-0.0746792308225152	0.940469932923256	0.963334844920111	0.479170847416103	-0.145369951687015
MINDY1	0.00851596145537751	0.0476016131698371	0.858015680751616	68.1009857555791	0.0543592985069083	0.0845484308727174	0.642936810840913	0.520265102554642	0.652325503978655	0.043624131634302	0.053996164710692
BNIPL	0.0110295927119725	0.0739429508050606	0.88142458455222	18.0160840768475	0.0258552923601451	0.11225643235686	0.230323481846919	0.817840415182263	0.881908323982614	0.0617324460229858	-0.0251927483949734
C1orf56	-0.0536518409888256	0.061676779690544	0.384362052958611	53.2473518535916	0.108781726717218	0.0832617689052143	1.30650271003797	0.191381658032821	0.314109805901514	-0.404235556838133	0.20519080438189
CDC42SE1	0.0124963339102733	0.0348216348754159	0.719694624855795	175.8543995714	-0.0271705113341089	0.0661952734355698	-0.410459990932056	0.681468546896267	0.782964662796136	0.0722989166124881	-0.17250733075515
MLLT11	0.256572711418177	0.17217481953334	0.136175022258414	9.89511843200399	0.508903791933704	0.336101213606147	1.51413851343617	0.129990712382812	0.232630842375191	1.83063628895696	1.31679705688355
GABPB2	-0.0300576915258876	0.0320229013154766	0.347920172483683	276.683351129665	0.102052904169875	0.0582129430809294	1.75309645533637	0.0795854518906306	0.158024023009607	-0.234262226387415	0.186497005999256
SEMA6C	0.00913562482178469	0.0650731505380928	0.888351795101048	29.3548147321761	0.135496433034539	0.0946424128182028	1.43166714583675	0.15223910317356	0.263037726577395	0.0480882148305189	0.279408742250459
SCNM1	0.0662987014466176	0.0600804063286331	0.269810286148542	45.6418462031826	0.103430928928133	0.089382118984976	1.15717696226825	0.247200067998789	0.380292336111967	0.459893629897282	0.190325390061388
LYSMD1	0.0410768593472881	0.0596899686802083	0.491345589976291	21.0043485126171	0.0927414240379457	0.0941410957487871	0.985132192272582	0.324559142343731	0.464775659116559	0.27819432734521	0.16062815138086
TMOD4	0.0153082326329174	0.144770945586774	0.915787805131019	3.6235853167898	-0.0833502637233277	0.2195805297826	-0.379588590144354	0.704250831744061	0.800435373585034	0.0925559634506758	-0.328584111939567
PIP5K1A	-0.0848736929228427	0.0231321272319848	0.000243422122220133	537.479217169808	-0.281939313957324	0.0432380484601074	-6.52062995436643	7.00127177171631e-11	1.81919437434122e-09	-0.629159204304221	-0.880297824101473
PSMD4	0.167409149298956	0.0411210988218028	4.67865560614787e-05	118.004658090151	0.396015288755854	0.0549366356947021	7.20858282907275	5.65371775349607e-13	2.18719010415453e-11	1.18829791468922	1.00317384817559
ZNF687-AS1	0.220252378046434	0.155514819221509	0.156693823644933	3.28352001821146	0.736661971384171	0.2707568587539	2.72075091569056	0.00651338195410126	0.020575781148079	1.56898294832804	1.9495475056711
ZNF687	-0.148202346504891	0.0587170178305959	0.0116024592530341	23.8202268076183	-0.383382296006506	0.0894129082626009	-4.2877734709236	1.80473001507939e-05	0.000129926827408673	-1.08538171739837	-1.16212345413083
PI4KB	-0.0378482664163296	0.0310157698554442	0.22235456076519	171.184627477391	-0.0684057446767974	0.0465962334232978	-1.46805309466484	0.142089801205304	0.249559430595488	-0.290385883751466	-0.28706572978345
ENSG00000273481	0.0321311152431792	0.14565770767402	0.825409113910628	4.69197248248938	-0.0793121105530787	0.232852324064767	-0.340611204425937	0.733396293419125	0.822467646690676	0.213748778200761	-0.317365444680666
RFX5	-0.0138745207747092	0.0527847612577629	0.792665519892396	32.0600708032284	-0.193284241393878	0.0809432110393864	-2.38789935452187	0.0169449815354332	0.0453719156949662	-0.117677925090549	-0.633999152909236
RFX5-AS1	0.150842251897153	0.165026087870148	0.360690075931961	3.34080215513492	-0.105235213328381	0.2626067830932	-0.400733035486871	0.688616685811425	0.787871974151679	1.06894922907362	-0.389384175049054
PSMB4	0.0980716265448754	0.0942022740756274	0.297840770534776	30.7520835888027	0.0625470873980877	0.211309924860088	0.295996922243483	0.76723243183499	0.847580074510703	0.688787233610156	0.0767432164651964
POGZ	0.00236534848229978	0.0144293258008951	0.869789026776737	1352.83270431011	-0.117404819849602	0.0286838473826197	-4.09306388656706	4.25710365660323e-05	0.000273466353101491	-0.000685165167839757	-0.42319338447657
CGN	0.180511972688322	0.105200912206265	0.0861843012712702	14.5657668841318	0.183726609914362	0.189428216621247	0.969900964024354	0.33209585950562	0.472254107945509	1.28269125288929	0.41340026843601
TUFT1	-0.0887100749530802	0.175170553620658	0.612561023190858	3.1211295684285	0.233019394245911	0.322705341410235	0.722080995708368	0.470244681576782	0.607674787503943	-0.656796675686058	0.55034389646742
SNX27	0.102566329635433	0.0277905864088722	0.000223650035329245	258.530790715321	0.282287997145288	0.036351683177054	7.76547253040196	8.13413934056929e-15	4.48961564265619e-13	0.721167279980942	0.687220344421711
ENSG00000250734	0.185316788124059	0.109313999479314	0.0900241363993634	12.193238595099	0.501672641757553	0.147984140680375	3.39004328065868	0.000698815898892446	0.00311845096561931	1.31730536275988	1.29670770803887
MRPL9	-0.041281555290648	0.0611531029362798	0.499642407667338	30.1296007489594	-0.157295307784773	0.0901821421954823	-1.74419573493623	0.0811249648006012	0.160301328433961	-0.315119453625811	-0.534015855064606
TDRKH-AS1	-0.0314564798405674	0.126489702987903	0.803602079399165	4.52907301172925	-0.34730418946055	0.203058145852465	-1.7103681706662	0.0871978129947191	0.169897779616091	-0.2443391612994	-1.0618924189011
THEM4	-0.0313754663361088	0.037608659389506	0.404133496006322	152.156731112812	-0.0838925023104424	0.0695984988601281	-1.20537804240636	0.228057394122271	0.358014673696397	-0.243755536312793	-0.330090541742328
ENSG00000285651	-0.0874369876589405	0.0696779204995887	0.209524624434398	71.4919055359398	0.257698621379293	0.103931486490637	2.4795048168825	0.0131564953031666	0.0368988191274501	-0.647625296667742	0.618906931534061
S100A10	-0.139476912136877	0.133212998702554	0.295089529227595	21.3972071449729	0.131254070929812	0.203622528228791	0.644595036077416	0.519189652538165	0.651114379264691	-1.02252328965592	0.267622748297741
FLG-AS1	-0.0548782980070558	0.0391213727899867	0.160685360195746	417.067717795984	-0.178224713180912	0.124495499574658	-1.43157554923528	0.152265331316057	0.26306120533586	-0.413071009218846	-0.592161255985954
HRNR	-0.104333992228843	0.0994023473716796	0.293896095276867	25.0764048915237	0.0369841574757374	0.181483824644968	0.203787624313564	0.838519464273948	0.895601561805148	-0.76935208940078	0.00572510673267816
FLG	0.0297194298950682	0.102404568694772	0.771651104154102	34.7089194692415	0.266580572360303	0.162349676075733	1.6420148090468	0.1005869350802	0.190250443459125	0.196374886793421	0.643582482080275
FLG2	-0.136635088236674	0.135343258607684	0.312713408745383	9.4812148961774	-0.0287327367839716	0.199092406274111	-0.144318597186536	0.885248893604387	0.92665519401439	-1.0020506604717	-0.17684745525427
S100A6	0.0228669812084561	0.0631674547782131	0.717347741078875	118.522565252739	0.814949996132971	0.152187649912286	5.35490229728018	8.56026595760864e-08	1.13625520010018e-06	0.147009533452938	2.16704477805893
S100A2	-0.414997044050711	0.0871272201374159	1.90626316147116e-06	6.89869312445652	-0.624180648784237	0.155624600695386	-4.01080964060422	6.05108844024168e-05	0.000371727578827479	-3.00738290501007	-1.8311016930465
ENSG00000285867	-0.149710770363957	0.0534062425096994	0.00505912564557163	66.2885923876448	-0.517872045781237	0.0934892806627941	-5.53937352079054	3.03555584374792e-08	4.53546473624735e-07	-1.09624847177998	-1.53575855137569
S100A16	-0.0457500291497715	0.0550851110092455	0.406237224609275	63.4217260163598	-0.339232483975186	0.0878058017195645	-3.86344042570936	0.000111801168785239	0.000636988153826218	-0.347310543415263	-1.03946786633106
S100A14	-0.353725892498414	0.12867583931975	0.00597830411872198	5.28414523957402	-0.542706645537319	0.227481462105576	-2.38571811748531	0.0170458108416991	0.0455656898340974	-2.56598273051963	-1.60475323766548
S100A13	-0.0244883018611015	0.040112113731274	0.541533013693473	185.525809649926	-0.140289701120606	0.0925166145521843	-1.51637305147471	0.129425049286166	0.231837813133056	-0.194140088846983	-0.486771425579707
S100A1	0.0879846335188967	0.0494874916093887	0.0754175511215242	185.431204311508	0.243663255928968	0.131674493306113	1.85049700827408	0.0642419488387932	0.133413258948494	0.616120075103258	0.579914330657914
ENSG00000272030	0.0876810346951454	0.0796671525804625	0.27107424756821	15.015669146993	0.0211686988194753	0.134590824824528	0.157281886392136	0.875022695146659	0.920255045684053	0.613932935309345	-0.0382128918352601
CHTOP	0.00522710605062606	0.028900938451555	0.85647523053592	192.145266567676	-0.00821764256360472	0.0540995300823922	-0.151898594148405	0.879266917134894	0.922910717948283	0.0199310670720655	-0.119853080316008
SNAPIN	0.0778054900732604	0.0583468538959256	0.182367998061838	49.3579314352247	0.377949151015002	0.0881139158377346	4.28932419381986	1.79217611327513e-05	0.000129246574655562	0.542789060763954	0.952983085363186
ILF2	-0.101232789946375	0.0675146899268416	0.133765040186607	33.8407266173705	-0.223113624096384	0.112476341679431	-1.98364936808027	0.0472949416136513	0.104907771480862	-0.747010886502984	-0.716870184534122
INTS3	-0.000190678902366607	0.0235099181047615	0.993528770129543	408.349752257308	-0.035984051440485	0.0455751394567135	-0.7895543901662	0.429788053641653	0.569974433569754	-0.0190989031996952	-0.196992824409745
ENSG00000243613	-0.00940778408984042	0.15006904493671	0.950013595843967	3.21323056252879	0.140113964899093	0.234817044473933	0.596694184670426	0.55071157589759	0.678413208069596	-0.0854993499837779	0.292237020763382
SLC27A3	-0.154314770970687	0.0680363875481112	0.0233218223558902	38.9086842916838	-0.401495000188495	0.111438479606319	-3.60283989522168	0.000314759415797676	0.00156537341003513	-1.1294159024497	-1.21244358633228
GATAD2B	-0.0188779653168395	0.0210122381118948	0.36895786451664	524.614550360796	-0.109701480957059	0.0386542832097415	-2.83801617434761	0.00453948822552407	0.0152412273653545	-0.15372296811646	-0.401792216126966
ENSG00000284738	0.053121675638204	0.0851704466935288	0.532817928613306	16.2834235840905	0.227082662265135	0.151069209513354	1.50316972595969	0.132795282173952	0.236490819533367	0.364965734081018	0.533850658620896
DENND4B	0.135827953370776	0.0470013115523281	0.00385394043519741	108.878701228623	0.449297720661493	0.0864959436070304	5.19443689409007	2.0534040969716e-07	2.46894855403061e-06	0.960785536675281	1.15120138677873
CRTC2	-0.0850659689108201	0.0564612180896282	0.131906414010205	40.5484358067062	-0.0109399062054388	0.101911545051751	-0.107347074366143	0.914513640325723	0.946785745502001	-0.63054436930428	-0.12741598560988
SLC39A1	-0.0691582064748134	0.0598612626273194	0.247964246725163	42.283036018622	-0.10989059884053	0.0934227986134244	-1.17627175027423	0.239486300709673	0.371307239024913	-0.515944122089851	-0.402317617348245
ENSG00000282386	-0.142663333240836	0.127984600074208	0.264982686914813	5.26828931957976	-0.142381583450056	0.200831187042174	-0.708961519109861	0.478348356895068	0.614635408819425	-1.04547841283632	-0.492583025786401
CREB3L4	-0.129479059352145	0.0718371439400891	0.0714829523639937	21.5641900378008	-0.0973899935866762	0.11860182680797	-0.821150872695763	0.411560335671423	0.552982669403871	-0.950498301518664	-0.367588837887606
JTB	0.0093309191933787	0.0567791805389901	0.869465869686518	90.3997804350666	0.480918181207121	0.0875032790407711	5.49600182392072	3.88498490757011e-08	5.65823569935833e-07	0.0494951244040238	1.23904833326113
JTB-DT	0.00996005957120147	0.1264656119658	0.937225860436593	5.01666645807789	0.0150625814070486	0.203083340966566	0.0741694583876697	0.940875547570843	0.963513224345206	0.054027480423364	-0.0551767108400687
RAB13	-0.0362658522247535	0.0504244416115875	0.472010444512514	60.9423156421968	0.194887728077442	0.0679693319411113	2.86728915102907	0.00414004568246128	0.0140956601977861	-0.278986099634766	0.44440772794284
RPS27	0.0863064421981157	0.0430132553485225	0.0448020730231577	292.898457782535	0.260535591656186	0.200896161019588	1.29686695023895	0.194676969834279	0.31816346864239	0.604030308172914	0.626788511112159
NUP210L	0.0775347437299304	0.0469492356996837	0.0986448604225972	286.287767326459	1.00907880870467	0.132383733183412	7.62237764746087	2.49045145420345e-14	1.26116219261159e-12	0.540838591739612	2.70636720140157
TPM3	0.0308469601160655	0.0428752347268817	0.471858347780332	141.781933457166	0.032122858010583	0.0657894083370699	0.488267926745937	0.625360076374178	0.740449383864818	0.20449766600815	-0.00778039908796402
CFAP141	-0.185334907534105	0.14867778912727	0.212561040919583	2.81270949913844	-0.568151736384556	0.254595806530533	-2.23158324611454	0.025642519960785	0.0639235558682259	-1.35288638317215	-1.67544397066957
C1orf43	0.0827167512219268	0.0324794060817345	0.0108732987930066	169.397902971608	0.147507070488456	0.0548271556845663	2.69040165674651	0.00713660659828407	0.022159360455033	0.578170010412651	0.312776308928094
UBAP2L	-0.00603233251268676	0.0240119742803786	0.801642595132532	262.863734883706	-0.0571037516526434	0.0383242823568136	-1.49001489763033	0.13622031884079	0.241351280840502	-0.0611824426400668	-0.255666896268526
HAX1	0.0214365889320834	0.0582029677582009	0.712643968683287	54.8300997719099	-0.0690972868828399	0.0775919253016464	-0.890521618251091	0.37318586566488	0.515251569828608	0.13670492215733	-0.288986950098279
ATP8B2	0.00419258483346562	0.0309761737617429	0.892336182676693	289.414109291873	0.0319792609249846	0.0432724833817347	0.739020699202187	0.459894428331817	0.598386017558772	0.0124783289693886	-0.00817933589267597
IL6R-AS1	-0.250890831709156	0.12015838773111	0.03679774600348	13.4112875472224	-0.403238641015468	0.158081967815778	-2.55081997388459	0.01074698225822	0.0311362604270738	-1.82515425535425	-1.21728771319725
IL6R	-0.0555476846716579	0.0366712699668002	0.129836566422853	338.5135071931	-0.322103503761419	0.0579141027040429	-5.56174556320862	2.67089511804344e-08	4.02821305013319e-07	-0.417893301326492	-0.99188068441871
SHE	0.0563938744027987	0.071703791054728	0.431584070751909	29.4714494344712	0.0403020543091817	0.135742459019577	0.296900870960126	0.766542191208005	0.846907454380094	0.388538803446733	0.0149427810021953
TDRD10	0.0928457758147549	0.0761517796763768	0.22276068798798	41.5792898058559	0.252494871146628	0.144174753563899	1.75131127264054	0.0798923070281122	0.15844269933884	0.651139966247026	0.60445004000533
UBE2Q1	0.00323956321283818	0.0551177950090345	0.953131107101299	51.6866916232034	0.0251058642567212	0.0908292349575125	0.276407307277938	0.782235244872425	0.857509431689419	0.00561271768282632	-0.0272747854481305
ADAR	-0.0151630148671324	0.0247325824813477	0.539824427597895	315.305114910118	-0.0779016307428888	0.0357446088548097	-2.17939524976524	0.0293023187189414	0.0711964930536221	-0.126960295387443	-0.313446895037106
ENSG00000287064	-0.228643788580696	0.133974638334294	0.087892717404151	12.4035914519433	-0.33931859067752	0.25249437320836	-1.34386594982658	0.178991738558133	0.298314786563935	-1.66488554046945	-1.03970708520204
KCNN3	-0.0191371610411982	0.0184800507546238	0.300408479484274	2372.20455928364	-0.000869443641194458	0.0683337604102655	-0.0127234859602991	0.989848400895572	0.993957144102783	-0.15559022595413	-0.0994385504090961
PMVK	0.0416155706103778	0.0500264060478015	0.405481151036759	104.10889062786	-0.00631723178877526	0.0891142040135502	-0.0708891681040511	0.943485964287936	0.965416871646355	0.282075227891446	-0.114573420224083
ENSG00000270361	0.277518160427079	0.200957461941462	0.167285225493954	4.29373526450979	0.60719026495756	0.330047658928892	1.83970480786951	0.0658115873162809	0.135832662317905	1.98152826035101	1.5898533750612
PBXIP1	-0.00176451026031238	0.0265505894012952	0.947012859363267	525.680354910709	0.0568420343005468	0.0525972481049873	1.08070357953113	0.279828990321084	0.417018528966972	-0.0304368561908817	0.060893621440615
PYGO2	0.0117509465347538	0.0495815095572645	0.812654775434766	41.2959949688636	0.0469702035067459	0.0825537049714528	0.568965421030931	0.569379606673052	0.694392227451437	0.0669291119118787	0.0334680186359055
ENSG00000271380	0.10512552966087	0.0822577319886787	0.201248791101687	22.2570053286886	0.509383740986897	0.124011054261808	4.10756721664107	3.99848433817574e-05	0.000259577213133037	0.73960387386183	1.31813043590658
SHC1	-0.0271829490944165	0.0503160066540307	0.589028383191895	113.638293393886	-0.404085821050616	0.0841580242291451	-4.80151268701809	1.5747153007565e-06	1.50374757340635e-05	-0.213552450600299	-1.21964132152314
CKS1B	0.251841046280675	0.100510114099337	0.0122233836506485	15.7397788223935	0.846629108928501	0.152389536669109	5.55569055089937	2.76516372772245e-08	4.1643525806865e-07	1.79654915717617	2.25505467033558
FLAD1	0.157039350298669	0.048818280468653	0.00129622398338838	55.3400894573752	0.374821565445067	0.0709904171576615	5.27988960274219	1.29261745244229e-07	1.64646554698172e-06	1.11359340902556	0.944294127724992
ZBTB7B	-0.0788831688057381	0.0507116786059914	0.119821625184777	60.237984808058	-0.0729559567049645	0.0736774776408241	-0.990207035325273	0.322072934520791	0.461946384548358	-0.586003194932955	-0.299706982492125
DCST2	0.06014818803225	0.116670375190127	0.606176067911412	10.2833127056521	-0.0409691385865947	0.174750388366686	-0.234443762726453	0.814640487405083	0.879460162060376	0.415585050320635	-0.210842233184248
DCST1	0.262637709977083	0.173657324714939	0.130434518295098	3.00748392070101	0.114173950539529	0.259036813241271	0.44076341548097	0.659384281477099	0.766605130733039	1.87432881560876	0.220171307175522
ADAM15	0.0250998403035468	0.0698464892422117	0.719327872568549	41.2208022013938	0.0143014111821371	0.128650584616418	0.111164758596145	0.911485696947627	0.944758556303335	0.163095152365199	-0.0572913694774823
EFNA4	0.0510704478931251	0.0819457158264267	0.533138045274334	10.500900446662	0.104054761035021	0.132978466611978	0.782493314038922	0.433924713113367	0.573742141797122	0.350188595710693	0.192058500356498
EFNA1	-0.236778502523668	0.104110612693675	0.022948107488039	47.2300807460315	0.118613009656374	0.282050317999587	0.420538471637348	0.674092131014959	0.777216262718622	-1.72348839128731	0.232503758440964
SLC50A1	-0.0363631986236182	0.0654646220609832	0.578577768234471	32.011163158895	0.0772584328189382	0.102895895457745	0.750840764592643	0.452748493051037	0.59222660639501	-0.279687387538718	0.117613803153989
DPM3	0.0863565391938881	0.0915798651750356	0.345699187453238	27.3855323363545	0.0862499563479919	0.124093153165556	0.69504202405852	0.487028965902168	0.622254994924606	0.604391209218759	0.142593764629005
KRTCAP2	0.0580450818770029	0.0681369346322301	0.39427589190901	64.1875889116593	0.478790019740796	0.107948905018569	4.43533928999496	9.19273895149279e-06	7.17930490797071e-05	0.400434177513786	1.23313594352321
TRIM46	-0.21321200170071	0.168657487838051	0.206168451632843	6.72634898136399	-0.056005406751831	0.339227668622626	-0.165096812353871	0.868867781956698	0.91651991964327	-1.55371424290192	-0.252615509791038
MUC1	-0.174591051155613	0.0714778835535006	0.014582356724327	37.0902517272101	-0.0852303362651074	0.139527505930182	-0.610849708069429	0.541299081909912	0.669841119673643	-1.27548715106993	-0.33380726900657
THBS3-AS1	-0.0375186881883941	0.0290393772059204	0.19635937659729	282.511875658418	-0.0860597351792107	0.0675347254904519	-1.27430347209123	0.202555886483698	0.327924367251494	-0.288011587143138	-0.336111478393864
THBS3	-0.0533986181095967	0.0460282569069736	0.245997151343289	107.542970822934	-0.131843644582381	0.0725683336692576	-1.81682061466756	0.0692445852358782	0.141373590850822	-0.402411327649601	-0.463306862954816
MTX1	0.124857185206285	0.0599515585215001	0.0372845503251158	33.7485687085238	0.129502785725322	0.0824093345524677	1.57145772901334	0.116076365729756	0.213230132386002	0.881751621701983	0.262757384069022
GBAP1	0.136175671431201	0.0651642449773513	0.0366420691111359	34.7440320646409	0.251228603000608	0.0963054847572723	2.6086635006698	0.00908965769080894	0.0271379681101369	0.963290513465449	0.600932134568903
GBA1	-0.0517441589232422	0.0682377584459952	0.448276084961173	20.6750254100593	-0.0667360359738666	0.115248225192358	-0.579063459437049	0.56254635465575	0.688762708362264	-0.390492528099688	-0.282426998767628
ENTREP3	-0.0572496479175197	0.0532171911419318	0.28202853349484	51.7101669523835	0.0181513915842511	0.0772303031538394	0.235029397050201	0.814185916650673	0.879249725288651	-0.430154322290958	-0.046595477750833
SCAMP3	0.0611639112896164	0.044909563743384	0.173218367056971	81.0145001602561	0.15904840281779	0.0642576374812276	2.47516729609387	0.0133173777449666	0.0372596562718094	0.422902367062313	0.344840067202825
HCN3	0.265574717770938	0.0901784576326611	0.00322964385348279	15.1894740213712	0.482299342114806	0.142346566488791	3.38820495647702	0.000703516726797172	0.00313472353560898	1.89548715391061	1.24288543007273
FDPS	-0.00410626925043605	0.0422904877066488	0.922649555441527	193.181368211233	-0.170068439025671	0.0938798336191515	-1.81155454232694	0.0700550542315815	0.142736744368273	-0.0473069949212254	-0.569501757457228
RUSC1-AS1	-0.200652580983134	0.0599014704061367	0.000808960784384504	25.4332268127872	-0.253451020092303	0.0923007850832245	-2.74592485712635	0.00603405824269968	0.0193315155063943	-1.46323560237066	-0.801152562351593
RUSC1	0.167203637492645	0.139571100515886	0.230924104443728	13.9753166443975	0.243692308106948	0.302544085960198	0.805477017782484	0.420544463335208	0.561436299897094	1.18681739824931	0.579995042484375
ASH1L	-0.0366572559305043	0.0136774961503486	0.0073596978260792	1819.31349663209	-0.0527609612309497	0.0255559642844216	-2.06452633302167	0.0389678398060191	0.0896669596332423	-0.281805789809303	-0.243601895595676
ASH1L-AS1	-0.0379003557882759	0.0661789149591809	0.56685099748296	21.727865890133	0.0697107278257499	0.103784388621496	0.671687994231835	0.501782346053746	0.636183964937659	-0.290761137966276	0.0966450118979338
MSTO1	-0.0477913651043276	0.033556300994094	0.154384434763591	194.145385306915	-0.210081517557183	0.045613599816149	-4.60567721916141	4.11125682972852e-06	3.5285603462738e-05	-0.362016420874831	-0.680664805297148
ENSG00000287839	-0.113411718155912	0.129241375913612	0.380204991632484	11.6056429325882	-0.309648296582373	0.176988772592137	-1.74953638045699	0.0801983458890445	0.158817143005584	-0.834748441626421	-0.957278028429367
YY1AP1	-0.0436021352699073	0.0295253590065528	0.139737565587413	364.067477809402	0.0097850378871954	0.0505899199698653	0.193418726359402	0.846631050823338	0.901382826871773	-0.331837017794485	-0.0698386125058625
DAP3	0.0103395028215619	0.0326733895035457	0.751660768380888	324.971435542811	-0.0168086492208012	0.046296501807537	-0.363065211507294	0.71655617121551	0.810262066256025	0.0567610069309469	-0.143720338699411
GON4L	-0.0587347718704248	0.0210546731306725	0.00527681209825488	584.936166768812	-0.213300111337015	0.0304083574827063	-7.01452261794547	2.30735401473365e-12	7.93767919151265e-11	-0.440853223084307	-0.689606599016994
SYT11	-0.000700162510078925	0.0238612279306489	0.976590949088898	531.924183550256	-0.278685077747172	0.0700069822005604	-3.98081832678886	6.8678425214395e-05	0.000416129276269928	-0.022769246381548	-0.871257009728077
RIT1	-0.0274442500863681	0.0312605813041811	0.379987819669392	107.28023757868	0.0629502672778086	0.0511129415950867	1.23159155613654	0.218101696725143	0.346409540135867	-0.215434874881872	0.0778633178396061
KHDC4	-0.0697539808014553	0.0311789073976211	0.0252721626240015	202.749379544305	-0.280075399335671	0.0484176040186121	-5.78457784131591	7.26946556791006e-09	1.23107719174054e-07	-0.520236107552409	-0.875119556448483
ARHGEF2	0.472645856107432	0.20636535346965	0.0220018863340097	6.9735955106684	0.759132549900161	0.396321582410406	1.91544589947173	0.0554356623362747	0.118775215174479	3.38723709296064	2.01197454418543
ENSG00000285677	-0.0857143378371104	0.114888111333802	0.455626368162024	6.18377012440451	-0.257890152904448	0.187081077129579	-1.37849405648773	0.168050801640791	0.283807313741463	-0.63521524866509	-0.813485218354944
SSR2	-0.0490946495994975	0.0630836228803328	0.436423326529871	39.8806198294002	0.0591788773877944	0.084408751980465	0.7010988315701	0.483241339474281	0.619028921796675	-0.371405341908699	0.0673857637459745
UBQLN4	0.0107646959162044	0.0595724380044374	0.85660363369863	40.9039516957324	0.0449655946281143	0.0796216515526028	0.564740792878522	0.572250083523349	0.696790556857864	0.0598241174064716	0.0278988787233101
LAMTOR2	-0.108624984645079	0.0804515643704249	0.17695469844801	31.5767934709929	0.391309177779278	0.122438572098892	3.19596325791207	0.00139364857652763	0.00560599245488155	-0.800264594768775	0.9900994820226
MEX3A	0.144498833871716	0.119343376584559	0.225978895904054	9.17417176657652	0.214501797861446	0.196545382328436	1.0913601496015	0.275114440181467	0.411778070003757	1.02325095586744	0.498898905771551
LMNA	0.00172698101905586	0.0360270465724852	0.961767502580086	210.392705306344	0.270273844381333	0.0558476930061376	4.83948091377078	1.30178691924247e-06	1.26904408197627e-05	-0.00528399353202325	0.65384301162279
SEMA4A	-0.0576474522421585	0.0484295427217576	0.233914161348247	123.373881310088	-0.641685196025655	0.0877032682170858	-7.31654827773734	2.54430514272359e-13	1.05909245871012e-11	-0.433020122816328	-1.87973226319575
SLC25A44	-0.148571341430262	0.0447529067502086	0.000900773329255268	60.264842008443	-0.390592329997659	0.0653816024928178	-5.97404032794342	2.31448547784177e-09	4.3633502038334e-08	-1.08803997369548	-1.18215413866951
PMF1	0.00896485321711733	0.0367170398844723	0.807106467173872	102.497715427792	0.0139842703442173	0.0540504655428987	0.258726177540844	0.795846520337179	0.867082976296631	0.0468579683900901	-0.0581724399532245
BGLAP	0.040033685461381	0.153699599508547	0.794503507615957	5.68689369721992	0.567553223618066	0.271337837249335	2.09168477707197	0.0364667231578805	0.0848403654242082	0.270679255021651	1.4797350216537
PAQR6	-0.0483420068540485	0.0477506927412024	0.311354790420932	143.482339389211	-0.729668589925862	0.086615237004918	-8.42425207339017	3.63061893934846e-17	3.1749610077588e-15	-0.36598326919171	-2.1241648983289
SMG5	0.024712424072457	0.0299066291229807	0.408623002693137	189.616772695445	0.0767880224943163	0.0438694273678904	1.75037667691373	0.0800533377987286	0.158674198285	0.160304188140257	0.116306924319881
GLMP	0.0762991537515328	0.0533297137464552	0.152514426699104	27.6464965166812	0.0801409876477871	0.0899275613123292	0.891172700318735	0.372836527638178	0.514988495469431	0.531937345096682	0.125622024268197
CCT3	0.00308832231345065	0.0455552053681923	0.9459504462622	168.094630628432	0.426574008311673	0.0945130809302718	4.5133859156108	6.38007756557472e-06	5.20739428911006e-05	0.00452317133534549	1.08807109998876
TSACC	0.121892088842872	0.0971121814324267	0.209417830637934	20.9104240092844	0.428685086562859	0.163263658974037	2.62572264554619	0.00864652401282373	0.0260162472428793	0.860390932062018	1.09393602968783
RHBG	-0.777969502085411	0.209817494944692	0.000209035436616633	3.98057303528176	-1.85971233234595	0.288717599651215	-6.44128496008756	1.18466208460602e-10	2.89054771007093e-09	-5.62225307233497	-5.26361607804551
MIR9-1HG	0.00598391428524897	0.0157154226275474	0.703376150120813	2386.33564931137	-0.356249281507933	0.0641265579692772	-5.55540937779026	2.76961877215195e-08	4.16804595117849e-07	0.0253831481633313	-1.08674338592711
MEF2D	0.0804195023051768	0.040161938214454	0.0452437695458325	152.930457020242	0.303338724471577	0.0887550470306743	3.41770676282489	0.000631511063863334	0.00286728616321718	0.561620524283996	0.745702798027337
NAXE	0.0411404000255014	0.0514914449349805	0.424304651445169	83.7004680643625	0.05962544317217	0.0905963126516007	0.658144260257777	0.510445437668907	0.643287974217558	0.278652077293433	0.0686263984452797
GPATCH4	0.000719411434441966	0.0695363883373151	0.991745371734489	43.9515667758393	0.256040654681488	0.101655411237355	2.51871151338573	0.0117785116405436	0.0336600525572751	-0.0125425708427539	0.614300821779224
BCAN-AS1	-0.06158780818251	0.097145850628064	0.526098699321204	15.4299121256918	-0.0430870560185788	0.13595474122727	-0.316922055307743	0.751302746304365	0.835391818508001	-0.461406626995887	-0.216726163275436
BCAN	-0.0300800615501867	0.03086184852642	0.329724884698467	407.930623588395	-0.0844473956326841	0.0782183456365565	-1.07963668811242	0.280303997244355	0.417457394965778	-0.23442338106427	-0.331632128523206
ENSG00000272405	0.00178099944078154	0.0698681119559727	0.979663425307243	57.2533535752885	-0.239851312652403	0.105544945064667	-2.27250402665374	0.0230560850691259	0.0587064226258523	-0.0048948423544897	-0.763370292547984
BCAN-AS2	-0.0012999264108118	0.107367030565317	0.990339996657632	12.5617451448634	0.237253976122208	0.17516203552942	1.35448286727839	0.175582375721592	0.293998068052573	-0.0270899729180911	0.562108275639748
NES	0.0521473157860523	0.222861337331688	0.81499277177205	3.59537271772718	0.726438875152316	0.411366144567591	1.76591798995981	0.0774096085774366	0.154592771139643	0.35794640119988	1.9211460285241
ISG20L2	-0.0346701012230405	0.0505446671601221	0.492757280179267	46.5187069841526	-0.170181775499323	0.0805200878695091	-2.11353191485732	0.0345552663662336	0.08130214321506	-0.267490236528648	-0.569816625203098
METTL25B	0.0272595301050964	0.0449218824609633	0.543969880484449	69.9687942148186	0.219356896041531	0.073450338868727	2.98646540533426	0.0028222276803809	0.0102048340360958	0.178653656344606	0.512387183381466
MRPL24	0.144877148819964	0.074274334202617	0.0511084420267916	29.1659511951263	0.127320357743708	0.119095380461672	1.06906210173856	0.285041687197776	0.422307277594484	1.02597635403507	0.256694232843698
HDGF	0.0706548733585456	0.0424034367147983	0.0956629410744078	91.1240405881209	0.203109666778964	0.0645788796458443	3.14514076262755	0.00166006934431003	0.00651291673197449	0.491275691329475	0.467249653602081
PRCC	-0.0385091246359016	0.0296061528790679	0.193356517578823	155.370522385049	-0.0700683781129389	0.045704877015694	-1.53306129866358	0.125260752184838	0.225953547861244	-0.295146736551557	-0.291684804520638
NTRK1	-0.177243965212967	0.142450798651654	0.213408705897828	5.06427716661066	-0.507091769168648	0.2107488762748	-2.40614222069417	0.0161219870396383	0.0435435915203727	-1.29459886511737	-1.50580913361547
ARHGEF11	-0.0717672603278804	0.0225178512940356	0.00143693477631031	868.430448756518	-0.0474588261921388	0.0509537785614153	-0.93140935828608	0.351641851852902	0.492705597226167	-0.534739865222176	-0.228871674562849
ETV3	-0.0173089176030923	0.0573848167920691	0.762934995239692	35.0315477063439	-0.100630359192552	0.103241393540692	-0.974709423627536	0.329704417140956	0.46981637915615	-0.142419476716584	-0.376591117394321
IFI16	-0.129993596360775	0.0790169550103841	0.0999418748903811	154.92056889372	0.362089631758036	0.158943098577728	2.27810854952575	0.0227201110045302	0.0580355510968689	-0.954205049631558	0.908922679051489
AIM2	-0.142241437514321	0.0784638686193862	0.069858472905638	33.9550054661837	-0.241377606565297	0.127562212140391	-1.89223440480668	0.0584597562607949	0.123819968905184	-1.0424390567514	-0.76761059320676
CADM3	0.0351441728761706	0.0537313933295901	0.51306574380815	135.576120145775	0.317187422166689	0.150814079580013	2.10316850422714	0.0354510424132989	0.0830810208026113	0.235454983017509	0.78417680454973
CADM3-AS1	0.121371943285744	0.115767513147089	0.294449251642014	9.30546297448641	0.245048863629119	0.19229136353859	1.27436229646342	0.202535047972816	0.327916137958633	0.856643779709571	0.583763781405323
DUSP23	0.0131363649450085	0.130537168516241	0.919841689593858	5.35432825836417	-0.0948332617964789	0.218566511981698	-0.433887428301092	0.664370189385433	0.770422150193839	0.0769097294216828	-0.360485807859969
SNHG28	0.124889691532177	0.0650203065124286	0.0547594737698148	34.2905839787253	-0.0284413701134037	0.105372438769366	-0.269912801160983	0.787227338668505	0.861399902243495	0.881985798758514	-0.176037989741294
VSIG8	0.17296317978921	0.104826867178953	0.098945181936719	10.6955190624527	0.184894962441825	0.148863336484935	1.24204499783287	0.214219960216945	0.341887894486257	1.22830940403476	0.41664614785021
ENSG00000272668	-0.104015834624192	0.0592948757413594	0.0793940373967907	54.1434282545094	-0.069056025092808	0.108203252601328	-0.638206555095372	0.523339230687305	0.654858378422105	-0.767060067484256	-0.288872317920311
CFAP45	-0.00629387256029665	0.199650838200204	0.97485133471876	3.65158038689065	0.126334902730828	0.314896032156786	0.401195600546426	0.688276119564626	0.787704803469546	-0.0630665890895213	0.253956473421999
TAGLN2	0.119107877046602	0.187663879305162	0.525632391485875	4.74852089398999	0.459764920631503	0.299722283667926	1.5339697636259	0.125037091506994	0.225628315028184	0.840333343106102	1.18028102507998
LINC01133	-0.337292820844749	0.117597254452149	0.00412810319269697	7.31097227137252	-0.747220751463022	0.179576307356817	-4.16102080759628	3.16828214046735e-05	0.000212166847456715	-2.44759813170642	-2.17292774898316
PIGM	0.0161246892949467	0.0454488039375173	0.7227484347117	134.921562854152	0.226526754912508	0.0711004359036564	3.18601077522872	0.00144249224649649	0.00576826868529084	0.098437754537563	0.532306254693417
ENSG00000225279	-0.0220614143035989	0.0516439183430343	0.669245896753818	130.860003960458	0.261554525382255	0.0771875667526326	3.38855772226211	0.000702612387816632	0.00313136437422432	-0.176656680028789	0.629619280018068
KCNJ9	0.373288432730224	0.683299091543857	0.584857584772281	3.25254658769877	0.690070069100167	1.0196800282033	0.676751578940002	0.498563584814687	0.63314441947331	2.67146167656116	1.820107381276
IGSF8	0.0792010214403233	0.156975530715871	0.613879332993019	12.5469552605342	-0.432558285950597	0.306644406177542	-1.41061854459576	0.158357120543061	0.271110203986405	0.552842532476538	-1.29874260775145
ATP1A2	0.000196368426023326	0.0119408167994346	0.986879266624633	5164.62070291156	-0.117653860909538	0.0520969071270081	-2.25836556137023	0.0239228779505786	0.0605284292226346	-0.0163105965666534	-0.423885262339405
ATP1A4	-0.0567840124732743	0.0637104031213273	0.372777254896964	48.1298591921924	-0.0456909210634247	0.126586092267132	-0.360947401449157	0.718138767577343	0.811449070529375	-0.426799863281591	-0.223960137395197
CASQ1	-0.080780073312965	0.094067127320957	0.390478882419528	10.7581271827149	-0.148429064989553	0.169720393795501	-0.874550557362001	0.381818500020802	0.523848941393075	-0.599668581648708	-0.509383944494937
ENSG00000227741	-0.262102356721822	0.145185882016164	0.071029598290368	2.77986760946459	-0.282106662321903	0.246640301957005	-1.14379791170982	0.252707456100498	0.386536362447245	-1.90592259365896	-0.880762745945538
PEA15	0.0331829369589195	0.046662925980928	0.477009916727823	131.511297912707	0.299547755397203	0.123603049093743	2.42346574452238	0.0153732030555739	0.0419238044019471	0.221326149885449	0.735170849673441
DCAF8	-0.0481818358830634	0.0220035681136604	0.0285439471084747	447.522164826264	-0.217039850213459	0.0292634032997731	-7.4167672156964	1.20013610045519e-13	5.34870078346334e-12	-0.364829390200538	-0.699996221282712
DCAF8-DT	0.0124966842593186	0.109338388620876	0.909005010725061	6.46084596321679	0.0912709566799449	0.181652237131605	0.502448844677978	0.615351827779339	0.732893710533412	0.0723014405430135	0.156542946261345
PEX19	0.0146575630952609	0.0484715181773226	0.762350677216731	44.8902563145044	0.0544845942064294	0.0757936084364192	0.718854733669724	0.472230429578588	0.609445769877792	0.0878685103804972	0.0543442571932295
COPA	0.0207341467542549	0.0294585270943581	0.481531214238541	337.764221116234	0.0553074472483194	0.0508739425339479	1.08714686720836	0.276971908037015	0.413797740433163	0.131644496622512	0.0566302810488747
NCSTN	0.209362751286902	0.054485130834311	0.000121754293383637	54.1850720722306	0.103011100965186	0.0960253707915364	1.07274879665724	0.283383840051811	0.420479636629239	1.4905335797424	0.189159037517609
VANGL2	-0.00879832683246191	0.0439758094721049	0.841424294858758	93.1677039109762	-0.184756290899866	0.0653046217981116	-2.82914571454127	0.004667244343812	0.0155971991855747	-0.0811087920631923	-0.610307075130322
ENSG00000228863	0.332682767403638	0.198660570780587	0.0940070314619374	4.60847874421116	0.316482071210993	0.416799346811202	0.759315180391467	0.447664038754583	0.587393244143181	2.37893660878669	0.782217221210742
USF1	-0.0516749679276348	0.0596706904360903	0.386488783158133	29.120854720209	-0.134303627823317	0.0996088884386448	-1.34830967324811	0.17755880217928	0.296615406513955	-0.389994073006866	-0.470141109274609
ENSG00000289121	0.194317565005138	0.0883182906449598	0.0277929797779629	17.4864826388359	0.312400982140012	0.125617832618994	2.48691587513329	0.0128855865171915	0.0362660868400685	1.38214737054338	0.770879270813369
ARHGAP30	-0.0998725974319855	0.156377596506722	0.52304213554133	8.88929416053283	-0.234574327050399	0.247265742335958	-0.948672973596497	0.34278696377738	0.48346039690307	-0.737211997499243	-0.748709940871614
KLHDC9	-0.0467614947205734	0.0722113006472857	0.517266485828237	28.2553691698932	-0.21369509037196	0.0920322224230243	-2.3219594696922	0.020235118113852	0.0527166745905123	-0.354597187588451	-0.69070391706821
PFDN2	-0.0412852453164817	0.0976992958914458	0.672605628617829	29.5966553034607	0.318697488165759	0.214810888648517	1.48361887132838	0.137910060062805	0.243838376906772	-0.315146036740468	0.788372021340255
NIT1	-0.0933857870264208	0.0359648053259716	0.00941547452095985	62.5698398037386	-0.12832580384694	0.0566626046219194	-2.26473535241087	0.0235289246746343	0.0596913102453881	-0.690480719036837	-0.453533710967547
DEDD	-0.0699503507964655	0.0446611135781569	0.117290721525321	90.0503628903762	-0.0365287412151475	0.0578856971002641	-0.631049517325081	0.528008147862894	0.658799447363492	-0.521650765966136	-0.198506064022914
UFC1	-0.0679409155921929	0.0632169652340497	0.282497423790412	57.0391966022139	0.222420549403186	0.0980870778830351	2.26758258277827	0.0233546602528918	0.0593287616066689	-0.507174702968754	0.520898526614863
PPOX	-0.0456084145837186	0.0390661840803107	0.24302251092617	69.2053188151392	-0.0385482173157798	0.0611444918761599	-0.630444642403017	0.528403710597276	0.658976956597825	-0.34629034561283	-0.204116507573499
B4GALT3	-0.110337457191978	0.0863399317470436	0.201269746329321	15.9867164240086	0.00676240035993585	0.142674478816798	0.047397407132772	0.962196495507954	0.976935248597837	-0.812601325217952	-0.0782360068673305
NDUFS2	0.0960738240673591	0.0396605260380133	0.0154181912784373	193.395047567819	0.39280098409676	0.094410748151864	4.16055366349731	3.17477005760499e-05	0.000212464595527115	0.67439497330768	0.994243970353022
TOMM40L	0.0998060726099977	0.0633201555943347	0.114976650043115	21.1618821003473	0.171630866845512	0.101012726831634	1.69910141255352	0.0893000773000237	0.173102590001434	0.701282262288307	0.379796264076209
NR1I3	-0.0601200432980439	0.11744860355451	0.608732302063111	5.57418156751457	0.157101398373362	0.196025842480941	0.801432078470147	0.42288155048816	0.563616400506536	-0.45083278172449	0.339430962076608
MPZ	0.0878412126632098	0.165718941405453	0.59606936664666	4.65111269762004	0.149334326764418	0.286312626426215	0.521577859238783	0.601964282327634	0.722072653339004	0.615086864707796	0.317852733544127
SDHC	-0.034968292251229	0.0284597831145749	0.219187512162678	145.590908647516	-0.0750142218000782	0.0453573924870325	-1.65384775638336	0.0981584498807628	0.18670367005166	-0.269638418316313	-0.305425188379612
ENSG00000289106	0.0306365521638119	0.0776138505340519	0.693041808798842	10.3089353076895	0.196733945787605	0.135398443991963	1.45300004924194	0.146223740332796	0.254951387077698	0.202981877509223	0.449536830605514
CFAP126	-0.0903032009268906	0.118350320837768	0.445453790723628	6.98002903877092	-0.137616424231399	0.191159896257715	-0.719902170515252	0.471585231540191	0.608764090060534	-0.668273627971262	-0.479344613706431
ENSG00000288670	-0.108199199093273	0.0583779625272639	0.0638214081673531	23.7186774166865	-0.138349269944441	0.0888757675871849	-1.55665907255005	0.119551450597347	0.21791450473148	-0.797197216204785	-0.481380582095966
ENSG00000283696	-0.148142679386576	0.0626238336662263	0.0180010842492775	38.0616057298506	-0.404022616646445	0.0996918778059944	-4.0527134761439	5.06269917357629e-05	0.000317092861569796	-1.08495187275259	-1.21946572908031
ENSG00000288093	-0.128345480496736	0.074948111646507	0.0868123299398146	19.2471885829127	-0.250552468098234	0.104825228375361	-2.3901924372733	0.0168395468249554	0.0451418712091443	-0.942331947665346	-0.793099898427485
ENSG00000283360	-0.0967289635896201	0.0971212906688512	0.319269365852096	25.5638238163395	-0.346050628094959	0.113014688950068	-3.06199690774578	0.00219865723923773	0.00825557516151089	-0.714565115705781	-1.05840981503338
FCRLB	0.211574110347104	0.171608610411262	0.217617740396055	2.64884298741685	0.206447354482849	0.275833004551878	0.748450515623561	0.454188462333727	0.593577252607087	1.50646431142125	0.476522310231326
ATF6-DT	0.0960257109709308	0.0787226917206025	0.222541801482399	15.5941966878606	0.32878038354175	0.119790626506449	2.74462529440105	0.00605800240642169	0.0193887750399592	0.674048364363328	0.816383996978757
DUSP12	0.190106159190539	0.0529690042287033	0.00033193915439101	62.6597556001621	0.370243989497739	0.0812746475572221	4.55546717981232	5.22692767217487e-06	4.37250987302957e-05	1.35180821068889	0.931576853456205
ATF6	0.00612564013854801	0.0225313925599597	0.785720940265398	600.976154405825	0.0127166136612606	0.0459553242278487	0.276716873940679	0.781997514104506	0.857365949113521	0.026404147684168	-0.0616942029783096
NOS1AP	0.0848198895306358	0.123986916021712	0.493909779696581	25.6993047952985	0.769304182336195	0.234678525908482	3.2781192031017	0.00104501255458725	0.00439050956827144	0.593321114854508	2.0402330462701
UHMK1	0.0433203859978533	0.0298611099641561	0.146855264106965	152.671474508133	-0.0289160690939787	0.0470943504335736	-0.614002928753943	0.539213391857793	0.668452458439231	0.294356795814376	-0.177356783181435
UAP1	0.0270243070657616	0.0583326267440339	0.643164075876268	144.959073062924	-0.165868510652047	0.138088128270563	-1.20117864388061	0.229681911702159	0.359696736512944	0.176959098824858	-0.557833651531468
ENSG00000272574	-0.427115999498709	0.123385134760625	0.000536877310660541	3.47491248156869	-0.53802340161309	0.217070915148572	-2.47856052592235	0.0131913727948863	0.0369816866891121	-3.09468841361999	-1.59174240002186
DDR2	0.0684755500363591	0.0332252709835849	0.039308017776335	726.031602380643	0.487934730885801	0.101527907852886	4.80591732071165	1.54043553603531e-06	1.47542958175347e-05	0.475575746570591	1.25854148590591
HSD17B7	-0.0765674756874002	0.0483980883797655	0.113641552672577	162.192361258019	-0.161319291399569	0.112698626460799	-1.43142198326332	0.152309311736677	0.263093510264375	-0.569320835933577	-0.545195156920283
CCDC190	-0.106930341983758	0.0620004484890786	0.0845868775923945	102.533943820398	-0.108198066615204	0.147112310609766	-0.735479350210287	0.462047611595871	0.600364927207105	-0.788056311629725	-0.397615478756577
RGS5	5.76425021948928e-05	0.0453354463218311	0.998985516766972	118.15332242563	-0.0276137742296788	0.0691275638236467	-0.399461122340794	0.689553464642195	0.788596970141107	-0.0173099844585548	-0.173738789475006
RGS5-AS1	-0.00347994229715001	0.0913647963627444	0.969617170498989	31.228024856663	0.109191754588098	0.127970936301483	0.853254322769478	0.393518284464237	0.534724250614869	-0.0427949069407578	0.206329930625088
ENSG00000232995	-0.0565089062683199	0.0667527770212668	0.397251482374184	17.6244675417752	-0.091370290454987	0.10426499358946	-0.876327589054048	0.380851970836802	0.523176821094483	-0.424817985614961	-0.350865092258209
NUF2	0.0141482984336786	0.05672751705799	0.803045172187367	145.909895853485	0.114316886368314	0.0724118564616247	1.57870398515327	0.114403970321165	0.210879164954749	0.0841997444965663	0.220568406897823
PBX1	-0.0252226507430168	0.0153392958131263	0.100110929774172	2929.86493847027	0.0464497975039153	0.0377406186057295	1.23076407382638	0.21841111592322	0.346768674628878	-0.199430371735458	0.0320222434166036
ENSG00000269887	0.0148972912988803	0.0875384338993618	0.864868574420374	8.65808540173131	-0.0482491103408436	0.145075609257342	-0.332579064033135	0.739452049048881	0.82681517978564	0.0895955233095357	-0.231067216566957
PBX1-AS1	-0.0783211662484106	0.124554083547462	0.529471807219653	7.5173189930125	0.444872653247443	0.180542525593784	2.46408790274926	0.0137362419162589	0.0382669526171994	-0.581954502839144	1.13890780681198
ENSG00000271917	-0.00741617502715741	0.0701791205515051	0.915840256364175	16.4271364982297	-0.0655752931541761	0.108936654785349	-0.601958021231579	0.547202080857762	0.67501878312545	-0.0711517073246596	-0.27920226039881
RXRG	0.113222250629025	0.0553909793827669	0.0409480386322688	127.89123210683	0.230274398389183	0.0941100890355448	2.44686197568265	0.0144106012835344	0.0397887827691963	0.797933021553684	0.542717837265262
ENSG00000236206	0.0185239410471101	0.136676057647621	0.892191487432969	6.26466142111096	-0.134031528619021	0.224655667678699	-0.596608712363811	0.55076865308951	0.678413208069596	0.115722073751762	-0.469385172016731
MGST3	-0.000800610954116777	0.0276778791362119	0.976923591363963	396.2034146952	0.299384248594815	0.0567565637142834	5.27488327344723	1.32840612738494e-07	1.68895031944183e-06	-0.0234928815606217	0.7347166003339
ALDH9A1	-0.0218387096556201	0.0390497340896868	0.575988564832889	98.379987438262	-0.0341686263182531	0.0639248695159588	-0.534512257545132	0.592987171232232	0.714303875631988	-0.175052305572178	-0.191949268724483
TMCO1	-0.0321235218739695	0.0312184504483812	0.303483643244347	230.591452907697	-0.136249996283304	0.0453799814287315	-3.00242512212751	0.0026783785416219	0.00975075959187975	-0.249144562576783	-0.475548447529305
TMCO1-AS1	0.0195369099361342	0.0530129623421492	0.71247747635543	32.7427762212319	0.0416795323826995	0.0819517698092311	0.508586116928553	0.611042362195836	0.729681833976816	0.12301954789809	0.018769646282364
UCK2	-0.00436536413573545	0.0472045870209583	0.926318634361785	85.5906699572815	0.0150648570415326	0.0701772670471136	0.214668619560503	0.830025690152715	0.890634006751391	-0.0491735263097064	-0.0551703887455362
ENSG00000236364	0.0664120375403977	0.112012312479842	0.553248451630147	7.24323842940248	0.308913792889197	0.178959425645815	1.7261666535552	0.0843174353341483	0.165400450670087	0.460710108293772	0.761191273794846
FAM78B	0.140944765511328	0.0704832219476108	0.0455334859004274	66.7599357840105	0.418834602504746	0.128384012236975	3.26235794634342	0.00110489533099227	0.00459372483498643	0.99764728505856	1.06656973169763
ENSG00000229588	0.0809122609852767	0.392029441617099	0.836483682413862	4.95939935552009	2.01813749073893	0.751893096757173	2.68407503598971	0.00727307806867341	0.0225293308294835	0.565170380323377	5.5097015775837
POGK	0.0952014442247506	0.0421852778204828	0.0240239696174572	146.679289504688	0.328469825452562	0.068227083383004	4.81436123553227	1.47671473376707e-06	1.42101506678391e-05	0.668110309073474	0.815521214483824
TADA1	0.0731272814096822	0.0409265907745584	0.0739712059683604	82.2704886229214	0.0118564226049634	0.0631697832553209	0.187691361185171	0.851118602694799	0.90448462996614	0.509087031863067	-0.0640839581046825
ILDR2	0.0704700105549168	0.0384287753988892	0.066686306812083	321.959501833631	0.244101581526405	0.0867281541300833	2.81455986207521	0.0048844079721709	0.0161929249959848	0.489943931248078	0.581132072734894
MAEL	-0.0879633140869957	0.0872411533044362	0.313321139662946	39.9164517105452	-0.795128615476937	0.147615452267846	-5.38648632823471	7.18483917693893e-08	9.68339451872015e-07	-0.651416976296682	-2.30602383593116
POU2F1-DT	0.160818415059711	0.195840250455279	0.411548637730903	2.72360332237883	0.517550528839279	0.334477483756916	1.54734041594086	0.121781180858246	0.221172052111927	1.14081796418201	1.34081914325055
POU2F1	0.00960595746616168	0.0148368356306812	0.517347362892177	2135.21334705635	-0.227072098815593	0.0277145182911357	-8.19325439577352	2.54255985718676e-16	1.82110462511488e-14	0.0514765126841892	-0.727867491683033
ENSG00000272033	-0.146752044043013	0.0777069774615311	0.0589546861276217	18.7575817812512	-0.475659273910422	0.117266705606433	-4.05621758921766	4.98738004940494e-05	0.000313034803884997	-1.07493367221694	-1.41848438624901
CD247	0.0759262970608169	0.0802746931512698	0.344234767411007	29.2565523995856	0.236662528948193	0.145818341277379	1.62299561821244	0.104590341564617	0.196324120345392	0.529251268465635	0.56046513612355
CREG1	0.121677116561742	0.0652871057519698	0.0623605363479043	47.2304930676381	0.239535349458784	0.106061844868188	2.25844977292706	0.0239176326202512	0.0605225152249591	0.858842261929384	0.568446313667858
MPZL1	-0.0317301105465633	0.0339068860846135	0.349375464539541	303.87555241633	-0.0228013404294572	0.0450033965543699	-0.506658211939853	0.612394656070253	0.730879912628602	-0.246310409404137	-0.160369040673019
ADCY10	0.000381808693584673	0.090525592241477	0.99663478193236	20.6263673460822	0.172695850561222	0.149602657009831	1.15436352544109	0.248351162391847	0.381583695767128	-0.0149746764087097	0.38275496758224
MPC2	0.0192493000381206	0.060672646485077	0.751042621883508	53.8219985985511	0.242116185290969	0.0914331679498513	2.64801264923648	0.00809664956385989	0.0246548013712679	0.120947593055524	0.575616308769691
DCAF6	0.0459528286583617	0.0182556685708388	0.0118297918384931	932.155560195068	0.187545889847945	0.0338784306035024	5.53584940350089	3.09723613060664e-08	4.61437191025883e-07	0.313321032983849	0.424010869108402
GPR161	0.0517061370239319	0.0468765336743839	0.270014933255016	163.611436502101	0.0963884561062243	0.0895031498219358	1.07692808910063	0.281512393139627	0.418614353810593	0.35476812924566	0.170760218573854
TIPRL	-0.0329941126622598	0.0384093343867378	0.390333414153191	98.2869924612755	-0.0952475233583039	0.0605774175805229	-1.57232723286191	0.115874680448704	0.212967207152958	-0.255416338381961	-0.361636696007181
SFT2D2	0.0746174647591984	0.0462367428839337	0.106567956291743	109.260218863737	0.199223499830956	0.0712694759974252	2.79535519298828	0.00518427211894076	0.0170324002543826	0.519822380780702	0.456453229577494
TBX19	0.112945616241928	0.0784828901032995	0.150118982851372	23.1110919987628	0.126519785141949	0.13091792999141	0.966405328515732	0.3338413987857	0.474020923399053	0.795940134793094	0.25447010779022
ENSG00000285622	-0.117321532941516	0.163822008458712	0.473897219409389	8.55161618198464	-0.536596350210258	0.335254263661863	-1.60056532719139	0.109473226980384	0.203598094284937	-0.862914925932138	-1.58777781171261
ATP1B1	0.0682221032952067	0.0813194812477006	0.4015034099144	96.9811390412637	0.263366794866887	0.198669219833807	1.3256547495742	0.184954082336728	0.306234103806198	0.473749904670538	0.634654068812444
NME7	-0.0049019203369077	0.0239268613126439	0.837672902402675	519.849441798659	-0.131252628971909	0.038862665700523	-3.37734498151378	0.00073189194052991	0.00323346783236023	-0.0530389016914506	-0.461664922394575
ENSG00000235575	-0.0211065736074438	0.10835425373298	0.845555555535699	20.1188234785947	0.297311842987003	0.141923440544674	2.09487482720247	0.0361821211254944	0.0843797368227017	-0.169777964039034	0.728959109728833
BLZF1	0.00709260905226168	0.0295185336295294	0.810115935191775	239.109468210237	0.0273600965736445	0.0477992267356428	0.572396217306224	0.567053577950654	0.692590053791305	0.0333702359071998	-0.0210121497278848
CCDC181	-0.0321920964378049	0.0607367538134091	0.596093473139726	91.5240877542059	-0.248215156355401	0.0757916549038929	-3.27496683731406	0.00105674377958974	0.00442891830136958	-0.249638576866962	-0.78660645411825
SLC19A2	0.0872441067913101	0.0501206922725425	0.0817396153546424	137.244964152527	-0.418462527017111	0.0931870085932927	-4.49056722963882	7.10337491855847e-06	5.71261754945739e-05	0.610785286732379	-1.25958222364281
ENSG00000213062	-0.144226077594441	0.063314385516882	0.0227304291137289	33.8290953306071	-0.218631382797919	0.0876289029966619	-2.49496884385564	0.0125968190132328	0.0355784494670123	-1.05673649454181	-0.70441776592057
F5	-0.0807907079639314	0.0941595456355923	0.390881803253203	44.7155218926541	0.0742090291674965	0.165144511481877	0.449358131866467	0.653173328928296	0.762322463690048	-0.599745194160033	0.109142048007194
SELP	-0.21611517111842	0.157513069569523	0.170049129975804	8.14735204330076	-1.03218185168334	0.189986999353032	-5.43290780526172	5.54430569891683e-08	7.71347824275107e-07	-1.57462880799638	-2.96459751244216
C1orf112	0.0684178965248853	0.0503884006326168	0.174523840772313	89.5818869153073	-0.166197961575855	0.0769288735407412	-2.16041070051335	0.0307408898155666	0.0740606713429086	0.475160408040471	-0.558748921491898
SELL	-0.195679532828795	0.177291942403643	0.269717382397755	3.99233768428908	-0.786719228380787	0.303062080466585	-2.5959012330727	0.00943431799671494	0.027992474621162	-1.42740953631083	-2.28266114717085
METTL18	0.0704243415060801	0.0846775741639242	0.405591615371071	11.1163424043074	0.113684543925532	0.13941276946376	0.815452876826207	0.414813127762529	0.556246738491174	0.489614929334214	0.218811653461249
SCYL3	-0.168678525779949	0.0316123294009059	9.51000200271123e-08	146.098995088954	-0.224754756116446	0.047377377666595	-4.74392562834724	2.09615833260183e-06	1.94331150897291e-05	-1.23289304819478	-0.721429524728707
KIFAP3	0.0465123625486038	0.0198282547721116	0.0189882383310341	561.421111489338	0.0339707350529596	0.0362508493749763	0.937101768335649	0.348706211921291	0.489718109899988	0.317351940687214	-0.00264668652190324
GORAB-AS1	0.129925498916611	0.0856759417650811	0.129399065580749	16.7760190351855	0.223587560906602	0.132523846810179	1.68714964354195	0.0915745813586321	0.176525123813764	0.918263985178631	0.524140680439187
GORAB	0.035318810324065	0.0469306094664554	0.451705256832223	85.021100645976	0.00391374578280636	0.0814814659305667	0.0480323437742444	0.961690465742467	0.976566141737747	0.236713079169127	-0.0861500473925421
PRRX1	-0.0550150311760084	0.0281179607731097	0.0503969039533034	1146.36637752711	0.210098069844678	0.0773329659420945	2.71679829274873	0.00659167664587915	0.020752165486414	-0.414056041213599	0.486664610231996
ENSG00000271811	0.0305738212078096	0.0616912213809588	0.620180634763372	51.7306698708274	0.0951142265019836	0.107630984863756	0.883706737631203	0.376854542275615	0.519366546707879	0.202529960836795	0.167220194870261
ENSG00000231424	-0.112456321022445	0.101928124962052	0.269901077372651	55.6656135493714	-1.18803510430478	0.183438599810006	-6.47647281180334	9.38915251585219e-11	2.37444023465895e-09	-0.827865717036854	-3.39758400618369
MROH9	-0.0848749727775122	0.172735560709273	0.623173374346792	15.6206394743106	-0.975827576087202	0.279839145817232	-3.4871017535357	0.000488285541696353	0.00229199074860762	-0.629168424435721	-2.80803587649744
FMO2	-0.447676162663065	0.140085532384122	0.00139475412238469	7.78999264255427	-0.599927258110158	0.239347534304488	-2.50651112765154	0.0121929219727333	0.0346398150448402	-3.24280476819107	-1.76372170313496
FMO4	-0.00555456371632226	0.068364069923535	0.935243334021424	54.0577140804051	-0.0290929076831247	0.0977893923260942	-0.297505762037153	0.766080409571248	0.846577018392608	-0.0577405744078143	-0.17784807046216
PRRC2C	0.0153474331201217	0.0174936055630974	0.380314618624949	849.565456899484	-0.0642381192601282	0.0438811755950753	-1.46391062657258	0.143218369494725	0.250993930977915	0.0928383655510725	-0.275487366893745
VAMP4	0.0222408528749223	0.0359917441252051	0.53661279304558	127.225554659053	-0.0697881842012314	0.0512415117532836	-1.36194623876918	0.173214852211218	0.290688656593459	0.142498876338238	-0.290906378806979
METTL13	-0.00197072750629349	0.0503039974796778	0.968749781284448	34.8621263934563	0.0292557304765169	0.0790394073493629	0.370141065800296	0.711277385488584	0.806308073212086	-0.0319224546503999	-0.015745760587993
DNM3	0.00638448378045055	0.0184598343943765	0.729449337308975	3271.52217658387	0.170046554972521	0.0635113542994339	2.67741975979304	0.00741916209675302	0.0229136401127349	0.0282688691037418	0.375394779786717
DNM3-IT1	0.00303121787041746	0.0966454680284847	0.974979008163085	7.65808543788827	-0.142616832863789	0.16214529591453	-0.879561951269717	0.37909665852773	0.521765557065047	0.00411178831935116	-0.493236588141333
DNM3OS	0.147859393830505	0.101386837860469	0.144738935369747	24.6963021009882	0.218996361043977	0.140946326911403	1.55375713466897	0.120242358856793	0.218873903698306	1.04746058331225	0.511385556647108
PIGC	0.0221129703563238	0.0355683459444437	0.534136753751339	418.397278652966	0.259439185821764	0.0734418907553339	3.53257770399819	0.000411529266652224	0.00196538747747424	0.141577604832912	0.623742511686548
C1orf105	-0.256314046230321	0.0951440065861818	0.00706088644752704	16.4977775426279	-0.106466148235036	0.146737103109631	-0.725557108453291	0.468110323276218	0.605818937840313	-1.86422334048314	-0.392803918816297
SUCO	-0.0383966375738929	0.0240991368613573	0.111097718886725	369.643707638923	-0.0744151718730555	0.0432678849246279	-1.71987080031034	0.0854559293312261	0.167208259581725	-0.294336374618729	-0.303760927139536
ENSG00000224228	0.0321199402879182	0.108728712606675	0.767677946247016	29.8092022435077	0.112866715157814	0.156646221165681	0.720519871580161	0.471204969228319	0.608499660268599	0.213668273312617	0.216539587882514
TNFSF18	0.0718103014609516	0.131738916364633	0.585687780188716	5.84992165130015	-0.176016219927495	0.198599619003913	-0.886286795565439	0.375463002616449	0.517757336080048	0.499599448156174	-0.586025691060839
ENSG00000226375	0.193127994965713	0.141675243494043	0.172827709151905	3.49566402607452	0.205305266937871	0.240851992709418	0.852412573499306	0.393985143977921	0.535179010678271	1.37357765364288	0.473349399346706
PRDX6-AS1	0.00342114843470317	0.0218849437530934	0.875777405979401	911.517869395601	0.0314092632587233	0.0485969636306091	0.646321517069844	0.518071155772826	0.650151332863167	0.00692086591548486	-0.00976288507630972
PRDX6	0.0183495760679665	0.0270864105002895	0.498123123369104	491.567324770532	-0.0412842454549046	0.0611456667132927	-0.675178596849443	0.499562303066649	0.634037317800324	0.11446594047747	-0.211717652951038
SLC9C2	-0.029037737303063	0.0458662354556715	0.526670853142824	218.225357043463	-0.0138573994835424	0.0956763000721389	-0.144836281013104	0.884840136132881	0.926478785360861	-0.226914429577316	-0.135521271600086
ENSG00000238272	0.100556208168368	0.0749032466061319	0.17943998840463	79.2682476060145	0.209006607763713	0.120701229122754	1.73160297772239	0.0833442756824039	0.163908571272595	0.706686273115056	0.483632345383235
ANKRD45	0.0164276996297694	0.0445548793443148	0.712346068143554	148.484485773699	0.359292477768715	0.0937162556508708	3.83383304500788	0.00012616178755027	0.000708719374975378	0.100620654830354	0.90115171580292
ENSG00000289426	0.0157436718914366	0.098093026170231	0.872489299826748	19.3700065159701	0.150909205367432	0.1279681196811	1.17927188227429	0.238289930850331	0.369865637317319	0.0956928877587868	0.322228010626369
KLHL20	-0.0254307156577276	0.0282749612846894	0.368435581451937	279.134312064245	-0.113916986498744	0.0376221301270087	-3.02792495039943	0.00246239232420521	0.00907396803181357	-0.200929280884902	-0.413503598040024
CENPL	0.134484111039757	0.0695367111722921	0.0531129304662021	19.3120086114721	0.0978914946729991	0.11035639736209	0.887048662451417	0.375052701770405	0.517389212593205	0.951104435139378	0.174935911978
DARS2	0.022681318332901	0.0444202052239639	0.609625475429507	57.9269259930461	0.00676624545187689	0.0717363566567512	0.0943210077457999	0.924854162538384	0.953983780441764	0.145672009616839	-0.0782253245565692
GAS5	-0.0551836513595426	0.0411959910554263	0.180395150927734	150.363582126072	-0.122924852564299	0.100448953062034	-1.22375444260116	0.22104487500111	0.349723069813615	-0.415270788717913	-0.438528961824327
ZBTB37	0.0602458680707242	0.0256349576581822	0.0187660980382776	393.715175103427	0.315111713763575	0.046452482838081	6.78352790876554	1.1727612544214e-11	3.55811661636625e-10	0.416288741779575	0.778410138224982
SERPINC1	-0.0149441214752219	0.169315953910597	0.929668643665271	3.03500710582202	0.0730285525561356	0.278703626942215	0.262029430177732	0.793298752663328	0.865488648067403	-0.125383377393636	0.105862485853053
RC3H1	0.0129742471977994	0.0176673668415835	0.462727990099064	553.589812091091	-0.0394210512235312	0.0309273831828392	-1.27463261248061	0.202439308710664	0.327803774759325	0.0757418257656692	-0.206541386663152
RABGAP1L-DT	-0.227768923462302	0.13828776005285	0.0995446951884684	4.01747043177424	-0.459813262521775	0.219985342629709	-2.09019954250205	0.0365998786285336	0.085093082428024	-1.65858297219496	-1.37446150706263
RABGAP1L	0.0459666891877902	0.0170437081442938	0.00699696333558402	1317.16140077437	0.131757536523447	0.0306491864662088	4.29889180480243	1.71654237852551e-05	0.000124308964941724	0.313420884870965	0.269021460217066
RABGAP1L-AS1	-0.0509681698509412	0.0854133963483283	0.55069208593055	17.3813221431043	-0.254440117100493	0.114190722060073	-2.22820306685371	0.0258669766610358	0.064367453998821	-0.384902267377658	-0.803900439847526
ENSG00000289425	0.0159479895332429	0.14793761889902	0.91415265802201	3.46471373302679	-0.0202501083157514	0.227796886537095	-0.0888954569291437	0.929164994104609	0.956840879832726	0.0971648013830613	-0.153281289669725
ENSG00000287697	-0.114272995589864	0.0846208249424328	0.176883795047375	13.7072591246432	-0.00554547305338992	0.127548348239832	-0.0434774195818095	0.965320964065594	0.979009123140883	-0.840953123601539	-0.112429344927428
CACYBP	0.180000876011692	0.0742679849476336	0.0153646803691398	104.04778947099	0.984687261842882	0.179030717239345	5.50010231219965	3.79570935743132e-08	5.54775975113891e-07	1.27900928908528	2.63860339041285
MRPS14	0.0423200187626598	0.0416217807510389	0.309260104447829	63.7306578072221	0.208399916062916	0.0616447808825912	3.38065790938304	0.000723125107235297	0.00320548384598174	0.287150104557854	0.481946854013042
KIAA0040	-0.336910966074119	0.233656694072863	0.14932892118058	12.0627701603424	-0.504275556976736	0.380102822293701	-1.32668195919653	0.184613911235802	0.305823729270196	-2.44484723249667	-1.49798522348143
TNR	0.0418462083081181	0.0979804566969878	0.669315745735796	72.6509867026731	-0.239665756748173	0.285586021107316	-0.839206890515529	0.401353221305527	0.542461497177215	0.2837367524009	-0.762854787102867
LINC02803	0.0135675616097391	0.0637946037015418	0.831579926501425	34.4139505403907	0.0776277172747335	0.0936035890476759	0.829324153747937	0.406921006833874	0.548135157278739	0.0800160898903503	0.118639737351823
COP1	-0.0217202983718219	0.0142807201088204	0.128271732788905	1121.06636944697	-0.0669823065920349	0.0268992433718381	-2.49011861285888	0.0127700469444822	0.0359895717069068	-0.174199265274974	-0.283111179878248
COP1-DT	-0.0939898587826821	0.047051432694087	0.045760235042744	250.649715364166	-0.79775604913805	0.0735812099081564	-10.8418446792843	2.18029767047338e-27	8.56198781425708e-25	-0.694832479561378	-2.3133232876226
PAPPA2	-0.150477269734042	0.0644051805874389	0.019469590805688	135.135933375425	-0.664443135954657	0.108995923720847	-6.09603656056333	1.08730555970038e-09	2.19923135219087e-08	-1.10177036825378	-1.94295763994533
ASTN1	-0.027318903459902	0.0166732738376441	0.101320630905259	1699.25236786602	0.0494708603166189	0.031719687622605	1.55962634012081	0.11884820820955	0.216905275119726	-0.2145318720593	0.0404152629567397
BRINP2	-0.0633132182674654	0.0300203741638195	0.0349438652481004	675.116137411434	-0.4970004041289	0.0736553334315963	-6.74764991174012	1.50258958702077e-11	4.4740196101092e-10	-0.473836560060175	-1.47777362782952
ENSG00000227579	-0.0251815309768734	0.106315471627961	0.812767968359415	22.3027216257934	0.211896975839224	0.188915688952923	1.12164837665774	0.262011974000905	0.397004602131686	-0.199134143061916	0.491662273008022
SEC16B	0.117174785215433	0.0545555970212647	0.031729247976415	46.571971722155	0.14975871788223	0.0963904637581954	1.55366736545551	0.120263781315667	0.218893754308962	0.826407261255721	0.319031763297986
RASAL2-AS1	-0.128545547886456	0.156017805181227	0.409987354406748	2.83138981841104	-0.187542833845122	0.282344625739102	-0.664233765222857	0.506540705811928	0.640072352016493	-0.943773242279449	-0.618048559117553
RASAL2	0.112227951152193	0.0351594091936041	0.00141303618099805	391.4883339388	0.425546918353331	0.0675637286485374	6.2984522445024	3.00632315058918e-10	6.7863995372248e-09	0.790770042705557	1.08521767170068
C1orf220	-0.256029935208859	0.0662664900402353	0.000111709312167407	13.4021240158933	-0.290287179943232	0.104918024912179	-2.76679989149829	0.00566094914655115	0.0183236912266204	-1.86217659170707	-0.90348959689201
ANGPTL1	-0.0885141889482197	0.0692314216022941	0.201063939755454	60.7570871756077	-0.0540589228784044	0.10372937401786	-0.521153466800026	0.602259867242309	0.722260709704072	-0.655385503959477	-0.247207850898435
FAM20B	0.0422096919698043	0.0351278344975378	0.229517592089108	126.52011276719	-0.0502338722219479	0.0548886414709617	-0.915196129394525	0.360088676256252	0.501440226075296	0.286355305302681	-0.236581218189358
TOR3A	0.0310966444007075	0.0500368826860381	0.534287496938535	47.7686720222785	0.0345223224455846	0.0792838039914919	0.43542717058946	0.663252391986991	0.769640501473307	0.206296402999642	-0.00111428416835804
ABL2	-0.0618021829622679	0.0216148848380276	0.00424654914302908	493.779536277484	-0.0897073330401091	0.0364555991257522	-2.46072853529761	0.0138655233760672	0.0385342686641858	-0.462950992701348	-0.346245117453715
SOAT1	-0.015483499365189	0.0399212934044934	0.698126564692918	166.084463979125	0.00450389803126445	0.065302671039203	0.0689695836263824	0.945013830578141	0.966467144406803	-0.129269080350345	-0.0845105053968788
AXDND1	-0.128859307045681	0.0752882709182055	0.0869804452005385	51.321721288659	-0.644121529036168	0.114054470914095	-5.64749039536831	1.62806928256863e-08	2.57289339241465e-07	-0.946033577594218	-1.88650080520604
TDRD5	0.101744922051161	0.149120768757209	0.495050029697086	5.31847833527331	-0.0216281680667401	0.245424163387995	-0.0881256668788058	0.929776796519465	0.957261624011714	0.715249822224072	-0.157109770947534
LINC02818	0.197588691539024	0.146137046731385	0.176350351904721	4.4509190158272	0.316488085167554	0.230731975773813	1.37166980912003	0.170166251045062	0.286612461196155	1.40571271551009	0.782233928991433
TOR1AIP2	0.00121243250437687	0.0252540988203176	0.961708802491748	260.747445259208	-0.0289074945141571	0.0443594449068583	-0.651664928965056	0.514617351754445	0.647185147558901	-0.00899082453501581	-0.177332961559558
ENSG00000272906	0.138030633944084	0.120549881053639	0.252205651919985	10.0771660101524	0.562933941423418	0.163164547761327	3.45009960280627	0.00056037975770385	0.00259354767558155	0.976653748138144	1.46690188043001
TOR1AIP1	0.00583278576117628	0.0258058641024632	0.821181514276346	262.115931011199	0.035337349215452	0.0475522220070916	0.743127192041248	0.457404678155739	0.596152768893193	0.0242944113727517	0.00114999699006949
ENSG00000260360	0.0988950649558662	0.156636268238242	0.527800194887077	2.93171853801073	0.267720723713166	0.259472317646057	1.03178915632287	0.302170900197261	0.440720598865143	0.694719321535471	0.646750013898233
CEP350	-0.012363951725084	0.0176665598528814	0.484020638654627	1922.96702141319	-0.0537046591106882	0.0651155299803001	-0.8247596099876	0.409508081595945	0.550694042918938	-0.106795716658163	-0.246223646693113
QSOX1	-0.0401986649423311	0.0651248698137412	0.537066407383947	62.7844068796799	0.0265089836824806	0.130045906375624	0.203843276741923	0.838475972840288	0.895601561805148	-0.307318262092906	-0.0233766841878643
LHX4	0.0348499562160817	0.0960325295545306	0.716681521849134	19.3630384383018	0.256333509932544	0.154497961700296	1.65913845795451	0.0970878952790615	0.185163599784029	0.233335432759173	0.615114422818636
ACBD6	0.0701798979846498	0.018267265838558	0.000122115830094575	753.103053724993	0.133935927043126	0.0283781760030167	4.7196806105117	2.36215234394097e-06	2.15723899668466e-05	0.487853947040283	0.275073394695501
XPR1	0.0317084430499071	0.021164410466662	0.134082237075003	913.266781954584	-0.0096304773092003	0.0517950657046373	-0.185934261848771	0.852496313596548	0.905486388103341	0.210703828413856	-0.12377817236537
KIAA1614	-0.0770348128398466	0.0356167044293724	0.030550075258532	133.368937713609	-0.0883982734290925	0.0555531915276948	-1.59123663282286	0.111556331531153	0.206604549578029	-0.572687554126553	-0.342608330145532
ENSG00000243155	-0.0466293437486862	0.0636712794322239	0.463958013663715	30.9044198885839	-0.0313245169301535	0.0974415012625111	-0.321469974541587	0.747854262551566	0.833070582663548	-0.35364516595066	-0.184047855497248
STX6	0.047018468138314	0.0280518739053118	0.093713564294279	199.010366444092	-0.00470036962590969	0.0468323777224122	-0.100365812168881	0.920053910619645	0.950468161102232	0.320997948473081	-0.110081505766173
MR1	-0.0763950829754744	0.041546576965656	0.0659473096045917	72.5774244222834	-0.162472379934112	0.0595854139402185	-2.72671395884098	0.00639684654265794	0.020292267503786	-0.56807891096241	-0.548398630400286
IER5	-0.0388289292316581	0.132417210441896	0.76934502362494	14.0713800246319	0.554962971161772	0.230583528887688	2.40677629420825	0.0160940249248909	0.0435003977303859	-0.297450623467234	1.44475718721856
LINC01344	-0.247334132521338	0.0732684187863676	0.000736211029414871	71.2560845847912	-1.12200953810796	0.135283337699804	-8.29377480763904	1.09710062415982e-16	8.52013257113374e-15	-1.79953163194439	-3.21415390174886
GLUL	0.00535574745432116	0.0183653027341787	0.770574772462384	4212.53717268819	-0.292438599225366	0.0872732179234556	-3.35084011090153	0.000805668058479691	0.00350876110088676	0.0208578056202915	-0.909466600745768
RNASEL	0.0181059419503942	0.0508409485739672	0.72174387514802	44.4425483224873	0.160067987150735	0.0916416055304497	1.74667375395938	0.0806939455791734	0.159525369428128	0.112710789165903	0.347672643603832
RGS16	0.0924651164062753	0.0949833483100165	0.33031099594553	69.0824815214192	0.133070174134712	0.215294857565346	0.618083384060032	0.536520374637083	0.66598667366384	0.648397678480802	0.272668187810461
NPL	-0.0235560609616118	0.0180533304306646	0.191959536329749	1911.52249324423	-0.183306357426881	0.0728492989324995	-2.51624051450006	0.0118614207565472	0.0338551495071335	-0.187424182824707	-0.606278916589729
DHX9-AS1	-0.0638526791760659	0.0592876867469201	0.281481467199582	84.1508395994113	-0.128840941762026	0.0785409468671583	-1.64043020744254	0.100915748824827	0.190751019915641	-0.477722861086911	-0.454964850554911
DHX9	0.00762581420230354	0.0225502071488215	0.735234726086062	452.000070517298	0.0469186197936269	0.0340184322459035	1.37921170071783	0.167829491519578	0.283502573411004	0.0372114701635332	0.0333247104231996
LAMC1	0.0589197869854185	0.0329836211543589	0.0740450817535284	330.070411255031	0.331733619134894	0.0667888307807301	4.96690262813533	6.80307247090908e-07	7.16923277655852e-06	0.406735593069079	0.824588581119034
LAMC1-AS1	0.209511660520259	0.149903538315925	0.162220239731053	4.45760212848969	0.69107108277803	0.24214484309561	2.85395746588402	0.00431783118966866	0.0146244134337793	1.49160632866129	1.82288836528035
SMG7	-0.000147925145801049	0.023923108442202	0.995066425495179	483.19503396036	-0.0368230345501542	0.0517697925253478	-0.711284182414383	0.476908151400911	0.613466585606129	-0.0187909031845159	-0.199323660300905
ARPC5	0.0834287898912184	0.0557911538016629	0.134816165243924	88.7882201199675	0.687421330388692	0.0985647604313392	6.9743113804609	3.07372621875527e-12	1.04191309105787e-10	0.583299569510312	1.81274874057888
RGL1	-0.0207947923629902	0.0174566415815123	0.233565166649264	2232.30835380239	-0.0605246789587743	0.0569527976248293	-1.06271652110006	0.28791052635123	0.425588194953703	-0.16753187771263	-0.265170806483503
APOBEC4	-0.0815978843006172	0.123234850796891	0.507885869671232	11.9716430369011	0.0481178895818295	0.177514047654558	0.271065249300533	0.786340848340342	0.860694823902579	-0.605560129359244	0.0366564831767996
ENSG00000289581	0.0301703507988884	0.0575905727671108	0.600364403252566	57.9008441838043	-0.116965958447733	0.0883237902898429	-1.32428599433853	0.18540808019554	0.306773064083773	0.199623341581443	-0.421974153844949
COLGALT2	0.0844494098269246	0.0438145578124709	0.0539263007530485	235.389101432136	0.544433174897805	0.178443615384053	3.05100955125827	0.00228073319376461	0.00852071440707643	0.590652162146418	1.4155036459067
TSEN15	0.0864934488221962	0.0330399071653287	0.00884862584929154	352.736873879975	0.433161373791711	0.0672568729163552	6.44040311434665	1.19156598687522e-10	2.90398862820069e-09	0.605377512434768	1.10637190689668
ENSG00000286655	-0.0630098929356397	0.0917842403842041	0.4923977825087	37.2885885242432	0.595120103024626	0.142180966383126	4.18565239893639	2.84348211242184e-05	0.000193466470107342	-0.471651390514586	1.55632043939044
C1orf21-DT	0.0158143770035723	0.115699478193436	0.891279828685234	5.97648557414123	0.0139285268255192	0.17616725810018	0.0790642198540581	0.936981542809607	0.960943966221363	0.0962022506162396	-0.0583273048039986
C1orf21	0.000604365280549307	0.0164713370781823	0.970730636777947	2271.51171983831	0.0098912297036538	0.054295276417302	0.182174773872259	0.855445569248956	0.907137546888395	-0.0133713685904074	-0.0695435938168137
ENSG00000230470	0.44392265097506	0.128727574684965	0.000563618515170355	4.86757463627525	0.698596272995481	0.213008614733028	3.27966206376704	0.00103931497603808	0.00436981133208449	3.18031381118532	1.84379460671059
ENSG00000285847	-0.0302638690182276	0.0420855721575196	0.472077344504815	161.515656377754	-0.14546896975545	0.0744342939749941	-1.95432725947961	0.0506625270679784	0.110783691517738	-0.235747538459887	-0.501160303120773
ENSG00000286378	-0.1475902431946	0.0904628173064948	0.102784494509785	10.77670822299	-0.206999122453457	0.134065921907143	-1.54400998783889	0.1225859130237	0.22222633984516	-1.08097209719174	-0.67210139435872
EDEM3	-0.0170612563032475	0.0267213142014634	0.523155628562847	419.23186091956	0.0184216982296447	0.0505177672405934	0.364657807260372	0.715366857785754	0.809422138853662	-0.140635313399975	-0.0458445205224441
NIBAN1	0.601803953888545	0.196994271401821	0.00225112125525168	24.3316361472039	0.54392851574898	0.323880495357935	1.67941115178257	0.0930719413908142	0.178633928086224	4.31769792898357	1.41410161809074
RNF2	0.0844102033569485	0.0463280132699758	0.0684531411540065	70.2825429825662	-0.0291775687706991	0.0743542072599901	-0.392413151130448	0.694752970521083	0.79301818446064	0.59036971694586	-0.178083273172714
TRMT1L	0.0415279452106318	0.0292542365482978	0.155737797382898	184.192636068648	0.0137815744035159	0.0494842667544671	0.278504165210688	0.780625368099935	0.856494770286367	0.281443970509174	-0.0587355632963935
SWT1	0.0995309990622151	0.0261480759748153	0.000140983288725287	449.868708620039	0.263362127106907	0.0392119188991213	6.71637947085545	1.86295265465258e-11	5.45339431804278e-10	0.699300619885433	0.634641100991797
IVNS1ABP	0.25742971635861	0.0908264545221956	0.00459257264549926	31.0450664307126	0.607882530114153	0.19192374222118	3.16731282476561	0.00153854717260394	0.00609474349132199	1.8368101916936	1.591776603854
PRG4	-0.0428117999426296	0.142911377573567	0.764506032055794	4.78673763970379	0.362728743814968	0.222272060881861	1.63191335148397	0.102697740974773	0.193521782065003	-0.326143405996303	0.910698239612367
TPR	-0.0633324675317961	0.0219251962173441	0.00386997685642448	478.72365325773	-0.213703173938763	0.0435844297081135	-4.90319995856182	9.42879169890533e-07	9.586782688291e-06	-0.47397523263967	-0.690726374573511
ODR4	-0.057678231834277	0.0212075964829723	0.00653418039330261	365.354154378947	-0.0655361118194207	0.0374718398382633	-1.74894299565458	0.0803008734890771	0.158974800716081	-0.433241860403882	-0.279093408074777
PDC-AS1	0.0857377488127327	0.0487544868150372	0.0786520681787734	162.792556576291	-0.141854857818394	0.112644501410582	-1.25931453414972	0.207916745584274	0.334274467006149	0.599933415048172	-0.491119693577537
PDC	0.0105690016752415	0.123967123436596	0.932057482412779	15.3125502319488	-0.226478944252775	0.174031399664626	-1.30136828577613	0.193132423744708	0.316085958590753	0.0584143271557684	-0.72621960875418
LINC01036	-0.0481833139474873	0.0822997662715054	0.558237697129321	60.2556593662002	-0.709156889159378	0.12697704984359	-5.58492176368028	2.33805443712798e-08	3.58335250367781e-07	-0.364840038244163	-2.06717995097507
BRINP3	-0.00500741388432892	0.0212835384302804	0.813997872823206	1923.20987895193	-0.0561151495952779	0.0526066215166307	-1.06669365903944	0.286110191419279	0.423498429273128	-0.0537988820257453	-0.252920393829055
ENSG00000225811	-0.0229587533713074	0.0508300310650906	0.651501726290186	304.916028035839	0.205364506619977	0.0841816366513174	2.43954043648025	0.0147059567310855	0.040379297815842	-0.183121151660688	0.473513977126214
BRINP3-DT	0.0964327956631327	0.077519302683233	0.213505340391967	33.1160963671232	0.133596021754766	0.112297117596101	1.18966563536627	0.234177837201893	0.364625071121643	0.676981021080527	0.274129080755715
ENSG00000241505	0.0976771932619549	0.0889585043993876	0.272200781166842	24.8742542240374	0.0998317998414104	0.114250475605435	0.873797674034898	0.382228447364405	0.524273143205178	0.685945718223305	0.180326405391055
ENSG00000285280	-0.129910117042163	0.0976691324397138	0.183483962923675	25.4954105892063	-0.0179196195782242	0.160610652473468	-0.11157179989157	0.911162932808526	0.944536968877524	-0.953603660807156	-0.146806800814384
RGS2	0.0907865697842507	0.186030419521155	0.625535657856222	20.9788977755501	0.296392854841021	0.393468766912125	0.753281784389295	0.451280602515049	0.590872117523007	0.636305351944069	0.726406006418983
UCHL5	0.124004903841332	0.0350432186485393	0.000402212700354259	127.991189545872	0.260845785895195	0.0499954035009948	5.21739535295488	1.81456679700753e-07	2.21634851796466e-06	0.875611747818848	0.627650282770228
RO60	0.0163239143118399	0.0292541263353366	0.576841774128852	259.335752171925	-0.0235494607840964	0.049288262700302	-0.477790441251484	0.632799365231398	0.746032241336869	0.099872980659345	-0.162447444580563
GLRX2	0.000638720118386259	0.0755872894872988	0.993257876294223	28.6934208767816	0.2927030373412	0.122647494613778	2.38653906680225	0.017007800231966	0.0455041572595708	-0.0131238747693898	0.716155074116181
CDC73	0.0125608206560714	0.0178856553647344	0.482501683658039	651.760539847124	0.00588218309329651	0.0321719649465063	0.182835680166787	0.854926951748857	0.906774337742589	0.0727634820748057	-0.080681398167175
B3GALT2	-0.159477643690462	0.207210596617164	0.441513241107303	7.17160083023816	-0.00526197522767927	0.389365973220337	-0.0135142143627984	0.989217545216665	0.993705524812705	-1.16660947334963	-0.111641740386149
LINC01031	0.313484749922517	0.176122251906519	0.0750879097659416	3.70248751695671	0.474582340527728	0.309718741506042	1.53230101032963	0.125448171918625	0.226232804968576	2.24063321393692	1.2214463044646
ENSG00000227240	0.0254006992858081	0.111461093376555	0.81973293778165	24.8920244192753	0.232176218725312	0.188486557762826	1.23179191917474	0.218026822680874	0.346342141736492	0.165262554215869	0.548001413355054
KCNT2	0.481019718578426	0.340646307606191	0.157926510171368	9.73500564670134	-0.0259723842582202	0.553145620653332	-0.0469539724956038	0.962549911664986	0.977151073626151	3.44756278069806	-0.169178732648148
ZBTB41	0.0339909295738869	0.0266665241605781	0.202427248429905	264.370801010269	0.137391869502969	0.0508488641917097	2.70196535727871	0.00689309440114727	0.0215220482704888	0.227146965590687	0.284674582884333
ENSG00000290127	-0.068182360766735	0.0580272093409975	0.239992028352742	110.3690885816	-0.418783066452646	0.0883377495240555	-4.7407033653105	2.12977557251116e-06	1.97272002628726e-05	-0.508914085034747	-1.26047273599314
CRB1	-0.049314200389812	0.015350251413632	0.00131539863447668	3073.1647735707	-0.197819011125732	0.0464620307539604	-4.2576488353099	2.06588119784268e-05	0.000146498076220442	-0.372986995830637	-0.646597504326964
ENSG00000230260	-0.0190094807989292	0.128242175318019	0.882160375842719	8.44581852880919	-0.352425404332682	0.177002624707901	-1.99107445391996	0.0464727024838561	0.103469871287601	-0.154670411656721	-1.07612001334578
DENND1B	-0.0199546122827795	0.0294092271877212	0.497444990163734	530.634856534194	-0.190727617573305	0.0657886667223395	-2.8990953468972	0.00374241069295948	0.0129537325382614	-0.16147918203754	-0.626896422839336
ENSG00000224901	0.0305731731749668	0.153392546798118	0.842017683761994	3.07408109422772	-0.218772483390299	0.242326307368679	-0.90280120951728	0.366631409112317	0.508442132053215	0.202525292378595	-0.704809767048117
C1orf53	-0.0223861206197581	0.106346481775975	0.833276085227352	10.5488712507842	0.0881586394891373	0.162001266692501	0.544184877618727	0.586314257100627	0.7085680311831	-0.178995879162144	0.147896406742966
NEK7	-0.0331497546445397	0.0221354693294755	0.134241014636605	876.031631868336	-0.0936466400584173	0.0389331382272535	-2.40531958949212	0.0161583280248875	0.0436360816377299	-0.256537590331629	-0.357189173512473
MIR181A1HG	0.0673357491540392	0.0991313256902429	0.496974383294324	35.4410877503444	-0.587902826552295	0.25281777241193	-2.32540149746432	0.0200505014903275	0.0523077322033325	0.467364568951203	-1.7303158141214
LINC00862	0.270685719874859	0.078665615420799	0.000579641041452261	91.3072323688311	1.34892922565666	0.160341335835731	8.41286009391013	4.00132123727106e-17	3.45558086768973e-15	1.93230704652461	3.65052869920534
ENSG00000230623	0.227427508424834	0.086129941273613	0.00827798259141907	54.5728627623126	1.2281885458399	0.137620117240735	8.92448408317707	4.47781402036884e-19	5.23577209022117e-17	1.62067291531543	3.31509082590785
ZNF281	0.0511513188645964	0.107695993003527	0.634815285407683	28.1236007359426	1.02481426739581	0.182079115806716	5.62840094458552	1.81887905337606e-08	2.8506272393009e-07	0.350771193883149	2.75008294663946
KIF14	-0.0656471124776864	0.119172411556991	0.581730812623204	7.2112293506838	-0.0618696472458645	0.194479306104146	-0.318129720252769	0.750386540309476	0.834952957148416	-0.490650040556857	-0.268907354120628
DDX59	-0.181766626306635	0.0365915116950276	6.7837880247426e-07	130.928668515008	-0.44732586295736	0.0613532041970235	-7.29099431418223	3.07675754027167e-13	1.2605621001117e-11	-1.32718032221961	-1.33976941522365
DDX59-AS1	-0.108669863841903	0.0667763859692481	0.103658613444909	71.9059123633707	-0.267075191388805	0.168698309689292	-1.58315274101266	0.113386655005315	0.209360934228674	-0.800587906552661	-0.839002796854783
CAMSAP2	-0.00322902357643949	0.0185668528826748	0.861933561042406	1251.12759306363	-0.12573421304366	0.0412320766832485	-3.04942712465275	0.00229278251504746	0.00855958430236462	-0.0409872770154411	-0.446333836750929
INAVA	-0.167189734905842	0.0948598971323831	0.077986340163599	9.72011687839671	-0.383477162826117	0.13603311355828	-2.81899864522197	0.00481737214502882	0.0160217268223849	-1.2221677307336	-1.16238701007788
KIF21B	-0.00315191683097715	0.0456134772842009	0.94490957515645	157.716703764171	-0.0981909607568565	0.0986477859515821	-0.99536912876129	0.319556767436469	0.459286996799616	-0.0404317964990937	-0.369814059118381
CACNA1S	-0.339420790468786	0.121356291294314	0.0051596316580925	5.81618799002486	-0.64145112359187	0.199868966699492	-3.20935828200036	0.00133031608897649	0.00538360271434332	-2.46292812207813	-1.87908197068865
TMEM9	-0.0767793964601119	0.0403855673761099	0.0572811520283354	91.1780069319286	-0.17446948956828	0.0622627407307681	-2.80214920706282	0.00507633896712484	0.0167359168260366	-0.570847522860185	-0.58172861452419
IGFN1	-0.15320565368243	0.0942441651746436	0.104029492748582	35.8250770044064	-1.45809455944586	0.222897881377625	-6.54153619780535	6.0890091593239e-11	1.6021561015551e-09	-1.12142577084349	-4.14785449856354
PHLDA3	0.0706527188519264	0.120046065800874	0.556165381048116	18.4103982686706	0.771122004994104	0.268785582859225	2.86891133367809	0.00411887244976646	0.0140396482635096	0.491260170165378	2.04528326271187
CSRP1	0.0356353265524873	0.0211632157893498	0.0922138981685676	1071.18148195074	0.239428573065243	0.0627459074564476	3.81584365851163	0.000135718420209074	0.000753456249616288	0.238993276536324	0.568149670925561
CSRP1-AS1	0.186383852707085	0.0447300053577425	3.08818498686299e-05	127.472701676717	0.697832591030396	0.0728118771407794	9.58404890016995	9.3313394529103e-22	1.55370534426738e-19	1.32499254475675	1.84167297003741
NAV1	-0.0385727886467679	0.0232068438581362	0.0964867352029923	1559.62385031773	-0.372588215631149	0.0590776833996066	-6.30675060683964	2.84954425533862e-10	6.49589973563667e-09	-0.295605374993845	-1.13213568720086
IPO9-AS1	0.00686473641929164	0.0402916301429053	0.864714257220302	429.49937835463	-0.129473576345886	0.0875970688031082	-1.47805831992968	0.1393921689344	0.245799306280749	0.0317286310506512	-0.456722415608435
ENSG00000235121	-0.0994108438270919	0.114406241374093	0.384886239357527	12.7745863493717	0.0334069445634871	0.15966127918789	0.209236357953601	0.834263730981231	0.893369573621751	-0.73388550343788	-0.00421299112662309
IPO9	0.0425740114947068	0.0217245096619782	0.0500282278743075	444.106296238069	0.0303150012252954	0.0373963623264037	0.810640376213584	0.417572222793756	0.558830418788994	0.288979879801252	-0.0128029286629475
SHISA4	-0.0448363501697282	0.0532538360353594	0.399823478821406	75.8964615358008	-0.406431587037884	0.0992563757279223	-4.09476554082509	4.22595821046463e-05	0.000271885218653479	-0.340728358308539	-1.22615825314235
ENSG00000223774	-0.123419833721344	0.0591618635281908	0.0369660906418342	71.9990382376997	-0.972750082268526	0.128416475052188	-7.57496327377933	3.59229242342811e-14	1.75920899314845e-12	-0.906847363304621	-2.7994860821515
LMOD1	-0.0296118558810626	0.0592756130875813	0.617383377200273	173.596838210139	-0.398924780529082	0.140033697555329	-2.84877702648294	0.00438876265914586	0.0148188379663859	-0.231050406037476	-1.2053030847402
TIMM17A	-0.262550405742049	0.0515270794786387	3.48029748093496e-07	63.9779803357272	-0.5394997808656	0.0756090227535846	-7.13538888902016	9.65138955983848e-13	3.56792843532714e-11	-1.90915035926639	-1.59584402937656
RNPEP	-0.082700211500401	0.0455338590260047	0.0693342536619647	65.1370653543164	-0.223188828886823	0.0651018128659556	-3.42830435991648	0.000607364119965369	0.00277155655094041	-0.613501344857942	-0.717079116064115
ELF3-AS1	0.155333488260405	0.0934320599699162	0.0964067986255153	18.6476433881748	0.129210675391935	0.130463743653732	0.990395275908051	0.321980953588463	0.461846284427063	1.10130430098254	0.26194585253592
GPR37L1	0.0187342109356649	0.027648472161675	0.498034379412151	515.409133450388	-0.441134483418293	0.0651434212553699	-6.77174263981306	1.27240338890907e-11	3.8380480772992e-10	0.117236867633495	-1.32256872372089
ARL8A	0.183395836884892	0.0660551353017049	0.00549636208497526	56.1817127074275	0.392028001335324	0.148198362998068	2.64529238653219	0.0081620356483638	0.0248067242916758	1.30346674228884	0.992096494506564
PTPN7	0.0781299773881883	0.0839726317644857	0.352152672884658	54.8384758913983	-0.67554323780738	0.124162099295981	-5.44081681638615	5.30368286799042e-08	7.4283682053489e-07	0.545126682202436	-1.97379558590119
LGR6	0.0756513328977994	0.141069360247496	0.591771632516678	19.1653693509883	0.689057421691727	0.338976532368385	2.0327584829468	0.0420769295082464	0.0954804986758758	0.527270414075605	1.81729407681554
UBE2T	0.182612741863311	0.170870083056175	0.285194625618795	3.62007051680179	0.023381627854127	0.286015056113824	0.0817496399379127	0.934845803466723	0.95967705396674	1.29782528998362	-0.0320650035653882
PPP1R12B	0.0342222296276097	0.0192155997184995	0.0749188567147479	1387.88371931846	0.193730175588164	0.0455738774310033	4.25090394999771	2.12909465432947e-05	0.000150365955346316	0.228813261742894	0.441191852847363
SYT2	0.148909935961219	0.090635358181368	0.100391967766176	45.1762878572404	0.192032130561786	0.154164193920744	1.24563379912011	0.212898867830504	0.340222983427234	1.05502873680796	0.43647439876912
ENSG00000226862	0.248932345884247	0.147020734174105	0.0904214960718509	4.73951268395842	0.419662359184006	0.258562942653275	1.62305686529395	0.10457724934991	0.196324120345392	1.77559474665839	1.0688693786809
KDM5B	-0.018999350252891	0.0243613067475776	0.435450532960335	529.545103742179	0.0110995631971095	0.0353878176846308	0.313654922042005	0.753783141137773	0.836808647135719	-0.154597430740324	-0.0661866405687946
PCAT6	0.0302134277741851	0.103690196221992	0.770759393242958	13.1996433899789	-0.28026758102529	0.144099694632024	-1.94495610654128	0.0517802613625879	0.112628136576626	0.199933670079124	-0.875653469437463
ENSG00000291234	-0.0951161454460285	0.10062924571774	0.344549767422396	13.2169719949886	-0.493339644435064	0.162061748672984	-3.0441461262432	0.00233341770153085	0.00868480375929213	-0.702946300129987	-1.46760342298872
KLHL12	0.0764951648631191	0.0400889395212418	0.0563735887595818	86.7777117618051	0.0332482583989804	0.0562472084865199	0.591109484250202	0.554447065528918	0.681686280640516	0.53334941809783	-0.00465384792504964
ADIPOR1	-0.00305596206118463	0.0544098777793429	0.95520990517051	42.6952155024829	0.0414519349283145	0.0951025724632724	0.435865548687685	0.662934282207576	0.769385440326696	-0.0397405339545428	0.018137342354784
CYB5R1	-0.0405214865824085	0.044942930599453	0.36725827240726	59.3538119084408	-0.1673712837924	0.0681995140391178	-2.45414188283511	0.0141221248968612	0.0391052153144636	-0.309643883933681	-0.562008607536467
TMEM183A	0.105028333058699	0.0665089673647834	0.114299251363567	33.8171236420258	0.162163061794713	0.109661876824852	1.47875511973694	0.139205774767993	0.245553842719404	0.738903665100098	0.35349311259607
PPFIA4	0.0206975771429219	0.0681516446075066	0.761357322476166	82.8360610883432	0.00644458775332027	0.248134550913532	0.0259721499065482	0.979279552110125	0.987918439148273	0.131381047472064	-0.0791189436292574
ADORA1	-0.0500896894781672	0.0460492389106323	0.276709037523624	142.741336628961	-0.0451079459674268	0.124593448923144	-0.362041073244964	0.71732133739411	0.810774899271403	-0.378573654645483	-0.222340534733661
ENSG00000234775	0.00962104170236451	0.167040158130676	0.954069497661812	2.90654290237033	-0.370888555348307	0.280168650801293	-1.3238046237063	0.185567940155708	0.306942711096659	0.0515851802108033	-1.12741374566905
ENSG00000224671	0.0624645948703215	0.13977926068966	0.654961504482163	5.86136375224663	0.182193479999273	0.207584326277083	0.877684183901639	0.380115129919153	0.522487410060141	0.432272550989574	0.409140976215801
MYBPH	0.008039887444354	0.231706382005462	0.972320075994918	4.55258184609698	-0.428430864482097	0.341072481490902	-1.2561284997527	0.209069384697342	0.335571921316092	0.0401944727130593	-1.28727593817747
CHI3L1	0.0885156154150386	0.0536053690545521	0.0986884900985593	1123.36986301045	0.462001261884398	0.165302649139965	2.79488117273433	0.0051918794769168	0.0170547013183506	0.619945292936944	1.18649395642158
CHIT1	-0.1451934715478	0.123942250289223	0.241413657931614	7.04743103807537	0.0318974311541802	0.211809203029159	0.150595114367099	0.880295115608296	0.923572189933459	-1.06370564476986	-0.00840667273004253
BTG2	0.0497052678666893	0.0652714537901942	0.44634882107226	129.764279683285	-0.181971407373474	0.14592079852031	-1.24705600036958	0.212376964690338	0.339519299953914	0.340353776442357	-0.602570201287207
PRELP	0.084521482157127	0.0787381885114554	0.283069410793218	50.6663421521556	0.586201210403213	0.153857667902126	3.81002272032432	0.000138954021353091	0.000768549042365637	0.591171374505274	1.53154225876701
ATP2B4	0.00048730984630447	0.0180588586418168	0.978472071330463	1555.07596476139	0.486322543913768	0.0530779872750624	9.16241494602144	5.07486801247717e-20	6.48508082074722e-18	-0.0142146412854966	1.2540625599128
ZBED6	0.252132753109802	0.102047984305644	0.0134838552159091	15.8683159168009	0.813262972571331	0.163073475699979	4.98709535122415	6.12938188823669e-07	6.54209360204463e-06	1.79865062649761	2.16235794345954
ZC3H11A	0.0922948935645834	0.0724415224580891	0.202641920815649	16.030837572381	0.138308900128771	0.120201408495062	1.15064292390927	0.249879166459112	0.383224161190295	0.647171385353914	0.287222247874579
SNRPE	0.0970143037732943	0.0584042576310115	0.0966968322250643	46.3080450721711	0.228028732788164	0.0984384078617873	2.31646100075418	0.0205331114318054	0.0533394468584831	0.681170232067917	0.536479001319612
ENSG00000286572	-0.195743201418903	0.0941529251895807	0.0376180631528678	12.4395511755956	-0.418981544332072	0.150866106483034	-2.77717476840427	0.0054833686113147	0.0178348727781361	-1.42786820774218	-1.26102414085414
SOX13	-0.0411817921890167	0.0325979408489184	0.206472421093461	306.087045058763	0.111246078239014	0.0773424858308712	1.43835664245757	0.150332888018279	0.260457704014355	-0.314400755684739	0.212037186519072
ETNK2	0.0177336515189088	0.0651058945971449	0.785328574483247	28.8113190697722	0.166134961295951	0.114197175039742	1.45480797785177	0.145722428958704	0.254461021387491	0.110028791892218	0.364527716042637
REN	-0.316189424653925	0.110126453392285	0.00408983072999191	9.52275273335244	-0.75443740133164	0.162419114836463	-4.64500377367079	3.40070238727341e-06	2.98897038793588e-05	-2.29556830159918	-2.19297681353983
GOLT1A	-0.421836866238426	0.109805143171772	0.000122192157637625	7.83790944899109	-0.848007548201707	0.165638878843685	-5.11961656660319	3.06157486664488e-07	3.52436712939601e-06	-3.05665729647576	-2.45293038608772
PLEKHA6	0.00149155839475394	0.0245786387282129	0.951609957923531	821.981277891379	-0.109371760097649	0.0703271050091331	-1.55518644032689	0.119901672748341	0.218483060314412	-0.00697998887099075	-0.400876196240128
PPP1R15B-AS1	0.0813404796280041	0.0866009762355738	0.347599364347231	27.577504592841	0.298837796273473	0.110609783278188	2.7017302395565	0.00689797029885768	0.0215340416724351	0.568255286985506	0.733198464070232
PPP1R15B	0.089829449582872	0.0441537910163838	0.0419044895850459	138.879353053948	0.296502417984736	0.0649203519091034	4.56717206955188	4.94348196818375e-06	4.15711879611347e-05	0.629410214294562	0.726710391220983
ENSG00000288934	0.386580263302835	0.170189858647006	0.023118859043977	3.94230085725664	0.590183614356942	0.244521773476474	2.41362397289224	0.0157947535719181	0.0428600007943066	2.76721663114269	1.54260604534563
PIK3C2B	0.0163409667360962	0.0592399717880515	0.782668198862783	95.8768298477594	0.48365231814147	0.176147402151	2.74572495668637	0.00603773580785668	0.0193387804507419	0.0999958271025981	1.24664422455439
MDM4	-0.00363067718834797	0.0180194544790603	0.84031816821569	561.006994513986	-0.0728155291377583	0.0392720705753172	-1.85413012532941	0.0637205457313769	0.132581797291527	-0.0438808079821278	-0.299316851141469
ENSG00000240710	0.0249084852236439	0.109070944256638	0.819358939892949	18.714536769284	-0.0194753393638764	0.160610665103268	-0.121258070573049	0.903486629726973	0.939086457476403	0.161716621628973	-0.151128851486436
NFASC	0.080432043929895	0.0616918721856163	0.192311838788897	313.397531217564	0.270654977523806	0.16425619922248	1.647761112244	0.0994017019159276	0.188625786102863	0.561710874721335	0.654901863460864
TMEM81	0.469543637872959	0.153049277820101	0.00215551028594357	4.45643840145771	0.588280461114145	0.245989127862289	2.39148968178577	0.0167801556182474	0.0450116482642844	3.3648885710982	1.53731876621741
RBBP5	0.0411137716864865	0.0351304325482171	0.241873088080204	106.344392560456	-0.0129365070529332	0.0546112442691643	-0.236883580040268	0.812747108723704	0.878267704473419	0.278460245522856	-0.132962877867931
TMCC2	-0.034743143502749	0.0652357711893605	0.594325660741567	115.75015476783	0.390275901431024	0.197653205922736	1.97454880435173	0.0483193737810797	0.106781814239288	-0.26801643644805	0.987228866905037
NUAK2	0.02413036747563	0.105345919509209	0.818823528041064	23.475105919291	0.427054557552545	0.182598021000487	2.33876881694904	0.0193474013943095	0.0507150459974513	0.156111025829876	1.0894061464339
KLHDC8A	-0.00148240210122501	0.135479781797465	0.991269825410157	10.9658793245228	0.473228278476416	0.251692917203097	1.88018114985158	0.0600833937322481	0.126544795967343	-0.0284045361268453	1.2176844928242
LEMD1	-0.357529455246785	0.131057217776079	0.00637117006792898	4.72868826830423	-0.513918953956177	0.207913357438095	-2.47179382935602	0.0134437022745538	0.037591863648592	-2.5933837702958	-1.52477619881017
CDK18	0.0526528919488238	0.11356486760301	0.642907730853064	28.9092402988679	1.06039623614112	0.373449512082715	2.83946343972261	0.00451894731518439	0.0151894138357449	0.361588594969897	2.84893562778864
ELK4	0.219915010577853	0.0547715739771655	5.94129420676982e-05	72.2850819363783	0.668956289453786	0.086413314777578	7.74135665522882	9.83615500763019e-15	5.30683953156991e-13	1.56655253767432	1.76144975774264
NUCKS1	-0.00599662063398534	0.0178610593586709	0.73706911103692	737.02171413453	-0.0523389555137669	0.0356009422282046	-1.47015646884486	0.141519381441434	0.248812543161055	-0.0609251726346756	-0.242429492885123
RAB29	0.0871642594069459	0.0398089799095673	0.0285559632285674	121.145891557544	0.29269444246525	0.0479461142959928	6.10465408433968	1.03023560512093e-09	2.08989216855574e-08	0.610210062528198	0.716131196108253
SLC41A1	0.0262077309591777	0.0293133798305597	0.371293246545729	244.007658779257	0.0865611790205043	0.0538480289653146	1.60750877392859	0.10794280626263	0.20121931274018	0.171076447253943	0.143458393447958
ENSG00000286619	-0.00013413265667456	0.0320101242113293	0.996656618326211	754.77702202025	0.0656279549008112	0.26351911748095	0.24904437874628	0.803326453347277	0.872177020006097	-0.0186915414628435	0.0853023834716539
PM20D1	0.0875663722490449	0.0826806798946144	0.289558292650805	55.7686370838632	0.164559717196514	0.190594310666999	0.863403092257187	0.38791587986762	0.529283676916531	0.613106901810153	0.360151423549986
SLC26A9	-0.0486306373252832	0.175381799717965	0.781561736151243	6.77404837062357	-0.0684144950534034	0.322173461635514	-0.212352981235938	0.831831664745836	0.89177461823195	-0.368062576290379	-0.287090039798299
RAB7B	0.0321319902672598	0.149437623694228	0.829752182417447	7.69236835437154	-0.14211722042529	0.294979149537695	-0.481787342081711	0.629957022228591	0.743934474744581	0.213755081914206	-0.491848580933675
SRGAP2	0.034594845533736	0.0904105633829693	0.701985497280602	44.9979100510454	1.08033324184328	0.175144046195436	6.16825558910395	6.90474729916924e-10	1.46342673663553e-08	0.231497603750759	2.90432397579863
IKBKE	-0.0844921990841963	0.106954185359642	0.429536545076617	19.2134069235833	0.369175732819504	0.185753521861834	1.98744943901576	0.0468726136346591	0.104104119899494	-0.62641090526496	0.928609057110957
IKBKE-AS1	0.0516638478259641	0.155431099781809	0.739594280623371	5.71356237893353	0.454511546685376	0.259275721728498	1.75300465332933	0.079601208338746	0.158025557912469	0.354463475931839	1.16568627054655
RASSF5	0.0500093997827758	0.0965849067130162	0.604614181379271	19.4868390406022	-0.0529723010279117	0.176421938389353	-0.300259148672342	0.763979491016037	0.844838486080271	0.342544756657804	-0.244189033022297
EIF2D	0.0661648847955536	0.029118449963822	0.0230704055898711	169.713648662724	0.0681350353540094	0.0451333511993414	1.50963829503987	0.131135744157034	0.234176597438039	0.458929608630618	0.0922674737517714
DYRK3	0.0884353044678679	0.0494031269440821	0.0734418486719791	82.8418966270085	0.258784839719985	0.0829335821939425	3.12038661389073	0.00180613816579926	0.00698330924108859	0.61936672920513	0.62192462839225
MAPKAPK2	0.0191258378113337	0.0312537916842026	0.540569145701995	198.755800396233	0.110932042479036	0.0509583108301378	2.17691757579665	0.0294867178149908	0.0715526475321677	0.120058165534316	0.211164742470999
PFKFB2	0.0308073869478017	0.0420694349575194	0.463986353589801	526.423111550385	-0.0399898041836471	0.108756340875163	-0.367700897822132	0.713096271019826	0.80779800189058	0.204212579096377	-0.208121477844206
YOD1	0.116640370215713	0.0575764033529992	0.0427815586429469	141.46251018944	0.612327791592806	0.104510271404678	5.85902020311275	4.65606056938727e-09	8.21242276530993e-08	0.822557311187048	1.60412628632153
C4BPA	0.122430914333027	0.193604495749357	0.527140950398747	4.59172755108615	-0.0267306811057916	0.286752295031178	-0.0932187172307906	0.925729804934364	0.954625894569634	0.864272655505254	-0.171285408561051
LINC02942	-0.0259920925014928	0.134384525682081	0.846633331035629	23.9862226959326	0.470207142573088	0.207389926978317	2.26726123792044	0.0233742718773561	0.05936255919539	-0.204973465309628	1.20929127022604
CD55	0.269086193791186	0.235735313867918	0.253671910292185	4.34438326602489	0.201596284864156	0.425283574798611	0.474027911751871	0.63548000340171	0.748405649491296	1.92078398755561	0.463045224641102
CR1L	-0.353998414773676	0.178211546554298	0.0469895500250009	7.30806538795662	-0.940077505514003	0.282916958500225	-3.32280366117839	0.000891176157716783	0.00382828676378935	-2.56794599343873	-2.70871618025664
CD46	-0.0395106902295988	0.027049472131805	0.144102597320923	392.611226734173	-0.309493342473433	0.0541767067725663	-5.71266437018192	1.11220901763901e-08	1.81984326133025e-07	-0.302362060837477	-0.956847539907682
MIR29B2CHG	0.0263062667444232	0.0176494977057788	0.136097425212665	1009.10402478329	0.0763407977127653	0.0427871494310604	1.78419919830759	0.0743913025472601	0.149724995640279	0.171786303551711	0.115064458815818
CD34	0.149048790788766	0.26300805910144	0.570912533974756	3.08684372243266	1.16687358647131	0.464620179408045	2.51145696675934	0.0120233944164842	0.0342480282811919	1.05602905332813	3.14474757785645
LINC02767	0.171834221147819	0.100601560804932	0.0876238836023428	11.4681754921204	0.539203776823799	0.167522514959645	3.21869437641674	0.0012877565847577	0.0052378498726914	1.22017633441427	1.40097550037007
PLXNA2	-0.0152684387123527	0.0203068043634364	0.452118527915021	1169.18188695302	-0.0291025826193749	0.0558081728232007	-0.521475281256231	0.602035720830512	0.722112310161095	-0.127719773583899	-0.177874949058876
ENSG00000286198	0.216679058198833	0.131051455993518	0.098251685319429	8.22949264130352	0.324760216626252	0.216921459344072	1.49713273001327	0.134358724830922	0.238743971647398	1.54324058892592	0.805215298554317
LINC01717	-0.0684182907439626	0.099278342776766	0.490724943102461	11.1947081117359	-0.15129660898206	0.145886077248847	-1.03708737554156	0.299695138181194	0.438122842661037	-0.510613735367365	-0.517350462986409
LAMB3	0.110244229178088	0.173229626393132	0.524512374488255	4.40973199938164	0.334285390453554	0.289868582312987	1.15323084615154	0.24881564580565	0.382099906747804	0.776479218992822	0.831677830124189
HSD11B1-AS1	-0.0384803712182585	0.0783093437656799	0.623151152305624	31.6224014713136	0.00294037101218713	0.148145856389678	0.0198478113653943	0.984164777429009	0.990702476351882	-0.294939595617475	-0.0888542458737287
G0S2	0.259172809951314	0.145127524101411	0.0741270961928539	34.5795957346992	1.2445868035673	0.249302981623685	4.99226601888766	5.96749852890935e-07	6.39554824316119e-06	1.84936751755545	3.36064793811072
HSD11B1	0.110297913340665	0.148422344814916	0.457399649101571	25.1877699609	-0.13715715215438	0.224099718107126	-0.612036254721282	0.540513770967089	0.66952495843744	0.776865962152179	-0.478068678793575
TRAF3IP3	-0.0229803033793806	0.127962226875975	0.857477112248482	11.7456402375932	-0.215625051270734	0.171532006379916	-1.25705432951772	0.208733963162075	0.335292118182625	-0.183276398903196	-0.696065672364061
C1orf74	0.0727817672798361	0.112210325708417	0.516584567600439	5.26546631225718	0.123777911063699	0.186382399201152	0.664107295507622	0.506621641128477	0.640135758669681	0.506597932289464	0.246852721412627
UTP25	0.0229275271565295	0.0598587133653537	0.701699450583725	39.2061988383668	0.0712435243484554	0.0999717865664453	0.71263630265429	0.476070841625713	0.61271243164242	0.147445709228441	0.100903377898145
SYT14	0.0804343530707626	0.0583968180207811	0.168396148377231	153.986341466731	-0.398809859833209	0.151998884289997	-2.62376833682755	0.00869629125356324	0.0261554783035277	0.561727509877621	-1.20498381575911
HHAT	-0.150310613043171	0.0411992116871758	0.000263893303377505	217.226083498849	-0.254175557209333	0.0769049970061777	-3.3050590612326	0.000949563877524405	0.00404736288816618	-1.1005697658403	-0.803165448066917
ENSG00000287354	0.029580047886492	0.174726952504973	0.865566191085957	3.23902565506552	0.069497061129071	0.263500081741743	0.26374588072115	0.791975739156358	0.864699662249473	0.195370772437028	0.0960514099533595
KCNH1	0.123361165036358	0.304975825964626	0.685848830320664	6.01380228124611	-0.205875155682942	0.559177008904017	-0.368175286903258	0.71274253630092	0.807485189049646	0.870974224063492	-0.668978826026897
ENSG00000284376	-0.589459253859753	0.141507772249163	3.10587893235053e-05	6.47349712162477	-1.23692731684617	0.226191891343381	-5.46848655581734	4.53894486071883e-08	6.49718427690102e-07	-4.26421663345684	-3.53341477855124
RCOR3	-0.00408870558224644	0.0205092599395867	0.841981928814661	681.872291080534	-0.123034213322076	0.035211437331578	-3.49415481576315	0.000475565153463578	0.00223935238439761	-0.0471804654533245	-0.438832784364222
TRAF5	-0.0659706248413725	0.0606385306336511	0.276624931974208	49.5632622752976	-0.0999804893611813	0.0803063176610851	-1.24498909018748	0.213135760533231	0.34047084073821	-0.49298063840206	-0.3747856699305
ENSG00000287033	0.0223374749763781	0.106212413962295	0.833426155685592	6.08508559601294	0.171499982823556	0.177500375536015	0.966195042155042	0.33394659326779	0.474076150718403	0.143194946370574	0.379432646296019
LINC00467	-0.113220422523727	0.0459287941884717	0.0136963764548774	178.449701408981	-0.646111288659551	0.0852792965855103	-7.5764143763978	3.55235962493606e-14	1.74375615268383e-12	-0.833370339154271	-1.8920286913953
SLC30A1	0.081405179029611	0.0450784648925578	0.0709409646565234	180.156998769608	0.539979089605456	0.109972243995009	4.91013977699646	9.10114967567244e-07	9.29907845850615e-06	0.568721384429983	1.40312944940377
ENSG00000226868	-0.182164513056483	0.183828129847019	0.321709921906018	35.1170072560534	0.423108879542289	0.316670634944418	1.33611656040211	0.181511177948097	0.30164421483821	-1.33004671653995	1.07844439069022
LPGAT1	0.0957405148135255	0.0447084102267927	0.032238325603992	155.081587894847	0.00921928493465896	0.0939519723804592	0.0981276358661785	0.921830943172958	0.951513665711502	0.671993798218358	-0.0714103691623481
INTS7	0.0656384119933027	0.0559384869775325	0.240634065941869	91.5524929045503	0.384876369182003	0.105830314221324	3.63673085555718	0.000276120177924413	0.00140133851820063	0.455136874515287	0.972228060075379
LINC02608	-0.0333171347541437	0.0830667414221681	0.688354789762464	85.6857766637107	0.173413360928627	0.403796648662507	0.42945715746533	0.667590565687259	0.772799032935633	-0.257743404286707	0.384748331807755
PPP2R5A	0.0174287459169539	0.0212351960654443	0.411789790923843	649.217280413426	0.0148370445719106	0.0484985535230971	0.305927568846864	0.759659794756141	0.841313218126939	0.107832238008436	-0.0558032900215323
ENSG00000230063	0.262052307384768	0.161466180883315	0.104599075449015	3.03957174483043	0.178564711837647	0.262289190410896	0.680793255558537	0.496002318235654	0.630892638846096	1.87011154859404	0.39905964922085
ENSG00000234915	0.00343973057453171	0.044813704772612	0.938817479461778	259.668447334649	0.205615064060159	0.0922187925280409	2.22964385483184	0.0257710959770441	0.0641595479150979	0.00705473249959375	0.474210067747876
PACC1	0.139311564358486	0.0704061729949944	0.0478516013305832	61.8604042087856	0.596106970457065	0.132487947119575	4.49932981389665	6.81680274858813e-06	5.50769082322845e-05	0.985881629353083	1.55906212275073
NENF	0.00703652292843689	0.100341358495904	0.944093493022462	30.0522949905319	0.460469716627856	0.223685568641551	2.0585579991785	0.0395365997754817	0.0906949466689189	0.0329661889092969	1.18223906664878
ENSG00000260805	0.0234782758110993	0.15072644122178	0.876216315904317	6.37059486106647	0.396192726757977	0.234907811526022	1.68658813082548	0.0916825758015756	0.176687379659856	0.151413327692736	1.00366680072616
ATF3	0.384230281434491	0.148397985074714	0.00962025581246095	67.4685914533414	0.993656902698931	0.364491103698773	2.72614857431506	0.00640781475260515	0.0203208667447769	2.75028725442204	2.66352255814953
BATF3	0.0887107991862973	0.155379992482345	0.568048402610559	4.01274577514706	0.297690271378685	0.248527991851186	1.19781385252144	0.230989493123541	0.36103817365427	0.621351405740581	0.730010447315253
NSL1	0.050679402021233	0.0280883819214469	0.0711868863555635	284.983307714027	0.18804705693064	0.0435239563921498	4.32054143323601	1.55646826655066e-05	0.000113825629064367	0.347371483387618	0.425403195378564
TATDN3	-0.0369337638854312	0.0483474369661053	0.444912578041385	119.99787946686	-0.21828790361004	0.0901745428896086	-2.4207264779514	0.0154895272266259	0.0421857537513432	-0.283797765746765	-0.703463523088087
SPATA45	-0.150353663827199	0.0958020441396225	0.116550058940097	8.41755243582714	-0.179842984349904	0.156215894758361	-1.15124638647104	0.249630886778271	0.382928039984977	-1.10087990565489	-0.596657084899367
FLVCR1-DT	-0.0653740703894713	0.0767831270864456	0.394540567216901	16.4142144017099	-0.220859642341549	0.113517290336798	-1.94560354362117	0.0517023810252514	0.112490242136584	-0.488683032881499	-0.71060824491741
FLVCR1	0.0167271476294278	0.0440137357677399	0.703912898361253	121.443951782702	-0.165545688040091	0.0752353823776479	-2.20037012916511	0.0277806453535284	0.0681436148194446	0.102777891897903	-0.556936796133842
VASH2	0.44802540859081	0.206073364182711	0.0296971495768304	6.10645777874776	0.826707684381722	0.321820969242662	2.56884343592403	0.0102038546716156	0.0298360251868974	3.20987026445254	2.19970960939035
ANGEL2	-0.00344948859728566	0.0322230794674334	0.914749117867359	211.975926535921	-0.132350583872451	0.0423008677249579	-3.12879122794833	0.00175526973032187	0.00683232259158202	-0.0425755170958888	-0.464715225385855
RPS6KC1	0.0178327608632392	0.02137107973655	0.404036324485378	744.240145208704	0.0804696881678775	0.0348750174328476	2.30737341774303	0.0210340118240912	0.0543692111394448	0.110742780135833	0.126535209481153
SMYD2	0.0252573721657059	0.103143159174661	0.806551785220806	23.6823030943637	-0.222261074386925	0.238445447740703	-0.932125467241554	0.351271688013571	0.492324420378886	0.164230019095841	-0.714501658351766
PTPN14	-0.0203831976946023	0.0274240718589926	0.457324680077147	346.487188988349	-0.0514582275989972	0.0463208152731299	-1.11090936753972	0.266607362927979	0.402356540107318	-0.164566730920984	-0.239982682919067
KCTD3	-0.0231845700001844	0.0314467755742585	0.460961927394105	527.927640811776	-0.0307013579965995	0.0588033540691406	-0.52210215697052	0.601599204756268	0.721786487814297	-0.184747944969837	-0.182316615390642
USH2A	-0.040452394789912	0.0935326436506195	0.665381731469356	15.1305467018829	-0.0924451723291019	0.15497074099635	-0.596533072854566	0.550819166506703	0.678435277104037	-0.309146143504601	-0.353851294509565
ESRRG	-0.0145425465770076	0.021068452213086	0.490035569401501	2295.73022400263	-0.0297601250460835	0.0520160433185409	-0.57213357932351	0.567231481524023	0.692643815257247	-0.122490413483997	-0.179701712280292
GPATCH2	-0.0445093313654741	0.0330604216325647	0.178204949979364	372.545006995494	-0.481851956864636	0.0516992135804815	-9.32029567750629	1.16016536805107e-20	1.64262053096918e-18	-0.338372499905319	-1.43568869885782
SPATA17	0.0646193218999023	0.0500500911713552	0.196671434267346	146.928531221842	0.0478748314212021	0.0910445391165354	0.525839681168831	0.598999601404824	0.719482306881169	0.447795302933031	0.0359812268123979
RRP15	0.027879398159965	0.0548686064046807	0.611374789636659	82.9300909881404	0.0618317054930224	0.0962669724603173	0.642294069427709	0.520682264215209	0.652553740296932	0.183119214125848	0.0747557654652951
TGFB2-AS1	0.180521566800976	0.152243978957805	0.235725534586327	3.78854481554162	0.344240475257199	0.255235777142301	1.34871560371129	0.177428331651973	0.296445040272338	1.28276036931509	0.859334726541358
TGFB2	-0.0209604916114007	0.0248469297484468	0.398901475659279	1364.10208586385	0.098463035253622	0.0535404805510603	1.8390390642781	0.0659094405489505	0.136007652800447	-0.168725582666892	0.176523747636688
LINC02869	0.0889358261587841	0.0940339437128017	0.344258622910093	14.8418863072854	0.203887043796164	0.156849976509353	1.29988571457647	0.193640141945276	0.316742555352642	0.622972510329026	0.469409337428574
LYPLAL1-DT	-0.0366584375068142	0.0384474465012534	0.340352638760449	300.051002368849	-0.304755582544767	0.0634968036827144	-4.79954210085272	1.59028804444426e-06	1.51689574101826e-05	-0.281814301939011	-0.943685247653925
ENSG00000223842	0.223616165593842	0.137962958290657	0.105051515414785	13.9093568001632	0.935875097763958	0.188403318622921	4.96740240354821	6.78556888041202e-07	7.15440957993998e-06	1.59321582746869	2.50299500610915
ENSG00000277007	0.164788807098468	0.0993915016477347	0.097322142581603	20.7191405623384	0.968152431221422	0.130553042174879	7.41577840771076	1.20912518246778e-13	5.36578303255905e-12	1.16942084978645	2.59266685578828
ENSG00000287676	0.341325972369954	0.134695314270263	0.0112749509710131	11.4598145973423	1.38934668005552	0.196069623876086	7.08598635826207	1.38057411062e-12	4.8950407094266e-11	2.44120265216327	3.76281517107403
LYPLAL1-AS1	0.088699657794942	0.0759622168613614	0.242935354970344	75.1373528029322	1.15820229705357	0.11382596836388	10.1752026686126	2.55866791534362e-24	6.57451300272182e-22	0.621271142648348	3.12065728048983
SLC30A10	-0.0460979972762591	0.0358052397122987	0.197932219123867	322.653078377865	-0.515718420515553	0.0859567891629857	-5.99974039907053	1.9763323578052e-09	3.80160862874303e-08	-0.349817321692763	-1.52977541892938
BPNT1	-0.0412290718402013	0.0445480246620833	0.354707342415924	61.9323713960453	-0.1174492688563	0.0644640944855835	-1.82193312096498	0.0684651340206853	0.140100760433834	-0.314741360451484	-0.423316871277371
IARS2	0.0664522457263345	0.0269656570422873	0.0137270116353146	184.418761274991	0.127876290451063	0.0467522026526333	2.73519285072359	0.00623437387496031	0.019882933413967	0.460999769901867	0.258238707210868
RAB3GAP2	-0.00294671121843223	0.0203891187099241	0.885086929740669	613.408933357109	0.0287607117925069	0.0318958276655612	0.9017076494792	0.367212188430353	0.508874577388703	-0.0389534858930586	-0.0171210055746773
MARK1	0.0239071094043969	0.0238689856312025	0.316538169216635	720.371740389147	0.0808604746776713	0.0520092675050922	1.55473204212603	0.120009900026858	0.218597367695858	0.154502664486861	0.127620879993838
MTARC2	-0.0328028398695156	0.0300306035890654	0.274695238463264	372.771422539088	-0.138199516472545	0.0647582086452914	-2.13408491932695	0.03283583012272	0.0780150836009328	-0.254038400446186	-0.480964541816847
MTARC1	-0.0138290834788733	0.0453631551565735	0.760478289008293	114.702738904408	-0.0423103785852555	0.0742341427475283	-0.569958472197273	0.568705864601159	0.69392998555098	-0.117350592735889	-0.21456842301037
HLX-AS1	-0.161552527775954	0.0951858400793082	0.0896526604508232	29.0743860667012	-0.439474213994802	0.177971510463136	-2.46935148693831	0.0135358191495595	0.0378098247161162	-1.18155703307685	-1.31795621660761
DUSP10	0.0165209514335006	0.242787426589578	0.94574823540119	3.224952476572	0.312602831745696	0.43077481918045	0.725675730861947	0.468037583056169	0.605800137820152	0.101292445083935	0.771440042895814
ENSG00000236230	0.174443356231128	0.108866728342751	0.109076704005358	18.7868131220214	0.320267974270193	0.188994893595094	1.69458533073566	0.090154111784425	0.174449379747977	1.23897266273297	0.792735095324218
ENSG00000276997	-0.27387435065446	0.128034994293118	0.0324309259171625	3.60354368628327	-0.197592487906526	0.22472198518958	-0.879275286482684	0.379252032298226	0.521875870956891	-1.99072857566392	-0.645968184805006
TAF1A	-0.0113097694493267	0.0637968726461162	0.859290184929447	30.6050402089301	0.0156559433592241	0.0957615736135419	0.163488785412045	0.870133602301769	0.916975895804434	-0.099201339391288	-0.0535282517487711
TAF1A-AS1	0.0298225765512132	0.0981242120590614	0.761183669036576	9.98629564386561	0.072801294969452	0.150513585326611	0.483685873348077	0.628608820319463	0.742732635668975	0.197117960015762	0.10523112613499
MIA3	0.0435762473847519	0.0263527737745016	0.0982142082911907	327.908759029443	0.0672015339287307	0.0434516841354318	1.54658065080457	0.121964398471399	0.221466151228863	0.29620003293268	0.0896740501161675
ENSG00000272750	-0.147830432143389	0.0925265036381996	0.110107743927813	7.76799918175664	-0.136715875047157	0.162089543069096	-0.843458945336633	0.398971817277987	0.540119710745853	-1.08270242935003	-0.476842736927033
AIDA	0.0580196259436041	0.0416285809628163	0.163394626662136	97.3520059423192	0.161897269594669	0.0623450506629013	2.59679425829718	0.00940982682150293	0.0279371672883106	0.40025079180682	0.352754697254555
BROX	0.0593902008699664	0.0405845304983571	0.143366051969666	111.461163967652	0.123643867916063	0.0604769281483029	2.04447996453889	0.0409061547264389	0.0932712311920872	0.410124476180651	0.246480327051081
TLR5	0.434146174685617	0.207682017047645	0.0365785612441284	4.5846682343817	1.14376920924101	0.371349690752702	3.08003275005471	0.00206977834313677	0.0078481138013674	3.10988362943203	3.08055974013883
SUSD4	0.167221360918557	0.14070768946192	0.234663702848355	25.2599318877733	0.834449312825685	0.471921053137705	1.76819683563088	0.07702800303423	0.153930276250737	1.18694507861914	2.22121715254021
CAPN8	-0.169359734668108	0.106078885396124	0.110367123964174	11.9740588114934	-0.414988198207603	0.191664016808054	-2.16518575118459	0.0303734630861271	0.0733367618574899	-1.23780050814094	-1.2499299550887
CAPN2	0.0120785137907322	0.0192483709611661	0.530326054644134	1046.9047694294	0.114803616034237	0.0633445900059836	1.81236654974627	0.0699295778335847	0.142536901718774	0.0692889213863718	0.221920623601057
TP53BP2	-0.0205523613193128	0.0192252158370019	0.285055475809276	950.401769897768	-0.189230831707721	0.0449569452707199	-4.20915679586809	2.56325470662696e-05	0.000176828041793261	-0.165785393400355	-0.622738100488531
ENSG00000288999	-0.110054366033337	0.10523956032281	0.295676050890383	11.8710590753373	-0.348474804944118	0.14365671788204	-2.42574666943357	0.0152769300101025	0.0417213940821761	-0.810561923580231	-1.06514458518717
ENSG00000291068	-0.142136017027223	0.0380561125721567	0.000187785043729837	110.937202879395	-0.350241868084636	0.0517174379381162	-6.77222001027443	1.26821080544735e-11	3.83095377268152e-10	-1.04167960274701	-1.0700537831703
ENSG00000290989	0.041866502642981	0.0411990254586742	0.309533544266139	122.387635278145	0.0197940584563057	0.0824955964437557	0.239940788473491	0.810376159673503	0.876721021482723	0.283882953716245	-0.0420318734798083
ENSG00000278467	-0.0614892873752857	0.148265737708458	0.678344318679529	2.65461749011142	-0.0741187373464174	0.244460790854484	-0.303192741409958	0.761742980355161	0.843179274117919	-0.460696878600468	-0.302937382271821
DEGS1	0.155520912577705	0.0578010646457061	0.00713185962109019	80.5750471031652	0.154710540364423	0.0874948904039134	1.7682237174104	0.0770235106949134	0.153930276250737	1.10265451432543	0.332788757253082
ENSG00000232628	0.204392164885414	0.187722859860967	0.276243231040155	3.07210022167656	0.754827478945663	0.281669596119243	2.67983300059873	0.00736588980405426	0.0227592435409414	1.45472524826255	2.00001433452318
ENSG00000237101	-0.131000113063672	0.16028769908869	0.413767783566809	4.06374479285256	0.0640372419511226	0.285677067973381	0.224159546320636	0.822633159869121	0.885654042848955	-0.961456041934306	0.0808831159167579
CNIH4	0.0283215556389281	0.04151057345325	0.4950661573254	84.1674513227238	0.0306227230419125	0.0666460452311204	0.45948297360656	0.645887376124407	0.756516787005918	0.186304536800908	-0.0119480258092453
WDR26	0.0558817299252783	0.020477564580101	0.00635412287250801	464.103146063607	0.125477492776976	0.0334066750386943	3.75606050681901	0.000172608978523363	0.000930220266702941	0.384849291237241	0.25157444466499
CNIH3	-0.0698946689870905	0.0295338179235438	0.0179524296165903	498.364042086884	-0.452224503521054	0.0442428201481447	-10.2214212838785	1.58992390864449e-24	4.18874510260985e-22	-0.521249631667998	-1.35337866088326
ENSG00000286174	-0.0771791487045574	0.12310226215446	0.530691023202255	7.45139017452827	-0.179699637685653	0.179426610427123	-1.00152166536435	0.316574671196184	0.455913965652241	-0.573727356288818	-0.596258843807186
DNAH14	-0.327910650518876	0.185780099302459	0.077555827554844	10.7244981367578	-1.14583217034349	0.403268101013919	-2.84136575013638	0.00449207607406886	0.0151137373633358	-2.38000854812556	-3.28033717242084
LBR	0.115796295838298	0.0356285426063408	0.00115364781240889	156.10953149071	0.289211278177934	0.0559242897960113	5.17147878377816	2.32248645413355e-07	2.75429689856875e-06	0.816476560817012	0.706454381113869
ENAH	0.029395385020062	0.0233493060684819	0.208051855401276	940.87443544378	0.270237925900408	0.0547245537692954	4.93814763734139	7.88681263649807e-07	8.20741157017172e-06	0.194040452712345	0.653743224054326
ENSG00000289602	0.0061733653934388	0.132943666451239	0.962962783777473	4.50771951981138	0.271638701510625	0.21991204239655	1.23521521854997	0.216750416841311	0.344789546447432	0.0267479626003674	0.657634813801636
ENSG00000227496	-0.149031802738075	0.137323339195852	0.277805627890041	6.34369888744584	-0.266018983348309	0.212534631654448	-1.25165005475822	0.210697406813715	0.337508283538355	-1.09135715798964	-0.836068473647382
SRP9	0.0120411739987566	0.028332876320009	0.670844353324925	223.827229396169	0.0969636034566341	0.0456771302165505	2.12280419100193	0.0337702635114743	0.079797967128101	0.0690199238193947	0.17235807444436
EPHX1	0.0194577322867626	0.0284608130803074	0.494185164596884	528.140817201453	0.272501775563115	0.05582774292504	4.88111754632465	1.05486338715184e-06	1.05552267676881e-05	0.122449148495387	0.660032578375307
ENSG00000242861	0.095860540234577	0.0588011672137292	0.103048895297897	78.3781542353611	0.192537995357032	0.122444984041251	1.572444938146	0.115847399365063	0.212941086548182	0.672858466834064	0.437879776073197
TMEM63A	0.0594420262200976	0.0366591745289168	0.104915274221008	191.993498401045	0.422772240184732	0.110407355187739	3.82920358399891	0.000128558625372078	0.000719560939876649	0.410497828370244	1.07750915005435
LEFTY1	-0.0686653383442514	0.0951697308959195	0.47059950104277	15.201485272605	-0.54464156419949	0.152035814791477	-3.58232410532011	0.000340550912156132	0.00167285488192249	-0.512393477564341	-1.61012876646015
PYCR2	0.145947127088371	0.0688498313783828	0.0340238288139482	35.4889543081672	0.42584422277205	0.109200344179452	3.89966007865551	9.63278320624243e-05	0.000559550982058397	1.03368452635452	1.0860436332746
SDE2	0.0127723603084582	0.0664094573545012	0.847485732863808	28.0747607402919	-0.200666189129767	0.102686135548454	-1.95417023007044	0.0506810887190011	0.110789360309691	0.074287423393184	-0.654507442684293
H3-3A	0.129422145139921	0.0489140834239698	0.00814720671204849	128.835618100314	0.458032896232171	0.102292884291402	4.47766136818834	7.54651807386475e-06	6.02939273210545e-05	0.914637801579456	1.17546917060067
LINC01703	-0.114728001954679	0.0661105603674577	0.0826706882752368	17.7770631403196	-0.00611922985595478	0.110858049227638	-0.0551987870848193	0.955980095230281	0.973472954744745	-0.844231010237175	-0.114023337622636
ACBD3	-0.0405350676886984	0.0317614075622188	0.20187192885192	180.577439108097	-0.218061878721975	0.0398820047231617	-5.4676759665327	4.55974459182805e-08	6.51799204599707e-07	-0.309741722843743	-0.702835588013679
ACBD3-AS1	-0.0688693250352316	0.109665982746577	0.530009388606459	10.1527642857156	-0.0536491973641901	0.153576313857433	-0.34933249806994	0.726839703444796	0.817670112307256	-0.513863007003747	-0.246069564652802
LIN9	0.196747061531069	0.066654861148086	0.00316000518144976	31.4245222457998	0.231109559778219	0.100071318409612	2.30944853581564	0.020918704362625	0.0541419267360597	1.3996495744893	0.545038055775076
PARP1	0.0786757920916642	0.0378291966062923	0.0375472068296822	156.163679510099	0.0592725478853472	0.0626110924470862	0.946678065638921	0.343802850752431	0.48453201061148	0.54905875625768	0.0676459961095616
STUM	-0.0147437179655472	0.058266876511816	0.800239060034996	182.43430660173	-0.336754638897173	0.154154283122613	-2.1845298883413	0.0289233335061489	0.070431887242714	-0.123939661356026	-1.03258399682998
ITPKB-IT1	0.0733281943707821	0.0767589319667778	0.339423460826857	17.9382778113187	0.367379810496962	0.113969420246269	3.22349459796421	0.00126636687075409	0.00516599248941688	0.510534418012014	0.923619683476527
ITPKB-AS1	-0.0255957466569371	0.0478965548950031	0.593067307018272	206.908948335276	0.300458902412501	0.0932760600752006	3.22117917684631	0.00127664306614992	0.00520383316407722	-0.202118171741396	0.73770216900622
ENSG00000287259	-0.248768384544085	0.143534846500825	0.0830678162670317	4.14031247016118	-0.12099090006062	0.23636145981382	-0.511889290901842	0.608728493531539	0.727753813307595	-1.80986404902919	-0.433156117180111
PSEN2	0.0226399103244997	0.0536085198599855	0.672792003454336	69.2218129216865	0.165799095735934	0.0868040395280618	1.9100389410142	0.056128199642919	0.119987286274453	0.145373704432906	0.363594625146204
COQ8A	-0.0972783534814347	0.088418532514679	0.271243591393622	30.3581266003714	0.465511724422816	0.182703426006608	2.54790911477477	0.010837070021455	0.0313266581050755	-0.718522945581122	1.19624661053918
CDC42BPA	-0.00317961112950393	0.0135839458246439	0.814929667990899	2719.26346727795	0.0224309732050491	0.0319529333449582	0.702000438047058	0.482678890267102	0.618557708461868	-0.0406313074906846	-0.0347060817356536
ENSG00000287532	0.129095525435502	0.0835446964729122	0.12229135198768	37.3327744324561	0.433516594726724	0.110861007888765	3.9104515012321	9.21237569539524e-05	0.000538738902355328	0.912284818309674	1.1073587702734
ENSG00000228625	0.223094855256963	0.127367801794232	0.0798461067893813	7.86576402009855	0.319862613489039	0.183804858632957	1.74022937080123	0.0818187502838996	0.161411720346806	1.5894602839897	0.791608935039592
ENSG00000287525	0.05288582155714	0.112849183671448	0.639325839676606	14.445694634866	0.352059213010513	0.156866038719079	2.24433035910974	0.024811153609476	0.0622987742880956	0.363266630507829	0.881056492294398
ZNF678	-0.0981868065725151	0.0271793446289902	0.000303197815920553	287.451271263473	-0.122346296033398	0.0501026214034825	-2.44191406769175	0.0146096236992353	0.0401571708996545	-0.725067483145053	-0.436921634678226
SNAP47	-0.0272706895862771	0.0387455082243602	0.481531599230546	72.7097984181884	0.0334966998534719	0.0622110784838198	0.538436250742444	0.590275905228535	0.711908930609115	-0.214184537111422	-0.00396363586677703
JMJD4	-0.160389656094149	0.0602635602469116	0.00778002796750854	25.7449447761153	-0.322286415690613	0.0867654025986245	-3.71445767596453	0.000203639947549423	0.00107083330680802	-1.17317965236416	-0.992388844457421
WNT9A	0.143839956435379	0.228929648042144	0.529797536742004	2.7235381305869	0.143691429243344	0.388608002053282	0.369759316545526	0.711561830815365	0.806498741205696	1.01850437272025	0.30217581714298
ARF1	0.0279817939201321	0.0559717998733917	0.617126732484581	80.5766446961903	0.313296744558438	0.103593709053735	3.02428349578572	0.0024922278036216	0.00916930126865414	0.183856877859266	0.773367849153931
C1orf35	0.0837623037930686	0.0509817754019351	0.100385989999732	79.2325055836952	0.157715757910503	0.0667940941495038	2.36122309792077	0.0182147690443204	0.0481710192005595	0.585702218893294	0.341137755983114
MRPL55	-0.105249728890442	0.107892854279363	0.329311154987158	18.0333832971307	-0.230133614412337	0.186192485559863	-1.23599840090403	0.216459158068084	0.344405202726934	-0.775949098139419	-0.736372895846713
GUK1	0.0195341221687831	0.0550705305047276	0.722806119898914	102.912753385046	0.413122532987931	0.10212919997548	4.04509712292976	5.23014366986317e-05	0.000326303897484599	0.122999464694754	1.05070064388269
IBA57	0.059799146216804	0.0541676999541511	0.269609110711943	47.4160398250334	0.268400262486704	0.0781138403493089	3.43601417221934	0.000590340090342297	0.00270671413226948	0.413070537138835	0.648637886662945
OBSCN	0.0474596094698861	0.0809680053975125	0.557772949961333	19.0833642983989	0.210695311243413	0.149305094367592	1.4111729551885	0.158193622535208	0.270874855271516	0.32417595077592	0.48832384707695
ENSG00000269934	0.0512280800712532	0.140973788218563	0.716315609705994	5.02737343295723	0.156673872234769	0.237114037289847	0.660753256220137	0.50877056421373	0.641837904775146	0.351324185122158	0.338243222708847
ENSG00000287315	-0.44033078509824	0.147743142400337	0.00287890510626832	8.38008033657968	-1.59828603787476	0.230572496600862	-6.93181563905911	4.15473202044774e-12	1.38134884251723e-10	-3.18988833269623	-4.53732995497133
TRIM11	0.133965708484785	0.137241764936104	0.32900039129567	8.19131191340844	0.542512510810364	0.25451241933533	2.13157578803879	0.0330417359245254	0.0783790346247033	0.947369839454071	1.41016771871309
ENSG00000231563	0.146737339288939	0.0572594185874218	0.0103868920171039	34.9475571738514	0.332334457566413	0.0865098797956375	3.84157807583929	0.000122245838522879	0.000689699820324389	1.03937725114226	0.826257811124779
TRIM17	0.238872000961141	0.101908112809375	0.0190784803256809	12.6037524322858	0.37433850426328	0.159156981984247	2.35200805893851	0.0186723703837265	0.0491871971644729	1.70311956230181	0.942952102686394
H2AC25	-0.221108795450998	0.222986897234373	0.3214036578284	4.62104194503027	-0.146450084411561	0.356359299633114	-0.410961870680342	0.681100493712057	0.782643044361343	-1.61060310578411	-0.503886004302896
RNF187	0.185833333953011	0.131961423506157	0.159060062831962	20.6075221573481	0.60573423056238	0.27895373709345	2.17145049524631	0.0298971354287673	0.0723966352156991	1.32102658250613	1.58580826713479
RHOU	0.0398047007625166	0.0396434954548879	0.315346621662333	210.030133299566	-0.0157332618761359	0.112847154339764	-0.139420989108557	0.889117487426331	0.929063396657933	0.269029638791604	-0.140732732166029
LINC02815	-0.269364238579718	0.144635746636947	0.0625519645896833	5.82994328706814	-0.538920545882663	0.237364328903393	-2.27043611975076	0.0231811350442607	0.0589815359017358	-1.95823752226722	-1.59423481737683
LINC02814	-0.0370318168399775	0.0831692652657035	0.656133002334576	91.3341032655922	-0.175348832821297	0.180844935509063	-0.969608755300257	0.332241547128273	0.472406410072523	-0.284504143710122	-0.584171577667501
ENSG00000233920	-0.0983856684219098	0.192925789841121	0.610075009202546	2.74469583400661	-0.0672453476776498	0.322435742191291	-0.208554260209016	0.834796220370865	0.893684462008478	-0.726500092991587	-0.283841952162141
RAB4A-AS1	0.00600716188773418	0.0388068402970578	0.876981774241441	78.0882620904435	0.0937546782850269	0.0562651797080223	1.66630016595609	0.0956536437027135	0.18277995651713	0.0255506249535251	0.163443141740914
RAB4A	-0.0310796911922928	0.024572353513231	0.205934590434951	472.7110472118	-0.0544803517734137	0.0568349203653153	-0.958571797465937	0.337774505848519	0.478140569286895	-0.241624758666499	-0.248378651100177
ENSG00000237481	0.038903672306104	0.106230987718005	0.714202605251656	10.0603100044165	-0.323961758711309	0.160638242663969	-2.01671627713825	0.0437251303044673	0.0985757297472789	0.262538588634958	-0.997043228553641
CCSAP	0.0975389279241045	0.0769165686458189	0.204757472926033	53.7098348579623	0.235051077999125	0.178902529027046	1.31384994542805	0.188896705993581	0.311036957424399	0.684949648413828	0.555988254925772
NUP133	0.0356402610387689	0.0321454535176537	0.267551611255772	220.416628304153	0.0111988514566431	0.0425645295757346	0.263102906769288	0.792471263577697	0.864948576686906	0.239028824800891	-0.0659108011195561
TAF5L	-0.0171508799702251	0.0390911703735629	0.660849571452665	95.4478489649258	-0.220981178423082	0.0617046106845553	-3.58127498045124	0.000341921550868443	0.00167800359307354	-0.141280966390659	-0.710945892550174
URB2	-0.114645179157962	0.0492462606349129	0.0199122283135258	47.5150572582844	-0.280593497049293	0.0623360851984891	-4.50130123115421	6.75387072670568e-06	5.46320681830258e-05	-0.843634351026495	-0.876558918852945
GALNT2	0.00890269330313744	0.0206848858512218	0.666907563331202	1012.3146906022	0.0872694037878515	0.055169654738661	1.58183704794324	0.113686775056458	0.209764600378525	0.0464101655304749	0.145425960718045
ENSG00000227006	-0.0975438138531596	0.0841613671367919	0.246452362081942	34.1681232604131	-0.0434373257563859	0.129586572737466	-0.335199279051752	0.737474765838892	0.825433910242997	-0.720435334224572	-0.217699271395324
PGBD5	-0.00449256126853555	0.05720346224227	0.937401275433604	88.2798477714201	-0.0675015104493915	0.149171718672247	-0.452508766743531	0.650902507086519	0.760738650044458	-0.0500898602644343	-0.284553615335658
ENSG00000282564	-0.226470312189606	0.186311310289824	0.22415721130745	4.16934144819282	-1.27487459856035	0.322408080935689	-3.95422656547698	7.67826253467385e-05	0.000459217465902778	-1.64922771726926	-3.63883869611525
COG2	0.0124974291630605	0.0342608563875847	0.715280996459004	165.032733070476	0.102064794821701	0.0446397431258361	2.28641089026852	0.0222302318234202	0.0569730100899945	0.0723068068635957	0.186530040225721
AGT	-0.0557360597417186	0.025218887548985	0.0270987831395842	628.679267333996	-0.375048179686601	0.063830793124238	-5.8756622208441	4.21156307671783e-09	7.47911794502801e-08	-0.419250363935695	-1.13896988022015
ENSG00000244137	-0.308059404021748	0.0892030151144765	0.000553436106130519	22.3517128655389	-0.728121879410584	0.156888067477609	-4.64102777934021	3.46680510482688e-06	3.04064958477715e-05	-2.23699926160666	-2.11986787692204
CAPN9	-0.25298056146023	0.0780019329808966	0.00118170255539685	30.7434440945074	-0.579428526834458	0.115246920022354	-5.0277137707634	4.96362016752368e-07	5.44585274363048e-06	-1.84020876393444	-1.70677278720329
C1orf198	0.0342145613687959	0.0273239409409756	0.210503362017051	489.733358114836	0.12720358353969	0.0625490025789005	2.03366286103816	0.0419855991309883	0.0953460201542018	0.228758019256133	0.256369814505891
ENSG00000223393	-0.0277216566017725	0.0810239589516317	0.732244428364112	33.1773697164663	0.149300818792792	0.111824973544635	1.33512948011742	0.181833972362069	0.302011847958801	-0.217433324090057	0.317759642775068
TTC13	0.0357548141850859	0.0301890314576003	0.236268845374973	255.114651617558	0.060732843970121	0.0440238894579385	1.37954289632102	0.167727429880783	0.283383378759272	0.23985407089945	0.0717029437249349
ARV1	0.0198488002718783	0.0390497205831202	0.611246071126986	74.6359860575835	0.0955479630520315	0.0685713672419114	1.39340904075822	0.163496133379522	0.277987502984069	0.125266420123134	0.168425187803382
FAM89A	-0.0379236174958177	0.0718751374376055	0.597754826779073	71.1168071706596	0.370939958680457	0.176235884229125	2.10479245077124	0.035309378605043	0.0827956395794006	-0.290928716369941	0.93351037265525
C1orf131	0.0275610229964695	0.0506950409646586	0.58667333104612	82.8658624293427	0.0997733638267534	0.0718377909416354	1.38887015481607	0.164872237429914	0.279869984310316	0.180825624905472	0.180164060334606
GNPAT	-0.00666689942029484	0.030134100918309	0.824904766102117	158.633254062874	-0.0277303438311785	0.0463096356663826	-0.598802893439922	0.549304332613638	0.676970101532902	-0.0657538916278503	-0.174062639392677
EXOC8	0.154819281183957	0.0840767483978284	0.0655623415857857	22.2870636313193	0.518344944801764	0.138089204122342	3.75369637399407	0.000174245907989567	0.000936858714282319	1.09759992971616	1.34302616412681
SPRTN	0.0271524867299644	0.0588374175908905	0.644451886728215	47.1894247072515	-0.0627615153472064	0.0768975565692824	-0.816170475984632	0.414402640281115	0.555839540643865	0.17788251098069	-0.271385113394718
EGLN1	-0.0285526324727127	0.0297574567350871	0.337300951015556	387.999488714392	-0.0312038235134645	0.0675301897268262	-0.462072202665068	0.644029543402531	0.754924534129131	-0.223419712221138	-0.183712548928852
ENSG00000233461	0.256671458690516	0.12127428568086	0.0343062053725592	10.6165662239383	0.744519627271044	0.18104240067366	4.11240474331251	3.91559049410783e-05	0.00025475206300052	1.8313476688174	1.97137739253107
TSNAX	0.0784193893035717	0.0277710608953027	0.00474608276040266	179.294859116246	0.0677570481546878	0.0449028401254511	1.50897021135825	0.131306395482815	0.234420999243767	0.547211618860445	0.0912173618717774
DISC1	0.101831927848433	0.152392400077255	0.503992005281318	8.79816951957894	0.244299611481858	0.287868726144884	0.848649364429057	0.396076429771578	0.537213341989954	0.71587661596182	0.581682233187918
SIPA1L2	-0.139531238654825	0.0489989269464535	0.00440449022517894	260.250352553488	-0.576005373499018	0.129268056447709	-4.45589876824689	8.3542449476461e-06	6.59874383663599e-05	-1.02291466037272	-1.69726269270528
NTPCR	-0.0576576148962666	0.0328544044100295	0.0792690171385167	160.612010674461	-0.0818945896128449	0.0562803263932728	-1.45511930831008	0.145636234666004	0.254331846962874	-0.433093335040727	-0.324540004944513
PCNX2	-0.00606561120503438	0.0339066918506084	0.85802307685511	425.337696792661	-0.466547950434249	0.0890290021839547	-5.24040412662665	1.60225315407439e-07	1.98853279044426e-06	-0.0614221838598236	-1.39317160041402
COA6-AS1	0.10882572939404	0.0667301123395464	0.102925372118019	77.0217064004375	0.0681053451591577	0.132681059554105	0.513301185474672	0.607740654859363	0.726906858777537	0.766260281755133	0.0921849894073569
COA6	0.126852410905573	0.073480290339246	0.0842851706801703	37.8987750373068	0.552637376735417	0.103059136874755	5.3623326712606	8.21540591320618e-08	1.09246754496528e-06	0.896125318776398	1.4382962955811
TARBP1	0.0233288050292874	0.0299955758980306	0.436721405028077	353.410411141539	-0.409088738890721	0.0649358915055714	-6.29988638649277	2.97863892953964e-10	6.74585549951127e-09	0.150336533353124	-1.23354026695821
LINC01354	-0.0270518788517713	0.0634209438143847	0.669710852617801	57.6062855342813	0.0405953754605287	0.143179728293951	0.283527395562489	0.776772584239159	0.853828799207682	-0.212608214585334	0.015757676390811
ENSG00000288760	0.213108924815469	0.175519949805993	0.224687452773084	17.4512344381459	0.345074802678006	0.315467013308947	1.09385383612221	0.274019088126349	0.410683321176187	1.51752118495771	0.861652628147462
ENSG00000287633	0.449835758739315	0.163020948276048	0.00579122228959681	3.16401460941165	0.575692155134726	0.278440354727092	2.06756005500345	0.0386814115233649	0.0891458551695043	3.22291210961449	1.50234633942171
ENSG00000289057	0.42233876647659	0.238736827985264	0.076884565680157	2.5059389932359	1.00835469883191	0.372070896649861	2.71011441075121	0.00672600027621812	0.0210667033482209	3.02482252136234	2.70435550264255
IRF2BP2	0.0684064081556858	0.036870159452747	0.0635487481374403	229.332614616402	0.461905256184935	0.0712036181664259	6.48710371859633	8.75021048525069e-11	2.23732347456416e-09	0.475077645303999	1.18622723647515
ENSG00000228830	0.212393379963884	0.169657425248059	0.210607917325113	3.76767877068382	0.245953257567715	0.249466950812804	0.985915195445165	0.324174729565386	0.464352969473116	1.51236636716266	0.586276339557604
TOMM20	0.0922532723269341	0.0651027153238637	0.156470691421724	74.0208193316668	0.351509207057802	0.144099128007363	2.43935693378964	0.0147134273887851	0.0403944814988503	0.646871544056738	0.879528483446357
RBM34	-0.326694144422161	0.0872758613927552	0.000181665472434028	12.0321544624629	-0.391873766274862	0.131924946917705	-2.97042959220832	0.00297383565105005	0.0106622638079767	-2.37124478263798	-1.18571418372014
ARID4B	0.00704619629338751	0.015445829662376	0.648255066085621	1182.06777944234	-0.0026129853059823	0.0258377071697948	-0.101130695878347	0.919446711165942	0.950076675578232	0.0330358762722555	-0.104282401784867
ENSG00000289114	0.251452433319879	0.149439491443937	0.092445364017156	3.47944876457065	0.550287409015316	0.246641933983552	2.23111861039824	0.0256732733096162	0.0639619149381184	1.79374957165576	1.43176769084287
GGPS1	0.0585214101250382	0.0321875989678084	0.0690434548156224	162.919183724192	0.113012236780725	0.0529078399960758	2.13602061224022	0.0326777337687135	0.0777244289650925	0.403865667970075	0.216943871374889
TBCE	0.014295147635086	0.0317043477711445	0.652069416135616	133.337974008989	-0.0809537743433094	0.0485268835664909	-1.66822528861528	0.0952710125853419	0.182165878267223	0.0852576528511967	-0.32192626222203
B3GALNT2	-0.0374793130390933	0.0302403208992919	0.215204019636345	374.886766800924	-0.306213689934832	0.0507846365121634	-6.02965209491046	1.64313014688819e-09	3.19910830188811e-08	-0.287727926769021	-0.947736114708054
GNG4	0.0459339005704039	0.159246950332631	0.773006539128853	9.67392010004698	0.00130914156382999	0.302801661707146	0.00432342925877377	0.99655041329134	0.99843082455229	0.313184674173615	-0.0933860750620979
LYST	0.0440667609877781	0.0232808753073925	0.0583803561742291	783.698360351686	0.11040853090622	0.043212524659849	2.55501227422627	0.0106184053555914	0.0308101032574827	0.299733715334273	0.209710339457048
LINC02768	0.0878149355149776	0.14510941991267	0.545070314669709	4.13461762701164	0.433071855799547	0.229663721032606	1.88567812910278	0.0593383418684486	0.125233747470143	0.614897562931659	1.10612321089001
NID1	-0.106766650225724	0.0443910098394769	0.016166214605851	157.426696523489	-0.282378639862301	0.0952931834246726	-2.96326169106855	0.00304397661459276	0.0108762721509904	-0.786877068727831	-0.881518345200689
GPR137B	0.0640277696300973	0.0254995151129827	0.0120409931251565	341.284795525369	0.0655483342501419	0.0467963766453333	1.40071387891692	0.161299650714511	0.275129456672768	0.443533733360779	0.0850811839407949
ERO1B	0.0132508000007551	0.0325820573767837	0.684235616463378	289.44416267889	0.00976728118506984	0.0588891669960659	0.165858708541799	0.868268143147477	0.916160449344915	0.0777341247903787	-0.0698879436046008
EDARADD	-0.202366142799045	0.0892529289612036	0.0233698693852779	14.7774432988445	-0.556638184416419	0.137502195363723	-4.04821306993674	5.16101533388452e-05	0.000322377587467402	-1.47558017996355	-1.64345739090082
LGALS8	-0.0240383732880356	0.048191163275354	0.617911207929997	80.2499942974845	-0.00994130515722614	0.0873807652237931	-0.113769948475104	0.909420161523535	0.943369309299708	-0.190898782855043	-0.124641704295633
ENSG00000230325	0.0440950012784113	0.0651851469054113	0.498750028325075	30.6257935328435	-0.00978551343922744	0.101469741685089	-0.0964377486009255	0.923172912776463	0.952555541798449	0.299937159677938	-0.124208888755401
HEATR1	0.0054393661160201	0.0373735893953437	0.884284242557034	134.687873362344	-0.0227661766670961	0.0478143807866524	-0.476136599335641	0.633977064160587	0.747124434424681	0.0214601982786549	-0.160271349839396
ACTN2	-0.00585208513032085	0.069703658060453	0.933090903941256	114.377859313826	-0.0892241277137445	0.189004896354029	-0.472073101993171	0.636874610898414	0.749181669396297	-0.0598839322642687	-0.34490269195729
MTR	-0.0234569251456474	0.0234726045005664	0.317633881608615	603.142649002063	-0.269261092544128	0.0407997263170955	-6.59958085138687	4.12321841212022e-11	1.12768127216108e-09	-0.186710003878232	-0.845075597139599
FMN2	-0.0330268617337841	0.00953748903795497	0.000534492972888754	8694.77218914974	-0.0612644292810414	0.0375967605089747	-1.62951351264471	0.103204356691251	0.194282948246654	-0.255652264189115	-0.267225957036316
ENSG00000233735	-0.162751756152737	0.0769786006197213	0.0344941978701131	61.0340080154404	-0.173000144757067	0.115410770390297	-1.498994800676	0.133874980893592	0.238046986530399	-1.19019632908084	-0.577646528028056
ENSG00000233519	0.0975969758610561	0.119654488254946	0.414696554415983	7.31628588040707	0.173247783309345	0.178180204457441	0.972317793869891	0.330892474262869	0.470993370731302	0.685367828403107	0.38428832939132
RGS7	-0.0285480622701516	0.0260962416825227	0.273975585474542	1305.45329262355	-0.198132336181567	0.100495292263071	-1.97155838566952	0.0486600417023822	0.107400152343187	-0.223386788273133	-0.647467973919643
ENSG00000287516	-0.164062905941701	0.206166549708027	0.426160795298585	3.66195145787837	-0.451434757107035	0.359266536593179	-1.25654552018081	0.208918252864798	0.33548457656624	-1.19964191205048	-1.35118461279636
ENSG00000287738	-0.262875174028829	0.0964786293213032	0.00643602346663221	17.2522793701047	-0.666412997561902	0.15915236033024	-4.18726430559434	2.8233697057548e-05	0.000192538642483207	-1.91149000483894	-1.94843024610613
[truncated: 18,448 more rows]
