# Supplementary material for: Integrative analysis reveals generalizable human neurodegenerative disease-associated glial states
Source: bioRxiv. 2025 Sep 25:2025.09.25.678630. Preprint. [Version 1] doi: 10.1101/2025.09.25.678630 (PMC12485690; doi:10.1101/2025.09.25.678630)
Supplement: Supplement 7 [file media-7.zip › astrocytes_diffexp/NM_2024_PD_V1.csv]

gene	nebula_logFC	nebula_SE	nebula_pval	DESeq_basemean	DESeq_logFC	DESeq_lfcSE	DESeq_stat	DESeq_pval	DESeq_padj	nebula_zscore	DESeq_zscore
ENSG00000238009	-0.260102552219393	0.127075575234997	0.04067442920285	3.36082915346846	-0.233118027746101	0.23971115064859	-0.972495551897982	0.330804076690155	0.483068615866446	-2.39907154891752	-0.570437002742413
ENSG00000241860	-0.118138213711436	0.0829221698896002	0.154247432662703	8.14594657051849	-0.0588307655718338	0.176471391756766	-0.333372820297816	0.738852877123459	0.834322609114179	-0.973635228170699	-0.158560193032078
ENSG00000290385	0.0145633802219394	0.0960019015923467	0.879424446556881	6.45552054954169	0.0135137463312635	0.171827205041821	0.0786473034230779	0.937313161345808	0.962405351857541	0.358795675263743	0.0124048355705608
ENSG00000291215	-0.0647235571537781	0.0514396249100779	0.208303823710166	27.4348077584616	-0.351859585187017	0.0936631253798807	-3.7566500558244	0.000172203032800392	0.00110136299467641	-0.437309047118998	-0.85104783596498
LINC01409	-0.0500612976112445	0.0438296129772102	0.25337929984451	49.1943330967527	-0.0968511295297289	0.115820975655304	-0.836214070739384	0.403034484014046	0.554634862443754	-0.290088149844344	-0.248410168386822
ENSG00000290784	0.0345619165481131	0.0814808084040458	0.671440029612024	9.5480977506777	-0.120654612816463	0.15023137084942	-0.803125286910931	0.421902323418368	0.573387128905745	0.559597090187428	-0.304662717390261
LINC00115	-0.0618057805418556	0.0615911774010002	0.315627240433334	19.2248685910762	-0.254608581603248	0.130645164416148	-1.94885576317418	0.0513126521920722	0.120019626695273	-0.408012219463742	-0.621223621633353
LINC01128	-0.165317078399319	0.051911299449645	0.00144950801418814	31.6017677898977	-0.352447318599691	0.10545824722879	-3.34205553250911	0.00083160421333465	0.00418261373600397	-1.44734903548674	-0.852436771449723
ENSG00000272438	-0.0527535756737137	0.119115737594368	0.657854976723681	5.79342651957058	-0.0731912633908984	0.226458265099617	-0.323199788529255	0.74654394104907	0.839592288446995	-0.317120790408357	-0.192497016376371
ENSG00000230699	-0.355028288478736	0.152606848981076	0.019995924204248	2.8159881785295	0.521727090789758	0.29613454533652	1.76179070968191	0.0781046649839958	0.165785035617314	-3.35220241022969	1.2134179696141
LINC02593	-0.152625655629245	0.138958377796036	0.272049420579166	5.38876125647508	-1.0952500670653	0.229563204868217	-4.77101749687648	1.8329761544359e-06	2.14189401787691e-05	-1.31991692705338	-2.60783313527681
SAMD11	-0.157283026538353	0.0559566607144401	0.00494183717482264	45.5235574946484	0.215810026596164	0.129496595214674	1.66653050791338	0.0956077969858878	0.193907826755926	-1.36668068281631	0.490472741924289
NOC2L	-0.148715950648351	0.0454187656195227	0.00105913473980455	37.7354580576105	0.265497786473547	0.113977654343721	2.32938454473619	0.0198387030898413	0.056815552827975	-1.28066033950651	0.607895184417458
KLHL17	0.00776397505739901	0.0755783603106596	0.918179257251297	13.6227349732096	0.712495975339656	0.172580342286029	4.12848859784268	3.65155543600844e-05	0.000288124095397173	0.290524170019022	1.6642442582378
ENSG00000272512	0.129165028544381	0.194608234422486	0.506870683675141	2.50106831617898	0.211692914985774	0.38416634051558	0.551044931999161	0.581602873601553	0.71560949351461	1.50948854400209	0.480743156559564
HES4	-0.0104369109168772	0.0675203505748118	0.877156932179533	35.5997979477686	-0.378579959558161	0.149054473202875	-2.5398765392494	0.0110891606077792	0.0358348270063615	0.107772612760503	-0.914193601254748
AGRN	-0.0431870816082259	0.0518974276868225	0.405317353275958	32.2990534354438	0.631976196625148	0.115488762448553	5.47218779755023	4.44513407320158e-08	7.80946775238948e-07	-0.221065483515979	1.47395938508194
C1orf159	0.0428948645199439	0.0331460401234291	0.195624900794137	104.77737804016	-0.27311310059128	0.068471086760035	-3.98873617339297	6.64262484483803e-05	0.000481691451933633	0.643266600592504	-0.664953623189029
ENSG00000285812	-0.186269134376653	0.100819369228633	0.0646670251863625	7.45973448978052	-0.145485197393933	0.190542183090461	-0.763532751825682	0.445145737470306	0.595695886052733	-1.65772455583433	-0.363342518951347
SDF4	-0.0400444153052469	0.0387446316947421	0.301347776825907	51.032197001006	-0.0955786855086861	0.0843990334539319	-1.13246184935111	0.257440314910676	0.404633938538065	-0.189510582198263	-0.245403120267619
B3GALT6	-0.217735791391667	0.118873567901906	0.0670023022854042	4.90421414346707	-0.171885261833782	0.224581566271984	-0.765357837186052	0.444058492393607	0.594750213938915	-1.97367514084106	-0.42573132569478
C1QTNF12	-0.0743842985621172	0.175639662503901	0.671926754583977	2.81604688393517	-0.507875685086271	0.285003381700878	-1.78199880315563	0.0747494269076877	0.160327856208636	-0.534310673256378	-1.21974611424594
UBE2J2	-0.0847180421198959	0.0333853087001198	0.0111620415833608	75.0186356298046	0.0210089681266873	0.06826932513799	0.307736572526867	0.758282788442614	0.846354723823399	-0.63806978312407	0.0301175932480771
LINC01786	-0.0843908176350412	0.0768264433540767	0.272003432583611	10.2904749792909	-0.0442480363033741	0.149059285889778	-0.296848572963737	0.766582120069469	0.852207251835241	-0.634784185694097	-0.124098190858005
ACAP3	-0.0344220491030956	0.0445882898474902	0.440115897408529	47.5021908427	0.272449204860458	0.167061692875231	1.63082990583566	0.102926215265293	0.205236763581714	-0.133057496322498	0.624322822286367
PUSL1	-0.0598645907672545	0.127242696998577	0.638015226046955	3.95384505492236	0.316545390131634	0.22591685475903	1.40115880450474	0.16116659015113	0.287387719653632	-0.388521110363666	0.728531218719424
INTS11	-0.0132181122525533	0.0300882123268498	0.660435491896246	80.9859162803236	0.0337996859507041	0.0659016473127944	0.512880744699414	0.608034743464096	0.737284475044625	0.0798471108996239	0.0603447021345175
CPTP	0.0366573390909392	0.0925519704050449	0.692051155834813	8.72211855904295	-0.16359473870365	0.15743349966608	-1.0391355019779	0.298741721821406	0.450774152534365	0.580636820525682	-0.406139106647504
DVL1	0.00551401644936079	0.042187448552625	0.896010439796324	42.136997194109	0.0801837415212957	0.0982613260253997	0.816025437114179	0.414485587334092	0.56611829653082	0.267932773096513	0.169959808778053
MXRA8	-0.0585685759446468	0.0676340433568571	0.386510478010631	20.5123702976072	-0.587061658768164	0.129493500886524	-4.53352218257354	5.80081710550777e-06	5.8922650011484e-05	-0.375508077514802	-1.40687893053456
AURKAIP1	-0.145246984163317	0.0586602877217044	0.0132837495734199	24.2270954055846	0.285868273851384	0.16342760024957	1.74920437805386	0.0802556975899899	0.169479868898561	-1.24582912150352	0.656034854802773
CCNL2	-0.0212722196272408	0.016274376541614	0.191179125843238	359.309562955168	-0.0248808199926234	0.0534852220141378	-0.465190552748319	0.641795003504808	0.763671531303064	-0.00102261528468068	-0.0783294572883311
MRPL20-AS1	-0.062858235866121	0.118510638480604	0.595833495863375	4.49529538119932	-0.24211142746177	0.209147057307784	-1.15761335864972	0.247021855289387	0.393009616319621	-0.41857971874517	-0.591690264381443
MRPL20	-0.0191814784669633	0.0353551206396282	0.587448287124591	77.6773142631884	-0.0456502067550186	0.0854063787614851	-0.534505822832112	0.592991621952467	0.724863045038109	0.0199701102016065	-0.127411809335275
MRPL20-DT	0.0377490051169869	0.120949195954887	0.754959744598419	4.17348781361792	-0.328847312766156	0.217042968504164	-1.51512539214025	0.129740652389577	0.244056384921021	0.591598026839946	-0.796665081708319
ANKRD65	0.0172892812630886	0.0755663972743027	0.819027559887609	16.5748580323159	-1.0028193633527	0.211424791819323	-4.74314934745058	2.10421020734424e-06	2.42661597643533e-05	0.386165917619346	-2.38940028545462
VWA1	0.0915369804475093	0.0731531223655849	0.210822660273349	17.2757994239399	-0.761378461443025	0.25461782763371	-2.99027946518472	0.0027872231313066	0.0114655709257143	1.13167262910538	-1.81882555055111
ATAD3C	0.0863279292720038	0.11563968931703	0.455350282088683	7.56757169058024	-0.0341448680018138	0.343926240286272	-0.099279624530518	0.920916255751959	0.952372109347516	1.07936955905108	-0.10022231676313
ATAD3B	-0.0418105089902566	0.0398572117063744	0.294174724531706	50.595481891775	-0.232535248886029	0.0763264816008144	-3.04658676790818	0.00231455665879912	0.00985988470162815	-0.20724358550679	-0.569059775889121
ATAD3A	-0.035949095631733	0.0514915867162263	0.485080424161392	27.3963087382381	0.130130933562656	0.0885143899765253	1.47016698185648	0.141516534814987	0.260259259256748	-0.148390273611973	0.287995343075535
TMEM240	-0.0850251748213333	0.0621804715823641	0.171501987780075	20.0773074614886	0.0761039976956809	0.144076792568987	0.528218294832187	0.597347832918915	0.728428197291434	-0.641153642863207	0.160318531209246
SSU72	-0.0302791755432031	0.0373432457740106	0.417460972520325	52.2126164008975	0.0810614317333129	0.0840804087577125	0.964094168082613	0.334998716305486	0.487281803888653	-0.0914597084090114	0.172033972087121
ENSG00000215014	-0.0814046340749282	0.0928217162063828	0.380486702663935	7.61410472046872	-0.129227214986815	0.157430789286198	-0.820850962970716	0.411731165670653	0.563232650355414	-0.604800497172465	-0.324921547489447
FNDC10	-0.125143644006641	0.16009003080749	0.434386249717898	4.184184143258	-0.95491166283963	0.274133481984971	-3.48338209519398	0.000495121157332332	0.00272303182153507	-1.04397539169483	-2.27618449101435
ENSG00000272106	-0.110642618548049	0.129027990586556	0.391163834125852	4.07248782573066	-0.532398174697704	0.272104818882427	-1.95659223120097	0.0503954291311019	0.118386946256042	-0.898373414508191	-1.2776978237473
MIB2	-0.0244910756828017	0.0351668602297639	0.486162799369291	65.9566775842384	-0.177927183197495	0.0773806571965146	-2.29937544657489	0.0214836289638279	0.0605243828784678	-0.0333425230944514	-0.440009634188251
MMP23B	0.1230517815101	0.179713892514832	0.493527351316975	2.3296792788728	0.571829582881658	0.338766122872352	1.6879774696277	0.0914155539748698	0.187301012036585	1.44810661913317	1.33182051001729
CDK11B	-0.040069345050938	0.0350093425825906	0.252402693980964	72.6763449890738	0.133054748066677	0.076905422224493	1.73010880400968	0.0836108375614102	0.174886289934413	-0.189760896927642	0.29490492083284
ENSG00000272004	0.0122090300374689	0.125866234247658	0.922726360913207	3.15843732145412	0.186645503179965	0.227000309964525	0.82222576352047	0.410948418359191	0.562390628754613	0.335156102819195	0.421550947459609
SLC35E2B	-0.0455362747793613	0.0229324211210097	0.0470697159461943	184.379909781873	0.483342541552251	0.0610517520225164	7.91693154643606	2.4344368620894e-15	1.92463154889951e-13	-0.244653275392311	1.12270734919994
CDK11A	0.00905851462973568	0.02951312218008	0.758895311633344	119.639582871857	0.393812491179618	0.0935158095654692	4.21118624764634	2.54033194079383e-05	0.000211058202585083	0.303522390166748	0.911129342519135
ENSG00000290854	0.0100413143644553	0.0398748614007316	0.801179678742021	62.2437296589855	0.223229036158454	0.0996588036465048	2.23993293106608	0.025095277349801	0.0684967388108728	0.313390491216725	0.508005394348832
NADK	0.0364388781478553	0.0344618936303483	0.290344006165103	76.7809980057506	0.232491805856746	0.0729021181560174	3.18909534780857	0.00142718795318192	0.00656474022373839	0.578443296671669	0.529895232910868
GNB1	-0.0234176492354389	0.0171821146077751	0.172911364406814	336.638754154485	0.100705849733596	0.0488616189179484	2.06104201955952	0.0392990314924374	0.097675634670244	-0.0225644568434305	0.218457790521326
CFAP74	0.0771536072942409	0.144879097644745	0.594353514452779	4.65126529683885	0.232021161596695	0.333669327825527	0.695362570808478	0.486828110820883	0.633831723055892	0.987251975841293	0.528783003285364
PRKCZ-AS1	0.207274799405065	0.167466954292	0.21582521479653	2.51059562209453	0.192187831533436	0.285858115558563	0.672318962006392	0.501380660695286	0.646462952843885	2.29377356628457	0.434648614449825
FAAP20	0.0358697430648764	0.0360761477547624	0.320087232553828	66.5776492909761	0.367612785931128	0.0662606208078647	5.54798282070268	2.88984263204875e-08	5.35110018573052e-07	0.572728721960753	0.849214025940754
ENSG00000234396	-0.000304731216618534	0.132570077166352	0.998165950235407	3.29309669516829	-0.112509323604857	0.225841512796135	-0.498178223356208	0.618358429927688	0.745879632204549	0.209507859125017	-0.285413716098992
SKI	-0.0328279927845617	0.0222438125560471	0.139990658848789	223.966093446515	0.127818876804668	0.0695187120163739	1.83862550236204	0.0659702876283176	0.145729387831207	-0.117051886761426	0.282531475266325
MORN1	-0.0597860365877498	0.0389331232792685	0.124634418465785	58.7202941775697	-0.329686825748066	0.0711790935440542	-4.63179297926878	3.62512543664937e-06	3.89845450118739e-05	-0.387732363120595	-0.798649024334912
ENSG00000272420	-0.491266508634793	0.140047729114016	0.000451742689756663	2.05524924680184	-0.352434921541927	0.296162340027767	-1.19000586471894	0.234044086979279	0.377680282445083	-4.72014388993771	-0.852407474640891
RER1	-0.0631735195844158	0.0353334475189515	0.0737882667486218	60.5049996809165	0.0767371785937912	0.0724155554734241	1.05967810496121	0.289291067004223	0.440819297176515	-0.421745421259766	0.161814868491901
PEX10	-0.00314489558906401	0.0588793686582761	0.957403228135791	20.0463082159109	0.374486945729718	0.128439730820671	2.91566280415662	0.00354933873078485	0.0139838768684595	0.180990320876156	0.865459085803198
PANK4	-0.0408143627771417	0.0626466737583248	0.514723212359506	21.2382667007793	0.384556315808829	0.118462440117727	3.24622990567017	0.00116944356767654	0.00556640836458265	-0.19724147506221	0.889255087715431
HES5	0.0227101043790861	0.0748895403228436	0.761700860631763	52.2357518337468	-0.643538495478488	0.19307802553577	-3.33304887333885	0.000858998515854028	0.00429690335204391	0.440595348553184	-1.5403453642635
ENSG00000272449	-0.229667092960993	0.131915876595173	0.0816815165354235	8.57937790082141	-0.148539480562224	0.237938252727331	-0.624277428532878	0.532445404662216	0.673047438945637	-2.09347502008854	-0.37056042111823
TNFRSF14	-0.0178106514987486	0.0879974968425033	0.83960440027521	10.5776277845936	-0.267863662244696	0.185422646140054	-1.44461136663087	0.148567078240756	0.270132880829635	0.0337343172587404	-0.65254811579859
PRXL2B	-0.0209194304344766	0.0827809199451995	0.800493587970837	9.69237422806366	-0.062987838153536	0.159512957356273	-0.394875997520705	0.692934404739008	0.800382343197853	0.00251967240685036	-0.168384214428282
MMEL1	-0.203796567323422	0.132812098621431	0.124913353031395	3.94113839168004	-0.213228198012385	0.237083227026478	-0.899381203329794	0.368449647720646	0.521429094067849	-1.83371410218352	-0.523433225678008
TTC34	0.0741293324388723	0.0660253712863453	0.261547888821301	23.1008503590448	-0.678485288051075	0.106592220390264	-6.36524209334369	1.94981946751588e-10	5.90754434177453e-09	0.956885820030113	-1.62293185540944
PRDM16-DT	0.016029278681787	0.0213486908250998	0.452753812071179	358.529949785303	0.0787529552614405	0.0851531070663001	0.924839480021834	0.355049410967065	0.507977168709348	0.373514476683555	0.166578565233719
PRDM16	-0.0111375791422533	0.011318111365689	0.3250912919151	1471.57611692581	0.123267342835608	0.044902362812645	2.74523065411815	0.00604683815528944	0.0217066260065454	0.100737339340845	0.271775260112803
ENSG00000272235	0.121632788728531	0.124186067003955	0.327362671794226	3.59980804629946	0.320157753866754	0.219188501025106	1.46065031865008	0.144111429689401	0.26379431666005	1.43385878850905	0.737067980569793
ENSG00000287828	-0.0248912041832931	0.0638722823817912	0.696756361728198	23.1483493483019	-0.0229077412723588	0.1509114903204	-0.151795872028852	0.879347938049782	0.926258088799289	-0.0373601355706612	-0.073666664617933
ENSG00000286518	-0.223988881149886	0.117587757518303	0.0567975362909825	4.77955030421019	-0.110861185061526	0.216501195713485	-0.512058072918168	0.608610366786428	0.737584743316798	-2.03646119931135	-0.281518824202021
ARHGEF16	-0.0117151077948275	0.100887843458423	0.907557348678644	8.6594521610703	0.400432981964515	0.25629028688727	1.56241965635103	0.118189159467178	0.227314491918294	0.0949384864295902	0.926774930092102
MEGF6	-0.142379736741018	0.0835966510454309	0.0885352999892667	11.8369639185963	-0.304681661347288	0.188683685847713	-1.61477480142717	0.106359471952857	0.21040067958693	-1.21703964761685	-0.739556654581711
ENSG00000238260	0.0444478823949371	0.0662156594248844	0.502055307589234	18.0543331434732	0.304401397716077	0.162525977013372	1.87293996510498	0.0610766756256232	0.13742421767504	0.658860151121113	0.699832455592001
TPRG1L	-0.184396625531821	0.0819048551796925	0.024363277984607	11.5554244184646	0.15239735471108	0.199838907507665	0.762601020050287	0.445701376065724	0.595888862287314	-1.63892305859639	0.340615496676375
WRAP73	0.03113149939348	0.0517625534888516	0.547554305932517	27.087475457387	0.0715771720960101	0.104883848383056	0.682442274949679	0.494959331977545	0.640708789248068	0.525152938515824	0.149620707037545
LRRC47	-0.0444415518887867	0.0582418060303078	0.445432125476927	20.8217797653919	0.257745153577546	0.126630626114799	2.03540929619888	0.0418097067287785	0.102605390382412	-0.233661375695681	0.589574111126011
CEP104	0.056908741262794	0.0279244669132832	0.0415546687371705	101.082014041022	-0.0832797492608995	0.0527308918233705	-1.57933511801501	0.114259210827953	0.221970835855918	0.783977212240992	-0.216338192851959
DFFB	0.104501608914179	0.0600145389535331	0.0816359916727264	22.4098360556043	0.731493065535136	0.146896016750488	4.97966576437278	6.36941778320079e-07	8.50895356529378e-06	1.26184794281872	1.70913830732597
C1orf174	-0.111062569692761	0.0905946389912528	0.220225500437282	8.03050149688242	-0.201660730328194	0.198368312506349	-1.01659749876503	0.309344944570842	0.461890588488226	-0.90259006230089	-0.496096909605591
LINC01134	-0.114137416159645	0.166200473477671	0.492243161164158	3.40759619882686	0.969923196615876	0.297504991808231	3.26019133568381	0.00111337078063856	0.00533969460410991	-0.933463997830631	2.27259796871052
AJAP1	-0.141308718600014	0.0837393718769695	0.0915106258995672	31.7558334307177	2.15129548786023	0.442741684731714	4.85903081198201	1.17961776493853e-06	1.45220705259069e-05	-1.20628576270173	5.06442477422536
ENSG00000236948	0.179339156875744	0.114219260140783	0.116384728057276	9.90222343675568	-0.645305380497203	0.206200724579117	-3.12950103261935	0.00175103457119971	0.00780432748661543	2.01327721119141	-1.54452087861581
ENSG00000289893	0.136923698103877	0.138207593350935	0.321827018339613	3.47252607604287	-0.027012904043183	0.231750150263735	-0.116560459669355	0.907208372683754	0.943881426896181	1.58739183652621	-0.0833680124060353
NPHP4	-0.0442191478346431	0.0306091039076834	0.148558921298122	114.383965158518	-0.295689003939556	0.069875192341763	-4.23167356010022	2.31958900658796e-05	0.000195772151394219	-0.231428259830178	-0.718305147169705
KCNAB2	0.0867401022081657	0.0723082756947288	0.230299591446361	18.0108215855406	-0.371819349910556	0.222287610543893	-1.67269488839612	0.0943873760374665	0.192065080979543	1.08350810736405	-0.898216883859485
RPL22	-0.0505616268278011	0.0392223319840603	0.197362271884236	72.4869769310168	0.0135185078735549	0.169543709888987	0.0797346470854414	0.936448302778983	0.961972246469588	-0.295111858228478	0.0124160880787694
RNF207	0.0784439028491306	0.0848399975345857	0.355168854072146	10.6863421761526	0.693316459256836	0.193029424874979	3.59176565803831	0.000328445132928464	0.00191292116412639	1.000207582635	1.61891909908715
ICMT	-0.017907978535415	0.075560700781658	0.812655841064096	12.2500121517485	0.0131778683349854	0.138592892026448	0.0950832913745004	0.92424866949289	0.953991677981773	0.032757075406927	0.0116110864701784
ACOT7	0.0977837568148949	0.0435617320757104	0.0247863114884068	47.6969581892125	0.414862981071535	0.123805019411158	3.35093829833966	0.000805382452551977	0.00406655734582219	1.19439529604582	0.960875999339376
TNFRSF25	0.58568323108856	0.268257901813156	0.0290148894151573	1.69886198564651	0.0743847130371701	0.631257348178414	0.117835797479139	0.906197764843148	0.943200646061222	6.09329905463997	0.156255506342728
PLEKHG5	-0.231119263678458	0.149300477672994	0.121618870987529	3.16507420689065	0.742878896569557	0.349313082310324	2.12668501178434	0.0334462636804153	0.0858816202268364	-2.10805598391618	1.73604537846735
NOL9	-0.0192755231642315	0.0378085574086085	0.610178231894405	58.1923910797042	-0.257029761263422	0.0700623580887869	-3.66858564677056	0.000243895991050257	0.00148636283133579	0.019025825681504	-0.626945369406126
TAS1R1	0.0223026743840486	0.0931611119113987	0.810796227376384	15.0588949377714	-0.589962544369039	0.163259378345106	-3.6136517874149	0.000301914473991091	0.0017819909708678	0.436504423189871	-1.41373432255643
ZBTB48	0.0248664098904897	0.0506652167588439	0.623569005924678	31.7740730638874	-0.156003897271723	0.0879791970730833	-1.77319073669349	0.0761971064967475	0.162640079981826	0.462246392941412	-0.388200380013119
KLHL21	0.0225541928811496	0.0259676336115472	0.385093213599651	177.049895327942	0.347729710575912	0.0716972711721695	4.84997134327323	1.23479312594478e-06	1.51094184256326e-05	0.43902987151637	0.802226210868255
PHF13	0.0399308341698534	0.0495245216415999	0.420079058474524	32.1574804359627	0.087857908775792	0.086804737729338	1.01213264476114	0.311474635654123	0.464241486928624	0.613505348145445	0.188095451546973
THAP3	-0.081649014854107	0.0540954169550514	0.131208904140593	27.2825128423117	0.451509117908917	0.10777743590898	4.18927314517137	2.79849387533584e-05	0.000228750878606309	-0.607254277061097	1.04747839208164
DNAJC11	-0.00557014393325132	0.0291170284113348	0.848289043651775	104.84167783865	-0.221759341043262	0.0523224007555559	-4.23832503556737	2.25193581649825e-05	0.000190778271201792	0.156638873794663	-0.543594079264811
CAMTA1-DT	-0.000790703425610172	0.0712792197062276	0.991149214045618	14.9176619407275	0.367590602323673	0.133313212931627	2.75734560918729	0.00582727244396847	0.0210863510914334	0.2046283066624	0.84916160149302
CAMTA1	-0.0089417242814418	0.00965293113219389	0.354278568741325	2515.30830918743	-0.0533023444143694	0.0430962635767647	-1.2368205498703	0.216153711131566	0.356190763686025	0.122785491056874	-0.145495391619369
CAMTA1-AS3	-0.0951846659465968	0.0693997318201144	0.17020597499944	22.905680506325	0.227087571024342	0.154991694844696	1.46515960904801	0.14287737659837	0.262142618527279	-0.743163117936019	0.517123909442201
CAMTA1-AS2	-0.324455460939631	0.124378761734466	0.00909112589744604	4.60933647544386	0.312664362394146	0.207310010423072	1.50819712833003	0.131504082051078	0.246344651262686	-3.04522659320274	0.719359548323249
VAMP3	-0.0687185910081817	0.0429996359922317	0.110016207476238	39.0832202097892	0.349113521560133	0.0940695249497107	3.71122870820032	0.00020625564220413	0.00128799998227997	-0.477422405294233	0.805496442130785
PER3	0.0291285753640407	0.0144048786597852	0.0431626504626864	946.488233564603	-0.145563381404196	0.0781659532288782	-1.86223509586035	0.0625699595066518	0.13982040526169	0.505041967765946	-0.363527283921064
ENSG00000236266	0.0217013002727444	0.0584794940646413	0.710568654539872	27.5657212683478	0.208969550859694	0.122015917127904	1.71264172559258	0.0867784720072619	0.179912875942939	0.430466142663796	0.474307284460042
UTS2	0.0611756576961607	0.150872327690366	0.685124978452318	3.20304507432484	0.563438323366669	0.250162450563801	2.25228975050742	0.0243039674483423	0.0666605227248951	0.826820490529303	1.31199023007962
PARK7	-0.020025035770299	0.035997387762162	0.578011693097907	77.5232403711515	0.310487021856956	0.0994246918510162	3.12283614941657	0.00179117433919654	0.00793772223582194	0.0115001153321664	0.714214042777273
ENSG00000284747	-0.0725414056951083	0.0978067508649777	0.458280653346439	9.18104548966001	0.629382685635181	0.193930903961236	3.24539654474558	0.00117287172882111	0.00558010129751068	-0.515806544293508	1.46783038277178
ENSG00000284716	0.173222063015751	0.1207093625982	0.151277353531809	5.7129558486834	0.332239189056309	0.209780300878026	1.5837482721959	0.113251014957683	0.220639448862573	1.95185666109345	0.76561890804733
ERRFI1	-0.0322295041395512	0.0307067331714736	0.293906296132349	156.04483452524	-0.0135562651003719	0.0893811248554388	-0.151668096841444	0.879448721052793	0.926301155272499	-0.111042578641383	-0.0515671943310626
ERRFI1-DT	-0.061512853075286	0.0567200985934371	0.278143900208099	35.6240702327075	-0.414626394414183	0.128322786428433	-3.2311205667703	0.00123305915759233	0.00580074038998879	-0.40507099172598	-0.999378774311659
SLC45A1	0.00255340352646368	0.0718320135168114	0.971643670005851	14.327535935899	-0.148989053644582	0.125677751940317	-1.18548471264297	0.235825855473617	0.379734226185896	0.238205834371451	-0.371622855197365
RERE	-0.010811527086817	0.00895022755216627	0.22706220975388	1587.0524717254	0.0395786781809785	0.0331281173329585	1.19471558806641	0.232198170012046	0.375503692411453	0.104011164634984	0.0740016547623365
RERE-AS1	-0.010400552765159	0.0808456683742147	0.897636974015381	11.2986076656078	0.346816282517717	0.179545324665377	1.93163638855029	0.0534044012067237	0.12383726810528	0.108137677892768	0.800067591644936
ENO1	-0.035550745885386	0.0178690460237963	0.0466443212713155	480.79778371403	-0.0477860820192773	0.0714233447049897	-0.669054105722088	0.503460964481987	0.648272455792782	-0.144390521260283	-0.132459323874246
SLC2A5	-0.16734160237189	0.174177155314159	0.336675284456083	3.55887821200634	-1.17801467510363	0.310489225359321	-3.79405975759816	0.000148203981102206	0.00096820541430844	-1.46767688706591	-2.80342300392518
GPR157	-0.0398203813553075	0.104658687625956	0.703590246985323	8.64383152912221	6.7652694905332e-05	0.164157579055322	0.000412120447283965	0.999671175467229	0.999781779929952	-0.187261100865977	-0.0193710617665157
MIR34AHG	-0.00756871787192845	0.0553982802111758	0.891328244329164	56.673172895491	0.236657947030018	0.193528542554787	1.22285810612675	0.221383294218628	0.362623542545388	0.136571581460337	0.539740685262597
LNCTAM34A	0.005983453392135	0.104446195081423	0.954316238634555	9.14691148130273	0.284126757818615	0.230080755466597	1.23490014296248	0.216867670250419	0.357250917971531	0.272646298166002	0.651919292605697
H6PD	-0.00217477884075528	0.0268821693893714	0.935521144570391	120.991609082676	-0.0705964611735529	0.069144808543478	-1.02099438353585	0.307257099689726	0.459613927614218	0.190731074525542	-0.186364962629144
SPSB1	-0.0669866471853001	0.0630267515668083	0.287859593135842	76.2599954436385	-0.0693100678755624	0.173820828444006	-0.398744319055468	0.690081608436061	0.798910975468336	-0.460032294111556	-0.183324949486478
LINC02606	0.0661314623050892	0.136058548695902	0.62693064926941	3.78963991352751	-0.173352154932538	0.239639787733615	-0.723386364893786	0.469442545867137	0.617722862594448	0.876580761047489	-0.42919789715941
SLC25A33	0.0292069496579078	0.0210907996167884	0.166107680126555	392.300187315273	-0.377095622047237	0.0830094003336302	-4.54280624280647	5.55102691114968e-06	5.67696986633443e-05	0.505828908812305	-0.910685805040006
TMEM201	-0.00554023573411794	0.0709075059664433	0.937722037674219	13.7609396528663	-0.0399085818655309	0.147222860890413	-0.271075983880229	0.786332592347962	0.86638370067904	0.156939176207092	-0.113843163454137
PIK3CD	0.057379019220441	0.0608008096625897	0.345312085750093	25.8581369107297	0.354474836265019	0.158815151413175	2.23199633731932	0.0256152050088595	0.0696790204732705	0.788699181777301	0.818166336470475
CLSTN1	0.0128330359906146	0.0180499510597787	0.477100688010018	319.898019378726	0.154982661134297	0.0529630532029188	2.92624106356762	0.00343084976511588	0.013601756786715	0.341421625268879	0.346725109900167
CTNNBIP1	0.0152527879538576	0.0307231890338423	0.619570969019716	139.939042191593	-0.369314897977053	0.0824482303846935	-4.47935506018595	7.48689072568276e-06	7.37717533578839e-05	0.365717884257974	-0.892298346500097
ENSG00000285701	0.0616104311390599	0.126275300283553	0.625616679762859	4.73380729611642	-0.170904216268721	0.205780432031467	-0.830517336277083	0.406246350235742	0.557538474430134	0.831185966136193	-0.423412912332398
LZIC	-0.0392716044512037	0.038852840057402	0.312122590448542	55.9081814472036	0.22126242637487	0.0707236452341819	3.12854952035095	0.00175671406420399	0.00782613602144497	-0.181750938670894	0.503357889112346
NMNAT1	-0.0516818769691682	0.0460650882078507	0.261891534198986	43.7722304309116	0.0381218263764822	0.0794628233094078	0.479744172039365	0.631409314523392	0.755890992348215	-0.306360072087038	0.0705588129506571
UBE4B	-0.0269304628423812	0.0171952357163565	0.117311539122871	346.95882522762	0.17166948632047	0.0444160437250384	3.86503326102626	0.000111074062158389	0.000749592512178602	-0.0578359352722798	0.386159525451446
KIF1B	0.0100414079050177	0.00858607592897633	0.242202611445408	2322.70036638441	-0.0935427794124461	0.0341146645020192	-2.74201082666105	0.00610643288460288	0.0218817448922588	0.313391430439325	-0.240591853527134
ENSG00000284735	-0.0272241972724092	0.0948679370374076	0.774135731922357	11.6716568132578	0.123892715371941	0.183716158992366	0.674370267980014	0.500075940358014	0.645292453849055	-0.0607852655732293	0.273253144623306
ENSG00000284642	-0.127904658253412	0.0815972776574921	0.116995217072904	18.1451292924512	-0.342205727106322	0.16507988148388	-2.0729705160331	0.0381750235783086	0.0954918183415386	-1.071698198921	-0.828233774753226
PGD	-0.00229770776127744	0.0350509150433849	0.947733365528957	100.529496901012	0.260325235603843	0.126976492442375	2.05018449160569	0.0403464307798966	0.0997521881937854	0.189496769135723	0.595671378020478
CENPS	-0.0701161032270291	0.0688780234512792	0.308689855614345	13.927507253775	0.0485370612446062	0.122598574910017	0.395902328230411	0.692177083426703	0.800136443704576	-0.49145455376454	0.0951721648178606
CORT	-0.0642538216949399	0.190309825084654	0.735643950632522	1.71395600410585	0.677593134109248	0.365792691904533	1.85239658720708	0.063968895019414	0.142364907224315	-0.43259252470775	1.58176163319414
DFFA	-0.0573518759710857	0.039063628218552	0.142059240320841	65.4885788282533	0.351156226064305	0.0749609270199676	4.68452352477933	2.80611938487308e-06	3.12393015569011e-05	-0.363291429643982	0.81032377491382
PEX14	-0.00886043773757636	0.0217174403096949	0.683283069703981	215.417138039912	0.0489793059020478	0.0371674624374278	1.31780064308952	0.187570392602584	0.321116323454889	0.123601673439235	0.0962172803148059
ENSG00000287727	-0.169816265162406	0.182111917491346	0.351086973881329	2.18364378064639	0.747801496722953	0.339139064552005	2.20499958537888	0.0274541236275566	0.0735687206951157	-1.49252449499531	1.7476784996798
CASZ1	0.0170316681919953	0.0634674242205692	0.788427680304232	22.7000339684142	0.779323960187431	0.143479858624231	5.43159135825784	5.58537086142512e-08	9.59612231446376e-07	0.383579274860363	1.82217259364852
ENSG00000272078	-0.221582141830092	0.157279490449895	0.158881535719732	2.34541714231625	-0.25024225892501	0.280439929527227	-0.892320360181501	0.372221244256313	0.525102797785495	-2.01229559774507	-0.610905099026233
TARDBP	-0.0484723123032247	0.0255966270532796	0.0582649469108033	129.518427841809	-0.136446218657318	0.0638952891620997	-2.13546601708242	0.0327229631698094	0.0844421843164316	-0.274133457313885	-0.341981544668822
MASP2	-0.135988233565745	0.110853456155919	0.219920787095601	6.31104917390751	0.0254835412142935	0.223361576906569	0.114090980047804	0.90916567241402	0.94507818077743	-1.15286380693774	0.0406919339379676
SRM	-0.104275518436724	0.0523345982984838	0.0463186729337077	28.9361641434668	-0.0379394862524307	0.11365439421837	-0.333814512965821	0.738519531256029	0.834136770639588	-0.834442600249474	-0.109189783688912
EXOSC10	0.0379945899972752	0.0233863562449432	0.104237646158107	197.86129437157	-0.12275864830983	0.0740545886147317	-1.65767781046601	0.0973825149091432	0.1968169282251	0.594063896873705	-0.309634987972255
ENSG00000226849	-0.107803141223864	0.0510925953401539	0.0348621238460991	30.4345466427283	0.0224933472113173	0.0992148947141874	0.226713411087265	0.820646598094483	0.888924372090761	-0.869862774777337	0.0336254877100764
MTOR	0.0230776709112	0.0212144210774685	0.276670428789613	228.114215259252	-0.125468774889754	0.0411546806581896	-3.04871214848769	0.00229824577245305	0.00979452436063957	0.444286012635958	-0.316039577015224
MTOR-AS1	-0.2386246381733	0.174436905155409	0.171321134724513	2.66129781270245	0.0189764894177583	0.284139623930845	0.0667857905744848	0.946752235630524	0.968334515339574	-2.18341598994442	0.0253144261319351
ANGPTL7	-0.119774861377261	0.116996328386623	0.305953896478629	5.10169135172702	0.0978191758306263	0.200652831783867	0.487504586708212	0.625900793202973	0.752275400020345	-0.99006848916886	0.21163598367786
UBIAD1	-0.0656941194748187	0.0508243945960803	0.196159604851331	33.0309450535558	-0.22169437745144	0.0891382500592367	-2.48708469488815	0.0128794732885605	0.0404010632187193	-0.447054274677552	-0.54344055687532
DISP3	0.0177098458283825	0.0356169749794255	0.619026524509577	141.859285034778	-0.364449521057705	0.127391857049791	-2.86085413540412	0.00422501391353439	0.0160733189090268	0.390388724648842	-0.880800455612489
ENSG00000284708	0.083762110226594	0.061054205612337	0.170085159196319	27.8091183211741	0.71188269438037	0.139753034266386	5.09386216991495	3.50841869321818e-07	4.93103374528075e-06	1.05360666888986	1.66279494862209
FBXO2	0.00826572863242934	0.0280212708365721	0.768008771915642	162.468252124503	0.623037497556455	0.0936992663131297	6.64933165510979	2.94426885738063e-11	1.10350106304679e-09	0.295562180109653	1.45283539237332
FBXO44	0.0330001841872483	0.0404765962496363	0.414906048275972	57.467907408351	0.0934170181050152	0.0948790579540652	0.984590489402225	0.324825263148271	0.477615757307114	0.543916039200545	0.201232775449978
MAD2L2	0.00120104265044217	0.050243345830798	0.980928775461585	34.6568288578881	0.406879161528462	0.094013612912047	4.32787496326847	1.505548943032e-05	0.000134588361563713	0.224627041755656	0.94200858423582
FBXO6	-0.00940148018938271	0.0602214017629543	0.875942164925453	17.6853966576823	0.13756061861294	0.109333130605866	1.2581787226859	0.208327128129592	0.347049259936371	0.118169171375856	0.305553223883852
DRAXIN	0.0669010376377108	0.117120016875436	0.56785201799533	9.80000024151903	0.233303101470556	0.302351729019135	0.771628137293673	0.440334704286648	0.591290743103601	0.884307917333349	0.531812492066698
AGTRAP	-0.0353038587412152	0.0453377722462873	0.436165092055545	39.762407770602	-0.160588456337426	0.0949215824174918	-1.69180129795048	0.090683866049422	0.18608363140799	-0.141911575448079	-0.399034640293267
MTHFR	0.0244340026172184	0.0445436893439729	0.583321059496751	39.5543031657669	0.0224219823697082	0.08781547510001	0.255330650368543	0.798467728713769	0.874738788038115	0.457904675583701	0.0334568378447865
CLCN6	-0.0278540291302491	0.0263436968191007	0.290360171983057	114.821926342032	0.0551470823063294	0.050527864119448	1.09141922516181	0.275088456720204	0.425293352345902	-0.0671092847992128	0.110793010271836
ENSG00000285646	-0.0398021811178741	0.0918548969685209	0.664785337826097	9.73630477049214	0.329432628346664	0.200674676953291	1.64162530792733	0.100667679499209	0.201604310843508	-0.187078355820591	0.75898642523174
KIAA2013	0.0017874043435753	0.0539781230804014	0.973584080683516	29.5175557070635	-0.104075192051359	0.102865881563781	-1.01175618649443	0.311654643437878	0.464372990395289	0.23051458550975	-0.26548212067661
PLOD1	-0.0736450039376319	0.0398970347705353	0.064910121236806	69.3110199649224	0.830265191217969	0.125356646098916	6.62322435272258	3.51446980739268e-11	1.29091387353576e-09	-0.526887559673419	1.94255724745412
MFN2	0.0333837696367042	0.0377071544289604	0.375971601744188	64.8391308364384	-0.329153185476673	0.0707045222627731	-4.6553342691911	3.23455501191383e-06	3.5214716990922e-05	0.547767546117783	-0.797387922119107
VPS13D	0.0188693333481156	0.0129525947207342	0.145171737483911	704.871448163405	-0.0916247035160695	0.0348493270117339	-2.62916708506937	0.00855942942164662	0.0289786370131659	0.402030913394627	-0.236059043893623
DHRS3	-0.0263536613696846	0.0267372940150068	0.324304020641979	219.037418647895	-0.0512311913928539	0.082234031248257	-0.622992581236735	0.533289397028819	0.673735587170179	-0.0520443838327892	-0.140600829112151
ENSG00000288927	-0.173864564027202	0.113651028489196	0.126063582331516	5.18005453555469	-0.248002640853183	0.202444431589626	-1.22504056498777	0.22055993696275	0.361567516943877	-1.53317267678355	-0.605612418798853
PDPN	-0.0749056983947973	0.0878468067727596	0.393833733757154	24.734860852992	-0.590386751128053	0.186131707250905	-3.17187630118394	0.00151457504909736	0.00691016330448184	-0.539545947600236	-1.41473681077261
PRDM2	-0.00215862007825096	0.0240104868035465	0.928364122298721	162.128158486024	0.162952637547855	0.0637062570002737	2.55787492815902	0.0105313962290066	0.0343790068510984	0.19089332151809	0.365559810828572
ENSG00000289380	0.0440139895921193	0.119576705919398	0.712812363177733	4.53209573136536	0.349450129614609	0.229610354180684	1.52192670431413	0.128027447115698	0.241666433704029	0.654503517850057	0.806291916509526
KAZN	-0.0452003029023119	0.047134917862768	0.337581011997	534.765010536251	-0.289212234657841	0.119521387313008	-2.41975299282998	0.0155310528717794	0.0467696677764325	-0.241279847098072	-0.702999203202811
ENSG00000231606	-0.349330479162264	0.22696717274822	0.123774181394272	2.9063850131377	-0.468068902397366	0.389097338249244	-1.20296094674782	0.228991433528701	0.371681146776896	-3.29499181471148	-1.1256744623409
ENSG00000287756	0.071534303502717	0.156766448895264	0.648166132813791	5.73774185004594	0.523010116638479	0.333023034160223	1.57049231731776	0.116300620344785	0.224750143717952	0.930829639035212	1.2164500247784
TMEM51-AS1	0.11776860149595	0.0542036758984113	0.0298025218730616	42.5164108522618	-0.293201056916524	0.115688026280117	-2.53441143689835	0.0112636394933009	0.036340634418128	1.39505923582295	-0.712425614323808
TMEM51	-0.0210900330108449	0.0397751934638534	0.595951912477221	86.9124668874752	-0.0347319146321618	0.129231658804107	-0.268757013208423	0.788116675053694	0.867592786859489	0.00080668510789797	-0.101609629239341
TMEM51-AS2	-0.0138719905489514	0.108213314233754	0.897997693676339	6.7797761518661	-0.113123506431782	0.171034573000584	-0.661407249114455	0.508351178282241	0.652532310044157	0.0732816460594405	-0.286865157014276
FHAD1	-0.00978815705101442	0.116493970181428	0.933038252945106	11.4562403097686	-0.45981446018416	0.238068864191201	-1.93143467855951	0.0534293200648147	0.123852480677103	0.114286624190027	-1.10616750995494
EFHD2	-0.143016106194761	0.204365745324969	0.484049288040382	3.22718273255614	-0.229342995890353	0.479925862468621	-0.477871716916169	0.632741512884503	0.756680186673922	-1.22342930957219	-0.561515822514419
CELA2A	0.0479285423003018	0.192099913783806	0.802975595776449	1.74995568179298	0.363012773156493	0.317723181412496	1.14254418435146	0.253227891061241	0.400209221239142	0.693808780484084	0.838343245353535
CELA2B	-0.101349293196272	0.0966201608662037	0.294203153787715	10.3740146670034	0.31834378351424	0.170889242885116	1.86286613563063	0.0624811023429608	0.13966810584484	-0.805060941557833	0.732781193845495
CASP9	-0.0445087100848417	0.0374911699472307	0.235157228141077	80.6898243950395	-0.0820629062165346	0.0959661346559643	-0.855123596576309	0.392482727682512	0.54489025218601	-0.234335698084659	-0.213462541328269
DNAJC16	-0.0275213657700356	0.0282398892283663	0.32978033240946	102.925210976322	-0.0927620820355874	0.0571122701996238	-1.62420582672265	0.104331887742427	0.207362572524696	-0.0637690766792462	-0.23874690432707
AGMAT	-0.152166502499221	0.128144583727287	0.235046425034564	3.99483641132957	-0.28814841122075	0.238912022433699	-1.20608585656552	0.227784387661153	0.370142771728148	-1.31530665974822	-0.700485168626227
ENSG00000237301	-0.145597834898637	0.0902505487115903	0.106687468192494	7.05708299961763	-0.25722626525916	0.165511757514371	-1.55412684344691	0.120154163315295	0.230218698413165	-1.24935194552075	-0.627409748947408
DDI2	-0.0215697104860525	0.0331059172373119	0.514700281086946	77.7406288026987	-0.0276887114770629	0.0771658278730749	-0.358820895728693	0.719729079713367	0.819591779906309	-0.00400966315668242	-0.084965084999709
PLEKHM2	0.00924858995104662	0.0241237240191677	0.701436904404955	174.201941960449	-0.0927487874416594	0.0537629306890273	-1.72514381662213	0.084501557796211	0.176275719257629	0.305430899511572	-0.238715486454845
ENSG00000237938	-0.148865636727892	0.0998684861344627	0.13606214807362	6.56574722642281	0.205178109685217	0.18423334738014	1.11368605414231	0.265413894190972	0.414515919787876	-1.28216330832762	0.46534732562159
SLC25A34	0.128714823123145	0.0918171670999823	0.160957027085471	11.0219353405421	-0.496474767180473	0.149351152905781	-3.32421114615484	0.000886690350631412	0.00441904112445928	1.50496811890117	-1.19280338971043
FBLIM1	-0.112925020958644	0.128297757061672	0.378762223575543	3.92358367412763	-0.0867597977617488	0.231754040281646	-0.37436153284021	0.708135358001769	0.811548783159558	-0.921290573344104	-0.224562266466323
UQCRHL	0.0517485602131899	0.0809098288536151	0.522443663979818	14.8199411371097	-0.0957435230990382	0.140405276960553	-0.681908295554572	0.495296939597483	0.6409818249577	0.732164837619017	-0.245792665550433
SPEN-AS1	-0.0594600632731502	0.0339951598128593	0.0802781621392028	84.5925087832145	0.30897655949631	0.108654826884513	2.84365240234302	0.00445996742696744	0.0168232549539241	-0.384459328447888	0.710644508145027
SPEN	-0.0335692910874358	0.014271563094464	0.0186637204574043	551.822203727002	0.159949140007372	0.0424660618709424	3.7665169069237	0.000165540878591014	0.00106428902217393	-0.124495118889511	0.358461925592931
ZBTB17	-0.112958964278214	0.0400928945571818	0.00484095140531931	37.2742639778467	0.171508567301475	0.0746584859517532	2.29724143364373	0.0216050007088117	0.0607648150841636	-0.921631391616285	0.385779240562359
CLCNKA	0.0573891191861569	0.200730124862288	0.774953277167674	2.12903082227887	0.499892571086353	0.407189577160274	1.22766543921037	0.219572585361934	0.360562235711171	0.788800593569311	1.16181848836226
FAM131C	0.112531783173856	0.0673077995696899	0.0945444147228095	18.8147110636917	0.432164158221922	0.163003186787489	2.65126201971342	0.00801916034222218	0.0274851458367883	1.34247736124853	1.0017622555123
EPHA2	-0.0137875875047832	0.0776764771306708	0.859115535665134	16.4919545645939	0.225697656978675	0.174963251852629	1.28997177743803	0.197060457278221	0.333414696108838	0.0741291206153988	0.513839255384529
ARHGEF19	-0.0262244940896571	0.137662809164074	0.848918885959959	2.89936471982156	-0.234678093302274	0.266179450240194	-0.88165368547612	0.37796411385097	0.530376183888913	-0.0507474402881057	-0.574123759974122
ENSG00000288398	0.0719000188468753	0.139999843024349	0.607551162729625	3.15189010523723	-0.0959613584597162	0.236922421990941	-0.405032827426461	0.685453380994607	0.795208028453181	0.934501715699651	-0.246307455514306
CPLANE2	-0.0601085897356417	0.137665824226263	0.662382015832755	3.08025955051285	0.00642431491164351	0.238783834152752	0.026904312573915	0.978536053827238	0.987489334551105	-0.390971056564376	-0.0043489556092769
FBXO42	-0.00367734384472671	0.0167510611733477	0.826237985693905	457.191049053172	0.159429162338288	0.0457926975399311	3.4815411823963	0.000498537113686927	0.00273809841083032	0.175644111465281	0.357233110929189
SZRD1	0.0260502404627208	0.0339522457345248	0.442926238346801	74.5657794558088	-0.203337078489995	0.0613637832843067	-3.31363334538725	0.00092092183166085	0.00455264703248264	0.474133005544295	-0.500058466659349
SPATA21	-0.118691052659064	0.0744353618989183	0.110812461267083	15.8410035377286	-0.0237066220653198	0.132000328251549	-0.17959517509792	0.857470392807511	0.912551817070679	-0.979186176555022	-0.0755545849870912
LINC01772	0.113427084436959	0.073281721791961	0.121665081776183	13.9583887473851	0.322168341151416	0.125954486940099	2.55781551716083	0.0105331955366001	0.0343790068510984	1.35146690715739	0.741819413727441
CROCCP3	-0.0200792459402477	0.0232019924145854	0.386813565266412	202.116833310824	0.148348097087693	0.0484538302748349	3.06163818724439	0.00220129357209635	0.00945500437301742	0.0109558015558274	0.331046264302132
ENSG00000261135	0.0674351652631431	0.121050457397682	0.577470646873677	5.05272499306746	-0.35624722508472	0.227771316501888	-1.56405657462039	0.117804282870527	0.226876094872642	0.889670988969559	-0.861416735566013
NBPF1	-0.0386641886080249	0.0299421016672912	0.196600217918359	101.233007355002	0.182265215726139	0.100176383209911	1.81944296535659	0.0688438767844378	0.150597840709061	-0.175651994289762	0.411199423202535
CROCCP2	0.0026441507284029	0.0273009945032924	0.922844078979769	116.195373858336	0.269994618202175	0.0891631511115152	3.02809641467804	0.00246099555861998	0.0103680451937781	0.23911700938209	0.618522126874904
CROCC	0.0243341249685273	0.0336372818536275	0.469417459094059	80.5433447671371	0.635597661132377	0.114395994024551	5.55611817137557	2.75840162585281e-08	5.13118478912087e-07	0.456901823532465	1.4825176539371
ENSG00000290851	-0.030910359968676	0.0703918409580926	0.660575671212363	17.7705189022785	-0.513000411136922	0.147376802950012	-3.48087623607172	0.000499776365890477	0.00274373576952768	-0.0977973085036176	-1.23185690071449
ENSG00000238142	-0.108235187712317	0.109517246863376	0.323008907748652	6.90356958789356	0.44143068680424	0.273059103312569	1.61661223320922	0.105962009604724	0.209840030566536	-0.874200869564831	1.02366097709391
ENSG00000272426	0.0157457301659183	0.112945457114227	0.889126142756821	6.69288604269644	1.05478691031585	0.229521477651564	4.59559131941943	4.31523749695731e-06	4.55825113261582e-05	0.370667421166226	2.47314845772999
ENSG00000290122	-0.0237403616835615	0.0555304870205144	0.669001042347787	46.7075322284935	0.487434347655004	0.218503512905808	2.23078494790666	0.0256953774673406	0.0698286508158498	-0.0258047497898545	1.13237713242179
ENSG00000226526	-0.104411885193034	0.0748841827974565	0.16322352764799	14.9175501248366	0.345075848688142	0.171947421428308	2.00686841257471	0.0447636760133179	0.108137030178269	-0.835811832335717	0.795954586917598
ATP13A2	-0.0419669407254109	0.0391242357645509	0.283424404940208	50.8644558710436	0.569029598257138	0.108290806712582	5.25464363533107	1.4831136103125e-07	2.30013305433829e-06	-0.208814286144358	1.32520356784952
SDHB	-0.00569076040480067	0.0267854435979773	0.831750363334822	142.406751831889	-0.0159164708418145	0.0456599377222405	-0.348587221880107	0.727399222178081	0.825399913526698	0.155427787255369	-0.0571448481361549
PADI2	0.0328713359605316	0.0237995731665604	0.167225669879633	316.608640579121	-0.101416279625215	0.101174656994129	-1.00238817346423	0.316156151783941	0.4691117563017	0.542622299208122	-0.259198561260294
RCC2	0.013183689222305	0.0403814163892571	0.744061885658159	66.7479031107421	0.0848357466682833	0.0789287220518041	1.07483998806673	0.282446373844525	0.433391369237251	0.344942466190563	0.180953458083196
ENSG00000290096	0.138365390819293	0.170023597558834	0.4157589045051	3.00200466229399	-0.386757564148805	0.274958626814243	-1.40660276285891	0.159545213369104	0.285300898867053	1.60186759277252	-0.933518970463311
ARHGEF10L	-0.00151907293748608	0.0152874929303891	0.92084685065554	679.72344495269	0.118298213126266	0.0532511703134571	2.22151386401306	0.026316176742956	0.071176716367719	0.197314890010976	0.260032179946255
ALDH4A1	-0.0153365352547983	0.0318872849416289	0.630544333056298	102.070151758752	0.00689998124766731	0.0774966774203762	0.0890358332427437	0.929053432385279	0.957124546640641	0.0585764374203385	-0.00322485778064616
IFFO2	0.0152540654710354	0.0351768771676681	0.664550616999158	140.063512671446	-0.0207798971773428	0.109024281463466	-0.190598799628926	0.84883993070953	0.906738520299935	0.365730711559569	-0.0686381293911884
ENSG00000272084	-0.296837090855078	0.166283350153638	0.0742405313067595	1.74136242415784	0.0854655849422527	0.299008755026966	0.285829707342667	0.775008553742977	0.858486022615297	-2.76791590904003	0.182441896054392
UBR4	-0.00204369861047534	0.0163603833667005	0.900588843509662	411.168900025049	-0.134509390096576	0.0358151659612859	-3.75565452473327	0.000172889048702566	0.00110521208360431	0.192047225631775	-0.337404418614959
EMC1-AS1	-0.0249178441213586	0.0296128923743923	0.400094450605905	97.4043142205678	0.14331619295989	0.0570439158102593	2.51238350180222	0.0119918691582428	0.0381483899235733	-0.0376276220091583	0.319154835215047
EMC1	-0.0015391896875658	0.0341075611927705	0.964005665093629	66.4545988255118	0.054755455505691	0.0634961162599707	0.862343379892826	0.388498587935968	0.541255794123774	0.197112901634737	0.109867515228585
MRTO4	-0.0382266258760701	0.0539139249209302	0.478305449434568	28.8991967711998	-0.190381915631659	0.086181271020299	-2.2090868860221	0.0271685980934604	0.0729651349274874	-0.171258511973789	-0.469442740181105
AKR7L	0.0966928838511497	0.0777997557322808	0.213925683884451	13.76949357172	-0.177765580939842	0.124988539955119	-1.4222550403715	0.154952225625083	0.279229218361683	1.18344205271594	-0.439627734665053
AKR7A3	-0.0980271857945852	0.107011653495489	0.35964478467452	6.17822741256822	-0.192292546830919	0.181354996078821	-1.06031017059681	0.28900351374116	0.440546969541865	-0.771704307056829	-0.473957956457193
AKR7A2	-0.0693459428054424	0.0513272693279772	0.17667794639563	29.9649946449488	-0.0730797840693262	0.0855595442825691	-0.854139473066532	0.393027714994459	0.545313493094732	-0.483721522714142	-0.192233567706944
SLC66A1	-0.0208084386079529	0.0627146925737706	0.740043853110876	17.2866551178115	-0.175420195291358	0.100770962629464	-1.7407811805508	0.0817219419876119	0.171928585479517	0.00363411975676748	-0.434085103801576
CAPZB	-0.00186065040632208	0.0169579436591361	0.912630277304883	387.708560396037	0.218025532118306	0.0475364790064581	4.58648887496875	4.50762410459283e-06	4.73183632016879e-05	0.193885177059506	0.495708439214908
MICOS10	0.0106456575974755	0.0326086201740954	0.744070607638755	93.5474467714313	0.126518724986828	0.0867562695586839	1.45832371113246	0.144751337559784	0.264802930147011	0.319458584116664	0.279458947898632
MICOS10-DT	-0.0964224520308462	0.0937386054256825	0.303653021749158	8.99593402355	-0.317710457313571	0.155225845025576	-2.04676262036921	0.0406813974643732	0.100377383312456	-0.755591487344475	-0.770346391307244
NBL1	-0.0181654854163063	0.0574897691107218	0.752019429200865	30.5566495841122	-0.00568402583565642	0.12836947101052	-0.0442786418835566	0.964682296282	0.979098590564736	0.0301714988831153	-0.0329634664786771
TMCO4	0.0253673359617055	0.0440395098919089	0.564606306399612	61.1860977038325	-0.0739459267205471	0.0897933118643788	-0.823512633460194	0.410216535910594	0.561730207733052	0.467276094227133	-0.194280441744028
OTUD3	-0.0263615516837726	0.0344556592552507	0.444220177455528	75.9762106754743	-0.0141138078742101	0.0981912728897301	-0.14373790520121	0.885707437963596	0.930202614681329	-0.052123608942429	-0.0528847830985994
PLA2G5	0.0145810631311625	0.0381383752773079	0.702224031415397	91.4694768010955	-0.236262166185052	0.120821518853094	-1.9554642950013	0.0505282937071158	0.118622217415418	0.358973225917154	-0.57786725147871
PLA2G2C	0.202173714709429	0.143926501476966	0.160110179027188	4.87413028631708	-0.865321554736122	0.199285727267358	-4.34211504557586	1.41117601269694e-05	0.000127446636862889	2.24255456666265	-2.06446455550707
UBXN10	-0.0676023575392775	0.121939268428373	0.579309462857172	7.29430150302255	-0.114448619131478	0.235746326755006	-0.485473605068794	0.627340431556038	0.753086938877492	-0.46621452206291	-0.289996672102924
VWA5B1	0.287056250682261	0.120062089860489	0.0168072061812255	9.89578678876411	0.407583422467572	0.279883352948906	1.45626175395282	0.145320273981043	0.265469539227578	3.09484360660342	0.943672898341084
LINC01141	0.16459278763055	0.118891158949464	0.166236350832377	16.6521190061032	0.336549820495625	0.491333791767019	0.684971858510416	0.493361679232878	0.639417714267048	1.86521178474584	0.775805820750608
CAMK2N1	-0.111878517953971	0.0439443648818906	0.010899243297856	52.8988873164181	0.602884087442761	0.195566224563881	3.08276180504692	0.0020508924100458	0.0089149509207296	-0.910782840146398	1.40520872041314
MUL1	0.0726292828190229	0.0562130310417181	0.196344535791506	25.987433921946	-0.325038239937085	0.0866252836744666	-3.75223290648677	0.000175266519454814	0.00111758635388972	0.941824113452753	-0.787663455627216
PINK1	-0.0084468082525327	0.0354796440702521	0.81182309951923	65.7138860110751	0.143497841038057	0.0767675050539973	1.86925237360681	0.0615877108092477	0.138235963077339	0.12775484667633	0.319584107153754
PINK1-AS	-0.0449781955672218	0.0878694326432923	0.608738259047758	9.02609292715519	-0.235705769147408	0.142731343105112	-1.65139459924949	0.0986580269119541	0.198581780872306	-0.239049710530895	-0.576552370322519
DDOST	-0.0387789679349593	0.0493888822829348	0.432350350461279	30.9767096499416	-0.303699781035953	0.0942582859543087	-3.22199558331848	0.00127301097468802	0.00595710268594469	-0.176804471194897	-0.737236268541418
KIF17	0.135981788466408	0.199230078828742	0.494899809914596	2.08336169851706	-0.180214990355309	0.384518191159106	-0.468677411105212	0.639300235536986	0.761553706123194	1.57793430499244	-0.445416195182083
HP1BP3	0.00576904741321061	0.0127119462123212	0.649952046346445	623.345251239226	0.688410258966236	0.0637752390350238	10.7943187572873	3.66167928538155e-27	1.39827786899693e-24	0.270493489418706	1.60732473413883
EIF4G3	0.00931063269900326	0.0110403082483766	0.399043425727792	1125.52367305495	0.132272334628201	0.0492710204790636	2.68458686956579	0.00726195087593679	0.0253186259738303	0.306053858680796	0.293055916224624
ECE1	-0.0262705514938581	0.0191212273657794	0.169474398678862	486.065410408027	-0.047087411797902	0.0557149337847157	-0.845148842496147	0.398027740935407	0.550257552541924	-0.0512098937287184	-0.130808221790079
NBPF3	-0.0856083310952224	0.0386931745434539	0.0269327026982691	57.4545932112311	0.013294774791693	0.0745195496996457	0.178406536878956	0.858403715973797	0.912997882954887	-0.647009001625903	0.0118873605812213
ALPL	-0.0737364545089335	0.114506291628989	0.519607132395012	11.0917850493415	0.144278766345698	0.226994920344388	0.635603502170024	0.525034886252274	0.666719855870234	-0.527805797079068	0.321429595001349
RAP1GAP	0.089083330948466	0.129987396894563	0.493140227301415	7.75139199250173	-0.526910254895676	0.575890248580942	-0.914949083083178	0.36021836087898	0.51294303847391	1.10703601155003	-1.26472873540541
USP48	-0.0344490522542533	0.0179567189816785	0.0550540840647341	262.380078036209	0.146253750416318	0.0383467129083819	3.81398402428254	0.000136744311603776	0.000902369782376533	-0.133328629713033	0.326096890408297
HSPG2	-0.075073679613163	0.0696434341488285	0.281046203044885	17.4985734894145	0.307603368721947	0.140956107019021	2.18226350902582	0.0290900905129286	0.0769814777577356	-0.541232614353157	0.707399374632614
LINC00339	-0.0592182281791705	0.0710871972496085	0.404824158688205	13.3731052648739	0.0267297685375542	0.136983616635662	0.195131134613331	0.845290289142716	0.904888932717626	-0.382031109289381	0.043637026583724
CDC42-AS1	-0.136751777906331	0.104351368248454	0.190028980248541	6.36080331053409	0.348160124695933	0.204467097453648	1.70276846021576	0.0886114074077828	0.18273958370961	-1.16053040720517	0.80324336836099
CDC42	-0.025101563628346	0.0293743390419988	0.39280555552661	86.9600673440901	0.323427985101039	0.0845478340439243	3.82538463295241	0.000130568069063745	0.000865564084435351	-0.0394723138581243	0.744796212633278
CDC42-IT1	0.200920113054406	0.150513053672982	0.181908560829886	2.49974801167673	0.10437108747967	0.260846049726081	0.400125237047949	0.689064276959542	0.798052755444015	2.22996739618308	0.227119504583787
ZBTB40	0.01714926720002	0.0376790541416077	0.649008093092305	75.1362564655499	0.363916426909058	0.0713439761106222	5.10087111411885	3.38093745906821e-07	4.78509043594975e-06	0.384760063635093	0.8404787658732
EPHB2	0.177515905730991	0.111232520095488	0.11051126827111	10.5561438608299	0.709360031763139	0.2969594687391	2.3887436045569	0.0169060961788231	0.0500750008141666	1.99497030094276	1.65683337565457
TEX46	-0.245142632144876	0.0960907660931703	0.0107365943021268	7.79272481902452	-0.359154351030062	0.166013296972969	-2.16340713411975	0.0305098793532309	0.0798718727499728	-2.24886190011554	-0.868286874811166
KDM1A	0.00590889649176064	0.0241497522454851	0.806706295697198	165.556812748969	-0.0884505304053234	0.0497788028679581	-1.77687138519472	0.0755894033808393	0.161493429110145	0.271897686825486	-0.228557817022463
ENSG00000240553	-0.0611978026034776	0.0456274342553005	0.17983925196968	56.196966377729	0.0970892390455228	0.114239545302936	0.849874172626173	0.395395046202728	0.547809442777725	-0.401907631194005	0.209910992243673
LUZP1	-0.00226033410942136	0.0186683414713311	0.903628886961436	395.464427446982	-0.103732479082397	0.0427549112157749	-2.42621201009824	0.0152573542795378	0.0460885960094875	0.189872030707428	-0.264672219123614
LINC01355	0.0470340937305314	0.0482808400872708	0.32996856204175	38.099331863432	0.168359688298553	0.107097378191304	1.5720243683073	0.115944899943075	0.224276864183112	0.684827796303192	0.378337788893959
ENSG00000284726	-0.133998831838997	0.0968171038601749	0.166345930669458	9.72053647445571	0.346056306945827	0.174881717643396	1.97880208182467	0.047838294024766	0.113838828073749	-1.13288861100003	0.798271612351307
HNRNPR	-0.0468411943136293	0.0223340024927849	0.035966666868996	182.741994113814	0.00459848563252814	0.0612473934548658	0.0750805115635956	0.940150653572293	0.96425830221708	-0.257755718719607	-0.00866376742728475
ZNF436	-0.097225106099714	0.0729874359220027	0.182833890575497	15.6221410570422	0.145382325300772	0.141756487874664	1.02557792931012	0.305090575137608	0.457353392356866	-0.763650780789464	0.324037532816614
ZNF436-AS1	-0.0361600307720997	0.048207778275564	0.453202271213516	37.9493389772958	-0.169788915189705	0.101665416300511	-1.67007544323459	0.0949044380311753	0.19282912572161	-0.150508232344149	-0.420777225452238
ASAP3	0.00237678530086763	0.0206656961434575	0.908436291103221	305.506675416657	-0.118561569989762	0.0575451367631292	-2.06032302048029	0.039367670608019	0.09781024864175	0.236432445108229	-0.299716424750775
ID3	-0.0940551124587244	0.0412518533185739	0.0226064133935155	223.324673873567	0.415259259291608	0.190892998996893	2.17535091110579	0.0296038300963677	0.0780450589188987	-0.731821490984055	0.961812486647773
MDS2	-0.0648344221203374	0.179049083297614	0.717274177482615	2.08145109571745	0.483996906246288	0.339116314085458	1.42722979149956	0.153513669991019	0.277085808164472	-0.438422220692678	1.12425374816911
RPL11	-0.0455313957519604	0.0301453843741754	0.130943019675236	122.806072971898	0.531001011902815	0.146686007380222	3.6199840829154	0.000294621138886024	0.00174658384004518	-0.244604286026811	1.2353341612732
ELOA-AS1	-0.0581241858015042	0.0269597020079716	0.0310863638695142	127.995453185364	0.0250592406075017	0.0515123874935382	0.486470183713484	0.6266338403198	0.752845915602067	-0.371046042490549	0.0396892239400973
ELOA	0.0560546806179177	0.0420581520992289	0.182600758879152	52.7867777905811	0.0588829509283089	0.0840688281385114	0.700413604330177	0.483669042683768	0.630926160762881	0.775401755361314	0.119621639686987
PITHD1	-0.0038732045389539	0.0643723349647242	0.952021214578666	19.0737727103123	0.279049950741395	0.181658038483727	1.53612773247242	0.12450705584528	0.236454753049884	0.173677512315858	0.639921748571816
LYPLA2	-0.113827261493595	0.0723769625803345	0.115788260025823	13.0697882923611	-0.10696054436177	0.136545317412958	-0.783333668179084	0.433431197119644	0.584697327101545	-0.930349795132381	-0.272300804323806
GALE	-0.130006065065297	0.0552813417182032	0.0186869917072291	23.396791934824	0.05126952298918	0.128273108545471	0.399690344847344	0.689384604394145	0.798332380175836	-1.09279801614135	0.101629536469527
HMGCL	-0.0133818041493022	0.0319454246654438	0.675292288347767	84.2109883104151	-0.0854103089314633	0.0563751860109672	-1.51503374046247	0.129763859782356	0.244056384921021	0.078203512391082	-0.221373145544783
FUCA1	-0.157592812850401	0.0718192270718178	0.0282139666129531	12.2624204574869	-0.325382188640671	0.126941667121197	-2.56324181035069	0.0103699797007519	0.033960844524841	-1.36979118694364	-0.788476277476442
CNR2	-0.0315629681500294	0.181806808045616	0.862174184997693	2.14978496607521	-0.175223911898099	0.341887933497307	-0.512518561581465	0.608288133035098	0.737362855314743	-0.104350020365586	-0.43362124558953
PNRC2	-0.0576751765903301	0.0422207347442477	0.171926675711383	49.089808580585	0.4258018621569	0.094708406394292	4.49592468470215	6.92682536404344e-06	6.90261046493724e-05	-0.366537628302281	0.986726835407568
SRSF10	0.00731887075136372	0.0219786768606113	0.739135266896991	194.225354972027	0.0503136097178674	0.0651178421098456	0.77265474542284	0.439726735832788	0.59074871599866	0.286054964224019	0.0993705159098123
IFNLR1	0.0532997603990627	0.0767799707600643	0.487564104305263	19.7709798634016	-0.485798217110361	0.13850330369748	-3.50748468911215	0.000452364384568092	0.00251937335698228	0.747740137084583	-1.16757249603104
GRHL3	0.0277589524728932	0.14255080439981	0.845604136309997	11.114917653443	-0.390468548394811	0.259501068553375	-1.50468955897381	0.132403908679537	0.247640948873962	0.491289850612535	-0.942288792956718
STPG1	-0.0928419840779659	0.05182953451873	0.0732459741361188	33.9923588068686	0.415276744969846	0.131112709242912	3.16732639701972	0.00153847536181437	0.00699869697634549	-0.719640704782138	0.961853808918136
NIPAL3	0.088842387173891	0.0535042927359983	0.0968195091217214	31.5059919933332	0.51262727029737	0.147920403020659	3.46556161171205	0.000529125275754621	0.0028741187482549	1.10461674195637	1.19191321369227
SRRM1	-0.0109218370436755	0.0190911056619213	0.567260776218767	273.988455574788	-0.403976256701904	0.0797558760743593	-5.06515979243038	4.08057917165868e-07	5.66439244548697e-06	0.102903563805798	-0.974210298490843
CLIC4	0.000396687607224166	0.0226333121511703	0.986016420783117	468.284746558408	0.188291159961222	0.126877547668286	1.48403845614591	0.137798718725111	0.255137523399279	0.216550669157939	0.425439974440047
SYF2	-0.0194465304532108	0.049020188388123	0.691585364409426	40.9577048223505	0.141906955949285	0.116266454662525	1.22053223658693	0.22226317678938	0.363829216680707	0.0173087747419127	0.315824516998944
ENSG00000284602	-0.0500160336683599	0.0530497834545359	0.345776482189898	21.3325216212266	-0.0628041182294653	0.0860653314426403	-0.729726095010999	0.465557627084025	0.613998489153758	-0.289633663394536	-0.167950046289644
ENSG00000284657	0.201705445351937	0.172435886614277	0.242104935661252	2.26125240199984	-0.21945015636148	0.271717780213326	-0.807640030730374	0.419297835236098	0.570882535307325	2.23785276508996	-0.538136998765071
RSRP1	-0.00712672418972808	0.0149281291078888	0.633075628127876	486.772760012858	-0.223615735891311	0.0743856866572389	-3.00616618519243	0.00264564362704851	0.0109994209876407	0.141009554086214	-0.547981123837311
ENSG00000272432	0.197771587954504	0.163094565793337	0.225275477420104	2.18434640316704	0.0804564648709084	0.264045936072695	0.304706317649054	0.76058983751025	0.848317961058632	2.1983536678246	0.170604310400092
RHD	0.0935289411169675	0.0490933209279302	0.0567637500438972	44.1060889225877	0.163525490871105	0.373658516034925	0.437633517914577	0.661651969791623	0.777697555991211	1.1516735188893	0.366913581587653
TMEM50A	-0.0011029719464189	0.0385054375126627	0.977148059834748	52.9599312463195	0.221775906501453	0.105309474361497	2.10594448264132	0.0352091751015796	0.0894645681882309	0.201492879159516	0.504571348740709
RHCE	-0.0267449199192175	0.0668049425635399	0.688903583331222	21.3729788679763	-0.518893585310421	0.17931863709088	-2.89369579051307	0.00380736837786824	0.0147931135726004	-0.0559729348560146	-1.24578368886509
MACO1	-0.0361770444045657	0.0304771757299126	0.235219378779808	94.9365132301766	0.218831840042948	0.0744379260726139	2.93978958830043	0.00328435198325538	0.0131289748744036	-0.150679062919769	0.497613911430736
LDLRAP1	0.203108420948765	0.0915093185492027	0.0264501367431268	10.8143736913512	0.823058557502986	0.283754312532501	2.90060281430512	0.00372445632703813	0.0145323446313716	2.25193977027633	1.92552648303537
ENSG00000225643	-0.00370028383954772	0.166247086274487	0.982242361912631	2.58884937832537	0.121775561612209	0.31375278273859	0.388125837639724	0.697922912136422	0.804125117768931	0.17541377543752	0.268249872867551
MAN1C1	0.00329430264823412	0.0326939640161713	0.919739552007586	512.478487698945	-0.00368224408449674	0.0940951171855048	-0.0391332111020952	0.968784182610117	0.981824912437584	0.245645058399687	-0.0282328426159898
ENSG00000233478	0.0727389085128568	0.0594598751491015	0.221205973006893	56.8565925998274	0.280539395957132	0.144004921031582	1.94812367485418	0.0514001666295654	0.120167260299847	0.94292484372995	0.643441615348327
SELENON	-0.0543255391466991	0.0408380986922168	0.183430605337408	53.5202008588923	-0.205463372322743	0.0867469402946813	-2.36853739883827	0.0178585747577213	0.0522840582267497	-0.332904570002801	-0.505083338296056
ENSG00000228172	-0.271361969579495	0.112010960075552	0.015408286910942	5.13815191691863	-0.412392949743006	0.213604759197513	-1.93063558739195	0.053528133681791	0.12401051941229	-2.51212516945503	-0.994100683105491
MTFR1L	0.0473773885840581	0.0415745173319034	0.254462322902605	49.4750388117165	-0.33869025958234	0.077439330797294	-4.37362069242178	1.22202633271598e-05	0.0001123697907671	0.68827475318043	-0.819925998669336
AUNIP	-0.0157373372875305	0.172897139722455	0.92747559804548	2.23857110363578	0.497877228291816	0.298272616820415	1.66920193210891	0.0950773673409375	0.193134502417475	0.054552062137854	1.15705581695225
PAQR7	-0.0771640624831	0.0571899754544305	0.177253939260746	31.1435266541504	-0.637342337052859	0.0922262388037359	-6.91064002305428	4.8247194171606e-12	2.14139246236652e-10	-0.562221742315798	-1.52570256172607
PAFAH2	-0.000648701416650933	0.0411680342508278	0.987427929558921	50.1634261195257	-0.152231417886506	0.0709375962724644	-2.14599064368913	0.0318737251743628	0.0826617534346396	0.206054121224824	-0.379285231800351
EXTL1	-0.340515516056067	0.22394063649533	0.128369907829554	1.76509122691231	-0.0699798567215705	0.681439004549459	-0.102694234193181	0.918205649898132	0.951052412911376	-3.20648248406072	-0.184907798913521
PDIK1L	-0.0561845344439784	0.0615115181774141	0.36103294284337	21.4296718195239	-0.0685438960431237	0.11076734274087	-0.618809608924858	0.536041791329483	0.67607339781376	-0.351570380337211	-0.181514327148976
FAM110D	-0.112882090094274	0.178267020520032	0.52659054598379	1.98609292670372	-0.090923011246398	0.29597833660809	-0.307194818000449	0.758695089603342	0.846624575094119	-0.92085951288204	-0.234400800084952
ZNF593	0.0314310710155398	0.135140488720392	0.816087006621485	4.29658836450006	-0.130264112960035	0.272966747417724	-0.477216049912082	0.633208283335674	0.75705727573171	0.528160878927036	-0.327371951631878
CNKSR1	0.0638341879164872	0.122637909003285	0.602708558161701	5.97460528700727	0.799786322413747	0.298598353691097	2.67846862692731	0.00739596603946325	0.0256841037530365	0.853514275571975	1.87052938328289
CEP85	-0.144968611087386	0.0742858850716469	0.0509980659544355	13.075470553289	0.119976259459278	0.197550278641496	0.607320122676236	0.543638486657113	0.682126430964247	-1.24303403157234	0.263997750129439
SH3BGRL3	0.055980892833359	0.0671890122116018	0.404740269239843	23.9018514789037	1.22005604086006	0.228819163152005	5.33196618698223	9.71550321426435e-08	1.58702235313556e-06	0.774660866563163	2.86371355917779
UBXN11	0.0259647331230586	0.0561495874815655	0.643779637659089	25.2957414899483	-0.382327095567986	0.0951238710892376	-4.01925501128226	5.83824535593871e-05	0.000429517440053957	0.473274442971991	-0.923048857835316
DHDDS-AS1	-0.00612617827313525	0.0823687503237262	0.940711976967476	10.1445751082113	0.310165101717658	0.139998828903626	2.21548354473145	0.0267268925778434	0.0720657579114004	0.151055841097979	0.713453278976743
HMGN2	-0.0564980391714503	0.035441487397756	0.110908810878558	70.7162810503305	-0.157024020519429	0.115831347005114	-1.35562630133703	0.175218099082958	0.305501543883995	-0.354718220350844	-0.390611142013364
ARID1A	0.0243621042036342	0.0136277640642338	0.0738273785103892	769.301377969183	0.0450584231197063	0.0377528208475275	1.19351142797207	0.232669139223689	0.376087429817766	0.457182757592154	0.0869514242132608
PIGV	0.0556889003292962	0.0493005769341688	0.258653630250804	30.9595141865556	0.141094668843918	0.0909112551628721	1.55200440903758	0.120661168640974	0.230862298366862	0.771729026602147	0.313904914743715
ZDHHC18	-0.135459838674088	0.0430741478632487	0.00166197000129555	52.0927063344154	0.190078867427205	0.0825578063808085	2.30237303726847	0.0213141441617898	0.060164151142324	-1.14755829656674	0.429664696537341
SFN	0.169236758218161	0.177067479728982	0.339185670920816	8.41491301309344	-0.243357689134821	0.429437423306783	-0.566689524310437	0.57092513934027	0.70568913491558	1.91184099048605	-0.59463543820285
GPN2	-0.0214647185533818	0.0464910977131786	0.6442998844784	36.8942502941265	-0.0253397513900218	0.0957923253295204	-0.26452799118149	0.791373098888869	0.869522266471868	-0.00295545957438029	-0.079414006999413
ENSG00000289554	-0.0856220149492181	0.176423566067063	0.627448848520478	1.79710312738231	0.194527130449911	0.349682984102085	0.556295671490615	0.578008745713728	0.712183063709981	-0.647146398543314	0.440176861107996
GPATCH3	-0.0760299754419406	0.0704597304062727	0.280562887086378	11.673951648354	-0.259335612979944	0.122414466908314	-2.11850461411707	0.0341323545585731	0.0872448502034556	-0.550834594836741	-0.632394573420339
NUDC	-0.0493459127737956	0.0338298707289862	0.14466169362362	104.193883377725	0.732676438279873	0.0847754159386708	8.64255787090345	5.49682962909906e-18	6.72730021592312e-16	-0.282905109784223	1.7119348616164
SLC9A1	-0.0395498691952354	0.0608362193589014	0.515625049399219	23.6269368373054	-0.322523050605577	0.124527261221112	-2.58997947471839	0.00959816545679803	0.0318454542098583	-0.184544940862535	-0.781719543577905
WDTC1	0.029567666461301	0.0281578083525928	0.293685985219945	114.885646414546	0.217526832185509	0.0591427697861041	3.67799534875043	0.000235074245505205	0.00144040800931875	0.509450796100791	0.494529908238171
TMEM222	0.0849783905234045	0.0430158313905985	0.0482098121532054	39.4469866596893	-0.0542642252340101	0.077958347685789	-0.696066897835264	0.486386935691279	0.633583393927773	1.06581910286802	-0.147768514728727
SYTL1	-0.280573173953521	0.149145382927612	0.0599439158006986	4.07174849601317	0.00479509375550939	0.282432279256662	0.0169778531268794	0.986454283870738	0.992215165986057	-2.60461308163462	-0.00819914181181272
MAP3K6	0.0414306863520501	0.0496817278500661	0.404324933423823	40.3923212452545	0.255676804475466	0.118694775408331	2.15406957547956	0.0312347160702119	0.0814113868055402	0.628565072289723	0.584686174859733
GPR3	0.207806150403861	0.125244740437568	0.0970753736591792	6.84810652156252	0.178288573571763	0.224576841416951	0.793886726907655	0.427261377417288	0.578494983780339	2.29910875835259	0.401801796184524
WASF2	0.00346132581981588	0.0155044054630152	0.823342580759505	495.692942759398	-0.158279640868131	0.0430009385459411	-3.68084154021496	0.000232465446704112	0.00142918231344001	0.247322105591124	-0.393578432318916
ENSG00000241169	-0.0933300146669809	0.102161925653325	0.360953413789163	7.76077085935556	0.0407378509322922	0.177091827788451	0.230038005937555	0.81806223705877	0.887022764360747	-0.724540925038357	0.0767410194683863
AHDC1	0.0229780258064615	0.020024844135165	0.25118499289136	307.901518890569	-0.0304552763865487	0.0472463859855633	-0.644605417985933	0.519182922918379	0.661821702900111	0.443285495513336	-0.0915030494760587
IFI6	-0.0318486857700436	0.0917670119648088	0.728546025556145	11.1675369602308	-0.645636421287521	0.19693007668731	-3.27850591513594	0.00104358177078306	0.00506135908432262	-0.107218855435901	-1.5453031963991
FAM76A	0.00830331717743432	0.0457824111123459	0.856081257463881	48.1194207440826	-0.586600249151927	0.0881448433538804	-6.65495821232409	2.83380555509173e-11	1.06604815296471e-09	0.295939599381684	-1.40578852428034
STX12	0.00764007273431827	0.0280712864128737	0.785493753548249	138.077437159586	-0.125345325508694	0.0779997080048048	-1.60699736851544	0.108054945365984	0.212880759200054	0.289280090883371	-0.315747840622114
ENSG00000286433	0.0347519180342855	0.190498472629438	0.855248243217017	1.81740937290416	0.723390946256597	0.360764907478338	2.00515884794042	0.0449460679172785	0.108499936614718	0.561504858167983	1.68999132550581
PPP1R8	-0.0245866855678353	0.0464892832965482	0.596897151818622	34.7279808545614	-0.154543045536115	0.0813678279349885	-1.89931388680538	0.0575232180916169	0.131134536039224	-0.0343025233605871	-0.384748085537804
RPA2	-0.0227979501598582	0.0453943045179439	0.615512426608388	39.2409020313629	0.316049934646219	0.105493757650801	2.99591124332104	0.00273626064656374	0.0112995672772503	-0.0163421789139884	0.727360355042179
ENSG00000227050	0.170222632801275	0.169483555935113	0.315204757402587	2.73830951449462	-0.407584688333147	0.244215078155348	-1.6689579177985	0.0951257200198305	0.193137987666852	1.92173996549092	-0.982737767967345
XKR8	0.00402940217546663	0.0798798634500731	0.959769149238591	11.423168025496	-0.10198098922357	0.138624233024026	-0.735664948320364	0.461934626141185	0.61073261683247	0.253026049826786	-0.260533086714887
EYA3	0.00273227008609849	0.0224258081876319	0.903028926467301	199.191317338389	0.0417303694367604	0.0432346596768746	0.965206381839086	0.33444145110439	0.486675479071585	0.240001798719612	0.0790865457569918
DNAJC8	0.00998030003649155	0.0407178989094048	0.806372480321772	50.1822182306349	0.223520792478971	0.0845055309863849	2.64504334651165	0.00816804529379561	0.0279056496794614	0.312777858212694	0.508694874813487
ATP5IF1	0.0187669894460971	0.0523277290936753	0.719861950058647	31.766382799862	0.266749008756185	0.18601494188514	1.43401925701698	0.151566767554771	0.274477434550914	0.401003298173246	0.610852081184222
ENSG00000270605	-0.0239079874228803	0.129579660081466	0.853617957396657	4.87017494879955	0.244356844732144	0.314743979622028	0.776367017490182	0.437532313207421	0.588549285342587	-0.0274878472467817	0.557934771188782
SESN2	0.0549903327175802	0.0543922525820437	0.312018494509157	54.4853641038757	0.703940430857394	0.127719534582712	5.51161130642485	3.55563458982024e-08	6.40235662485515e-07	0.764714845035826	1.64402573897984
MED18	-0.158169082789766	0.126099826049447	0.209727016817685	3.7110524086856	0.00419485063982815	0.241127921449325	0.0173967851363482	0.986120073857923	0.991952493777858	-1.37557740136029	-0.00961764030936892
PHACTR4	0.0174675710276466	0.0178497339197237	0.327782604738422	365.997070860591	-0.0571935024955623	0.0476085695870912	-1.20132789099948	0.229624035436007	0.37241452465657	0.387956090480287	-0.15469100211073
RCC1	0.0103574510313972	0.0718120367158446	0.885318841304239	18.0669105838792	0.18402337815532	0.146761773120373	1.25389176106768	0.209881350068793	0.349085401298519	0.316564758022847	0.415354324273616
SNHG3	-0.056836666367153	0.0683605175087031	0.405733390119335	17.2088026474125	0.234212511558573	0.177006654386152	1.32318478291569	0.18577393521825	0.31868780088847	-0.358118310183405	0.533961615996341
TRNAU1AP	-0.0150275049933179	0.0269240113896514	0.576745306898754	132.603712128511	0.371372578880198	0.0694797586179908	5.34504705063896	9.0393569939212e-08	1.48277816397007e-06	0.061679350190924	0.858099193483785
SNHG12	-0.0801784465580564	0.0488319702312233	0.100605489381135	35.7737779885951	0.118022040713844	0.108687645530324	1.0858827619089	0.277530864348882	0.427957879128154	-0.59248858672393	0.259379527476192
TAF12	-0.0292345517046605	0.0390788994193763	0.454405598063623	68.965356586825	0.16757411152791	0.0728761305018829	2.29943755759069	0.0214801053156104	0.0605243828784678	-0.0809708435530453	0.37648130867826
TAF12-DT	-0.113564171212003	0.0803975415341005	0.157793115214693	11.3569414099087	-0.194062888583775	0.125038009935313	-1.55203116783586	0.12065476611647	0.230862298366862	-0.927708156767718	-0.478141639786468
ENSG00000270103	0.0047215126769826	0.0766141657659041	0.950859755548901	16.6293285675411	1.00685513647376	0.244730325802178	4.11414128254637	3.88623373363116e-05	0.000304151138959632	0.259975396805048	2.35987577303951
GMEB1	0.0149821435439033	0.0463535208247879	0.746532580011074	42.1052162760316	0.205722158208051	0.0983952026798791	2.09077427156029	0.0365483034940657	0.0923011123554275	0.363000396359179	0.466633024685979
YTHDF2	0.0200680918765111	0.0315233009484653	0.524378015748838	93.1014925114843	-0.0362605789103922	0.0594048214563426	-0.610397910833561	0.54159825174117	0.680460505527601	0.414067414702905	-0.105222178763506
EPB41	0.0273680261337432	0.0265713137104506	0.303017549109988	201.300090264711	0.296925670414436	0.0914124491642218	3.24819729838997	0.001161387089174	0.00553587218506653	0.487364635249173	0.682165767431018
SRSF4	0.000373564762720213	0.0190882480633355	0.984386071972833	301.685670665212	-0.297167753364706	0.0537804256074731	-5.52557459350811	3.2840900638141e-08	5.96649001809099e-07	0.216318497172063	-0.721799737583219
MECR	0.00351730238840139	0.0374688427863678	0.925210260152635	61.3770701215685	-0.142004727538999	0.0635891774754315	-2.23315874142049	0.0255384780387691	0.0695189316780964	0.247884155432733	-0.355117449590226
PTPRU	0.0764998366848629	0.141891122016914	0.589787061568444	5.71586741432948	-0.0605329066135012	0.340330670935271	-0.177864975986882	0.85882901732211	0.913103618490344	0.98068759226554	-0.162582703989981
SDC3	-0.0201813071542818	0.0307881476238102	0.512152651595866	133.487287784679	-0.217868769653009	0.0809471177462885	-2.69149508616072	0.00711325462062021	0.0248687442160533	0.0099310247495343	-0.534399855245357
PUM1	-0.0352501695260355	0.0136828285821016	0.0099882997049925	507.610898092492	0.0514293038437791	0.0292683237268096	1.75716601756288	0.078889515706946	0.167222969039891	-0.141372492477287	0.102007131640993
SNRNP40	-0.0315845798922761	0.035624548949486	0.375296489134424	63.8443264282193	0.0452124721235167	0.0665247337642685	0.679634018284505	0.496736224170906	0.642228468186723	-0.104567019667502	0.0873154738370654
ZCCHC17	-0.0441509021907628	0.032288692429322	0.171506325515834	102.940034690405	-0.341628823345145	0.0726247287721724	-4.70402890476675	2.55077111251413e-06	2.87444635557758e-05	-0.230743018589018	-0.826870431972466
ENSG00000229044	-0.111838231694286	0.0804422687783867	0.164440267857551	16.0270357560684	-0.14027411875415	0.172070001345042	-0.815215421965779	0.414949011724813	0.566562305086587	-0.91037833364578	-0.351027663473514
FABP3	-0.174174356273354	0.19072266151167	0.361119658787332	2.87451286626414	-0.224754266771111	0.355125396887791	-0.632887055504303	0.526807401496992	0.668257912810882	-1.53628324049407	-0.550671707536192
SERINC2	0.0772805346387036	0.164876048147668	0.639270511851442	2.99945462978321	-0.616042238205511	0.251391950294435	-2.45052491730141	0.0142648089162641	0.0437714609358187	0.988526428628484	-1.47536602737286
PEF1	0.0765655982100561	0.0640096939162483	0.231635573240387	18.1819088806565	0.258786273364689	0.145091168478799	1.78361147737605	0.0744868193121425	0.159900162925165	0.981347890953953	0.592034492287005
PEF1-AS1	-0.0132046636175957	0.103137007300584	0.898124981904854	6.99654393449296	-0.381825437102177	0.176215902865648	-2.16680464641884	0.0302497530150673	0.0793345537478225	0.079982146028407	-0.921863335233812
COL16A1	0.00399664486345471	0.0216585190128743	0.853597754399091	261.385705887429	-0.342714626721656	0.129955630176018	-2.63716644101889	0.00836018004729275	0.0284229269237625	0.252697140025899	-0.829436409687138
ADGRB2	-0.0636149304433788	0.0400896883273405	0.112554484637515	62.2087143309241	-0.0299950796395953	0.111963590847059	-0.267900300559028	0.788776062339531	0.867874918345239	-0.426177541870835	-0.0904155094825465
SPOCD1	-0.0690904301005021	0.11709109057983	0.555152364469452	19.3257497548552	-0.815898933925073	0.378292183404948	-2.15679564558087	0.0310215905615425	0.0809705921298761	-0.481155969323324	-1.94766869140757
ENSG00000269967	-0.103187764100925	0.111974947716004	0.356776160186273	9.11520213257229	0.711044901672463	0.223545571711098	3.18076039811422	0.00146889062073056	0.00672903514553324	-0.823520670456447	1.66081507135839
PTP4A2	-0.124779210526975	0.053739550977941	0.0202369707760636	30.8224262590079	0.409306499230516	0.227507971934102	1.79908640453739	0.0720050138968944	0.155878647583618	-1.04031618598252	0.947744884733858
KHDRBS1	0.00430274050255993	0.0235328536700242	0.8549237776321	177.911621524147	0.0883013184889472	0.0463356635319735	1.90568801130938	0.0566906956493236	0.129674840556811	0.255770586823795	0.189143320311279
ENSG00000203325	-0.107083363350876	0.0687129837091103	0.119134838139292	16.8649897675865	0.0888100956126115	0.124361696586124	0.714127404583192	0.475148401524815	0.623235806769977	-0.862635625101502	0.190345665772067
TMEM39B	-0.0988879815424577	0.0527259906666774	0.0607229631686156	28.8760429252921	-0.0378638357780265	0.101819841613817	-0.37187089645687	0.70998897492406	0.812707203356776	-0.780347389796183	-0.10901100598788
KPNA6	-0.0534264140684482	0.022033322835797	0.0153167976977719	195.770254715041	0.0226031764165547	0.0416258909232523	0.543007630953276	0.587124548406154	0.720345158534926	-0.323876629909513	0.0338850368136764
TXLNA	0.0075324052539727	0.0327084347843452	0.817866910338163	80.8775153765924	0.143106628004509	0.0799119677219081	1.7908034564049	0.0733248404207951	0.157991873763964	0.288199022647074	0.318659589927626
CCDC28B	0.0239065378924529	0.0617070731473935	0.69844549635291	22.2693368237289	-0.280685010734354	0.102189979978755	-2.74669797168673	0.00601985425345695	0.0216520046624694	0.452608504837614	-0.682847611276489
ENSG00000224066	0.158371139625752	0.132384060768625	0.231579250266012	4.00764288161474	-0.646668633011509	0.203445109958972	-3.17859020126814	0.00147993162589635	0.00677348172241436	1.80274142680842	-1.54774252596638
IQCC	-0.00953052511872648	0.0873081289846693	0.913075860763013	8.03675478428867	-0.159049606676614	0.139517012658544	-1.14000152129028	0.254285667332916	0.401380789462023	0.116873456330599	-0.395398020605679
DCDC2B	-0.0236328100902924	0.0795563289948098	0.766422554096999	13.180504961111	-0.228215513106803	0.150491724620281	-1.51646553112893	0.129401679743474	0.243578924509689	-0.0247248451531606	-0.558851347749604
TMEM234	-0.101549713169793	0.0548624673512085	0.0641714251464267	26.5324978238686	-0.368378646446594	0.0911280386335043	-4.04242922343723	5.29002829644271e-05	0.000395219205211163	-0.807073319544181	-0.890085790696298
EIF3I	-0.0466455638359413	0.0576346339493501	0.418324101953613	23.0849878514319	0.145221268493801	0.124789438266811	1.16373044474569	0.244533267462126	0.390031428809674	-0.255791431129693	0.323656922306069
HDAC1	0.0138327927492949	0.0291232738697116	0.634805630924507	108.310534972127	-0.0238635384327059	0.0525213891780862	-0.454358477682129	0.649570832967618	0.768990646258284	0.351459988499481	-0.0759254107834464
MARCKSL1	-0.168768690509572	0.0641419208210371	0.00850899271283535	18.2494098362274	-0.213600354045282	0.300579790227529	-0.710627796644592	0.477314913344349	0.625388524061389	-1.48200600158678	-0.524312707274265
TSSK3	0.0340359414508469	0.0605359321529081	0.57395004772107	21.6756114378942	-0.115225544967851	0.116003444815978	-0.993294165967556	0.320566619810297	0.473503708826493	0.554315876501432	-0.291832708373587
FAM229A	-0.0306370064257692	0.0968763741330433	0.751813909972276	8.52018286125876	0.0465158189057564	0.204759688978486	0.227172736673984	0.820289426487725	0.888796921820498	-0.0950526187275838	0.0903955515657429
BSDC1	-0.034667225273843	0.0273275040044814	0.204589592240615	129.526091906524	0.0131055288201712	0.0576230905766286	0.227435368166223	0.820085220963591	0.888623235200884	-0.135519262583223	0.0114401332507292
ZBTB8B	0.0217766087662706	0.0976105002544639	0.823460021218256	8.03726794276209	0.562290836542612	0.166811390084391	3.37081800144549	0.000749453524185934	0.00382648584157395	0.431222300605017	1.30927848163409
ZBTB8A	-0.0461981333006403	0.0417303307034258	0.268266398961456	64.6048320869214	-0.0973053193778754	0.0890032378372175	-1.09327842157655	0.274271574161532	0.424484391638391	-0.251298868118924	-0.249483512837378
ZBTB8OS	0.0235546843007248	0.0210820835031448	0.263872717407368	272.417356018296	-0.0378701274264921	0.0442407905129311	-0.856000242930176	0.391997645073036	0.544518897641261	0.449075611334177	-0.109025874453111
RBBP4	0.00322448718250408	0.02072893088191	0.876383860998788	196.246796893969	0.150915559083624	0.0428708469792644	3.52023740414128	0.000431160693323838	0.00241992825074353	0.244944054882555	0.337113707457441
SYNC	-0.029616407853638	0.0294288684279334	0.314236352310717	108.643733058177	0.108112414118085	0.0673389688280712	1.60549553994681	0.108384793929399	0.213364443569411	-0.0848049869004082	0.235961032419448
KIAA1522	-0.108310064867198	0.0579840181486574	0.061771881894764	24.3221342255563	0.26044153346707	0.12082259257995	2.15556981443459	0.0311172717080545	0.0811490101693561	-0.874952696518578	0.595946213899384
YARS1	0.00588948522494479	0.0251263871551042	0.814678781517489	209.212703953862	0.520695086862299	0.0779796707974709	6.67731835153101	2.43353950034567e-11	9.25797104276242e-10	0.271702782069533	1.21097913111295
S100PBP	0.0128536048418781	0.0218931005431482	0.557131470472795	205.439947766233	-0.152161105564084	0.0590014354262531	-2.57893904554699	0.00991042722956438	0.0326992397618444	0.341628153105201	-0.379119069255359
FNDC5	-0.0859481277783547	0.0707647678754794	0.224533568168938	15.8840264473109	0.0875871842325565	0.154708909006673	0.566141825929227	0.57129737234557	0.70601987658924	-0.650420834054361	0.187455673517373
TMEM54	-0.17220923572876	0.0878219095137512	0.0498916812900521	8.37187569454696	0.641672303537936	0.17464579393659	3.67413545482184	0.000238656108228301	0.00145794173692502	-1.51655184718537	1.49687328901289
ENSG00000287691	-0.134550861655589	0.0972142172745472	0.166338344747167	9.45831659727001	-0.0205126176445361	0.150125516072292	-0.136636450492922	0.891318163366524	0.933909106873839	-1.13843143505694	-0.0680064926329999
RNF19B	-0.0262508870885796	0.0563557073407864	0.641353601786245	31.344134709653	-0.162164834259781	0.101359345742137	-1.59990016778854	0.109620732112402	0.215190494396014	-0.0510124472586797	-0.402759947016534
ENSG00000236065	-0.0180582741594913	0.0528281540129637	0.732478457034685	36.5566614791317	-0.0158415125208273	0.127193215450732	-0.124546835809521	0.900882319418661	0.940078073022921	0.0312479862676449	-0.0569677061366518
AK2	-0.00770504681846695	0.0312014614953043	0.804950742212691	96.2701651275137	-0.22907115631999	0.07874988746573	-2.90884423701147	0.00362767553147172	0.0142205161885447	0.135202729014663	-0.560873409445344
AZIN2	0.0505484630991924	0.0601832677288101	0.400959458707252	24.897330078927	0.115818088977271	0.17405245196606	0.665420611252611	0.505781505474369	0.650143657624373	0.720114895832971	0.254171134167981
TRIM62	0.0341402278017653	0.0510547283817773	0.503687730657926	32.239700082075	-0.115524540961733	0.109910237668529	-1.05108080386593	0.293221479689628	0.445032585484694	0.555362995474546	-0.29253929768218
ENSG00000284721	0.177243770351647	0.0817786461910942	0.0302074112839017	13.87652118121	-0.200543578113713	0.128992023953076	-1.55469750739524	0.120018128538389	0.230050055497987	1.99223784251021	-0.49345684810987
ZNF362	-0.00296689719530991	0.0315951840001029	0.925185842829578	87.4738134961688	0.0535040740684062	0.0644046323791646	0.830748846657731	0.406115525609716	0.557434528505598	0.182777568139507	0.106910242346507
ENSG00000225313	0.0233551479029993	0.0549693516841522	0.670927208545406	36.2707904516076	0.330593822787463	0.164527848422605	2.00934872702099	0.0445001637163743	0.107628921302067	0.447072105160597	0.761730567607742
PHC2	-0.0453612936128341	0.0303302080132707	0.134762784748151	117.50515842886	0.136388523517021	0.102001843281897	1.33711822383534	0.181184049472975	0.312802523013182	-0.242896323520904	0.302783321007637
PHC2-AS1	-0.0417074577792671	0.0877044570166451	0.634398227437548	9.64071893035481	0.408925165879858	0.154100845112325	2.65362052740067	0.0079633325366245	0.0273261931517028	-0.206208868333553	0.946843715239623
ZSCAN20	0.0307064434107409	0.0665358096692628	0.644438118388707	15.8837148232815	0.12609499345104	0.120990957611784	1.04218526689931	0.297325792366086	0.44934115230714	0.52088503403703	0.278457582733118
CSMD2	-0.475492677491985	0.132900646408169	0.000346490989615998	13.2839607635675	-0.78897276928391	0.343542987665889	-2.29657654968997	0.0216429376670336	0.0607954775077159	-4.56176191834824	-1.88403660119178
ENSG00000287703	0.42347800075507	0.218439045571941	0.0525433320905964	2.35428166978455	-0.462390363480288	0.354331683134034	-1.30496477026972	0.191904844222359	0.326987888720014	4.46462787452172	-1.11225490164665
SMIM12	-0.0115188882497026	0.0291763545624528	0.692988889385918	133.816083032951	-0.178643713195155	0.0753880651705235	-2.36965510112341	0.017804685525079	0.0521564669767077	0.0969086887311049	-0.441702942613757
TMEM35B	-0.0508672795108944	0.0866167456800213	0.557023446065948	9.45742676371864	-0.487524598303073	0.12983934559667	-3.75482944759679	0.000173459552594569	0.00110780936729615	-0.298180857391184	-1.17165229147408
ZMYM6	0.0269343848379576	0.0246705053619193	0.274936575046009	159.725516024124	-0.14069605807371	0.0458611954321895	-3.06786721863243	0.00215592390414485	0.00928772752149587	0.483010527311327	-0.352024793261792
ZMYM1	0.0310603394242772	0.0323240830854875	0.336600459753669	85.1756351245961	0.0658509331997828	0.0646683641330322	1.01828667050117	0.30854174112058	0.461007313140552	0.524438435100735	0.136088421437355
ENSG00000284640	0.169122105358406	0.158336790832624	0.285468059254443	3.48342938863514	0.454580417287125	0.255715546898023	1.77768001516313	0.0754564237895403	0.161347859372375	1.91068978341328	1.05473650706824
SFPQ	-0.0108081432890147	0.0119831196807696	0.36708482572773	709.11307865518	-0.288829387618293	0.0555593606793432	-5.19857291528696	2.00824347630074e-07	2.98639527677081e-06	0.104045140690803	-0.702094456548988
ZMYM4	-0.0285079539751031	0.0158564839895748	0.0721970403743436	437.953146088964	-0.0438127511809107	0.0379669873714701	-1.15396965137754	0.248512611442192	0.39472977107036	-0.0736752170233917	-0.123069522180111
ZMYM4-AS1	-0.0154391485424817	0.0617757849433412	0.802647408836162	25.9854153940844	0.0368075266954249	0.131973930763614	0.278899980340458	0.780321583627752	0.862388933055319	0.0575461173498723	0.0674528512591142
KIAA0319L	0.000707354760716	0.0148081397836184	0.961901164513796	568.380062930213	-0.168678827800557	0.0345564377896383	-4.88125624601085	1.05412161840636e-06	1.32183193524946e-05	0.219670017642949	-0.418153859598429
NCDN	0.00268968364226725	0.0560405233697855	0.961719961172276	30.9272061773116	0.787586565450476	0.223265478066618	3.52757879216542	0.000419378924123605	0.00236231840950115	0.23957419651721	1.84169883700781
TFAP2E-AS1	-0.218417618034514	0.105858400889507	0.0390841524818548	5.60470387670568	0.592625550814668	0.205192922092538	2.88813836642672	0.00387529359311132	0.0150023081543573	-1.98052122959393	1.38096567886228
TFAP2E	-0.0730190414526742	0.0520623530042196	0.160756869418747	32.3366619331532	-0.0178660372740914	0.111105478783069	-0.160802486698018	0.872248966624627	0.921960628791973	-0.52060239206822	-0.0617520764122046
PSMB2	-0.0909441361378155	0.0354622376881946	0.0103314273041724	62.2382063639017	0.276111272137553	0.0726883505162914	3.79856290831182	0.000145537491902949	0.000953864410176099	-0.700584782614802	0.632977043875587
C1orf216	-0.203673319910541	0.0854363893425587	0.017129433168806	9.4092053081635	0.401847265345848	0.201836480897571	1.99095457649095	0.0464858812781523	0.111459276292918	-1.83247659887385	0.930117173924858
AGO4	0.0220190046232283	0.0225778955740401	0.329438199385204	225.802162316104	-0.0432049831294606	0.0678625193351231	-0.636654570928953	0.52434987084149	0.666100742904903	0.433656150275557	-0.121633240704619
AGO1	-0.0436785537562897	0.0333715902761441	0.190583665479903	83.4650180699755	-0.200375941730072	0.0638235491300246	-3.13952991429317	0.00169219136518997	0.00758543987598666	-0.226000259797463	-0.493060688700258
ENSG00000286899	-0.0248212591827824	0.14000445062301	0.859281333795654	4.99196676763986	-0.13425977590311	0.203660665762723	-0.659232726163874	0.509746334789576	0.653786823181637	-0.0366578314199816	-0.336814528703436
AGO3	-0.00452285680999964	0.0141443114737846	0.749146425233725	579.125673989868	-0.118317961542883	0.0356732519001241	-3.31671365072472	0.000910829166457993	0.00451599007837906	0.167154480174569	-0.299140727659277
ENSG00000271554	-0.0323525134520273	0.0583189505099326	0.579064783732621	31.2966939950444	0.160618061763198	0.119926474704518	1.33930445432452	0.180471579254394	0.311971668306259	-0.11227769123118	0.360042725906724
ADPRS	-0.0676089594438041	0.061457787713457	0.271293890410615	18.3927798198979	0.242693472176345	0.143613484589921	1.68990727346628	0.0910456958794026	0.186694411236396	-0.466280810502649	0.554003878172876
TRAPPC3	-0.0720981918998178	0.0457145300263975	0.114763425740722	36.8556516590022	-0.0454504679873804	0.100378538928766	-0.452790690843135	0.650699467566375	0.769927969459415	-0.511356320749321	-0.126939785359662
MAP7D1	-0.00719687459660327	0.0532115420725111	0.892414014903881	29.727824187561	0.361658171622339	0.178589812175536	2.02507728305836	0.0428594291544424	0.104522470979246	0.140305187490166	0.835142042056428
THRAP3	-0.0275307302732121	0.0196050763766725	0.160239835632094	242.326592108579	-0.113128049968686	0.0425285649208752	-2.66004860919153	0.00781293747623288	0.0268647709108864	-0.0638631038348958	-0.286875894330713
SH3D21	-0.106107723011008	0.0923102028186811	0.250362613408329	10.7399945498153	0.0945579856352242	0.245474330983376	0.385205187265091	0.700085400455719	0.805653517929339	-0.852839410143223	0.203929117457208
EVA1B	-0.0885977025342499	0.122106174101911	0.46809676396185	4.55704973891792	0.445068937516143	0.23553034377214	1.88964585364304	0.0588053402409698	0.133366347057036	-0.677024699019894	1.03225891521888
STK40	-0.00586384325758594	0.0372003922304559	0.874749518494143	129.66751095714	0.253627172663984	0.091997628108376	2.75688817069505	0.00583543048740254	0.0211049459675733	0.153689895983155	0.579842471418286
LSM10	-0.167264751353392	0.0799454164574474	0.0364173279592635	12.8010873383792	0.827649461957353	0.176633575486504	4.68568594434975	2.79023842551039e-06	3.1096715580344e-05	-1.46690524093137	1.93637573877994
OSCP1	0.00360029216303288	0.0470562604393872	0.939013059595659	34.7321057870569	-0.209359418074159	0.0735294611290112	-2.84728617427003	0.00440937047672573	0.0166525935955312	0.248717439624057	-0.514290499361988
MRPS15	-0.0566669173981766	0.0513842009222964	0.270110472528745	29.610764455097	0.506824878529481	0.0975709550194126	5.19442367278914	2.05355002018527e-07	3.04482042919632e-06	-0.356413893790308	1.17820096312253
GRIK3	-0.446580711513621	0.251416670326713	0.0756905075578667	3.08024201605829	-1.22347552551708	0.500967124297214	-2.44222717655065	0.014596957903284	0.0445256715907408	-4.27146248933039	-2.91085638604057
ENSG00000223944	-0.0565904740365356	0.178362094090793	0.75103222013969	3.59628903629758	-0.821785838700971	0.392766398464424	-2.09230179036155	0.0364115276641821	0.0920360819776922	-0.355646340858999	-1.96158066367633
ZC3H12A-DT	-0.00264928407607749	0.0516210188020359	0.959069089798731	55.5529249044945	-0.538053283873834	0.127190604287739	-4.23029112006272	2.33389072584926e-05	0.000196733087881979	0.18596665971601	-1.29106201512292
ZC3H12A	-0.0669280193270544	0.132611395034451	0.613774602670318	5.8784394993628	0.0622789978586161	0.241702893559762	0.2576675725366	0.796663474572094	0.873485674297883	-0.459443623185961	0.127647200234739
MEAF6	-0.0437397062645444	0.0273964596046426	0.110366958276004	121.245277755011	-0.186200318102387	0.0600197069251471	-3.10231968201052	0.00192010484014891	0.00842971840776002	-0.226614280242929	-0.459560761266736
SNIP1	-0.0726038268914375	0.0536918788079511	0.176301406322154	27.5290283692863	-0.134830365769084	0.0977637363219959	-1.37914497585285	0.167850059178252	0.29589037084824	-0.51643330338926	-0.338162950445328
DNALI1	-0.00979603209764036	0.046230183174525	0.832187475935153	38.4576957534996	-0.0103133788874256	0.0940978389976624	-0.109602717738097	0.912724455202731	0.947460134833465	0.114207552378006	-0.0439035842027079
GNL2	-0.102835253936467	0.0459662307406686	0.0252738362810915	31.2969142082148	-0.217325131185463	0.0772567640501329	-2.81302399676536	0.00490779884829664	0.0182455806191542	-0.819981184433886	-0.533115125226335
ENSG00000284748	-0.0861455703583632	0.142601515792888	0.545777184405062	3.03356477886574	0.0572279016532149	0.245116326996525	0.233472418400044	0.815394584725355	0.88538929128475	-0.652403316611347	0.115710416303045
C1orf109	-0.0669437529909478	0.0685813981526079	0.329004433291381	14.7456200603363	-0.0938305121182602	0.117882380774063	-0.795967230235182	0.426051082601714	0.577319755006434	-0.459601601846009	-0.241271825358934
CDCA8	-0.262123600463206	0.144907491294764	0.0704660691913501	2.39550204883051	0.0331940022495336	0.279589909929119	0.118723891924243	0.90549410740193	0.942794737519439	-2.41936450138003	0.0589133464093801
MANEAL	-0.470485965539564	0.187022041612568	0.0118805957864514	2.28208961891507	-0.319163822407134	0.348611144336843	-0.915529602515359	0.359913669194964	0.512689523566785	-4.51149049709199	-0.773780993300604
YRDC	0.00589930309019184	0.136441518846177	0.965512721107106	3.66628948978889	-0.107535860815107	0.267898098006224	-0.401405839068738	0.688121351100753	0.79741700686677	0.271801361345585	-0.27366039596819
C1orf122	0.0326617646915603	0.0365440588954189	0.371448168076683	71.4624659354335	0.490444760465245	0.124880528182338	3.92731170826845	8.5900622617779e-05	0.00059991121503148	0.540518034843448	1.13949135986862
MTF1	-0.018815435393604	0.0379882241939584	0.620390824267238	54.5120369276568	0.170498313950414	0.0690502348398746	2.4691923835711	0.0135418392913173	0.0419778351075157	0.0236454775312332	0.383391803167088
INPP5B	0.059471069975031	0.0211054480163014	0.00483529304600899	253.150692442179	0.126629253367808	0.0532217071931189	2.37927830665643	0.0173465737597774	0.0510955183123467	0.809705056645455	0.279720149298967
SF3A3	0.0469135174737439	0.036118353166479	0.193984060312856	62.5443838188769	-0.068806592445326	0.0641076785007711	-1.07329720954563	0.283137786816585	0.434123156619763	0.683617113552503	-0.182135133022634
FHL3	-0.172750338800887	0.0898576128263026	0.0545441632574912	9.16480128570618	0.173958596433368	0.154132367991064	1.12863118046336	0.259053451601037	0.406495798337215	-1.5219849579256	0.391569165597342
UTP11	-0.0282555615554515	0.0526848317858584	0.591742229590976	25.1950960489352	0.0128947522947891	0.0910848646699415	0.141568550840087	0.887420809481681	0.931278305683012	-0.0711409938104798	0.0109420247730747
POU3F1	-0.0848845287310521	0.0692619697683965	0.220365227434986	23.612957762783	0.152575529052185	0.166028414825147	0.918972389231504	0.358110014288822	0.51087534920642	-0.639741442816597	0.341036559456701
MIR3659HG	-0.024202589581713	0.0359333526393931	0.500603115442344	105.49751339394	0.315992347850246	0.0975635811818981	3.23883506552623	0.00120018955901594	0.0056793632183595	-0.0304458902439457	0.727224265545386
LINC02786	-0.24351945732082	0.167187170781849	0.145235708651854	2.80787208135584	-0.0841605879781628	0.296381681590999	-0.283960154103933	0.776440916624499	0.859513486633187	-2.23256391730204	-0.21841979672943
ENSG00000286552	-0.108143793055806	0.174337593699703	0.535052050041192	1.93973225873511	0.0934407179137842	0.314767868436636	0.296855960482492	0.766576479754358	0.852207251835241	-0.873283193588722	0.201288782994676
ENSG00000287987	0.0287171772374621	0.130596126227217	0.825954468689088	5.12858948589463	0.310615709200492	0.249488682716787	1.245009215721	0.213128362704553	0.352612191022436	0.500911199165355	0.714518157557921
RRAGC	0.0272351134080764	0.0460410855835102	0.554159103818796	45.0728815713083	0.2266197599702	0.10062105448664	2.25221014753218	0.0243089950607526	0.0666652779179636	0.486030084413054	0.516018375267623
RRAGC-DT	0.00642925265059267	0.0183024575878323	0.725379717968124	670.498096136425	0.0353928422330303	0.0826314658394171	0.428321606950691	0.668416990051433	0.783238273601839	0.277122481843158	0.0641096595889434
MYCBP	-0.0126279464467416	0.0385147409977358	0.743007634745936	77.4813767937603	0.339956989771123	0.123615834457828	2.75010876448113	0.00595754865269841	0.0214545955839792	0.0857728510094872	0.783857665698014
GJA9	-0.0568554486831572	0.0582850364062774	0.329325948951273	29.8469748587365	0.113436909689704	0.150772028544048	0.752373704758929	0.451826355191379	0.601098639500317	-0.358306899766547	0.248543915540088
RHBDL2	-0.0290899492987365	0.03187814785504	0.361486763384307	139.186121720618	-0.0458104147387339	0.112408049694522	-0.407536781068859	0.683613785517959	0.79405758752858	-0.0795189189102949	-0.127790413901091
AKIRIN1	0.00856551335799821	0.0277843458515982	0.757865032570982	125.705760891873	0.0759465010535636	0.068380053618066	1.1106528444356	0.266717807087598	0.416263240102243	0.298572260251765	0.159946334103811
NDUFS5	0.0129547960647495	0.0367133442482332	0.724190838614489	73.8918747753252	0.347318377720117	0.126318565614011	2.74954339476441	0.00596783602222989	0.02148781947232	0.342644194499383	0.801254146345235
MACF1	0.00407613903659873	0.00652647839160064	0.532263732849083	10294.1373079658	-0.109315534171962	0.0470652142098816	-2.32263968213302	0.0201985170892627	0.0576258510529445	0.253495325562338	-0.2778661318057
ENSG00000287422	0.0226821119287637	0.0486739073715989	0.641214455065275	44.2027665366606	0.185713503421681	0.134625544901591	1.37948190707369	0.167746220898783	0.295836159356089	0.440314281802086	0.419348439471911
ENSG00000226438	0.0147103942424186	0.0427290370587036	0.730642035197862	55.9005610177135	0.27120274904373	0.107674371059572	2.51873074692662	0.0117778683210136	0.0375922215658404	0.360271814459351	0.62137718966334
BMP8A	-0.186429207812921	0.183082182703965	0.308544176352528	2.38095404284292	0.0917266625140488	0.402905202159653	0.227663137686919	0.819908131764095	0.888478914106844	-1.65933182208472	0.197238115947053
PPIEL	-0.0224790805639512	0.0322908588031351	0.486338790352689	83.970717612899	-0.186453717482872	0.0602588736620849	-3.09421179241505	0.00197336559763616	0.00861867637690081	-0.0131404712994934	-0.460159596357233
PABPC4	-0.0580553373029112	0.0386107024743326	0.132682489018707	59.8139285889032	-0.489177252839114	0.0781862342612938	-6.25656494983902	3.93549248956424e-10	1.11243620804875e-08	-0.370354748102432	-1.17555785559486
PABPC4-AS1	-0.287119828886868	0.171138628200681	0.0934050490621826	1.88069220872245	-0.252452971137756	0.295319627897413	-0.854846570595886	0.392636092604697	0.544994299309133	-2.67034677095031	-0.616129468736413
HEYL	-0.060915036725311	0.134960814774203	0.651734788259207	5.42232040140333	-0.82945447356279	0.214839981776162	-3.86080126569264	0.000113015799318391	0.000761680573561412	-0.399068433989673	-1.97970323225831
NT5C1A	-0.115969135422143	0.121002677449644	0.337860389758785	8.10366430359983	-0.0373214645619664	0.266843735672623	-0.139862622099378	0.888768534189235	0.932154550627347	-0.951855934803094	-0.107729270745942
HPCAL4	-0.0295078981564223	0.117512353365728	0.801733202240952	7.74424583907353	-0.203116221265353	0.318757096563466	-0.637213174091361	0.523985997597767	0.665854626850713	-0.0837154621282704	-0.499536535406586
PPIE	0.00846127415543881	0.0333212923083904	0.799549674684234	102.155551997032	-0.51434449234661	0.0780307011102052	-6.59156569181898	4.3521217339094e-11	1.55074985515127e-09	0.297525614686157	-1.2350332423113
TRIT1	-0.0302404529818984	0.034921691903155	0.386517363913487	72.6930231505483	-0.0409603351450457	0.0782100519654167	-0.523722131819548	0.600471819931312	0.731004460967809	-0.0910709026998016	-0.116328673754573
MFSD2A	-0.119692054264118	0.0782397983292491	0.126063675806382	24.8040801583415	0.072594731946542	0.207181718675422	0.350391590583682	0.726044836621604	0.824173793647373	-0.989237039046022	0.152025411200648
CAP1	0.0178246189593194	0.0387522836759955	0.645542735953343	55.4876203984403	-0.0317772209229721	0.076919758753025	-0.413121692503	0.679517456955981	0.791206639703837	0.39154113934117	-0.0946270775403222
PPT1	-0.0532713342028636	0.0463110084894082	0.250022276640711	34.8312436719786	0.11225219429509	0.0915725685291441	1.2258277352935	0.220263507628853	0.361286419555908	-0.322319503131449	0.245744188290597
RLF	-0.0230443312017802	0.0182766641848541	0.20735896860246	357.676408020673	0.122859506077321	0.0542193887235125	2.26596995963628	0.0234532225865252	0.0648013340516975	-0.0188160430519132	0.270811457590519
ZMPSTE24-DT	-0.0340265787786886	0.0679297485980768	0.616435620580443	17.018854679611	-0.196584982538031	0.136691563200296	-1.43816471137998	0.150387325237584	0.272780881473692	-0.12908665568666	-0.484101868885886
ZMPSTE24	-0.000190481577379957	0.0344060965001055	0.995582715018913	73.8307127952091	-0.0490207759814348	0.0614170709620413	-0.798162061680409	0.424776450228262	0.576016789023102	0.210655017538986	-0.135377160804828
COL9A2	0.00786393503861397	0.051401166046195	0.878405077452975	44.8376106990237	-0.679825415733048	0.194037354463725	-3.50358011019027	0.000459048556557099	0.00254958390125113	0.291527848755122	-1.62609885400343
SMAP2	0.021989866334176	0.0523697413651818	0.674561131267937	27.4401192433688	0.225123589526395	0.16186559811467	1.39080565696802	0.164284367231637	0.291483414429832	0.433363578380557	0.512482615387701
ENSG00000284677	-0.260033678246342	0.14360096317447	0.0701706796226429	3.43944351675118	0.534494660937953	0.286134819295524	1.86798189138219	0.0617645950714472	0.13857042761236	-2.39837999874532	1.24359037576007
ZFP69B	-0.216478975456289	0.112057343403878	0.0533769246183898	4.34943793259955	0.300691770031669	0.241431571915174	1.24545339139537	0.212965137919636	0.352437844596935	-1.96105569639741	0.691065838933927
ZFP69	-0.158180433110589	0.0819068899833988	0.0534555362248329	11.0638027286807	-0.0011945531375485	0.168480364878292	-0.00709016233678882	0.994342916335242	0.996756130941503	-1.37569136772484	-0.022353914930788
EXO5-DT	-0.00294455213020138	0.038894005940819	0.939652132685451	72.550872315119	0.0589194473106594	0.0769876648802956	0.765310227323693	0.444086835405027	0.594750213938915	0.183001930593697	0.119707888178936
EXO5	-0.163792971161616	0.127671115624675	0.199516966922835	4.04631550585817	-0.651691914031642	0.207781992114885	-3.13642153200319	0.00171023195295456	0.00765613459319781	-1.43204577104605	-1.55961357686844
ZNF684	0.0235598532600471	0.0442290178258663	0.594256051577239	44.9314851637877	0.0566564550970015	0.0832958235209427	0.680183623885496	0.496388200126684	0.642024589874997	0.449127511849729	0.11435997002512
ENSG00000286838	-0.0204794593964075	0.138195683723996	0.882191447144074	5.37302360814014	0.0184102106782747	0.191176633520728	0.0962994814754836	0.923282722897002	0.9534975285899	0.00693733605626952	0.0239761924726554
ENSG00000237899	-0.103746113610211	0.162391300086941	0.522910775940485	3.28559815151649	-0.986634069936137	0.257941954913616	-3.82502361923464	0.000130759549693653	0.000866549615667927	-0.829126949318956	-2.35115109309556
NFYC-AS1	-0.0530980406670418	0.0784491543081312	0.498503309868597	11.5269625166298	-0.362669071467706	0.156957337072043	-2.31062197048642	0.0208537446154344	0.0591475836722037	-0.320579496431828	-0.876592885375684
NFYC	-0.045207210823141	0.0214785348282308	0.0353120025230011	271.867785221728	0.130194910562701	0.0502067878336056	2.59317347674563	0.00950947904135684	0.0315978240548384	-0.241349208188005	0.288146533944821
CITED4	-0.253273634220144	0.136929515169522	0.0643619506651756	3.48694627279191	-0.119856645270306	0.293887038136098	-0.407832363177584	0.683396751967695	0.793932387728817	-2.33050371103769	-0.302776955211985
CTPS1	-0.0523840742396732	0.0598035765150863	0.381065112394729	20.5402779290839	0.291948360173862	0.165572890300703	1.76326184584712	0.0778563371759084	0.165361990565979	-0.313410698351542	0.670403354979003
SLFNL1-AS1	-0.0682294144700624	0.0668351276879265	0.307320021026257	20.7190150829852	-0.318672247490645	0.12451980761448	-2.55920928240807	0.0104910562524335	0.0343006791671283	-0.472510678785865	-0.772619300209489
SLFNL1	-0.0380141455781657	0.122201137742096	0.755740951879889	5.32901163070439	-0.00600267747151832	0.228969761923779	-0.02621602704691	0.979085032541182	0.987870879585272	-0.169125038615203	-0.0337165061302871
SCMH1	0.0100830145316989	0.016639516643856	0.544536006365578	651.603179341621	-0.210197291533318	0.0435866093984159	-4.82251990770718	1.41755876554484e-06	1.70469232655152e-05	0.31380919448823	-0.51627056745758
ENSG00000287400	-0.404438073209617	0.244175014961147	0.0976519656858492	7.61917880998169	-0.517307887166632	0.777684423753977	-0.665189981135953	0.505928987790528	0.65025063719391	-3.84831645193835	-1.24203635653294
FOXO6	0.187804832676159	0.139820581335149	0.179212250817778	3.83864636518948	0.326730601476547	0.282003417949502	1.15860511142831	0.246617184438713	0.392660063143995	2.09827941591694	0.752600977476514
HIVEP3	-0.00257955922361945	0.0211264333736962	0.902819008093893	457.362255553981	0.0404886605251504	0.0624797883850043	0.648028131524018	0.516966755435089	0.659786238066009	0.186666753402896	0.0761521310515073
FOXJ3	-0.0103517136200731	0.0159061391114375	0.515175669779337	445.315057537012	-0.0402120878829036	0.0467485591803537	-0.860178122875774	0.389690862194639	0.541996013111551	0.108628062252751	-0.114560410880047
RIMKLA	0.00108035684524844	0.0804512567239978	0.989285759162474	11.296667161028	-0.154036428690632	0.20782919039991	-0.741168400811416	0.458591340321379	0.607343942989425	0.22341525905072	-0.383550845260691
ZMYND12	-0.19278176484253	0.0712272366387229	0.00679814926139607	15.6965582743017	-0.474449227575364	0.116966620377231	-4.05627884301699	4.98607292460259e-05	0.000376963503627313	-1.72311661208755	-1.14075248896456
PPCS	-0.0601344305795897	0.0529171194235471	0.25579381200374	26.1905759869581	-0.0285605989363987	0.0948203007355573	-0.301207639238045	0.763256164908003	0.850260982032864	-0.391230519454207	-0.0870255352052933
CCDC30	0.0156353954292641	0.0262035655528557	0.550714627693192	253.384963218164	0.0227920260282711	0.064526411686517	0.353220106814549	0.723923435128784	0.822703698725389	0.36955957152793	0.0343313274640568
PPIH	0.0115683938189106	0.0566934570495311	0.838313132024506	22.6848054115138	-0.302017750022618	0.105215966748484	-2.87045549602357	0.00409880889875204	0.0156964604166211	0.328723599107936	-0.733261281735363
ENSG00000285728	-0.0303244662194709	0.0832673946599176	0.71572228762529	11.9065245331029	-0.562546726142395	0.133600152301929	-4.21067428778876	2.54609609467709e-05	0.00021145030307825	-0.0919144632835228	-1.34894507975165
YBX1	-0.0152124577969685	0.0335416149907609	0.650160081503697	83.8201242148754	0.115370901509196	0.111550611722362	1.0342471433177	0.301020640045748	0.45333408243812	0.0598222750499528	0.253114337788282
P3H1	-0.0690196447981397	0.0492536094066257	0.161120970954545	27.8194495154695	-0.165284166947994	0.0954188560238353	-1.73219606517507	0.083238659398438	0.174267472610175	-0.480445227865133	-0.410131574638763
C1orf50	-0.0601047327652215	0.0543071448811823	0.268399640856972	23.0345103471837	-0.190298651915313	0.0967698511326624	-1.96650764352661	0.0492400002721953	0.116312834443156	-0.3909323294743	-0.469245970816404
TMEM269	0.00305850589511476	0.123575916985395	0.980254360460994	5.04156830608052	-0.0464883405768445	0.23939471951712	-0.194191169590606	0.846026196909916	0.905245794303981	0.24327746904772	-0.129392492721642
SVBP	0.0205427178785049	0.0796301688123186	0.796424989186827	12.651356190899	0.755968534328905	0.170178709552699	4.44220394146781	8.90421027829441e-06	8.53682197169117e-05	0.418833042107107	1.76697889692031
ERMAP	-0.0421228642945733	0.0396801028162858	0.288434858734038	69.6923205860848	-0.34215391465366	0.0819322761489392	-4.17605772396316	2.96604583197586e-05	0.000240696878882756	-0.210379884386004	-0.828111331222704
ZNF691-DT	-0.0625297868356614	0.0881100270249081	0.477903562741516	11.4905601275202	-0.071937494551064	0.14284018934346	-0.503622229021904	0.614526868783775	0.742266012014491	-0.415281825890867	-0.189534101568811
ZNF691	-0.136208598913754	0.0736456025075826	0.0643835771422538	11.127270150856	-0.076020999911833	0.136057716388069	-0.558740819190314	0.576338616981364	0.710514544014487	-1.15507645255132	-0.199184268422352
SLC2A1	0.0156841202480697	0.0363812716694805	0.66639258231497	113.160800086435	-0.0939092236274654	0.124905290350952	-0.751843443649218	0.452145212767623	0.601423696855578	0.370048807959961	-0.241457836917636
SLC2A1-DT	0.0135543640846029	0.0433305372019492	0.754422584692112	64.5095432570936	-0.173523702863017	0.110246162322913	-1.57396592504293	0.115495327329205	0.22370005700332	0.348664340412361	-0.429603300362355
EBNA1BP2	-0.0170349717603047	0.0750261612677674	0.820381941815338	11.857769102165	-0.0730250469959068	0.133603841740438	-0.546578945969068	0.584668036818372	0.71817169602059	0.0415227666965782	-0.192104212693321
CFAP57	0.00344783408443148	0.15950609623264	0.982754518870434	3.23336953034635	-0.138565279027455	0.283089900638951	-0.489474469822854	0.624505824858391	0.751047203595518	0.247186637699336	-0.346989322138885
CDC20-DT	-0.197084505957171	0.106426801347459	0.0640500190577025	6.40639468051229	0.0151580029627564	0.184960145832196	0.0819528060737387	0.934684242450343	0.960598912453791	-1.76631959903512	0.0162905537078233
ELOVL1	-0.217693095000427	0.0852637277303206	0.0106746290141103	11.64392783809	-0.419782832802265	0.326077052553193	-1.28737312090916	0.197964268364703	0.334720035708706	-1.97324643467811	-1.01156450358559
ENSG00000288772	-0.0739518097533518	0.0731135679804737	0.311793959166939	13.3978816722342	0.435343105652678	0.171056188674278	2.54502984678123	0.0109268398115475	0.0353724105799601	-0.529968137216624	1.00927476508806
MED8	-0.0164423878779208	0.0644722522594907	0.798699576492469	18.5268902228756	0.0254741782373682	0.134678565039061	0.189147977853638	0.849976839222962	0.907362268528589	0.0474727862431552	0.0406698072890243
SZT2	0.00441425855405164	0.0262793456609768	0.866603381792614	114.27098382209	-0.0603611635748735	0.0548383864558451	-1.10071005870086	0.271022867040878	0.420937134988899	0.256890317896302	-0.162176839706169
HYI	0.0284958418122888	0.0514284795772444	0.579519441628761	30.458701608812	0.0330070768413955	0.11340269989823	0.291060767257012	0.771004844698403	0.855408784774201	0.49868881319557	0.0584716030496115
HYI-AS1	-0.107216879307884	0.131122055644717	0.413535591337919	3.59941229855927	-0.36873278978845	0.211323948595563	-1.74486986562105	0.0810075238890213	0.170675752237133	-0.863976232866235	-0.890922704582052
PTPRF	0.00447858143202568	0.0190040260839003	0.813692727918089	265.273505625058	0.0627059823374153	0.0503942879769303	1.24430733828646	0.213386471282073	0.352981511424427	0.257536171407703	0.128656252776673
KDM4A	0.0115624913828175	0.0296629302961752	0.696687406682264	93.3428783860085	-0.0863171167464156	0.0626840501073664	-1.37701882055435	0.168506429117081	0.296748750431332	0.328664333894739	-0.223516119765524
KDM4A-AS1	-0.113832050432825	0.0487151307538392	0.0194554247229829	41.7889097817507	0.227021897939254	0.120779166189987	1.879644520663	0.0601565413730627	0.135806831104229	-0.930397879940071	0.516968710373534
ST3GAL3	0.00554411536973043	0.0181351857549432	0.759825134044613	467.345196641861	0.00670848554836736	0.0444470207639343	0.150932175724381	0.880029218669049	0.926502544466169	0.268234990503793	-0.00367740168269021
ST3GAL3-AS1	-0.138134063946433	0.0690703431341198	0.0455106179736964	19.4889905254778	0.500898780734936	0.159190687002142	3.14653319341599	0.00165218506759188	0.00743244578417249	-1.17440967257513	1.16419636965311
LINC02918	0.0612818384579423	0.0806130295788328	0.447136428633727	11.5725996050977	0.190101651088871	0.139136473217497	1.36629631823214	0.171845976153727	0.301124736915609	0.827886630913564	0.429718539037151
ENSG00000288573	-0.0350900032763036	0.0662327088630688	0.596251504322448	17.4891406866697	0.0320810715699553	0.128949335125759	0.248788189087348	0.803524627660256	0.877964419328182	-0.139764294304949	0.0562832612728362
IPO13	0.0386353271814805	0.077884216385939	0.619851329441689	13.1057911417078	0.00285950081520258	0.265754120802267	0.010759949108485	0.991414968389127	0.995250609852068	0.600497414361395	-0.0127733478392979
DPH2	0.00601309289318491	0.0834544512170948	0.942560212804317	10.3973845754754	0.00305708834275264	0.16198070677173	0.0188731633765545	0.984942288250502	0.991506937174927	0.272943902633218	-0.0123064076884766
ATP6V0B	-0.150245850322455	0.0716210231216718	0.0359237197440341	17.117889067922	-0.239991802168995	0.223465442922054	-1.07395487656096	0.282842906090139	0.43380869445698	-1.29602176467488	-0.586681151882465
B4GALT2	-0.0293696920690715	0.0582796234231569	0.61430042200262	26.7972233972909	-0.109989488012673	0.112084842328244	-0.981305640691052	0.326442041955711	0.479035708174423	-0.0823277616766737	-0.279458823975749
CCDC24	-0.00245643490001463	0.0378943508983869	0.948314731276838	66.9661032403093	-0.115166515789398	0.0830148018451423	-1.38730097801392	0.165350005021214	0.292706966817488	0.187903020797076	-0.291693210228985
SLC6A9	-0.155503895020008	0.0620800397060905	0.0122488229839629	31.670658853856	0.651001458075185	0.211764750011266	3.07417291140547	0.00211087049685117	0.00913056379264177	-1.34881676915821	1.51892000866504
ENSG00000230615	0.0117552575651593	0.0763443380262753	0.877628021126962	21.1648210377429	-0.402196559646666	0.167800373391611	-2.39687523643362	0.0165355529515831	0.0491645447608479	0.330599861651989	-0.970004506649157
DMAP1	-0.0248461665001457	0.0465470423311246	0.59348949741016	34.6084550368099	0.23869482538361	0.106932928894747	2.23219197164752	0.0256022778072817	0.0696738605004134	-0.0369079209508818	0.544554249648081
ERI3	0.00626209110683017	0.0143471663857286	0.662496600389973	650.039787149556	-0.0161942277856532	0.0508699223195121	-0.318345832807407	0.750222621643989	0.841671598639285	0.275444045283558	-0.0578012451813318
RNF220	-0.0221343968518949	0.0240884911320584	0.358159121229989	367.149348016082	0.143587466561536	0.127161909578606	1.12917041775609	0.258825950321243	0.406264805999041	-0.00967956916379718	0.319795910783111
TMEM53	-0.0103180168634276	0.0477898628530407	0.829062671830873	39.8013825415828	-0.183901422159185	0.0952330450683444	-1.93106733095856	0.0534747264156887	0.123915157765872	0.108966404834547	-0.454127995181998
ARMH1	-0.0547787647008005	0.0224383504718639	0.0146344563673026	336.254219116389	-0.621293584749507	0.0825975947212108	-7.52193313675223	5.39721864773968e-14	3.32019173895451e-12	-0.337455319670617	-1.48777604422804
KIF2C	-0.0851396897128608	0.097979311642959	0.384871314976774	7.84985898858535	-0.420369337687642	0.1599317701196	-2.62842921936825	0.00857802048034729	0.0290221592279754	-0.642303464623835	-1.01295053580651
ENSG00000225721	-0.091723938455938	0.0607642954192251	0.131170069740713	19.9314908202303	0.150777220569201	0.113322711607247	1.33051193737548	0.183349655882546	0.315464905670905	-0.708414626073637	0.336786784965976
RPS8	0.00566285381947686	0.0449005296960668	0.899636953549614	53.6186704561437	-0.0657782619412687	0.201485439960154	-0.326466577209138	0.744071372772398	0.837882407697133	0.269427220191309	-0.174978562363371
PLK3	0.00503899423966467	0.0896456768676356	0.955174419445757	14.8237239062891	0.0659595935742302	0.207944705319201	0.317197754436595	0.751093553714321	0.842152111475264	0.263163167447808	0.136345208352308
BTBD19	-0.0313081364649542	0.0924263910042123	0.73480869577639	10.282803475811	-0.16831214753606	0.190410646755486	-0.883942943338649	0.376727013945155	0.529076920787827	-0.101791304962824	-0.417287318374242
PTCH2	0.0404931187067076	0.0328846841769776	0.218185590229714	112.574736252319	0.197356472346492	0.0947715111068293	2.08244513611296	0.0373018292928481	0.0937944742276001	0.619151137854679	0.446863180575096
EIF2B3	0.0188132459613863	0.0256708427329118	0.463641156867974	176.783629066665	0.134091795262982	0.0516024679536945	2.59855391767909	0.00936173416030987	0.0311734349573069	0.401467750849583	0.297355677620254
HECTD3	-0.069190448728342	0.0611692935011782	0.258000201807444	16.839143261814	-0.129644946182538	0.122825170363952	-1.05552425287405	0.291185623407649	0.443105701665219	-0.482160236918783	-0.325908732611667
UROD	-0.080740016827633	0.0630065732188847	0.200034294400726	16.4091356705447	-0.022592413756516	0.123388535752645	-0.18309978004607	0.854719728354399	0.910744055078692	-0.598127204614303	-0.0729214805487187
ZSWIM5	0.0301961754192095	0.0180960600590261	0.0951847385620772	606.912695560823	0.0690768636342119	0.039929085280361	1.7299886323263	0.0836323062553902	0.174902381028933	0.515761532345776	0.143711961557869
LINC01144	0.0390486313807253	0.167750867336087	0.815934167565823	2.21993668644132	-0.778941950566182	0.276828292296309	-2.81380903702005	0.00489583023610262	0.0182077743749505	0.604647321467029	-1.86033170411152
HPDL	0.03608459511218	0.155266210741809	0.816223708864141	2.87753507645918	-0.471775510566277	0.241595244933914	-1.95275163919441	0.0508490315095539	0.119195453870959	0.574886009593917	-1.13443394326
MUTYH	0.0184916049928704	0.0368415226931333	0.615721735466356	59.9934142446612	-0.138361297831811	0.0625924537891441	-2.21051084365394	0.0270697287908271	0.0727962052880083	0.398238216421561	-0.346507272429374
TOE1	-0.00989520845064299	0.0880202519858519	0.910490652855739	9.22583759014371	-0.176419266068119	0.141351146424034	-1.24809221949205	0.211997287269	0.351603138329697	0.113211741900424	-0.436446114463362
TESK2	0.00745930959840898	0.0199773066129034	0.708858831259797	437.559803454286	-0.150407936636032	0.0721415698232462	-2.08489969104561	0.0370784067350834	0.093313836596786	0.287465083381591	-0.374975968859145
CCDC163	-0.063460497700002	0.0892426996002547	0.477022172689503	12.9741905395543	-0.648518312748458	0.205885821012062	-3.14989303080984	0.00163330252550185	0.00735731355745201	-0.42462691272104	-1.55211370134395
MMACHC	-0.131513814798677	0.0732692531900223	0.072663474264129	14.1068097297906	-0.249950230679289	0.135405028922304	-1.84594495986343	0.064900197616185	0.144009987891017	-1.10793703806153	-0.610214975946137
PRDX1	-0.0308276710229018	0.0287151324523597	0.283015976042112	133.482537845022	0.442475959858756	0.121774284198301	3.63357471383872	0.000279521456519427	0.00166978593816313	-0.0969670448763604	1.0261311732838
AKR1A1	-0.00628792066425343	0.0544938476521624	0.908137814445935	26.6231303484851	0.177087596704953	0.10827587969075	1.63552212377066	0.101939640721914	0.203607657018733	0.149431817196432	0.39896363971648
NASP	-0.00949313880841682	0.0178662147552644	0.595179148252472	325.871831093268	0.046741566216683	0.0742549821403803	0.629473805923451	0.529038912154557	0.670248422103041	0.117248845003375	0.0909290391027275
CCDC17	-0.046907053775432	0.178817179264147	0.793075902341262	2.44141207519212	-0.298536998039651	0.326927829199175	-0.913158719987011	0.361159071042579	0.513957139560593	-0.258417000770473	-0.725035545647409
TMEM69	0.0195812138730634	0.0466823035206019	0.674882254234532	33.2668312608632	0.296263334843257	0.0871667293237697	3.39881210573847	0.000676791942625494	0.00351130277539025	0.40917876733427	0.680600531632304
IPP	-0.0461336153450037	0.039684989948593	0.245034321981928	61.2277060086516	-0.315550328937344	0.0687657285860893	-4.58877314943737	4.45858623412411e-06	4.68521945962814e-05	-0.250651055870641	-0.765241561653798
MAST2	-0.0307168118233932	0.0242717627315859	0.20567892267012	229.225974008416	-0.000978824860449427	0.050360761503161	-0.0194362601206495	0.984493084472746	0.991153337145893	-0.0958539292085157	-0.0218441044407532
PIK3R3	-0.0110869027315881	0.0486594817128204	0.819765413654625	76.5481365635409	-0.131200568059551	0.161752732154563	-0.811118095576783	0.417297854996975	0.569116663563596	0.101246171327289	-0.329584988511416
POMGNT1	-0.0230598650871118	0.0352897135178106	0.513469833517084	62.815435532326	0.185361988982595	0.0782667571406361	2.36833613343047	0.0178682937969753	0.0523049462188289	-0.0189720157742654	0.418517738226557
LURAP1	-0.020005374659483	0.0640341547819136	0.754723441006137	21.6379546399324	0.10757910456611	0.216434107668058	0.497052455018331	0.619152061344777	0.74647158929868	0.011697528723148	0.234700711761958
RAD54L	0.0576363821615045	0.157695336834132	0.714744186403861	3.16115392105265	0.130483189755829	0.33298427815738	0.391859911458516	0.695161724892903	0.801993852254886	0.791283313029288	0.288827797239051
LRRC41	0.0195573856134543	0.0284210918511257	0.491371370305007	102.417643388897	-0.0429646759140634	0.0537283540080005	-0.799664845635616	0.423905005974432	0.575220477097991	0.408939512412478	-0.121065345105174
UQCRH	-0.0423212104908766	0.0319823730588006	0.185746688737616	105.243308388922	0.333719700143178	0.0933747691677238	3.5739815275338	0.00035159374516836	0.00203021563722181	-0.212371439978516	0.769117661631459
NSUN4	-0.000894701288404052	0.0398682868749938	0.982095833917871	55.2162169503522	-0.0773426713214627	0.0748775323343927	-1.03292227868917	0.301640271914118	0.453794504071198	0.203584084342454	-0.202307651031572
FAAH	-0.158326854620977	0.116633263756414	0.174630018922608	7.26483448431511	-0.646135553333335	0.312835985278573	-2.06541313576175	0.0388839267412303	0.096846147343805	-1.37716155764181	-1.54648274854818
ENSG00000291138	0.165753945738639	0.170164330599992	0.330016017931295	2.1633472074856	0.127828276945453	0.344018274993087	0.371574088463822	0.710209984334144	0.812867718879078	1.8768707475445	0.282553689741147
MKNK1-AS1	-0.202910945574994	0.0858756777764441	0.018135235845363	10.2202303650465	0.201449302987581	0.189432982765865	1.06343309410151	0.287585591483546	0.438980676222603	-1.82482174639953	0.456535384992715
MKNK1	-0.0139517482794209	0.0234615495658902	0.552067823380129	181.670565064935	-0.246899381143183	0.0494173267128179	-4.9962107942019	5.84677498269297e-07	7.87311236691437e-06	0.0724808141951398	-0.603005188161525
MOB3C	-0.0098911477882994	0.0601256355312215	0.869331252883174	16.9683033224275	-0.0244803454907635	0.105051157917273	-0.233032609788477	0.815736083786788	0.885712585824077	0.113252514221499	-0.0773830532990857
ATPAF1	0.00239134598635629	0.0234761289601059	0.918865518208126	176.687986518074	0.100768452340344	0.0551702965256382	1.82649829140424	0.0677752383903396	0.148758599911298	0.236578646120178	0.218605733415288
EFCAB14-AS1	-0.156393454317003	0.140097199685912	0.264284730480469	3.56212807271816	0.405762361538065	0.2380180169224	1.70475481975952	0.0882401610183601	0.182252537896784	-1.3577486611018	0.939369355118381
EFCAB14	0.00797533405600557	0.0288089505318262	0.781906585412608	111.388849915244	0.221408970843993	0.0651399302338694	3.39897463889011	0.000676389880004207	0.00351101687135295	0.292646384629373	0.503704203970185
CYP4Z1	0.046523359272133	0.187346767452408	0.803881003179523	3.00963994714119	-0.850168460863395	0.323250390675931	-2.63006166546513	0.00853693814026255	0.0289121638254307	0.679699610908821	-2.02865466393106
CYP4A22-AS1	0.0740528331433387	0.0794708395285063	0.351427505126844	23.5200815835815	-0.908854662555221	0.141670970889062	-6.4152497639542	1.40592171077382e-10	4.3979056420945e-09	0.956117705477464	-2.1673422835844
STIL	0.00853110956467261	0.0649046409307415	0.895426716808889	20.6523209630279	-0.151786004705434	0.108177693039649	-1.40311741210642	0.160581829712449	0.286673339644549	0.298226818452133	-0.378232628427425
CMPK1	-0.0141280304273621	0.0345852552546467	0.682907614121609	77.3053535339008	-0.0132377300961688	0.0669375140645451	-0.19776249956645	0.843230887658067	0.903448911345242	0.0707107994223058	-0.0508144303041595
LINC01389	-0.115089248413936	0.138654144035474	0.406513058532446	4.79189151329558	-0.0429810996103152	0.239917060638256	-0.179149825760501	0.857820059500323	0.912606191349193	-0.943021160430647	-0.121104157692688
ENSG00000290466	0.167551008056158	0.120093600574239	0.162964532783622	10.6887624280289	-0.887885916825737	0.211660416772798	-4.19486047681187	2.73039604011622e-05	0.000223998724993564	1.8949147008708	-2.11778880510901
ENSG00000291246	0.415224892621457	0.184885847055799	0.0247139594813948	3.34845714889268	-1.21398868918527	0.224020515015666	-5.41909605511072	5.99011293992934e-08	1.0230708505589e-06	4.38176002040889	-2.8884370317295
ENSG00000223720	0.0439913579183957	0.130011023346766	0.735087114557002	8.63090326819901	-0.511714945519081	0.246336291652408	-2.07730230120186	0.0377736668252484	0.0947572189980419	0.654276277614489	-1.22881907987168
SLC5A9	-0.0471728750205051	0.0886722749664173	0.594732050915137	16.7369341848044	-0.237656471691883	0.212354261697563	-1.11915094047114	0.263075750909485	0.411594783755184	-0.261086060208468	-0.581162283466422
SPATA6	0.0277307838498495	0.0138339195332618	0.0450111730387649	739.195230837771	-0.266534605148236	0.0463541768811603	-5.74995875412822	8.92652232372995e-09	1.85486535225842e-07	0.491007014945395	-0.649407279285446
AGBL4	0.0303716562972994	0.022804458885332	0.182916146510999	746.209487408454	-0.797735709947669	0.121561997031364	-6.56237746523567	5.29565539077285e-11	1.87048463270247e-09	0.517523501723825	-1.90474524047639
BEND5	0.0622453940383528	0.0832225778705675	0.454497080020046	10.7355509349016	-0.279140438871177	0.162677076547629	-1.71591747771204	0.0861771473316168	0.178941139308976	0.837561505151775	-0.679197468842458
ENSG00000286597	-0.307273778891058	0.196635649798215	0.118133647453627	1.74623642599427	-0.21340301974105	0.306203150293872	-0.696932802736489	0.485844848043981	0.63312174873235	-2.87270866439778	-0.523846365542462
ENSG00000229846	0.0275312119074703	0.0799576619867389	0.730603860661719	24.5006202421054	-0.406405528673789	0.204923712221698	-1.98320401415585	0.0473446457051648	0.112908910460136	0.489003151874859	-0.979951170068125
FAF1	-0.0128292662906709	0.0102185194858425	0.209300323170514	1185.14589730453	0.0430852101697408	0.0291171722775292	1.47971821436078	0.138948462653554	0.256689870760408	0.0837514375993312	0.0822883143303465
FAF1-AS1	-0.0593260576592405	0.0885947567573125	0.5030911609172	11.0585788162925	0.511437081212451	0.186325866162135	2.74485283093983	0.00605380392356321	0.0217210095450344	-0.383113804133413	1.18910055098168
CDKN2C	-0.0857761927816485	0.0779062464289372	0.270888749719531	12.710498315188	0.668004152546655	0.155860086525647	4.28592186388101	1.81982947636299e-05	0.000158696464106911	-0.648694468181859	1.55910088859869
ENSG00000290102	-0.11266973813972	0.129189191762756	0.383137595399032	3.52309204476962	0.243440090423069	0.224413099799993	1.08478556127086	0.278016641934167	0.428608989648507	-0.918727328194081	0.5557682913474
C1orf185	-0.179025772241016	0.166812122117612	0.283173315911744	6.04906788580374	-1.49033427523735	0.232885879777537	-6.39941879113061	1.55969507445528e-10	4.84895063162834e-09	-1.58499536496164	-3.54149874685851
LINC01562	-0.0265149386792368	0.135157324054006	0.844470585408736	4.23713530388893	-0.789546849689325	0.204621451123473	-3.85857321094305	0.000114050904356057	0.000768145175794424	-0.0536637379407592	-1.88539327179954
RNF11	0.0154621274161654	0.0298598468509869	0.604581490439033	106.687262557008	0.247805947633742	0.0628409081561897	3.94338584378548	8.0339242064039e-05	0.000565757105126682	0.36781982109701	0.566085713958497
ENSG00000236434	-0.0179039947090864	0.170287063789699	0.916264660024481	2.09470763269849	0.449765297346254	0.304410667015995	1.47749519343427	0.139542945776319	0.257589354210773	0.0327970762325146	1.04335738380429
TTC39A	-0.157087675808824	0.129121238447872	0.223760047934606	4.92221151106017	0.177716250753974	0.315210052134204	0.56380261210169	0.572888473918934	0.70743256816393	-1.36471920412327	0.400449279119453
EPS15	-0.00432047376656147	0.0121007840801257	0.721061253484381	911.964901291975	0.0866568256509189	0.0380510661622049	2.27738232830366	0.0227634044513182	0.0631973309588791	0.169186568964275	0.185257043969171
ENSG00000238140	-0.171950634613393	0.108608515658352	0.113372461383056	7.05296009897957	-0.164885882150383	0.171769471202466	-0.959925422114335	0.337092750483097	0.489518560452565	-1.51395528366594	-0.409190345373068
EPS15-AS1	0.0938895031450527	0.0644218283123069	0.145001155679288	35.280751839703	-0.207438129648368	0.137484999773548	-1.50880554235037	0.131348483992851	0.246130119086093	1.15529385210902	-0.509750097857736
OSBPL9	0.0239153946784872	0.0160794632326366	0.136928879406817	506.454151411131	-0.0357726372760388	0.0554624881945938	-0.644987962864704	0.518934986277225	0.661596668184938	0.452697434104154	-0.104069071868744
NRDC	-0.0181864108390858	0.0149599050288433	0.224108030499579	460.505136440908	0.0835767466338956	0.0447051755316573	1.86950941675001	0.0615519747539376	0.138201732532166	0.0299613907815283	0.177978180882098
RAB3B	-0.0297188966323179	0.266090261085694	0.911071367883511	1.77263387810013	1.08643294480847	0.749034626409922	1.45044422047039	0.146934683286607	0.267886771915831	-0.0858340568001784	2.54793457556901
TXNDC12	-0.00441269066832044	0.0424853762827488	0.917277471654516	42.8268602189265	0.0946889668492871	0.0856116854416456	1.10602853291364	0.268714169657337	0.418574744044654	0.168260636983501	0.204238653127843
ENSG00000223390	-0.191188033735867	0.136433866166688	0.161117245463869	2.57303035336594	0.329359063084593	0.257766004859563	1.27774437619901	0.201339572830623	0.338564652689259	-1.70711426791564	0.758812575318273
BTF3L4	0.030527792983877	0.0332606396007444	0.358705037692284	80.8591074881447	-0.181049033814053	0.0594314912598103	-3.04634849262961	0.00231639185756287	0.00986355034824636	0.519091239836	-0.447387212195384
ZFYVE9	0.00257102683955366	0.017839204661755	0.885403911922869	349.161050780016	0.0997031936482213	0.0366243505536619	2.72231977198166	0.00648253820380019	0.0230135223130525	0.238382786631677	0.21608830703453
CC2D1B	-0.0371220703834727	0.0473933233513714	0.433464835068768	31.3150598107307	-0.156298189041229	0.084831973199392	-1.84244434199191	0.065410180765538	0.144776536364143	-0.160167885032006	-0.388895852267581
PRPF38A	-0.0104451420884142	0.0340068400364664	0.758730517997435	78.1316795573768	0.149993973574855	0.0620478131088339	2.41739339486085	0.0156321122408603	0.0470241259873323	0.107689965167491	0.334935810493018
TUT4	-0.0197451177577394	0.0112263320609248	0.0786077778609374	929.039102821464	-0.0812549084322703	0.0362930883512065	-2.23885351519194	0.0251654489136011	0.0686512360914372	0.0143107176716496	-0.211553075625015
GPX7	-0.115268904707078	0.0680597971184043	0.0903334051714691	14.1236166530131	-0.0255495044975754	0.115375738367106	-0.221446075744981	0.824745119560772	0.891613026348692	-0.944825054339413	-0.0799096969292922
SHISAL2A	0.250444361977482	0.142249224095623	0.078305678524407	3.32607080862094	0.18559959195995	0.247831742779419	0.748893543169495	0.453921372331522	0.602999788258102	2.72723075059024	0.419079243152789
COA7	0.0235642046073547	0.0947232222231611	0.803539444536361	8.09762684156743	0.012615529072368	0.160489179143787	0.0786067268813514	0.937345436820784	0.962405351857541	0.449171202882009	0.0102821626086622
ZYG11B	0.018237835635994	0.0251636974217417	0.468594541390109	147.301231119707	-0.00999449163523095	0.0433217277752582	-0.230703901909909	0.817544842008931	0.886851054265836	0.395690167649693	-0.0431499877410232
ZYG11A	0.0768015467171618	0.181046030142473	0.67141262715622	1.94692923874525	0.326017203782411	0.317121585165658	1.02805112938656	0.30392577733498	0.456181682548402	0.983717004038191	0.750915071331395
ECHDC2	0.00306103356364809	0.0136982914584698	0.823176752728763	714.045960421133	-0.0503443466127282	0.0509653862186624	-0.987814482494656	0.323243513437902	0.476050908038934	0.243302848876007	-0.138505031667234
SCP2	0.0157796401943033	0.0194873315697469	0.418090557570497	320.466878230537	0.00476994629752721	0.0394313233599604	0.120968455813247	0.903716020288123	0.942119528928161	0.371007905168092	-0.0082585704506978
PODN	0.211580525466496	0.13472758716794	0.116314623199825	5.20197100324587	-0.0742404179779682	0.276791932072912	-0.268217420291036	0.788531966661088	0.867813946343325	2.33700652450249	-0.194976385429648
CPT2	-0.0173717838340528	0.0564710980898024	0.758369550740903	23.9045422351998	-0.277181612992895	0.0887319503806986	-3.12380841178026	0.001785266597472	0.00791674203905254	0.0381409021506467	-0.674568358582419
ENSG00000236723	0.0716402111880331	0.0724068449529354	0.322461538793019	13.7342366232302	0.177246288595624	0.128684641214686	1.37736941194033	0.16839806486705	0.296598071085565	0.931893037511776	0.399338661441196
CZIB	-0.0345912761972578	0.0393264649615989	0.379079930116278	49.2093440179471	0.325710112752306	0.0794747249366106	4.09828549909539	4.16221703653735e-05	0.00032275521303632	-0.134756672672055	0.750189351779705
MAGOH	-0.0192157804244407	0.0406386460108942	0.636323769160586	46.6772861895571	0.241970500276703	0.0659043654397748	3.67153979348792	0.000241093529584597	0.00147194327157244	0.0196256909159264	0.552295346202036
MAGOH-DT	0.0599213095242352	0.11832612433355	0.612570179261091	5.69409143535358	0.0394317296960178	0.203655753064794	0.193619522663189	0.846473810587537	0.905485383323529	0.814225824418668	0.0736543851315998
LRP8	0.021376416640841	0.029550120939104	0.469437098703785	145.116763100494	0.0403623687334001	0.0921531436897982	0.43799231493682	0.661391854386326	0.777561343460258	0.427204049283173	0.0758536774546706
LRP8-DT	0.102256283843833	0.158739121810543	0.519459877038333	2.83580376738976	-0.387505827924126	0.298922997916012	-1.29633996255117	0.194858386349943	0.330573250740695	1.23930307034728	-0.935287272361891
GLIS1	-0.443520387946687	0.192716372531148	0.0213681738852133	3.49083596127756	0.188925814001961	0.448623221953014	0.421123572648559	0.673664849209249	0.786975045970324	-4.24073437541535	0.426939793063097
NDC1	0.0509172284385108	0.0475056364721892	0.283803373791604	42.6877809451077	-0.00273828476002323	0.0866903881172448	-0.0315869477515757	0.974801452382403	0.985415643312894	0.7238175969058	-0.0260020717024406
YIPF1	0.00422546911485257	0.0353320964998285	0.904805616726685	76.3412707968708	0.171725548066005	0.0748385201031347	2.29461442889772	0.0217552306315928	0.0610545894273278	0.254994719843748	0.386292010938966
DIO1	0.172863199416104	0.124683709999526	0.165620626000436	5.10591093637123	0.487712162897597	0.231836937191004	2.10368618912432	0.0354058299794218	0.0899207670916699	1.94825338146346	1.13303366723897
IFT25	0.016189645030297	0.0334129612279748	0.628008442569636	80.1407917379174	-0.0440143808488193	0.0675835882606356	-0.651258419116164	0.514879685005008	0.657786260877184	0.375124684008819	-0.123546014743739
LRRC42	-0.0270534172660735	0.0481172226683384	0.573952653407388	34.2536133873961	0.28185931133784	0.0932759839404766	3.02177794787677	0.00251294814968989	0.0105168646818804	-0.0590704967344719	0.646560848098394
TMEM59	-0.0401080099998172	0.0267632029167817	0.13397089459816	114.902934358264	0.129278837790663	0.0752144280897884	1.7188037066018	0.0856501203905624	0.178129584634539	-0.190149124161689	0.285981664716268
TCEANC2	-0.0245754739894511	0.0414499234719547	0.55325107543878	58.0635673499662	0.0172266572514226	0.0770688943975976	0.223522828322286	0.823128618097145	0.890538306605448	-0.034189950081905	0.0211792111930588
CYB5RL	-0.0611311637511426	0.0570608954676561	0.28402017243272	22.2629440698258	0.00346808053772027	0.101677209842964	0.034108730393729	0.972790446689806	0.984267652379892	-0.401238523434341	-0.0113351482173751
MRPL37	-0.0628237281583039	0.0575691172766855	0.275151973535786	18.2983437200566	0.202092837639787	0.106422630412927	1.89896488045496	0.057569093700523	0.131194785204919	-0.418233233560334	0.458056190335468
SSBP3	-0.0313316435399376	0.0201840056471199	0.120590320790906	300.334926327014	0.552808752432587	0.0691268406623195	7.99702036337847	1.27466164368224e-15	1.06164102907345e-13	-0.102027334932238	1.28687035780495
ACOT11	-0.0066466869590403	0.0118556008184274	0.575045110126417	1227.94782781361	-0.166989223219018	0.0673343061518142	-2.48000213802632	0.0131381594922562	0.0410028080129181	0.145829514585623	-0.414160974885945
FAM151A	-0.0272467473258807	0.0387649326699661	0.482136139882399	63.4863334097877	0.65307642796823	0.114534386940701	5.70201181856722	1.18401616832441e-08	2.42175638466318e-07	-0.0610116862757159	1.52382359122828
ENSG00000230728	-0.00411096584549634	0.0903457793644806	0.96370672032017	7.84534751564062	0.669390442528528	0.196040755552253	3.41454735084465	0.000638880876312031	0.00335155781640207	0.171290197264939	1.56237697824485
MROH7	0.00160412064115519	0.014106911583728	0.909466351855989	832.573648595272	-0.472847328871183	0.0864150890979134	-5.47181439962897	4.45451220836152e-08	7.8191563386842e-07	0.22867426948971	-1.13696687136104
TTC4	-0.00915304662006608	0.0296205387695212	0.757313818899572	119.526967847651	-0.31499440428389	0.0832365473201539	-3.78432809174944	0.000154124395384194	0.00100042451513172	0.120663644542277	-0.763927796839046
PARS2	-0.18728923797648	0.114597886903906	0.102192373237714	3.87842583211158	-0.209454041885001	0.199762924645695	-1.04851309248948	0.294402273397746	0.446288495264649	-1.66796721774083	-0.51451411497707
TTC22	0.124421589520953	0.181331617540781	0.49261539381623	7.86644491639383	0.955262474227091	0.349829801821212	2.73064921643039	0.00632097111976143	0.0225343003597072	1.46186059503755	2.23795165267909
DHCR24	-0.168167841459341	0.108029604808737	0.119545784028336	9.45352590867518	-1.4805591595223	0.454523193487111	-3.2573896794208	0.00112441956104307	0.00538630236590547	-1.47597299309685	-3.51839812880393
ENSG00000287724	0.175722397773084	0.181128044131116	0.331968906851039	4.91772286651967	-0.394415862081207	0.416114726337107	-0.947853649768882	0.343203963847525	0.495583977191072	1.97696203625024	-0.951617110745387
USP24	-0.0217242186841411	0.0143602306068859	0.130329374967977	565.851705395524	-0.0212616871574065	0.0463093689658041	-0.459122800250347	0.646145984416901	0.76676564444447	-0.00556104993256821	-0.069776698655881
MIR4422HG	0.07232339263328	0.17058827233139	0.671591613407737	2.84440386416176	-0.36117265030852	0.259316416133714	-1.39278745130538	0.163684074200663	0.290698664245982	0.938752729572122	-0.873056533003517
ENSG00000234810	-0.353141345501901	0.103983360513517	0.000683450852854528	21.8326248330493	0.237746186402797	0.201697189379142	1.17872830620307	0.238506380445433	0.382619739524026	-3.33325598267874	0.542312419739745
ENSG00000260971	0.0246618766161295	0.0336872696447741	0.46411792390652	300.840851636861	0.460541778286994	0.118959685692197	3.87141051699333	0.000108207380334864	0.000732689585345371	0.460192714101089	1.06882443477751
PLPP3	-0.00677039901868325	0.0120694619234777	0.574829682762753	1590.35931604512	-0.381134133445864	0.0653992248213452	-5.82780811985203	5.61600965867944e-09	1.23004456038299e-07	0.144587345848158	-0.920229641864881
PRKAA2	0.00312392179645336	0.0331573288262856	0.924938272207303	113.713212494184	-0.190185586240523	0.0856148732601978	-2.22140825534505	0.0263233223979632	0.071176716367719	0.243934297394208	-0.468978773266572
FYB2	0.100466703042134	0.141885327426904	0.478893213781413	16.9027997669333	-0.408590067233772	0.336244398510353	-1.21515798937894	0.224305839851337	0.366055543257174	1.22133423746669	-0.985113686029132
DAB1	-0.0636745680117168	0.0302269753804388	0.0351567969507626	307.421586006173	0.434344765653565	0.146052847430892	2.97388769403544	0.00294052676654522	0.0120010730445874	-0.426776351099148	1.00691548140484
ENSG00000235038	-0.0485016818092017	0.213297133769876	0.820120325762077	1.79886727959008	1.30396148234535	0.37808097436687	3.44889473618436	0.000562886084110424	0.00302824334298535	-0.274428350813069	3.061999452967
OMA1	-0.0417348502219506	0.0437349764892834	0.339948445069356	39.1755703755298	0.243880480489082	0.0896993535339727	2.71886553114025	0.00655062325160007	0.0232226421420798	-0.206483910524609	0.556809024061626
MYSM1	0.0149144676104588	0.0190977328690886	0.434829034715243	248.629578277273	-0.114921372557115	0.0469088818971238	-2.44988513708662	0.014290179264455	0.0438144126849425	0.362320875469735	-0.291113886122478
JUN	-0.0400956643068492	0.0282419391275527	0.155689022508572	395.607242457317	-0.190386097044178	0.208978631268087	-0.911031409713572	0.362278824250903	0.515115998595899	-0.190025163458978	-0.469452621722802
LINC01135	-0.0186840874597574	0.0326035908321528	0.566598385736912	158.43461265456	0.196448982233342	0.0887255779807035	2.21411893508394	0.0268205984051509	0.0722414281503659	0.0249643165969292	0.444718593942747
ENSG00000231740	-0.2516584346889	0.116279700350227	0.0304451063271754	5.7801511841177	0.272783777597401	0.218003213654426	1.25128328626298	0.210831141125347	0.350099398197891	-2.31428580658868	0.625113486789264
LINC02777	-0.177240787800825	0.0849118842071797	0.0368565439994352	13.6962971947786	0.457679791794523	0.165103236447282	2.77208249603672	0.00556989187387408	0.0203042221965666	-1.56707268325328	1.06206096938568
LINC01358	-0.0279809249528295	0.0724282285832578	0.699255072122992	37.3161202440045	-0.764886909149688	0.115134548940486	-6.64341777675324	3.06491490171646e-11	1.14237224117568e-09	-0.0683834210813123	-1.82711673735633
FGGY-DT	0.121833482054862	0.121338894429402	0.315341941673118	7.82121829994101	-0.939317087108659	0.182687683096496	-5.141655262071	2.72328467891262e-07	3.95384208152888e-06	1.43587391117781	-2.2393312865935
FGGY	0.0111509102411482	0.0179255154650854	0.53389639669697	630.027333005689	-0.311358344570095	0.0576783120631364	-5.39818752374848	6.73174870664449e-08	1.13253418182691e-06	0.324531727675206	-0.755335036495281
ENSG00000226883	-0.0488749627587629	0.0914695933412787	0.593113126812883	12.3890124975893	-0.132284267420306	0.153231017690085	-0.863299542184442	0.387972795850114	0.540809822023854	-0.278176392250374	-0.33214599400215
CYP2J2	0.0435911970026144	0.0269266679803623	0.105471864124582	173.319409051291	-0.136704552309976	0.0872227616760313	-1.56730364509362	0.117043733781692	0.225830143421489	0.650258339662656	-0.342592040463926
C1orf87	0.0555677067119206	0.087288584836622	0.52438696577118	31.6131894319715	-0.494522713071688	0.212569593471249	-2.32640381437514	0.0199970183345283	0.0571395812611206	0.770512145053826	-1.18819028254081
LINC01748	0.0216503069108019	0.0160130929176655	0.176363223505881	1143.15772935468	-0.35319727348859	0.0639548815288073	-5.52260069983084	3.34018245649045e-08	6.05752264667655e-07	0.4299541282312	-0.854209069799085
ENSG00000231252	0.0124764661017708	0.0179681738313684	0.487453508976433	856.966979419764	-0.286619866066347	0.0524113922372701	-5.46865583666999	4.53461273708581e-08	7.94597637972985e-07	0.337841376343096	-0.696872900616278
NFIA	0.0151888624066501	0.00717990509520322	0.0343900446903667	6589.71635832651	0.0349026314461965	0.042150621881366	0.828045468568195	0.407644750294573	0.559116434075078	0.365076020267547	0.0629511902180446
NFIA-AS2	-0.0350831876910687	0.0354204145725686	0.321939898433913	137.652171855923	0.0249051512715341	0.0730893119865614	0.340749565081598	0.733292121687051	0.830410656380048	-0.139695860338763	0.0393250790030722
NFIA-AS1	-0.224907587398055	0.101057565635622	0.0260450535830655	7.03294931615889	0.410587574293302	0.179399485563489	2.28867754555514	0.022098094612296	0.0618337255437936	-2.0456857501246	0.950772329787944
ENSG00000284808	0.152665418969109	0.16558813333067	0.356550122295958	4.18064270589465	-0.380542228067125	0.234539271576045	-1.62250963563576	0.104694271647403	0.208001115526826	1.74545139506176	-0.918830847162366
ENSG00000287224	-0.0257650531494752	0.158095550033146	0.870540952947453	2.71536976375163	0.0554858342947802	0.270966239057507	0.204770286098278	0.837751603325848	0.900294945027974	-0.0461342831371169	0.111593551209513
TM2D1	-0.00752404067769962	0.0209784291911	0.719852406151507	209.81991745859	-0.0680451112633353	0.0395522960572502	-1.72038334171151	0.085362783011318	0.177724242913905	0.137020176480975	-0.180335595661267
PATJ-DT	-0.106005850956274	0.0522541592881463	0.0424930728243737	34.2791212076143	-0.194455793335603	0.107173106002409	-1.81440848911509	0.0696148597695198	0.151988688983313	-0.851816532648685	-0.479070154892414
PATJ	-0.0261963693141856	0.0233041934660863	0.260968322092173	303.726802195556	0.0264252183911048	0.0560864301946476	0.471151725994973	0.637532389029865	0.760293426474173	-0.050465044885913	0.0429173116650803
USP1	-0.0835516966800249	0.0523070916221617	0.110192124268929	28.3721716444087	0.110576347599245	0.116709230211165	0.947451606005592	0.343408705067821	0.495805061078276	-0.626358735335569	0.241783816304501
DOCK7	0.00844300106631503	0.00916546378507037	0.356958785597492	2346.53147566102	0.222124937775901	0.0399925284778265	5.55416089530463	2.78948460226321e-08	5.18424048348991e-07	0.297342138151113	0.505396181754983
ANGPTL3	0.101938530815541	0.0892302994233052	0.253279239041498	12.1078845931334	0.39599988570735	0.194888624315807	2.03192919595785	0.0421608243623847	0.10317931369653	1.23611257397111	0.916298607722001
DOCK7-DT	0.0315910448758519	0.0225454197361982	0.161148934036201	272.757455995312	0.188481079481746	0.0714082750578338	2.63948512030426	0.00830320681496784	0.0282739896121257	0.529767145354616	0.425888793505993
ATG4C	0.0344177509776635	0.0249388002588885	0.167559403367983	200.88479177953	0.0402674893052213	0.10434210121282	0.385917945270148	0.699557439819875	0.805366497412654	0.558149551724742	0.0756294577630081
LINC01739	0.183836207358605	0.0867317054617711	0.0340400995567524	17.9358076318391	-0.052169950335639	0.140179145471165	-0.372166274521701	0.709769054484678	0.812546857498467	2.05843122072559	-0.142819310449329
ALG6	-0.0109491032212075	0.0375808157872903	0.770785023423511	68.4006353610284	-0.282795070053257	0.0765461348429565	-3.69443957730126	0.000220372286812377	0.00136394945345434	0.102629789418579	-0.687834117402798
ITGB3BP	-0.00908099975663607	0.0242821836216572	0.708420767029198	258.768985401316	0.156503861240215	0.0908090887389372	1.72343829691035	0.0848092943960771	0.176717317953486	0.121387053089863	0.350320020042996
ENSG00000286429	-0.193123757422983	0.0992399593331067	0.0516513546988967	9.77979838693414	0.396868270319581	0.20955829325626	1.89383232776317	0.0582472691838809	0.132352810263003	-1.72655049309405	0.918350779976159
EFCAB7	-0.024724288076914	0.0280580020233373	0.378217743669801	132.903133470745	0.422725505058108	0.0862763624667698	4.89966768384475	9.5998888577004e-07	1.21733254642093e-05	-0.0356841634001074	0.979456767982254
DLEU2L	-0.0289621939100039	0.0675509138796308	0.668107975185149	15.3658083697595	0.0859298309553034	0.11919678776463	0.720907270798129	0.470966569129237	0.619225013778452	-0.0782361518915878	0.183539005300304
PGM1	-0.022377850456762	0.0231785548713006	0.334316991570624	242.036173304476	-0.0645275225289994	0.0575774482883029	-1.12070827116019	0.262412060327462	0.410746921033836	-0.0121240394754364	-0.172022806719052
ROR1	0.0311560419597904	0.0210523052110528	0.138890611240152	657.557702530452	0.361549350235203	0.0676962174790997	5.34076147381243	9.25569729850064e-08	1.51681018319315e-06	0.525399365652321	0.834884874635227
ROR1-AS1	-0.120997307344631	0.066186460734529	0.0675303770147145	23.8321553886406	0.492006554991076	0.163305637967349	3.01279589066879	0.00258852952809199	0.0107863391227206	-1.00234283144631	1.14318220301285
UBE2U	-0.135191184752045	0.175854947319912	0.442032640311571	1.97751425260908	0.347815276302962	0.315612298739926	1.10203334182985	0.270447176651161	0.420397880817423	-1.14486079477005	0.802428420359862
CACHD1	0.0195064718438071	0.0122959503328449	0.112645351202917	1682.70889411948	0.00638125408729989	0.0525739752206571	0.121376670881691	0.903392694188745	0.941830976030805	0.408428297150645	-0.00445071723392399
RAVER2	0.0178591535301592	0.0179564220675278	0.319939081057732	406.21850388548	0.195664383186452	0.0628247858121477	3.11444568663565	0.00184290882582424	0.00814202831823984	0.391887894252395	0.442864424290281
JAK1	0.0148583936921204	0.0117640691036097	0.206577741992492	1347.90066415041	-0.186859539364889	0.0516774481828535	-3.61588170344078	0.0002993270545023	0.00176929914020796	0.361757848158184	-0.461118637310603
LINC01359	-0.06555414081676	0.0514781353547177	0.202863162550715	38.6193646202624	-0.57952388382066	0.102955793341021	-5.6288613298438	1.81403159849297e-08	3.53701209266852e-07	-0.445648776188118	-1.38906561096685
ENSG00000272506	0.0883850299325767	0.136561105197034	0.517489799200751	4.22335713227425	-0.592144436831159	0.196159750858393	-3.01868469061538	0.00253874605293439	0.0106116648833827	1.10002450682058	-1.41889058524148
ENSG00000288804	-0.111517456186803	0.150607565175877	0.459026648904302	3.22667924260125	0.356389602571354	0.311643074785293	1.14358261551902	0.252796774691321	0.399777615485049	-0.907157489143712	0.822691324858929
AK4	0.00904033495743521	0.0198387020705273	0.648611579485153	372.762840398059	0.159729121530864	0.0729276255081403	2.19024163227466	0.0285067173816052	0.0756850915763227	0.303339851611864	0.357941976475302
DNAJC6	-0.0526831430806163	0.0298538498397418	0.0776138929238028	149.929096059105	0.537698032466692	0.180458452997373	2.97962230937733	0.00288603987208823	0.0118192150892743	-0.316413590435318	1.25116060452558
ENSG00000229294	0.059898285270229	0.0625469441868408	0.338237630797655	31.4560213324545	0.936254375882718	0.298300643667118	3.13862673701607	0.00169741514601286	0.00760380370521342	0.813994642360811	2.19303158906072
LEPROT	-0.00601466964708099	0.0282295589675748	0.831277958426183	121.004134478633	0.0170623686818993	0.0841131819905508	0.202850115500518	0.839252185631023	0.901449639142999	0.152175477531501	0.0207909633598955
LEPR	0.0182553669961275	0.0292042867269592	0.531910655801471	244.05777959078	0.152931573021255	0.128011356761041	1.19467191732631	0.232215238609702	0.375503692411453	0.395866196628161	0.341877964917248
PDE4B	0.00334585136977633	0.0112322071818494	0.765794651537859	2634.188864572	-0.122660197464397	0.0663132399475774	-1.84970901077014	0.0643555010860638	0.143052277482795	0.246162649090044	-0.309402328283735
PDE4B-AS1	0.0966851705449965	0.106627036434911	0.364533533342197	9.8432279350305	0.273133252555347	0.27539306870206	0.991794215601127	0.321297919946211	0.474070061522419	1.18336460490856	0.625939368319313
SGIP1	0.016941826372808	0.0109472264850075	0.121720861492036	1760.67752858794	-0.0868114690338779	0.0580885245148861	-1.49446848166424	0.13505321398038	0.251180113742778	0.382677190621902	-0.224684376358077
ENSG00000248458	0.0506305360778573	0.0440677849897052	0.250587317758387	58.5526940221435	0.1842607683935	0.141816083051174	1.29929387717619	0.193843094813148	0.32926482550762	0.720938974654247	0.415915326453226
DYNLT5	-0.0572846598873594	0.0968824407551925	0.554332756560713	11.4437511233402	-0.344896778881844	0.24131017053306	-1.42926747811731	0.152927369654288	0.276298610465375	-0.362616526016149	-0.83459328609238
DNAI4	-0.0471811052143525	0.0316213767269348	0.135682472986765	142.859830536174	-0.0784165212018322	0.0707154688894318	-1.10890194795203	0.267472483416931	0.417151544415139	-0.261168697984689	-0.204845380165168
MIER1	-0.0314870846565958	0.0200999866756109	0.117226307181498	256.261565682534	0.0986909421452729	0.0406624861892364	2.42707594626609	0.0152210691795903	0.0460115599501032	-0.103588088962093	0.213696147593515
SLC35D1	0.0275760783059113	0.026619636838986	0.300234837130082	182.135932208958	-0.133762354623163	0.0720536294471802	-1.85642771432103	0.0633926174805709	0.141362184353159	0.489453646658204	-0.335639019447564
IL12RB2	-0.0909298944197036	0.095173056416024	0.33936718770219	17.0622475073607	0.367579091670765	0.224698621151867	1.63587604492833	0.101865532455865	0.203480010565711	-0.700441784292267	0.849134399442003
SERBP1	0.0112504793330811	0.0295536063551489	0.703440398098486	102.225031580988	0.0420674832585701	0.0611120222351419	0.688366735708831	0.491221865850315	0.637659967223786	0.325531481568027	0.0798832153684373
GADD45A	-0.0250443884862944	0.0463651509741929	0.589089840487961	91.9089594415914	-0.144071901853959	0.162817150081004	-0.884869326003318	0.376227113520394	0.528671842709105	-0.0388982293733814	-0.360002609591819
GNG12	-0.0188234540137091	0.0222424454520575	0.397393621613277	370.676343797483	0.210333480104853	0.0548785291581284	3.83270986543375	0.000126739397301129	0.00084294402299624	0.0235649641258228	0.477530531065435
GNG12-AS1	-0.0326091482072132	0.0205566297828434	0.112669437151102	483.460584136869	-0.0194591964350262	0.0625742285618576	-0.310977807993108	0.755817492421974	0.845048043574004	-0.114854510910353	-0.0655170406693774
DIRAS3	0.028957672689265	0.0864671330764286	0.737702006798952	10.5012332719275	-0.486792847410242	0.13605283220287	-3.57796923098507	0.000346274202851357	0.00200292757688157	0.503325967237233	-1.16992301292852
WLS	-0.012626849526021	0.0128740180240255	0.326690893696371	1041.08635245569	-0.0123802953580274	0.0573669480261101	-0.215808854819898	0.82913674581022	0.89464725694157	0.0857838649771681	-0.0487881348648096
DEPDC1	0.221231792486666	0.180784341791778	0.221052908987226	1.89778195552236	0.153203639564026	0.320711734572157	0.477698889840765	0.632864534586497	0.756782588803316	2.43391302015038	0.342520914369017
ENSG00000285407	0.066056595021779	0.180131205989647	0.713832528416265	2.05661686598026	-0.240176768896676	0.302678090760558	-0.793505629340958	0.427483290826335	0.578601907512486	0.875829033212262	-0.587118266475634
LRRC7	0.0288082839033057	0.0372862482982371	0.439744403170173	277.629183675039	-0.738094603765169	0.239553795947163	-3.08112255473491	0.00206221749404231	0.00895456336878829	0.501825983483166	-1.76380098422041
ENSG00000287283	0.119844956333228	0.15850134005862	0.449581325032117	4.38800263941345	-1.35853434834085	0.226860332998717	-5.98841732436552	2.1189280110401e-09	5.12365400423425e-08	1.41590751103714	-3.23002828864505
LRRC7-AS1	0.120845753357352	0.0482301499989825	0.0122241750193249	70.8434056650055	-0.923806491015333	0.203800250464627	-4.53290164712372	5.81789084945114e-06	5.90217007027778e-05	1.4259563193708	-2.2026765434073
LRRC40	-0.0465076137916258	0.0294684480846709	0.114515703250253	102.814057334729	0.0468548280961377	0.0547912428392394	0.855151766380121	0.392467134574264	0.54489025218601	-0.254406301556431	0.0911967003247217
SRSF11	0.0189738400602543	0.0148227953622573	0.200529429415654	401.742032513478	-0.384787463778894	0.0618118445821184	-6.22514125537372	4.81122336853741e-10	1.33755974939325e-08	0.403080244971909	-0.928863216250149
ANKRD13C	0.0139846304723647	0.0197501014043918	0.478896249485961	270.407246411707	-0.027356671430862	0.0394891105029022	-0.692764944119251	0.488457075209106	0.635182230050512	0.352984561554925	-0.0841804057683114
HHLA3	0.0165010993959012	0.0419425660639515	0.69400833096167	50.827682334723	0.162958765268371	0.0722820510936134	2.25448452005494	0.0241657034339313	0.0663712405752931	0.378251936737591	0.365574291898189
CTH	-0.026431779236295	0.0358621708260082	0.461099299039478	129.676539803766	0.197140331154377	0.110102752171225	1.79051229207965	0.0733715929634788	0.158025717780978	-0.0528287501429214	0.446352394281568
ENSG00000271992	0.117244507627153	0.163307066123404	0.47279491509073	2.61048179341189	0.828232957061094	0.300950625871584	2.75205593828703	0.00592224039368574	0.0213540394312855	1.38979691118624	1.937754658265
ZRANB2-AS1	-0.0528207196697362	0.0781302555231482	0.499002721171791	15.6542045079539	0.486340684430281	0.162391942483899	2.9948572385511	0.00274573319422656	0.0113294381484101	-0.317794970217571	1.12979258026188
ZRANB2	-0.000300873934719494	0.0127014155764824	0.981101301931884	627.805919670323	-0.0303965662906544	0.0582647872284444	-0.521697027253796	0.601881294808549	0.732017179909942	0.209546589342592	-0.091364305389468
ZRANB2-DT	0.0210719337906967	0.0319309117209781	0.509303429834621	289.379828013143	-0.468331665918426	0.0744437631007913	-6.29107995634691	3.152648862632e-10	9.11520861868702e-09	0.424146796185657	-1.12629542683029
NEGR1	0.083419886727369	0.0266666617296661	0.00175852732722336	357.340678132395	-0.392070644374293	0.104585715675341	-3.7487972601476	0.000177684647554393	0.00113167412964203	1.05017046927286	-0.946074876762538
ENSG00000286863	0.0770828886721156	0.0322173353663036	0.0167299042585212	288.834697318754	-0.480306701995404	0.0874699858983453	-5.4911030002177	3.99431313649643e-08	7.11607863888991e-07	0.986541903906397	-1.15459491122187
ENSG00000225087	-0.0955113219967235	0.100842363557451	0.343570042500114	20.147456443181	-0.19257760279568	0.203821867308815	-0.944832884412259	0.344744200456306	0.497063323575919	-0.746443007823409	-0.474631602596849
LRRIQ3	-0.0855252455670355	0.120700382358818	0.478588398166128	9.73353975365759	0.46900636680782	0.237007518368077	1.97886704201276	0.0478309778316436	0.113834802485258	-0.646174755991747	1.08882800630635
FPGT	-0.030890468938469	0.0292254726358637	0.290524949313258	145.444561271378	-0.0964858635622252	0.0916892100872577	-1.05231426326394	0.292655389833299	0.444474482880914	-0.0975975865367344	-0.247546969438635
TNNI3K	-0.0176052795607867	0.0282427046471261	0.533050136361988	235.633673110125	-0.417612317548458	0.0942202440934509	-4.4322992533776	9.32334940866722e-06	8.86818976030674e-05	0.0357964169572262	-1.00643512759441
ENSG00000237324	0.100925443158159	0.0950345357149671	0.288241578893185	12.1184153511621	-0.151058287782104	0.183729853048007	-0.822176065980053	0.410976698417942	0.562390628754613	1.22594035777857	-0.376512882985249
LRRC53	-0.197762984546506	0.127629716643038	0.121260181432534	6.64882408360911	-0.279956426630402	0.228343414383499	-1.22603240993944	0.220186478934823	0.361247904277065	-1.77313207063363	-0.681125816507339
ENSG00000272864	0.0554962931507575	0.153348479061483	0.717429300971212	3.08780606366092	0.780118647515612	0.302686742477304	2.57731356560523	0.0099571578692315	0.0328213221686281	0.769795095371168	1.824050603994
CRYZ	-0.105275848269161	0.0466862299413731	0.0241354803565723	48.6238197007086	0.879789771141443	0.140918545480123	6.24325044048613	4.28569863557902e-10	1.20469798174283e-08	-0.844486717602247	2.05959406200187
TYW3	0.0409362406930844	0.0390716840371012	0.294766970888739	63.6230516618157	0.535864848764031	0.0786900624683817	6.80981602955704	9.77236328527512e-12	4.06960618375891e-10	0.623600439563415	1.24682841268525
SLC44A5	-0.0208710648079975	0.121248005163313	0.863331141683612	18.9006665245235	0.406202004699521	0.404438404031609	1.00436061622816	0.315204825979197	0.468146361854624	0.00300530225856951	0.940408322742823
ACADM	-0.00174337265027837	0.0262219907810006	0.946991590458633	142.788584136715	-0.0441787725015339	0.0546610491592288	-0.808231330738643	0.418957424775341	0.570610990580628	0.195062740205556	-0.123934506183781
RABGGTB	-0.0393197803710091	0.0438695257340664	0.370098347061032	39.584659511842	0.0194204718989567	0.0896174780549132	0.216704066220842	0.828438978919367	0.894228079698617	-0.182234663714786	0.0263636484654665
MSH4	-0.0850925645132124	0.0757854454675484	0.261518710333249	16.830730671663	0.679431968724822	0.243121828376909	2.79461524808667	0.00519615160839024	0.0191382916109573	-0.641830289656747	1.58610717930921
ST6GALNAC3	-0.00875105886030835	0.031838136132911	0.783423105178965	391.986526969026	-0.211045193527059	0.121372839253784	-1.73881730727066	0.0820669032866504	0.172382414182894	0.124699925479283	-0.518274335052369
ST6GALNAC5	0.16800244603348	0.0635749110448135	0.0082274512534967	79.2336152390973	0.629062817711896	0.275086247017265	2.28678396151304	0.0222084360911476	0.0620652496615211	1.89944750182773	1.4670744687817
ENSG00000288543	-0.0563678928871562	0.20100655099376	0.779149051472126	2.25236268539202	0.188403762658674	0.382219328885625	0.492920552207478	0.622068724829643	0.74900642047874	-0.353411446814667	0.425706077878778
PIGK	0.0149902674715292	0.0405508806047223	0.711631631902928	66.6802574483555	0.264500906670756	0.0945664137277754	2.79698569760892	0.00515818166097776	0.0190226746786678	0.36308196713693	0.605539351479835
ENSG00000289212	-0.0853665113031377	0.107065843218236	0.42526101472729	5.24232662785051	0.325525265553531	0.201552146691487	1.6150920290212	0.106290766871236	0.210285320694717	-0.644580936110748	0.749752519658038
ENSG00000287870	0.0108993329697787	0.145510089450456	0.940290846645319	3.79837112946137	-0.00331075627296177	0.24907134372149	-0.0132924013798385	0.989394510474291	0.993912517868129	0.322005689207705	-0.0273549401648726
ZZZ3	-0.0150820591917657	0.0181606279450878	0.406266800730133	348.540359649546	-0.203131374983243	0.0513263003317828	-3.95764693091385	7.56917279168733e-05	0.000537140561469004	0.0611315820913149	-0.499572346772844
USP33	-0.00359311453926302	0.0169182712640786	0.831810030195956	319.554214750423	0.166380944366549	0.0411513215230373	4.04314948362973	5.2737973643243e-05	0.000394297690641151	0.176489841544687	0.373661608157741
MIGA1	-0.0255197603727575	0.0214080325182608	0.233235867633166	200.37136434973	0.0546909874261252	0.044569727302037	1.22708822191123	0.219789434199458	0.360742710142148	-0.0436713460585165	0.109715163836932
NEXN-AS1	0.0279453597258762	0.117080260246887	0.811349465996574	4.88517507623516	-0.211614924130772	0.206956560964678	-1.02250889338507	0.3065401056126	0.458924562861952	0.493161529596463	-0.519620726180006
NEXN	0.0763244692765804	0.0592186339184542	0.197447110135816	37.5457867109265	0.245252253449051	0.149272215379659	1.64298662564414	0.100385700456034	0.201198870224764	0.978926762215767	0.560050806985693
FUBP1	0.00788069083657732	0.01741347506546	0.65086359889171	308.655442654843	0.0547729548594627	0.0461861553705981	1.18591717409609	0.235655010171063	0.379549717559457	0.291696090464632	0.109908869817059
DNAJB4	0.0223129096547735	0.0340706022520973	0.512530775020014	100.670426286401	0.9955616055522	0.107119131757099	9.29396634589717	1.48643435072061e-20	2.71026529948057e-18	0.43660719355317	2.33318682613478
GIPC2	-0.0398490210164343	0.0566895149917822	0.482096513173564	35.1951706761931	0.719348935714733	0.163814587271334	4.3912385807452	1.12706787030266e-05	0.000104788820124907	-0.187548666134924	1.68043921948251
ENSG00000273338	-0.192323442462949	0.144771659103066	0.184025997360126	6.08461810849378	-0.288932595518746	0.324060358385506	-0.891601172566219	0.37260674144543	0.525450023190217	-1.71851468618607	-0.702338358141367
IFI44L	-0.0307877937204385	0.0719109877489796	0.668550983812433	43.7884717997715	-1.58068309077826	0.219450980252765	-7.20289829171701	5.89459432492121e-13	3.13125182525145e-11	-0.0965666446356945	-3.75501166479561
IFI44	-0.0824362524447825	0.0475799131764323	0.0831694251940186	50.4644208272953	-0.744306064217616	0.135653019334686	-5.48683743176588	4.09193387090305e-08	7.26461838712341e-07	-0.615158776645992	-1.77847994860874
LINC01362	-0.327882854706585	0.151128644152338	0.0300400972930188	4.08035015526709	0.109146372332846	0.269529290196018	0.404951804137756	0.685512938116714	0.795208028453181	-3.0796403876265	0.238404489305263
LINC01725	0.0892509885477188	0.104601236816745	0.393520770014448	25.5094643972287	-0.423973108864958	0.230208322583466	-1.84169322858099	0.0655200352533845	0.144972121295862	1.10871942890636	-1.02146699166749
TTLL7	0.0424378314248338	0.0659128255359345	0.519674097488246	24.7886386646689	-0.29596418251973	0.259855940179314	-1.13895484673354	0.254721987683914	0.401813086818979	0.638677620145723	-0.718955451008831
PRKACB-DT	-0.0914234183396198	0.0851198314781202	0.282797832901176	11.8165889627021	0.240802487834658	0.176330746728724	1.36562960403678	0.172055249802363	0.30145403147102	-0.705397162015993	0.549535091480434
PRKACB	0.00166834569160911	0.0172632534740261	0.923011145364688	454.374283930685	0.182010116245119	0.0491397879495268	3.70392555279376	0.000212288583477813	0.00131997193272119	0.229319140734003	0.410596570423219
SAMD13	0.0345551042440944	0.112104694619027	0.757900035422649	8.32408861581073	-0.409822061040839	0.212543271826651	-1.92818176514704	0.0538325214975756	0.124412855507883	0.559528689167296	-0.988025141935363
RPF1	0.00362274477047868	0.0462701565369654	0.93759300160899	35.6850216911034	0.0784133706528404	0.0859393411880724	0.912426946364856	0.361544009885558	0.514396429952464	0.248942881889946	0.165776056642603
GNG5	-0.00475720835923496	0.0379182488817167	0.900159706346408	76.5695881534973	0.214880015292541	0.096782886470865	2.22022738862234	0.0264033360231659	0.0713342792912122	0.16480140183381	0.488274933065785
SPATA1	0.0335100953824887	0.0370743174722221	0.36606817126802	85.3949341587123	-0.352682908551159	0.133114756024378	-2.64946516137226	0.00806192837516711	0.0275990135969227	0.549035958369615	-0.852993519179878
ENSG00000284882	-0.092207241199285	0.101936859899793	0.36570251065988	7.22302314938801	-0.250754367533587	0.190407989862722	-1.31693196128153	0.187861431982099	0.321451430663316	-0.713267374950742	-0.612115317474181
ENSG00000289881	-0.0552823582740546	0.0801908193481376	0.49058093969976	12.2004531928809	0.226628419395626	0.1950000405945	1.16219678059913	0.245155542089246	0.390962336801217	-0.342511804825661	0.516038839279014
SSX2IP	0.020269681679425	0.0294967043205477	0.491966392234846	157.27040629321	-0.0310634496308519	0.0994376937677797	-0.312391090881447	0.754743320282663	0.844123013881566	0.416091538718738	-0.0929402885059788
LPAR3	0.0787758819644616	0.0861983084203533	0.360773978838313	24.2581778170563	0.160577952261151	0.217739826490869	0.737476257095692	0.46083277665091	0.609793695105444	1.00354092038514	0.359947938866433
MCOLN2	-0.0559022648923052	0.12186970741176	0.646445900700503	7.62984440869631	-0.788619249638457	0.365670078895563	-2.15664145127852	0.0310336121577127	0.080975989850404	-0.348736166650699	-1.88320116122948
DNAI3	0.00922374247711199	0.0857437176104922	0.914334105228964	15.5949682668119	-0.226328738025262	0.174137459761413	-1.29971310213987	0.193699318073895	0.329075841391552	0.305181410856904	-0.554392508408559
SYDE2	0.0193843406391087	0.0509943694832804	0.70385108683748	38.6875742281802	0.145076248012623	0.111669307957584	1.29915955123254	0.193889179599532	0.329315467095915	0.407202001470312	0.323314208946613
C1orf52	0.034814174738182	0.0238180599299856	0.143831304223863	161.442310102494	0.0264256706025066	0.0717044326648603	0.368536080970303	0.712473546616258	0.814353199862565	0.562129965627199	0.0429183803340533
BCL10	-0.0727918125184895	0.067733811732537	0.282520403189447	15.3907542052017	-0.160225588005797	0.137946698991336	-1.16150360376409	0.245437158488809	0.391257297625631	-0.51832083052033	-0.398177107454024
BCL10-AS1	-0.0213904532273838	0.0241399309195474	0.375562294000303	296.490611553027	0.0154804485011314	0.0780994551622099	0.198214551804223	0.842877202669392	0.903213411596644	-0.00220977587548675	0.0170525591349235
DDAH1	0.000206847607639305	0.0140131424280389	0.988222875755868	1408.31675417986	-0.0490975301220089	0.0490269937259564	-1.00143872570378	0.316614749723748	0.469585660241751	0.214644522632812	-0.135558546697046
ENSG00000282057	-0.102110399844777	0.133686318032712	0.444982914183591	4.76641242851217	-1.13616662738945	0.203326900599885	-5.58788150528712	2.29856391188366e-08	4.37635324671809e-07	-0.812703065433045	-2.70452742102316
CCN1	-0.0348975800135	0.053670926603682	0.51555409360675	106.298573484382	-0.281369024971185	0.225556730226789	-1.24744238262489	0.212235334331603	0.351824959582056	-0.137832209736109	-0.684464078241131
ZNHIT6	-0.0502476364980934	0.0285848830228077	0.0787748221841405	135.74255490029	0.198256323522548	0.077682561838381	2.55213420915522	0.0107065267987876	0.0348039505108677	-0.291959142377212	0.448989714820827
COL24A1	0.0376904532983123	0.117647027169161	0.748688668603979	9.75496016644794	0.60991654820612	0.257834614242814	2.36553400712806	0.0180040897130128	0.0526111423190393	0.591010119412899	1.42182787816162
ODF2L	-0.0774786691644563	0.0376355671889914	0.0395272474765405	81.2918135128503	-0.0911330644424026	0.131368356148433	-0.693721586494022	0.487856825864856	0.634814374130105	-0.565380646834131	-0.234897199185841
CLCA4-AS1	-0.107374921725032	0.101966841351736	0.292323742522146	10.2396339217932	-0.829621217055383	0.195370818301931	-4.24639270217553	2.17239740097479e-05	0.000185124846308753	-0.865563106048535	-1.9800972815819
SELENOF	-0.00860779508360038	0.0259732163102245	0.740334478975213	138.418048786295	-0.20404350273813	0.0563751595699876	-3.61938669964771	0.000295302070470107	0.00175010793682123	0.126138409206345	-0.501727893110795
HS2ST1	0.0404293896563875	0.0145933203838696	0.00559868428554553	948.323906532083	-0.0863664267240971	0.0392057456345657	-2.2029022870554	0.0276016364011286	0.0738702527533769	0.618511246851292	-0.223632649430636
ENSG00000267734	-0.0927052314672335	0.0952594559575375	0.330460541245753	10.540200380355	0.32077250835282	0.190246951237635	1.68608488212853	0.0917794514068382	0.187913436218816	-0.718267598406666	0.738520772433737
LINC01140	0.155876304659095	0.173959763304778	0.370227107202962	2.44667962543481	0.184618224087714	0.335182077973666	0.550799807686074	0.581770916013403	0.715694178201599	1.77769127398048	0.416760068111962
LMO4	-0.036308722198231	0.0274820307986297	0.186441198697238	158.106179917108	-0.148361406843046	0.0849842249717359	-1.74575230747104	0.0808540015306422	0.170458764268611	-0.15200121404377	-0.370139596128307
LINC01364	0.0820820312143284	0.164292908601048	0.61735121058639	3.14882894971475	-0.124618048961099	0.260935542088515	-0.477581735181272	0.632947933347298	0.756837600319979	1.03673732218647	-0.314029135878786
PKN2-AS1	-0.0515248125649339	0.0463479299691334	0.266268841170486	125.862054985505	-0.79942147768401	0.0929803627243765	-8.59774531159606	8.12974697841646e-18	9.51086410960525e-16	-0.304783018942248	-1.90872905793095
PKN2	-0.00142300497640304	0.0129703415159756	0.912637607876983	638.495483021278	0.0861073806045497	0.0307567106470799	2.79962904982249	0.00511613618787139	0.0188917132469128	0.198279489729659	0.183958591804702
GTF2B	0.0388552439129277	0.0381210086304353	0.308079241505891	70.657502916951	0.00542073059665818	0.0735010245739776	0.0737504086246077	0.941208987685613	0.964854819519279	0.602705555503314	-0.0067206326944226
KYAT3	0.0123456988539729	0.0364484239622583	0.73482297340981	97.3779310803539	-0.565402290339034	0.0682893111709618	-8.27951374298613	1.23679260911126e-16	1.21511871921373e-14	0.336528367833112	-1.35569336793154
RBMXL1	0.115202608384998	0.053200411427802	0.0303535605557079	25.9714001293242	0.262108494443589	0.095678160767765	2.7394809049454	0.00615362892845059	0.0220313631492856	1.36929459790346	0.599885587094848
GBP3	0.0224602388270747	0.0808362826969477	0.781128668905989	12.7941056364692	-0.0212657009380514	0.159657786509897	-0.133195513998518	0.894038758547613	0.935932542750226	0.438086497126947	-0.0697861840488253
GBP1	-0.139860332212144	0.0636777744752764	0.02806504581646	45.062787345722	-0.0720018208085714	0.207844272408463	-0.346421962819696	0.729025621826938	0.826920896718903	-1.19174279659176	-0.189686117805638
GBP2	0.030673376841682	0.0586196489995308	0.600792628785087	89.7393104954005	0.605760283997329	0.24803448282781	2.44224221201477	0.0145963499363713	0.0445256715907408	0.520553019046263	1.41200576711762
ENSG00000286802	0.0413627250694059	0.0695858788159107	0.552236164678798	26.9135327698932	-0.0875227522490584	0.145029263409261	-0.603483394948205	0.546187158718195	0.684187782597411	0.627882686264445	-0.226365285552554
GBP7	-0.0645247321205225	0.0837487801879206	0.441029573690194	17.8452849231492	0.112040583070134	0.218096851901813	0.513719396190894	0.607448189086522	0.736752998709964	-0.435312683617748	0.245244107245395
GBP4	-0.0452701693276901	0.123080376879769	0.713015057986708	4.52871642904785	-0.483959497171258	0.223023773061367	-2.16999062713414	0.0300075560028677	0.0788757309063378	-0.241981362291123	-1.16322722092016
ENSG00000286548	0.101378505366172	0.137997521155502	0.462558742034863	5.9601034499904	-1.49027215841214	0.228443098650646	-6.52360332710767	6.8638088602911e-11	2.35053515268074e-09	1.23048946732007	-3.54135195196668
LRRC8B	0.0250999067423412	0.0573422466323867	0.661588529320629	31.2002443505349	-0.74029585911424	0.179055682367118	-4.13444493538278	3.55813549441693e-05	0.000281411114777273	0.46459088943192	-1.76900300540786
LRRC8C-DT	0.0567530966588557	0.0398088555802878	0.153972285407615	67.7823750498676	-0.0225147006341123	0.138101068128926	-0.16303060460831	0.870494338034884	0.920717789782494	0.782414415034921	-0.0727378283843037
LRRC8C	0.0159530379721041	0.0356532875502417	0.65455069859991	152.427154543454	-0.0919781945831971	0.151536392676577	-0.606970991974882	0.54387016318787	0.682374820702951	0.372748958541156	-0.236894416319429
LRRC8D	-0.00948879745683118	0.0283440092050516	0.737796636379143	137.720445643904	-0.0656303514389092	0.0990227435567076	-0.662780580315112	0.507471092812006	0.65182236609142	0.117292435670555	-0.17462901928676
ZNF326	0.012076135020066	0.0215746350844948	0.575658414064366	216.786493038181	-0.252305574560993	0.0494822504073285	-5.09891066966561	3.41613710268412e-07	4.8214225119403e-06	0.33382172978831	-0.615781140172166
ENSG00000287406	-0.094787598193085	0.108372658628926	0.381767123949581	29.5408599425454	0.524890342562706	0.279086579997317	1.88074375546023	0.0600067844668177	0.135514094044178	-0.739176237825128	1.2208933871076
LINC02609	-0.0801620243201563	0.0929878578489	0.388649107093214	10.7880474535163	0.0993225706864804	0.193341541753701	0.513715623582892	0.607450827089934	0.736752998709964	-0.59232369422616	0.215188816336078
ZNF644	0.0194021705878684	0.0141733374618296	0.171024162610711	690.940493454676	-0.0194185916914828	0.053734128426777	-0.361382835453344	0.717813277569413	0.818330587772621	0.40738102851912	-0.0654210832711079
HFM1	-0.0069449415456677	0.0307601977561342	0.821374958167619	175.402491129896	-0.341933105323425	0.0780542670481688	-4.380709963139	1.18293243209183e-05	0.000109321321886332	0.142834798271115	-0.82758951315432
CDC7	0.0669186050144541	0.0496485738823133	0.177708092261946	55.4159577871512	0.139850865057933	0.136373018302379	1.02550245494928	0.305126167650776	0.457372871210491	0.884484307947592	0.310965549417264
TGFBR3	0.0162779234547408	0.015245652976962	0.285651721642938	686.76429126202	0.241816991013006	0.0564827426771377	4.28125440712505	1.85842747917342e-05	0.000161497268145087	0.376011070504632	0.551932572095634
EPHX4	-0.276073617691528	0.218165405068783	0.20571629201362	2.16599961146678	-0.690379576637131	0.570060932915091	-1.21106277728378	0.225871345837387	0.367949949163142	-2.55943391205938	-1.65104051679687
BTBD8	-0.01523589282206	0.0190320669512612	0.423399155866201	318.836625306946	0.316349809087597	0.0627148481657084	5.04425695573274	4.55287129274381e-07	6.25563897446313e-06	0.0595869685194946	0.7280690203037
ENSG00000273487	0.00514808222110702	0.0856750416822744	0.952085172519761	9.69649847917025	0.406208658472015	0.163669930434511	2.48187713768566	0.0130692328753288	0.0408380738248848	0.264258498659429	0.940424046981951
C1orf146	0.0452651843342794	0.1331418650829	0.73387377817771	5.76842826902305	-0.867845590062147	0.201734406101404	-4.30192155534399	1.69323261559433e-05	0.000148867658153838	0.667066520985542	-2.07042937246908
GLMN	-0.00406670027412487	0.0290940303875308	0.888835534736128	126.663285135752	-0.329046566891047	0.0528190904830286	-6.22969013441786	4.67358635666557e-10	1.30108272727035e-08	0.171734659260498	-0.797135960372992
RPAP2	-0.00108928429148174	0.0159408255432719	0.945520562321278	476.57771082192	-0.212049974644619	0.033881380452963	-6.25859902429314	3.88451210742973e-10	1.10419438963863e-08	0.201630314241441	-0.520648840429268
EVI5	-0.00801717032534423	0.0174290267263621	0.645523714549227	437.399421316131	-0.186390735873543	0.048993143116182	-3.80442494639581	0.000142133998126894	0.000934584141679726	0.132068757568469	-0.460010757801867
RPL5	-0.00955656970648064	0.028222413418229	0.734898788403406	111.3685944558	0.164999738237892	0.105521950275952	1.56365322860692	0.117899027235374	0.226972168954318	0.116611947688824	0.370397532707093
DIPK1A	-0.0400024342808119	0.022148374764527	0.0709009254877669	317.287805474948	-0.0719155672521421	0.067475009953386	-1.0658103985731	0.286509359304484	0.438009991432415	-0.189089058894307	-0.189482282831096
ENSG00000289544	-0.0933558749100822	0.163260247709403	0.567442266038944	1.95668059651217	-0.0347522555815941	0.299316753991879	-0.116105280169305	0.907569104148762	0.94389985091813	-0.724800582711315	-0.101657699105458
ENSG00000287797	-0.0660925260783398	0.133225520016407	0.619827324635493	4.58327107962016	0.137589804719967	0.239903099835274	0.573522413067778	0.566291027956262	0.701597789407282	-0.451054597921071	0.305622196684847
MTF2	0.0286037601515099	0.0237106956012766	0.22767667370906	179.832593124993	-0.13616571274308	0.0485331008676881	-2.80562565153827	0.00502189973391358	0.0186048377658204	0.499772400257061	-0.341318651238631
TMED5	-0.027941723947457	0.0294027999870103	0.341955638697148	118.501899371408	0.16211394939058	0.0665304198600729	2.43668910750209	0.0148224168601091	0.0450572085959371	-0.0679898114082423	0.363577817433008
CCDC18	0.028109661806426	0.0303874034078268	0.354943420927327	154.64344642597	0.244458874859109	0.0664133890696158	3.68086734141609	0.000232441922255052	0.00142918231344001	0.494811254841912	0.55817588945907
CCDC18-AS1	0.0126931727004635	0.0133201663271102	0.340626048419186	822.439627667426	0.0478641827159002	0.0453570619782257	1.05527520144224	0.29129947932706	0.443178994369718	0.340017285166175	0.0935820138322487
DR1	0.0505641425970369	0.0427721630179736	0.237136633902509	48.7019493319314	0.0958435864769937	0.0842548258211376	1.13754417676274	0.255310867858066	0.402453799575886	0.720272330622254	0.206967257862096
FNBP1L	-0.000159829030649941	0.0245228789183472	0.994799786211494	239.273965635261	0.057054543252827	0.0779588647862581	0.731854464649466	0.464257401726295	0.612682939067454	0.210962793800909	0.115300734585647
BCAR3	-0.0195364682728649	0.0157526671260566	0.214901181855899	661.635388011045	0.0550486603877882	0.0526041644924466	1.04646962686182	0.295344260961484	0.447315161086544	0.0164057265814303	0.110560418943539
BCAR3-AS1	-0.0978794051126395	0.0637630155941361	0.124771592830086	22.295587647411	0.281028832168507	0.125914017406791	2.23191061611978	0.0256208711065999	0.0696790204732705	-0.770220469962499	0.644598254237382
ENSG00000260464	-0.184072592847385	0.140240742056889	0.189335572458322	2.34289580558029	0.213613307082401	0.269097359164813	0.793814208156425	0.427303599971191	0.578513449716834	-1.63566950941384	0.485281439852813
DNTTIP2	-0.0294699156293495	0.0568595862644425	0.604253977785547	32.909550593284	0.387176359992025	0.12049578085984	3.21319433119727	0.00131267439882853	0.00610740624319325	-0.0833340869588985	0.895446793443162
GCLM	-0.00444438648037135	0.0335740004634524	0.894687024157722	121.175045744363	0.261225894898612	0.116445697634592	2.24332800786117	0.0248756705531304	0.0679798401734819	0.167942385497333	0.597799822017691
ABCA4	-0.096332937849425	0.0904083245629207	0.286635377884293	11.3520187585856	-0.0491628576770207	0.169816098282878	-0.28950646124919	0.772193836135144	0.856296316054766	-0.75469269285312	-0.135712929206753
ARHGAP29	0.0038560076311694	0.0241568425614803	0.873177409285959	383.919208030105	0.564854622211732	0.114016028032646	4.95416856698428	7.26402149900666e-07	9.49719193271291e-06	0.251285028920703	1.31533723686958
ABCD3	0.0131130368740812	0.0201877416077403	0.515980080679408	296.807875640644	-0.156167359096843	0.0418219735517397	-3.73409827022253	0.000188388931497637	0.00119001360317749	0.344233059699027	-0.388586674078447
F3	0.0408932862721098	0.0163042339746486	0.0121368888461185	916.268015961685	-0.807081271225551	0.104816321997264	-7.6999579440177	1.36111020525164e-14	9.49914118761652e-13	0.623169142574062	-1.92683073264643
ENSG00000288736	-0.054424503164534	0.0544024039704913	0.317113962434435	34.9943357102977	-0.0174435480500459	0.139540175179259	-0.125007353815037	0.900517728508181	0.939947308265966	-0.333898248464248	-0.0607536470860104
ENSG00000223675	-0.180513567241577	0.148785240363329	0.22503457568011	3.65557430291882	0.544715444995497	0.277247929444657	1.96472322114936	0.0494462808060157	0.116677541941582	-1.59993402528941	1.26774420018673
CNN3	0.00934277850016295	0.0141350472457714	0.508634441985218	1144.81002462342	0.198980110554716	0.0777552922839848	2.55905552805311	0.0104956975108984	0.0343059466930026	0.306376628420113	0.450700173118238
CNN3-DT	-0.0192653109576999	0.0331280302205475	0.560875830122113	113.575740896	-0.137649403724154	0.092152397841339	-1.49371483486679	0.13525016942914	0.251407804838021	0.0191283644617226	-0.344824919569759
ALG14	-0.0363363989198487	0.0317202089352767	0.251990354445789	140.503644211526	0.0427950487113936	0.0730342764336585	0.585958412968833	0.557903461879837	0.694215073162374	-0.152279110624332	0.0816026028545104
ALG14-AS1	-0.0189120016133727	0.171787581536779	0.91233842923182	2.08303429296089	-0.0683449017766102	0.28869893880072	-0.236734163487129	0.812863029557357	0.88363598964504	0.022675874893964	-0.18104406258334
TLCD4	0.021439810127688	0.0231853933788333	0.355115766118369	235.758273624909	0.0371438156407903	0.0525157390776531	0.707289210685336	0.479386769063284	0.627209827336725	0.427840570958969	0.0682475715170952
RWDD3-DT	0.00530375239876039	0.0299263943309721	0.859330421457645	154.214099209314	-0.296806507208814	0.0950253082239617	-3.12344692962512	0.00178746097069788	0.00792473660152341	0.2658215526462	-0.720946038280396
RWDD3	0.016754832148857	0.0260439643416592	0.520010776922723	156.569464163091	-0.263736759008997	0.0663615471108509	-3.97424066332342	7.06041449525867e-05	0.000506004705982791	0.380799617976609	-0.642795390800228
ENSG00000228852	-0.047558841745858	0.0794918597620589	0.549649326795104	19.9058704921926	-0.0893575107532985	0.194848222500168	-0.458600594897506	0.646521009351643	0.766938510821702	-0.264961477053995	-0.230701198974384
ENSG00000287919	0.0605825275016179	0.182214953375817	0.739528083091574	2.97288794715022	-0.0700108584141385	0.295916895294139	-0.2365895950096	0.812975193044347	0.883661868306607	0.820864985568559	-0.184981062318265
PTBP2	-0.00971882568619259	0.013204035902606	0.46170049739961	631.40845421234	0.0982445079358334	0.0465575986753451	2.11017128741778	0.0348436047275991	0.0886709060834752	0.114982766944064	0.212641131319602
DPYD	0.0134559295691733	0.0514634842797459	0.793733492647577	74.3230353648316	-0.267406296017165	0.160030032484838	-1.67097570290439	0.0947264770879037	0.192564199455814	0.347675978581614	-0.651467264907282
DPYD-AS1	-0.0407885915439643	0.176941998875695	0.81768806683296	5.22515530792077	-0.211075361000484	0.358960342236443	-0.588018608644659	0.556519802461236	0.692925695519002	-0.196982711120591	-0.518345627024921
SNX7	-0.0229582657919219	0.0308118174307557	0.456203801843272	144.568758955757	0.0118066609682356	0.0662916204015843	0.178101861090627	0.858642980462186	0.913001748532845	-0.017951877005275	0.00837064015974459
FRRS1	-0.174457546123642	0.160991194257036	0.278521559735755	3.16509961387801	-0.713659572417133	0.25626363282884	-2.78486480714878	0.00535500450440484	0.0196518469926835	-1.53912669472004	-1.70605595666505
AGL	0.00374464873897972	0.0196285893188087	0.848701691965736	339.545957198515	0.060512883920999	0.0688106980218361	0.879410987835003	0.379178476593762	0.531564257656102	0.250166895935803	0.123473508106376
SLC35A3	0.0283237103073563	0.0400455049333857	0.479387440381419	51.9752825049219	-0.0836758829827093	0.103529439972244	-0.808232740418015	0.418956613419523	0.570610990580628	0.496960474222174	-0.217274338681105
ENSG00000288826	0.0617495641348533	0.141581999828045	0.662735204601509	3.35473836246051	0.597672591339463	0.34920926134073	1.71150269338448	0.0869883544058375	0.18025568801267	0.832582973495243	1.39289287838277
MFSD14A	0.00885801985787561	0.0270142555026931	0.742986000798826	131.671253445713	0.0100655012600569	0.0555562311554267	0.181176819426378	0.856228788906213	0.911775989617639	0.30150926114482	0.00425592003129505
SASS6	-0.0310868827142467	0.0496206561905836	0.53099309423866	35.3655681666762	0.327809749339183	0.0999726615448935	3.2789939196725	0.00104177880505508	0.00505619230927382	-0.0995697390704696	0.755151226836812
TRMT13	-0.0440178416257541	0.0288242102423974	0.126732781591319	106.296244787619	0.281887229324594	0.0747381871674401	3.77166265343132	0.000162163397935866	0.00104564190017099	-0.229406983326811	0.646626824069181
LRRC39	0.0139185991173132	0.0550963360366815	0.800559591161731	36.3567851231936	-0.510616019914043	0.109617127390182	-4.65817734938907	3.19021325267229e-06	3.48426962875594e-05	0.352321553557369	-1.22622209161984
DBT	-0.00253079074154803	0.0258082997544269	0.921883761585048	164.611301195834	-0.244202874777127	0.0614016883206535	-3.97713615791547	6.97502303871477e-05	0.000500472511387169	0.18715642824929	-0.596632786497977
ENSG00000285530	0.0335164235479184	0.0529326675782825	0.526609726135508	42.6663342644362	-0.255275929087892	0.127384010516899	-2.00398721984049	0.0450714294588075	0.108776611115765	0.549099498248305	-0.622800701619089
RTCA-AS1	-0.0223697843453088	0.0295388019138213	0.448869144014378	139.876197519166	-0.151997324901255	0.0635436977184425	-2.3920125891122	0.0167562676190684	0.049711905416421	-0.0120430492186342	-0.378732021710653
RTCA	-0.00637594711528565	0.0356348615177671	0.857997043697274	64.2882643019941	-0.226132279237795	0.0723638192016361	-3.12493566166947	0.00177843953138706	0.00789412107956287	0.148547960716653	-0.553928235703758
CDC14A	0.0142865676314896	0.0150070708572112	0.34110251823707	1001.15696712988	0.169081741179754	0.0609333776868913	2.77486244154374	0.0055225060722807	0.0201823763808034	0.356016253863875	0.380044149034346
ENSG00000228086	0.0930605556169379	0.0659920321014381	0.158486934388164	27.3757695389979	0.376147041773981	0.138675158279292	2.71243275609911	0.00667913313362109	0.0236202997538629	1.14697055115198	0.86938223574539
EXTL2	0.038567729159153	0.0327380584328224	0.238768644060479	95.0125017974016	-0.318061122117823	0.0771375798906303	-4.12329661584906	3.7348824437204e-05	0.000293877699869007	0.599818675762329	-0.771175084689944
ENSG00000273204	-0.0668555972800843	0.169953121289333	0.69404127927826	2.29392277468632	0.188224124430361	0.279965313095783	0.672312303081505	0.501384898996515	0.646462952843885	-0.458716447493397	0.425281555630527
SLC30A7	0.000449552082622835	0.0253087206087022	0.985828133693207	164.088973292149	-0.0851487518140848	0.0387709212634642	-2.19620140660224	0.0280775307493833	0.0748302798046838	0.217081471076945	-0.22075503203655
DPH5	0.0198276350345375	0.0334286499218292	0.553092154738311	87.0192200010098	0.087810686740985	0.0678936162215456	1.29335704338457	0.19588759991603	0.332052007915198	0.411653034304817	0.18798385612226
DPH5-DT	0.00362032407576439	0.02963397960576	0.902765967408569	170.026642439421	0.0187045207929508	0.0894647193520994	0.209071474525471	0.834392442639323	0.898305189886857	0.248918576164977	0.0246717080805435
S1PR1-DT	-0.0230412782642526	0.103740040884009	0.824231421636248	8.89563387487683	0.0159012287110728	0.205731592990122	0.0772911368641194	0.938391941574094	0.963088970868057	-0.0187853890997833	0.018046949707693
S1PR1	0.0353899652376999	0.0338095274015811	0.295217046526326	98.7964550842167	0.113135930248293	0.0875980271881879	1.29153513931589	0.196518178455955	0.332803231007453	0.567911366081566	0.247832638935188
COL11A1	-0.043633384913989	0.0322790571821646	0.176453624997628	263.86669879052	-0.0965596696353117	0.126538805254358	-0.763083462351454	0.445413622099416	0.595867179704261	-0.225546728234126	-0.247721388438284
RNPC3-DT	-0.00677683084624949	0.0686048265178613	0.921312415164584	22.3106196118877	-0.168237771353117	0.120083226042178	-1.40100975713315	0.161211155394243	0.287416541052156	0.144522765118109	-0.417111552087213
RNPC3	-0.0248381436138427	0.0124684176468129	0.0463617690207608	879.179272786911	0.010331954979959	0.0488504328387779	0.21150181031267	0.83249571973848	0.897044371765252	-0.036827364709408	0.00488560522297022
AMY2B	-0.0320043167287708	0.0277032417391984	0.247985896750263	154.946046643257	-0.379006757281172	0.058712077071135	-6.45534575147071	1.07972105676659e-10	3.47969338660814e-09	-0.10878151563306	-0.91520221245417
ENSG00000237480	-0.140858746032896	0.191355217125749	0.461662939763172	5.37382250250414	-0.515419594114654	0.311779486080873	-1.65315428732523	0.0982994671682626	0.198096476751814	-1.20176767564373	-1.23757392991412
PRMT6	0.0394034592077141	0.103839440631808	0.704342405194673	8.03354690733836	0.44101435735622	0.21301172891625	2.07037593469613	0.0384171536437868	0.0959135202157677	0.608210078688436	1.02267710459112
NTNG1	-0.0830440365516837	0.0424467956727099	0.0504149311485906	206.745674671918	-0.0345982733451829	0.186326848934457	-0.185685925260043	0.852691066382133	0.909227980060608	-0.621261418691558	-0.101293807266812
ENSG00000289612	-0.0846716120510936	0.0823722435339581	0.303990113731464	17.0909259216615	0.686747215502943	0.267400324048741	2.56823628746899	0.0102217454168951	0.0335677276476619	-0.637603587830652	1.60339461883651
VAV3	0.0174213252062037	0.0178999075789193	0.330422399619993	1354.30103826747	0.309708257535969	0.0943985238762918	3.28085911535903	0.00103491424237748	0.00502896262940644	0.387491745178782	0.712373661787618
VAV3-AS1	0.0904628908692396	0.0844680153667666	0.284181958402185	20.5632738707591	0.095047443765817	0.14003757441448	0.678728149664303	0.497310126624977	0.642644304896596	1.12088790448586	0.205085808145904
LINC02785	0.0603835948086132	0.0875802529396097	0.490530147441375	17.764888122409	-0.168301961402327	0.156192235956086	-1.07753090524708	0.281243151515566	0.432167651926471	0.818867541076702	-0.417263246435691
SLC25A24	0.0208192558375915	0.0543657417783849	0.70175826909846	40.9443692044896	0.11260391036154	0.17061636537436	0.659983056809755	0.509264702316405	0.653376121089174	0.421609705986854	0.246575366023074
EEIG2	-0.0395946723717741	0.0725713524765844	0.58534336429698	16.7977794909593	0.30627764807052	0.174749628058885	1.75266552193928	0.0796594371836355	0.168554871841045	-0.184994800847051	0.70426642282842
ENSG00000290126	-0.0803561801864538	0.111246613867827	0.470094852719022	5.19859829224628	0.0808276704099787	0.197846514370886	0.408537247507216	0.682879290569057	0.793568785130176	-0.594273175529812	0.171481545783055
PRPF38B	0.00666501824482584	0.0280595840172238	0.812244950291782	131.259790295017	-0.527489309973483	0.0896518765892296	-5.88375090451651	4.01071327443264e-09	9.1103059440227e-08	0.279489758334807	-1.26609716219184
FNDC7	0.0847556459484186	0.123730471548509	0.493342528984135	6.3846132800761	-0.0807461129145921	0.237007562650165	-0.340690026983558	0.733336947316796	0.830411488095127	1.06358256789895	-0.210350686695371
STXBP3	0.0035842411697626	0.0197294599656522	0.855842101406743	236.839120589492	0.164006927914842	0.0606693402880889	2.7032917637814	0.00686564519552994	0.024165877063014	0.248556274721434	0.368051316790886
AKNAD1	0.0995612534126882	0.0696838693269417	0.153074347145674	19.7435724851705	-0.030816252479297	0.119145076391187	-0.258644783424524	0.795909326458846	0.872800653348536	1.21224279378453	-0.0923561105638747
GPSM2	0.00474550010797413	0.0172357137329708	0.783063117223124	471.310825834856	0.0659692626206978	0.0605380631739585	1.08971544780236	0.275838509182498	0.425899876971665	0.260216249935743	0.136368058306816
CLCC1	-0.03014544010387	0.0225253305154205	0.180801695735321	163.269286981515	0.0402026169624174	0.0475591561152926	0.845318131065204	0.397933240580377	0.550257552541924	-0.0901168968649297	0.075476151013799
WDR47	-0.00568139425021661	0.0278121371327113	0.838136640206543	135.658514337969	-0.167757814169749	0.0681692958818027	-2.4608999110189	0.0138589022617625	0.0427641901015111	0.155521830992481	-0.415977314099782
TAF13	-0.0239624000757964	0.0540599871024448	0.657580759071461	26.1774891840143	0.0523784902150628	0.104937927929381	0.499137835562291	0.61768228465444	0.745232295625706	-0.0280341941152272	0.104250255146106
TMEM167B-DT	-0.172301257817631	0.0718773205033272	0.016522819902137	14.0423427955553	-0.105983088190339	0.141834811970597	-0.747229024509932	0.454925326872772	0.603792621849172	-1.51747582308782	-0.269990873440171
TMEM167B	-0.0749080143488241	0.0482099819190416	0.120235375156726	30.5101457213856	0.384470150293816	0.0885573429691403	4.34148244971389	1.4152458487548e-05	0.000127757184357487	-0.539569201644328	0.889051460800946
ENSG00000270066	0.111795447067056	0.0827573813500497	0.176733272896657	17.0886987682549	-0.491689738438431	0.179254929036803	-2.74296356078154	0.00608874417142316	0.0218299545235489	1.33508395356642	-1.18149537816639
CFAP276	0.030892430660662	0.106087998483534	0.770901206411665	8.09867194234594	-0.296092541225918	0.197418510557774	-1.49982157392109	0.13366062735647	0.249185521905003	0.522752495851875	-0.719258789151525
ELAPOR1	-0.413095052230689	0.184039105071124	0.0247935165819518	3.42959211823805	-1.30778579101481	0.358463734226182	-3.64830711212093	0.000263973978641826	0.00158957731440997	-3.93523949510731	-3.11009896261116
SARS1	-0.0462065252816723	0.0385833700485862	0.231082050216151	67.866523907031	0.117336624492764	0.136136619405872	0.861903468771633	0.388740640026981	0.541406867587426	-0.251383130368808	0.257759747333112
CELSR2	-0.0638465991791048	0.117092177569388	0.585569316749386	7.46982314823849	-0.252155954197347	0.303009238209689	-0.832172496413624	0.405311585881944	0.556723712162959	-0.428503682602768	-0.615427556340066
PSRC1	0.00811319163768285	0.0661606217414351	0.902401119439504	24.5262682425152	-0.00120912103228745	0.252991000014802	-0.00477930452947617	0.996186681221708	0.997714877337992	0.294030585803262	-0.0223883418759039
SORT1	0.0153613633110491	0.0156816651833368	0.327296071993006	502.099291454991	0.284062605858483	0.071493195340657	3.97328171590256	7.08891228839191e-05	0.000507867241786775	0.366808068309162	0.651767688269577
PSMA5	0.0229281059280165	0.0454326665829841	0.613796787928712	38.3793072481001	0.0147970432121192	0.0910473170058316	0.162520365220333	0.870896092336329	0.920998328602517	0.442784259719822	0.0154375312397921
SYPL2	0.00669208974489865	0.0545358488486029	0.902336806826893	32.202970147263	-0.00553907747040999	0.0985398029513634	-0.0562115744552882	0.955173260660998	0.972862544538169	0.27976157800351	-0.0326209235440664
ATXN7L2	-0.070323041212939	0.0654632111182265	0.282716215132231	19.185871470906	-0.00457552889267261	0.117143788150459	-0.0390590825592545	0.968843283444617	0.981824912437584	-0.493532377845985	-0.0303438591777527
CYB561D1	0.044674173843685	0.0534249529679597	0.403039996155499	28.3051999453435	0.600091657176302	0.113543475539677	5.28512672634022	1.25617766617628e-07	1.97389594609796e-06	0.661132299560008	1.39860963075426
AMIGO1	0.0193894307111	0.0949966823598196	0.838270354266591	10.9473100584864	-0.0591287681749305	0.182420506207302	-0.324134437538161	0.745836255764176	0.839132520605214	0.407253109893511	-0.159264434753002
ENSG00000290117	-0.156452055017366	0.152969578438407	0.306418586414871	2.14681982632399	0.540787163886298	0.301033373844146	1.79643591333591	0.0724252164940846	0.156503732289534	-1.35833705934037	1.25846086031026
GNAI3	-0.00409402550529044	0.0296006056757813	0.889996337452698	98.6128952643048	0.204898718626493	0.0626518430264005	3.27043401644469	0.00107382590555542	0.00518443761987982	0.171460291927226	0.464687066825317
AMPD2	-0.043704819959226	0.0437479068049545	0.31778737133578	50.3915898392104	0.227529402583078	0.0973338454582797	2.33761854894148	0.0194070448415125	0.0558639141725745	-0.226263993634192	0.518168048701554
GSTM4	0.0204362540562982	0.0414658908433156	0.622122161452273	51.0245869726699	0.202222878485198	0.0782919218474503	2.58293414841986	0.00979640195144336	0.0323863735862891	0.417764059568155	0.458363503720691
GSTM2	-0.0142553240054681	0.0259399050903394	0.58262676097232	166.711865762164	-0.0434946568393122	0.0944773300432915	-0.460371359133265	0.645249688897797	0.765935979683431	0.069432669354311	-0.122317799529987
GSTM1	-0.196559564212664	0.15431265934996	0.202743267396816	4.99410649803704	-1.45275004488678	0.735249151709482	-1.97586089220107	0.0481705345578316	0.11442763484929	-1.76104876104326	-3.45267944532669
ENSG00000260246	-0.0290654508524184	0.125195845764426	0.816413847990695	5.34818615949328	-0.368649733766299	0.241934482074182	-1.5237585424192	0.127569039318548	0.240891004550112	-0.0792729347740622	-0.890726426041648
GSTM5	-0.0135345734224892	0.0437394683385287	0.756989762258106	76.3240595019641	-0.0717521751975347	0.220835090169333	-0.324912925488953	0.74524697406951	0.838764784399388	0.0766695858220327	-0.189096153647907
GSTM3	0.0089931878227028	0.032911855255723	0.784660501498711	102.088242602765	-0.143161450749953	0.112657631769945	-1.27076566851946	0.20381202573235	0.341639190723623	0.302866456398861	-0.357851025526311
EPS8L3	0.198213825412098	0.200246413389519	0.322247653671025	2.26264314322516	0.611820895699732	0.393169214775251	1.55612614799831	0.119678098339106	0.229545586835213	2.2027940881518	1.426328244743
LINC01768	0.0227436559220792	0.121272108669811	0.851235424306898	8.53331463023593	-0.195870379819336	0.272977235125952	-0.717533752325395	0.473044817902663	0.62144320845982	0.440932233072931	-0.482413115018765
CSF1	-0.00913528088386047	0.0309970086103632	0.768211665353528	138.140392362152	0.405575226438918	0.0954463595678752	4.24924772694447	2.14489613244159e-05	0.000183399040238637	0.120842026845315	0.938927116215434
AHCYL1	0.0144044826861127	0.0096424221298411	0.135210752175034	2317.59359395882	-0.311280312064243	0.0746142384471338	-4.17186208078493	3.02120495601501e-05	0.000244780492813402	0.35720021600105	-0.75515062956179
STRIP1	-0.0104925501157996	0.0293344087296209	0.720577219395036	97.7050138694076	0.0235736188717757	0.0633355556812806	0.372201974360243	0.709742476205706	0.812546857498467	0.107213950382085	0.0361783928368162
ENSG00000258634	-0.057706391952966	0.086285341125318	0.503632266231999	9.58667282527897	-0.193804878767897	0.165787064568118	-1.16899879536903	0.242404116715813	0.387429275701756	-0.366851055689287	-0.477531909284583
ALX3	-0.135503190018746	0.148328310989719	0.360960928191261	2.37606035550112	0.180376094996286	0.274269018749978	0.657661210946745	0.510755852441334	0.65425238592153	-1.14799357898962	0.406735040609896
KCNC4	-0.00295491056355917	0.0447736747361981	0.947380527712641	46.161929877436	-0.132162948942467	0.0917834459635582	-1.43994320059569	0.14988346940936	0.272002471430796	0.182897923578348	-0.331859293373614
RBM15-AS1	0.0760940758617897	0.0581846138713533	0.190939767401866	29.8805381952219	0.120183375358565	0.119186947023977	1.00836021359275	0.313281565887196	0.466042308856374	0.976613426733383	0.264487207791317
RBM15	0.0289262666262817	0.0443739607115731	0.514481944749161	43.1481206563663	0.557290970242806	0.0923087940512107	6.03724678640731	1.56765880510595e-09	3.88486660826143e-08	0.503010625065117	1.29746276455384
LAMTOR5-AS1	0.00250915902767474	0.0293463717556361	0.931862696971332	115.127920689795	0.235136518198176	0.0605642585117361	3.88243039667713	0.000103417623287556	0.000704499925182375	0.237761583961596	0.536145234593151
SLC16A4	-0.0890429317305794	0.0556923564316599	0.109857098162985	35.0581893215362	0.458453121818973	0.132372893385995	3.46334593202658	0.000533502021292658	0.0028932334965011	-0.681495158814059	1.06388850800985
SLC16A4-AS1	-0.019448579921692	0.0601507593119864	0.746444896872506	22.8389249418184	0.801996759759317	0.123153428923133	6.51217563954219	7.40700358629181e-11	2.50267688786244e-09	0.0172881964273723	1.87575310342515
LAMTOR5	-0.0226946849541933	0.0504258431908462	0.652666749418811	34.3573176186495	0.39730972788624	0.135012417821395	2.94276433455057	0.00325295943943459	0.0130447089547685	-0.0153053130618232	0.919394035414967
KCNA2	0.0156492596855858	0.0219536145188079	0.47594913679619	266.271840877991	0.028692016415235	0.0799620598045091	0.35882037663088	0.719729468070302	0.819591779906309	0.36969877983002	0.0482742237353547
ENSG00000232811	0.109613722209907	0.142703490152147	0.442414574790265	3.79831751040556	0.0221843882337646	0.232805435877026	0.0952915388345269	0.924083263104159	0.953939724121907	1.31317767846987	0.0328953538126346
LRIF1	0.0524406196184089	0.0359646078906569	0.144808193229068	92.6500433602777	0.250030998036567	0.101755269789351	2.4571798448785	0.0140032564216271	0.0431241489222931	0.739113671549296	0.571343967774222
DRAM2	0.0107873881156703	0.0318255541254007	0.734644638251997	85.7859460242617	0.0454859321300797	0.0743675698656577	0.611636661144748	0.540778176673297	0.679869657392505	0.320881672693107	0.0879617163316771
CEPT1	0.0190072357996074	0.0279125965786852	0.495899656618792	117.04130262457	-0.195598152126564	0.0823449243552457	-2.37535165230986	0.0175322382837967	0.051544882426752	0.4034155650976	-0.481769784736247
DENND2D	-0.159647889161811	0.18590028696012	0.390460595558444	2.85338134465656	-1.19246199715138	0.32059229724683	-3.71955910167512	0.000199570846128286	0.0012504998002447	-1.39042580861679	-2.83756501086048
CHI3L2	-0.170495003713596	0.167061626362513	0.307466948440107	11.9794324605446	-0.502161785767115	0.373025801144859	-1.34618512774699	0.178242820155454	0.309380338756737	-1.49933957682027	-1.20624298961582
PIFO	-0.0782656899896914	0.0803921553861481	0.330280596613092	12.2215922677611	-0.791167422546684	0.143383443724697	-5.5178436365761	3.4318456851285e-08	6.21262297149514e-07	-0.573282969919384	-1.88922302028526
OVGP1	0.110378677231674	0.0911555697510723	0.225940469751052	10.0227573456468	-0.323953148560074	0.155285698885166	-2.08617503663128	0.0369627706231042	0.0931270402889338	1.32085844311277	-0.78509916051447
ENSG00000260948	-0.0534995568401331	0.101310176748516	0.597446012662666	6.10031078294727	-0.00543268555090832	0.190317432022809	-0.0285453912086058	0.977227165814837	0.986712075880707	-0.324611042258808	-0.0323694974568318
ENSG00000243960	-0.099792362481384	0.112787307079071	0.376273342505964	4.62102926860108	-0.136571415263422	0.204788893901169	-0.666888778301284	0.504843179363472	0.649350772769252	-0.789428102964613	-0.342277410115701
WDR77	-0.0144721677054843	0.0701271851778191	0.836501674640618	13.9989620348014	-0.443729891860187	0.113741440412491	-3.90121568929469	9.57108246992656e-05	0.000657979409337105	0.0672553839234989	-1.0681563518003
ATP5PB	-0.0444841277211057	0.0335461142243913	0.184820145066437	75.3329823703896	0.0393820078907651	0.0825331537155033	0.477165915972595	0.633243979785664	0.75705727573171	-0.234088871349951	0.0735368822328506
C1orf162	0.00527103440655064	0.0937031504910639	0.955140675954418	10.2099652081838	-0.163351516090427	0.171013797395938	-0.955194952558298	0.339479117858739	0.491713867196952	0.265493037647801	-0.405564321360649
RAP1A	-0.0258003956934343	0.0241890226413128	0.286145326231909	186.645715748145	0.334506571045046	0.0615748455017336	5.43251985968244	5.55637674342084e-08	9.554418768912e-07	-0.0464891507493375	0.770977200146622
INKA2	-0.0629921614635854	0.0515173499350322	0.221429109218355	40.0810177854386	0.54794667244655	0.164600969182336	3.32893952671423	0.000871773308351823	0.00435112700067387	-0.419924439630076	1.27538025825193
DDX20	-0.117447322467374	0.0621711861428221	0.0588790020899328	21.7026081833331	0.361852405893996	0.146984337281235	2.46184329968193	0.0138225043247061	0.0426844163911698	-0.966698123519465	0.835601057770765
KCND3	0.00996023410280788	0.0197981227613962	0.614901120580922	642.19047680048	0.576617893639503	0.0984007152232011	5.85989535067472	4.63158953706489e-09	1.03236498502925e-07	0.312576380074007	1.34313627764275
LINC01750	-0.00614606141844051	0.0840062424459406	0.9416772361016	12.0359397549631	1.05711564118644	0.213079307898467	4.96113701331409	7.00817345204756e-07	9.21774022756076e-06	0.150856198301861	2.47865172991229
LINC02884	-0.0117306540107085	0.0315280446679918	0.709840391164357	297.454724463724	0.0646526869461446	0.13514144515219	0.478407544579207	0.632360164836453	0.756473189109426	0.094782389898589	0.133256717972403
CTTNBP2NL	-0.036620683228721	0.0357949453630014	0.306275430633836	86.9181195470955	0.0368467008375613	0.0634430335073111	0.580784032549691	0.561386017945732	0.697134103399415	-0.155133554096149	0.0675454278506849
WNT2B	0.0378868839666287	0.061196056260148	0.535846118016343	25.1108193897487	0.182151355856144	0.129839435333198	1.40289701190322	0.16064755206112	0.286740083443426	0.592982441561332	0.410930348805346
ENSG00000273483	5.45833499652956e-05	0.160686837926965	0.999728968396301	2.8197742761202	0.0232072483043017	0.282748361889715	0.0820773925945984	0.934585170552275	0.960594650693591	0.213115666826338	0.03531258349068
ST7L	-0.00431355758719187	0.0199125778450096	0.828500780739968	279.397527563637	0.0700444645336556	0.041199885111075	1.70011310334521	0.0891096530317582	0.183505318244786	0.169256012976608	0.145998602397618
CAPZA1	0.0357605327871846	0.0174477737653017	0.0404058556400454	337.047596642508	-0.271803760348061	0.0431321822106875	-6.301646390632	2.94500443406314e-10	8.58846466008703e-09	0.57163216279627	-0.661859381673757
MOV10	0.055764786166355	0.0254827463115383	0.0286452077328648	142.471037565479	-0.108415792526005	0.0593010104906597	-1.82822841683417	0.0675152778860661	0.148348899048539	0.772490981537525	-0.275739856402225
ENSG00000225075	0.275769885917794	0.165556620470181	0.0957705060311677	2.25006414055627	0.33602004771214	0.308224973971623	1.09017787683575	0.275634796641054	0.425736056566327	2.98151941241809	0.774553858207786
RHOC	0.0169810291930978	0.0485806661045306	0.726681734592684	37.7184989348637	-0.0126120317003277	0.10468014946088	-0.120481598137582	0.904101656012568	0.942240944179122	0.383070818518204	-0.0493357757203138
SLC16A1	-0.0519565166773218	0.0499651461457207	0.298407182297786	36.9975408503296	-0.16284501015961	0.133651879651743	-1.21842663630272	0.223061888098711	0.36466474581824	-0.309117675998245	-0.404367343197806
SLC16A1-AS1	-0.0185004176579827	0.0220240068379591	0.400901973317416	330.797357261109	-0.0219105063431153	0.056963234510212	-0.384642946130232	0.700501971154023	0.805996911039219	0.0268085093655192	-0.0713099924431308
ENSG00000287807	-0.0851996501881283	0.066560263271335	0.200531856838019	19.7158918133852	0.123084720569726	0.152394661823734	0.807670814034747	0.419280109324806	0.570882535307325	-0.642905516097846	0.271343685967251
LRIG2	0.0166132218263524	0.0259002260425736	0.521242347909659	134.798442023567	-0.19392613172497	0.0442569669662753	-4.38182155303923	1.176911864371e-05	0.000108876423650314	0.37937773626172	-0.477818455074012
MAGI3	0.00319563476736379	0.0159842872498695	0.841540405466926	740.485868439299	0.117883779953184	0.0548674416084453	2.14851971401268	0.0316724920092417	0.0823086242649002	0.244654353391924	0.259052788732935
PHTF1	-0.00504308247339074	0.0291146099012755	0.862482559925197	123.755328386994	0.0691387858699863	0.059565664482833	1.16071543011011	0.245757644760002	0.391644800968321	0.161930995436247	0.143858296594651
RSBN1	-0.00700448379896989	0.0282599142584055	0.804243237555247	121.878720499456	0.189963503033294	0.0459917224881575	4.13038461610583	3.62156827848427e-05	0.000286092585434204	0.142236946082544	0.429392066639291
ENSG00000231128	0.0894774985151859	0.139245981837651	0.520492862788063	3.37260157655388	0.389447263755554	0.244313970980816	1.59404418090415	0.110926139722213	0.217142290534661	1.11099377144923	0.900813408223916
PTPN22	0.00192595836750498	0.143393279529481	0.989283694122275	4.18406122330886	0.216536825733117	0.25454535370516	0.850680723812901	0.394946733882155	0.547338191388725	0.231905779524886	0.492190318447632
AP4B1-AS1	-0.000646228046686874	0.0919636295777186	0.994393314615703	11.063939728801	0.0863305989178159	0.180139569980183	0.4792428389127	0.631765881620204	0.756138951987659	0.206078955851735	0.184486102797703
BCL2L15	0.0156697904356795	0.11919477814166	0.895408474760187	5.15092753444261	-0.252339095044049	0.215038523477865	-1.17345995016574	0.240611408422582	0.385294271308224	0.369904925099905	-0.615860355999237
AP4B1	-0.0785776886579104	0.0583956387312978	0.178428693921031	22.1795057652482	0.167996766780193	0.1422511875521	1.18098674373923	0.237607989487671	0.381632259284261	-0.576415687884884	0.377480130363481
DCLRE1B	-0.0277457229675195	0.1042152272877	0.79005836284238	4.96195635425536	-0.014446655178137	0.187539775992633	-0.0770324860508762	0.9385977016094	0.96315362180564	-0.0660218036772771	-0.0536713700467896
HIPK1-AS1	-0.0421131838642033	0.0780895757638917	0.589684501276339	11.7745797982928	-0.0493022409068182	0.136134467771555	-0.362158399073124	0.717233665141652	0.818038441747078	-0.210282685066832	-0.136042320576495
HIPK1	0.00752972854679106	0.0282912786025037	0.790123559544135	114.085212199736	0.185695224900636	0.051134057095038	3.63153708995752	0.000281738155648916	0.00168203496524437	0.288172146350697	0.419305243550189
TRIM33	0.00932229942304137	0.0172207337116682	0.588272156815508	345.183604757366	-0.159084254143441	0.0338321383614017	-4.70216373686081	2.57418936746174e-06	2.89683751125169e-05	0.306171001988495	-0.395479899728243
BCAS2	0.0962435158400327	0.0484397984592924	0.046936957135477	73.3346625641939	0.550090590561414	0.136262093702019	4.03700380359899	5.4138191444648e-05	0.000403722496922708	1.17893003588721	1.2804467797086
DENND2C	-0.102087682984196	0.0700224043847046	0.144860157575715	21.6705712703479	-0.0219201211143372	0.132693178572566	-0.165194031450153	0.868791262939731	0.919396934412403	-0.812474969852805	-0.0713327141340197
NRAS	-0.0187782902426695	0.0597100048183767	0.753147755188197	19.4125277681636	0.0523228385565852	0.107648866010701	0.486050996128322	0.626931009758894	0.752941314001585	0.0240184447696125	0.104118738779029
CSDE1	-0.0294576202094434	0.0209920659536567	0.160535150379542	187.383054075459	0.0335198019293059	0.0480191745499708	0.698050356830347	0.485145702386622	0.632373534527136	-0.0832106310382265	0.0596832783655954
SIKE1	0.00449294291540903	0.0378578407386103	0.90552941847935	55.4016915855491	0.206158249373857	0.0754890491001742	2.73096895286473	0.00631484202809733	0.0225248656691332	0.257680372270044	0.467663598210827
VANGL1	-0.120888054871934	0.0640101039405814	0.0589484374322488	21.6730677705716	-0.194851578127469	0.119721532038551	-1.62753996553206	0.103622467718617	0.206317277339606	-1.00124584860998	-0.480005476128013
LINC01649	-0.199132843414097	0.137211782119405	0.146701647920098	5.90112647390179	-0.0540735148858613	0.274155703764824	-0.197236512475577	0.843642458960359	0.903650686790088	-1.78688655718063	-0.147317826773714
SLC22A15	-0.0291116625901722	0.0263726405203266	0.269654536903522	187.446149571305	-0.258598305096953	0.119598160183443	-2.16222644813522	0.0306007258756965	0.0800786256785907	-0.0797369378478727	-0.630652162558912
ENSG00000237993	-0.193152830760008	0.158117859861742	0.221868372858073	3.07203779395997	0.376786496329635	0.303796829440011	1.240258158797	0.214879923060056	0.354576400001308	-1.72684241281838	0.870893398977009
MAB21L3	-0.0592963809750571	0.132432957787997	0.654336225740309	3.56272297538644	-0.496109759002913	0.232317697314415	-2.13547983962447	0.0327218352364479	0.0844421843164316	-0.382815826317583	-1.19194079997314
ATP1A1	0.126191142198182	0.102967779817351	0.220371794552987	16.4993609420756	-0.079180888493095	0.278354908621391	-0.284460183889893	0.776057742853577	0.859318998665802	1.47962832941441	-0.206651737999038
ATP1A1-AS1	-0.0851152998468586	0.0282337907539058	0.00257266868623022	150.068666168631	-0.0185845180033298	0.0538244871060832	-0.345279983192435	0.729883893515141	0.827616119718357	-0.642058570721443	-0.0634499948194671
LINC01762	0.166833815751796	0.155123324457915	0.282154739067508	4.53729377049674	0.197758688113895	0.255481175686704	0.774063637300643	0.438893159593547	0.589824612019509	1.88771351238683	0.44781369953458
ENSG00000224950	0.35428287467349	0.194832229791804	0.0690030591222382	2.12740619992201	0.585757950613658	0.327278179889862	1.78978614098496	0.073488298000401	0.158192901853873	3.76985306718648	1.36473612068419
CD58	-0.0604302772834913	0.0456930323292249	0.185992664086665	51.8722699267979	0.392675606920985	0.089190380752139	4.40266768242906	1.06927887570779e-05	0.000100422900999767	-0.394201058686431	0.908442650126278
PTGFRN	0.0387930276684715	0.0350773057409624	0.268757029318218	93.8966618622245	-0.285877685065109	0.0730136617031173	-3.91539991827178	9.02544785839194e-05	0.000625140449028044	0.602080854289471	-0.695118973569608
CD101	0.0198862571482623	0.141757360607897	0.888435786193639	4.0370680656918	-0.367057238174305	0.233558585267875	-1.57158529519827	0.116046758930361	0.224342023487487	0.412241647550795	-0.886963029934979
CD101-AS1	0.0175473835680104	0.170449126609803	0.918004302643837	2.11020217802602	-0.224099079801325	0.295535450386822	-0.758281551360437	0.448282449187759	0.598042815742317	0.38875747268008	-0.54912336535953
TTF2	0.00493984825157581	0.0395085723756646	0.900497967700279	60.9149369716012	-0.203648948789866	0.106573648496295	-1.9108752647888	0.0560206124751598	0.128490613767538	0.262167661858421	-0.500795480612933
TRIM45	-0.023345106193832	0.0746522180806792	0.754494777891296	15.0901292588593	-0.764839210851091	0.121659289945797	-6.28673084638133	3.24220768155295e-10	9.36056400188343e-09	-0.0218360662672434	-1.82700401642188
ENSG00000271427	-0.110408693132613	0.112035404633178	0.324388164116621	5.80250083068171	-0.546422188869174	0.161907437630608	-3.37490480280366	0.000738412291086973	0.00377487404882779	-0.89602461489406	-1.31083946671202
MAN1A2	0.010642381084621	0.0223834246331619	0.634460474185078	248.835355148191	0.0575819258173735	0.0583560046100293	0.986735233197875	0.32377245280457	0.476534846361115	0.319425685288146	0.116547048547278
TENT5C	0.0307323034315386	0.175641160208926	0.861101552838248	3.69713782978226	1.25629878234364	0.359996375415579	3.4897539756987	0.000483465413341637	0.00266908251517223	0.521144689477882	2.9493626453542
GDAP2	-0.0225814833831945	0.027882143112186	0.418003100840145	134.950534116583	-0.0158175666551021	0.0463307163705639	-0.341405613688109	0.732798249599286	0.8301300668107	-0.0141686780972732	-0.0569111171085289
WDR3	-0.0628692562343695	0.0640399021022426	0.326237782322065	18.6530494392469	-0.320000513336346	0.127459056070909	-2.51061417839405	0.0120521339847364	0.03829849893501	-0.418690372120057	-0.77575826683361
WARS2	0.0248720427566749	0.0372396313470878	0.504202690425259	99.8197491031547	-0.323212667865024	0.060948745331009	-5.30302414118084	1.13899852113538e-07	1.81513315505975e-06	0.462302951455576	-0.783349251642618
WARS2-IT1	-0.176786706074485	0.123019927578685	0.150701664057738	5.64874328793427	-0.447783274509644	0.210191429567558	-2.13035933687164	0.0331419582034902	0.0852950269685196	-1.56251333692649	-1.0777353324634
WARS2-AS1	0.0203951944580008	0.0233136966157611	0.381674038421218	327.656605206571	0.128556855877873	0.0760509122587432	1.69040517805351	0.0909504651098132	0.186518032562317	0.417351788124893	0.2842754722889
ENSG00000227712	0.0799492218708232	0.0802251469317181	0.318977830536863	13.7340918764155	0.0502046474342495	0.160478090758422	0.312844246818875	0.754398997329196	0.843984406402714	1.01532219825174	0.0991130155211123
LINC01780	0.0919277013013739	0.169570175629076	0.587734551195607	2.34642945908539	0.0458247656271128	0.288929353946259	0.158601973116363	0.873982474152896	0.922890138661077	1.13559578123095	0.0887624498909744
ZNF697	0.0517791054859978	0.162287697616319	0.749682918200991	3.24511398534439	0.844124352223938	0.336415165138641	2.50917449537706	0.0121013688765389	0.0384187615203562	0.732471536764346	1.97530930832873
PHGDH	-0.00927468174510289	0.0322386797632808	0.773585566007212	125.392666377571	0.492650083643439	0.0975348845853779	5.05101416521587	4.39470475741154e-07	6.07129212186022e-06	0.119442329901373	1.14470299417674
NOTCH2	0.00652542340221344	0.0129676783530166	0.614818912888037	856.728081447088	0.148506842636929	0.0387383056734087	3.83359158474679	0.000126285751873978	0.000840479227943916	0.278088113661645	0.331421412833123
SEC22B	-0.0272333553108268	0.0291131540736479	0.349566077094158	95.5624166590653	0.130859408675756	0.0611541747677079	2.13982788865717	0.032368678502816	0.0836847740259616	-0.0608772196563772	0.289716880276785
ENSG00000290569	0.0137532246484676	0.0317801473798154	0.6651880366162	101.231205293955	0.508634225936837	0.142784370505509	3.56225421687321	0.000367684082760271	0.00211347860010938	0.350661060669547	1.18247682487228
NBPF8	-0.0303807983708849	0.0432025942805327	0.481920531836887	42.9600970129612	-0.00325359365406811	0.0941201561393857	-0.0345685110131963	0.972423811056667	0.984092350384513	-0.0924800834631766	-0.0272198530861561
ENSG00000290999	-0.00264892537627389	0.0278787595323864	0.924302199154483	162.467907283051	0.145463022392962	0.0985909240565215	1.47542001238947	0.14009965831148	0.258357811805562	0.185970261350996	0.324228236718146
NOTCH2NLR	0.121037756141363	0.0783087824548365	0.122189777454416	15.9786758655076	0.116240240835901	0.277465751634101	0.418935454741056	0.675263304721558	0.788021335654709	1.42788418199384	0.255168766229995
NBPF26	-0.0701892803457484	0.0274200975974727	0.0104739950865243	155.126047878733	0.0161848104161043	0.2431095532992	0.0665741440287431	0.946920730143058	0.968334515339574	-0.492189310985729	0.0187171118670126
ENSG00000287979	-0.134894280101083	0.141155559130092	0.339252779149968	3.53210217153122	-0.120169793093017	0.279297863370792	-0.43025675758028	0.667008879055071	0.782176991899623	-1.14187963289709	-0.303516988215986
LINC00623	-0.0171886635513168	0.0495166273719547	0.728494313472951	35.508833308138	-0.141400797246413	0.166624546059215	-0.848619249628215	0.396093192122031	0.548363781062848	0.0399795773054124	-0.353690237531844
ENSG00000234998	0.0429339719611492	0.167114245838328	0.797245243162143	2.78083794703766	-0.00904549105142344	0.316583092877076	-0.0285722492923387	0.977205744901791	0.986712075880707	0.643659270805963	-0.0409073032901018
H2BP1	-0.123827242165511	0.156214573834891	0.427967740977663	2.49172760537907	0.130271973953012	0.314322721949042	0.414452932785851	0.678542430167223	0.790399836068258	-1.03075765675684	0.28832865065806
SRGAP2C	-0.0669928931151528	0.0742322899328662	0.366803828687336	16.801345826789	0.55781379835082	0.191659497061847	2.91044173078894	0.00360918258134108	0.0141672316260206	-0.460095008278807	1.29869831539369
LINC02798	0.301396292506483	0.167773329209375	0.0724230771511941	5.50030160023062	0.393986197087449	0.335077271162564	1.17580698840151	0.239672013162404	0.384081613286911	3.2388291784175	0.911539845468421
ENSG00000290735	0.0165485476659459	0.128434646958351	0.897477921857904	4.62679277361649	0.304180896600811	0.264540757659478	1.14984511003918	0.250207671877254	0.396954853893843	0.378728355591715	0.69931136589927
H3-7	-0.12226425662165	0.0890284367986173	0.169653851752239	10.4311204887725	0.468158154547807	0.198000979339842	2.36442342916029	0.0180581598785669	0.05273107744659	-1.01506402280316	1.08682350548826
LINC02802	-0.413123313031019	0.173936626023133	0.017542438595026	2.51920780623025	0.133229877740671	0.339109094199938	0.392882054829584	0.694406596220278	0.801442466976632	-3.93552325630865	0.29531878843573
NBPF15	-0.13123303734462	0.0530960969383176	0.0134504794844771	34.1147420451656	0.00306873103350881	0.128981657274892	0.023791995686399	0.981018524760694	0.989229929880509	-1.10511780623707	-0.0122788936047434
SRGAP2B	-0.18972542655305	0.0761796229049957	0.0127563139047371	15.4385821726234	0.587881306595839	0.199855811214775	2.94152720915416	0.00326598148850163	0.0130765439841234	-1.69242851356857	1.36975404957302
LINC01145	-0.0700646906412022	0.0995553281437747	0.481572031720897	7.26166506213726	0.0964022110609432	0.219987537068806	0.438216693297454	0.661229208623082	0.777471559479611	-0.490938329986432	0.208287403170437
NBPF20	-0.0775784730572783	0.0514546766626914	0.131630046369393	27.873464237148	-0.0715857328832266	0.0993182629345886	-0.720771092526792	0.471050363759723	0.619225013778452	-0.566382758317025	-0.188702816070836
NBPF25P	-0.0662729179802392	0.0907415757780905	0.465177565025871	9.53628326615474	0.0797914835473934	0.181434213138268	0.439781903133041	0.660095075865893	0.776679509357003	-0.452865877934338	0.169032822141975
GPR89A	-0.0853490143208285	0.046691637543478	0.0675601566267959	45.938361480569	0.311811338316579	0.0918436221043106	3.39502440313647	0.00068622483786974	0.00355023121003212	-0.64440525231333	0.717343676186116
PDZK1	-0.103055006352684	0.0880854174425793	0.242023502169836	12.0087114480419	-0.17084992965536	0.158236683622007	-1.07971126381468	0.280270776468882	0.431229083356954	-0.822187675718526	-0.423284621848963
CD160	-0.0158246914167961	0.0970156365740734	0.870428004455571	9.77835118905883	0.036612551175971	0.172719655335961	0.211976749865296	0.832125173063439	0.89687511703875	0.0536749563102141	0.0669920838230867
RNF115	0.00615944432130929	0.0163949087401291	0.70714551110698	448.838179222	-0.211890716845594	0.0373467138880673	-5.67361073535563	1.39818647847449e-08	2.79347444598669e-07	0.274413388867819	-0.520272481346189
POLR3C	-0.019136953055409	0.0352678171624514	0.587392830504381	67.1745429081045	0.0253112674528733	0.0647936078501101	0.390644514061125	0.696060017471482	0.802801384408783	0.0204171812019213	0.0402848154465451
NUDT17	0.00186874446490141	0.0772571956381262	0.980702160383634	12.1856180590453	-0.00368968895182314	0.144313982503311	-0.0255670925839669	0.979602633799058	0.988245324766182	0.231331305852977	-0.0282504363756533
PIAS3	-0.0505969299249999	0.0473477279585882	0.285239020307867	30.8861173066159	-0.139107347150357	0.0853520772633304	-1.62980622863084	0.103142456961451	0.205503070136129	-0.295466329763449	-0.348270341109069
ANKRD35	0.0104016671138423	0.0524064527426723	0.842669018038533	31.0736779571399	0.128264865900103	0.10720303690347	1.19646671964711	0.231514478319493	0.374669880593972	0.317008723109719	0.283585439643881
ITGA10	-0.221469870890773	0.152674954100719	0.146892037264736	3.33699016300327	1.20369921962457	0.362740271757153	3.31835010707172	0.000905509081360053	0.00449401625739238	-2.01116830707227	2.82505901114354
PEX11B	-0.0827980356982784	0.060989994983831	0.174600957853671	22.1339310207264	-0.370030555052145	0.108610878675774	-3.40693823274152	0.000656959923625774	0.00342509322366358	-0.61879137195261	-0.893989592029222
RBM8A	-0.168535231417881	0.0593825711576964	0.00453792358183097	22.1365727630498	0.159381975967719	0.125718193633482	1.26777176287133	0.204879468777379	0.343059118771024	-1.47966188423869	0.357121599786439
LIX1L-AS1	0.0710141403489882	0.061422222563483	0.247614229596663	22.6471591806994	0.0849506302769965	0.121843937891252	0.697208509075078	0.485672314581212	0.632986866034242	0.925606781944255	0.181224951786491
LIX1L	0.0804501081588647	0.048063995628837	0.0941674897781749	37.0019744414488	-0.116626092049327	0.0848656071173363	-1.37424447913368	0.169365796388577	0.297904187541738	1.02035150008234	-0.295142490491748
ANKRD34A	-0.120854618428709	0.156235141714331	0.439201021909701	2.58408566554043	0.651710568210306	0.295936132848395	2.20220005559162	0.027651180143593	0.0739569492435812	-1.00091011978463	1.52059578242236
POLR3GL	-0.00139374888374306	0.0514495074222567	0.978388233944366	32.1452178821281	-0.136230663612777	0.0710210411987469	-1.91817328095128	0.0550890429749246	0.126842678130774	0.198573244467779	-0.341472143563111
TXNIP	-0.0724577025465803	0.0323578312207208	0.0251387920672846	213.300717325422	0.0458493460586525	0.233113694646121	0.196682336180439	0.844076133778384	0.903971683328432	-0.514966097253592	0.0888205385292237
HJV	-0.061932113999051	0.220547951726065	0.778855981333568	3.56961137219575	0.179517782304063	0.382896565458385	0.468841453537598	0.639182967049322	0.76145883042623	-0.409280709144351	0.40470667038366
ENSG00000287190	-0.132681746996058	0.127823170929693	0.299265336353142	2.9490954868695	-0.0865120293312327	0.24337653785638	-0.355465773706933	0.722240681463968	0.82129616542023	-1.11966401817368	-0.223976738474002
LINC01719	0.0474163019443558	0.0461033346261177	0.30372466152602	43.3596536448817	0.292732234561576	0.114137250086914	2.56473880646909	0.010325349900253	0.0338420658512099	0.68866547466523	0.672255812112115
NBPF10	-0.0178789998581838	0.0342213854266473	0.601356297306038	87.0581777275976	0.102970808884458	0.0790235955973996	1.30303877096484	0.192561525431142	0.327830813694557	0.033048044670664	0.223810356954141
NOTCH2NLA	-0.026875722235075	0.0209360892950999	0.199245867615463	209.815782185398	0.18670786743505	0.0597555899823548	3.12452554631597	0.00178092056810719	0.00790093191098673	-0.0572862954775674	0.421698327079348
ENSG00000276509	-0.0607221836939823	0.129725333851129	0.639725454929085	4.33560507301441	-0.0615808592880768	0.259637167502615	-0.23718044639143	0.812516805087041	0.883496890246421	-0.397132034198632	-0.165059232675709
ENSG00000290578	-0.122772003230311	0.0760220199092913	0.106320833211276	11.2752155922617	0.0688474208405328	0.152294058731128	0.452068986893845	0.651219284793148	0.770311344531182	-1.02016220777924	0.143169740831623
ENSG00000287978	-0.229103077300898	0.132633403736847	0.0841064926149267	4.31098779797224	1.69180508819092	0.285224501401355	5.93148582915846	3.00205477050082e-09	6.99178210588794e-08	-2.08781184850743	3.97855402528281
ENSG00000291242	-0.0221090490853595	0.0286970689867116	0.441045561330334	121.139673942136	-0.216818367456724	0.0974694787471792	-2.22447447389267	0.0261165380663183	0.0707688598104453	-0.00942505716839642	-0.531917537833739
ENSG00000289321	-0.011634920597852	0.0538771053738882	0.829024411689574	28.0615262124907	-0.0891417927876385	0.154106933880889	-0.578441154740885	0.562966315449268	0.698539345127689	0.0957436304835756	-0.23019141285241
ENSG00000290557	-0.00845089437608969	0.0668803368429292	0.899448206219143	20.3081320871886	-0.491363645948011	0.114397594008421	-4.29522709989723	1.74514595415137e-05	0.000152900471714587	0.127713818704161	-1.18072475423812
ENSG00000291243	-0.0145844618553917	0.113509556290424	0.897763867817597	6.5857008741451	-0.306728718903608	0.204844285149745	-1.49737503625929	0.134295700146828	0.250105207850316	0.066127860197697	-0.744394274526347
NBPF12	0.0151249468193084	0.0296403586503924	0.60985378550526	102.668493656403	-0.0522646509483435	0.0759934313891365	-0.687752217434609	0.491608830902431	0.637806436665894	0.364434256282194	-0.143043107563081
PRKAB2	0.0129880127537769	0.0349359384172933	0.710066682253922	68.0885030685111	0.0607181021422315	0.0704530133745874	0.86182406165373	0.388784341948979	0.541430282577952	0.342977716815567	0.123958481162933
ENSG00000237188	-0.00489126874528151	0.0297931393147371	0.869593907011962	151.296028106619	-0.0134205316566168	0.0774105694498026	-0.173368207365008	0.86236201351916	0.915753438880019	0.163455327562958	-0.0512464281598151
FMO5	0.0141248855385401	0.0372802313964046	0.704773959385239	88.3013522251035	0.00209523254496732	0.0919133028711194	0.0227957485969713	0.981813199273015	0.989686091248459	0.354392835404515	-0.0145794716660213
CHD1L	-0.185422591755394	0.085283781776291	0.0296913564974097	7.11547952048377	-0.160970950516233	0.160724354000157	-1.0015342822039	0.316568574714083	0.469551585462684	-1.64922458596806	-0.399938553064255
LINC00624	-0.00959534069380732	0.0475538926286132	0.84009009469525	55.5312246052093	0.0983336797623949	0.142890747257087	0.68817387864502	0.491343291234376	0.63769908387906	0.116222655743343	0.212851862769405
BCL9	0.0463064922446751	0.0221904004425139	0.0369079915515816	249.072401598649	0.0470461161901693	0.0495677394039147	0.949127734206369	0.342555650295716	0.494859657839756	0.677522091251703	0.0916487536126236
ENSG00000289419	-0.0914306278294506	0.065828083522412	0.164853908600562	15.8009189255133	-0.0518993721649126	0.121518736410371	-0.42708946536152	0.669314165687365	0.784062591847345	-0.705469551101639	-0.14217987832821
ACP6	0.0115013354897707	0.0209762389767198	0.583483843921754	264.710307553233	-0.0939429821733157	0.0761897728964248	-1.23301302264052	0.217570905595107	0.358176147579256	0.328050279463233	-0.241537615336276
GPR89B	-0.0177655719611939	0.0432859586397969	0.681495355943254	59.7206475779894	0.634790651960127	0.107361204225807	5.91266329897908	3.36619839940254e-09	7.76835683073068e-08	0.0341869521304851	1.48061052452829
ENSG00000290705	-0.104894442698425	0.0804979801445193	0.192551120212371	15.6957684323499	-0.313219764698419	0.159022344927291	-1.96965882273734	0.0488774852027521	0.115672523739301	-0.840657098423397	-0.759733956843334
LINC02804	0.0816907422657762	0.173427328325946	0.637614091313908	2.12288545697431	-0.94940511346338	0.287098563867003	-3.30689607316597	0.000943358838006045	0.00464315163482596	1.0328084659326	-2.26317137713955
NBPF11	0.0428483048795868	0.0352583971052939	0.224264939901565	65.7504762555905	-0.0287234006027085	0.0803115128188264	-0.357649851117924	0.720605366803175	0.820005666138368	0.642799104296297	-0.0874102691789567
LINC02805	0.0669512054308976	0.15145778389069	0.658456407062117	3.54414364074208	-0.333022626497558	0.252978882258057	-1.31640484583156	0.188038196847982	0.321645120521156	0.884811642390583	-0.806532210710038
ENSG00000227733	0.0050817822664746	0.0393593582539086	0.897268689047739	53.6035511809298	-0.443115502439476	0.106528807235758	-4.15958381528501	3.18828009731502e-05	0.000256367107229077	0.263592793705704	-1.06670442266121
LINC01138	-0.0152029717456566	0.0150634357806363	0.312848412852202	779.861474867758	-0.0763402313517813	0.0933376142428074	-0.817893535967083	0.413417981658029	0.565005505488342	0.0599175226467967	-0.19993867827081
ENSG00000224481	0.0856081877850483	0.10715596064946	0.42434141348615	11.0194226825736	-0.206642534425355	0.23586815178833	-0.876093414302063	0.380979252679978	0.533276097585592	1.07214277472033	-0.507869941969191
ENSG00000272824	-0.0733063077302705	0.110486799692717	0.507020137106706	6.18045763814628	-0.32363969567192	0.203422438061118	-1.59097343811543	0.111615553651436	0.218133177901837	-0.52348677690821	-0.784358406577796
ENSG00000291232	0.0108110423517407	0.034243976556556	0.752225373102646	86.0753892384961	0.161523022692473	0.108721836024962	1.48565392747219	0.137370682980442	0.254577900635581	0.321119180278383	0.362181335555028
NBPF14	0.0264472505824302	0.026968591300545	0.326756194816552	157.646428458925	-0.0523022056090504	0.0871487779272182	-0.600148468550302	0.548407293160091	0.685973495784802	0.478119306965382	-0.143131856985435
NOTCH2NLB	-0.0177295356191688	0.0592237630695821	0.764661386638576	23.2796450523157	0.0449116842480447	0.140401652918527	0.319880025017271	0.749059280660667	0.840972473583582	0.034548786034192	0.0866046499420577
NUDT4B	0.099573756168528	0.150780834146637	0.509005285056579	3.01579368303188	-0.0342221211680772	0.271692495658592	-0.125959022479151	0.899764361482259	0.939451656626055	1.212368331525	-0.100404881956155
PDE4DIP	-0.0230595969952029	0.0112676391305205	0.0407039444580647	1206.32692939953	0.205512966995785	0.070397729404068	2.91931243714103	0.00350804429776014	0.013845418982521	-0.018969323915533	0.466138662630756
ENSG00000255148	-0.0944342580576918	0.113009069457785	0.403360649456708	6.92046939046963	0.325045463915054	0.212550754859506	1.52926045419084	0.126199889019653	0.239063979208982	-0.73562841822578	0.748618649255321
ENSG00000254539	0.418655771874588	0.189417426929451	0.0270893165811745	1.98272071860705	0.701193619118727	0.33285380428826	2.10661140141717	0.0351512776372502	0.0893668761564662	4.41620881192166	1.6375344553273
NBPF9	0.0242479309085288	0.0327947561493733	0.45967361580469	74.1609655505472	0.010712395138753	0.0738263240605341	0.145102648344909	0.884629827343904	0.929306710039099	0.456036365734783	0.00578466392028949
ENSG00000274265	-0.0104406076025569	0.0190084576536242	0.582826234105498	284.005192249772	0.383195363403789	0.0748656980638111	5.11843705881398	3.08078014639887e-07	4.40649536275384e-06	0.107735495058342	0.886038875998278
ENSG00000289614	-0.100924242170499	0.0743930717098012	0.17489722643758	14.847217724549	-0.348420516859516	0.155557209402429	-2.23982236630478	0.0251024572403084	0.0685070970990562	-0.800793086850974	-0.842920606967082
ENSG00000291233	0.00255013848835418	0.0333680066950797	0.939081252996664	90.9952303183091	0.25737176003907	0.108978830549019	2.36166747929364	0.0181929522533545	0.0530787315346175	0.238173050758617	0.588691705048394
ENSG00000272755	-0.159242024229598	0.0843753938168264	0.059119439230737	9.87157601538519	-0.15509990211146	0.162301577074667	-0.955627818946616	0.339260301617381	0.491502451283763	-1.38635059774501	-0.386064052676528
NOTCH2NLC	-0.000136965081315991	0.0211071039561278	0.994822522452931	233.467400528101	0.187213309873842	0.0917905023405812	2.03957168879197	0.0413930042448752	0.101842087638224	0.211192366270719	0.42289279199081
NBPF19	-0.0206884572578534	0.0271143037120308	0.445458039518258	151.641475424768	0.0177326682595834	0.124979655394893	0.141884438739683	0.887171286044806	0.931106599163079	0.00483882916507089	0.0223750197514098
LINC00869	-0.0571958617473392	0.0368033787089506	0.120162309099324	69.4545737130772	-0.143235210768481	0.0918118513516508	-1.56009500581654	0.118737431592684	0.228152176778158	-0.361724921157282	-0.358025335689523
ENSG00000290790	0.250584234824074	0.184136909400501	0.173558485162749	3.0426355938091	0.107382882236659	0.328885413699591	0.326505456805524	0.744041961392049	0.837882407697133	2.72863518664731	0.234236997856305
H2BC18	-0.0513583033895603	0.0881346369902563	0.560078081370309	19.4191043397375	0.362928912502739	0.272283393785591	1.33290872960297	0.182561757459508	0.314644248422292	-0.303111132686801	0.838145065302408
ENSG00000290791	-0.0494915627000635	0.0630182250707147	0.432246530806053	22.6395426574213	1.32071697397992	0.198430432352815	6.65581865805565	2.81727445166247e-11	1.06180293532955e-09	-0.284367552375076	3.10159614152289
ENSG00000290792	-0.097332714856617	0.0647512650611907	0.132792998819965	22.1053219049544	0.853884482222456	0.18906707085601	4.51630460215231	6.29281287412814e-06	6.32688722103723e-05	-0.764731259395092	1.99837451203896
ENSG00000264207	0.0428247277751563	0.134123274879808	0.749503746888152	3.42254086771381	0.242771047695279	0.264316747477559	0.918485302244762	0.358364850243841	0.511022772076735	0.642562371174821	0.55418720515186
H2BC21	-0.0506310161320709	0.084326376270258	0.548228153379558	14.8182302981388	0.444398921335157	0.263126726554372	1.68891593474572	0.0912355411190159	0.187045797883688	-0.295808582741247	1.03067552855231
H2AC20	-0.11919727253341	0.0937321078765369	0.203486742443865	10.8415619556845	-0.442261000716168	0.202348705337829	-2.18563790649313	0.0288421070287171	0.0764151595960474	-0.98426903188869	-1.0646850585419
BOLA1	-0.111224678656613	0.0743811833561176	0.134827414367374	12.4768292696468	0.223645323609442	0.162797372407148	1.3737649465872	0.169514666761704	0.298045985630278	-0.904217766887987	0.508989167603952
SV2A	-0.184770942860327	0.174154074618832	0.288706942429886	2.82043610986095	-0.6459941490538	0.475676883019585	-1.35805243457081	0.174447046690224	0.304692866237019	-1.64268150611318	-1.54614858102034
SF3B4	-0.103868114829456	0.0752827211266681	0.167676805115211	12.315913128946	0.22368504034674	0.16745210434102	1.33581504530513	0.181609734096956	0.313296915137086	-0.830351939840623	0.509083026459994
MTMR11	-0.111288688991578	0.0880344029861289	0.206176199463367	11.6625299251342	0.661668132478148	0.242576884916829	2.72766357233506	0.00637846247022432	0.0227037815573109	-0.904860482215808	1.54412756410256
OTUD7B	0.000877365717628454	0.0142167884956681	0.950791104365264	754.490303785943	0.155982516751023	0.0574622978018005	2.71451930601592	0.00663720315968796	0.0234966511717552	0.221377064605974	0.349087975300945
ENSG00000285184	0.016257788073647	0.0294699889674755	0.581172624504469	118.289428899531	0.19289743824798	0.0748922143594974	2.57566744284037	0.0100046819044175	0.0329618683157262	0.375808895058003	0.436325561726919
VPS45	0.0179872368358739	0.0160616773516768	0.262762630646443	474.515002845813	0.0494810062630288	0.0364268503005778	1.35836631096936	0.174347478615939	0.304637712139168	0.393173953821762	0.0974029019232557
PLEKHO1	0.00867431608771996	0.0278433442859232	0.755390122520708	150.091469280757	-0.259784714155373	0.0900916857191917	-2.88355925501384	0.00393208662352525	0.0151641579980045	0.299664727306321	-0.633455892285902
LINC02988	-0.11886891879751	0.109900298104043	0.27942724508786	7.51117273404777	-0.441959861686267	0.188147476676095	-2.34900764811808	0.0188235201626083	0.0545514710909955	-0.980972095868541	-1.06397340479642
ANP32E	0.0128852167734802	0.032839983667984	0.694789519616895	83.5603005760215	-0.210223327709749	0.0759008938966013	-2.76970819337296	0.00561065340484811	0.0204344096204284	0.341945562364091	-0.516332096321776
APH1A	0.0471609844097425	0.0525840144112146	0.369788701963066	33.687256264023	-0.702913241195142	0.0969454957083288	-7.25060237259433	4.14922127171809e-13	2.25136968681776e-11	0.68610188094172	-1.68066015570641
C1orf54	0.00589201947564116	0.0287999125723168	0.837896664403167	128.888208950856	-0.0452271011373861	0.074217308484402	-0.609387514327488	0.542267611835744	0.681039664656756	0.271728227988039	-0.126411923343683
ENSG00000289041	0.0268170170135553	0.107250293214795	0.802555307098958	10.1228204737776	0.532053379633049	0.206732463163177	2.57363246919325	0.0100637113601223	0.0331186104418724	0.481832059806399	1.23782112364764
CIART	0.00967124700011442	0.0634531297545875	0.878859151855058	27.9635781674657	0.187166288563814	0.137185246703933	1.36433248516692	0.172462946256186	0.302022806029155	0.309674716763798	0.422781670920221
MRPS21	-0.014420424463232	0.0301557519407369	0.632509186842649	111.28071207778	-0.146442137177896	0.0758690690921151	-1.93019551881012	0.0535826165957994	0.124079928750845	0.0677749277584846	-0.365603965372542
PRPF3	-0.00547451275985851	0.0224299139649174	0.807175099101997	203.858611539009	-0.285904749841406	0.0562896954143567	-5.07916675932991	3.79093849233168e-07	5.30233615385631e-06	0.157599087813074	-0.695182933227805
RPRD2	0.0143311965150407	0.0165705566615705	0.387116135311349	492.591662376768	-0.204013311798575	0.0422865169526392	-4.82454755086757	1.40321438429876e-06	1.69045570975135e-05	0.356464363806391	-0.501656545682929
TARS2	0.0215376928793191	0.0449507195869139	0.631838954487589	38.3632231408246	-0.110355664523573	0.0771303301699146	-1.43076872976512	0.152496507880711	0.275766335149903	0.428823392636696	-0.280324174726107
ECM1	0.0593913003779846	0.0924270826726658	0.520500135863075	7.89337885202749	0.403088289809371	0.206932679513071	1.94791992621886	0.05142454512085	0.12021036829532	0.808904105631162	0.933049971138101
FALEC	-0.027749178735355	0.0602157140577035	0.644920919259461	22.6278079098017	0.358498819807638	0.112398819152127	3.18952478782207	0.00142506917110986	0.00655946667138789	-0.066056502370207	0.827675840970027
ADAMTSL4-AS2	-0.0346761599534313	0.114023751936675	0.761041437709391	6.20939022716709	-0.756223698207653	0.221286171583814	-3.41740151585219	0.000632219632560351	0.00333000473117088	-0.135608973963794	-1.80664378000913
ADAMTSL4-AS1	-0.168892653102346	0.128489322300315	0.188695171275591	3.76651315369829	-0.141793414075665	0.271975560773456	-0.521346159457956	0.602125650706306	0.73218102887797	-1.4832506858787	-0.354618072217257
MCL1	0.00911546530327558	0.0231362415527453	0.693587863970209	244.604000569587	-0.311150819621925	0.105775861107765	-2.94160516741078	0.00326515949571465	0.0130765439841234	0.304094220806808	-0.754844612166382
ENSG00000289457	0.127894728173959	0.142960169605746	0.370991374346599	3.48223668641565	1.06950176577243	0.32335549305327	3.30751073895081	0.000941291027543135	0.00463410097456714	1.49673370496795	2.50792270138496
ENSG00000290074	-0.132830880362752	0.144187615460846	0.356927015891519	2.46085678045942	0.535073836411848	0.274545171970849	1.94894644320557	0.0513018209140126	0.120019626695273	-1.12116143731256	1.24495908706734
ENSA	-0.01780600046258	0.016635597942937	0.284459410556018	592.923513719574	-0.129060528182637	0.0481719300792005	-2.67916456680158	0.00738061101324697	0.0256439804801898	0.0337810174086055	-0.324527632132299
ENSG00000288880	0.00148388768459783	0.0420735348167209	0.971865314661249	55.0479129295445	-0.11909466147681	0.081777231113746	-1.45633032391569	0.145301326629702	0.265458886952387	0.227467033749884	-0.300976230075789
GOLPH3L	-0.0151339195861864	0.0355377706401218	0.670213870504908	79.7976742076306	0.337579482973379	0.0667810309716935	5.05502053594334	4.3034445992036e-07	5.94927699749191e-06	0.0606108619541842	0.77823912592234
CTSS	0.170371344688791	0.23617562918297	0.470678432638289	2.34168400675863	-0.251842155903634	0.484422503746199	-0.5198812069135	0.603146374653501	0.733042059902862	1.92323315263932	-0.614685986138692
CTSK	0.196264899145892	0.0723299990271357	0.00665836616705121	13.9221860272332	0.0295392831486203	0.133882863088749	0.220635281223701	0.825376427516802	0.891873652776965	2.18322529844373	0.0502764900786721
ARNT	-0.00939254660603923	0.0223278532874966	0.673999715578112	191.002067294413	0.159152779016725	0.0462237133264669	3.44309808891094	0.000575090687506054	0.00307998423509792	0.118258871749246	0.356579960037253
CTXND2	-0.391800816554925	0.160400067249667	0.0145799720026229	2.43281678114426	-0.469648781031341	0.25758605026907	-1.82326946874939	0.0682625880821042	0.149606408832521	-3.72142821493799	-1.129408041969
SETDB1	0.00112989923115802	0.0300939890397678	0.970049919788606	97.445025664209	-0.206469261378269	0.0512288000452797	-4.0303356939022	5.5697251033818e-05	0.000413520419542715	0.223912704515082	-0.507460461959279
CERS2	0.0610163173640926	0.0533314467508476	0.252583651718806	24.746640874862	0.0394695520493729	0.154328738267184	0.255749852506671	0.798143998186444	0.874493091126864	0.825220585235644	0.0737437671669895
ANXA9	-0.0516188360788684	0.180206442073238	0.774539005172489	1.7781109706681	0.260248034261827	0.30664806310365	0.848686378866385	0.396055827566684	0.548349561781511	-0.305727090764616	0.595488935298856
MINDY1	-0.0584545576688455	0.0476002583468155	0.21943560853734	37.0766530737474	0.0571778977715286	0.100422853520737	0.56937137082767	0.569104141333933	0.703954205870766	-0.374363242176123	0.115592246799404
PRUNE1	0.00526104728564494	0.0466401889226077	0.910188540808685	32.9923378524199	0.115701153375369	0.0797095691523335	1.45153404548269	0.14663120914895	0.267526281615938	0.265392758908589	0.253894791180822
BNIPL	0.0220830468814455	0.0962226897241797	0.818480808532254	8.17535928844697	0.32663261763609	0.180349057896601	1.81111352310671	0.0701232806348466	0.15275267213095	0.43429918613854	0.75236942141724
C1orf56	0.0014790315630702	0.0552326900395485	0.978636647466584	25.7599146535339	0.301219856451746	0.101361450965116	2.9717397845401	0.00296117541175715	0.0120658806439607	0.227418274377803	0.692313816251599
MLLT11	-0.141189036981521	0.122626279385504	0.249577308266585	5.67600530783941	0.466304540944484	0.364945630685818	1.27773701542389	0.201342169068033	0.338564652689259	-1.20508406284021	1.08244303357168
GABPB2	0.0340662340439952	0.027525403975765	0.215853712315692	168.192538624941	0.115336680835015	0.0741379092704141	1.55570452377246	0.119778370374748	0.229716141193455	0.554620038539427	0.253033467264919
SEMA6C	-0.0323515421931645	0.0607486607429272	0.594346911935667	19.4225054706684	0.29892308243401	0.133010437744055	2.24736560155687	0.0246166714938579	0.0673721182372131	-0.112267939009782	0.686886064715146
SCNM1	-0.119093994999146	0.058652582209849	0.0423058678628418	22.858229190437	-0.0525444886057213	0.109360068217051	-0.480472346646987	0.630891561921791	0.755494605155619	-0.98323204224746	-0.143704421764243
LYSMD1	-0.0775820983753746	0.0739183696497893	0.293918375340875	11.2669562306028	0.0591040284872345	0.128580281124052	0.45966634985198	0.645755726472811	0.766356875107496	-0.566419159431158	0.120144091635183
TMOD4	-0.0558452239428557	0.155037239940378	0.718693667400803	2.08375181325459	-0.330153349327171	0.257650263778914	-1.28140116949568	0.200052793598794	0.33715284283837	-0.348163429567783	-0.799751515939974
VPS72	-0.0205800777403475	0.0554031956251057	0.710294853496795	20.8084699963092	0.263371300304129	0.106451781745167	2.47409010902804	0.0133576001283383	0.0415275682023714	0.00592704682805236	0.602869858249461
PIP5K1A	-0.00297747340177003	0.0189023023259477	0.874835766534414	322.78491595457	-0.312875633221911	0.0491208890583973	-6.36950265395136	1.89642138896921e-10	5.77168007388689e-09	0.182671374506779	-0.758920703063932
PSMD4	-0.0454335776514579	0.0341598788552663	0.183509216787912	68.808363346983	0.37738347134324	0.0797782753079798	4.73040398387119	2.24073486921116e-06	2.56796336455066e-05	-0.243622113498497	0.872304174274144
ZNF687-AS1	-0.0207926464662392	0.18201498259688	0.909050789228165	2.07015347554973	0.0977103272830077	0.30622946608667	0.319075523762149	0.749669243554498	0.841319159330736	0.00379268558123922	0.211378752070826
ZNF687	0.0678826995047465	0.0710748318248767	0.339533335424744	13.3409750360249	-0.296355591549709	0.119088759118026	-2.48852699234188	0.0128273499547398	0.0402812623326577	0.894164593275148	-0.71988043141502
PI4KB	0.00111236160517284	0.0307485076802716	0.971141929556264	108.982146643727	-0.195829443156592	0.0631116491377451	-3.10290486514117	0.0019163123146624	0.00841854676285051	0.223736612622416	-0.482316373226847
ENSG00000273481	-0.0194038388110155	0.152434405900074	0.8987084693774	2.28650155859905	-0.00692101969138942	0.262013197855039	-0.0264147750878508	0.978926509446238	0.987760176721628	0.0177374332206339	-0.0358867385329547
RFX5	0.0746164705412153	0.0625641569530187	0.233010678830144	18.6684422926825	-0.0744425849525122	0.103474706582252	-0.719427842912876	0.47187734667128	0.620110747307319	0.961777079001186	-0.195454147759867
RFX5-AS1	0.169830864102288	0.192811976778145	0.378420254058389	2.41951543493906	0.820132806942357	0.308621038953657	2.65741055672329	0.00787434824040158	0.027043769563463	1.91780629215621	1.9186123299763
SELENBP1	0.0302005212482906	0.0361345782536933	0.403279249251115	79.6397434124816	-0.240940780884407	0.0964457539522191	-2.49819998300572	0.0124825752900294	0.0394064640921705	0.515805167970617	-0.588923784653851
PSMB4	-0.113569459638461	0.0612622832023081	0.0637644167326003	22.0222805278421	0.0197038754013195	0.196281943650563	0.100385573093763	0.920038222911194	0.951993915057011	-0.927761256829555	0.0270333894950616
POGZ	0.0112228702374197	0.0118796616109734	0.344805440743767	792.869235153051	-0.0786632989249056	0.0396093297149572	-1.98597904814332	0.0470356503974652	0.112452000244895	0.325254264006543	-0.205428566911113
CGN	0.130247098376634	0.0874350450134864	0.136317841664125	10.3030957546911	0.401546536309799	0.191637016863492	2.09534954614656	0.0361399310897198	0.0914523712584196	1.52035339680025	0.929406489079564
TUFT1	-0.191872466246782	0.171559730154965	0.263396034982696	4.16915788560139	-0.187866770425666	0.301278768726193	-0.623564585118184	0.53291357476839	0.673513041072652	-1.71398652168311	-0.463498932409503
SNX27	-0.00812274116069162	0.0252916762830766	0.748087153499112	149.538463816542	0.243294485705261	0.0503625126989961	4.83086471795739	1.35941350474432e-06	1.64650927124598e-05	0.131008741336947	0.555424197316079
ENSG00000250734	-0.22357989319813	0.116730865647803	0.055448505743555	5.21040479218582	0.353808476797373	0.210491278131362	1.68087001009406	0.0927881662821666	0.189373386539068	-2.03235463080754	0.816591591373038
MRPL9	-0.0284933752174416	0.0698900044233945	0.683502127693127	15.0836280567232	0.0566508621920013	0.134665522771908	0.420678292601697	0.673990014371905	0.787034612328236	-0.0735288345522698	0.114346752835063
TDRKH	-0.11807036305059	0.0698430191242524	0.0909303151131954	15.1772894561782	0.0295327459447142	0.167667944962669	0.176138294957271	0.860185296190349	0.914046476255387	-0.972953952877389	0.0502610413152014
TDRKH-AS1	-0.165978087062419	0.152002258967531	0.274857333380258	2.8111250509007	0.605173897344148	0.33614521817797	1.80033469053765	0.0718078064006579	0.155534909433103	-1.45398609495262	1.41062001430381
THEM4	-0.00283824371439643	0.0342615788318003	0.9339784259394	78.3211636274006	-0.038164639891927	0.088825453300421	-0.429658824963701	0.667443839393267	0.782460372189546	0.184069352727185	-0.109721868257649
ENSG00000285651	-0.131223145075891	0.0609595781203772	0.031348119259502	28.7775259936631	0.0534424260634692	0.169467478760351	0.315355054871877	0.752492088055519	0.842722851380902	-1.10501847989012	0.106764555373852
S100A10	-0.061973413202012	0.0835265459174086	0.458111156274856	23.6584524620962	-0.332788500687012	0.245155196893027	-1.35746051849851	0.174634930209023	0.304861197101287	-0.409695386411454	-0.805978923047384
FLG-AS1	-0.00236779009236965	0.0324388537991476	0.941812157933496	216.041968375328	-0.271344836182472	0.132829232215929	-2.04280964103873	0.0410712858053162	0.101173533765067	0.188793086075376	-0.660774849052935
HRNR	-0.201020870649571	0.101371644152153	0.0473664375217828	9.41600879089312	-0.0905702699706738	0.24502383109932	-0.369638616637095	0.711651773924824	0.813726890237406	-1.80584387156175	-0.233567199571145
FLG	-0.00873691587049995	0.0897924175738733	0.922487150974336	12.2006610992659	0.372794453959284	0.221451726080818	1.68341182323064	0.0922953960293543	0.18880047233159	0.124841932490119	0.861459378066836
FLG2	0.0362674299890064	0.167588942332888	0.828670465011729	3.09379910617084	-0.411906132116087	0.297160109726183	-1.38614207840896	0.165703523804133	0.293115183721698	0.576721819043436	-0.992950232472526
S100A6	-0.0150123706456291	0.0464476927365614	0.746536014476091	68.2909023387173	0.629060096044196	0.170994345324336	3.67883566471755	0.000234301173691108	0.00143842358162526	0.0618313112334868	1.46706803691861
S100A2	0.00904807869246789	0.137576509458478	0.947562841121638	4.68885037404746	-0.805197156885328	0.218884881908597	-3.67863303241548	0.000234487372275259	0.00143899027516039	0.303417604949708	-1.92237818118684
ENSG00000285867	-0.0152688283963042	0.0518909983754918	0.768568317558255	39.5737734596267	-0.587786674834913	0.112715848784842	-5.21476510332554	1.84050311271372e-07	2.77777348979962e-06	0.0592562688221926	-1.40859229329462
S100A16	-0.0515522374468786	0.0508359533119049	0.310539757133049	37.9376869081832	-0.383336367322397	0.130087954855851	-2.94674758894602	0.00321135219349526	0.0129136811134811	-0.305058386849618	-0.925433975514896
S100A14	0.10297524930756	0.155631712219009	0.508189266434909	3.0448387254382	-0.705084853098811	0.253347510204079	-2.78307393876041	0.00538465333632428	0.0197463306529928	1.24652206277967	-1.68579212330779
S100A13	0.0259823979589722	0.0336967382158952	0.44066800906306	112.069816724432	-0.236108290792434	0.128437064645356	-1.83831895757181	0.0660154192192641	0.145781349653976	0.473451812154815	-0.577503612134022
S100A1	-0.0246771511930495	0.0326114479764477	0.449228355951161	131.692431070083	0.11454876703612	0.13316040155002	0.860231462978063	0.389661464362323	0.541996013111551	-0.035210871114077	0.251171464168609
ENSG00000272030	-0.0496393172846158	0.09167203440703	0.588171186042257	8.15535981911379	-0.180096993899207	0.157185133985714	-1.1457635294924	0.251893009295196	0.398815819066375	-0.285851127430553	-0.445137345177269
CHTOP	-0.0625881327421483	0.0276355209693728	0.0235267219572786	102.206965230557	-0.0377048636640501	0.0598503181914371	-0.629986018511169	0.528703731883771	0.66994958862983	-0.415867665793673	-0.108635322037597
SNAPIN	-0.0589226796729041	0.0543576927870181	0.278373439478166	25.5783613781897	0.176853305068187	0.105093271724446	1.68282233644695	0.0924094896587589	0.188890925902132	-0.379063564201633	0.398409960172208
ILF2	-0.141328787572035	0.0599567698149484	0.0184144104268293	19.0465902072818	-0.00646068888319301	0.119694643292837	-0.0539764245538265	0.956953947333988	0.974087961579871	-1.20648727134777	-0.0347988817250272
INTS3	0.00408931936522711	0.0195813752916201	0.834575339039631	237.522611603209	-0.0424409722180285	0.0528766371403766	-0.802641289485875	0.422182096105903	0.573639839415576	0.253627666679436	-0.11982772506992
SLC27A3	-0.0136931477561134	0.0642286322825467	0.83117578491691	21.3354416285202	-0.522006763663876	0.144558749514961	-3.6110354123522	0.000304977012092684	0.00179378952273869	0.075077371769815	-1.25314077252274
GATAD2B	-0.00132451140458856	0.018456616962083	0.942790121830065	312.039559088997	-0.0505716240924343	0.0472135692551962	-1.07112478234991	0.284113326473055	0.435355058637807	0.199268444534084	-0.13904213530919
ENSG00000284738	-0.231998376234484	0.0948101559593489	0.0144059588119521	7.92703508701976	-0.0276896310374505	0.189189879208187	-0.146358944534134	0.883638035759199	0.928622605196089	-2.11688298216486	-0.0849672581108938
DENND4B	-0.0234035702286109	0.0366454207210433	0.523051138606827	63.6668490501777	0.661716893724611	0.0960603763388735	6.88855196017828	5.63631474657258e-12	2.47447666281741e-10	-0.02242309227326	1.54424279700243
CRTC2	-0.0322420952077488	0.0549847659805098	0.55761861570425	22.6245610617252	-0.0349403745750901	0.112394969326761	-0.310871338676283	0.755898434065157	0.845088018949605	-0.111169003109065	-0.102102263154032
SLC39A1	-0.0745393272867021	0.0562867054875864	0.185410253425567	24.319543693274	0.0878596624928936	0.117402642730175	0.74836188053126	0.454241908803253	0.603083310959658	-0.535867286537607	0.188099595942816
ENSG00000282386	-0.287736813965107	0.142786154902103	0.0438879854313311	3.4645140361159	0.183650250638724	0.256765525018421	0.71524497155741	0.474457684858735	0.622733403622305	-2.67654179816013	0.414472546860662
CREB3L4	0.0474253617813493	0.072175610531135	0.511127592969618	14.1507959191297	-0.267949928300183	0.140625646311059	-1.90541295509844	0.0567264125081672	0.129732613909491	0.688756442726973	-0.652751980310988
JTB	0.00871077112427193	0.0423996493333418	0.837224922650487	50.2808117607989	0.460652892518235	0.10392210593146	4.43267472680018	9.30712233165997e-06	8.86015281610847e-05	0.300030765240365	1.06908702066306
JTB-DT	-0.239561685084681	0.156753370290973	0.126445179747817	2.44967894808981	-0.00627865815424308	0.289276849364376	-0.0217046686177587	0.982683539632726	0.990218180663517	-2.19282469579101	-0.0343687055034616
RAB13	-0.0351832843122404	0.0476484972239017	0.46027608142019	37.6280067084559	0.227973731686738	0.100941925402023	2.25846426822931	0.0239167298442301	0.0657945759572343	-0.140700911050103	0.519218090175578
RPS27	-0.0209851743809135	0.0320620978319742	0.512779053643112	159.945210208231	0.170741270937776	0.19665573666878	0.868224206575523	0.385271605054867	0.537833633239443	0.00185955022331283	0.383965960725151
NUP210L	-0.0489271378805957	0.0317850255108041	0.123727633785911	146.512516725488	1.0600828589595	0.139957801131347	7.57430347140593	3.61059516175915e-14	2.33465928047423e-12	-0.278700272504256	2.48566387856182
TPM3	-0.0274708359472487	0.0346537846420116	0.427939498945394	70.0373845188083	0.0294892281305817	0.0799758085732667	0.368726851990078	0.712331331910717	0.814282622227676	-0.0632617165531866	0.0501581997292654
C1orf43	-0.0468210821252573	0.0299625799771782	0.118134496937293	108.242110678261	0.0792399485053112	0.0677289676616174	1.16995653766944	0.242018459705757	0.386996255509584	-0.257553776146588	0.167729430885825
UBAP2L	-0.0191243294124857	0.0250126808578879	0.444518493989466	153.915481976308	-0.0658829998002555	0.0535745878385708	-1.22974347462592	0.218793181278224	0.359661728061239	0.0205439327460911	-0.175226079563866
HAX1	-0.0243884542470681	0.0550171433842822	0.657557239972452	26.4997534530973	0.0683272559941986	0.0998284901693519	0.684446452894222	0.493693291326748	0.639519874754356	-0.0323121212109986	0.141940483829368
ATP8B2	0.01315812863638	0.0243955567378896	0.589634484070416	193.100442168388	-0.118193936057213	0.0585020010157459	-2.0203400568367	0.0433481265203628	0.105384112029504	0.344685817317051	-0.298847629811945
IL6R-AS1	-0.054557413371974	0.116863165538478	0.640608151974242	10.226495231395	-0.546750938273657	0.218597855648076	-2.50117246874497	0.0123782880728118	0.03913828656548	-0.335232774015342	-1.31161636947717
IL6R	0.00632906177125874	0.0245205035594503	0.796319666284677	232.608761495526	-0.431991081630351	0.0833858903102789	-5.18062564329423	2.21142912506087e-07	3.264559741948e-06	0.276116484703939	-1.04041511789173
SHE	0.0054886352910726	0.072334939017255	0.939516107182384	17.3830194435431	-0.0888028781891116	0.173372546567731	-0.512208420232319	0.608505150672706	0.737501391967477	0.267677925821015	-0.229390487633527
TDRD10	0.0991840601852374	0.0744205661987227	0.182613635829621	22.0272160789352	-0.0236078007992697	0.190940970267764	-0.123639262784533	0.901600903773221	0.940398922462699	1.20845546992561	-0.0753210499181225
UBE2Q1	-0.09421429493508	0.051515476782688	0.0674214562498388	30.3977043797366	0.318340421616369	0.110299300357245	2.8861508693646	0.00389985163078346	0.0150743119089814	-0.733419811279196	0.732773248986231
ADAR	-0.031567601017593	0.0222627747361797	0.156204057078594	185.053402575282	-0.145966143198534	0.04864889733172	-3.00039982824772	0.00269625423159631	0.0111616873375491	-0.104396538088021	-0.364479093255008
ENSG00000287064	0.257011052558559	0.179924251828796	0.153165166090694	3.66778842532338	-0.423171974174941	0.345247154674684	-1.22570734746151	0.220308824259132	0.361331466303126	2.79316561394924	-1.01957374487392
KCNN3	-0.0198148917820746	0.0145382352808549	0.172898182284107	1340.74744173912	-0.0565072185771813	0.0674204893563603	-0.838131243434094	0.401956997401269	0.553641463890315	0.0136101302595056	-0.153069171419652
PMVK	-0.0111632283268684	0.041907084640096	0.789946215285379	68.3757933476012	0.299456379883008	0.0932078348781597	3.21278120315159	0.00131456391556338	0.0061147917920219	0.100479800865111	0.688146356770801
ENSG00000270361	0.148893137342035	0.159794719548541	0.351451482683789	6.94859014775818	0.69638275115803	0.362748850910017	1.91973799341069	0.0548910026034302	0.126499246524416	1.70757464869129	1.62616538037099
PBXIP1	-0.0240833705235303	0.01895897164664	0.20398175405068	312.597790382859	0.134166454967708	0.0701764374264553	1.91184477137806	0.0558961072775238	0.128321383301929	-0.0292488348605662	0.297532113927835
PYGO2	-0.0971522875106221	0.0531825174651298	0.0677341883915449	24.5427585726467	0.0262910954273996	0.104705772250035	0.251094995647586	0.801740664888108	0.876663085723212	-0.762919623494554	0.0426003513909293
ENSG00000271380	-0.0622493287961434	0.0870252624880535	0.474422563120107	9.94307103901966	-0.00766910585273827	0.16997333617882	-0.0451194641768402	0.964012087050893	0.978731856711244	-0.412465801245692	-0.0376546206930217
SHC1	-0.0191157751246012	0.0374468766442871	0.609717214096958	68.827446471234	-0.247563279758854	0.101027548644395	-2.45045319896108	0.0142676509128942	0.0437714609358187	0.0206298246875242	-0.604574117757312
CKS1B	0.0530972032841993	0.0896337368215605	0.553596378026687	10.50426205057	0.733718029902177	0.175913662678355	4.17089848924199	3.03401001365387e-05	0.000245621314665362	0.745706300477541	1.71439635782136
FLAD1	-0.0364098054401872	0.0484633904438645	0.452481314111729	30.0127831397804	0.362554030257707	0.100961012219814	3.5910300648368	0.000329373634567085	0.00191667423519357	-0.153016171222577	0.837259141103621
ZBTB7B	-0.00778003848253727	0.0469039787349513	0.868257989661381	40.2955074168427	-0.0522444983767904	0.0854218361369871	-0.611605893053016	0.540798538186765	0.679869657392505	0.134449752296407	-0.142995482872813
DCST2	0.151489560525032	0.124125041461108	0.22229081143306	5.30772396662364	-0.235672439914384	0.204349337976698	-1.15328213072683	0.24879460216487	0.39508465698037	1.73364482904765	-0.576473606458787
ADAM15	0.047727635178125	0.0545421033785881	0.381541038550802	22.4710089355151	0.225542992446265	0.146860515816143	1.53576331386869	0.12459644036833	0.236602304054665	0.691791511132799	0.51347375113947
EFNA4	0.0334457919471042	0.103652551505002	0.746943543738314	5.94432571705415	0.243762043729845	0.189497688591587	1.28635892892188	0.198317825144861	0.33512185548191	0.548390300077474	0.556529133529532
EFNA1	0.0520153697006257	0.0563664856519508	0.356107957090164	31.2538888875818	-0.127359555651554	0.249600872002295	-0.510252847395431	0.609874332439495	0.738630040945661	0.734843819806431	-0.320507882606329
SLC50A1	-0.0504271028537091	0.0669691043197798	0.451455591294846	17.5595610101526	0.361726963958747	0.135382877820245	2.67188118455445	0.00754273502676301	0.0260908245097687	-0.293761129160198	0.835304612560428
DPM3	-0.101023852647653	0.0755870812802548	0.181378474343289	13.6372672885668	0.0310418246237491	0.163660581330215	0.189671968481626	0.849566187951664	0.907163135905547	-0.801793256284745	0.0538273060219206
KRTCAP2	0.00125741743874048	0.051508363260474	0.980524049736082	35.1290742505192	0.550808346129204	0.123626546459501	4.45542128210825	8.37286140709342e-06	8.09256647651211e-05	0.225193090043976	1.28214298440954
TRIM46	0.390045488548223	0.191028070221109	0.0411691017232576	3.40960095549865	0.0201636197333193	0.462528493666521	0.0435943298832896	0.965227771500267	0.979406641301208	4.1289385197562	0.0281198603385657
MUC1	-0.0102769023414737	0.0616755981070897	0.867662495759441	22.1851715430155	-0.124752949993866	0.134999423776256	-0.92409987023817	0.355434320867351	0.508276352719163	0.109379227755566	-0.314347934890886
THBS3-AS1	0.00314482371844277	0.0258336284886182	0.903109906474243	164.853794898631	-0.12479670483453	0.0931224130583404	-1.34013607182136	0.18020111063705	0.311657117077441	0.24414416952893	-0.314451336619488
THBS3	-0.0210222448615998	0.0404859000088613	0.603587427015546	53.6660463428067	-0.211492340122236	0.0994569475392902	-2.12647125570274	0.033464040172836	0.0859084822425748	0.00148733273437741	-0.519331034840963
MTX1	-0.00610994123703281	0.0632176604727412	0.923004921512967	18.1754826145464	-0.0744045004409912	0.124324626031087	-0.598469529459002	0.549526684436793	0.686868671540909	0.151218874020507	-0.195364146190567
GBA1	0.00859704834042273	0.0845411828968633	0.919002219197565	10.1665287543466	-0.170671765190208	0.159761144408865	-1.06829333140867	0.285388215634613	0.436845567707527	0.298888896878924	-0.422863582407552
ENTREP3	-0.0159229037716823	0.0514789108703289	0.757086288477149	32.5837502703761	0.220843531665017	0.0930340293830675	2.37379304249732	0.0176064158496507	0.0517103831637034	0.0526888251502892	0.502367954365844
SCAMP3	-0.045613030134754	0.041962106748699	0.277034491632375	47.6231029342801	0.277317267134144	0.0812752410009898	3.41207560529739	0.000644702292799105	0.0033716097426256	-0.245423960992219	0.635827059221091
CLK2	-0.085081187286067	0.035641924767115	0.0169814194750725	55.7694387338419	-0.0726114133027652	0.0736588854738898	-0.985779418675893	0.324241367454784	0.477051543756716	-0.641716053131061	-0.191126710816279
HCN3	0.0534465822894754	0.103397297649695	0.605222462603419	6.74276588824488	0.725122344668886	0.220491024179377	3.28867058134292	0.00100661764923492	0.00490914086816035	0.749214347139549	1.6940829776753
FDPS	0.0876523960110827	0.0330608621346455	0.0080195999785155	97.8605288538208	0.001646026331727	0.108809385188653	0.0151276135681966	0.987930371038987	0.993033165108421	1.09266827206131	-0.015641038757634
RUSC1-AS1	-0.104974602032413	0.0752973852292576	0.163277315427822	13.6823175184856	-0.502776426627294	0.126803446177469	-3.96500601350872	7.33940967916126e-05	0.000523404906612208	-0.841461962710553	-1.20769551295832
RUSC1	0.00952029499320362	0.0978325851165446	0.922478541619714	8.44711339989221	-0.11743519677802	0.351115968544258	-0.334462705484207	0.738030428757859	0.833769980011564	0.308159037012096	-0.297054572133391
ASH1L	0.0102970886648549	0.0103619463357628	0.320349082237547	1133.8327035916	-0.0121534319922285	0.0280035141898088	-0.433996673055105	0.664290856986252	0.779757722685579	0.315958671236687	-0.0482520098595754
ASH1L-AS1	-0.178051978366654	0.0775804387225148	0.0217295259818069	10.9675320877545	0.18163780684745	0.13857318263538	1.31077170483544	0.189934904783856	0.324229009355813	-1.5752176900045	0.409716726394321
YY1AP1	0.0349001942939757	0.0224470378361049	0.119998592742615	203.801872886784	-0.0703834453630701	0.0574894898815135	-1.22428369964895	0.22084522386252	0.361938196418699	0.56299367126209	-0.185861562258142
DAP3	-0.0213524818470755	0.0235519162481963	0.364611296001561	211.293880989181	-0.0967518747601435	0.0553387636721006	-1.74835627578217	0.0804023541644028	0.169701037223209	-0.00182851262860942	-0.248175608859433
GON4L	-0.0220546379220542	0.017661411567108	0.211757557923547	332.197243030347	-0.192767806441206	0.0364467818267578	-5.28902132861793	1.22972552757162e-07	1.93490542967048e-06	-0.00887872525684298	-0.475081093108876
SYT11	0.0175327659439072	0.0188910388995908	0.353355898926302	308.956626769019	-0.366282358758195	0.0748538757093669	-4.893298513765	9.91598263702216e-07	1.25040232143733e-05	0.388610699958573	-0.885131829778204
RIT1	-0.0510531424408226	0.0366442313048349	0.163556024894278	65.324381007063	-0.0263740853686429	0.0773590589504933	-0.340930793709904	0.733155682089735	0.830357134462445	-0.300047070933152	-0.0818583518928654
KHDC4	-0.0274829229306657	0.0284450197056558	0.33395563510581	115.891786599815	-0.120364073168793	0.063133355864585	-1.90650523040407	0.0565846877317646	0.129483240677037	-0.0633830796035979	-0.303976112174918
ARHGEF2	-0.162925936593404	0.0961354041607327	0.0901219473286612	8.56573087480932	0.535734740799466	0.319751679293618	1.67547123437472	0.093841810399655	0.191149798780054	-1.42334004552468	1.2465209406836
ENSG00000285677	0.067623557920654	0.157794578914748	0.668247551105325	3.13984230330218	0.208785844122699	0.247055211687022	0.845097914336636	0.398056172725471	0.550257552541924	0.891562603014329	0.473873147485187
SSR2	-0.0375584381025315	0.059525431659256	0.528063693895883	22.7664874470517	-0.0047477529839813	0.120631015551877	-0.039357647469523	0.968605246150413	0.981701716502489	-0.164549368455837	-0.0307508602884394
UBQLN4	-0.0359770416901181	0.0574296849936588	0.531017361864822	24.4965486755367	-0.0788812247370161	0.109074255806971	-0.723188291805655	0.469564211000393	0.617793022585774	-0.148670874550649	-0.205943570630409
LAMTOR2	-0.0734780120533993	0.0679186512780967	0.279317751049869	18.2866527509195	0.656121767457554	0.142746135843768	4.59642401932099	4.29803603161874e-06	4.54530558347286e-05	-0.525210826632172	1.53102035763392
MEX3A	0.014632180517485	0.111743591994376	0.895819411910428	6.44224134204306	0.425982840186975	0.208746890026954	2.04066676218252	0.0412839612512274	0.101623217193334	0.359486485654434	0.987154523884196
LMNA	0.0175208157717037	0.0286700321150713	0.541120469348167	148.910688553557	0.254652955189288	0.0828126709010989	3.07504820721715	0.00210468531893483	0.00910575591490426	0.388490710602957	0.582266607460749
SEMA4A	0.0303557551842887	0.0465727312449161	0.514535064766765	67.7184286152895	-0.440345827496523	0.130301681405159	-3.37943319493563	0.000726354578159232	0.0037264107243003	0.517363841739747	-1.06015910853322
SLC25A44	-0.0622211257098679	0.0496728740328371	0.210344837280642	32.8549218191108	-0.238003383226473	0.0934275732541475	-2.54746404018267	0.0108509035760735	0.0351772284920954	-0.412182619539943	-0.581982107097457
PMF1	-0.0100134320935253	0.0387684476260283	0.796184501585783	54.8539088451552	-0.0839037687298837	0.0650119005438499	-1.29059092301557	0.196845565164951	0.333134659534531	0.112024681288537	-0.217812879784762
BGLAP	-0.0155684763983878	0.158541381501028	0.921774921218263	4.39922453846638	0.0218681525842577	0.329129251176707	0.0664424462610796	0.94702557761317	0.968334515339574	0.0562475614940122	0.0321480236359443
PAQR6	-0.0709468854212277	0.0383537593931348	0.06434200007437	77.6817224246241	-0.717273014303192	0.138823473978556	-5.16679920006892	2.38136860256825e-07	3.49503402083965e-06	-0.499796276247008	-1.71459526640884
SMG5	-0.0138234842619849	0.0274169615366076	0.614124626869234	118.851940729814	0.0435740144419541	0.0566154927304651	0.769648241858482	0.441508580181219	0.592552530125178	0.073768688255765	0.0834434598165995
TMEM79	-0.0146140682733656	0.0635063069563053	0.817998561869918	22.9924276615339	0.49390005736647	0.130458529975129	3.78587783765943	0.000153166911106538	0.000995166970749671	0.0658305879112153	1.14765694033919
GLMP	-0.0581817703701695	0.0667024653871235	0.383067552122138	15.2501922367994	-0.114058298549428	0.107445105333326	-1.0615495065651	0.2884402468318	0.439887134023722	-0.371624237948316	-0.289074263924071
CCT3	-0.0383655038709222	0.0296467278150934	0.195634686262202	112.550256013351	0.67448500820188	0.106066013918062	6.35910583688882	2.02931553775338e-10	6.10272171895848e-09	-0.172652958917967	1.57441648951046
TSACC	-0.066458550467501	0.0941189163226352	0.480118131473167	9.53624336229117	0.489092711827143	0.189660845643445	2.57877534062365	0.00991512468986845	0.0327040757167939	-0.454729777646297	1.13629618959233
RHBG	-0.130449303395068	0.276964679900915	0.637643470128433	2.44650478265438	-1.68306271494759	0.372337194861207	-4.52026479808167	6.17623295047566e-06	6.22824009390517e-05	-1.09724848603149	-3.99695586918642
MIR9-1HG	0.00583345491986475	0.0117553062297213	0.619724987296414	1660.84188755146	-0.407439284726344	0.0725699451404878	-5.61443561708065	1.97204836935585e-08	3.80842432704133e-07	0.27114019267023	-0.982394149202879
MEF2D	-0.0312620923677549	0.0321888247111283	0.331443963875375	107.376400314382	0.165430366744497	0.0920754885242524	1.79668193344337	0.072386128711957	0.156455485105243	-0.101328985135228	0.371415196839618
NAXE	0.0066746111286417	0.041494524367477	0.872207426822542	54.3038747906183	-0.0428780427848575	0.126424280396935	-0.339159872219428	0.734489296882511	0.831253540166235	0.279586078616052	-0.120860613121738
GPATCH4	-0.0642328277412354	0.0605516947192412	0.288783880179965	23.0145471629791	0.360774792573312	0.116397238799151	3.09951332433106	0.00193838858886214	0.00848973093485843	-0.432381728500471	0.833054434850146
BCAN-AS1	0.021154343822275	0.0980515655126672	0.829184862038193	8.93800091289392	-0.316663539114719	0.154206341688744	-2.05350529457397	0.0400235967731002	0.0991356718994951	0.424974259289703	-0.76787230730138
BCAN	0.00727749086732576	0.0234428139589891	0.756229503347124	257.594616532068	0.09415834863872	0.0941037488048522	1.00058020891369	0.317029802178077	0.469922985861149	0.28563947685391	0.202984692666154
ENSG00000272405	0.0181686267576415	0.0649149947751651	0.779566995141241	25.1836298943265	-0.230623308396142	0.123480937039058	-1.86768349776286	0.0618062001672193	0.138588044004471	0.39499525475848	-0.564541465488772
BCAN-AS2	0.0539888033760301	0.113549661862752	0.634456117772708	5.59435524455121	0.101584586988668	0.191651783267941	0.530047700347491	0.596078858866272	0.727318986229848	0.754658683645273	0.220534428209459
NES	-0.399402640064965	0.153363397289952	0.0092065034167209	3.60918167144528	-0.375348270885207	0.378456502669196	-0.991787083159975	0.321301399965563	0.474070061522419	-3.79775664677519	-0.906556453226901
ISG20L2	-0.0392500850923242	0.0509938687865338	0.441476656682799	27.8818556787991	-0.0266390572734126	0.0954324626779592	-0.279140415387867	0.780137068308787	0.862326276652187	-0.181534866972407	-0.0824845352492274
METTL25B	-0.0335513628912003	0.0425682600865052	0.43059263973744	37.8810362874052	0.0515618246673309	0.0828757048191807	0.622158505678223	0.533837647623474	0.674343398630447	-0.1243151053569	0.102320305726946
MRPL24	-0.0491941442421997	0.0657319738176814	0.454215849058377	15.8934429864023	-0.0586174777108745	0.137960668101092	-0.424885429432119	0.670920196854583	0.785035200563098	-0.281381231466915	-0.158056149749591
HDGF	0.0179533201255238	0.0399880702444764	0.653455530991464	54.3085801446972	0.307462513276922	0.0871270696164492	3.52889767359827	0.000417294450801365	0.00235254105564591	0.392833402727583	0.707066504114118
PRCC	-0.0126427354054803	0.0301042702766603	0.674511130532212	87.3067301481087	-0.0885379881692322	0.0569778535810147	-1.553901781213	0.120207846797917	0.23023535925108	0.0856243579502182	-0.228764497788078
NTRK1	-0.0132771683524633	0.156496787337306	0.932388689714381	2.70791713295456	-0.603237195308165	0.273040954056256	-2.20932862395389	0.0271517916320988	0.0729393563634255	0.0792541400827404	-1.44510506537847
ARHGEF11	0.00709042886397671	0.0172049773493789	0.680255150792717	523.415609493681	-0.0518166675773288	0.0480269554485416	-1.07890802349209	0.280628731708094	0.431485596067775	0.283761223648859	-0.141984430300297
ETV3	0.0045066553764549	0.0644390193355136	0.94424400504023	19.304637560001	0.0718945705796849	0.126653060731611	0.567649689351256	0.570272859855926	0.705055125878075	0.257818056425283	0.150370785231625
IFI16	0.0722127011338639	0.0498950868560747	0.147815489333598	100.644996580502	-0.351795596478897	0.186909016821932	-1.88217562994326	0.0598121733550125	0.135165093404656	0.937641297748299	-0.850896617427095
AIM2	-0.261928034785733	0.0875744151813627	0.00278138714016114	13.4327164747442	-0.754901289410186	0.19037161864677	-3.96540878717266	7.32702674997924e-05	0.000522890318733533	-2.41740086443647	-1.8035186548001
CADM3	-0.0944302940024456	0.0445052342959772	0.03385625847971	61.6409210268557	0.230366031108381	0.191945108807208	1.20016619615852	0.230074800926905	0.373026027073591	-0.735588615917786	0.524871587977804
CADM3-AS1	-0.19146759158458	0.138822426074696	0.167824879452434	3.31555304699748	0.266404765846934	0.270432005838079	0.985108123653247	0.324570963450871	0.477382362407719	-1.70992125391997	0.610038564066225
DUSP23	0.211027989506916	0.152923228779447	0.167598858906448	2.60896250810305	-0.0246735070086925	0.247762913372357	-0.0995851504684692	0.92067368342487	0.952301113809261	2.33145861836225	-0.0778395338747222
SNHG28	0.0330703417848661	0.0684034372938602	0.628768988778261	17.291681109195	-0.407675335621149	0.130433868105492	-3.1255328201371	0.00177483263828421	0.00788407667119248	0.544620477997442	-0.982951986237375
VSIG8	-0.0955744009041213	0.125344980889627	0.445767102691016	4.4588894025152	-0.219898179901537	0.221639279266952	-0.99214444582579	0.321127067927578	0.474054757679522	-0.74707637086812	-0.539195770955603
ENSG00000272668	-0.00416864002974199	0.0612699154795491	0.945755936640093	26.1612931813711	-0.185787091671056	0.132129621424721	-1.40609720718004	0.159695261587154	0.28543715927534	0.170711101994555	-0.458584221833496
CFAP45	-0.157119789627553	0.190516764722307	0.409540102266773	2.99480814171829	-0.312158991303283	0.323175018775849	-0.96591312189199	0.334087655714705	0.486376065602784	-1.36504165273322	-0.757227130146053
TAGLN2	-0.0565361463498688	0.131375840642816	0.666949069853454	5.14514106226347	-0.186678861305572	0.294824479989681	-0.63318643455966	0.526611903252659	0.66813272304819	-0.355100847120142	-0.460691657726853
LINC01133	0.294375489381038	0.171248347373635	0.0856148182473756	3.69617351679865	-0.673417327063965	0.271814413545028	-2.47748939536059	0.013231034059531	0.0412481359104818	3.16833465929387	-1.61095521651417
KCNJ10	0.0187407605831781	0.0191356435586137	0.327400153903336	411.458481974127	0.00891492594051381	0.074475642344747	0.119702572006653	0.904718762845238	0.942546089012863	0.400739939260369	0.00153687283281986
PIGM	0.0525088422117308	0.0361669054907437	0.146543929266973	91.1819308252319	0.262094188172617	0.0765834308674899	3.42233542169338	0.000620856711256627	0.00328167118807074	0.739798681344282	0.599851778420748
ENSG00000225279	-0.0568290896681743	0.0422841568644285	0.178954636226018	60.6079806775411	0.304070131737802	0.113969365662006	2.6679988080268	0.00763045288055344	0.0263327974195376	-0.358042234022103	0.699049605643041
KCNJ9	0.313464489551537	0.349754416701381	0.370123694020339	1.60947542552852	-0.492795378804868	1.03825489561953	-0.474638146069916	0.635044912170715	0.75844292915145	3.36000359852008	-1.18410823478674
IGSF8	0.152916669856677	0.123542908007855	0.215804463621686	6.39682081928783	-0.962159730242492	0.360508212529195	-2.66889822978603	0.00761005048808723	0.026283244339317	1.74797415637297	-2.2933131717981
ATP1A2	-0.0037164749826596	0.00927305645463223	0.688580563278565	3329.68722540088	-0.0229196790173512	0.0552235289966594	-0.415034667899215	0.678116524604405	0.79010353604399	0.175251203317588	-0.073694875975787
ATP1A4	0.0298719581325382	0.0559430551601855	0.593361733935646	36.5405289417891	0.0415197169367677	0.137260029887675	0.302489493632959	0.762278941433682	0.849593231768064	0.512506129608071	0.0785887303769572
CASQ1	-0.11894348891856	0.1022818048048	0.244870164275493	8.21480487609694	-0.236183684418787	0.214115932406762	-1.10306450231878	0.269999154923986	0.419830431507879	-0.981720839955286	-0.577681782850042
PEA15	-0.0298355973568836	0.0344698822477727	0.38673394887909	83.4268479580993	0.383753394762974	0.124937694812584	3.07155815015344	0.00212944682035946	0.00919201931698856	-0.0870058260853506	0.887357619393936
DCAF8	-0.0236151484764685	0.0195287970792218	0.226567785092262	239.42437099824	-0.187361091799195	0.0429032502399215	-4.36706055488671	1.25929822754354e-05	0.000115429967514736	-0.0245475083227125	-0.462303909337758
DCAF8-DT	-0.0943835767392744	0.152271670575546	0.535365273825725	2.66614619137534	-0.0172580239958227	0.242246187273557	-0.071241674389426	0.943205414291891	0.966074852566048	-0.73511953696155	-0.0603152154150742
PEX19	-0.0424710939130802	0.0502145579629772	0.397668539058718	22.8263193380851	0.212120705149348	0.100375557342179	2.11327050893706	0.0345776213831226	0.088115253779591	-0.213876390278938	0.481754113101083
COPA	-0.0406175875385875	0.0206282075919078	0.0489494906287053	203.997867358864	0.266002008010805	0.058112973137286	4.57732574415702	4.70957806789818e-06	4.91578909315065e-05	-0.195265693151015	0.609086764086345
NCSTN	0.0490843920722442	0.0494643075143452	0.321041741494744	31.6137970561656	0.312055495506602	0.112349566312178	2.77754072178183	0.00547719763781939	0.020038503794618	0.705414443311593	0.717920670071039
VANGL2	0.0043508856760729	0.0425383182078146	0.918533189101604	51.4933145229804	-0.357156116892666	0.0824819447641463	-4.33011270422805	1.49033045716739e-05	0.000133345703459818	0.256254003150144	-0.863564634692768
ENSG00000228863	0.267036212630547	0.234373361374336	0.254552001312373	2.23124978881747	0.393266385170689	0.480240954861959	0.818893893136894	0.412846954436129	0.56441566541697	2.89382629703418	0.909838781190011
USF1	-0.0150133006740232	0.0674727466707039	0.823917583842381	16.1008347907273	-0.246179806773232	0.139235203082265	-1.76808595328999	0.0770465353554411	0.163968962046138	0.0618219729992075	-0.601304685255305
ENSG00000289121	-0.0710073067826619	0.0911703471931339	0.436072720795243	7.70396404253696	0.25394613600647	0.193835598966558	1.31011092575561	0.190158312852364	0.324449004705698	-0.500402955389406	0.580596247697049
ARHGAP30	-0.034419601837431	0.150190862906857	0.81873491649964	3.33425523302118	-0.10831355753492	0.301773389880957	-0.35892348751375	0.719652328293677	0.819591779906309	-0.133032923803784	-0.275498253995693
KLHDC9	-0.0678068696535533	0.0775656523948944	0.382016531983054	12.4865207903338	-0.346427658258016	0.140540053672138	-2.46497456921561	0.0137022976281993	0.0423649254043884	-0.46826798843894	-0.838211070350639
PFDN2	0.0189206762610506	0.0678343430136867	0.780302584500163	19.5895420020767	0.499782059114031	0.193747994718084	2.57954700300897	0.00989299943429544	0.0326630367945686	0.402546437600773	1.16155732573897
NIT1	-0.0834025493482203	0.0482515570653385	0.0838996123874319	29.3571292303244	-0.144516239046869	0.086160530214001	-1.67729050283149	0.0934856888012339	0.190462739646484	-0.624861175975724	-0.361052670182412
DEDD	-0.0103095517228117	0.0435387854605078	0.812819661458793	42.6786138868301	-0.0391692331182902	0.0831434007333283	-0.471104534729346	0.637566086966731	0.760293426474173	0.109051401665589	-0.11209592960883
UFC1	0.0307475175624509	0.0524181598524983	0.557484878024364	35.4718389632208	0.255844416881273	0.119235569744105	2.14570549233209	0.0318964827210002	0.0827101747329049	0.521297451608279	0.585082277604766
USP21	-0.0156924524459518	0.0599289558882643	0.793436377047637	22.0111429009229	0.310864994220876	0.105727162255681	2.94025667187689	0.00327940464888572	0.0131247519653546	0.0550027421051592	0.715107269565437
PPOX	-0.00424179708246618	0.0447693664331323	0.924515183428881	37.369357596323	0.102495205624279	0.0963536029557367	1.06374024925009	0.287446385694684	0.438801282250318	0.169976546252121	0.222686408186764
B4GALT3	-0.0406413238092513	0.0906639525125645	0.653963173684815	7.50471997429503	0.213694156402748	0.169636867051616	1.25971529725155	0.207772084996569	0.3464123262415	-0.195504024429693	0.485472503500933
NDUFS2	0.014673781508654	0.0279374929140968	0.599419030328955	112.256870435631	0.408275481067421	0.0836983706419718	4.87793821953668	1.07200488167588e-06	1.34010542311539e-05	0.359904193118256	0.945308375797568
TOMM40L	-0.0443094952364221	0.0731345707464718	0.544606050423758	12.1060340435852	-0.0758642206040049	0.129739758847819	-0.584741495419236	0.558721548042312	0.694933960842451	-0.232335420525141	-0.19881376652605
NR1I3	0.0607283022796011	0.157107974819363	0.699097794428076	2.65807228277231	0.253327111108428	0.290564457845138	0.871844798180524	0.383293051724905	0.535884779901931	0.822328681771211	0.579133363967302
MPZ	0.0956401333713379	0.173209300906315	0.580835233532361	2.10592076294507	0.16619888694609	0.314102547144338	0.529123015579106	0.596720116425401	0.727838150806587	1.17287158983506	0.373231368858626
SDHC	0.00675953661271869	0.0303652422213308	0.823840846113271	87.4224801140375	0.0365353575704199	0.058585603769382	0.623623470950965	0.532874892766553	0.673506210872557	0.280438798889557	0.0668096593843309
ENSG00000289106	0.0322609250378075	0.0942388934685552	0.732101565983743	6.03620313815426	-0.0321460828698147	0.15965833187186	-0.201342970911251	0.840430404553333	0.901986413632168	0.53649328181561	-0.095498774530646
CFAP126	-0.0307488723307436	0.132739958410037	0.816811853171046	3.33984981540662	0.184306283384319	0.247812388863962	0.743733129038577	0.457037942811675	0.605921061480773	-0.0961758425292772	0.416022887780307
ENSG00000288670	0.00297538511217189	0.0702218127144271	0.966202756809669	14.2796295528049	-0.0981016368131854	0.116090603208	-0.84504373396541	0.398086421479265	0.550257552541924	0.242442869427414	-0.251365375462796
ENSG00000283696	0.0685664527460467	0.0639167526408698	0.283385010800434	27.855531822838	-0.525628727911243	0.11756159063045	-4.47109234480787	7.7821084138658e-06	7.59317816096731e-05	0.90103002662849	-1.2617002223671
ENSG00000288093	-0.0116616977570284	0.0874319947144921	0.893892696221539	10.5157481968473	-0.38108846707715	0.137264487275832	-2.77630780284311	0.00549801307015876	0.0201001240113698	0.0954747662345845	-0.920121722800559
ENSG00000283360	-0.0729651132804861	0.0912362942981928	0.423862727360019	13.1842237047967	-0.187165374403209	0.153556134376525	-1.21887266284181	0.222892526913987	0.364505644167113	-0.520060909776567	-0.461841388694207
HSPA6	0.235067100155004	0.118062773032813	0.0464770517706849	63.5468295628092	2.3261729282275	0.514470411797137	4.52149020601936	6.14058015614347e-06	6.19846392918642e-05	2.57283065444098	5.47769629694149
ATF6-DT	-0.138795275807688	0.0926377864179024	0.134066312398542	8.15490805904208	0.330046567948565	0.173260908834606	1.90491075089318	0.0567916735106426	0.129788468855228	-1.18104877231417	0.760437291356041
DUSP12	-0.0160498464739452	0.0519256740049156	0.757251016490447	31.9272627438258	0.581800164389183	0.105040761452132	5.53880375909418	3.04544660614242e-08	5.59317548654414e-07	0.0514142181584133	1.35538305412432
ATF6	-0.000588618857636077	0.0203375297186928	0.97691045348244	401.778520379272	0.141919479104292	0.0489840041187985	2.89726170118926	0.00376435596587815	0.0146597653248813	0.206657398518004	0.315854111801612
NOS1AP	-0.100232326910323	0.0918540911076018	0.275179415132648	24.5347999004239	0.43882229995265	0.252221721215753	1.73982755266854	0.0818893028970415	0.172157224611325	-0.793845700253041	1.01749682004926
UHMK1	-0.0341658875863053	0.0306766641084284	0.265389908652899	91.2336258171566	0.108911212058056	0.0689710908534429	1.57908495734078	0.114316571555956	0.222018915433709	-0.130485428338044	0.237848756989873
UAP1	-0.03217298825001	0.0463011714858141	0.487140927571509	93.4210047761076	-0.143241982742709	0.136838397561722	-1.04679669811317	0.29519335359213	0.447153527681395	-0.110475113582917	-0.35804133926377
HSD17B7	-0.0105751047109157	0.0382583050678563	0.782230635466635	95.0273325878439	-0.254035670736706	0.148473208350888	-1.71098660531631	0.0870835855439616	0.1803791513483	0.106385035743664	-0.619869714887584
CCDC190	-0.00993913919072112	0.0557335667183803	0.858461392946326	57.6226152282929	-0.154905539334525	0.177300628575792	-0.873688607755312	0.38228785667013	0.534737986809508	0.11277064188078	-0.385604733277671
RGS5	0.0613303420817136	0.0449122114818929	0.172076950838599	65.083554069412	-0.0265143440767489	0.085164669662415	-0.311330322560392	0.755549517831718	0.844884617459315	0.828373646369263	-0.0821898121987312
RGS5-AS1	-0.0350300516593586	0.0998008342090901	0.725588657714667	11.8484089803963	0.166972980941604	0.172447019240808	0.968256695167575	0.332916186350322	0.485264004000301	-0.139162331775633	0.375060712904259
ENSG00000232995	-0.104623319766352	0.0767859298348242	0.173029915967153	9.50447510527981	0.180430271583474	0.148436176261452	1.21554109064133	0.224159786679662	0.36597802912154	-0.837934805777053	0.406863071078753
NUF2	0.0636363624619372	0.0446668020893519	0.154246726192519	56.0856390116668	0.0620604030384942	0.106332742067755	0.583643399311094	0.559460255038106	0.695425383964884	0.85152794864616	0.12713061551129
PBX1	0.0014382929245633	0.0117600761547518	0.902659033916836	1652.04118785365	0.0655914055191817	0.0559096744364095	1.17316736647758	0.240728695773835	0.385390608587775	0.227009225629394	0.135475103907525
ENSG00000269887	-0.0789405889345118	0.106827243200348	0.459933962457372	4.78704245557558	0.0969686648132162	0.203800891823511	0.475800983722829	0.634216168971232	0.757772067052882	-0.580059499003319	0.209626050421097
PBX1-AS1	-0.238221396021132	0.15843300397885	0.132681901119852	2.80101694775708	0.173327223692387	0.268964417506789	0.64442436400723	0.519300289725696	0.66188793776424	-2.17936711389712	0.390077101363564
ENSG00000271917	0.141137728534915	0.0913089723646896	0.122173200468242	10.0114887880187	0.170052545344468	0.149766357751654	1.13545223304725	0.25618588505153	0.403340811167477	1.62970409674779	0.38233835985175
RXRG	0.0157588166912613	0.0464137428157918	0.734211173074583	66.3811375378828	0.461476135977358	0.125406543172709	3.67984097402171	0.000233379446069575	0.00143393036095997	0.370798820422774	1.07103251504588
ENSG00000236206	-0.114488990872651	0.147484634475289	0.437585205010393	3.23996757705686	0.59272924988874	0.336602486232617	1.76091762281019	0.0782523467198665	0.166046261822539	-0.936994091167043	1.3812107411994
MGST3	0.00191812998222181	0.0210359428356965	0.92734681984689	247.280476372471	0.266831498441136	0.0581013378182848	4.59251901007281	4.37927604359414e-06	4.61145514288771e-05	0.231827176230335	0.611047021352814
ALDH9A1	0.0523652750972085	0.0390459424368693	0.179881654606083	54.0096497324207	0.10587112545402	0.0678082490270753	1.56133106182622	0.118445658300509	0.227721257560939	0.738357151861203	0.230664404237452
TMCO1	-0.0425205038307901	0.0294978122197953	0.149449147790072	110.676346482935	-0.147013199711861	0.0553143189354917	-2.6577783572335	0.00786576041772469	0.0270280348207691	-0.214372505655863	-0.366953504126552
TMCO1-AS1	-0.0542248861644165	0.0616049718738427	0.378749303710392	17.6258483613784	0.0839281510438602	0.10814678435151	0.776057758417193	0.437714883481015	0.588671109493805	-0.331893932977721	0.178808622105908
UCK2	0.0195743210374422	0.0429289652267506	0.648411538484758	58.5162511655001	0.0777574184414326	0.0748003534593053	1.0395327674987	0.298557026824101	0.450593914778924	0.409109557711975	0.164225906041884
ENSG00000236364	-0.125384830426533	0.148235197705014	0.397636095503901	3.36721237164427	0.384481078425691	0.247312111628951	1.55463909912563	0.120032046349066	0.230050055497987	-1.04639709764294	0.88907728623441
FAM78B	0.0314966175460626	0.0650814958408413	0.628416690989933	32.4034174940706	0.165444351648289	0.187541446689562	0.882174871574651	0.377682248516269	0.530054159054211	0.528819018895765	0.371448246056676
POGK	-0.0393447594305383	0.033992678954906	0.247089358855772	80.207240562753	0.16652348159237	0.0827799664982267	2.01163987661118	0.044257912658181	0.107160498220625	-0.182485473594826	0.373998453071728
TADA1	-0.0523087189965205	0.0428820379356204	0.22253001008368	43.7342077129335	0.153622174086196	0.0840636081130762	1.82745158736887	0.06763189896267	0.148540640597447	-0.312654071006411	0.343509997917605
ILDR2	0.0384251901727473	0.0266537590253955	0.149403269594988	245.949557392153	0.14752317011721	0.102130976390652	1.44445079574029	0.148612211036347	0.270190670065094	0.59838746951377	0.329096791434134
MAEL	0.00315393556037035	0.0752401329034408	0.966563858683866	26.1745902314688	-0.96682822854972	0.160159440413214	-6.03666088027836	1.57335884689707e-09	3.88805979271669e-08	0.244235659762104	-2.30434579784851
POU2F1-DT	-0.0324466744346805	0.197019875183715	0.869190101054713	1.60268223668982	0.645844328564678	0.376948452742471	1.7133491963314	0.0866483167228402	0.179716671669765	-0.113223143350225	1.50673264612602
POU2F1	0.0288938234572932	0.0115136743754601	0.0120894556553922	1302.8673024778	-0.144042224514628	0.0371935670096164	-3.87277252750147	0.00010760424848368	0.000729093533666289	0.502684869513248	-0.359932475907395
ENSG00000272033	-0.0582619158942046	0.0804879711968863	0.46915250494626	11.3838058714974	-0.420314872675143	0.152438053463051	-2.75728312666379	0.00582838616231666	0.0210863510914334	-0.37242896357241	-1.01282182372905
CD247	-0.0742123691473156	0.0795661777235106	0.350968425233735	17.1033151139554	0.51123984062121	0.177307807333635	2.88334647136674	0.00393474398674988	0.0151715152501107	-0.532584363430694	1.18863443071304
CREG1	-0.0292308940178079	0.0539267187043136	0.587785133032337	22.8395631398521	0.0780246066496671	0.12751592189062	0.611881288962446	0.540616302056026	0.679786537951827	-0.0809341174305248	0.16485732698124
MPZL1	0.0216091787659015	0.0266764495517399	0.417913145573286	189.81818713498	-0.0537536064374016	0.0532699067478647	-1.00908016775449	0.312936188400938	0.465665430265905	0.429541168524825	-0.146561817014267
ADCY10	0.00449999989264178	0.0893538308374085	0.959834254082708	14.0487025642173	-0.00457489267595103	0.199901385966767	-0.0228857476591563	0.981741409139726	0.989686091248459	0.257751230006345	-0.0303423556661919
MPC2	-0.124017710550182	0.0538206022312783	0.021206958804292	30.0060261822254	0.175324445861065	0.116117249417851	1.50989148244594	0.131071116426035	0.245852486130354	-1.03267011277444	0.394796949990798
DCAF6	-0.0260945544714074	0.0148204722740853	0.0782874909522411	549.687015635841	0.279262588378449	0.0410690924720251	6.79982370120969	1.04747254478304e-11	4.32648914976816e-10	-0.0494427418454985	0.640424255240872
GPR161	-0.0430397546665276	0.0386214758677672	0.265107823641626	84.6519795832204	0.111610935526508	0.0998403228999501	1.11789437658723	0.26361210705633	0.412370183545607	-0.219586202339252	0.244228761331062
TIPRL	-0.00257848345084896	0.0417642124431554	0.950770629460494	47.0661293692447	0.0718149792876913	0.0785201514500772	0.914605715366596	0.360398657201655	0.51309147602028	0.186677555028121	0.150182694564424
SFT2D2	-0.0707690382163686	0.0389469382528799	0.069207476191977	53.6684091457283	-0.1200643979533	0.0901373344496118	-1.3320162914338	0.18285483515176	0.314934814793335	-0.498010547041956	-0.303267917725325
TBX19	0.152765198591144	0.0841477879519543	0.0694564310581889	13.726267075923	-0.0825948009941189	0.164101060650732	-0.503316679774003	0.614741641185024	0.742439003399748	1.7464532628464	-0.214719518581569
ENSG00000285622	-0.198531682439752	0.186439913371027	0.286941045377519	4.2108727768821	-0.523113289000029	0.367436098298787	-1.42368507455315	0.154537656192959	0.278611047896784	-1.78085041672132	-1.25575572050938
ATP1B1	0.0227649370998026	0.056439600295793	0.68669044691911	42.4547997927916	-0.105900462664755	0.243830032747191	-0.434320831899144	0.664055478361288	0.779637846015778	0.44114591324074	-0.269795612252099
NME7	-0.00345297793087571	0.0228576990885915	0.879925144946638	278.558190297078	-0.223226774341676	0.0457523065018599	-4.87902777825204	1.06610049892777e-06	1.33437278897954e-05	0.17789692598266	-0.547061927332843
ENSG00000235575	-0.099704228399312	0.115988744135735	0.390008130053705	7.19864771512039	0.138625016653596	0.191792035557565	0.722788181743809	0.469810029218697	0.617995917155674	-0.78854316578249	0.308068616367377
BLZF1	0.00471780579014514	0.0270291271305592	0.861436971058758	131.60486121943	0.0989472362531171	0.0532510000043842	1.85812916649398	0.0631506738602812	0.140915820094623	0.259938176675045	0.214301823522837
CCDC181	-0.0735585070513878	0.0564013399375704	0.192166128122309	35.3821958693509	-0.170640174473418	0.122340001080369	-1.39480278704035	0.163075318238701	0.289999241352523	-0.526019061256284	-0.422788927016875
ENSG00000213062	0.00899192509329502	0.0691332930665877	0.896513818284222	21.2904968934073	-0.415361002866037	0.111481229275209	-3.7258380228357	0.000194667386845253	0.00122432356816689	0.302853777578391	-1.00111480585958
F5	-0.0462564532360133	0.086592898512846	0.593214938134504	24.6655409238449	-0.0506873930529008	0.211904234250188	-0.239199529128125	0.81095086776969	0.88250535610231	-0.251884447250824	-0.139315721281599
SELP	0.00201218399133462	0.187268448702268	0.991426961355966	3.11310117905348	-0.809511827305	0.269701048261941	-3.00151531676206	0.00268639524283325	0.011125425275159	0.23277155424886	-1.93257463883519
C1orf112	-0.0486589671591153	0.0521757539624482	0.351027929062552	40.832313038062	-0.383891385431885	0.0890891591094318	-4.30906958006345	1.6394278812997e-05	0.000144829248754363	-0.276007622430467	-0.926745597978956
SCYL3	0.0327928539402086	0.0358946032941729	0.360933738776206	79.8813038102003	-0.376519021270569	0.0675515876221347	-5.57379973623588	2.49242239408445e-08	4.69684700501631e-07	0.541834276501364	-0.909323178274243
KIFAP3	-0.0114119864143889	0.0194817410140064	0.558024325822273	277.597792671218	0.0855411980653266	0.0410899897132464	2.08180139888792	0.037360613936687	0.0938956246696397	0.0979820692745016	0.182620585486513
GORAB-AS1	0.00431165323833414	0.100844716479189	0.965896540437457	8.28593639633215	0.238429103988439	0.196285687356847	1.21470448099955	0.224478822872282	0.366271113843286	0.255860077870796	0.54392629509105
GORAB	-0.0419529499974061	0.048641617923926	0.388417470497042	38.1566185468346	-0.141177876753049	0.100162406808096	-1.40948966036265	0.158690428691723	0.284199237792388	-0.208673807964687	-0.353163430348804
PRRX1	-0.0101665763714307	0.0320625161520926	0.751178315035464	369.311013545358	-0.0644606664149715	0.144527905704365	-0.446008444534075	0.655591146052068	0.773144275431785	0.110486989370022	-0.171864811908577
ENSG00000271811	0.0247849540708078	0.0769990110204309	0.747538563611534	17.3735134213079	0.0161758658182903	0.164626355470094	0.098258056992757	0.921727382631935	0.952847098635597	0.46142851089349	0.0186959739343501
ENSG00000231424	0.126401844824183	0.0867714647370873	0.145193315257048	46.2524872188795	-0.546989353085623	0.237469164854055	-2.30341212267198	0.0212556663200372	0.0600493342617577	1.48174395351505	-1.31217979293632
FMO2	0.04170113933195	0.128670702667745	0.745868418941942	5.75270594023805	-0.328420235983567	0.276112670172427	-1.18944283063314	0.234265455053553	0.377905255472128	0.631280638076562	-0.79565581103346
FMO4	0.0273897069659354	0.0634308763896812	0.665883862714669	26.4053645595777	-0.306189857072491	0.133574388427581	-2.29227968532677	0.0218895093002456	0.0613433645427403	0.487582328269797	-0.7431208326861
PRRC2C	-0.00204684818701483	0.0136970550581386	0.881208738782548	517.363164512303	-0.148245229224105	0.0603922135935451	-2.45470765853746	0.0140999201530565	0.0433888222559998	0.192015601346116	-0.369865044411491
VAMP4	-0.0461872387679128	0.0353565115917279	0.191440676731702	70.4438051811489	0.0131495142440631	0.0737514253736155	0.178295052298302	0.858491264255767	0.912997882954887	-0.251189478234037	0.0115440798951389
METTL13	-0.055182328788964	0.0582944550281121	0.343835668816796	20.4076568888161	0.319274299662984	0.115611571523743	2.76161196889721	0.005751679096256	0.0208547986865503	-0.341507428214659	0.734980195757325
DNM3	0.0299761421090389	0.0139110615348926	0.0311741865690594	1892.67297597941	0.411302463616494	0.0874024311381853	4.70584694567838	2.52814145839685e-06	2.85530440717042e-05	0.513552220659561	0.952461760960706
DNM3-IT1	-0.0904168727640005	0.125850010580279	0.472480196608548	3.74202511962002	0.531479163662292	0.254404914137391	2.08910730150152	0.0366980652463285	0.092598446891964	-0.69529063359446	1.23646413267096
DNM3OS	-0.00517953716737764	0.107619744017157	0.961614126665839	7.99809407047763	0.504583460427314	0.250270432732947	2.01615290674681	0.0437839891281029	0.106201360973595	0.160560880384893	1.17290402905156
PIGC	-0.0630658489909283	0.0276412143758782	0.0225137058555003	166.531761121589	0.203547816806479	0.116462998627562	1.74774665949833	0.0805079053945417	0.169852965420633	-0.420664321765017	0.461494606717114
C1orf105	-0.163771079977608	0.120595130561278	0.174456073050264	5.97831830467088	-0.418504860483143	0.192705391525565	-2.17173405045921	0.0298757286204147	0.0786082776324198	-1.43182596592374	-1.00854439095584
SUCO	-0.0300458182618252	0.0222760972052969	0.177403834641296	208.632489725002	-0.192954911060872	0.0458379134955137	-4.20950467302045	2.55931149427583e-05	0.000212353411727312	-0.0891166133184919	-0.475523259982511
ENSG00000224228	0.0542132552395364	0.108888707841481	0.61857027301094	13.1856962471792	-0.0489409754209187	0.212227976413907	-0.230605673426718	0.817621159645373	0.886851054265836	0.756912361166428	-0.135188575592871
TNFSF18	-0.0805918021829228	0.152103649396116	0.596217377830465	3.93665842488238	-0.317342136949927	0.252829781558105	-1.25516121951399	0.209420240359061	0.348471285425228	-0.59663901018423	-0.769475974189913
ENSG00000226375	0.304350556346396	0.178747657968722	0.0886274521130613	2.52488560460533	0.20152067747708	0.286451730220337	0.703506581447672	0.481740106685477	0.629468133607411	3.26849236723477	0.456704057657961
TNFSF4	0.0771548022226576	0.0551042786198833	0.161465435655271	33.8783234056448	0.0314071373812998	0.108113129538546	0.290502527448363	0.771431817488133	0.85571385202759	0.987263973885194	0.0546906155446556
PRDX6-AS1	-0.00658858581182975	0.0169994749898825	0.698329950357014	544.447567205861	-0.0988050271904984	0.0570237092561706	-1.73270080952874	0.0831488605685256	0.174099916102461	0.146412896908123	-0.253027632250667
PRDX6	-0.0442281408454879	0.0194233389072853	0.022782542222431	358.245663459236	-0.0925167989917231	0.0741440233728195	-1.24779847091005	0.212104868811539	0.351695104037091	-0.231518556903554	-0.23816724981691
SLC9C2	0.0174004281195392	0.0405298409029271	0.667687548502434	114.10019645678	-0.47324674030802	0.105990305596666	-4.46500024359685	8.00686606942238e-06	7.79091165283845e-05	0.387281921594617	-1.13791076310799
ENSG00000238272	-0.0139900468635275	0.0657097954884288	0.831399841423023	27.9346677268879	0.121863877289131	0.157064500021136	0.775884284944923	0.437817312270841	0.588739677054258	0.0720962655585421	0.268458581058868
ANKRD45	-0.0419584873500514	0.0392459031870116	0.285016664491996	71.7519527388703	-0.0178443106411152	0.107591287874001	-0.165852746943716	0.868272834838919	0.919088593321385	-0.208729407445968	-0.0617007318895795
ENSG00000289426	-0.25902046526185	0.110365625587915	0.0189287794704859	7.37781113157033	0.0259418248310861	0.203971943822096	0.127183299550807	0.898795323062779	0.938924256398658	-2.38820652416764	0.0417749528096411
KLHL20	0.0119285378383015	0.0279009124686247	0.668991754014546	164.869933059327	-0.133420660475623	0.0555703965884844	-2.40093050736426	0.0163534418062617	0.0487519971596597	0.332339735183622	-0.334831525580085
CENPL	0.0378770983523907	0.0866748730685651	0.662109851810415	10.6816615757795	0.101686029485158	0.158237022304609	0.642618446708453	0.520471710477177	0.662796636780192	0.592884186111391	0.220774157787526
DARS2	0.0554170224126188	0.0551792625245684	0.315229762899168	30.2217945799313	0.160750915785785	0.097918588734563	1.6416792548098	0.100656493113853	0.201604310843508	0.768999153302175	0.36035668741084
GAS5	-0.0278314524339043	0.0338903762489064	0.411521005873707	73.3848432046269	-0.208810996968711	0.108317927780305	-1.92776026321543	0.0538849524395027	0.124466737322882	-0.0668825965808157	-0.512994466981471
ZBTB37	-0.0439577264146129	0.0198769395501241	0.0270016682738635	262.19255519589	0.347498106121425	0.0552767660219563	6.28651296248764	3.24675919231294e-10	9.36056400188343e-09	-0.228803378179978	0.801678881690902
RC3H1	-0.0370042855161181	0.0178962885307622	0.0386675599040347	323.072140008937	0.00700173248951458	0.0405276242340126	0.172764444544924	0.862836585874926	0.915872956496703	-0.158985230079881	-0.00298439857351138
RABGAP1L-DT	-0.323300717145721	0.159128795956896	0.0421848364927401	2.19573690171068	-0.745166377475275	0.264396988546012	-2.81836181861654	0.00482693825894226	0.0179879218233718	-3.03363203528562	-1.78051304658444
RABGAP1L	0.00188493712805212	0.0148615216048386	0.899072269748453	753.58313877569	0.082661524117739	0.047921533574865	1.72493486646461	0.0845392112253228	0.176317920031874	0.231493893235324	0.175815320983865
RABGAP1L-AS1	0.0611089043365572	0.105185590110964	0.561265593458447	8.74512202919049	-0.441964868385464	0.173508514073765	-2.54722294605998	0.010858403678164	0.0351846352933657	0.826150233024421	-1.06398523666105
ENSG00000289425	0.229976928454452	0.186090440742778	0.216520204631082	1.47348676879962	0.321472391342319	0.321591094113347	0.999630889122239	0.317489168882732	0.470503279564883	2.52172123008088	0.740174740539548
ENSG00000287697	-0.157472419819481	0.10151347386303	0.120842625341537	6.72337859485776	0.423364414481473	0.190433019469295	2.2231670519184	0.0262045376474183	0.0709503193907823	-1.36858234392827	0.980966642953646
CACYBP	-0.103103663032793	0.0394053997538812	0.00888400982199609	93.289400025158	1.73234981248	0.18890747010025	9.17036161439603	4.71434901046654e-20	7.82079587072396e-18	-0.822676227983157	4.07436958565389
MRPS14	-0.0175852467095318	0.0450681846194732	0.696394550293088	35.3148305020077	0.272535062936393	0.0825405916158745	3.30183074292356	0.000960560140380526	0.00471177331099405	0.0359975629216772	0.624525722658792
KIAA0040	0.164597534424103	0.152507339769951	0.280464641908206	7.05292070316025	-0.858627126906671	0.374875033308034	-2.29043561351588	0.0219960770208372	0.0615993638888507	1.86525944637699	-2.04864423942181
TNR	-0.0340745928167338	0.111450660636898	0.759804884513947	30.0013804742741	-1.06701019194902	0.303382482256219	-3.51704615247985	0.000436377899189465	0.00244349503430883	-0.129568755307273	-2.54109647578483
LINC02803	0.0588564261440112	0.0711427627117246	0.408066896007014	19.9595255401028	0.0602630767928172	0.124272823432169	0.484925626765936	0.627729103243823	0.753446170119305	0.803533537443753	0.122883162250259
COP1	0.0104867212157826	0.0131601587373105	0.425536001844259	641.757501230011	0.0046199874844268	0.0324414378736075	0.142410071416266	0.886756107626981	0.930912228967398	0.317862734810181	-0.00861295410878744
COP1-DT	0.0321457236438941	0.0394357588692339	0.414991318988466	132.055514755539	-0.976406564180532	0.0878647053849568	-11.1126141025871	1.08923347773258e-28	5.12674333856503e-26	0.535336567018002	-2.32698138390763
PAPPA2	-0.0226975145611523	0.0589026804108425	0.699986086854432	78.8233103115211	-0.843727806618839	0.12681770229207	-6.65307596155367	2.87029954697397e-11	1.07777351634891e-09	-0.0153337245951363	-2.01343406725864
ASTN1	0.0264491692143458	0.0128174545391913	0.0390625430397374	1079.73910985595	0.0400471133751461	0.0429502827523001	0.932406280212474	0.351126600416016	0.503967893469949	0.478138571575406	0.0751086639087471
BRINP2	0.0407780376919475	0.0224933342379416	0.0698481237442681	540.438421987137	-0.373514858240741	0.0788772370157592	-4.73539480301668	2.18629084283719e-06	2.51411024819216e-05	0.622011953988503	-0.902223720349783
ENSG00000227579	-0.080200973126383	0.110591153644643	0.468327853608626	11.4330347884834	0.21578731118548	0.217804846777084	0.990736957320011	0.321814039908806	0.474472474954079	-0.592714771616643	0.49041906071565
SEC16B	0.0430166837116671	0.0664337905435688	0.517300561193369	22.9925303242718	-0.158013422336214	0.134718767107147	-1.17291321565124	0.240830609311253	0.385492779330152	0.644489763411218	-0.392949302925042
RASAL2	0.00649493250315141	0.0269308419112167	0.809422746585153	227.590039384219	0.110447545555773	0.0681751806682109	1.62005504750019	0.105220452563866	0.208780072494126	0.277781960472527	0.241479430464208
C1orf220	0.0170870531368819	0.0974808832303663	0.860854758387142	7.1891172412345	-0.405967814178452	0.161139408393791	-2.51935773021054	0.0117569141718643	0.0375441202886279	0.384135384323441	-0.978916760280203
RALGPS2	-0.0139896621320517	0.0348608275975913	0.688199009825505	115.089391132777	0.255250336229488	0.0998571088304219	2.55615588333282	0.0105835694585126	0.0345040048761013	0.0721001285724875	0.583678342282615
ANGPTL1	0.0237454176429929	0.07081460646377	0.737385159037905	22.5233611946818	0.177855452461816	0.144369351709066	1.23194743452357	0.217968720591169	0.358597702491031	0.450990727739493	0.400778241515309
FAM20B	-0.0711833804314676	0.0347381527465324	0.0404483085860534	73.37059697819	-0.0609221876499179	0.0676454567479476	-0.900610189933654	0.367795614780167	0.52072860773248	-0.502170876662959	-0.163502655507722
TOR3A	-0.00781852113868879	0.0533230411136533	0.883427572223068	28.8242747013104	0.00499815844465538	0.100040214083442	0.0499614928901143	0.960153074199955	0.975920955641467	0.134063355428195	-0.00771925799651332
ABL2	-0.00393539823953151	0.020387874946402	0.846938287482984	295.478862129164	-0.0577108616873219	0.0463257264716855	-1.24576269133297	0.212851530316717	0.352330538862295	0.173053037460717	-0.155913628771554
SOAT1	0.00516626971481116	0.0355833385198415	0.884562529755579	108.440092155553	-0.0615457707688768	0.0693635842538317	-0.887292250406985	0.374921576775405	0.527569894483587	0.264441115747507	-0.164976311255261
AXDND1	0.0703135045792713	0.0718959793342859	0.328079574379175	24.8780794176316	-0.860133800893499	0.142219834451967	-6.0479173260745	1.46730212453543e-09	3.64824664600399e-08	0.918571834405561	-2.05220482134402
TDRD5	-0.0204622020387014	0.168609591080575	0.903407109649753	2.24618464975562	0.0862318519042187	0.286591136896901	0.3008880624778	0.763499853521319	0.850470475481821	0.00711061382963778	0.184252743202621
LINC02818	0.301900789117643	0.168688948400753	0.0735038895681731	2.72426375240805	0.754678177425298	0.313237139221621	2.40928703186549	0.0159837216585622	0.0478511864566611	3.24389473080057	1.76392951695866
ENSG00000272906	-0.104298293717606	0.123893754044715	0.399879435455611	4.58032803220753	0.28483533559939	0.228333850222982	1.24745120060486	0.21223210285329	0.351824959582056	-0.834671282416606	0.653593808299709
TOR1AIP1	0.0145141412770393	0.0250000931185749	0.561534685775538	154.820943159192	0.0363921989250662	0.0600984160244332	0.60554339585707	0.544817999644522	0.683394576684567	0.358301276591559	0.0664713459275977
ENSG00000260360	-0.352911622377489	0.170293973301662	0.03823122198702	1.73460848098617	-0.0675397882888692	0.329144718255778	-0.205197849282771	0.837417549717714	0.900016479226609	-3.33094937745173	-0.17914141306869
CEP350	0.00791256869347712	0.0127759719139318	0.535697644248865	1186.7510057589	0.13563755279039	0.0799192386708023	1.69718274405864	0.0896621164696728	0.184361635195541	0.292016169827732	0.301008622023832
QSOX1	-0.0121635016417404	0.0469310687074779	0.79549788639369	34.6669105728496	0.0850422953535513	0.15967724009247	0.532588710227599	0.594318318955937	0.725827205970867	0.0904362509942223	0.181441575301154
LHX4	-0.132072504632873	0.101896318457175	0.194925192750879	7.38114057626544	0.439364308666222	0.207644746077185	2.11594233404251	0.0343497123438006	0.0876786263244015	-1.1135467340603	1.01877769862293
ACBD6	-0.0299399911300304	0.0175347133517307	0.0877347914810987	418.363090981536	0.210203228561388	0.0423760072320304	4.96043025975565	7.03372107808489e-07	9.22588988330266e-06	-0.0880540236641734	0.47722271975718
XPR1	0.0130633952897149	0.0167668325665095	0.435908302565236	559.113685376992	0.0923051851160811	0.0608058736545817	1.51803073565617	0.129006650572044	0.242948320547837	0.343734618202248	0.198605284383219
KIAA1614	-0.0440804494062216	0.037096875169019	0.234734001282858	72.2369916747825	-0.321376650904868	0.068689204227094	-4.67870685824751	2.88689827166668e-06	3.2018156841597e-05	-0.230035615877616	-0.779010364229453
ENSG00000243155	-0.000241933528135272	0.064818685387151	0.997021930057933	16.9376233374898	-0.22800146954233	0.127177435036301	-1.79278241833743	0.0730077218473798	0.15747663673336	0.210138398505285	-0.558345518583581
STX6	-0.011997797231997	0.0276399061159483	0.664233848135124	116.069949098442	0.0389736618460748	0.0660359821722887	0.590188266517972	0.555064437673745	0.69187344670068	0.0921000567544476	0.0725718761615709
MR1	-0.0662845653217833	0.0457292486226637	0.147197881683181	41.254645217753	-0.254633879814319	0.0709650331083294	-3.58815981140481	0.000333020151422967	0.00193455649961235	-0.452982826626182	-0.621283406532935
IER5	0.0550935237293548	0.103671352878989	0.595124468016664	12.1634085108362	0.864782982077616	0.252192682589326	3.42905659751374	0.00060568320844784	0.00321405937487568	0.765750965921564	2.02412991891708
LINC01344	0.0748694704106058	0.0731445183495375	0.306032375830606	33.7799636054205	-1.16303288300398	0.153472981887576	-7.5780953018554	3.50664786234999e-14	2.28202720534088e-12	0.964317401498818	-2.76801793383134
GLUL	0.0271002797854673	0.0133061852134647	0.0416833372318969	2752.1684933078	-0.275086650759839	0.0873455452702216	-3.14940676034251	0.00163602305488936	0.00736792848418019	0.484676246224217	-0.669617529989151
RNASEL	-0.0327641668542628	0.0554201771530418	0.554389346724616	24.8623496594738	0.162095632424232	0.107374897424732	1.50962316437003	0.131139607141167	0.245858811818243	-0.116411023005009	0.363534530657089
RGS16	0.0503519894155297	0.0655645024515455	0.442501216216769	60.9931717726816	0.557729483517433	0.235216198403698	2.37113552256384	0.0177335274234315	0.0520233166434019	0.71814214177581	1.29849906202226
NPL	-0.00242067699045723	0.0139297306566392	0.862040145982023	1049.19094120837	-0.223655151977211	0.0806394143729687	-2.77352153058521	0.00554531707609607	0.0202366044729874	0.18826205901451	-0.548074272191982
DHX9-AS1	-0.0486727776700524	0.0541530291861549	0.368758855419344	35.8274862286864	-0.250067700013793	0.0993567367451224	-2.5168670812457	0.0118403488116128	0.0377559192686672	-0.2761462910856	-0.610492580253709
DHX9	0.0213598450341108	0.0202939364017047	0.292559433114725	269.90186841583	-0.00775300621500563	0.0531196204147311	-0.145953720197435	0.883957923023748	0.928745491568169	0.427037657002022	-0.0378528945835696
LAMC1-AS1	-0.0369834420900966	0.188137310424919	0.844158678824678	1.90221666916296	0.122647987907806	0.310894933872887	0.394499795734698	0.693212077982386	0.80056600549418	-0.158775945291799	0.270311596454549
SMG7	-0.0247547736396962	0.0211681198704985	0.242227780315796	282.878218600911	-0.15209608332078	0.056644913905313	-2.68507925663056	0.00725126086716151	0.0252900687042016	-0.035990263008677	-0.378965408260299
ARPC5	-0.092391053335973	0.0433619906459805	0.0331145117287773	43.9301015031324	0.245939471287471	0.122113542581894	2.01402290104339	0.0440071291626697	0.106640360048285	-0.715112996876522	0.561674844722778
RGL1	0.0115804925522468	0.0123809677131323	0.349609852902139	1298.33527253701	0.0667862872511097	0.0679951064576439	0.98222196758693	0.325990507476087	0.478716203989416	0.328845080137001	0.138298856312538
APOBEC4	0.195500493433203	0.155283525980485	0.208033741358452	4.49329947916463	0.117470998681777	0.255102742282854	0.460485048614363	0.645168100875679	0.765884051476501	2.17555004930649	0.25807730130457
ENSG00000289581	-0.0311532753704426	0.0513789381659409	0.544286805346226	34.8238897525907	-0.106984973566069	0.126751606803117	-0.844052207813421	0.398640232395383	0.550684571937079	-0.100236374822569	-0.272358535580843
COLGALT2	-0.023362797470569	0.0301389084541255	0.4382388245103	132.86364306402	0.457912228986675	0.165841361234771	2.76114610720324	0.00575989022507674	0.0208744431627373	-0.022013700937234	1.06261026649419
TSEN15	-0.0114391485727291	0.0251603466297137	0.649361143852861	216.220012945239	0.526622583467298	0.0804133077952299	6.54894815181993	5.7943742533528e-11	2.01845680746312e-09	0.0977093393237622	1.22498703026048
ENSG00000286655	-0.0161504779908852	0.0818022042854834	0.843488483789932	17.0323291710589	0.549428539418317	0.175636260554917	3.12821815769941	0.00175869591145535	0.00783324087850898	0.0504037966626649	1.27888221607221
C1orf21-DT	-0.133026158515346	0.128676330063184	0.301227605822016	3.60500618139001	0.131348585783394	0.223082806111792	0.588788477573534	0.556003176287605	0.692620877553609	-1.12312218727471	0.290872906850178
C1orf21	0.00791253574226916	0.0120338776894036	0.51084552123079	1615.13579182016	0.146599329449924	0.0567858579356707	2.58161688101988	0.00983386856976783	0.0324943128136377	0.29201583897106	0.326913565064201
ENSG00000230470	-0.224832415013932	0.124012054251239	0.0698336114683551	3.6244613994657	0.0609418664284656	0.233430797702408	0.261070377295107	0.794038235189373	0.871546220863624	-2.04493095883144	0.12448728240286
ENSG00000285847	-0.0884885254910331	0.0378148125957847	0.019281194869107	84.3707633120351	-0.034308699790514	0.09758546499415	-0.351575921604418	0.725156325511118	0.823618740767033	-0.675928473556312	-0.100609485128834
ENSG00000286378	-0.160614437622768	0.114157265032672	0.159439946349842	5.06444423298026	-0.0228807479978828	0.214768025621791	-0.106537031905187	0.915156275373766	0.948885483104681	-1.40013073378666	-0.073602873933312
EDEM3	-0.012521583174217	0.0217696683032036	0.565166294687605	235.238851466133	-0.0545612336975301	0.0614226644305764	-0.888291548459257	0.374383944676632	0.526996568111724	0.0868408239486318	-0.148470407092435
NIBAN1	-0.410307551439357	0.142229704980003	0.00391633543359181	34.8254725502239	-0.186419208493823	0.418458101546168	-0.445490738033317	0.65596515165192	0.773348791535108	-3.90725074163699	-0.460078044486269
RNF2	-0.0340456597877847	0.0498679119878897	0.494785830927386	37.0983778653759	-0.0411868090933521	0.101525120132013	-0.405680968806507	0.684977027422546	0.794962697119416	-0.129278244389062	-0.116863878485816
TRMT1L	0.0114685465960593	0.0309047891733484	0.710568369001876	104.017175824735	0.000128894614671807	0.0703146237028435	0.00183311248619531	0.998537388668186	0.999277996897518	0.327721052556642	-0.0192263344570194
SWT1	0.0196497325532217	0.0224475938390924	0.381377891936142	246.639857952593	0.194631872799431	0.0532396276754315	3.65577073502428	0.000256410438505479	0.00155188123950729	0.409866750079611	0.440424388920549
IVNS1ABP	-0.135203121273579	0.0537624924705511	0.0119092353590603	27.5725998880985	0.308684407627276	0.196849119587413	1.56812694044182	0.116851510413269	0.225574864854775	-1.14498064706195	0.709954092917501
PRG4	0.310759277651761	0.177412933350401	0.0798399128284942	2.33447558754553	0.733251089235429	0.293710332692271	2.49651104376936	0.012542176324434	0.039532955401062	3.33284109181041	1.71329288055203
ODR4	-0.0150614579404791	0.0211486054755499	0.476357884522006	201.159700356695	0.0384622977291199	0.0435017905869287	0.884154358020311	0.376612892959962	0.529030284606932	0.0613384352499697	0.0713634171011428
PDC-AS1	0.0136119832753447	0.0380970795355202	0.720869258539263	90.2687901015716	0.0322897140764811	0.127171456042224	0.253906930701179	0.799567460297162	0.875506138957889	0.349242883503666	0.0567763266230274
PDC	-0.0959565281773728	0.129516869438762	0.458765875593767	5.51172831130008	0.00136679765178783	0.2397568875996	0.00570076491012186	0.995451472330349	0.997274643525093	-0.750913236521604	-0.0163009138192893
LINC01036	0.0190449585590387	0.080557480966037	0.813111026661018	31.2106003378679	-0.970633378210548	0.145225805667674	-6.68361503486291	2.33118705906767e-11	8.95273147788815e-10	0.40379433199059	-2.3133381526725
BRINP3	0.0320985843383963	0.0158626065506889	0.0430177280453896	1389.2135814718	0.30430377207796	0.0757576775723279	4.01680439302582	5.8992650643406e-05	0.000433376499590524	0.534863250416823	0.699601746038866
ENSG00000225811	-0.0332039420810944	0.0378206710062585	0.379981128059873	131.981063752711	0.580515514318194	0.144876760864163	4.0069608876919	6.15050434024704e-05	0.000450362001961866	-0.120826720551864	1.35234716058723
BRINP3-DT	-0.0153814367430682	0.0670229247591788	0.818484083155964	18.5644519484682	0.41034274221592	0.130690924220185	3.13979524335282	0.0016906595722445	0.0075802523444077	0.0581255903068436	0.950193741004756
ENSG00000241505	-0.0362995581402283	0.0823320951789914	0.659291220428087	15.5008587915604	0.283068595024516	0.138605067419371	2.04226728715515	0.0411250251660554	0.101293584560764	-0.151909199519138	0.64941863529804
ENSG00000285280	0.00476307217985761	0.0926922174653298	0.95901802730015	19.1945268703505	-0.115070420338682	0.201565001285375	-0.57088492349803	0.568077651370382	0.702985239136971	0.260392687692977	-0.291466116824827
RGS2	-0.0847446516658071	0.118387279839695	0.47409901147317	33.5388307433565	0.447469403285318	0.361005612138549	1.23950816341765	0.215157367467336	0.354895677275585	-0.638336964400854	1.03793171178756
UCHL5	0.0208530020625533	0.0359218273212782	0.56157033066556	67.5511611473204	0.324187988631403	0.0742467902876061	4.36635694789785	1.26335962246831e-05	0.000115749820729453	0.421948545270396	0.746592257998556
RO60	-0.00658150940737178	0.025335188736519	0.795035486356177	137.718838224631	-0.026042311670786	0.0559799063926436	-0.465208203245732	0.641782364756195	0.763671531303064	0.146483949709416	-0.0810743020976344
GLRX2	-0.065811160959809	0.0689365726859945	0.339748398537665	15.8624468466833	0.194549962390972	0.141129197005254	1.378523838577	0.168041612960073	0.296094708377409	-0.448229465471893	0.440230817701991
CDC73	0.00693975533640361	0.0169611938183959	0.682425998951679	405.641356894294	0.0218956176705424	0.0443981233891965	0.493165386262031	0.621895733130173	0.748842678654306	0.282248340054042	0.0322129293093493
B3GALT2	0.479551958595759	0.213440607446292	0.0246547284690605	3.08740729258258	-0.127073153951497	0.445167285451622	-0.285450342162005	0.77529914358883	0.858760911071275	5.02765558270679	-0.319831056216129
LINC01031	0.0677597632071655	0.185115115780312	0.714334316119656	2.26528381447969	-0.914777185322135	0.284405749591267	-3.2164510971976	0.0012978665082105	0.00604824320968738	0.892930213813715	-2.1813384285249
ENSG00000227240	-0.0556634428825205	0.107401172818213	0.604265763261854	15.0414488617625	0.705320386230131	0.225375033336045	3.12954090694892	0.00175079693381348	0.00780432748661543	-0.346338201284758	1.64728685863583
KCNT2	0.016234596312198	0.201907337210545	0.935914217355121	11.4173659632615	-0.208043103407266	0.497513476917061	-0.418165764466211	0.675825924760606	0.788359705546392	0.375576031090482	-0.511179775842602
ENSG00000290127	0.0435732305423702	0.046956030326392	0.353429284060014	46.9165537326615	-0.467709740873203	0.123475523719665	-3.78787412098836	0.000151941791574674	0.000988794186392225	0.650077941928573	-1.12482568945356
CRB1	0.0161178820991917	0.0122431166848199	0.18801123767554	1740.07997343526	-0.184367206702856	0.0508734601803815	-3.62403512655022	0.000290042187759251	0.00172499671997046	0.374404126370501	-0.455228740293641
ENSG00000230260	0.0212038576160799	0.154155433106861	0.890597213285127	2.89381587437497	0.174445183274175	0.246105656779139	0.708822322725909	0.478434743319548	0.626324389856395	0.425471417666301	0.392719070835042
DENND1B	-0.0610891118987052	0.0258398194961769	0.0180716777974397	234.51541761629	-0.0404000497927845	0.0828514054551735	-0.487620572889893	0.62581862067202	0.752241857817635	-0.400816288960184	-0.115004603707584
C1orf53	-0.0354438135550592	0.110709680790613	0.748853876095133	6.36679161820945	0.484506138769742	0.213510352778573	2.26923955894641	0.0232537618233033	0.0643556523371852	-0.143316834522389	1.1254571698337
NEK7	-0.0201339861282501	0.0164029161204524	0.219648311056098	491.622807108591	-0.0145064498409501	0.0413279496077463	-0.351008215472444	0.72558218501485	0.823846162272962	0.0104061659712631	-0.0538126771890898
MIR181A1HG	-0.0735224936387945	0.0580597076874401	0.205396538601282	41.7503727794394	-0.152238954382899	0.265921151957517	-0.572496596311453	0.566985591102507	0.701977205500926	-0.525657457582543	-0.379303042098432
LINC00862	0.00126645783573287	0.0504428034773424	0.97996976904505	59.4654851654366	1.14551899209079	0.201833379942434	5.67556760144191	1.38229540535501e-08	2.76718859633828e-07	0.225283862912447	2.68756711296411
ENSG00000230623	0.00243386001573583	0.071809142500846	0.972962111502954	20.7739857156894	0.891073736362921	0.227108117068661	3.9235662197557	8.72477694134359e-05	0.000607851154959907	0.23700552122315	2.08626040318094
KIF14	0.133881764810487	0.135936835456705	0.324681954868149	5.74584327177717	-0.104676542012355	0.231679421334781	-0.451816313288765	0.651401316543271	0.770396972555195	1.55684837577219	-0.266903234878329
DDX59	-0.00959322516653795	0.0356998655364352	0.788146080433188	72.6530452202927	-0.33761477336238	0.0700911606830335	-4.81679530018261	1.45882208022871e-06	1.750154124585e-05	0.116243897341332	-0.817384402527205
DDX59-AS1	0.0698365664136936	0.0549506886922186	0.20376593480694	37.5222111785576	-0.58075438345797	0.169787611065544	-3.4204756154663	0.000625117396111055	0.00329902241978921	0.913782991016369	-1.39197353584123
CAMSAP2	0.0114741410968653	0.0138663199105947	0.407963472261343	787.19882965087	-0.0409576361159677	0.0434399880459242	-0.942855602829996	0.345754766501425	0.498165495780048	0.327777225851492	-0.11632229539122
INAVA	0.0656391005519764	0.106486621834626	0.537625925557398	5.11499073816842	0.107889458817589	0.204372122451165	0.527906925482803	0.597563937704918	0.728560032241557	0.871637052414675	0.235434142979964
KIF21B	-0.0420385677701565	0.0354860172113009	0.236155218462961	116.503954038768	-0.215125105966306	0.0914137419879364	-2.35331254675797	0.0186069869129685	0.0541073000189037	-0.20953347937416	-0.527916011090027
CACNA1S	0.14968445042095	0.148542500405677	0.313604412225	3.50678916364162	-0.972178336191832	0.249727599162368	-3.8929551217114	9.90304776156232e-05	0.000677578714152332	1.71552006946121	-2.3169892075834
TMEM9	0.00813571409403764	0.0431785422977889	0.850547183944775	45.9554563712365	-0.211380029666719	0.083598915766355	-2.52850204729318	0.0114550418365035	0.0368173085165944	0.294256729408466	-0.519065622030305
IGFN1	0.238048289590164	0.105098247899752	0.0235122368745946	14.7485225787149	-0.968289362382138	0.261489080429691	-3.70298201665248	0.000213079991843662	0.00132407920016085	2.60276419792498	-2.30779875897687
PHLDA3	0.222879123011415	0.0868591689000234	0.0102883965291667	12.4013734546229	0.11207999503845	0.276761087740325	0.404970207168757	0.685499410580622	0.795208028453181	2.45045354565792	0.245337245869364
CSRP1	-0.0115063064710932	0.0155495487121687	0.459314025915154	604.6633863033	-0.0248140044325069	0.077915950590139	-0.318471432929515	0.75012736070578	0.841633514636072	0.0970350199238394	-0.0781715583151274
CSRP1-AS1	-0.0159737124342123	0.038671294784446	0.679559862046144	76.3161993697058	0.554687011775642	0.0976713312635748	5.679117962248	1.35391086914277e-08	2.71843274608933e-07	0.0521786652485837	1.29130907269653
NAV1	-0.014775477716991	0.0174390925750828	0.396849189752056	928.824714477914	-0.632696371341383	0.0701536726242524	-9.01872058402625	1.90298698096147e-19	2.85292988945772e-17	0.0642099070707072	-1.51472318485484
IPO9-AS1	0.0370077098805168	0.0305393725924992	0.225587717493586	191.723324989855	-0.28813345709076	0.115288912882674	-2.49922954329515	0.012446366271018	0.0393166859620934	0.584154825501028	-0.700449828927415
ENSG00000235121	-0.0450221376714458	0.12715941738825	0.723293480043398	5.58238010829805	-0.513157522486108	0.205020117947367	-2.50296179528025	0.012315883785913	0.0390103127458529	-0.239490924655718	-1.23222818729313
IPO9	-0.00750592056431658	0.0200181142874595	0.707692874244958	250.468285656256	-0.0399267678018866	0.0449407614647951	-0.888431047906559	0.374308930554689	0.526927623669496	0.137202117016349	-0.113886140579111
SHISA4	-0.0204746083338712	0.0442524900023615	0.643595922699743	44.9053582748596	-0.466393593297832	0.128426096004373	-3.63161076921588	0.000281657714917922	0.00168203496524437	0.00698604463200105	-1.12171536080596
ENSG00000223774	0.00626215990682268	0.0473667652329652	0.894821533430055	47.8968436035766	-0.967133310409016	0.151583056832142	-6.3802203928371	1.76833310077133e-10	5.40623770793218e-09	0.275444736090906	-2.30506676931447
LMOD1	0.0100388325574361	0.0396370519272727	0.800060426670689	105.43656575813	-0.458744788325236	0.175288358981894	-2.61708644538467	0.00886838787673067	0.0298052644033796	0.313365571874985	-1.10363965434923
TIMM17A	-0.0567900034568666	0.0520138548217964	0.274910227609061	32.552587676652	-0.38611726956731	0.100492691296523	-3.84224230225856	0.000121915390191236	0.000814069806031151	-0.357649776973918	-0.932005822077071
RNPEP	0.0477899818449159	0.0484671959273073	0.324119680988632	34.5057835729397	-0.215511506900312	0.08578142714024	-2.51233296163262	0.0119935868908393	0.0381483899235733	0.692417521891947	-0.528829156330717
ELF3-AS1	-0.0425427810537098	0.104585996909339	0.684174569138073	6.72405865934758	-0.0588335094885741	0.171409926639296	-0.343232802452447	0.731423329120568	0.828943709153947	-0.214596186919826	-0.158566677474251
GPR37L1	-0.00239278494385291	0.0207724514506213	0.908294285850214	408.686955489319	-0.415837942953	0.0770734937689173	-5.39534310199782	6.8392734237135e-08	1.14871414790488e-06	0.188542117631397	-1.00224191382485
ARL8A	0.0945186620656812	0.0522198354855792	0.0702935307317628	28.2323579295083	-0.26281737137592	0.16533374800005	-1.58961721097523	0.111921115166475	0.218519337242359	1.1616111145033	-0.640622687870165
PTPN7	-0.0837825986245057	0.075615763650164	0.267859916857375	23.5741590384909	-1.0660486338465	0.168436731093974	-6.32907458440124	2.46635881045127e-10	7.28710014083552e-09	-0.628677176865697	-2.53882411532269
LGR6	0.128916257966687	0.0578929062791847	0.0259602573475937	97.7551083025108	0.425862448998516	0.329368295604024	1.29296733985137	0.196022355237906	0.332241558299973	1.50699068700008	0.98687001463205
UBE2T	0.0551313935643866	0.195333134740679	0.777757253086727	1.86164207817796	0.860165872125288	0.355680757312364	2.41836493664986	0.0155904321619501	0.0469126905331115	0.766131209572064	2.01321873416655
PPP1R12B	-0.0125668024690961	0.0150681302520226	0.404281663026868	757.068167273072	0.0894201770526327	0.0583469696110534	1.53255906259942	0.125384534610553	0.23778650637022	0.0863867858007659	0.191787414262719
SYT2	-0.0177414505656864	0.0852651192904452	0.835171223251397	13.7760971497168	0.185365241713765	0.196009957441222	0.945692984854355	0.344305201598246	0.496713448937694	0.0344291503728392	0.418525425102351
ENSG00000226862	-0.212017363185761	0.173339854208301	0.221280191167728	2.45354819790412	0.32433497450628	0.299277205247933	1.08372762381815	0.278485583875612	0.429159270719434	-1.91625751506299	0.746939615989389
KDM5B	0.0164286184555889	0.0208313744259019	0.430317861372847	289.586978106445	0.150342738377636	0.0449037249079724	3.34811285000865	0.000813638728175649	0.00410142819913996	0.377524169708429	0.335760013779686
PCAT6	-0.145090648195265	0.124260967037849	0.242956643668316	5.3181499727416	-0.343067380758917	0.195479826681166	-1.75500145761062	0.0792590584352704	0.167848078232859	-1.24425938244481	-0.830270040359092
ENSG00000291234	0.0429350340887047	0.102180518489766	0.674348074705567	7.37952565931472	0.134282642328286	0.190449261244839	0.705083555854039	0.480758239371784	0.628435445756348	0.643669935422238	0.297806688666151
RABIF	0.0361491087079551	0.077177665218492	0.639506995498389	12.1631711562272	0.508830669379452	0.143265905439763	3.55165220795253	0.000382820505219664	0.00218511206849315	0.575533778065678	1.18294106131402
KLHL12	0.0676301719285073	0.0403192272185019	0.0934705893434085	46.6016411755488	0.124747664650782	0.077537224153873	1.60887452461826	0.107643780990349	0.21225667220028	0.891629012981218	0.275273566408814
ADIPOR1	0.0731370396943238	0.0537253084198166	0.173414332485727	22.5405510196806	0.0197227190541311	0.116886341100626	0.168734164047038	0.866005745035963	0.917840923428092	0.946922401514176	0.0270779209399102
CYB5R1	-0.0048293019231499	0.047579549652365	0.919153930708591	30.5599716576645	-0.100108065204011	0.0805131186791939	-1.24337582304933	0.213729375196743	0.353318264725636	0.164077524375735	-0.256106980295049
TMEM183A	-0.0967593006394378	0.0617616608301793	0.117195029285228	17.9489609555129	0.0293233132618414	0.124610506485845	0.235319750226457	0.813960567014383	0.884259147386156	-0.758973718729666	0.0497661086150452
PPFIA4	-0.0614572484198125	0.0428861709855244	0.151848738975201	58.4911210578954	0.622815389027852	0.232477392740624	2.67903636429169	0.00738343748759501	0.0256449959346894	-0.404512676191617	1.45231050403077
ADORA1	-0.0146581821309879	0.0387727704061412	0.70539083979605	80.4231521852895	0.0591046019316476	0.121755268966077	0.485437734510817	0.627365870771281	0.753086938877492	0.0653876492439139	0.12014544680281
ENSG00000224671	0.0925978583074586	0.174555449518096	0.595780429149671	2.30345683921242	0.697148132287597	0.336934286647652	2.06909228272348	0.0385374277829839	0.0961369408233466	1.14232469743001	1.62797413411424
MYBPH	-0.0491155132508773	0.163513770332079	0.763890830063007	4.75347732070922	-0.743166545337427	0.348339759276766	-2.1334531173829	0.0328875736609883	0.084823703749808	-0.280591712971318	-1.77578703006081
CHI3L1	-0.00912418071993508	0.0342311377549761	0.789818560244751	779.011795396609	0.659195766600114	0.181988583266518	3.62218197849662	0.000292128490995637	0.00173456472144068	0.120953481433078	1.53828485272149
CHIT1	-0.00383686241950264	0.14150550276097	0.978368345063932	4.16740983812005	-0.171462144378142	0.257377208424531	-0.666190085080584	0.505289609532545	0.6498002546276	0.174042416471248	-0.424731411727529
BTG2	0.0657552498770634	0.0413404207718398	0.111704109877953	102.866399089189	-0.117730539758047	0.190611952687339	-0.617645106186811	0.536809304408376	0.676704049325513	0.872803285204891	-0.297752528615501
PRELP	0.0330374712184094	0.0763442331498614	0.66520111853822	20.0777321280405	0.280750300517859	0.218806886398493	1.28309627333463	0.199458349243521	0.336566686016839	0.544290431030694	0.643940026399955
ATP2B4	0.0235505496191613	0.0123821194613408	0.0571737054804419	976.471065829898	0.367743371410436	0.0512370628461524	7.17729219792799	7.11056143196716e-13	3.70903744385524e-11	0.449034095800507	0.8495226264084
ZBED6	-0.262412300912493	0.0922645786412931	0.00445331092364876	8.08176080480809	0.227123663615094	0.184690484413726	1.22975292601601	0.218789640912053	0.359661728061239	-2.42226328645911	0.517209203691176
ZC3H11A	-0.0862559460273648	0.0859180135283566	0.31541081394859	8.26243295758199	0.25710530562963	0.160943104979568	1.59749189418379	0.11015610310292	0.216030956623343	-0.653511577243385	0.588062018227198
SNRPE	0.00942372590017585	0.0583252277558201	0.871642878594703	26.4191506059866	0.266362407368658	0.146691190912121	1.81580370104315	0.0694004893678521	0.151586067808759	0.307189405524991	0.609938462230446
ENSG00000286383	-0.0307707833495618	0.146182678989681	0.833281031567053	4.15376532583979	-0.903950438018605	0.23157700195956	-3.90345513746854	9.48291344316867e-05	0.000653249438993502	-0.0963958468090575	-2.15575258775095
ENSG00000286572	-0.178221137108936	0.100556282949067	0.076336131318594	8.28363563461501	-0.558502117160567	0.16580173110097	-3.36849388394173	0.0007558007387759	0.00385306074359835	-1.57691618004612	-1.33938683307786
SOX13	-0.00959061504531944	0.0232881026580827	0.680467942469781	230.718012429306	0.0343005089006279	0.077831378836729	0.440702829800585	0.659428147689405	0.776166275870447	0.116270105060999	0.0615282502393587
ETNK2	0.0111191033111795	0.075948574261775	0.883603215586015	14.3231528549803	-0.178367709053329	0.146038582508793	-1.22137387250105	0.221944495026655	0.363454537975926	0.324212360475631	-0.441050687801879
REN	0.146144508841318	0.173739288935702	0.400251959123933	3.0212006137034	-0.991927570721048	0.289281083553986	-3.4289403183044	0.000605942756795539	0.00321459382825292	1.67997620433309	-2.36366072913143
GOLT1A	0.077444275014733	0.131353758600602	0.555468556981438	4.5690267708569	-0.538000601830005	0.244341520532148	-2.2018386423163	0.0276767084061061	0.0739763472571554	0.990170513908055	-1.2909375165688
PLEKHA6	0.00412874333931173	0.0188027992647432	0.826197246764047	515.880375018525	-0.100319875578032	0.0722523384804545	-1.38846544884039	0.164995358765736	0.292232525252449	0.254023515137993	-0.256607531970638
PPP1R15B-AS1	0.063294082559387	0.0789777284475157	0.422890362033154	15.0738799188013	0.709920054829478	0.172208764748561	4.12243857544661	3.74882592219318e-05	0.000294650438210749	0.84809118269434	1.65815682586573
PPP1R15B	-0.00384246940322573	0.0336382881778166	0.909056231097947	91.625157309692	0.371380364289731	0.0698151210187433	5.31948321324296	1.04062414065644e-07	1.67551248868302e-06	0.173986117837854	0.85811759201504
ENSG00000288934	-0.0974606694268012	0.171446616286635	0.569722160500619	2.15358975712509	0.336965767382153	0.294748271036827	1.14323237994516	0.252942121735692	0.399937318857992	-0.766016026356027	0.776788789181546
PIK3C2B	0.0270228184325841	0.0360359515957177	0.453323988233646	87.1034574670505	0.897987259075308	0.156648046812085	5.73251487873663	9.89523513803822e-09	2.04148485177121e-07	0.483898471840775	2.10259848574139
MDM4	-0.00273426925536243	0.0162257306048597	0.866178616201815	328.670501727836	-0.0320783954558316	0.0494809446628658	-0.648297959434587	0.516792253581066	0.659605122042453	0.185113340054529	-0.0953388151866234
ENSG00000240710	-0.0342491219426608	0.12923097285136	0.790992090489407	6.25631023480806	-0.432901910797272	0.271369291403515	-1.59525017940797	0.110656301645574	0.216697908950631	-0.131321168326904	-1.04256759539802
LRRN2	-0.0261406649589808	0.0360219413224484	0.468030495571866	114.769257621616	0.463238833749409	0.147894155838055	3.13223217729212	0.00173482625220802	0.00774738493345944	-0.0499057282859331	1.07519813406921
NFASC	-0.0176225014830193	0.0468624770535613	0.706881834911959	277.552763253894	-0.164308484838787	0.165507712064129	-0.99275425168782	0.320829729362371	0.473823182469719	0.035623494984558	-0.407825836230698
TMEM81	-0.0741817007200833	0.142886181534845	0.603644726021916	3.10696834739614	0.641094568161914	0.295297672571724	2.17101124630842	0.0299303222630376	0.078721220569411	-0.532276427715736	1.49550798095443
RBBP5	0.00821784243048752	0.03706109836308	0.824518086095784	60.17046786488	0.172133400963049	0.0835152597505578	2.06110118650382	0.0392933876586502	0.097675634670244	0.295081364066498	0.387255851600471
DSTYK	0.00757593681567962	0.0254778136842555	0.766196048962418	151.763893263137	-0.0446112673216911	0.0512061380446474	-0.871209371087387	0.383639844105516	0.536184435111631	0.288636114594306	-0.124956580800827
TMCC2	-0.034666345661865	0.0374665399890745	0.354829918457837	73.5000706808692	0.389533963177869	0.204641496778532	1.90349449798753	0.0569760509418733	0.130147317229072	-0.135510430570375	0.901018296871666
NUAK2	0.0418891334549779	0.06887033025661	0.543033664461395	20.0731319747807	0.759660357655713	0.220366179117331	3.44726382559477	0.00056629528619893	0.00304415678549273	0.633168250514075	1.77570343820285
KLHDC8A	0.0971832285586688	0.0965433712695515	0.314113733945259	16.8237933827819	0.520072559968585	0.291018759277671	1.78707572411978	0.0739252504800171	0.158964422488851	1.18836550858612	1.20950797144389
LEMD1	0.0829692544584474	0.176370197280271	0.638050173526015	2.88568594992981	-0.495276053984023	0.277112702692107	-1.78727300904106	0.0738933742201666	0.158946540635769	1.04564575827732	-1.18997058276314
CDK18	-0.0775805717489861	0.0793149754716787	0.328008692730132	21.9508600452135	0.0280629479008261	0.326705334989385	0.08589681555625	0.931548442974233	0.958788086724751	-0.566403830872414	0.046787604865039
MFSD4A	-0.0373868932530793	0.133620347115668	0.779631410318114	4.39220129147747	-0.295132244054931	0.330267299512203	-0.893616305613165	0.371527219117984	0.524622466846399	-0.162826919976056	-0.716989408531131
ELK4	-0.0633694781067316	0.0423501951974923	0.134570076409639	44.7320012202107	0.720945531651348	0.0933402089199191	7.72384741788912	1.12869941642919e-14	7.95382790299255e-13	-0.423713002682006	1.68421230555068
NUCKS1	-0.0193647810231813	0.0154585975404907	0.210319713165683	411.450839220282	0.0121701194625099	0.0503554428668265	0.241684290111316	0.809024803427224	0.881404586131431	0.0181296048742482	0.00922956767525138
RAB29	-0.0727683959842763	0.0369204180374403	0.0487292913909712	66.809566000938	0.291637529941716	0.0692412591967144	4.21190390419062	2.5322727404934e-05	0.000210561495459515	-0.518085709653185	0.669668798920341
SLC41A1	0.0236127967031953	0.0260459617669113	0.364627953178031	151.203993095241	0.040348916193197	0.0601553758152565	0.670744977425007	0.502383004790025	0.647309123787099	0.449659106668554	0.0758218863227645
ENSG00000286619	-0.00576258466272665	0.0178695073613737	0.747087987775079	425.344948483222	-0.0965773895967642	0.249895481137073	-0.386471132480341	0.699147777993587	0.805079780913549	0.154706613846368	-0.247763264368287
PM20D1	0.0328261409182358	0.0612174251297542	0.591805008869925	24.2564895595642	0.365417826282693	0.20753470228131	1.76075529666058	0.0782798290624687	0.166063991437332	0.542168504575728	0.844026882794651
SLC26A9	-0.16364675779302	0.161205057171085	0.310035974343332	3.42302231361245	-0.360131838250083	0.365585916636728	-0.985081267799316	0.324584153816523	0.477382362407719	-1.43057767104033	-0.870596879069033
RAB7B	-0.369445598380228	0.136907566974167	0.00696519294907841	5.25609488033225	-0.340773233571689	0.309259608698408	-1.10190022876222	0.27050504914157	0.420455547928442	-3.49696381578435	-0.824848496565854
SRGAP2	0.0535261537150791	0.056035353439254	0.339465881705261	26.6825799819048	0.404641223317263	0.20916701141159	1.93453652460056	0.05304719582656	0.123178716102341	0.750013308352915	0.936719873866179
IKBKE	-0.346980583859597	0.0836789636461172	3.37494729296472e-05	10.8970896691155	-0.111902821865595	0.216085455800351	-0.517863737987926	0.604553343900418	0.734250787758075	-3.27139697286895	-0.28398042718083
IKBKE-AS1	-0.296597486280721	0.159690704046542	0.0632649747580911	2.35295525473628	0.288287822130444	0.312965062533373	0.921150175028571	0.356972027294834	0.509585879821111	-2.76551008609538	0.661752747284916
RASSF5	-0.135828326059479	0.0886418787078713	0.125441811690726	10.2532117043059	0.118283146762376	0.216267424207687	0.546930020532292	0.584426810145443	0.718036436018552	-1.15125820675823	0.259996575015549
EIF2D	0.00850045515091531	0.0280237421746796	0.761638020415894	94.7422996534465	0.12865542710908	0.0570511929680038	2.25508741212887	0.024127842605325	0.0662762495235034	0.297919023443752	0.284508416473876
DYRK3	-0.0259160293893405	0.0464566951748475	0.576944435457113	66.4508294261353	0.525995059633305	0.11237417866137	4.68074664392741	2.85832001021729e-06	3.17680058686369e-05	-0.0476502062072033	1.22350406178913
MAPKAPK2	0.00488666881735295	0.0304833092272209	0.87263973685485	146.332011726425	-0.0576085034350967	0.0774732516585297	-0.743592171515033	0.457123240740387	0.605934581898574	0.261633697499099	-0.155671735073483
PFKFB2	-0.0164657856415647	0.0320960703143735	0.607940389391869	351.404422495202	-0.239332409384058	0.111214277905685	-2.1519935559625	0.0313978619036107	0.0817523899481767	0.0472378538476472	-0.585122870495646
YOD1	-0.0454535155134744	0.0400879108844531	0.256859171427876	153.259224609618	0.665189601514118	0.149379898529602	4.45300611435548	8.46763423067012e-06	8.16467123366044e-05	-0.243822305694474	1.55244952299924
LINC02942	-0.4210982536899	0.137798241016715	0.00224382772422043	7.25653691030088	-0.187263851170356	0.231782413327446	-0.807929508033048	0.419131163300733	0.570740028760342	-4.01559808489198	-0.462074109641092
CD55	-0.474249662403653	0.193954788101622	0.0144789605790384	3.48958459864563	-0.130909309252454	0.404157462597159	-0.323906698174561	0.746008672738819	0.83917683012233	-4.54928104552647	-0.328896683773765
CR1L	-0.286069183437675	0.175310224010473	0.102724077649488	2.57772218198213	-0.965403188330943	0.306250017964247	-3.15233675657661	0.00161969357855902	0.00731718266438752	-2.65979744427259	-2.30097813338643
CD46	0.0474282596503513	0.0222486200757084	0.03302827723353	188.539120597496	-0.262427276001323	0.0635212675735244	-4.13132933308627	3.60671418995077e-05	0.000285030411911026	0.688785539666187	-0.639700811903056
MIR29B2CHG	0.00681557273901583	0.0139421075696116	0.624949244537769	647.305124363755	0.247486813856261	0.0504096331759083	4.90951427860301	9.13022522047446e-07	1.16364375464221e-05	0.281001446738568	0.565331534906627
CD34	-0.0467195068297109	0.23867469513389	0.844809338918774	1.7419576676497	0.968571130080642	0.503463568631046	1.92381572457022	0.0543776857051994	0.125475998288397	-0.256533878353353	2.26940275613961
LINC02767	-0.0849257642742938	0.106233241640615	0.424042627278847	6.57734389527038	0.838079003779767	0.231341513938096	3.62269179237768	0.000291553137122439	0.00173194715063723	-0.640155480888836	1.96102290093607
PLXNA2	0.00550760430654913	0.0160938856644583	0.732187450643609	729.11273863439	-0.00242076659381087	0.0828961801905914	-0.0292023901251559	0.976703175003788	0.986609118496054	0.267868390017258	-0.0252517106737967
ENSG00000286198	-0.362907257076998	0.147342804765889	0.0137774885171467	3.33172488769127	-0.0571701899941681	0.28368360132081	-0.201528004184901	0.840285734423419	0.901916789297602	-3.43131360201224	-0.154635909853379
LINC01717	0.17687105721598	0.123994259671718	0.153739779804557	6.46965389912821	-0.152046266979495	0.209190559366925	-0.726831399273625	0.467329245561395	0.615853405451041	1.98849550238182	-0.378847681953373
LAMB3	-0.0380284992080238	0.17604878672914	0.828979063687772	2.6914635564165	0.791028480923409	0.366566754858594	2.15793841214148	0.0309326204928288	0.0807800395037887	-0.169269160621823	1.8498327943986
HSD11B1-AS1	-0.0691850889253293	0.0726868424887043	0.341186194059701	18.6289307099044	0.267507023712218	0.1548963983881	1.72700609243326	0.0841665693198879	0.175758068145399	-0.482106420178842	0.612643427137501
G0S2	-0.0959909112772024	0.0871850565408652	0.270895838350351	36.2707947806348	1.27379622818915	0.291867803427391	4.36429168695901	1.27535313287615e-05	0.000116690199169442	-0.751258470541866	2.99071272500444
HSD11B1	0.0828115554607167	0.107262153025977	0.440085862189902	12.0446446203054	-0.305921538498411	0.237812993900611	-1.28639538774011	0.198305107264489	0.33512185548191	1.04406233330262	-0.742486740458708
TRAF3IP3	-0.0434423079689382	0.139608389606007	0.755669398731517	4.55998544462377	0.121568457908865	0.264934448322739	0.45886240418525	0.646332978194215	0.766817113879637	-0.223628161780077	0.267760444027207
C1orf74	-0.289767313200667	0.127433893735395	0.0229741790167055	3.0705574092293	0.100523083988751	0.253919335743153	0.395885896970182	0.692189205502122	0.800136443704576	-2.6969296461932	0.21802587730534
UTP25	0.0327364576936525	0.0595011714058222	0.582194730291232	20.4793863605412	0.132394743078535	0.11290714225038	1.17259847729508	0.240956860336575	0.385664365073306	0.541268012754851	0.293345192683361
SYT14	-0.0256618467919373	0.0528636660478518	0.627368171455257	57.189277140167	-0.178417885027371	0.17068614617103	-1.04529798715236	0.295885267676816	0.447933423031721	-0.0450980081675531	-0.441169263995314
HHAT	-0.0218337463211126	0.0393810279888225	0.579289412681424	109.768185103603	-0.328436297161955	0.108891570242475	-3.01617743623871	0.0025598341596453	0.0106843645199136	-0.00666079563987446	-0.795693766916365
KCNH1	-0.273226316429518	0.235912766861824	0.246796004836064	8.57734347299148	-1.12105476709457	0.481388602439215	-2.32879374670306	0.0198699948499894	0.0568729777639563	-2.53084471369003	-2.66881497291081
ENSG00000284376	0.257873309628126	0.204409866297512	0.207110682128644	3.4038318181646	-1.02094268466601	0.28021559625389	-3.64341849031481	0.000269040876705269	0.00161480376738966	2.80182336953561	-2.43222943814634
RCOR3	0.044025248105109	0.0176682383707702	0.0127107066132276	340.917737272713	-0.12625394136439	0.0372002932248904	-3.39389640294324	0.000689057537230223	0.00356221660443138	0.654616562389987	-0.317895087616687
TRAF5	0.016015470008248	0.0626114548226064	0.79811193553925	23.9427455380304	-0.2108310718758	0.13026401185254	-1.61849054760008	0.105556922268963	0.209263057087035	0.373375826477379	-0.517768321351135
ENSG00000287033	-0.16669139308897	0.129773948920929	0.198975805374713	2.99200330318905	-0.172279301878024	0.230318476094942	-0.748004696796478	0.454457324544444	0.603329733778617	-1.4611482620767	-0.426662523731262
LINC00467	0.0819389519175711	0.0394305061536614	0.0377038465439699	86.4050190328592	-0.869450295506583	0.105640614943013	-8.23026537639529	1.86799142249878e-16	1.79176674881293e-14	1.03530069078672	-2.07422162297972
SLC30A1	-0.0499599456202711	0.0316257542570674	0.114170212944056	111.46064407593	0.674177433587012	0.131137394077431	5.14100069114486	2.73279048461237e-07	3.96195892679583e-06	-0.289070494208909	1.57368962714807
ENSG00000226868	-0.430430600197187	0.171051605407543	0.0118567738071297	19.673422654514	0.266081141842715	0.44035136343792	0.604247344133013	0.545679208618116	0.683923798812364	-4.10930236167791	0.609273773680854
LPGAT1	-0.0746176805652582	0.0348041578002915	0.0320384901695172	71.8977567638303	-0.152238434716618	0.133568630338171	-1.13977686475618	0.254379274568388	0.401495916555378	-0.536654016573314	-0.379301814019641
INTS7	-0.0359999725838112	0.0465518121057811	0.43932634642302	48.9958441896754	0.551152315474805	0.117165575870996	4.70404648615943	2.55055134395377e-06	2.87444635557758e-05	-0.148901119195754	1.28295585504011
LINC02608	0.0129201389319656	0.063316466462424	0.838309317492059	49.8121789893219	0.399351325653793	0.417334158495502	0.956910230146179	0.338612567206633	0.490880291361295	0.342296208967507	0.924218752750709
PPP2R5A	0.0169516512052264	0.0182626616446261	0.35329677279403	384.73430735019	0.114756098244235	0.0593497744255867	1.93355576082463	0.0531677709690173	0.123401664752516	0.382775839853967	0.251661430649732
ENSG00000230063	0.0627199493338737	0.157278261280111	0.690052858472376	2.2557228975646	0.154629657906053	0.301761251404661	0.512423835685566	0.608354412670862	0.737362855314743	0.84232642260603	0.345890890338432
ENSG00000234915	0.0233910512090912	0.0362909972749983	0.519224402320644	98.3108811773489	0.470303467877721	0.107152653658579	4.3890977201204	1.13821918406077e-05	0.00010572013798167	0.447432603276365	1.09189332412636
PACC1	-0.0897144021551084	0.0539870507282157	0.0965576331330691	29.5269282866599	0.741694650026725	0.160053228218982	4.63404992376632	3.58580458844286e-06	3.87056528349307e-05	-0.688237262792357	1.73324675921149
NENF	0.0741241058866518	0.0622142629999516	0.233483771349712	17.2430062001695	0.172657999204224	0.21451758022539	0.804866431100028	0.420896761599466	0.57255878196072	0.956833341235469	0.38849558563071
ENSG00000260805	0.0194185503450311	0.156435953766268	0.901211558742441	2.93435692773904	0.525899809975278	0.329551997765425	1.59580222101889	0.110532957279856	0.216540172528023	0.407545494476065	1.22327896716784
ATF3	0.0501989558927778	0.0759566228568325	0.508682999612914	96.2237119895286	1.38164333867484	0.404706985568418	3.41393498986508	0.000640318525647348	0.00335735923331002	0.716605561928258	3.24557772918879
BATF3	-0.0947221653524215	0.150731451016758	0.529730981136415	3.09346025001312	0.714853025555165	0.311288475360755	2.2964326730269	0.0216511546110204	0.060810119091374	-0.738519239394172	1.66981445488316
NSL1	-0.0517575463183509	0.0255524719034604	0.0428119760393294	149.417379845099	0.292867041013029	0.0698720566149803	4.19147589467459	2.77145638305581e-05	0.00022681563176978	-0.307119853309744	0.672574387609027
TATDN3	-0.0287650122994943	0.0369001556193525	0.435663838779317	59.3366339946134	-0.0916142407570774	0.10740561873962	-0.852974377245333	0.393673513492337	0.546022357426769	-0.0762562896786001	-0.236034318232432
SPATA45	-0.449909290873047	0.122763831572461	0.000247497271089708	3.93591183793208	-0.260269030961402	0.207574188794248	-1.25386028230796	0.209892793537313	0.349085401298519	-4.3048841075007	-0.634600432962413
FLVCR1	0.0160982147378009	0.038198211233415	0.67343456874741	65.9694689780237	-0.420020767029183	0.0792008392939886	-5.30323631382355	1.13767492250678e-07	1.81445254189241e-06	0.374206650218712	-1.01212679132298
VASH2	0.131225861584151	0.180772293994867	0.467889042905767	2.52491268831526	0.979275483571535	0.425749137680262	2.30012323432343	0.0214412393060607	0.0604565553584412	1.53018096786541	2.29469935504672
ANGEL2	0.0340604129269419	0.0273118131371743	0.212362836259821	111.059156556987	-0.0557467021693224	0.0564003001307738	-0.988411445330328	0.322951184434513	0.475741249128038	0.554561589834898	-0.151271914018889
RPS6KC1	-0.0289667554418357	0.0172113454241818	0.0923744042795502	399.083795297966	0.0946620614586437	0.0391856782762031	2.4157310941873	0.0157036539435076	0.0471762286125354	-0.0782819533458092	0.204175070130876
SMYD2	-0.0959568892556876	0.0832060208448194	0.248810026571156	18.4740717139665	-0.092590561366723	0.246599080848387	-0.375470018169489	0.707310940170468	0.811155151751479	-0.750916862038757	-0.238341565548952
PTPN14	-0.00217130047395417	0.0240693428459072	0.928120170961548	239.682758836943	-0.134479714160419	0.0576597338633277	-2.33229855828298	0.0196849903273424	0.0564819665079616	0.190766000130291	-0.337334288246525
KCTD3	-0.0114638547103643	0.0213430348945465	0.591182014405422	294.589814702804	0.0935950733493915	0.07065427580971	1.32469085949542	0.185273706065908	0.317979027417692	0.0974612697993964	0.201653556780128
USH2A	0.256867361027704	0.122849083606957	0.0365354146443478	7.66873283648874	0.0254403384755059	0.212781475729133	0.11956087055196	0.904831018082742	0.942546089012863	2.79172283522596	0.0405898369401685
ESRRG	0.00465929997510403	0.0161809750129865	0.773385569793187	1554.69374573263	0.131002267051203	0.0574279008648948	2.28116063931015	0.0225389429380703	0.0627463089578548	0.259350731161538	0.290054484133692
GPATCH2	0.0145809541663063	0.0276974507117933	0.598584831746424	206.293147849671	-0.623152650976308	0.0741390055793279	-8.40519300342572	4.27158528297897e-17	4.61077657777002e-15	0.358972131822219	-1.49216940182045
SPATA17	-0.0695280821531788	0.0467745515563728	0.137159850340747	72.2141277011983	-0.0688056866078593	0.109867300675823	-0.626261737428854	0.531143278794099	0.671863051219611	-0.485550348491299	-0.182132992341546
TGFB2-AS1	-0.221085177326655	0.155743124101489	0.155738682918678	2.25425684398025	-0.243391664404282	0.264946486655429	-0.918644619435245	0.358281485542265	0.510975899224149	-2.00730567379116	-0.594715728784159
TGFB2	0.0422413417020068	0.0181804704822421	0.0201552045579455	945.612277638465	0.054240683260699	0.0661491590676069	0.819975401429715	0.41223013028685	0.563724703167267	0.636704705042431	0.108651002057458
LINC02869	-0.000239395036338906	0.115961171976604	0.998352815304519	8.51490680144789	-0.189554718899245	0.191024100723178	-0.9923078720519	0.321047364392139	0.474006245107419	0.210163887007852	-0.467487903396712
LYPLAL1-DT	0.0508133424839464	0.0330650306726031	0.12434967719683	190.360483984288	-0.247143863534844	0.0765438513831231	-3.22878793095765	0.00124316044334754	0.00583766223037374	0.722774498234628	-0.603582950565109
LYPLAL1	0.0225799141240775	0.0158402749617626	0.154019975032488	451.951353757664	0.145535349630062	0.0578447741108301	2.5159636608005	0.0118707421582331	0.037817134378811	0.439288133515613	0.32439916092282
ENSG00000223842	-0.154393863412081	0.121438605461156	0.20359569263659	5.6585608678501	1.00404678205599	0.23627460769455	4.24949084395053	2.14256966255822e-05	0.000183277546071496	-1.33767115760713	2.35323905132102
ENSG00000277007	0.19962479170617	0.0820441046321953	0.0149685125500297	13.3496979954269	0.998327356430264	0.163853114988736	6.09281890368026	1.10939542242566e-09	2.8421587284143e-08	2.21696132637556	2.3397228668867
ENSG00000287676	0.0119747837794516	0.101688224427116	0.906257992087667	8.93782382189349	1.43655488265599	0.240638950064481	5.96975212147098	2.37614313081442e-09	5.66440056826302e-08	0.332804081687084	3.37534505279624
LYPLAL1-AS1	0.0335319583564152	0.0575915750700819	0.560406908463181	34.2442840610482	1.00617225670552	0.165414199943756	6.08274414800931	1.18142795739759e-09	3.00011548679672e-08	0.549255480239979	2.35826198705854
SLC30A10	-0.0122928726561298	0.0297302794736741	0.679255053946409	196.9225356969	-0.280602364767866	0.0863158332123476	-3.2508794079245	0.00115048645834262	0.00549815712642177	0.0891372617924219	-0.682652301782338
EPRS1	-0.00670730368491165	0.0227143409691607	0.767772827776159	204.408356423581	0.298487849927783	0.047075983298474	6.34055475878842	2.28939282078808e-10	6.81397372057793e-09	0.145220873826895	0.68585752038029
BPNT1	-0.0539289991513173	0.0517804822208605	0.297646895421821	29.9489554612597	-0.0866222492533064	0.102553888191735	-0.844651049128017	0.398305697748399	0.550523049698138	-0.328922989008682	-0.224237210922212
IARS2	0.0158941749868648	0.0301280069189808	0.597808364516114	93.5031773215535	0.0826927052159294	0.0677392525040631	1.2207501878024	0.222180619091316	0.36372349347158	0.372157926751134	0.175889008361162
RAB3GAP2	0.00360099691263293	0.0176288376125506	0.838144539965108	359.457810037541	0.0686281879983105	0.0483998790300516	1.41794131253302	0.156207899622616	0.280871684476024	0.248724515877766	0.14265164833013
MARK1	0.0021990679754272	0.0179047016501651	0.902249082776823	504.644944464474	0.0768184846521262	0.0636145188852094	1.20756214144672	0.227215728863296	0.369604495777548	0.234648019997168	0.162007011506252
MTARC2	0.026119759271851	0.0239095590791159	0.274639739288449	235.159471295177	-0.0965641329877792	0.0626994217337202	-1.54011201886167	0.123533050612816	0.235033595168856	0.474831030390189	-0.247731936262331
MTARC1	0.0742010334102895	0.040195046713007	0.0648886755888857	74.8294279981274	-0.0237280039505946	0.0857800732682324	-0.276614405264002	0.782076202356413	0.863667826676021	0.95760575554325	-0.0756051147996704
LINC01352	-0.0789951111519337	0.18019423006653	0.661104549003534	2.01631871593516	-0.369208904058615	0.313193452445262	-1.17885256277234	0.238456889796646	0.382570669250441	-0.580606945987665	-0.892047860971605
HLX-AS1	0.0322057415240914	0.0962313049912616	0.737873950473065	16.3455202898748	-0.285284330007452	0.217082713062844	-1.31417341336094	0.188787853326772	0.322681983234569	0.535939194883751	-0.693716752976293
DUSP10	-0.0558337264924825	0.160630863137075	0.728147908018355	3.7927103361556	-0.0865566441530007	0.348443314819994	-0.248409541729093	0.803817551681609	0.878237066966318	-0.348047985904042	-0.224082172515632
ENSG00000236230	0.172532589947671	0.120063425846382	0.150714569074034	12.1802393273461	-0.0548162947584497	0.184535809820157	-0.297049633953822	0.766428615926591	0.852207251835241	1.94493379607152	-0.149073169077116
ENSG00000276997	0.0200363865134327	0.148511673941947	0.892679430949858	1.9918319254955	-0.284269319920029	0.268943126708337	-1.05698674436961	0.290517637162277	0.442251835389408	0.413749067316728	-0.691318074430218
TAF1A	0.0581747170929422	0.0720747109681349	0.419583152423258	13.6415499308265	0.165694837783481	0.140405156383442	1.1801193207675	0.237952761251231	0.382034422890977	0.79668862940707	0.372040196546647
TAF1A-AS1	0.036181386681495	0.115483008341563	0.754049065236095	4.71389050634073	0.222655298607797	0.200194407157125	1.11219539931025	0.266054145600012	0.415387630394094	0.575857874922165	0.506649533977697
MIA3	-0.00779579885246415	0.0227725506617808	0.732100195808497	175.289518151285	0.132590685852566	0.0517077224406207	2.56423372746361	0.0103403886270945	0.0338858687538481	0.134291505486269	0.293808245941799
ENSG00000272750	0.159210797292446	0.125689091006199	0.205261368471492	3.75351900330798	-0.182754236733714	0.223261987892501	-0.818564048716205	0.413035185669688	0.564596725838769	1.81117226618455	-0.451416959003596
AIDA	-0.0156293265547617	0.0386557268249465	0.685976600682306	51.7660400690484	0.151905544874237	0.082757045371437	1.83556027396147	0.0664227170613007	0.14648083989289	0.0556365769049937	0.339453248419926
BROX	-0.0087622222725147	0.0393675473891041	0.823866485055043	53.2210616878406	0.185158391374342	0.0778050707483397	2.37977280392478	0.0173233150567049	0.0510563959419602	0.124587835827828	0.418036595013302
DISP1	-0.0251740449309704	0.0270038228077683	0.351212485671928	262.253875340316	0.0554685024874787	0.0754734401272513	0.7349406942887	0.462375613284312	0.611028738892835	-0.0402000845251926	0.111552592567964
SUSD4	-0.347326037522163	0.145170952590037	0.0167326040947432	10.1033896122341	-0.181906679038924	0.472925629653413	-0.384641194371798	0.700503269192147	0.805996911039219	-3.27486560592802	-0.449414005058363
CAPN8	0.0110919057013103	0.134922691596204	0.934480244726488	5.78481951914745	-0.625922059281274	0.265666409036275	-2.35604516789252	0.0184706716448586	0.0537804522256213	0.323939274562982	-1.49871408582779
CAPN2	-0.0118811523041976	0.0147521685580803	0.420598443207754	644.798103950066	-0.00234516813575259	0.0698439199895189	-0.0335772696621913	0.973214248227421	0.984499583639465	0.0932712657951381	-0.0250730558981371
TP53BP2	0.0258838159908061	0.0150528058226133	0.0855171268074866	580.48321400729	-0.112936448228372	0.0563682804555515	-2.00354609570584	0.0451187050718814	0.108864743913902	0.47246196977981	-0.286423099831844
ENSG00000288999	-0.051039244924415	0.119139294802129	0.668360101679064	5.4077378991586	0.183686204310505	0.219603842815812	0.836443488216041	0.402905456054828	0.554570424720733	-0.299907528673006	0.414557512815408
ENSG00000291068	0.0105592756699138	0.0400237785899042	0.791914725686312	53.4859932005923	-0.440432401969553	0.068588541128505	-6.42137002366582	1.35053299452223e-10	4.24432255840611e-09	0.318591239977307	-1.06036370189999
ENSG00000290989	-0.0500448852888508	0.0361405954904737	0.166135732055799	65.5035116295703	0.0688574169151214	0.102457440212231	0.672058727726259	0.501546309850175	0.646484045476807	-0.289923356906247	0.143193363621148
DEGS1	-0.0430414900796526	0.0422448154934886	0.308270139923914	42.367794227956	0.119797956733913	0.0942591403956614	1.27094259751415	0.20374907061644	0.341613392866715	-0.219603627285023	0.263576383950581
ENSG00000237101	-0.269516614494383	0.160054957858733	0.0922009106639958	2.87237764873263	-0.320190997835897	0.29355882435367	-1.0907217609311	0.275395332325523	0.425577922272952	-2.49359631783892	-0.776208421061727
NVL	-0.0392301422883263	0.0260446906962523	0.131999787203748	140.996656311981	-0.0994965491150859	0.0502572804029514	-1.97974399564292	0.0477323022328225	0.11364004998119	-0.181334625154954	-0.254661841432627
CNIH4	-0.0125552860179224	0.0412697844301525	0.760956740903301	42.3534716996837	0.129365556174153	0.0739855358269158	1.74852496137617	0.0803731671778732	0.169657126670106	0.0865024202478507	0.286186598173193
WDR26	-0.0167155876002669	0.0191999959675511	0.383970573507452	266.168779183161	0.252213357053463	0.0406440406097373	6.20542035855162	5.45508918312031e-10	1.50211632622003e-08	0.0447296409494638	0.576501333024603
CNIH3	0.0243340642952465	0.0243618492622823	0.317862763354275	311.837707637946	-0.491006930879792	0.0532350727057562	-9.22337297431172	2.878983234133e-20	4.89644888030401e-18	0.456901214323849	-1.17988176283163
ENSG00000286174	-0.235873545987956	0.165264810224943	0.153508988010209	3.14428480842793	-0.265178617426098	0.260388088765623	-1.0183976489984	0.308489019019967	0.460979714703567	-2.15579280820789	-0.646202800139734
DNAH14	-0.115390281966144	0.186656419177281	0.536446039639697	4.32735795959258	-1.29831340099171	0.376996006706307	-3.44383860278695	0.000573517952504091	0.00307237422994449	-0.946043779798234	-3.08771374791231
LBR	-0.0209213290708297	0.0323491801851587	0.51780382658182	98.5781695851866	-0.0401915655420454	0.114170138935202	-0.352032203139005	0.724814111737785	0.823343593616267	0.0025006085683819	-0.114511912348514
ENAH	0.0018058636935478	0.016380685067995	0.912216281953112	624.547142964357	0.214342990206721	0.0620752075386915	3.45295648142812	0.000554478447689031	0.00298796328477313	0.230699932253762	0.48700583183416
ENSG00000289602	-0.187775185309906	0.166589294164848	0.259668757954783	2.30135307236411	0.0146028323719555	0.289374565736793	0.0504634273394913	0.959753093008938	0.975642321357156	-1.67284652043273	0.0149785708989163
ENSG00000227496	-0.197019004287763	0.151211720763884	0.192597041906784	2.90137532467903	-0.584640488857999	0.2601062252338	-2.24769894812201	0.0245953931318573	0.0673229864208359	-1.76566190950813	-1.40115720580308
SRP9	0.00121614807264039	0.0260334557471639	0.96274052246421	129.719248131182	0.172507805805634	0.0654833369414521	2.63437713871959	0.00842918034938858	0.0286142537892109	0.224778712362992	0.38814064759864
EPHX1	-0.00941716433400745	0.0200643109347584	0.638820193891461	309.560323919642	0.442553503937809	0.0702536237196676	6.29936906462969	2.98859632193183e-10	8.70305049778105e-09	0.118011689929157	1.02631442596385
ENSG00000242861	0.0536118475447348	0.0474950969907619	0.258987702420234	37.0294047211703	-0.284450896503822	0.158842388915149	-1.79077448058131	0.0733294920052068	0.157991873763964	0.750873743434985	-0.691747177412947
TMEM63A	-0.00319406702708653	0.0252330882172272	0.899270859848264	129.940496605841	0.334186098595869	0.13380105554184	2.49763424692391	0.0125025115751343	0.0394509404067886	0.180496600027404	0.770219857536953
LEFTY1	-0.0674156731977163	0.102982798736102	0.512705730971207	9.90092912591003	-0.342042891470668	0.190259198432684	-1.79777321826407	0.0722129530798594	0.156216165752022	-0.464340060886442	-0.827848960502984
PYCR2	-0.119360591065574	0.0611487601056613	0.05094167754033	19.8511108997321	0.508156926910657	0.144813292597735	3.50904891253475	0.000449712192240153	0.00250874450351391	-0.985908881516035	1.18134886865948
SDE2	-0.133072941594321	0.0669657291106914	0.0469024798024571	15.6893709712861	0.040322784443858	0.124440027215378	0.324033876769153	0.745912386767782	0.839137324981298	-1.12359192707463	0.0757601316000404
H3-3A-DT	-0.0083818068694212	0.0620555907870692	0.892557061600855	24.6995236235634	-0.226254511618069	0.109595240640848	-2.06445563050974	0.0389745365955878	0.0970151230204485	0.128407512925894	-0.55421709607257
H3-3A	0.0191063496800523	0.036792440690121	0.603550885755556	69.7652406952659	0.56475682657313	0.103693074827303	5.44642761837001	5.13915019147079e-08	8.91270443232024e-07	0.404410748300375	1.31510612557017
LINC01703	-0.0253829490634636	0.0814676024569457	0.755366514007075	10.3044864854713	-0.15638157067291	0.143067650397038	-1.09306031264877	0.274367319660795	0.424538507249925	-0.0422976503022007	-0.38909290029058
ACBD3	-0.0465659181439903	0.0316749247966471	0.141529447140806	100.178755219501	-0.144418676383128	0.0558360341068024	-2.58647804582407	0.00969623471255642	0.032118570030454	-0.254991724222373	-0.360822109450738
ACBD3-AS1	-0.00603476512465076	0.13729789617511	0.964941225539371	3.74274013966321	0.0644310406264614	0.242082074321528	0.266153703478621	0.790120836634872	0.868806672424925	0.151973702748399	0.132732921925025
LIN9	0.0272036327320442	0.0769849476882259	0.723816314157859	15.6125528543834	0.327193148950519	0.139695713020484	2.34218460878998	0.0191712295654558	0.0553504301248588	0.485713993065821	0.753694072723651
PARP1	-0.00538957917597716	0.032221513416003	0.867160376484106	88.6094004046336	0.0628114998495185	0.0729850120459424	0.860608200077847	0.389453868110005	0.541877962098061	0.158451889415139	0.128905612458565
STUM	0.00221462859860201	0.0411537675574158	0.95708374730793	136.596726617094	-0.46990008384253	0.189790142907668	-2.47589298708276	0.0132903406906294	0.0413820315750228	0.234804261189005	-1.13000192243309
ITPKB	-0.0114840640247299	0.0121226555317015	0.343474482442365	2061.36660186224	0.041120386846556	0.0590336460780893	0.696558481110285	0.486079146742457	0.63334551283851	0.097258352003161	0.0776450308688813
ITPKB-IT1	0.0325112732283803	0.0834468102805303	0.696828842986655	11.0837901918103	-0.0418658056285661	0.136623831464382	-0.306431207351116	0.759276350411231	0.847133079160579	0.539006979321803	-0.118468487584837
ITPKB-AS1	-0.0102425875389193	0.0378826977599351	0.78687069231778	83.6372914616275	0.389657085096502	0.121586951485905	3.20476071103463	0.00135174808421655	0.00627190038433258	0.109723776016167	0.901309259403405
ENSG00000287259	-0.100877346422831	0.171648855045124	0.556736357362002	2.46298563607526	-0.056671478241289	0.281577926727694	-0.201263923276537	0.840492210386635	0.901994901427175	-0.800322215766603	-0.153457350943346
PSEN2	0.0035456656114302	0.0478454604178409	0.940925543466773	37.3527181298911	0.158012074495245	0.103222941679435	1.53078445473837	0.125822672812415	0.238550358318545	0.248168945040487	0.353884239573988
COQ8A	0.0287616963590992	0.0690404876508138	0.67697705761441	17.2319891761219	0.396362017660919	0.214047811408546	1.85174524818848	0.064062413177427	0.14251252355798	0.501358207009834	0.917154400347748
CDC42BPA	0.0199121638522394	0.00961134295555931	0.0382900812686702	1649.46139307188	0.194015756972991	0.0433270100153818	4.47794013258964	7.53667290176134e-06	7.41900403009473e-05	0.412501771728373	0.438968379928036
ENSG00000287532	-0.119502246779208	0.0778523322160808	0.124787245651615	14.6163011507389	0.793468610123636	0.161563208666942	4.91119616075062	9.05224725265764e-07	1.15516035401348e-05	-0.987331218994425	1.85559932384965
ENSG00000228625	-0.169973542159947	0.151482717559344	0.261834560671566	3.31343584720791	0.439291391186206	0.250878940324488	1.75100943354601	0.0799442850742558	0.168963281706126	-1.49410368274816	1.01860537955229
ENSG00000287525	0.0238622020613582	0.119829998331338	0.842158087699741	5.55156970051912	0.539362179054522	0.222852774203499	2.42026235025461	0.0155093131710803	0.0467311283712214	0.452163337377834	1.2550933267391
ZNF678	0.0351768723797778	0.0262797789836562	0.180716292712886	178.848627553079	-0.152606534699308	0.0483082680317322	-3.15901482121166	0.00158303439577454	0.00716917277603065	0.565771742126942	-0.380171710331244
SNAP47	-0.0477421403093615	0.042485589387306	0.261129493742942	39.6014016974185	0.138806962801418	0.0754137917612884	1.84060447776969	0.065679541085885	0.145251702626201	-0.266801942291284	0.308498592706262
JMJD4	-0.102542030064142	0.0711050643073352	0.149268544776965	13.752823968488	-0.539641881428011	0.128656118097056	-4.19445176342809	2.73532349745913e-05	0.000224312043213433	-0.817036980543569	-1.29481619936085
ARF1	0.0432091311813685	0.0414659921443483	0.297394154695848	47.3915905227982	0.00203790144043543	0.110786912971313	0.0183947849595117	0.985323912739511	0.991743120645264	0.646422091036812	-0.0147149569111114
C1orf35	-0.0308082763479538	0.0458976289058799	0.502068317773416	37.2730148408851	0.232087712342263	0.1106094882112	2.09826223858039	0.0358819863073263	0.0909246927349413	-0.0967723067161259	0.528940276447077
MRPL55	-0.225317767171476	0.0990207971942761	0.0228784077020962	9.26306252030946	-0.214059616098724	0.199538611789094	-1.07277290434885	0.2833730207508	0.434385106943531	-2.04980428547803	-0.525398038393894
GUK1	-0.0736368155916348	0.0378619418030861	0.0517897971733072	61.3626626654309	0.387117142649011	0.117485244846321	3.29502775565891	0.00098411959101434	0.00481450239365222	-0.526805342083327	0.895306850626826
IBA57	-0.0319152838525272	0.0523464067254136	0.542064608967289	30.5486082497233	-0.000235450682574598	0.0906505526652054	-0.00259734414906631	0.997927621534481	0.998964147405102	-0.107887553833414	-0.0200873576711701
OBSCN	0.054892746287136	0.0895923625374097	0.540078370828563	9.62673594106202	0.370258549283361	0.187156220808448	1.97833952664772	0.0478904168684451	0.113936069942454	0.763734998661524	0.855466511378712
ENSG00000269934	0.0697208578660421	0.177476664040924	0.694433808679097	2.08555629573525	0.52932370005754	0.331090943180645	1.59872600250723	0.1098814973005	0.215618734134653	0.912621183986683	1.23137032683629
ENSG00000287315	-0.104193635203814	0.207283200787472	0.615201093032467	3.4237511354118	-1.79293504146618	0.287206932738739	-6.24265934101648	4.30193163672283e-10	1.20758383350393e-08	-0.833620426628431	-4.25660687728294
TRIM11	0.071581776439676	0.127238904388396	0.573722447084535	4.60182466492501	0.0465582835946821	0.329171953094236	0.141440615328953	0.887521870370104	0.931281373621968	0.931306305565026	0.0904959043992309
ENSG00000231563	0.0665580795236086	0.0629999657357724	0.290749874275726	23.5129665906093	-0.00111426445900488	0.105239879271493	-0.0105878538318194	0.991552272731283	0.995293491883738	0.8808643415912	-0.0221641761950831
TRIM17	-0.212424453432551	0.116678186761766	0.0686674916904348	5.67370225804534	0.395907474699807	0.208610949352045	1.89782691622618	0.0577188862712472	0.131417767942825	-1.92034502908022	0.916080221418298
RNF187	0.00401855355253181	0.0819824260237599	0.960905544280489	13.7855610929662	0.551255021489088	0.297534066299034	1.85274590014528	0.0639187877174757	0.14228468374549	0.252917120913202	1.28319857057178
RHOU	-0.0210488864075685	0.0305612871391794	0.490984726617878	125.346034855448	-0.230823332272331	0.123033375767771	-1.87610338115095	0.0606410855123831	0.136656823258559	0.0012198301512377	-0.565014163234796
LINC02815	-0.0968051144068619	0.165457957837917	0.558498101825531	3.68441076558227	-0.681465520257733	0.2542712720866	-2.68007280046029	0.00736061501044227	0.0255964754632889	-0.759433725860773	-1.62997475985445
LINC02814	-0.0711779550780469	0.0778592746789176	0.360618470145545	56.549765483502	-0.698540394102111	0.201120795820885	-3.47323801723727	0.000514219110612613	0.00280822465722846	-0.502116401744117	-1.67032621455913
RAB4A-AS1	-0.0185447869458657	0.0417510673383233	0.656915951040543	43.5191214306467	0.0690708798780194	0.0818162579864743	0.84421949350749	0.398546763466138	0.55063061955022	0.0263630059726331	0.143697820705693
RAB4A	0.0490128152430724	0.0206661512887284	0.0177090017566338	292.916450196237	-0.126708704755646	0.0793641260532194	-1.59654885723405	0.110366306817439	0.216276499194244	0.704695754286605	-0.318969787468111
ENSG00000237481	0.0525319261857695	0.117808076920761	0.65566148215664	6.29620927534861	-0.55990340573054	0.193378642993104	-2.89537353796875	0.00378707587656245	0.0147369022622087	0.740030463039373	-1.34269836748654
CCSAP	-0.10353803755016	0.0533944173047305	0.0524870583524248	27.7040436334421	0.133820710743803	0.15891530439762	0.842088251040768	0.39973855717883	0.551635971745066	-0.827037698056337	0.296715048893126
NUP133	-0.0226240679338142	0.0279442366264494	0.418161591329149	111.983787877479	-0.0274394591222459	0.0598640652134674	-0.458362776139582	0.64669183010483	0.767018046735329	-0.0145962612903057	-0.0843760501876747
ABCB10	-0.073674377510933	0.0270502832809973	0.00645730300477189	113.362894465902	0.149445836412019	0.0507518556316469	2.94463787682336	0.0032333284806449	0.0129917282350153	-0.527182494011814	0.333640449127555
TAF5L	0.0193321734247045	0.0438350303565962	0.659197719748495	49.071760168415	-0.21241427205767	0.0888809877885076	-2.38987299019572	0.0168542002206956	0.0499390055992027	0.406678200613382	-0.521509750483171
URB2	-0.00404388187298445	0.0588512667589127	0.945217599734056	27.3482478023526	-0.291789621368467	0.100493982171853	-2.90355317863195	0.00368954305890057	0.0144072278543486	0.171963774389754	-0.709090100509471
GALNT2	-0.00992688939703693	0.0156907911398412	0.52695763300734	629.438210509827	0.11576590000402	0.0542706590528444	2.13312132235757	0.0329147750725359	0.0848722299264945	0.112893639677428	0.254047800841515
ENSG00000227006	0.0614955874466285	0.0770900312244792	0.425038056705234	13.9404669778683	0.0547934846626338	0.143972872042434	0.380582007466547	0.703513434288831	0.807990488966726	0.830032842949617	0.10995738598358
PGBD5	0.0175392674388866	0.0402587810886875	0.663081144610064	58.5036825015858	0.0489499809398224	0.147826125429257	0.331132137825311	0.740544677208275	0.835398457277648	0.388675980205572	0.0961479793702871
ENSG00000282564	-0.36214010740404	0.20771743751289	0.0812591239336068	2.46457903943672	-1.70186095690945	0.375999616439298	-4.52623056647239	6.00450678811202e-06	6.07930029437715e-05	-3.42361080130344	-4.04137999881485
COG2	-0.0297519833039201	0.0331892476783399	0.370020802047927	88.8317938894448	0.0793594554037727	0.0683618115008412	1.16087408542116	0.245693108940753	0.391572787766904	-0.0861662736366741	0.168011850378004
AGT	-0.00761163941114087	0.0174073162049908	0.661917954859285	454.968676732695	-0.287185494722822	0.0843922616370565	-3.40298374699226	0.000666542454354818	0.00346701432374381	0.136140614630366	-0.698209597995096
ENSG00000244137	0.0612405239450579	0.0909048574264928	0.500516601394315	10.492177360621	-0.665913805029268	0.192760201766451	-3.45462288857786	0.000551063017354226	0.00297412384219525	0.827471799922496	-1.59322284365635
CAPN9	0.00422249867989739	0.0813768668915096	0.958617781197048	13.4726387476334	-0.487116736386393	0.177673493218884	-2.74163988989788	0.00611333230312206	0.0219025902784364	0.254964894283907	-1.17068842949731
C1orf198	0.00957583123007718	0.0193707793258312	0.621063157565169	312.556433629685	0.0218458523944841	0.0739337090383306	0.295478918596634	0.76762805432988	0.852737482385556	0.3087166655686	0.0320953236801052
ENSG00000223393	0.0166380581518347	0.0673554017273067	0.804893586718822	17.595523073967	0.152025732889598	0.12425054197032	1.22354180898392	0.2211251230026	0.362259297753734	0.379627112976947	0.339737277532064
TTC13	-0.029227592008802	0.0277975824450251	0.293054869457907	141.274021873906	-0.0027570552088702	0.0559034705099211	-0.0493181404253053	0.960665763139339	0.976393028683628	-0.0809009626001078	-0.0260464301511963
ARV1	-0.030935816233234	0.0454849919604745	0.496420638017435	39.9934561932025	-0.110178743339591	0.0847612477136617	-1.29987165493121	0.193644961468495	0.329073633092992	-0.098052909906568	-0.279906073414975
FAM89A	-0.0508502961055226	0.0483586826194619	0.293018175556304	43.3864050180325	0.306860758106788	0.181042529651225	1.69496503776184	0.0900820533652352	0.185055895052679	-0.298010330319939	0.705644432319487
C1orf131	-0.0519556904490683	0.0472451577892844	0.271461098023988	40.331824753045	0.018919230670463	0.101506033570651	0.186385281790118	0.852142633627069	0.908871069742691	-0.309109380000995	0.0251791118819446
GNPAT	0.00550274621972666	0.0312567566955939	0.860254807204556	82.5854137860005	0.0191982274935796	0.0588805391248086	0.326053867354803	0.744383599804096	0.83809410750084	0.267819610912034	0.0258384390180246
EXOC8	-0.111957185032881	0.0776667453537979	0.149441399627373	14.0562255997933	0.449127259557307	0.147063261336099	3.05397320497924	0.00225832250468866	0.00965283826238516	-0.911572720990438	1.04184956868511
SPRTN	-0.0651450325143921	0.0644619299154612	0.312209355772214	20.4142222875191	-0.158937813416711	0.110879639888664	-1.43342649359525	0.151735991573043	0.274685575442471	-0.441540999267215	-0.395133830035114
EGLN1	0.00293577504840556	0.0227794763592627	0.897454126081372	256.632621245435	0.151718833223655	0.0749946975720085	2.02306080477194	0.0430668789312878	0.104864119669193	0.242045152478545	0.339012010213429
ENSG00000233461	-0.0910335546398131	0.109723176523002	0.40672782670826	6.73119269015736	0.744499770507783	0.217306643229825	3.42603318261372	0.000612465553957263	0.00324494511689556	-0.701482616407667	1.73987583846936
TSNAX	-0.035018889806393	0.0302054750908726	0.246311225033201	96.6378629761624	0.195980039850736	0.0673885521040319	2.90820968446078	0.00363504513815684	0.0142466457302781	-0.139050257780211	0.443610386205265
DISC1	-0.116416758175918	0.149217812919812	0.43528491350364	6.19101275706177	-0.523525361031915	0.318268366306871	-1.64491798888721	0.0999867246838083	0.20075707548369	-0.956350427842195	-1.25672953185822
SIPA1L2	0.0112183848525351	0.0309348397394596	0.716869609698035	272.66883622878	-0.449243403930824	0.129064287588034	-3.48077235249447	0.000499970231632891	0.00274373576952768	0.325209227129012	-1.08118591996049
MAP10	0.00168828292261795	0.128435161098241	0.989512092526531	4.7023789163562	-0.885136160280879	0.218593521336965	-4.04923327492598	5.13857053990481e-05	0.000386184660813715	0.229519326594155	-2.11129056227102
NTPCR	0.033313809210398	0.0312409679593856	0.286265411225657	110.85267912078	-0.130111372031899	0.0658702413486108	-1.97526788073083	0.0482377561903973	0.114506679279551	0.54706508707969	-0.32701099326115
PCNX2	-0.0190762237530324	0.0265699922139516	0.472781204771229	196.427095155602	-0.596219532667969	0.126727954677497	-4.70471991902069	2.54214705662617e-06	2.86792164320273e-05	0.0210269523194496	-1.42852087865243
COA6-AS1	-0.055290255801185	0.0525884510187553	0.293085754930105	35.2918863957652	0.10572304580932	0.155830147683726	0.678450526941015	0.497486081924378	0.642746301440631	-0.342591102360056	0.230314461442544
COA6	-0.00993097440282286	0.0629988359745434	0.874742509851368	23.6947664353217	0.546801918686614	0.141731803548907	3.85800437865685	0.000114316600553279	0.000769298700766663	0.112852622928582	1.27267496860159
TARBP1	-0.00937013287969342	0.0239917502666454	0.696125119612114	183.153852702418	-0.564872795058027	0.0923341624683653	-6.11770096741343	9.49349978326633e-10	2.46648192700292e-08	0.11848392361757	-1.35444206118441
LINC01354	0.0284271341554514	0.0626856232032122	0.65019788468035	29.4102238367988	-0.0805226291926972	0.145802232042667	-0.552272952646796	0.58076135869148	0.714791360894968	0.497998932972136	-0.209822548486945
ENSG00000288760	-0.24504177509934	0.130925802094032	0.0612608595198958	19.6180412024815	0.534927990487854	0.383994839887241	1.39306036155313	0.16360153831933	0.290654102356471	-2.247849214131	1.24461442301596
ENSG00000289057	0.150567714013613	0.219946583423693	0.493618513519746	1.99807652983213	0.505175581857545	0.375899018625806	1.34391301074513	0.178976518227412	0.310102367297713	1.72438874746166	1.17430333432839
IRF2BP2	0.00419732427238189	0.0276453340453969	0.879322925586196	145.707957754343	0.438648701663135	0.0867665153112298	5.05550672502763	4.29249501279237e-07	5.93819593738242e-06	0.254712122952719	1.01708657142429
ENSG00000228830	0.0661383700171096	0.182398655678473	0.71690118107447	1.88303736001833	-0.039766811448366	0.288300885469779	-0.137935099934109	0.890291709802336	0.933461840889472	0.876650120040816	-0.113508130667434
TOMM20	-0.0581224145703346	0.0445428888463039	0.191939142778844	35.625128565903	-0.141213104757663	0.116196208140296	-1.21529873493946	0.224252174241345	0.36604885510691	-0.371028257902757	-0.353246681402104
RBM34	-0.0875193201423433	0.103975628395927	0.3999395625148	5.26658314955044	-0.275585849752474	0.176333131412079	-1.56287050281236	0.118083056959728	0.227196785797883	-0.666196871093296	-0.670797240347397
ARID4B	-0.00181670257251579	0.0124245138944963	0.883748343299916	699.436197787687	0.0761137858602718	0.0309645880721005	2.45809134237608	0.013967764279799	0.0430344925040116	0.194326448713951	0.16034166266449
ENSG00000289114	0.0685461721137146	0.171618355513564	0.689590763042813	1.85036334270341	-0.0249258016947493	0.312397168757499	-0.0797888207306328	0.936405215740559	0.961972246469588	0.900826392742419	-0.0784357583440471
GGPS1	0.0560424255491707	0.0324776797377506	0.0844252675485505	89.7030013035458	0.28259094997403	0.0589717932253897	4.79196806673268	1.65153194188561e-06	1.95127583022901e-05	0.775278704598785	0.648289861358316
TBCE	-0.0209459722095325	0.0337825422491596	0.535242273986207	74.1533091805853	-0.0777740145661918	0.0602843573168369	-1.29011932826014	0.197009229980078	0.333355890441166	0.00225317160404751	-0.203327004237955
B3GALNT2	0.0075999454169248	0.0252104471024205	0.763063625467547	224.689640731341	-0.251328618202478	0.0505810476795956	-4.96882982326727	6.73581512866113e-07	8.92771200975591e-06	0.288877180291402	-0.613472390449718
GNG4	0.119403723408382	0.150583773434516	0.427813453824188	9.54048830940154	-0.246612223142541	0.310569244966783	-0.794065179148429	0.427157487614729	0.578393014774503	1.41147717702794	-0.602326574476786
LYST	-0.0382161181823614	0.018375672236422	0.0375518962089447	501.467055045364	0.0456596812547909	0.0659100416000473	0.692757585131885	0.488461694179859	0.635182230050512	-0.171153006264277	0.0883723214113785
NID1	-0.000300082083856126	0.0490558212415015	0.995119246556328	75.1365613209161	-0.0579505715263079	0.120949361045541	-0.479130861257613	0.631845536075566	0.756144855997717	0.209554540163151	-0.156480112647117
GPR137B	-0.0179865120057496	0.0235156898948256	0.444347281186031	202.532440515628	0.136194616570703	0.0517294952137655	2.63282322798427	0.00846784069328257	0.0287262198778656	0.0319685361006074	0.302325078830705
ERO1B	-0.0418009179099058	0.0290422680634975	0.150061822831228	140.051462486313	0.153058437407736	0.0732954505772082	2.08823925908616	0.0367762575556237	0.0927726133202379	-0.207147283333787	0.342177771673735
EDARADD	-0.042105676946713	0.111176402458286	0.704889455148127	7.7853629819011	-0.490754951425314	0.194701785044298	-2.52054674955167	0.0117172672433487	0.0374637870044446	-0.210207309567885	-1.17928628331965
LGALS8	0.0486672101946592	0.0452028506016064	0.281640997168041	37.9730481395203	0.057757132261322	0.115095024135007	0.501821279376704	0.61579324325614	0.743401343651302	0.701225601191685	0.116961097573431
ENSG00000230325	0.0903611194638788	0.0657174616809274	0.169133286188321	15.5369891368856	-0.129176600933259	0.126347581567823	-1.02239076783529	0.306595988313064	0.458925965888876	1.11986603759211	-0.324801936023609
HEATR1	-0.0194778558728774	0.0340472985845656	0.567266239912862	72.2334069701387	-0.0216884280716489	0.0593436722266716	-0.365471620778823	0.714759387204775	0.816136261643861	0.0169942422936602	-0.0707851756044447
ACTN2	-0.011882547511118	0.0300728281113788	0.692750116771236	250.038166906857	-0.441588779648731	0.168621106490732	-2.61882268975029	0.00882337961924518	0.0296934453132529	0.0932572567937213	-1.0630964612731
MTR	-0.00215794885079272	0.0188875034761882	0.909037452376083	339.127084612166	-0.345636261465703	0.0477242092355434	-7.24236749025659	4.40919161103065e-13	2.386032861381e-11	0.190900061182491	-0.836340836221268
FMN2	0.0198004525954879	0.00708196463879353	0.00517556907336616	5309.06233226318	-0.0717780930647939	0.0401273291187727	-1.78875830116523	0.0736537491231199	0.158498482562767	0.411380100719418	-0.189157402923087
ENSG00000233735	0.0563678920099934	0.0648519177629724	0.384749510228634	23.558528038872	-0.0509677073900859	0.155864029784528	-0.327001088452195	0.74366706196682	0.837642057026344	0.778546650051267	-0.139978161975632
ENSG00000233519	0.195219100651605	0.153103873441344	0.202282282830625	2.81429695081356	0.44141778041592	0.261704461436209	1.68670330644522	0.091660416001279	0.18772669089758	2.17272463909783	1.02363047663174
RGS7	0.0135650835827731	0.0180431478495441	0.452163174095961	1087.57759945629	0.000314146949989392	0.107716655004111	0.0029164194708553	0.997673037230045	0.998874825256026	0.34877197280929	-0.0187885449139965
ENSG00000287738	0.0328536956846808	0.114394797144174	0.773962466272604	8.66208756964374	-0.931826299387635	0.184752540522341	-5.0436453904944	4.56745418848027e-07	6.27141827141467e-06	0.542445176628113	-2.22162900754991
FH	-0.0174357353084794	0.0556742021398733	0.754148160445027	26.6343984267512	-0.407202328943404	0.101655448644576	-4.00571080421994	6.18312617897344e-05	0.000452096426070244	0.037498777830053	-0.981834173730765
OPN3	-0.15244693923253	0.0986348276105316	0.122208674772493	9.71843777740607	0.0928115699732434	0.192797713650132	0.481393519747165	0.630236841476314	0.755067982870959	-1.3181224704619	0.199801976424001
CHML	0.136728481544762	0.0662999655278046	0.0391819634288651	17.8693233714424	0.0466928967631063	0.132400133694972	0.35266502729279	0.724339580976475	0.823071049738349	1.58543170501221	0.0908140231284133
WDR64	0.16669849037762	0.124715039824194	0.181341800382176	11.1126227890211	-0.797084233313461	0.200855785816194	-3.96844049114365	7.23445175823184e-05	0.000516830459353527	1.88635473661612	-1.90320566658929
ENSG00000288723	-0.0536547041942865	0.0835478259781024	0.520741076846201	23.1501862350161	-0.661592018010968	0.154983484769619	-4.26879043915173	1.96535802236473e-05	0.000169769018415023	-0.32616884667647	-1.5830095680151
PLD5	0.0363012205549535	0.0401281768399345	0.365660539319968	122.174124614723	0.0490551940205289	0.431339093519397	0.113727679121955	0.90945367010478	0.945276953022322	0.57706110354619	0.0963966196178907
ENSG00000272865	0.0522886357763768	0.0350304208554808	0.135525253576225	229.832577021263	-0.45306314639244	0.42930218012922	-1.05534788166244	0.291266249871581	0.443178994369718	0.737587631341761	-1.09021276058773
ENSG00000224525	0.346916066756144	0.168802670348922	0.0398637987471927	2.92169694071479	0.11234898068605	0.482424661879919	0.232883991146403	0.815851489912766	0.885742855076948	3.6958843812213	0.245972914529306
LINC01347	0.163793108989648	0.0904008887754215	0.0700089346917584	8.77994474121778	-0.361052946758625	0.196476375244625	-1.83764051178719	0.0661153950547584	0.145970271682476	1.85718236699455	-0.87277364878337
CEP170	-0.00276146727375544	0.0156558643768896	0.859991105045747	434.045249970256	0.1270753830675	0.044956412634908	2.82663530338779	0.00470398669026623	0.0175977794129941	0.184840250039972	0.28077444595343
ENSG00000227230	-0.0154170494088761	0.126259371902429	0.902814928724479	5.28239141757932	0.30813999286552	0.214609217684335	1.43581900251255	0.151053851149946	0.273720019108583	0.0577680104536587	0.708667528354871
SDCCAG8	0.00783036480625221	0.0136417859586747	0.565968809940353	838.474916731312	-0.0542742863948492	0.0381928650082656	-1.42105826266512	0.155299822314854	0.279586648623941	0.291190776579058	-0.147792291330509
AKT3	0.00237257488365768	0.0083172020823596	0.775444051321235	2654.41392476823	0.0757581256527066	0.0422962696241258	1.79113019483624	0.0732724047280558	0.157927751413883	0.236390169127658	0.159501164111667
ENSG00000236031	-0.00354439284228475	0.167608303701094	0.98312848766479	2.36203959228195	-0.0449884249511388	0.292557351378607	-0.153776429609926	0.87778601920289	0.925142490373759	0.176979046631058	-0.125847882203103
AKT3-IT1	-0.0524886017864728	0.0936719665836951	0.575244257718188	7.7964209102462	-0.240903341776509	0.152216981890245	-1.58263118073259	0.113505552298987	0.221015862322416	-0.314460239125603	-0.588835308306658
LINC02774	-0.0798259276980224	0.0725056418365867	0.270913368642656	28.7123942871666	-1.05887440086412	0.13304980141482	-7.95848163322534	1.7416324342291e-15	1.40995595345451e-13	-0.588949013390782	-2.52186992052935
ENSG00000289055	-0.073690780495448	0.113675081663763	0.516818097413605	5.2319830223848	0.298077255295036	0.189109792154275	1.57621269580724	0.114976793619551	0.222851496462946	-0.527347193190087	0.684887200430854
ZBTB18	-0.0212990524608569	0.0309825582182137	0.491797311474362	102.545198309713	0.0659203420921964	0.072037313184252	0.915086073846063	0.360146445253599	0.512910951633351	-0.00129203854989593	0.136252448990581
ENSG00000240963	-0.225673583668697	0.151841092223737	0.137213423961671	3.77248310909907	-0.184027691739779	0.382620993538611	-0.480966007740004	0.63054065801677	0.755208449378708	-2.05337696974501	-0.454426396289285
ADSS2	0.0214851796623129	0.0468987510972765	0.646867397953319	34.0665274610184	-0.231951525488213	0.155014039922934	-1.49632591733968	0.134568744431245	0.25048623365621	0.428296117634913	-0.567680316897993
CATSPERE	0.0171940532367099	0.0381006371605172	0.651787801085093	120.669152573469	-0.841644503068527	0.0787592316178445	-10.6862965239726	1.17988767639544e-26	4.18942924255567e-24	0.38520975152172	-2.00851079054147
DESI2	0.0368477627559695	0.0304820283977397	0.22672599058519	104.341569284874	-0.0208283936347054	0.0571506704459688	-0.364447056739202	0.715524201783629	0.816733084422699	0.582548827522063	-0.0687527365397063
ENSG00000287601	0.0470671891181566	0.171905058670171	0.784240183175261	1.77635562672896	0.223596172103847	0.311549774871472	0.717690045502652	0.472948422470816	0.621356905055945	0.685160100655581	0.508873012441124
COX20	-0.0350398772819353	0.0238716950442257	0.142147138105507	187.296282676064	0.125850446315437	0.078967714671268	1.59369492759586	0.111004380897552	0.217232417809472	-0.139260988941523	0.277879667326222
HNRNPU	-0.000670608551544158	0.0144885101344879	0.963082662375801	671.425581451334	0.213196300442907	0.0622784673003199	3.423274683605	0.000618715211951774	0.00327206092884556	0.205834155942779	0.484295967006662
ENSG00000272195	-0.0835301394281363	0.107089827878893	0.435390470181483	5.56543062692509	-0.0575990036458282	0.186757998585665	-0.308415190149984	0.757766424889607	0.846109521219145	-0.626142283160745	-0.155649285108706
EFCAB2	-0.0066752167318368	0.0205084175794812	0.744812762779225	499.054105788966	-0.021157316376107	0.0577066452863522	-0.366635701505781	0.713890773988158	0.815558555810924	0.145543052684034	-0.069530048935802
KIF26B	-0.0404686741081537	0.0473133967862267	0.392367238851857	78.8743611206071	0.0393621346155484	0.111147019992713	0.354144759059927	0.723230399991964	0.8221444655941	-0.193770482349357	0.0734899175775302
KIF26B-AS1	-0.0517873754782996	0.171221376917974	0.762302499803259	2.87297048507718	0.102850296218343	0.27528772463225	0.37361017951577	0.708694359375089	0.811913570666389	-0.307419362105088	0.223525560625195
SMYD3	0.0278791860013616	0.0152336802435013	0.0672347142432879	2072.81660030927	0.0312455179728527	0.0691772616178972	0.451673241208048	0.651504398105277	0.770411777350882	0.492497092094809	0.0543086754905862
ENSG00000235096	-0.00597827718799003	0.0866582355418845	0.945000100597762	15.5039275033918	0.347219263954328	0.188735276419046	1.83971576772644	0.0658099774020523	0.145486415362112	0.152540887137426	0.80101992003895
SMYD3-AS1	-0.130452200083567	0.172889726372001	0.450525084941382	2.61534059983315	0.276641290417166	0.306951346434686	0.90125452659003	0.36745300558158	0.52035274139138	-1.0972775711175	0.63422958657648
TFB2M	-0.0978732171050035	0.0730432846074378	0.180266640281088	13.6795774701982	-0.023196082065951	0.145215820393791	-0.159735227215938	0.873089649877972	0.922330364296286	-0.770158337380965	-0.0743480734867885
CNST	-0.067497931904574	0.0305773506428778	0.0272827295614368	106.572120647428	-0.0718569816054275	0.0686181070334829	-1.04720145617489	0.295006673834202	0.446937650402755	-0.46516600456839	-0.18934383284363
ENSG00000225300	0.00421325227790694	0.147747316104578	0.97725012224712	2.2507094531176	-0.378797087979184	0.255726446741449	-1.4812589499676	0.138537582821462	0.256177445292241	0.254872052959304	-0.914706720574158
[truncated: 17,944 more rows]
