# Supplementary material for: Integrative analysis reveals generalizable human neurodegenerative disease-associated glial states
Source: bioRxiv. 2025 Sep 25:2025.09.25.678630. Preprint. [Version 1] doi: 10.1101/2025.09.25.678630 (PMC12485690; doi:10.1101/2025.09.25.678630)
Supplement: Supplement 7 [file media-7.zip › astrocytes_diffexp/Pineda_2024_ALS_M1.csv]

gene	nebula_logFC	nebula_SE	nebula_pval	DESeq_basemean	DESeq_logFC	DESeq_lfcSE	DESeq_stat	DESeq_pval	DESeq_padj	nebula_zscore	DESeq_zscore
ENSG00000241860	0.168957801657583	0.199789861914381	0.397732648375618	4.35530322368953	0.239906415256224	0.367735841112655	0.652387905759585	0.514150964393301	0.844658786032961	0.787743825370759	0.744264976193922
ENSG00000291215	-0.161701306743155	0.14016278720498	0.248636353810581	10.3797098177729	-0.218068494773257	0.250180847296252	-0.871643441654154	0.38340292381166	0.774445723374323	-0.240699243387493	-0.332080104656029
LINC01409	0.0781514653309981	0.112250309609951	0.48628796977884	13.9237629548315	0.182639157392624	0.216901319152906	0.842038020358332	0.399766672074445	0.784717049020414	0.505310513171703	0.609673910296263
ENSG00000290784	-0.0486748292335753	0.170421099477775	0.77517298246101	4.09899831022092	-0.081342702546128	0.345705707870232	-0.235294647135712	0.813980049480435	0.956538019735415	0.11084497368579	-0.0107434316939458
LINC00115	0.0202310302766429	0.114438883017071	0.859677598861807	9.60784630086906	0.090081966597657	0.220474452905586	0.40858233419104	0.682846197130231	0.913411186561185	0.325161627332086	0.392143484878331
LINC01128	0.0376587391817768	0.116852014459668	0.747242709755867	12.4457308970401	0.060932117426496	0.273569299447468	0.222730100013275	0.8237455733295	0.960324819515037	0.379366716417669	0.323634717092607
LINC02593	-0.384160871248982	0.225710181876933	0.0887535895377358	5.24398308898753	-0.496605925167565	0.386672966886172	-1.2843047424977	0.199035348104025	0.614359882537812	-0.932611219747517	-0.986706343936691
SAMD11	-0.457860976737533	0.141389880733483	0.00120249882419043	20.0304764576378	-0.649036283110635	0.227882865767012	-2.8481135732873	0.00439792266460148	0.114500905709153	-1.16183933030237	-1.34495231407872
NOC2L	-0.0854381907916218	0.134953803288587	0.526673481227285	17.5881249068933	-0.0457486282555507	0.216347459612271	-0.21145904988919	0.832529083143822	0.963430016019829	-0.00349944755665859	0.0729107291150041
KLHL17	-0.104109881219636	0.136663161502938	0.446179883639446	6.44106204928827	-0.112638078233673	0.276985595923627	-0.406656807759528	0.684260067748097	0.913411186561185	-0.0615736699652496	-0.0842946742117321
HES4	-0.369336062573337	0.223907583071713	0.0990447821512139	28.5082922358154	-0.422054737539119	0.346109390148353	-1.21942585076416	0.222682603248788	0.64201622982892	-0.886501884360158	-0.81149411654582
ISG15	0.088206765578533	0.37862660143386	0.815788544261153	13.0622500109843	0.18014195423205	0.545744226812618	0.330084947089879	0.74133577688236	0.932690030312776	0.536585332407371	0.603804915556806
AGRN	-0.423676068620999	0.2150872779389	0.0488628165903968	12.6711832557676	-0.590605905048304	0.35062185000986	-1.68445265185754	0.0920942226195593	0.454471185537204	-1.05551462635386	-1.20762765147757
C1orf159	-0.0282977835141563	0.0630361686194589	0.653494097886763	47.8638695246021	0.0381463409600712	0.129335995501853	0.294939864281825	0.768039818457377	0.941106734341075	0.174223331938993	0.270082965946668
ENSG00000285812	-0.159450423624736	0.205279634525178	0.437307811962527	4.05456127278532	-0.130134708843944	0.378019638181958	-0.344253831546456	0.730655401727488	0.928465160996792	-0.233698362169012	-0.125415731012861
SDF4	-0.263754836946168	0.0818517583823097	0.00127144676954513	42.6666713164358	-0.296908923644017	0.133605040374106	-2.22228834191168	0.0262638255035083	0.272093874363669	-0.558114500106808	-0.51737302339186
B3GALT6	0.176194219029791	0.153346953690221	0.250559827961019	5.59316718231621	0.434929180104543	0.336559676489029	1.29227952867586	0.196260358727385	0.612328614270096	0.810251123975305	1.20261277866356
C1QTNF12	-0.739474587698593	0.333742779938248	0.0267119090766998	2.07847701883631	-0.893524391700873	0.535683808570205	-1.6680070918809	0.0953143189643742	0.461302796152821	-2.03773707182135	-1.91955491182905
UBE2J2	-0.238147517699246	0.0782598364986415	0.00234204135335876	43.7401917309327	-0.3028661754186	0.133188064176385	-2.27397385262319	0.0229675586818575	0.252613336858406	-0.478468516312952	-0.531373918424613
LINC01786	0.172176836718592	0.174152520578769	0.322831751796031	3.87963201133309	0.128472863300823	0.330625665390305	0.388574986001646	0.697590573685664	0.917598801151641	0.797755932137139	0.482370813736173
SCNN1D	-0.456060941681951	0.100021487998865	5.1243913719571e-06	19.6159243659745	-0.594036038593946	0.175554892200516	-3.3837623728278	0.00071499855872451	0.0427143522146651	-1.15624071369268	-1.21568924456412
ACAP3	-0.574548232438315	0.16016305665638	0.000334157428595108	42.2225420629581	-0.80458638755234	0.251827476861272	-3.19499046561775	0.00139835460063773	0.0616171262458495	-1.52476959984283	-1.71053039723342
PUSL1	-0.613423266813907	0.31315809988201	0.0501327790421231	3.58231703500786	-0.856079807412569	0.554981158457986	-1.54253850669667	0.122942788110316	0.514596349748278	-1.64568191901253	-1.83155163212843
INTS11	-0.224138307661119	0.0982508367495887	0.0225314989434653	60.8335113252748	-0.274580409100128	0.169177758974353	-1.6230290007669	0.104583205527399	0.479594358897155	-0.434895922676639	-0.464895941644185
CPTP	-0.298409152791665	0.118370579959206	0.0117030503630902	8.68450258362206	-0.396541651277003	0.227508133449759	-1.74297791144497	0.0813374732584752	0.433606566418648	-0.665899194459359	-0.751532567792502
DVL1	-0.293363666140614	0.0992891028427464	0.00313032951796911	27.8348785764601	-0.326257914045665	0.172444512084042	-1.89195881099807	0.0584964689313595	0.376531635612088	-0.650206308212003	-0.586349818309934
MXRA8	-0.315248391577276	0.108031747162036	0.00352161455302568	18.6023811973364	-0.420474025841264	0.215338888151169	-1.95261538429645	0.0508651868323825	0.351166619805316	-0.718273975532193	-0.807779084951362
AURKAIP1	-0.513406874865957	0.241573253922751	0.0335646128542739	18.4130067342319	-0.60903255163718	0.401108766168234	-1.51837257872778	0.128920500371177	0.52087569983101	-1.33460273671335	-1.25093445710851
CCNL2	-0.047546794882975	0.0593492763583726	0.423053375316929	166.864206817487	-0.0288187547414383	0.0965479925771479	-0.298491496013346	0.765328065669029	0.941017620551122	0.114353478607391	0.112699777984851
MRPL20-AS1	-0.153727954026886	0.271902513980903	0.571816048702822	2.69804945967562	-0.172417053006467	0.459201576569447	-0.37547138730346	0.707309922111415	0.921601773513712	-0.215899868056592	-0.224788845455323
MRPL20	-0.0380913118858435	0.117880850569391	0.746593754824207	30.903961627191	-0.0155188344067989	0.195246160805109	-0.0794834292403293	0.936648111460597	0.987602544200158	0.143762697053525	0.143957612233814
MRPL20-DT	-0.718234764393362	0.210001122140295	0.000625872433959612	3.37444607751184	-1.0627447398417	0.417169533408493	-2.54751283287282	0.010849386263858	0.172409725096507	-1.97167523198404	-2.31726117326894
ANKRD65	-0.6516838215744	0.247206610094529	0.00838425424271995	15.61051856101	-0.737019894471923	0.410643997002728	-1.79479037767847	0.0726871044732671	0.413691650005844	-1.76468303330389	-1.55173378880632
VWA1	0.0247529203486947	0.212487609439565	0.907263320642563	28.7384947878005	0.19825550802308	0.346321214317311	0.572461344633169	0.567009466671077	0.870493066178268	0.33922598057123	0.646375881984707
ATAD3C	-0.60389120857479	0.257307060221679	0.0189269252196905	2.04599305103916	-0.815648213343455	0.455240067171382	-1.79168810516055	0.0731829409753985	0.415041237347172	-1.61603452997058	-1.73652820085703
ATAD3B	-0.221752123075574	0.066118867892402	0.0007969834928283	30.6208205603506	-0.273047285041754	0.120820694613832	-2.25993805046784	0.0238250959336191	0.257368738673621	-0.427474215742114	-0.461292751813421
ATAD3A	-0.210478735818895	0.114036517837738	0.06493382189699	17.3003244768467	-0.236576582464538	0.202405861904182	-1.16882278131121	0.242475039823375	0.661110675147715	-0.392410802423078	-0.375578315379336
TMEM240	-0.555795509694005	0.141660569274068	8.72966712813337e-05	10.8841194785052	-0.76535503588645	0.245523614971447	-3.11723593665505	0.00182555408051123	0.0715871426185605	-1.46644334408049	-1.61832780827946
SSU72	-0.205318977724026	0.156028494137402	0.188205280320728	20.8030141440045	-0.215828355846908	0.280670411055813	-0.768974381855982	0.441908518795194	0.808134581963571	-0.376362499762362	-0.326815269266595
ENSG00000215014	0.0727276952021919	0.146434841108384	0.61943188306551	4.75967259644149	0.0661735054029925	0.309648607871278	0.21370516036843	0.830776986916329	0.96292410252649	0.488441058637432	0.335953169570637
FNDC10	-0.59786257286278	0.482141019263827	0.214969480265879	4.01607772950774	-0.724716468703282	0.683155570367008	-1.06083665293682	0.288764141829853	0.706039157512143	-1.5972837729082	-1.52281794317009
ENSG00000272106	-0.332512690610059	0.328732065595153	0.311776880969872	3.12682408451591	-0.458642018284896	0.521558582620019	-0.879368173716814	0.379201682655872	0.77332322456195	-0.771970813835275	-0.897482538160135
MIB2	-0.322100688499955	0.0889636566536925	0.000293935011073382	49.1274955080006	-0.407932108199689	0.142490270804375	-2.86287692413567	0.00419813599394511	0.111386769721499	-0.73958655122166	-0.77830272923339
CDK11B	0.0871169360235577	0.116701990830437	0.455371124048195	25.7442118987987	0.156236395392284	0.215998089179407	0.723323044133573	0.469481438345508	0.822187955971117	0.533195655173427	0.547621421442477
SLC35E2B	-0.0713663404465153	0.0869554196590718	0.411803886227687	71.3038762893758	-0.0466861120411718	0.136067950411569	-0.343108806298316	0.731516606357073	0.928583359630374	0.0402679750981226	0.0707074292421685
CDK11A	0.139606454531754	0.114567153579186	0.223012883312359	32.4580585345969	0.227176485948607	0.189727402621597	1.19738362940487	0.231157061456891	0.650810803095158	0.696452859105608	0.71434675034845
ENSG00000290854	-0.15900274723116	0.134336199448753	0.236564301449326	26.9348121076349	-0.184842207332572	0.216267927464326	-0.854690797196739	0.392722346591382	0.780157823487554	-0.232305962345983	-0.253990780855766
NADK	0.0386485527192034	0.072279016937958	0.592848113150868	43.781893930806	0.0744505683135518	0.129136523935623	0.576526036512078	0.564259676444621	0.869796664009238	0.382445315633801	0.355406147785301
GNB1	-0.0849982585132102	0.0853034185482419	0.319044831553059	137.87209043077	-0.0758729170373248	0.138198464216533	-0.549014183822226	0.582995716007342	0.877977084486452	-0.00213113411553277	0.00211180687212696
FAAP20	-0.131669358227433	0.0900298893212417	0.143602282268471	30.6336097763975	-0.105804633155602	0.155042668001379	-0.682422680927168	0.49497171809332	0.834540057760773	-0.147291414878907	-0.0682345258630682
SKI	-0.0646055243801726	0.0801826717781481	0.420398977365282	86.7663925836921	-0.0595293958848572	0.136618789941939	-0.435733590600211	0.663030031416616	0.909029049583654	0.0612960195279554	0.0405227944851672
MORN1	-0.089303731900556	0.0681588650876142	0.190118327106676	27.9801513838247	-0.13145028400198	0.138853952138672	-0.94668017710221	0.343801774495543	0.748014260236516	-0.0155223704385091	-0.128507631505289
RER1	0.0104512072199375	0.113413395073964	0.926577722234985	39.8217189540904	0.0826386094818641	0.17906261918231	0.46150676148508	0.644435071495092	0.90383535612602	0.294743619840935	0.374649904681814
PEX10	-0.264405652843432	0.151432817287218	0.0808064149876555	14.1164530827886	-0.355191502870927	0.255171589954101	-1.39197119450021	0.163931120953549	0.576468298094797	-0.560138721069044	-0.654350325152987
PANK4	-0.126591434858989	0.110812773219807	0.253291830353637	11.3291496008251	-0.193842596220703	0.22418450543963	-0.864656528516875	0.387227336062196	0.777026110167738	-0.131497641293715	-0.275143739442194
HES5	-0.373272469998496	0.208489609138434	0.0733952754812293	36.2862438306338	-0.369631369999059	0.322353481635141	-1.14666473625196	0.251520210091079	0.672118643586321	-0.898745221468861	-0.688287293338626
ENSG00000272449	-0.431666911709867	0.235511678045433	0.0668189866750066	5.22859441805252	-0.370820878596523	0.393825689364208	-0.941586312449999	0.346404480160088	0.74925499429656	-1.0803684016756	-0.691082908774036
TNFRSF14	-0.116248304316558	0.17562789412563	0.508034577568135	8.22249011125066	-0.199673176084191	0.322915063166389	-0.618345809347721	0.536347411165552	0.854134386154743	-0.0993275886764657	-0.288846926706677
PRXL2B	-0.139432948322275	0.195808980969846	0.476411161618736	5.51198863305801	-0.195318989219429	0.340955560909303	-0.572857614342844	0.566741105354768	0.870317567695747	-0.171438369306798	-0.278613598394681
MMEL1	0.0884106776493209	0.264180749611215	0.737881727073852	2.41895635777308	0.14730846180649	0.486778469657226	0.302619098807348	0.762180157813379	0.94056932174227	0.537219556448113	0.526638749276865
TTC34	0.189580515487347	0.107240238214561	0.0770924387213146	11.0461676787563	0.24938894811578	0.203002027318071	1.2285047169752	0.219257559763317	0.639615577087508	0.851886280722393	0.766551082646181
PRDM16-DT	-0.183302239703927	0.0937117949681483	0.0504626793320194	215.694478619072	-0.164894984685149	0.150514366017705	-1.09554316340643	0.273278746349451	0.690695119576029	-0.307884236081826	-0.20711027604429
PRDM16	0.134696197712458	0.0587920814850114	0.0219599323814182	544.699202631537	0.224981702288036	0.105125865955129	2.14011747008168	0.0323452745801829	0.29098729238828	0.681180575768089	0.709188510137358
ENSG00000287828	0.608031345810313	0.160644526232174	0.000153740076736088	6.76064153419602	1.0339365159977	0.324628608576309	3.18498274237791	0.00144762640857476	0.0627514577977839	2.15338636079952	2.61041609989819
ARHGEF16	-0.125988459256307	0.269233788547931	0.639818997085444	4.40468680480701	-0.152560010257565	0.44092178635627	-0.346002431674572	0.729340887271378	0.927630098931606	-0.12962221713798	-0.178120283892352
MEGF6	-0.379916847942464	0.159561573605167	0.0172654942338235	6.57167406408017	-0.487065114977945	0.321124981563842	-1.51674626061789	0.129330759673855	0.521532812661165	-0.919411110504049	-0.964283272519396
ENSG00000238260	-0.190178272206049	0.174066894030121	0.274587673068959	8.22173900448652	-0.221115536927054	0.309808010711301	-0.713717945573409	0.475401607338541	0.825149190248943	-0.329270636116491	-0.339241345941432
TPRG1L	-0.507185079940643	0.20549868632706	0.0135843868100798	8.43004904606307	-0.751140262463784	0.366520135489852	-2.04938334822966	0.040424644227823	0.320521114207442	-1.31525120002917	-1.58491986143823
WRAP73	0.106102293789759	0.082147408544166	0.196492747698088	17.5569254457816	0.190387648516222	0.166394720820604	1.14419284204026	0.252543670983103	0.672500245281085	0.592245471453951	0.62788462473116
LRRC47	-0.275258878473827	0.219516007072613	0.209865509383682	13.5209989272073	-0.346300291342901	0.345634536468523	-1.0019261815708	0.316379246515714	0.726644460651181	-0.593895313250141	-0.633453958165609
CEP104	0.114609086557328	0.0808376046462679	0.15625808514453	44.6895179663518	0.218686841367511	0.140455385188714	1.55698438385746	0.119474193074071	0.507383637788132	0.618703995767657	0.694394156913936
DFFB	-0.279945981957735	0.201613548732711	0.164976438825117	6.61746077103549	-0.415950215821461	0.364472420003374	-1.14123920766792	0.253770392533251	0.673645860917417	-0.608473526788223	-0.797147103690201
C1orf174	0.197699827431436	0.248670666102079	0.426597951392498	7.26415072795915	0.35927631797221	0.414246504095709	0.867300784484596	0.385777226975465	0.776271900748801	0.87713963041045	1.02481136591125
ENSG00000236948	0.154695969263283	0.261345063959402	0.55390262553883	6.08789229511089	0.174082684766455	0.416283146390301	0.418183359753982	0.675813061119781	0.912846093123755	0.743385504970481	0.589564255773899
NPHP4	-0.0304006389795795	0.0822968111347173	0.711827814479505	49.7895193075846	-0.0534653666584779	0.142264207693061	-0.375817414130129	0.707052640669366	0.921601773513712	0.167682858463228	0.0547746407872354
KCNAB2	-0.548457795518455	0.475994575794286	0.249224358828195	5.20212146495502	-0.792767751300932	0.699790624279502	-1.13286420794385	0.25727128264907	0.67688211905337	-1.44362098385315	-1.68275391709669
RPL22	-0.207478804762684	0.302093084437669	0.492206111109741	29.0675176439309	-0.167905132035409	0.430911459883742	-0.389651117843813	0.696794547257957	0.917365237872836	-0.383080170896141	-0.214184806159658
RNF207	-0.00726761312195565	0.200967374728909	0.971152269573569	3.16104592439139	0.0211547030048178	0.401043684520244	0.0527491239018626	0.957931798265605	0.990837245204582	0.239633092097336	0.230148756608556
ICMT	0.255637982367885	0.211331554056537	0.22641182836432	9.30897272101003	0.461263457765276	0.358844035265405	1.2854148667237	0.198647348807949	0.614056887642881	1.05734363008016	1.26450431376107
ACOT7	-0.25695919943624	0.249129593327964	0.302340228945916	16.6352713706048	-0.353208726901662	0.395359153809866	-0.893386996349969	0.371649963946248	0.768043115369681	-0.536978151168224	-0.649690351180156
NOL9	-0.0487487885462738	0.0741722727892093	0.511028308485873	34.8228950793721	-0.0573099262983977	0.146355978647949	-0.391578989992978	0.695369314217854	0.91683456582768	0.110614939367719	0.0457390522302215
TAS1R1	0.00188650499337019	0.234846419208117	0.993590717604894	4.83041912579917	-0.0416789499793973	0.405953991122378	-0.102669146974424	0.918225561356952	0.983319962054653	0.268104980780019	0.0824753976093932
ZBTB48	-0.157140370495769	0.0820053321810413	0.0553369235786245	20.2890109892237	-0.191595031402164	0.159650502414603	-1.20009037556677	0.230104242997115	0.649049441064977	-0.22651344553254	-0.269861451519106
KLHL21	-0.0510432313383621	0.0739079899617532	0.489796760835589	71.7127835802983	-0.0203839439329738	0.132572918540415	-0.15375646970282	0.877801757738519	0.977176814049507	0.103478575280855	0.132523499596601
PHF13	0.0152828366193315	0.090853735791246	0.866415219212123	20.4225217957509	0.0241484711483506	0.195501765680134	0.12352047596266	0.901694960975164	0.981510402943994	0.309771349730635	0.237184791867101
THAP3	-0.00504444887954052	0.191445686685731	0.97897877846203	10.5797455675635	0.0636347941775674	0.328741912072742	0.193570676085521	0.846512060965212	0.96826813702203	0.246547759795079	0.329986621449018
DNAJC11	0.102007121851351	0.0868348065097583	0.240104275858564	53.0053950471771	0.183542419936	0.146653201947497	1.25154048802636	0.210737351556671	0.629426122316897	0.579508331939484	0.611796782475476
CAMTA1-DT	0.10378099036238	0.133934940026448	0.43842167242185	6.77781494357594	0.221033460447299	0.264672775356963	0.835119744179175	0.403650290939523	0.786353849226605	0.585025563216977	0.699909244854006
CAMTA1	0.0670970381258356	0.0310833256738601	0.0308797855838975	1155.62587159317	0.106749115713094	0.062599537970333	1.70527002553411	0.0881440752348279	0.446162345910005	0.470928127356812	0.431315071725824
CAMTA1-AS3	-0.0311423581411822	0.167831868933999	0.852792270151934	12.253887679159	-0.0870352295900571	0.323767209984993	-0.268820395969349	0.788067897176293	0.947894570020728	0.165375902715344	-0.0241221634697627
VAMP3	-0.105410054902225	0.0914881778288598	0.249250679222682	19.9279600343943	-0.100660972588692	0.188434785027804	-0.534195279145723	0.593206434972869	0.882596283454195	-0.0656175767504216	-0.0561457549991811
PER3	0.11354169669219	0.0834883964685057	0.173839485247326	430.063226632869	0.203404031366976	0.141252146566171	1.44000665697274	0.149865515687416	0.555511635712193	0.615384112296812	0.658476081479232
ENSG00000236266	0.316053364884415	0.15222653613892	0.0378750743466269	6.97215014429537	0.483731050480906	0.299964490396134	1.61262771417406	0.106825413652087	0.484258363280399	1.24525250607036	1.31730826080798
PARK7	-0.211958830494916	0.208746785140673	0.309921253768136	34.2199992958047	-0.179960085957393	0.346226260800998	-0.519775956743008	0.603219738984383	0.887497513545686	-0.397014314233238	-0.242516686508659
ENSG00000284747	0.146075825573165	0.205370516799472	0.476911091427611	2.8756764516542	0.232570518221659	0.397019214900111	0.585791592681914	0.558015574173822	0.865898938401923	0.716574427324141	0.727023951600964
ENSG00000284716	0.203640218846279	0.23277654012813	0.381665667280816	2.38641376757539	0.344817183158543	0.443531283505377	0.777435991511887	0.436901584856692	0.805158743257158	0.895615922824878	0.990829114287387
ERRFI1	-0.232237055389442	0.0822011661107808	0.00472469485789234	76.8264289304063	-0.275799418682733	0.150236359176856	-1.83577011712634	0.0663916628100773	0.398746744716238	-0.460085311854817	-0.467760891096682
ERRFI1-DT	0.0755489379254858	0.126241255868019	0.54954046033042	20.0679733804141	0.177645258534361	0.220073864764092	0.807207428854794	0.419546986439322	0.794495193699703	0.497215919061177	0.597937113470412
SLC45A1	0.00305124048393623	0.106556711252791	0.97715577946348	9.83984916354416	0.029848421396335	0.238609247187781	0.125093313641968	0.900449676658327	0.9813263854384	0.271727636596165	0.250580969858845
RERE	-0.0250466127221885	0.0405579751718598	0.536871440900135	779.62322326461	-0.005269584435894	0.0661094967003073	-0.0797099463603918	0.936467948575986	0.987568147113887	0.18433538989052	0.168045678079768
RERE-AS1	-0.174192972004202	0.147678515330033	0.238182528720681	5.47763418300628	-0.196960163827259	0.304972020467432	-0.645830274939246	0.518389278980645	0.846607385404086	-0.279551844838903	-0.282470731563482
ENO1	0.0503013113816267	0.0732872335528399	0.492487104487687	254.568785932487	0.15155847802972	0.12888614189644	1.17590980534973	0.239630920179766	0.659442192909052	0.418688681002578	0.53662725291588
SLC2A5	0.210703322833473	0.217099632989272	0.331778670284275	7.01907054636282	0.393172786274857	0.37380224841743	1.05182028181863	0.292882011924083	0.709049738623236	0.917584167929878	1.10447576698814
GPR157	-0.331078736955253	0.185233594813234	0.0738796545373029	3.91557069124221	-0.367046602993752	0.358289593458044	-1.02444114954942	0.305626954214978	0.717995562526286	-0.767510813612268	-0.682212503671377
MIR34AHG	-0.155172342203829	0.309004822412975	0.61554933103972	17.3737997541841	-0.239147956514844	0.458573832263228	-0.521503713664957	0.602015919232419	0.886727019646326	-0.220392322585843	-0.381621628559732
LNCTAM34A	-0.105117929745355	0.367486675614584	0.774843231407759	3.61809462994432	-0.119620551435024	0.590026228951624	-0.202737684471365	0.839340066832864	0.965586307632163	-0.064708985137005	-0.100705072506166
H6PD	0.09955636147541	0.0561187076974948	0.0760579215366844	59.6355649169395	0.173426843387269	0.114968912755941	1.50846728241593	0.131434974215777	0.52518985201052	0.571885776087284	0.588022879539425
SPSB1	0.704835089863259	0.278615952967003	0.0114136372620791	30.6055517357752	0.920062550085327	0.42543212896107	2.16265412847914	0.030567791705333	0.28627157778897	2.45447330221969	2.34278641023076
SLC25A33	-0.104068591704671	0.0952615035462545	0.274634608317473	191.897082863763	-0.103354328932837	0.161679833515816	-0.63925306381965	0.522658316959145	0.847232846563345	-0.0614452479305949	-0.0624757542819138
TMEM201	-0.239316724247723	0.097725475836148	0.0143306225643193	12.3663079641977	-0.34069175016359	0.200761823222984	-1.6969947009556	0.0896976623687151	0.448803755165334	-0.482105078379981	-0.620272612251468
PIK3CD	-0.260568163698073	0.10916693574124	0.0169921263285953	9.762451314805	-0.388132954705815	0.236624033287095	-1.64029388441239	0.100944076581321	0.473136626038616	-0.548203047704208	-0.731770220570957
CLSTN1	-0.0769878012140448	0.0893630377282177	0.388953208048441	172.934694029924	-0.00145399467366805	0.158836485740974	-0.00915403452100536	0.992696239191523	0.998530544757549	0.022783646931195	0.177013180842854
LZIC	-0.112207560449318	0.108708777338722	0.301985498865586	28.2126966041154	-0.134624663263826	0.20840816094959	-0.645966370272754	0.518301134971263	0.846607385404086	-0.0867597358113525	-0.135968143922926
NMNAT1	0.11273392592661	0.0956226600556369	0.238419790088659	18.3498004195727	0.223731958704985	0.178359512039558	1.25438759136863	0.209701160542197	0.627511470697332	0.612871717434852	0.706251328801695
KIF1B	-0.100954221857996	0.0574164795354961	0.0786999553306389	1163.38374341571	-0.110383735878387	0.0916388299639102	-1.20455199964752	0.228376296441819	0.647607470033863	-0.0517586794950411	-0.0789964575375771
ENSG00000284735	0.171698353205198	0.22968047917797	0.454729765391963	4.96159797925814	0.334264898976498	0.369068002178541	0.905700025478757	0.365094649028804	0.763666445315217	0.796267713484263	0.966028849202247
ENSG00000284642	-0.098407033785305	0.274461490447429	0.719934847356637	9.26285702275077	-0.0483637076856158	0.4299838759977	-0.11247795646615	0.910444447011605	0.982332053653718	-0.0438362063145729	0.0667646983632294
PGD	-0.0309377156543865	0.154570032537647	0.841360620657769	43.2803878452458	-0.00883862337261138	0.235110161969602	-0.0375935404006661	0.970011758296491	0.992461727053976	0.166012398555838	0.159657625767797
CENPS	-0.0808859915745646	0.173796173888998	0.641639875306034	7.23089090544057	0.0278393027371057	0.313071900683932	0.0889230323011693	0.929143078930536	0.985758322487071	0.0106591756702428	0.245859084580094
DFFA	0.081091579072428	0.0975414250393888	0.405772952339785	28.9056785931368	0.149164645214453	0.170675046175035	0.873968682343159	0.382135309120395	0.774445723374323	0.514455095981955	0.531001201971465
PEX14	0.0629198265397757	0.0396409955991443	0.112457997641486	90.4261225201329	0.103731915120529	0.0845689630347637	1.22659556648328	0.219974636387452	0.639759115810022	0.45793582140402	0.424223964888694
CASZ1	0.0854604636491419	0.127731211175138	0.503454110947216	7.43340347438335	0.292136930311573	0.279227367972649	1.04623315555583	0.295453398608638	0.712081435972543	0.528043558985009	0.867018552250009
TARDBP	-0.140364055547095	0.0860803257590879	0.102971127915545	74.929766177994	-0.154790420571454	0.140037116288507	-1.10535281412502	0.269006741342802	0.686428880616087	-0.174334375336298	-0.183362254832368
SRM	-0.563128748415045	0.15927988557649	0.000407055381432002	19.0224954968839	-0.765091585811812	0.251649739451133	-3.0403035086805	0.00236339849252957	0.0829027370074218	-1.48925178438228	-1.61770864075374
EXOSC10	0.140536124971546	0.0798876169062165	0.0785481579272412	92.5584490727056	0.23194653231269	0.131091991004828	1.76934174646983	0.0768368606907756	0.422317802468585	0.699344396328513	0.725557442958395
ENSG00000226849	-0.0436374640967001	0.102826964259582	0.671290427336193	17.5184894660529	-0.01700817135942	0.186563027584473	-0.0911658198284706	0.927360833647873	0.985560484252495	0.126512599733899	0.14045733204908
MTOR	0.0528933177329818	0.064919321652508	0.415212777202651	95.2024705183529	0.135348607973627	0.103727997451004	1.30484161749637	0.191946784561825	0.608192162753572	0.426750551667873	0.498530375742042
UBIAD1	-0.046971667894155	0.0939861510706777	0.617235469535945	16.518097778705	-0.100873988623961	0.183631342651991	-0.54932881918275	0.582779813196178	0.877977084486452	0.116142285721063	-0.0566463910748329
DISP3	-0.335548161808263	0.180599563421887	0.0631735963146187	63.079955166441	-0.46647925556669	0.285055156181792	-1.63645261434666	0.101744895272123	0.475142306813665	-0.781411985225674	-0.915901826228054
ENSG00000284708	0.225473306365801	0.256279007729353	0.378969704103245	5.71459365028509	0.295766086982677	0.428930157621522	0.689543697796261	0.490481184232615	0.832156327650131	0.963522981661533	0.875547894895277
FBXO2	-0.326437408354406	0.175304902667646	0.0625872683716077	59.2784572787588	-0.415261092412961	0.265547156475529	-1.56379415966832	0.117865916300145	0.50485954772347	-0.753074972868437	-0.795527507125864
FBXO44	-0.434737583903835	0.155995417157837	0.00532212604404171	29.3324871214843	-0.567935383517935	0.249465286132786	-2.27661087569367	0.022809472850576	0.251661871740507	-1.08991905808906	-1.15434677561486
MAD2L2	0.0643813217822359	0.0951956625027192	0.498846890507959	13.9264782424696	0.172623005480072	0.193070984155866	0.894090876652467	0.371273270273988	0.768043115369681	0.462481483731004	0.586133677842424
FBXO6	-0.124065254719977	0.140648078610216	0.377724329335715	8.1218903879343	-0.11022215178115	0.255227072018266	-0.431859171166849	0.665843770736346	0.91045224505232	-0.123640508710956	-0.0786166982005557
AGTRAP	-0.124630079797228	0.0717273965494509	0.0822897876328073	26.1636421714804	-0.0763743722174822	0.13921852476733	-0.548593460138467	0.583284474914823	0.877977084486452	-0.125397273974643	0.00093327327867231
MTHFR	-0.0785394795324854	0.116616779895412	0.500639729082727	22.6943124724613	-0.0842270723768824	0.198297359008709	-0.424751357244165	0.671017940841695	0.912009712826638	0.0179574898074399	-0.0175223560644635
CLCN6	0.0201902253559538	0.0423663070806298	0.633673151711211	65.2128486138744	0.0815156932213501	0.0842013228461788	0.968104662325378	0.332992101654378	0.739018348951166	0.325034712522278	0.372010796366616
KIAA2013	-0.308354436960195	0.0994894921274233	0.00193934705512008	23.3081093671708	-0.379797508198924	0.173246855284702	-2.19223320143267	0.0283626722454889	0.278516183017839	-0.696831832666198	-0.712180027641388
PLOD1	0.102296848483865	0.140757716220471	0.467373989051985	30.1488611980534	0.204494122840229	0.213515356676421	0.957749016386376	0.338189333495162	0.743639207759406	0.580409463465802	0.661038044087263
MFN2	0.0300130395108834	0.0852852545294377	0.724903072130445	34.1594423252172	0.0862188641721394	0.145400756446203	0.592973972621937	0.553198570894476	0.863596240798109	0.355586434451844	0.38306431656263
MIIP	-0.190019624706098	0.0888385720478403	0.032441212332943	30.433353306087	-0.246606661207175	0.166391918044431	-1.48208316909553	0.138318166586241	0.53848606026987	-0.328777197655081	-0.399151279047759
VPS13D	0.0693258149368533	0.0342947328605246	0.0432310102878052	344.216853884526	0.135630352652426	0.0662322509020123	2.04779923383678	0.0405796754655366	0.320667803649966	0.477860251725581	0.499192539743693
DHRS3	0.07541726740627	0.096492235426544	0.434456168108393	102.7293832717	0.134558764816379	0.161300162153625	0.834213450375971	0.40416071303022	0.786466122290379	0.496806386617016	0.496674064886732
PDPN	0.0419463670952388	0.170368621032718	0.805520088772022	13.1570980467938	0.0644592392689845	0.30607654246591	0.21059842988838	0.833200637603372	0.963558788669456	0.392702448284671	0.331924254710458
PRDM2	-0.271826696319111	0.0735881411452285	0.000220847034405477	79.8592910567343	-0.363050514656745	0.123365300874567	-2.94289003539075	0.00325163895649675	0.0982636027710381	-0.583220258917582	-0.672820788252071
ENSG00000289380	-0.784675951874872	0.273152760592146	0.00407027464645422	2.73668251257447	-1.11421043179031	0.476223577850582	-2.33967926749713	0.0193003065361384	0.230448384388049	-2.17832606061512	-2.43821724127244
KAZN	0.0215433364175576	0.159131633190359	0.892310959700048	444.957099081063	-0.179733527548672	0.245449498944091	-0.732262760045856	0.464008204498765	0.820032687545945	0.329243269483848	-0.241984222778854
TMEM51-AS1	0.361390994173076	0.18550788208155	0.0514010067437053	28.8673663399884	0.552401744406734	0.289796402493551	1.90617184911061	0.056627913301226	0.370002506762714	1.38626531778866	1.47869999207303
TMEM51	0.202475638279946	0.116875303115889	0.0832010539744712	51.0694726256444	0.286544607267667	0.196870925566625	1.45549479407864	0.14553233040397	0.549887585392274	0.891993748866783	0.853875322638491
TMEM51-AS2	-0.383828726821635	0.236088608384119	0.103995933444553	2.97127309426047	-0.4411787167409	0.434655321623867	-1.01500820257454	0.310101917494406	0.722264312163349	-0.931578156917996	-0.856439812236415
FHAD1	-0.0518388957941503	0.278209235506863	0.852185506624071	6.44730100391397	0.150860029605882	0.445570663770573	0.338577114411557	0.734928325405276	0.929898668516648	0.101003834456172	0.534985740447048
CELA2B	-0.148325870745597	0.252398306186051	0.556756586990438	3.47313870140252	-0.175659255141048	0.420375264045252	-0.41786296712772	0.676047310004962	0.912846093123755	-0.199097865733513	-0.232408757031817
CASP9	-0.164198580796172	0.0908043428244277	0.0705648110347132	42.2683490474446	-0.203694397543768	0.154552096914311	-1.31796592612201	0.18751505460305	0.603463940476886	-0.248466469891664	-0.29829771067374
DNAJC16	-0.060259990733527	0.0619754839353953	0.330891471822977	63.6595540590864	-0.0499636027406645	0.121372912129184	-0.411653653720408	0.680593299509023	0.913017161865399	0.0748118545538339	0.0630045815213112
ENSG00000237301	-0.498688425312919	0.230626832034204	0.0305937149315907	2.20732983515906	-0.633949633808038	0.395989847147548	-1.60092395897167	0.10939376226194	0.488954345089033	-1.28882420818921	-1.30949526084776
DDI2	-0.0571151626046191	0.0751206692028922	0.447067980445579	39.5012089776498	-0.058908541658959	0.139908202244949	-0.421051380217316	0.673717563496585	0.912499919819409	0.0845931568359763	0.0419819429610683
PLEKHM2	0.0940121247816046	0.0490662526322243	0.0553620223552964	87.5434149089538	0.209560288290167	0.109650912345327	1.91115863797095	0.0559841974868808	0.367781458606644	0.554641636565838	0.672944683821004
SLC25A34	-0.445277764541512	0.194754998015537	0.0222338885467017	8.28506023068558	-0.46887962530591	0.334893957273506	-1.40008386273443	0.161488206832375	0.573207040335483	-1.12270199206813	-0.921543240428812
UQCRHL	-0.133611468517064	0.211993348149899	0.528522819897445	7.05317607871071	-0.124820230841966	0.358930433779195	-0.347756052691682	0.728023396847329	0.927358144228695	-0.153331925529876	-0.112925500370431
SPEN-AS1	0.294705647514413	0.115938672028066	0.0110248618471567	23.4069025969437	0.421338459569048	0.199562623774752	2.11130948070024	0.0347457196812569	0.299392578992183	1.17885508526687	1.17067149787889
SPEN	0.0162959095604074	0.0492774923072588	0.740873511352338	248.831465478057	0.0604530809338004	0.0826342456937177	0.731574184846662	0.464428509586527	0.820032687545945	0.312922292250971	0.322508872507743
ZBTB17	-0.234570588459052	0.117548174354141	0.045985402050962	15.1055769299006	-0.330200248731879	0.205367162490081	-1.60785319682171	0.107867334406323	0.486493733595732	-0.467343257727731	-0.595615200438176
FAM131C	0.124382888887562	0.180720296935151	0.491287890890212	9.84926163922617	0.210326753896535	0.300356901023497	0.700256105918741	0.483767378622634	0.828015371926297	0.649103277101715	0.674746052120856
EPHA2	0.177547607045362	0.18332572475751	0.332803860957634	14.088751730493	0.331625661234658	0.31104454272865	1.06616775309883	0.286347816419118	0.703258459346287	0.814460542341812	0.959826040929539
ENSG00000288398	-0.193791032332578	0.230780114408069	0.401064535652395	2.86687331829026	-0.324950678680466	0.439140587530208	-0.739969585840465	0.459318449197409	0.816144231109649	-0.340507338862061	-0.583277518225298
FBXO42	0.000299398449722275	0.0570709497375159	0.995814257412474	185.653114329058	0.0210922434460158	0.0894343212568908	0.235840593964263	0.813556367057916	0.956371943808886	0.263168631885564	0.230001962455871
SZRD1	0.0633460397758438	0.0562923632796164	0.260460098284193	38.0449383946441	0.107885270208389	0.106890992146959	1.0093017946738	0.312829919694423	0.723164299749137	0.459261464754863	0.433985292900206
NECAP2	-0.0876860852222166	0.109583081962007	0.423607072385945	28.2219235026125	-0.100166442495301	0.188724317616309	-0.530755356598754	0.595588320155649	0.883175302715549	-0.0104910331132366	-0.0549834969328616
LINC01772	0.12168024945769	0.142299272852866	0.392495240174872	6.7554450227406	0.252424907682523	0.278635615171353	0.905931955350676	0.364971869242874	0.763629868653084	0.640697306365122	0.773686277334276
CROCCP3	-0.0802699524018501	0.102553540268639	0.433795877028176	77.0298334695987	-0.0864475576308594	0.174727806150069	-0.494755583187553	0.620772660949497	0.894282927943525	0.0125752312125385	-0.0227410008589219
ENSG00000261135	-0.137046689449978	0.234005488963113	0.558106791748374	3.88756951724665	-0.102554325456465	0.423244780236331	-0.24230499759312	0.808543841624095	0.954863004034413	-0.164016431319527	-0.0605955643684523
CROCCP2	-0.185093642292739	0.0969484383719319	0.0562367169516617	51.0908010201311	-0.207400063612499	0.153280292680284	-1.3530771633187	0.176030980397882	0.591172214191117	-0.313456003285608	-0.307006867784756
CROCC	-0.275796959624979	0.106732164323887	0.00976590166433995	33.2739524975798	-0.358780620176547	0.181171164451311	-1.98034064230441	0.0476652648792814	0.342167246683152	-0.595568897362216	-0.662785566193262
ENSG00000290851	-0.27122666214474	0.140343183521749	0.0532859969589332	11.5191658621465	-0.333977963703188	0.237857446956364	-1.40410976396487	0.160286166540045	0.571934786670995	-0.58135398343334	-0.604493688838249
ENSG00000238142	-0.264238496338838	0.24156624047668	0.274018475243589	3.80404009707705	-0.357771348273612	0.427364785908728	-0.837156827305892	0.402504421226113	0.785400958376578	-0.559618817203765	-0.660413547935987
ENSG00000272426	0.120690969715618	0.311786084699932	0.698685557911572	2.3737398820943	0.143350810230915	0.50818996786769	0.282081149363099	0.777881287180247	0.944434809198997	0.637620367403065	0.517337368978949
ENSG00000290122	0.0388262717376052	0.418243260672548	0.926037193015003	14.3627371921476	0.060851345601949	0.535264146635465	0.113684703121711	0.909487739038156	0.982216623483988	0.382998071895517	0.32344488495526
ENSG00000226526	-0.581353564332238	0.180417559009827	0.00127180515402541	6.26097949188797	-0.790159182293849	0.321997275743928	-2.45393126531366	0.0141303987862317	0.195188369215844	-1.54593610104934	-1.67662318731795
ATP13A2	-0.259594887521754	0.108727004086109	0.0169595129253693	31.2942694694633	-0.348504592911258	0.202089847109769	-1.72450322416227	0.0846170374156751	0.440200787955273	-0.545175884344443	-0.638634567622265
SDHB	0.164783339717398	0.0707427099579722	0.0198414232966635	68.3826031373428	0.303688130607697	0.131272972917842	2.31340940833085	0.0207001403027535	0.239433279501214	0.774760071592002	0.894166497135998
PADI2	0.101143230703431	0.0704060025694273	0.150839891592981	149.822033708259	0.180095531707908	0.119841354750887	1.50278284221896	0.132895051824694	0.528245364300361	0.57682138686322	0.603695812078851
RCC2	-0.16947800430815	0.134980338928787	0.209269924752908	25.5057507923233	-0.202531207909482	0.221735615900674	-0.913390512781694	0.36103719344644	0.76061101010893	-0.264886965743703	-0.295563950780912
ARHGEF10L	0.166568886339811	0.0557946944223232	0.00283217584390122	260.359919062934	0.264378981495032	0.0989286203746439	2.67242159542734	0.00753059701589827	0.145919020743019	0.780313625088975	0.801781066508169
ALDH4A1	-0.0847971511980187	0.115648576367441	0.463417393323878	76.3159473082201	0.0220164873850785	0.208040577623852	0.105827851645776	0.915718938452589	0.98318600311492	-0.00150563365560089	0.232174145681479
IFFO2	0.265315505334124	0.133717399447229	0.0472390145435033	64.5040715652633	0.429631024556291	0.222887463894882	1.92756926319962	0.0539087251057253	0.361970701877938	1.08744345544264	1.19016090949551
UBR4	0.160674654981233	0.0443252924940113	0.000289075751786266	157.764638473941	0.254545810151961	0.0790803945473139	3.21882321919456	0.00128717813440741	0.0586461887098689	0.761980903466077	0.778670879961951
EMC1-AS1	0.059592990451308	0.0770966046084993	0.439542991152215	39.0924214303109	0.115633724837901	0.138574691570792	0.834450530087078	0.404027153121711	0.786353849226605	0.447588423043734	0.452195921565709
EMC1	0.0933522376725287	0.075500560615056	0.216293458658034	35.2984246667988	0.170399074183201	0.149388216793173	1.14064601506769	0.254017260282828	0.673732250825148	0.552589201576902	0.580906934064294
MRTO4	0.0986808675017351	0.114862528634048	0.390273488563076	15.1352613176133	0.218028175110904	0.215089927711136	1.01366055319761	0.310744752882869	0.722342995241503	0.569162742951072	0.692846141575769
AKR7L	-0.12589619332935	0.198422761097973	0.525764590509443	7.83710231602575	-0.118436704095101	0.334071056099011	-0.3545254877154	0.722945106375463	0.92659060820142	-0.129335244087335	-0.0979227623120953
AKR7A3	-0.25849775111635	0.292527183239654	0.376873908554433	2.51376858148157	-0.27629083671744	0.519325277762668	-0.532018849357272	0.594712940513906	0.882952840642098	-0.541763480745228	-0.468915835118099
AKR7A2	0.0370386383998657	0.123513509018676	0.764272350689826	20.5743736403384	0.131012245618296	0.212367117116184	0.616913990251232	0.537291458453663	0.854832889205137	0.37743802812545	0.488338939076563
SLC66A1	-0.220601445774147	0.115108863928058	0.0553066667319013	10.5498631399007	-0.304302816088139	0.238688130398889	-1.27489714540726	0.20234564960726	0.617819659669205	-0.423895284858419	-0.534750350372617
CAPZB	0.147612774079111	0.0666049756169427	0.0266749023350432	168.667476659817	0.254297234826112	0.115339560887852	2.20477027022301	0.0274702192472679	0.276115193763168	0.72135477057742	0.778086671475113
MICOS10	-0.0241404812865231	0.110389356297516	0.82689554097926	45.5441781352062	0.032882912365864	0.21012417466331	0.156492761570883	0.875644624381558	0.976791212155452	0.187153714172894	0.257712713009852
MICOS10-DT	-0.175525308100259	0.160216266923301	0.273274723104316	5.42062441598485	-0.187402804149795	0.287550418584232	-0.651721548772146	0.514580818772005	0.844721207688732	-0.283695785799349	-0.260008765090056
NBL1	-0.931204468806947	0.162481088295221	9.97484568191373e-09	14.5597506414715	-1.2694984205744	0.382424377655491	-3.31960642351632	0.000901444380281419	0.0480990496178514	-2.63407106743824	-2.80317929308457
TMCO4	0.0761590320753917	0.0974414567265694	0.434456990031131	34.4698880085299	0.133321715299379	0.177019864869171	0.753145503742829	0.451362482910192	0.813862068637184	0.499113483906117	0.493766717490115
OTUD3	0.0960454393186364	0.0961503386126891	0.317838772341998	39.5809825009814	0.160139111248539	0.156512567155288	1.02317094505039	0.306227027883586	0.718148611064679	0.560965818144654	0.556793690319752
PLA2G5	0.115510949951016	0.137465930746956	0.400747017992388	39.3256909755553	0.252853261935777	0.227608312148074	1.11091400638866	0.266605365994946	0.684673476972948	0.621509045235948	0.774693007142514
UBXN10	0.348046816297328	0.235505469965479	0.139442182630677	2.13429085023895	0.21916007432131	0.551058789348431	0.397707247497938	0.69084599446316	0.914920203168941	1.34476116170789	0.695506361863952
VWA5B1	-0.275454699667632	0.287374988629724	0.337800566476895	4.49769120339475	-0.351717055364447	0.49992097631075	-0.703545304219881	0.481715983772678	0.827789255043251	-0.594504372381943	-0.646184584191258
LINC01141	0.197219751301676	0.437119856972353	0.651859799535334	3.31694604168464	0.468174285920241	0.658188286883768	0.711307531978182	0.476893685184156	0.82529296748341	0.875646458271577	1.28074632992024
CAMK2N1	-1.21138485903174	0.522352641368617	0.0203899418429837	22.9062109106479	-1.65833337453837	0.739657538731616	-2.24202862500681	0.0249595223249316	0.264234193557317	-3.50551108831753	-3.71702977003471
FAM43B	-0.197127311864913	0.153577338278103	0.199292343334317	9.14323900509303	-0.213559550611237	0.266498371779183	-0.801354054005964	0.422926706148743	0.796072741739445	-0.350884108995707	-0.32148306153787
PINK1	-0.309324328180637	0.254604673594926	0.224396577776534	27.8000130806229	-0.377694127997508	0.387211276601563	-0.975421303099477	0.329351320767957	0.736500091001279	-0.699848467858671	-0.707236606324255
PINK1-AS	0.0268495828793544	0.189137491016225	0.887113168539862	3.41035165183139	0.0676784211099221	0.412595709043828	0.164030840909043	0.869706865093517	0.975096128619672	0.345747192273551	0.339490063367162
DDOST	0.193362191709709	0.136637489855532	0.157025276152889	20.4631013093545	0.398701467600286	0.251360874837287	1.58617154661948	0.112700400399855	0.496145217240815	0.863648360158181	1.11746942410317
HP1BP3	-0.097433378045741	0.0876557786901568	0.266333657256523	193.281134320787	-0.0947579325960221	0.131046684597637	-0.723085310299645	0.469627473621407	0.822199777957777	-0.0408078624060853	-0.0422722699697029
EIF4G3	-0.10600574500998	0.0535287203006383	0.0476639125352109	531.702009036712	-0.130999298199063	0.0860052990744963	-1.52315380108839	0.12772023125441	0.520287036676754	-0.0674703409625167	-0.127447712413934
ECE1	0.0238306029529323	0.0962915913533511	0.804533875446217	203.553156793079	0.0670469316238943	0.150156377215946	0.446514046669302	0.655225968326244	0.906611300140532	0.33635731338872	0.338005919613849
NBPF3	-0.169365445315817	0.0874092321492464	0.052670202717741	29.7364269484263	-0.213541418598499	0.156198677179244	-1.36711412961232	0.171589535104549	0.586660470688766	-0.264536875537353	-0.321440447188723
ALPL	0.0650330607177373	0.214012541072336	0.761223125524482	4.49599122088746	0.0164890315150887	0.372054710112229	0.0443188355554344	0.964650257822984	0.99198260040297	0.464508575602442	0.219183368665123
RAP1GAP	-1.22900698813693	0.422164590484633	0.0036003956307721	4.97403898972848	-1.55390523306554	0.664976610384938	-2.33678178870986	0.0194505332325937	0.231507786347774	-3.56032087904929	-3.47159991369313
USP48	0.00861107775690277	0.0698159064090616	0.901838050264636	119.971716365949	0.0418938136262954	0.1210784073968	0.346005654740735	0.729338465056454	0.927630098931606	0.289020298317965	0.278890378059376
HSPG2	-0.358257739176718	0.148287408081915	0.0156934095411949	10.4118403797567	-0.471494335133426	0.253552678266632	-1.85955178370315	0.0629489663946766	0.391646112542967	-0.852045174651417	-0.927688402530629
LINC00339	-0.566450489724339	0.130966708223959	1.52428994645988e-05	7.03575004231684	-0.860771150587807	0.277027535517405	-3.10716820615013	0.00188888888749719	0.0725958679233329	-1.49958333654268	-1.84257735436488
CDC42	-0.298357481136346	0.14886589867427	0.0450483190504259	43.2415630433435	-0.381779997406323	0.241880237449116	-1.57838441632354	0.11447732310356	0.499813536651787	-0.665738481040573	-0.716839327658683
ZBTB40	0.0666621961295834	0.0910955025853828	0.464300651794494	31.9328390292944	0.10733141888266	0.16118477924052	0.665890535002068	0.505481070776866	0.839701350156646	0.469575646128596	0.432683616461356
EPHB2	-1.4791831938315	0.38134792238026	0.000104960712877313	7.70848759536271	-1.92765369648718	0.576321829234103	-3.34475218307958	0.000823561208044576	0.0463738834390283	-4.33843942524401	-4.34999371053501
TEX46	-0.387066942007088	0.164003375516576	0.018269235984122	4.94842658084564	-0.500285783523483	0.292980833477096	-1.70757171240894	0.087715840909314	0.446162345910005	-0.941649919279945	-0.995354847059627
KDM1A	0.0634579424568693	0.0513002931157925	0.216090846723326	94.8589198934383	0.114466832194985	0.089811765258135	1.2745193446091	0.202479421380597	0.617819659669205	0.459609513647975	0.449453458761357
ENSG00000240553	0.235293530177093	0.127956509894169	0.0659364445960675	18.7044059072116	0.435529961277388	0.206490670692279	2.10919921862443	0.0349273893449513	0.300073966868167	0.994066646891941	1.20402475090461
LUZP1	-0.0556022753447805	0.0464184128237126	0.230975589505566	184.209516266089	-0.0689584603396496	0.0917759674734606	-0.751378190151912	0.452425084568953	0.814374761932794	0.0892986628288975	0.0183623509310004
LINC01355	0.129789882405483	0.131767547876494	0.324628366323933	20.0272542603184	0.210326037865303	0.228053758801729	0.922265166645033	0.35639027875669	0.757306692013047	0.665920551645342	0.674744369284793
ENSG00000284726	0.548943411324245	0.310820619189975	0.0773773920255387	2.64944384414149	0.766720448957571	0.545919577494057	1.4044567745254	0.160182874727357	0.571934786670995	1.96960622250739	1.98239763647582
HNRNPR	-0.0617825108008919	0.0727112671762099	0.395493832822388	82.4777521553337	-0.0684446275349659	0.13777147854964	-0.496798236148019	0.619331339194578	0.894282927943525	0.0700763878131774	0.0195699747540284
ZNF436	-0.157902761531396	0.216046176321791	0.46485547238801	12.4347120542801	-0.174671285234592	0.376509574838122	-0.463922558436106	0.642703230050826	0.903185872780634	-0.228884696637844	-0.230086803305634
ZNF436-AS1	-0.00278640293333012	0.0992419399357823	0.977600842772216	23.5471984477429	0.0517884767826749	0.168011713236183	0.308243251527786	0.757897243637004	0.9392805193334	0.253570919427818	0.302145084336518
TCEA3	0.335708876844748	0.124867312025979	0.0071768484188306	29.6055257962635	0.518477894111281	0.208032768368526	2.49228954735058	0.0126922522075275	0.185939452794718	1.30638669086952	1.39897123709244
ASAP3	0.0387539076444818	0.0746573228040801	0.603697627006574	171.470804245475	0.0971800494058936	0.125599154660115	0.773731715542776	0.439089460576917	0.806334508242187	0.382772999160156	0.408825592013019
ID3	-0.288100427393651	0.171696062795822	0.0933534277213518	95.2837292863704	-0.36575008864152	0.267548848747776	-1.36704041281942	0.171612638720568	0.586660470688766	-0.633836151543055	-0.679165400402804
RPL11	0.200508267297407	0.221130207549762	0.364542719793887	59.2739585908881	0.444736547460434	0.317555772754778	1.4004990166054	0.161363937676992	0.57300594588044	0.885874670337676	1.22566231997779
ELOA-AS1	-0.0502312089432951	0.0812974570202376	0.536661448055079	55.8871029823149	-0.0461467207526747	0.132007597420513	-0.349576249052344	0.726656738128613	0.927358144228695	0.106004193909425	0.0719751213085085
ELOA	-0.0419082377003935	0.108906215977313	0.700377939780583	18.1805747835897	-0.0258558795402724	0.195052725181808	-0.132558412173796	0.894542624356447	0.980482930491354	0.1318909814461	0.119663207810607
PITHD1	-1.46393816478137	0.283673473562571	2.46100130408934e-07	12.3078965633427	-1.88799705913558	0.431631273706075	-4.37409699933197	1.21936155453853e-05	0.00389942622412709	-4.29102308599523	-4.25679160360364
GALE	0.0733544433626899	0.0967499835786348	0.448339886680543	11.8444400587214	0.0777221329753205	0.227161339634057	0.342145072310835	0.732241719218276	0.928754346540087	0.490390422151532	0.363095067971235
HMGCL	0.116604128759812	0.0803959664881293	0.146954568000321	35.2864516684207	0.22259750082642	0.147067364966032	1.51357509450063	0.13013364179928	0.523302293204519	0.624909139593721	0.703585095062064
FUCA1	-0.00443981864202032	0.12313933989898	0.97123831118689	9.2129303347322	0.017440582583123	0.240950892668513	0.072382311557222	0.942297661199786	0.988572386128028	0.248428330331746	0.221419729847421
PNRC2	0.165530481372577	0.0990812575734153	0.0947900754742784	21.8913757252409	0.265525893982369	0.177486666649919	1.49603290767809	0.134645079909795	0.531462379923408	0.777083892823984	0.804476571407842
SRSF10	-0.0502827080086442	0.0704312509957276	0.475272880163402	93.7633584042112	-0.0203381139475244	0.129349782399162	-0.157233460855487	0.875060858318039	0.976720572741698	0.105844017294112	0.132631210474017
IFNLR1	-0.018625739395098	0.14374183213034	0.89690052861753	14.7730046950622	0.0271795325542588	0.264578277797033	0.102727755205622	0.918179044706993	0.983319962054653	0.204306116541781	0.244308474764476
GRHL3	0.503800017506087	0.306601169289685	0.100346298284809	8.06568869984534	0.733114734754357	0.462864276630639	1.58386544775279	0.113224341743178	0.497512510345659	1.82919753787427	1.90341657358582
STPG1	-0.468660047077886	0.2517468814771	0.0626549814047271	13.7341413478909	-0.621041105333606	0.404705726442104	-1.53454983400748	0.124894443294777	0.516931848450103	-1.19542748426034	-1.2791572863863
NIPAL3	-0.707649667342743	0.322074102048786	0.0280087256822366	13.4108584285987	-0.961185278496853	0.489254691905254	-1.96459082436963	0.049461614817926	0.347814695992781	-1.93875259529487	-2.07857336693199
SRRM1	0.0969726798112804	0.0794387313331179	0.22219094790769	159.107799218318	0.179991665654159	0.125467694946611	1.43456581178725	0.151410862742064	0.55872861041991	0.563849797546715	0.603451703256354
CLIC4	0.0614620073869477	0.116837078276975	0.598854285858807	246.64591175435	0.104014315679965	0.194277659653884	0.535389997312464	0.592380205444122	0.882194192256606	0.453401592752402	0.424887670358843
SYF2	-0.0158598026053224	0.0908152084830687	0.861363947312023	18.4027502722093	-0.0993392716719702	0.209649331788012	-0.473835384185328	0.635617299842419	0.901063135731205	0.212908959916719	-0.0530394575821966
ENSG00000284602	0.239587899711365	0.12088108110153	0.0474777620591401	7.91035716610391	0.32101691792357	0.242002155370901	1.32650437526711	0.184672686863359	0.600024788952447	1.00742334710071	0.93489308406482
RSRP1	0.0468365812319054	0.0560648698440618	0.403492640617686	305.594670775529	0.135053805603798	0.0986397186866838	1.36916251791815	0.170948479542174	0.585334500961679	0.407912393227435	0.497837523200037
RHD	-0.172237027993519	0.261214552588659	0.509658230150935	23.1560879217279	-0.170924366841374	0.406549055414572	-0.42042741107116	0.674173247109039	0.912518955857779	-0.27346830741453	-0.22128069386041
TMEM50A	-0.181863901566481	0.154652044211012	0.239612711673705	29.3008133187927	-0.121310566351465	0.280910383929846	-0.43184792478786	0.665851945126483	0.91045224505232	-0.303410598881443	-0.104676991495696
RHCE	-0.244657420477225	0.14250950896714	0.0860194462349568	12.6336722228801	-0.351828846529022	0.250525095210124	-1.40436568334175	0.160209984227377	0.571934786670995	-0.498716149661639	-0.646447318824615
MACO1	-0.325001814876009	0.154285932400051	0.0351617877136209	42.836770839604	-0.460399333727657	0.250208286136608	-1.84006429537785	0.0657587984391678	0.397909987413586	-0.748609872331657	-0.901612628675782
LDLRAP1	-0.239358115777143	0.284047829562526	0.399413953088154	4.91274140204878	-0.224393854500395	0.468753033537846	-0.478703791646562	0.632149368028509	0.899935010953377	-0.482233817708356	-0.34694613700368
MAN1C1	0.310448778190912	0.109760129206834	0.00467770149220506	250.648218044807	0.372255899964027	0.172793523114675	2.15433942924457	0.0312135628882705	0.287839644958533	1.22782066103192	1.05531633228044
ENSG00000233478	0.243457595487869	0.164271452893319	0.138328467336793	30.9132209054547	0.438489781539137	0.278401685443618	1.5750255995772	0.115250535698783	0.500359396940071	1.01945919217027	1.21098100092872
SELENON	-0.187685617792292	0.0859236774374791	0.0289380493328761	30.792101738037	-0.15312454996416	0.158886087772117	-0.963737933957936	0.335177330785194	0.741344196721683	-0.321517777993098	-0.179447080454412
ENSG00000228172	0.952135268013732	0.259857419155234	0.000248240781767612	2.19805959938299	1.40213945121395	0.519104447745166	2.70107385383505	0.00691159890337964	0.142685371270867	3.22364659174933	3.47577664562986
MTFR1L	-0.205511739833851	0.0835618274493713	0.0139170476790128	32.8645284894435	-0.174213460737442	0.14789857245896	-1.17792523511871	0.238826413697173	0.65851128774254	-0.376962044280365	-0.229010811729222
PAQR7	-0.0910638436219384	0.112691452006262	0.419043840136418	22.3008911177477	-0.0670480333392662	0.184997510768952	-0.36242667839463	0.717033206212202	0.92481514436425	-0.0209968142209621	0.0228522883907911
PAFAH2	0.0841998179120695	0.0826636104331017	0.308400578436252	28.4164513650673	0.180515741050069	0.146816085232169	1.22953653725754	0.21887070760317	0.639167216735443	0.524122595256768	0.604683399495666
PDIK1L	-0.0262643448472791	0.131392001689067	0.841564244595961	13.3926814554924	-0.0439251947688506	0.239755038275559	-0.183208641139653	0.854634314474713	0.970277595568452	0.180547899596631	0.0771962120545398
ZNF593	-0.187518857332617	0.548007272757689	0.732213061589885	2.97646494741164	-0.131586235702889	0.824158920342867	-0.159661240635661	0.873147934635679	0.976186302383913	-0.320999105939197	-0.128827148887798
CNKSR1	-0.94196664587094	0.261044544787285	0.000308029780113465	3.24956086269642	-1.3503841917139	0.462178801729574	-2.92177872862293	0.00348038703995823	0.0998938824107718	-2.66754447290329	-2.99327923081076
CEP85	-0.795276533771631	0.275257440371802	0.0038621112716835	4.86952614534586	-1.1540836543515	0.47454085160901	-2.43200063901429	0.015015680822994	0.201345549263391	-2.21129685954232	-2.53192837264993
SH3BGRL3	-0.777949866271016	0.380247525002278	0.0407658338397269	10.0492911870817	-0.960906971274826	0.57624644244737	-1.66752781534541	0.0954094982446479	0.461559366826724	-2.15740603771717	-2.07791928173467
UBXN11	-0.170236520461885	0.129260151838921	0.187836289423574	15.5026974490435	-0.172822439883437	0.238121129575594	-0.725775323640792	0.467976516794157	0.821723112519852	-0.267246164873655	-0.225741596711588
DHDDS	0.123063097205623	0.0963243726336131	0.201393874638896	27.529863601315	0.208360382467323	0.188828705676118	1.10343595123035	0.269837891459557	0.687186482697326	0.644998352806539	0.670124632543919
HMGN2	-0.132794637662756	0.155384326866912	0.392761251606758	55.7992893881988	-0.1238489523805	0.267933300550005	-0.46223799776387	0.64391065709239	0.903483549944968	-0.150791351237144	-0.110642775331919
ARID1A	0.0203919024776404	0.0518928431233953	0.694347732119247	392.22170530919	0.0803549024500213	0.0972447101951442	0.826316437045989	0.408624611721588	0.788985063281729	0.325661985241088	0.369282674346711
PIGV	-0.017834771470562	0.0845627261440585	0.83296075914374	16.6621290606448	0.0642002697893109	0.17201631657347	0.373221977241271	0.708983240533788	0.922576348852758	0.206766249829909	0.331315617600798
ZDHHC18	0.0823438469888199	0.0997002245280787	0.408852674889468	29.7394146579239	0.183925552066232	0.184393596328457	0.997461710864457	0.318540450179593	0.728591767688852	0.518350002325441	0.612697230021095
GPN2	0.0546883415038141	0.0771213068210283	0.478249365749723	21.426906661728	0.0910684520352451	0.145141631598199	0.627445420259247	0.530367302627099	0.850758405941007	0.432333581768866	0.394461949765435
GPATCH3	-0.10118962383662	0.227236323953214	0.656098869777136	6.06760746866952	-0.136435312510348	0.38525056560379	-0.354146949262793	0.72322875868447	0.926600969910279	-0.0524908460289058	-0.140223580993731
NUDC	-0.478755035853936	0.209205791015379	0.0221118728056448	45.4864125635248	-0.676802786283717	0.336562689475379	-2.01092636661149	0.0443332348848475	0.332961777996905	-1.22682574601134	-1.4102099045018
SLC9A1	-0.13593797705637	0.128503705130789	0.290122653284611	13.9259612580977	-0.136667624608896	0.246873684340994	-0.553593328400788	0.57985719293261	0.876622116226767	-0.160568023132716	-0.140769567201749
WDTC1	-0.0954584628606554	0.0749733761795064	0.202935912235783	54.793022895394	-0.105831908722313	0.124521513220426	-0.849908630125386	0.395375887106378	0.781967699019805	-0.0346653192796906	-0.0682986296412737
TMEM222	-0.00548689711624332	0.126570690106388	0.965422171027872	28.2433596974829	0.0733148928882743	0.210119635983796	0.348919759664577	0.727149550283105	0.927358144228695	0.245171621014199	0.352737052534295
MAP3K6	-0.242113814002692	0.139331903651969	0.0822677820065976	21.5066215944697	-0.242436613995477	0.249850852209447	-0.970325343506315	0.331884348519506	0.737943997359019	-0.490804816261405	-0.389350720753128
GPR3	-0.575126728911214	0.220750842902263	0.00917883151518212	2.86360707224188	-0.616382700232339	0.439523296887905	-1.40238914432229	0.160799073269068	0.572558795700123	-1.52656888700214	-1.26820897610652
WASF2	-0.0175094804166548	0.0341865119357676	0.608528463089068	244.062969394379	0.0182470794733869	0.08430851989672	0.216432212257314	0.828650859493901	0.961852274734425	0.20777799673547	0.223315180758696
ENSG00000241169	0.111382326990365	0.191341602153457	0.560490946077925	3.28885904025614	0.220528867946672	0.383891835326085	0.574455738969678	0.565659443710597	0.869796664009238	0.608667863609548	0.698723337844715
AHDC1	0.0850129852884531	0.0464968931331323	0.067495779907861	143.263464042143	0.157465896504854	0.0873511133220874	1.80267761355525	0.071438859942147	0.410307433805303	0.526651775100102	0.550511028373848
IFI6	0.0930974328370876	0.322062445979815	0.772530563018437	10.6085050903322	0.179205268794433	0.479099126586707	0.374046327471232	0.708369849362159	0.922132148758773	0.551796686686981	0.601603491983148
FAM76A	0.0658446148171836	0.105117658937641	0.531059388920866	29.9577260507387	0.138995535847939	0.18488131057301	0.751809555098587	0.452165595015555	0.814253577339421	0.467032737699578	0.50710148475209
STX12	-0.117002363170078	0.0778662417534354	0.132940406465043	79.358973665048	-0.112849785615072	0.145973116782303	-0.773086086689305	0.439471434669048	0.806474810113219	-0.101672924345847	-0.0847922346534906
PPP1R8	-0.0713936950871648	0.126896115208119	0.57369687579812	17.5964275448125	-0.0748981684561925	0.227206431129655	-0.329648100556854	0.741665873247995	0.932690030312776	0.0401828944520443	0.00440268748019271
RPA2	0.0682307004420013	0.138376582484665	0.621956188768606	19.4162652639359	0.148377091923696	0.227046203400818	0.653510561732481	0.513427182693271	0.844217247132516	0.474454136838335	0.529150272822618
EYA3	-0.0813871988259812	0.0581375901618069	0.161541275733464	111.668389338938	-0.0945112268197873	0.0958024284763781	-0.986522245029424	0.323876904751732	0.732863224735738	0.00910027978431401	-0.0416924553491803
DNAJC8	-0.266509789753072	0.178711142383702	0.135885886877205	19.3964574112644	-0.379523840110758	0.30219279061068	-1.25589971668022	0.209152331311791	0.62658119062003	-0.566683180197674	-0.711536845462555
ATP5IF1	-1.22792491424548	0.314961963949683	9.67324332863173e-05	22.5192715858964	-1.70635365875872	0.471074424228903	-3.62225918240378	0.0002920412937251	0.024579196165736	-3.5569553241159	-3.82988834715253
ENSG00000270605	-0.244577455343659	0.267255949049265	0.360116476423183	3.48762038787951	-0.304016190774608	0.465572057920295	-0.652994924421892	0.513759550663667	0.844343122679965	-0.498467435547105	-0.534076715770567
SESN2	0.0467692583019756	0.137748835751369	0.734213803189822	24.9322741505561	0.0749899335591875	0.228528647543553	0.328142376744674	0.742804014265529	0.933198816825028	0.407702999931149	0.356673778645
PHACTR4	-0.0446682058802421	0.0535588260649242	0.404279458864083	189.460392664897	-0.0389103199680634	0.0939155849254491	-0.414311639531934	0.678645890662604	0.912920223325365	0.123306702131107	0.0889823071106166
RCC1	0.144757492352018	0.285432026165521	0.61204800074503	6.43473697056427	0.170855410193603	0.465781825515463	0.36681424829001	0.713757578790212	0.923824146843474	0.712474039253296	0.581979427358697
SNHG3	-0.386474317725352	0.217086264246046	0.0750301612090741	9.60076758423033	-0.510476650881859	0.355529279507702	-1.43582168981613	0.151053086275118	0.55782083013028	-0.939806690651291	-1.01930570050284
TRNAU1AP	-0.151968378161036	0.0811562094782826	0.0611317125501044	60.913066934792	-0.193197921654002	0.140689727096534	-1.3732198195355	0.169684020031169	0.582929705479317	-0.21042709093595	-0.273628607753925
SNHG12	-0.0922819271268374	0.134217766294763	0.491733848328688	16.9062042307498	-0.0938810068696948	0.227789642906802	-0.412139049307459	0.680237508487999	0.913017161865399	-0.0247853974051394	-0.0402112952937268
TAF12	0.151549364782745	0.0937878916053867	0.106121675120755	28.1703171325238	0.243978126610265	0.160353714612848	1.52149968710932	0.128134489774679	0.520287036676754	0.733598677733861	0.753834422883218
TAF12-DT	0.1499695166844	0.168983466418946	0.374820306644198	4.39782081359922	0.203850603086714	0.303869195390088	0.670849846510516	0.502316189173687	0.838793802000475	0.728684904651086	0.659525626472332
GMEB1	-0.0662141574940146	0.124737977098371	0.59553938299286	17.5431369809828	-0.101722377825669	0.222133261636485	-0.457934021570056	0.646999843514473	0.904170375487271	0.0562927169299792	-0.0586402984350542
YTHDF2	-0.28090542693496	0.0631210573091604	8.57644280448738e-06	49.8682770287271	-0.375592701900833	0.116065513564025	-3.23604049443719	0.0012120018897125	0.0567019914022632	-0.611457671218585	-0.702297777597197
EPB41	0.176476489098772	0.148041825347076	0.233233082990723	97.2026463251251	0.300446282715522	0.237402020585767	1.26555907980142	0.205670984103701	0.621154224799293	0.81112906348638	0.886547418109634
SRSF4	0.105745228552849	0.0577892069475198	0.067273282300532	167.00698837594	0.195161116512151	0.1062752308887	1.83637442967815	0.0663022986667093	0.398746744716238	0.59113489787934	0.639103358953265
MECR	-0.0602912261663432	0.072977429605222	0.408711836038041	28.8532153552621	-0.0765612966635501	0.137968687658438	-0.554917916252771	0.578950806642278	0.876163134604416	0.0747147035497836	0.0004939583651046
PTPRU	-1.26878259328152	0.635194752787191	0.0457741279576319	2.30705809505139	-1.13399932868043	0.895903736726917	-1.26576023984827	0.205598933960835	0.621116184892063	-3.68403422726001	-2.48472564458596
SNRNP40	-0.124763092183668	0.105705404873883	0.237884668864651	37.6213616025511	-0.152091524280693	0.176046612328408	-0.863927582979969	0.387627673298568	0.777210617686352	-0.125810980004259	-0.177019235416528
ZCCHC17	-0.107816687762635	0.0839837952481832	0.199219063852571	62.3789937858255	-0.119309755285227	0.14305155810941	-0.834033245509817	0.404262249913663	0.786483112234467	-0.0731028835859295	-0.099974630947786
ENSG00000229044	0.0968757457399685	0.287154573013347	0.735842177169658	5.59327957056893	0.116583782767231	0.473688444381994	0.246119119328177	0.805590023132605	0.954020772923038	0.563548305250769	0.454428773532842
SERINC2	-0.440412373580534	0.240147507946816	0.0666652175705881	2.54158877108605	-0.424846526977094	0.409866932666448	-1.03654745752041	0.299946811221507	0.714763360839984	-1.10756925420157	-0.818055455960985
PEF1	-0.307243295920238	0.164921503905265	0.0624669292399737	10.2506094237271	-0.466465087934322	0.303836789732698	-1.5352488694496	0.124722708377391	0.516901143604897	-0.693375870704395	-0.915868529073402
PEF1-AS1	0.717564225248854	0.233776064538271	0.00214452427435707	2.81707119274413	0.880186104472484	0.423732819680151	2.07721956759658	0.0377812986580368	0.311359133312046	2.49406450272198	2.24906770394967
COL16A1	-0.367944210732046	0.145696101278281	0.0115559270194832	211.956912759584	-0.453418346511368	0.227916208305295	-1.98940808063993	0.0466561784518351	0.339534378952406	-0.882172832649356	-0.88520572278383
ADGRB2	-0.279414344116911	0.119634588251695	0.0195139301792631	34.4143428020872	-0.313740903381746	0.219140722335081	-1.43168690893524	0.152233444578843	0.559393034249947	-0.606819983188202	-0.556931999647798
SPOCD1	0.740309911501927	0.335448671383435	0.0273193302615055	3.7206145224136	0.957543331677014	0.562230313099383	1.70311580391033	0.0885463989443313	0.446511784850766	2.56481000096113	2.43087476181759
ENSG00000269967	-0.10369676871871	0.222067866228514	0.640528632184421	3.0503875816319	-0.18726186609199	0.435580281215455	-0.429913552490139	0.667258526629742	0.91077505893754	-0.0602887735949378	-0.259677528636049
PTP4A2	-1.49943233460181	0.261099652879725	9.31463503847361e-09	15.6505243574566	-2.05710412374701	0.40574919003181	-5.06989089389369	3.98043821033737e-07	0.000396849689570636	-4.40141996303791	-4.65423162301382
KHDRBS1	0.0303940182871929	0.0712286360184804	0.669590085225432	108.846489198961	0.0964964305501158	0.13721384799088	0.703255771651629	0.481896368199155	0.827789255043251	0.356771385877301	0.407218932398095
ENSG00000203325	-0.296634620531154	0.163425517555709	0.0695076372407423	6.89161569152476	-0.429677844064956	0.307804897358103	-1.39594219504917	0.162731902898082	0.575452330945044	-0.660379898733811	-0.82941014869123
TMEM39B	-0.142999809826156	0.134070199038148	0.286150696001059	13.0122567145184	-0.216360723458912	0.246495899483501	-0.877745730911817	0.380081721158853	0.773745049666255	-0.182532314393113	-0.328066454097543
KPNA6	-0.0215864269626975	0.0599326587526111	0.718714003214348	92.2160935002426	0.00825097704496427	0.0999636888022992	0.0825397416184036	0.934217516891051	0.986625298715351	0.195097543330587	0.19982206914738
TXLNA	0.0190308546952514	0.0906985103883402	0.833803918103959	35.341784665176	0.0640426801272905	0.161282033863969	0.397085023005764	0.69130476388602	0.915242402246299	0.321428742839821	0.330945246093989
CCDC28B	0.110941852126251	0.118129210534646	0.34765024190532	12.9282753965814	0.151064927583787	0.234783836069641	0.643421327944306	0.519950747933359	0.847198088422704	0.607297862573886	0.535467297243641
ENSG00000224066	0.0684037963260692	0.193642297260502	0.72390236263257	3.42838958008754	0.147013443221258	0.379309145739507	0.387582121002219	0.69832530203135	0.917748020520567	0.474992513848608	0.525945388579544
IQCC	-0.133969225275429	0.218044573173269	0.538943038407677	2.56666405862734	-0.260205326795125	0.411489769434572	-0.632349443711987	0.527158561665297	0.848904043703456	-0.154444649931214	-0.431111232510651
DCDC2B	-0.147005463381695	0.185442047187393	0.427935181268055	5.59719046314751	-0.123864716078857	0.324749089134957	-0.381416669739703	0.702894093570786	0.919948515214261	-0.194991026493818	-0.11067982360424
TMEM234	-0.126425587876262	0.104533358950874	0.226498395789917	16.3315725463487	-0.102537220075355	0.183857060873223	-0.557700746375242	0.577048747938246	0.87575207994317	-0.130981810410711	-0.0605553628368612
EIF3I	-0.389306720117768	0.163358462858546	0.0171654840922244	14.1091347913511	-0.529044690427819	0.286846494563609	-1.84434776249463	0.0651324749550058	0.396401463945314	-0.948616260792891	-1.06294481170444
HDAC1	-0.13815115222575	0.0648977872008825	0.0332749653329229	54.5714979254549	-0.16084225301558	0.111503563267339	-1.44248531887674	0.149165510277856	0.554761915954165	-0.167451621996532	-0.197585435925288
MARCKSL1	-1.0319781787637	0.306697747383562	0.000765977143794607	39.1912064489634	-1.396681412436	0.445578653313401	-3.13453394153879	0.00172127339936452	0.0704734985127839	-2.94750572229877	-3.10208821726385
TSSK3	-0.128924314244051	0.129994631764789	0.321311468143162	9.77599648422977	-0.146852339816951	0.240576401642736	-0.610418722759981	0.541584468744616	0.856437357760568	-0.138753554023356	-0.164705961694063
FAM229A	-0.408586542807427	0.165107470154985	0.0133359245950839	6.0873044740792	-0.526632766313522	0.289562952456402	-1.81871597124571	0.0689547738040143	0.403422320056692	-1.0085819460207	-1.05727624209734
BSDC1	-0.0454270200346208	0.0729186304754088	0.533296118088376	56.8925138412485	-0.00714709558139641	0.135840257085135	-0.0526139727261935	0.958039483765998	0.990837245204582	0.12094657613512	0.163633100356739
ZBTB8B	0.0703812057691974	0.249803100460705	0.778137722846296	3.943700457981	0.0821458637881302	0.429317849535046	0.191340434312467	0.848258884255093	0.968980055961501	0.481142814820864	0.373491840360067
ZBTB8A	-0.0222605757701374	0.122745932123295	0.856089019446912	31.1977825310867	-0.0135763997649993	0.195901442394	-0.0693021939965826	0.944749079381946	0.9888830218427	0.193000750438123	0.148522774922397
ZBTB8OS	-0.00156373350341059	0.0636891738148552	0.980411843960376	136.714568820913	0.0219046031037611	0.0992361406047763	0.220732114028897	0.825301024760256	0.960980150361471	0.257373766131982	0.231911192202625
RBBP4	-0.0505234551045844	0.057496733756864	0.379553817191985	95.9334050153423	-0.0279427556357043	0.093285480827893	-0.29954024343035	0.764527870903217	0.941017620551122	0.105095225938142	0.114758574891924
SYNC	0.0553345949061973	0.0581552922559605	0.341352064014669	39.5469254404682	0.123430293377356	0.126417338561091	0.976371554584728	0.32888037243264	0.736068535467842	0.434343612085457	0.470519628850049
KIAA1522	-0.350998894565503	0.152480118568587	0.0213389960697308	9.49749542292778	-0.500537596537911	0.266100091611197	-1.88101249235665	0.0599702195136752	0.381688040006489	-0.829468121009365	-0.995946664850162
YARS1	0.242534404795409	0.0920666914626599	0.00843025439101871	87.953607564083	0.367877238963688	0.154224388453116	2.3853376411703	0.0170634524632756	0.217286593388474	1.01658780878877	1.04502548418982
S100PBP	0.0284784338840715	0.0680564770034606	0.675615976339689	108.000382906804	0.0773325843097408	0.116837605053659	0.661880943847019	0.508047525380959	0.841318759910295	0.350813378213335	0.362179540109848
FNDC5	-0.478049407825183	0.219294293002212	0.0292615690518865	6.82711601349615	-0.597140225970006	0.371863090043174	-1.60580665830717	0.108316397245164	0.487351902550646	-1.22463104386386	-1.22298479010404
TMEM54	-0.451532317093094	0.206900201061833	0.0290824057630752	7.39445377672774	-0.581681231231977	0.367919501475053	-1.58100135736191	0.113877727377784	0.498351213180008	-1.14215541420723	-1.18665264051075
ENSG00000287691	-0.0517055592389595	0.198439012562409	0.794430712086963	3.43372961277789	0.0360731538200213	0.400333608749205	0.0901077327300288	0.928201604389904	0.985620959825041	0.101418548742015	0.265210505182976
RNF19B	-0.41424758346848	0.0854353044797411	1.24292093478022e-06	17.8954876678644	-0.550307086669876	0.177950680174768	-3.09246970075872	0.00198498496161931	0.0739417804713971	-1.02618937881751	-1.11291627324313
ENSG00000236065	0.236467882184632	0.150746189730601	0.116729713558946	8.70380907415353	0.377027077535112	0.27897299339988	1.35148235296985	0.176540969097386	0.59132700750216	0.997719212787607	1.06652968348382
AK2	0.161759818543801	0.0764627659919558	0.0343841960136007	43.3082114988046	0.254739081448129	0.132802986843718	1.9181728325727	0.0550890998099423	0.365585416084069	0.765356068147884	0.779125111415125
AZIN2	-0.66395664113218	0.223790674328895	0.00300853366513107	14.1005781081289	-0.988519090853848	0.375352592744912	-2.63357469739297	0.00844912484063693	0.15633648135803	-1.80285496290645	-2.142814035639
TRIM62	-0.0962944184615276	0.188191602645904	0.60887298007299	10.7714117298099	-0.127157956006973	0.298996602245591	-0.425282277631128	0.670630911282759	0.911909359038717	-0.0372653769271719	-0.118419685590257
ENSG00000284721	0.273300939409198	0.130879896056297	0.0367814918205279	7.39483040573569	0.347793448033256	0.263853022813258	1.31813327103479	0.187459038550374	0.603463940476886	1.11228040720622	0.997824012887832
ZNF362	-0.00797926694826747	0.068626800537704	0.907438227698638	42.4952429415679	0.0353813334634557	0.121784958841424	0.290523015321833	0.771416146000527	0.941644383043783	0.237419648020245	0.263584570177992
ENSG00000225313	0.196751897317384	0.209818330985233	0.348385745613151	8.17542109989979	0.328593360814489	0.342821247909492	0.958497650942686	0.337811875443973	0.74338219806784	0.874191300451602	0.952699446067174
PHC2	0.176378475934796	0.169815651482067	0.298969051038209	56.8443256605452	0.323407515005486	0.282798990521148	1.14359501216572	0.252791631174928	0.672827474369323	0.81082421490796	0.94051153030077
PHC2-AS1	0.170904686907792	0.21368665008009	0.423831824180714	3.68709412898246	0.237159198334925	0.412015767818165	0.575607092880947	0.564880785738889	0.869796664009238	0.793799187495603	0.737808392318885
ZSCAN20	-0.177415079870748	0.138213109830255	0.199269964250753	6.49452125797204	-0.264878864165948	0.282003328832324	-0.939275664804092	0.347589229531012	0.750459652358405	-0.289573508896995	-0.442095107061616
SMIM12	0.117695610757138	0.0874796409810401	0.17849424392202	66.2958406428047	0.207345290245089	0.153662360997352	1.34935639996226	0.177222518003676	0.592145977383798	0.628303956389344	0.667738935214036
ZMYM6	0.0304405281060627	0.0582099640062474	0.60101350265488	94.6469862607637	0.0859642607611264	0.09803662224162	0.876858655424294	0.380563415205123	0.773745049666255	0.356916044529159	0.382465940706202
ZMYM1	-0.105552821162955	0.0666187280750665	0.113095524519912	43.9205548067713	-0.127336407920389	0.118719380038373	-1.07258316105788	0.283458183287337	0.701016767452308	-0.0660616200795494	-0.118839088127311
SFPQ	-0.0824038549863585	0.0662409372171086	0.213498845701868	480.675150949748	-0.0809060645794313	0.109920187121526	-0.736043730438551	0.461704085078215	0.817959918259712	0.00593819244152955	-0.00971723327723319
ZMYM4	-0.0315945187901367	0.0287878048649504	0.272424353633477	250.963802627862	-0.0211464634426286	0.0632757285720752	-0.334195495173815	0.738232043104744	0.931182175975463	0.163969555593586	0.130731405520495
ZMYM4-AS1	0.19341590448244	0.128867455268022	0.133383955756424	10.7861015607862	0.294054457729348	0.253069866960534	1.16194970685785	0.245255894527867	0.664714754850857	0.863815422027689	0.871525177303736
KIAA0319L	-0.00203014796217215	0.0433807368928705	0.962673924742729	293.981932233205	0.0359956608988329	0.0715613920176121	0.503003922701419	0.614961514219383	0.893790778681778	0.255923085642332	0.265028379213419
NCDN	-2.1556515699779	0.63062185321495	0.000630147519078413	11.1128598069785	-2.50985566507759	0.84278927363111	-2.97803465659218	0.00290103179940735	0.0919293019418112	-6.44244683047405	-5.71830060078169
TFAP2E-AS1	-0.462548583985095	0.259969302081757	0.0751999169176552	3.21068405952837	-0.725306185547607	0.453702862971518	-1.59863700395723	0.109901282565146	0.490317672597174	-1.17641911068747	-1.52420391172554
TFAP2E	-0.363653712595572	0.168844557165534	0.0312575765175898	16.2651911216394	-0.495057516566321	0.278142054617388	-1.77987294027622	0.075096757077839	0.419320616622175	-0.86882817357942	-0.983067231957853
PSMB2	-0.0720657721588174	0.143862891454765	0.616417776126374	29.2162742368023	-0.0566338215197988	0.233813184287011	-0.242218255110368	0.808611050616906	0.954863004034413	0.0380925452420818	0.0473280520567343
C1orf216	-0.751602071751618	0.353587110836643	0.033532500348881	3.64647167303286	-0.921866933666478	0.561403630496635	-1.64207511955519	0.100574437198421	0.472722167519702	-2.07545696702137	-1.98616632427847
AGO4	-0.0709587935604374	0.0573683672133824	0.216125115168347	140.80165261043	-0.057885074334359	0.0923709329179705	-0.626658977080632	0.530882799829148	0.850758405941007	0.0415355608368248	0.0443873236841584
AGO1	-0.104596164328522	0.0736937105703015	0.155800970874441	47.2557815334481	-0.153604459644103	0.130473672567308	-1.17728317615082	0.239082499606425	0.658788698720419	-0.0630861475594916	-0.180574977227679
AGO3	-0.0276841165436794	0.0586481490100943	0.636900132837816	284.260807677469	-0.0261522731557761	0.0944854952185386	-0.276786115109919	0.781944343347268	0.945678958580129	0.176132009263399	0.118966615479769
ENSG00000271554	0.390561018552522	0.182106475717665	0.0319780446648595	11.3299688257153	0.54381502051355	0.320439193335448	1.6970927146988	0.0896791333574451	0.448803755165334	1.47699231918186	1.45851924020073
ADPRS	-0.131340154071631	0.218580179786414	0.547920842573533	11.0393641574922	-0.171269622803491	0.3533038842071	-0.48476575112629	0.627842519783852	0.898042939375233	-0.146267497123008	-0.222092123806287
TRAPPC3	-0.0124769904782466	0.13513303712701	0.926434929615435	21.2114017906143	0.0341736464005472	0.231647614774738	0.147524274893911	0.882718220752557	0.97793156068289	0.223430459541602	0.260746231219021
MAP7D1	-1.00977886964762	0.225637182440836	7.63281797375795e-06	12.3997771920077	-1.44825744740094	0.349876155027591	-4.13934309780765	3.48301718812481e-05	0.0071992266245765	-2.87845961102701	-3.22330361642334
THRAP3	0.00471531751305826	0.0325427133612578	0.884792777984618	113.556758890519	0.0522915040515839	0.0729533654160366	0.716779873736835	0.473509932127637	0.824458895115588	0.276903385405135	0.303327312695685
SH3D21	-0.230853389835476	0.206192648757544	0.262884048231082	4.27265007061308	-0.34448745512656	0.390581651313763	-0.881985761409529	0.377784507181222	0.77247793608572	-0.455781721806025	-0.629193381218895
EVA1B	-0.378712699601683	0.190919340153438	0.0472974710700658	3.5167101531226	-0.538849203391769	0.379099034720396	-1.42139429025241	0.155202165460365	0.564442264337544	-0.915665869609818	-1.08598764454914
STK40	0.218695452183593	0.0910634932295687	0.0163248369813176	43.3789462691656	0.313177478350934	0.156076965500194	2.00655796547086	0.0447967508666934	0.334623239506208	0.942441943886829	0.916468620113107
LSM10	-0.789237467058414	0.238313109552907	0.000927087597335683	6.13116840551491	-1.11478258397772	0.403758958053035	-2.76101015653822	0.00576228843954774	0.133787707893006	-2.19251365912477	-2.43956192889381
OSCP1	-0.0383216029246098	0.0848956407949975	0.651703739182332	16.7099387296742	-0.0106371502747318	0.159145961559795	-0.0668389582146896	0.946709908568528	0.98925932431122	0.14304642698384	0.155430678960276
MRPS15	-0.0614282150810028	0.244829589656078	0.801889936899076	9.54206491731835	-0.0427300199574644	0.39066220085692	-0.109378434524087	0.912902337868818	0.983009316384963	0.0711783474088861	0.0800051443799122
ZC3H12A-DT	-0.398845835424332	0.10714219037578	0.000197194041140771	23.8337737598132	-0.521670575474262	0.17847781356973	-2.92288752893338	0.00346801761765033	0.0998938824107718	-0.978285599304598	-1.04561396631954
ZC3H12A	0.147525839720156	0.213230033230791	0.489023753507177	2.86136115573279	0.341139457493497	0.44316498504939	0.769779808879706	0.441430518820327	0.807740411770073	0.721084380206695	0.982185623472504
MEAF6	0.0346858992018904	0.104672859686368	0.740361749008098	66.3973008640535	0.115262260545627	0.165220405984778	0.697627268608981	0.485410323715837	0.828942296613417	0.370120345777438	0.451322896089982
SNIP1	-0.288738756602927	0.090761041667913	0.00146612066102843	16.08908666541	-0.405779827465485	0.178854962021286	-2.26876471795729	0.0232826376073737	0.254297843229586	-0.635821535384563	-0.773244380555033
DNALI1	-0.0387497320993466	0.080992156748759	0.632338434611941	19.9192285406582	0.0152961918389674	0.152349203933131	0.100402177655495	0.920025040985272	0.983805809841915	0.141714824523467	0.216379924438117
GNL2	0.0917823479838031	0.153435058664234	0.549717379896595	14.0714154939046	0.133257226353529	0.272521336710582	0.488979057427154	0.624856523668695	0.896462215605093	0.547706401956187	0.493615153816831
C1orf109	0.219167748804825	0.129034544416817	0.0894096693386213	6.56371631290432	0.334943781905801	0.280404401364963	1.19450258368039	0.232281430655608	0.652350947503214	0.943910919560455	0.967624378314051
MANEAL	-0.305726182180629	0.352480312742388	0.385746565672952	3.55529904527575	-0.355477657241393	0.58174916332076	-0.611049709486893	0.541166671889061	0.856437357760568	-0.688657219167577	-0.655022852931844
YRDC	-0.300252253538892	0.409493358875118	0.463418997702254	4.53198448744548	-0.448444442179674	0.655131781670717	-0.684510284382862	0.493652997432514	0.83427561049598	-0.67163175751403	-0.873515917637751
C1orf122	-0.343113906391483	0.186445512807905	0.06572559903972	40.0486356837238	-0.425968666932797	0.290697965099604	-1.46533074900213	0.142830701135869	0.545235831345909	-0.804943584322523	-0.820692739783517
MTF1	-0.0417253228225834	0.0871615944003742	0.632143351058079	23.7013134204479	-0.00656797794526185	0.146247090329175	-0.0449101444034105	0.964178930939811	0.991864686414904	0.132459898295741	0.164994158365019
INPP5B	0.082315612373705	0.0715653508265089	0.25005491320955	111.229273144822	0.145993962231973	0.111563996363344	1.30861180121674	0.190665881364005	0.607100511598444	0.518262184710634	0.523549376650056
SF3A3	-0.243741927709021	0.0776435069385425	0.00169384235628374	33.8860742542903	-0.308394230568281	0.141218513629334	-2.18380878429116	0.0289763018434019	0.280431682755344	-0.495868708995294	-0.544366103884388
FHL3	-0.0840427186136497	0.175071711168059	0.631193693587142	4.46753165086432	-0.136179936231992	0.32537088985472	-0.418537553537124	0.675554135696156	0.912846093123755	0.000840864422109178	-0.139623388723467
UTP11	0.0245473889117753	0.136258667438072	0.857032563551618	11.5246019000081	0.0137107481301096	0.247164949327246	0.0554720568892498	0.955762391034441	0.990501068161148	0.338586719845179	0.21265377154279
POU3F1	0.20106492582613	0.184402737532948	0.275555652617979	9.98733682194576	0.394383786405718	0.324540794482454	1.21520558620263	0.22428769038262	0.642895538419688	0.887606035332578	1.10732189240945
MIR3659HG	0.142656083358715	0.109158607912127	0.191256949029257	37.1078961949314	0.217835657537459	0.185523864224296	1.1741651590121	0.240328878435634	0.659643423483933	0.705938064713713	0.692393681542225
ENSG00000287987	-0.0512653883780462	0.223619156049847	0.818672190886014	2.52070972131802	0.0578460381409341	0.400725115404491	0.144353413143432	0.885221402347595	0.978240296324715	0.102787604241999	0.316381729679141
RRAGC	-0.0860129156208444	0.093364894695101	0.356917088091607	26.2635138038618	-0.0220563202443125	0.185806583705255	-0.118705805814182	0.905508436700372	0.98217877498237	-0.00528700384057892	0.128593035336182
RRAGC-DT	0.105224846830022	0.0790762599437012	0.183295786714798	244.80690319638	0.138937031709367	0.131377299733256	1.05754214762718	0.290264229619278	0.707201152798027	0.589516363980369	0.506963986735535
MYCBP	0.0347569849972408	0.142662714809473	0.807517023579498	27.1595795066703	0.0466515263568054	0.239222639986524	0.195013006960518	0.845382765030102	0.96810980353555	0.370341442646261	0.29007208382848
GJA9	0.410200402277201	0.211969043883262	0.0529669680800512	7.39301466239228	0.621263340604062	0.365234996254904	1.7009961996371	0.0889437008155129	0.446848393836645	1.53807634062019	1.6405403870451
RHBDL2	0.258438698637437	0.180270450164458	0.151681721467702	38.4874163962036	0.394632840146675	0.296793646217021	1.32965393692462	0.183632318207187	0.600024788952447	1.06605464744457	1.10790722528048
AKIRIN1	-0.182157674946269	0.112392125455353	0.105074820898647	58.0410026140432	-0.183260659372148	0.19699843387876	-0.930264549640701	0.352234127829364	0.754456746187272	-0.304324316932912	-0.250273783854291
ENSG00000287422	0.118702811786152	0.110571336212201	0.283028660333675	11.7284812904199	0.266954737051641	0.230474988641392	1.15828072549343	0.246749494433567	0.667330011353841	0.631436635607362	0.807834677223765
ENSG00000226438	-0.0308013222254153	0.143598946889177	0.830160706669316	24.1285041480832	0.0313700518015828	0.240066593421117	0.130672291194446	0.896034552783441	0.980742608583068	0.166436620581137	0.254157146993646
PPIEL	-0.0407148688159182	0.0944201870031244	0.666316145608938	41.3088786832159	0.00317681815974246	0.161600482843523	0.019658469478823	0.984315820926347	0.995663282608141	0.135602695191554	0.187896643024783
PABPC4	-0.078705377509171	0.109968001734578	0.474169429549133	34.0634549673636	-0.0712890751034575	0.176533754488012	-0.403826878945684	0.686340029385287	0.913756006172754	0.0174415003188439	0.0128848767693278
HEYL	-0.0418004978173839	0.218983153387558	0.848616055205054	3.95151392356155	0.0493964136391134	0.424070124622217	0.116481710856472	0.907270780046961	0.98217877498237	0.132226082863527	0.296523192522643
NT5C1A	-0.39018082012048	0.278330296533581	0.160956294617347	4.08316457637788	-0.348367683378731	0.460958935585645	-0.755745591385776	0.449801743582241	0.812760101489915	-0.951334958286326	-0.638312799117858
PPIE	-0.0653347684727881	0.0769915528046772	0.396105810126274	69.9368947010862	-0.0460850236387005	0.128524285405051	-0.35857054947601	0.719916381716603	0.925824797098152	0.0590278647624303	0.0721201235426365
TRIT1	-0.155093688244602	0.139068747507789	0.264751722551523	32.6581334175181	-0.233078996972578	0.233283873538839	-0.999121771414572	0.317735705705608	0.727841934856649	-0.220147686593238	-0.367358194895265
MFSD2A	-0.208943664785466	0.304150631790804	0.492098929124875	13.4151128336031	-0.255294239616207	0.473138182043102	-0.539576490136132	0.589489133472161	0.880907364064509	-0.387636298638751	-0.419569061944334
CAP1	-0.389519962025973	0.123430402501926	0.00160066138323476	31.561761744286	-0.527013050756754	0.21939174624582	-2.40215532158742	0.0162987863408459	0.211037532231472	-0.949279503258894	-1.05816999693157
PPT1	-0.204128033443067	0.139209784571278	0.142557330442944	26.0561069697493	-0.190542725271668	0.230704278489307	-0.825917605513759	0.408850832876323	0.788985063281729	-0.372658327217553	-0.26738829305059
RLF	0.0660172716542898	0.0763325759483552	0.387113620753125	161.775583515834	0.112548846886544	0.12645357438786	0.890040850417823	0.373443951645009	0.768983299286994	0.467569749149994	0.444945757560543
ZMPSTE24-DT	0.118148934436082	0.153575553058488	0.441702633043374	11.8673631749949	0.197716089892422	0.268832225131447	0.735462758587619	0.462057712730134	0.818244297676632	0.629713920862329	0.645108126833192
ZMPSTE24	0.043512837184634	0.0629824761680299	0.489645904619947	43.0231694850705	0.117994569502444	0.115250326187111	1.02381115443333	0.305924480783715	0.718006521260498	0.397574611987185	0.457744442861709
COL9A2	-0.289384956009307	0.164773793192948	0.0790447137621817	28.0441487758479	-0.331713216327247	0.259196114054403	-1.27977696555135	0.20062358717532	0.616220336153916	-0.637831397758358	-0.599171018001752
SMAP2	-0.357686511795393	0.299891050574186	0.232978451908872	14.4955889645723	-0.491914318402122	0.466276231497193	-1.05498476047687	0.291432294614638	0.708103349544074	-0.850268496416693	-0.975680002203381
ZFP69	-0.250543942948474	0.223503591628054	0.26229468677944	4.15766964191902	-0.267453422606954	0.378955860278665	-0.70576404969772	0.48033488226702	0.827609628905532	-0.51702489447114	-0.448145904283584
EXO5-DT	0.0861695737867347	0.0961785870890081	0.370288527372333	31.79646974633	0.164246764038518	0.16545012803006	0.992726726743156	0.32084314652231	0.729610368403895	0.530249091472895	0.566447607548642
ZNF684	-0.0252318760435827	0.0672040798517423	0.707324671689289	27.121736499749	-0.00104792390816041	0.133389196305627	-0.00785613780713813	0.993731773414221	0.998530544757549	0.183759168719101	0.177967539392546
NFYC-AS1	-0.165829891380161	0.201318651323991	0.410099542454181	3.92998608037644	-0.277096892309198	0.389191511926902	-0.711980821311547	0.476476652301466	0.82529296748341	-0.253540305816552	-0.470810248877632
NFYC	-0.135120151263552	0.0527322673775518	0.0103957255875046	137.674327594967	-0.152439305498408	0.0866851976737848	-1.75853905383096	0.0786558326210754	0.42646759663935	-0.158024354300659	-0.177836600286745
CITED4	-1.40760593216749	0.353230602901783	6.74946248354861e-05	2.77189834441151	-1.59324004554313	0.562834336435515	-2.83074422152933	0.00464398421993994	0.118007329151068	-4.11581395759823	-3.56404565905871
CTPS1	-0.0181719344758867	0.242262684987588	0.940207377901787	9.26746911487707	-0.0211627349702685	0.38450038751588	-0.055039567338263	0.956106941374136	0.990501068161148	0.205717577807701	0.130693163733992
SLFNL1-AS1	0.356205875318468	0.137040520434192	0.0093421144402854	9.11405026125643	0.55624442108947	0.253327678235471	2.19575067739908	0.0281097937155434	0.27731833159764	1.37013813601374	1.4877311552529
SLFNL1	-0.489681117941966	0.217459426045669	0.0243331744758614	2.4225373194492	-0.561322878379989	0.39299989312784	-1.42830287792825	0.153204699852869	0.560868987860976	-1.26080894232027	-1.1388058863184
SCMH1	-0.0787493615328221	0.0423720020889781	0.0630947096817867	363.311671619014	-0.0716994727908728	0.0841136270534455	-0.852412091863726	0.393985411203461	0.781104074685632	0.017304697602358	0.0119203489701668
ENSG00000287400	-0.202732578662895	1.14709066822537	0.859715513942838	7.43087412926183	-0.437798197991869	1.43403564055211	-0.305291016214434	0.760144517573602	0.940113361236055	-0.368318069350849	-0.848494825193334
HIVEP3	0.0433590225994923	0.0967525914618706	0.654049802608866	186.975426301147	0.0713583785208766	0.165716852434638	0.430604235311684	0.666756161111878	0.91051307563034	0.397096205253652	0.348138799291939
FOXJ3	-0.115166978661059	0.0402296172770368	0.00419993594643052	214.871428102236	-0.151549114702345	0.0714535237011202	-2.12094669167406	0.0339262887643144	0.296400344467198	-0.0959643609678831	-0.175744449683346
RIMKLA	-1.07000781778463	0.622291159589956	0.0855297502969967	3.1253729097804	-1.12120809854063	0.844328764073788	-1.3279283452703	0.184201779636147	0.600024788952447	-3.0657886235248	-2.4546633478586
ZMYND12	-0.0786519234089093	0.143975320502405	0.584868300982329	9.35888325197932	-0.0814966113746387	0.24971325935726	-0.326360769085326	0.744151415693536	0.933567246668713	0.0176077576440294	-0.0111051524057991
PPCS	0.0684387732116759	0.139754242932677	0.624340527816322	16.0232432459523	0.141418910569892	0.227583353947723	0.621393911798912	0.534340476859612	0.852460206191217	0.475101301825878	0.512796965888518
PPIH	-0.113990008694857	0.155403867598981	0.463248538195156	13.5961412698572	-0.143884358405692	0.265737299659094	-0.541453377415502	0.58819512460467	0.880080169657334	-0.0923036524825463	-0.157730531114563
ENSG00000285728	0.099939674086357	0.162550073763035	0.538671008427567	4.90166797087635	0.117232829476574	0.305042940647589	0.384315825266092	0.700744380100702	0.918839277295899	0.573077986396574	0.455954180749579
YBX1	0.13199233034699	0.131298326288512	0.314759297027873	28.8864042918961	0.248944608276254	0.216904209284432	1.14771681516704	0.251085487229247	0.671873685356568	0.672770785805531	0.765506783078616
P3H1	-0.257864945816712	0.0868724645263948	0.00299436100570922	15.8245327058752	-0.349480414929725	0.172266670975001	-2.02871752818884	0.0424870695302384	0.327175529971836	-0.539795277820367	-0.640927971051931
C1orf50	0.0906947924165481	0.159292746344655	0.569112391533763	13.2035239627367	0.21075948068125	0.270514695811053	0.779105475395169	0.435917585011225	0.804926257261985	0.544323797465289	0.675763058371372
TMEM269	0.184906610761225	0.233247873797118	0.427925094769293	2.23940358208618	0.247379170171508	0.456595424293569	0.541790734224386	0.587962675204273	0.880080169657334	0.837349119042906	0.761827647897804
SVBP	-0.605502052481835	0.359519018215853	0.0921429577049408	5.62227572881357	-0.884889158605952	0.54757718195734	-1.61600809486413	0.10609256304129	0.482830561386303	-1.62104470875884	-1.89926015231239
ERMAP	0.095513854573224	0.0660129420230691	0.147926084121377	35.4097821490745	0.142636818387983	0.130845954105494	1.09011256299895	0.275663562932245	0.69335776470543	0.559312439686334	0.515659325944109
ZNF691-DT	0.444046134568217	0.22639354538269	0.0498334948722321	4.0818005979019	0.662725538926859	0.393147591713016	1.68569146268769	0.091855242100978	0.454272575808096	1.64334611210811	1.7379859724443
ZNF691	-0.101178150384829	0.150917776758109	0.502590703125891	7.12515509285376	-0.116259704799455	0.308330992191909	-0.377061365038171	0.706128001943553	0.921267832587423	-0.052455160358469	-0.0928063193988104
SLC2A1	-0.0494575701204282	0.160557505461811	0.758054567867555	46.480903180954	-0.0073307743136016	0.243360124080195	-0.0301231532540881	0.975968835481399	0.993674283208641	0.108410428804776	0.163201413608106
SLC2A1-DT	0.0826162245272104	0.0936341503525726	0.377598350907116	30.3543878517783	0.138779037879396	0.166746463794726	0.832275747989722	0.405253316390762	0.786875754325471	0.519197173276811	0.506592665342224
EBNA1BP2	-0.825042946863733	0.291280931330914	0.00461906703885517	7.34182113262261	-1.16230412364811	0.465277230170804	-2.49808941482356	0.012486469448279	0.184349451810872	-2.30387879800586	-2.55124834301494
CDC20-DT	0.489097009707835	0.213426137053064	0.0219261176412795	3.30762227457664	0.583517793839797	0.43664960784353	1.33635249719243	0.181434085045431	0.598034853057302	1.78346703756189	1.55182977715363
ELOVL1	-0.60029425439553	0.20795506138699	0.00389362478423016	15.3333214868177	-0.809558824224213	0.343472096353741	-2.35698571388591	0.0184239556385117	0.225790039130249	-1.60484698817809	-1.7222167530455
ENSG00000288772	0.416895974558897	0.218594505627093	0.0564991151339676	2.82101832007837	0.913706505845544	0.415857621294513	2.19716186275796	0.0280088882391073	0.276892352664384	1.55890145848186	2.32784826230752
MED8	-0.174184806612765	0.149222271394923	0.243095598434199	11.0499664585048	-0.233577528109526	0.266869835841881	-0.875248891927671	0.381438495865803	0.774310808708588	-0.279526448168999	-0.368529856322897
SZT2	-0.00219585472189296	0.0537590990246945	0.967418510594908	49.1899135659932	-0.0145466144327448	0.109055769148462	-0.133386931716944	0.893887380033186	0.980311966053791	0.255407690892417	0.1462425500408
HYI	-0.338386537003188	0.0880231214207034	0.000120901229027601	16.4980404233788	-0.437215629964279	0.16460385087537	-2.65616890272706	0.00790340185319626	0.150849952713765	-0.79024013246733	-0.847125657981279
PTPRF	-0.0339169770391039	0.0514775037748901	0.509979325130427	148.987686035538	0.0612304356737713	0.116247444529015	0.526725003907403	0.598384569387838	0.884337949996294	0.156746055535828	0.324335832745344
KDM4A	0.0301572691398744	0.0538055473013206	0.575147819588456	43.0446623618215	0.0384778392124825	0.121377138877766	0.3170105966267	0.751235561698286	0.935883244044414	0.356035029268914	0.270862062149275
KDM4A-AS1	0.184582473128598	0.13618669876516	0.175301790392851	14.5350274385358	0.31372939607402	0.245828524886155	1.2762123362995	0.201880468948606	0.617819659669205	0.836340959602776	0.917765752146472
ST3GAL3	0.0287444618489906	0.0382826222576277	0.452743642978689	228.659521271081	0.0657336343342693	0.0707472231773241	0.929133772070622	0.352819764256462	0.754875443532581	0.351640800200711	0.334919372629669
ST3GAL3-AS1	-0.0473349742925962	0.218741323576544	0.828678275685362	5.15519357089036	-0.0211489099664997	0.381741875537877	-0.0554010741857984	0.955818940077181	0.990501068161148	0.115012300374161	0.130725655633599
LINC02918	-0.33577741448121	0.135359963050531	0.0131151981251118	7.18619218545619	-0.514056212144959	0.262553282080589	-1.957911963893	0.0502403438051993	0.348922330403397	-0.782125025684856	-1.02771848267226
ENSG00000288573	0.266279127750735	0.217062683402288	0.21992093202746	4.68859588208276	0.365943389200594	0.395377794678487	0.925553721341816	0.354677953206597	0.756204553522214	1.09044059288748	1.04048049791651
IPO13	-1.19823879116942	0.176423528184476	1.10719192570305e-11	14.4125281386752	-1.69663964501422	0.292474471712283	-5.80098370665069	6.59270068031307e-09	1.86232806384377e-05	-3.46462311024301	-3.80705820803306
DPH2	-0.0245614448815268	0.169149871672201	0.88454884207437	8.63839355261488	-0.0716845057158745	0.311600191030362	-0.23005282981001	0.818050718182722	0.958376264820838	0.185844398686093	0.011955524996618
ATP6V0B	-0.582597452576481	0.223515964884744	0.00914691313386967	28.9056760994933	-0.788113758962986	0.35871425226414	-2.19705170337826	0.0280167538307991	0.276892352664384	-1.54980494424948	-1.6718159778132
B4GALT2	-0.233076198153897	0.141405496502903	0.0992947244727717	14.9210003892945	-0.288294476715598	0.231023307882792	-1.24790212449846	0.212066902549526	0.630280127012755	-0.462695282479779	-0.497127116088664
CCDC24	-0.196844322140506	0.0720178497396743	0.00627086548334141	45.7923002289938	-0.214743670766393	0.154472936720692	-1.39017018336797	0.164477205313507	0.576849305200494	-0.350003931153324	-0.324266012909716
SLC6A9	-0.0423621223261354	0.225108194822505	0.85073115472066	8.02149904646829	-0.0500506057345855	0.35598003147433	-0.14059947555849	0.888186362565877	0.97885887633325	0.130479272270394	0.062800104720344
ENSG00000230615	0.0331552344614041	0.293660007461778	0.910107083591421	8.78209937520957	0.120004788573163	0.44363662368264	0.270502438633222	0.786773741074029	0.947364616538273	0.36535954680668	0.462468914357451
DMAP1	-0.197680836002956	0.161743631312609	0.221637216903222	22.9819058977143	-0.221141905526029	0.26727844298824	-0.827383993462426	0.408019450087622	0.788837973010342	-0.352605725151736	-0.339303318139415
ERI3	0.0128686526950795	0.0505544391043085	0.799070372423401	305.206829531697	0.0455248765503597	0.0909721446811229	0.500426550456013	0.616774762235762	0.894282927943525	0.302262556957277	0.28742420083216
RNF220	0.071811552405518	0.210715016982069	0.733254598440935	107.220987443779	0.155585726299249	0.330466728354183	0.470806023571902	0.637779262626053	0.901862232792339	0.485591596199246	0.546092201255493
TMEM53	0.00911714919318589	0.0820811997155068	0.911557067005619	21.1871466111319	0.0493038016312002	0.189193200416795	0.260600283321934	0.794400771168323	0.949874447328035	0.290594323190467	0.296305533264544
ARMH1	-0.163295352638111	0.0722677961034828	0.0238469123327424	229.715419130773	-0.200448963996961	0.119312973972875	-1.6800265496905	0.0929521502143577	0.455648464324262	-0.245657175621327	-0.290670204544405
KIF2C	0.141229965359696	0.185684308458048	0.446900909538699	3.90764096695012	0.0781319098078557	0.374505304172182	0.208626977875683	0.834739448669466	0.964088512129389	0.701502435589761	0.364058136620383
ENSG00000225721	0.0912557634302426	0.173108589888207	0.59808312853066	7.22386470783188	0.12313384538089	0.303501492197527	0.405710840132383	0.684955076414057	0.913411186561185	0.546068575504517	0.469822908711597
RPS8	-0.0220881866041895	0.283521470094786	0.937902369412391	17.6944855022044	0.0996193780884436	0.445806729293457	0.223458668392751	0.82317854766928	0.960324819515037	0.193536929355757	0.414558568581255
PLK3	-0.195001189217775	0.184107786959117	0.289522996927337	9.42209095754793	-0.350842155345173	0.34231306797285	-1.02491604373398	0.305402803750115	0.717929559051415	-0.34427126802376	-0.644128370387056
BTBD19	0.365161495443813	0.178499354019752	0.0407829358419094	4.68943151068687	0.439224484328952	0.351819768406665	1.24843605667222	0.211871411532411	0.630280127012755	1.3979926399737	1.21270771939383
PTCH2	0.144383957178643	0.128508397509748	0.261209436900223	35.9138462923272	0.242908950401977	0.212430178757631	1.1434766558245	0.252840741606137	0.672852524647889	0.711312239531969	0.751321615899363
EIF2B3	-0.0586546039076223	0.0724111902562704	0.417927954239106	76.3664933014944	-0.0401443773571736	0.123249094140667	-0.32571742321575	0.744638160690263	0.933862005194503	0.0798050602809131	0.0860819918942879
HECTD3	-0.288276289163192	0.134049240204875	0.0315136830418221	13.6752002287273	-0.39377581518044	0.256042735198028	-1.53793004466964	0.124065720236717	0.516028814040563	-0.634383131237094	-0.745032224625708
UROD	-0.707647480758192	0.15790568275029	7.41352736189217e-06	13.826463068102	-0.964039735069477	0.284452716726941	-3.38910363086777	0.000701215043283884	0.0424460491736377	-1.93874579440033	-2.08528198835024
ZSWIM5	-0.0550193363938607	0.0588068970216014	0.349482646996073	281.816388937951	-0.0644199268113373	0.0955954074687935	-0.673880979401304	0.500386985614108	0.838297817453149	0.0911117673475732	0.0290289357820287
HPDL	0.0600778091406561	0.312035892461702	0.84732320844665	2.19977756932168	0.169557480178862	0.50885233666758	0.333215488975202	0.738971627078762	0.931560439372104	0.449096345880265	0.578928996961615
MUTYH	-0.192525777124608	0.0749379669951653	0.0101952639686474	37.2612208577709	-0.232042383311993	0.128332601696659	-1.80813277564865	0.070585838142912	0.407575613162119	-0.336572038379519	-0.364921917296039
TOE1	-0.408235242762065	0.199191561610314	0.0404171039170701	5.26779488289362	-0.444474909889858	0.349866672946852	-1.27041225774991	0.203937819213965	0.619008255346974	-1.00748930381752	-0.864186614962321
TESK2	-0.148970375579595	0.0942546648245406	0.113990275756698	220.934225739408	-0.185068206398822	0.152844952229576	-1.21082314920577	0.225963191102923	0.6451767592389	-0.201102457509351	-0.254521930003695
CCDC163	-0.451534993912505	0.213301871872874	0.034269823583424	11.5765335947537	-0.578322662363302	0.332226198849608	-1.74074971921494	0.0817274589964179	0.43489542437388	-1.14216373987042	-1.17875924067306
MMACHC	0.0455413678781035	0.205932424791328	0.824977862200923	5.71705575968131	0.066800475958726	0.340838547913286	0.195988617976746	0.844619074773703	0.967943763151178	0.40388391446354	0.337426692811153
PRDX1	-0.187539341828021	0.179057418423152	0.294929030775008	91.5219105855421	-0.158880302486456	0.30215224682669	-0.525828631608977	0.599007279323174	0.884870459848037	-0.321062818496268	-0.192974406467894
AKR1A1	-0.0898602806869792	0.155555925523577	0.563485681714666	15.4262175417524	-0.0976335024365439	0.261995290738904	-0.372653654045417	0.709406234363633	0.92277254537446	-0.0172533941039122	-0.049030512364001
NASP	-0.0769400489648102	0.0766532709632289	0.315503355355565	140.913544979154	-0.0736723852114135	0.126501204519782	-0.582384851520466	0.560307482879604	0.867393730100578	0.0229321698918369	0.00728355657763146
GPBP1L1	-0.0451554844772063	0.0458081901290263	0.324255152790266	188.613824958537	-0.0163905786550775	0.0871634241773739	-0.188044226230986	0.850841982019137	0.969412674385367	0.121791128288227	0.141908815208376
TMEM69	-0.196424720778295	0.102579963680655	0.0555122858475868	16.9541643321151	-0.245393879250994	0.1971148621682	-1.24492834559373	0.213158090411833	0.631648993045548	-0.34869885259464	-0.396300965932146
IPP	-0.113473617424136	0.0779377745367396	0.145406035678899	32.3901376107723	-0.100777205065383	0.147199283949633	-0.684631082172015	0.493576748141258	0.83427561049598	-0.0906975300148823	-0.0564189277249818
MAST2	-0.0724796452207941	0.0641863391679468	0.258810641547682	105.391898364807	-0.0815188426580775	0.1087223429803	-0.749789237644081	0.453381651655205	0.814687882923754	0.0368052833124334	-0.0111574009723611
PIK3R3	-0.0810929743932465	0.189623601382641	0.66890426307162	35.6671141393669	-0.144797926893689	0.306481749195167	-0.472452037597456	0.636604168547151	0.90127900002767	0.0100154007376391	-0.15987762460493
POMGNT1	-0.166796269298959	0.0722442346344282	0.0209556192849676	39.2393599229344	-0.149630088205008	0.14311496813821	-1.04552368037776	0.295781001876672	0.712472030340372	-0.256546013650206	-0.171234301452089
LURAP1	0.0988227596402002	0.251760804300784	0.694669316347394	12.6457007491182	0.185587553685968	0.408442545469688	0.454378604149947	0.649556349338032	0.90557125772669	0.569604067513463	0.616603311399335
LRRC41	-0.112877352302422	0.0875379714961827	0.197235675306487	49.5986824706879	-0.0844571742044724	0.152811479422897	-0.552688675768539	0.58047660898166	0.876840505053878	-0.0888429773472264	-0.0180631476336023
UQCRH	-0.645765866889402	0.30181295897197	0.0323852682604012	44.3493622117509	-0.840102921666474	0.437571460374001	-1.91992165336474	0.0548677963601887	0.364544994319419	-1.74627652544615	-1.79400232101223
NSUN4	-0.00277576635779371	0.0808551994549179	0.972613929831637	32.6192086663509	0.0317233037430204	0.152669346571753	0.207790918448129	0.835392223882431	0.964262592627356	0.253604002177114	0.254987369307446
FAAH	-0.819355384824261	0.412073853010818	0.0467707579664291	6.66045648906326	-1.11938416462261	0.609022067596272	-1.83800263435554	0.0660620171263823	0.398746744716238	-2.28618887624348	-2.45037668879177
MKNK1-AS1	-0.0344234929350055	0.187191404219826	0.854096122147807	3.76797952216574	0.0520700129404906	0.376445782082672	0.138320085969393	0.88998745178369	0.979399283498419	0.155170648268581	0.302806758266487
MKNK1	0.0256527286042488	0.0474026676400729	0.588392929243607	107.986676884318	0.0718002008458994	0.0941147843027559	0.762900338961908	0.445522834051864	0.809689739904037	0.342024637980402	0.349177182128495
MOB3C	-0.13433244409181	0.11931795451266	0.260234959226492	10.8140773599582	-0.111252274851536	0.236006957416753	-0.471394047316501	0.637359366087773	0.901531808952209	-0.155574362873212	-0.0810377214382893
ATPAF1	-0.221396138125058	0.0714424826279961	0.00194212778206924	92.9136393906527	-0.269522009665825	0.125847501310442	-2.14165562970507	0.0322212036621338	0.290721148400896	-0.426367002162815	-0.453007553811465
EFCAB14	-0.00540171397357256	0.0849337917425759	0.949289436584277	68.0257243477728	0.0838893540794231	0.147779657812797	0.567665098979264	0.570262394360478	0.872295399365302	0.24543656460846	0.377589438628981
CYP4A22-AS1	0.206385707599606	0.181751659756994	0.256150450224224	18.1947041165126	0.289731764547554	0.305758248794585	0.947584458276387	0.343341041276164	0.747692060720764	0.904155167040377	0.861365866301419
STIL	0.0581451646438138	0.10434470637765	0.577362674997326	12.4805887780963	0.0689758354508465	0.18220008167055	0.378571923889514	0.70500577445416	0.920722982834301	0.443085276514099	0.342539281813623
ENSG00000290466	-0.327668789553882	0.25242141992517	0.194252233382574	7.32379357752292	-0.339376130264248	0.398690178402381	-0.851227716780446	0.394642869026947	0.781310826671851	-0.75690491563253	-0.617180606606805
ENSG00000291246	-0.000927513866014431	0.27928582414749	0.997350214120141	2.98488976327844	-0.00361497084687251	0.487662998377898	-0.00741284628708125	0.994085458563611	0.998530544757549	0.25935258861007	0.171934395907424
ENSG00000223720	0.313558014824782	0.394721264404329	0.426975221615748	3.12908917014426	0.653110874530279	0.602468164689998	1.0840587317445	0.278338758960763	0.695742232058851	1.23749126372815	1.71538932686253
SLC5A9	-0.211712300333146	0.239525083738439	0.376759035286899	6.87068014167254	-0.184763905238959	0.373720916100593	-0.494390057604449	0.621030734281568	0.894370797462681	-0.396247535911788	-0.253806753147186
SPATA6	-0.0520302772530197	0.0434931670914193	0.231584877213501	453.703920584036	-0.0416384276305457	0.0728269962835646	-0.571744404621869	0.567495146663013	0.870923147482019	0.100408584151969	0.0825706343350209
AGBL4	-0.178787823500828	0.131140839394332	0.172779533167987	345.465399722325	-0.287540702819089	0.213051127654296	-1.34963239098956	0.17713392884889	0.592145977383798	-0.293843128682661	-0.49535557619027
BEND5	-0.0257286483594817	0.260299334603158	0.921263288864629	4.35046407259393	0.000821693973759023	0.445737411634917	0.00184344852442414	0.998529141716797	0.999295608346599	0.182214066733227	0.182361566152972
ENSG00000229846	0.310395790703789	0.144231230347018	0.031391794145011	6.98374339599164	0.45137134690032	0.344856296889793	1.308867928384	0.190579092119679	0.607100511598444	1.22765585500518	1.2412556059486
FAF1	-0.0121231768507195	0.0250285711694224	0.628120815219971	581.412359498281	-0.00531943050823562	0.0496191538905696	-0.107205183707226	0.914626203128857	0.98318600311492	0.224530919694121	0.167928528485785
FAF1-AS1	0.638753432299342	0.258159039294468	0.0133511265136402	2.7307606185089	1.11208583711289	0.472547974195886	2.35338187409497	0.018603517704699	0.226516538489183	2.24894071301516	2.79408475840328
CDKN2C	0.0785394900386495	0.129090556067542	0.542918124227769	6.07146762484608	0.168261091869459	0.239264515167129	0.703242985078363	0.481904335330211	0.827789255043251	0.506517379430495	0.575882189922324
C1orf185	-0.294981054377566	0.224763213349673	0.189382486449032	4.7015435990263	-0.187070828431289	0.371361131925229	-0.503743694073385	0.61444149944861	0.893742663631484	-0.655236841711683	-0.259228546733657
LINC01562	0.00309533850576831	0.203325941228719	0.987853849847446	3.42760450076897	-0.124254480360802	0.386977005095219	-0.321090087330198	0.748142122079049	0.935111277059215	0.27186479387914	-0.11159585821307
RNF11	-0.23721803702914	0.0980260663109914	0.0155227031984057	42.075181544032	-0.309691103193724	0.17371735616622	-1.78272977455056	0.0746303020944384	0.418013546000871	-0.475577569327282	-0.547414049176401
EPS15	-0.0547102180684099	0.035014968332617	0.118174749793146	488.484321215644	-0.0320870242677737	0.0678671539002895	-0.472791658759051	0.63636182563786	0.901211278637709	0.0920732125071322	0.10501860211577
ENSG00000238140	0.628979624669439	0.272919717029788	0.0211871693396697	1.95275565791941	0.804543666793065	0.544492021055944	1.47760414419443	0.139513764473945	0.539744075340994	2.21854141519763	2.07129079102992
EPS15-AS1	-0.0368213250334135	0.130810701328657	0.778337993101975	15.4956124018882	-0.0281527481261483	0.224862882304367	-0.12519962315542	0.90036551557634	0.9813263854384	0.147712714284603	0.114265044833497
OSBPL9	-0.0840098224720635	0.0760442472693551	0.269268271641887	250.700163139096	-0.100353260450751	0.128763653648981	-0.779360150220035	0.435767591161291	0.804926257261985	0.000943180698732762	-0.0554225615692845
NRDC	0.0511056021657363	0.0536583439023838	0.340880975699942	205.613126113772	0.106910683930501	0.0858307191876109	1.24559930223598	0.212911538595319	0.6314117373861	0.421190252140855	0.431694793741636
TXNDC12	0.0160839022236597	0.0818086981977558	0.844137584390848	28.6580385389268	0.0893813267319551	0.157839538934916	0.566279699846378	0.571203658030183	0.872742342013304	0.312262889650333	0.390496822023269
BTF3L4	-0.154922782078054	0.106143569856184	0.144411367709271	40.3512889589177	-0.20043756378233	0.177733993592914	-1.12773904265842	0.259430143814438	0.679001926012188	-0.219616120221924	-0.290643411450134
CC2D1B	0.179340744146714	0.0968107331495848	0.0639557454870528	16.7215180978757	0.334647405187951	0.189313343322248	1.76769053525359	0.0771126531398898	0.422834505436664	0.820037704368705	0.966927825696539
PRPF38A	0.142225231973893	0.0624128418886896	0.0226800547654749	40.803317713539	0.249612463338654	0.119418861454964	2.09022645415849	0.0365974622426779	0.306372946973512	0.704597995412346	0.7670763941979
TUT4	0.114506703694907	0.0458031942174711	0.012420311780351	457.2256117122	0.193440589042206	0.0779272028649099	2.48232429665856	0.0130528422281081	0.1878035848253	0.618385556194873	0.635059728531191
GPX7	0.185855798781396	0.131397941460413	0.157229861805283	7.63045421515005	0.321228408878271	0.244944053303461	1.31143583420783	0.189710558878353	0.606036675099711	0.840301361444498	0.935390135854669
COA7	-0.235259380627905	0.308891475007418	0.446284021597516	2.8332098341199	-0.422070043002169	0.524338974502894	-0.804956456655386	0.420844807480089	0.79528360374401	-0.46948559560343	-0.811530087861066
ZYG11B	-0.159712205698969	0.0772121992027009	0.0385945250481664	77.5881696272687	-0.18894656502662	0.121778945587049	-1.55155362953574	0.120769065731509	0.509347310775467	-0.234512578239067	-0.263636953860644
ECHDC2	-0.243043674866965	0.0694681751734027	0.000467649163674851	414.049649117672	-0.304110000281348	0.109640161859167	-2.77370988080059	0.00554210781830247	0.130462757517234	-0.493696945758147	-0.534297189422956
SCP2	0.0199815024446346	0.0586110480853145	0.733166069536029	177.657000424935	0.0876270368097011	0.0976176882188593	0.897655316454953	0.369369338422106	0.766746339686597	0.324385525410888	0.386373842168147
PODN	-0.325455235947917	0.243667579235693	0.181662848725497	3.52341880332124	-0.494493731436718	0.450217370494264	-1.09834440837733	0.272054127282425	0.689700624733276	-0.750020139724223	-0.981742208823148
CPT2	-0.116120472679429	0.0847799641307097	0.170790308812452	16.6563934056516	-0.138501700606105	0.170266649638344	-0.813439983110552	0.415965843239396	0.793490341071014	-0.0989299962381109	-0.145080062458735
ENSG00000236723	0.0282347645125136	0.14253875130343	0.842978692519437	6.18949949765925	0.0875082697183174	0.289546502385636	0.302225269507033	0.762480342113641	0.940624547663905	0.350055497756149	0.386094712522007
CZIB	-0.402584213694601	0.15077268046038	0.00758195537306934	27.0619061920509	-0.496283975744408	0.257041621100713	-1.93075336834246	0.0535135596017225	0.361067405131208	-0.989913009899909	-0.985949689652124
MAGOH	-0.123650328315933	0.156435214867979	0.429279518695523	22.0329291411833	-0.137616539012757	0.266841572245714	-0.515723760186951	0.60604735732683	0.889147829191882	-0.122349970590452	-0.142999731624246
LRP8	0.0522987976619244	0.086767532716229	0.546677564736945	57.3325371473831	0.0921499275279089	0.151667725078833	0.607577699738107	0.543467594875435	0.857496952666518	0.424901426599841	0.397003662861712
NDC1	-0.139003744611439	0.118280989156552	0.239914959964435	25.1631037206917	-0.159435776159324	0.193278048563755	-0.824903693637679	0.409426269176879	0.789461414821265	-0.170103424736151	-0.194279895791085
YIPF1	0.147017794384686	0.104858218787507	0.160896532675252	40.6185600429177	0.296074969278307	0.186762690769927	1.58530040479575	0.112898097130907	0.496499701160285	0.719504215951106	0.876273838461578
IFT25	0.0135002387151243	0.0648036524675985	0.834974998030041	43.6855909935767	0.0575246844221155	0.126140881958909	0.456035216567253	0.648364654299332	0.905200372794018	0.304226967578782	0.315626475435101
LRRC42	0.0967484214429652	0.0831147414985263	0.244410055726197	16.685249935072	0.12637583460204	0.171616066126742	0.736386968040098	0.461495233249273	0.817931894629502	0.563152290783268	0.477442319893159
TMEM59	-0.212528795182379	0.0923850911124239	0.0214218124555473	82.5247002893032	-0.141909529404631	0.198961022169515	-0.713252916863906	0.475689266714326	0.82529296748341	-0.398787065133989	-0.153089234322399
TCEANC2	0.112240194892124	0.0998473691365273	0.260963097592494	27.0209144518907	0.1872797656455	0.176418253658648	1.06156682634365	0.288432380397429	0.705635163879335	0.611336074691775	0.62058039393925
CYB5RL	0.124378885605757	0.125246253297158	0.320673551623951	8.91742384734719	0.259666025465041	0.254227476905552	1.02139244988656	0.307068540992001	0.71889013333093	0.649090825766426	0.790704549153068
MRPL37	0.0503245052529413	0.183968442007557	0.784430722171853	10.1191872835865	0.0860290786387169	0.322551180170259	0.266714505875645	0.789688984314366	0.948134022499234	0.418760820482741	0.3826182774438
SSBP3	-0.233510785672425	0.158303936652569	0.140191351237249	96.7269482620784	-0.294926004065962	0.248956140330171	-1.18465045158085	0.236155680552357	0.655304949194811	-0.464046972210516	-0.512712711905751
ACOT11	0.196906476748504	0.067222345876275	0.00339855506863289	608.069596944127	0.292799070866206	0.109313997021114	2.67851399496125	0.00739496417917969	0.144731233109603	0.874672086071803	0.868574732977824
FAM151A	0.555615088818766	0.195488894302818	0.00448058532801375	21.6541394800476	0.856543108219556	0.315066498874619	2.71861055135671	0.00655567444563546	0.139683728528188	1.99035702084292	2.19350129156312
ENSG00000230728	0.332133694700933	0.212401887198536	0.117887082374324	2.6976046475668	0.424404774663872	0.406639486309169	1.04368805527458	0.296629737982664	0.713131550222435	1.2952668662467	1.17787803495412
MROH7	0.175543675317372	0.0687648205458909	0.0106857084173696	454.698711704371	0.261383099596548	0.115514260232068	2.26277776502597	0.0236493922334586	0.256450209048495	0.808227749584691	0.794740063445287
TTC4	-0.0495608354210412	0.0875457387988997	0.57131654266809	79.0652583601816	-0.0339883852789311	0.140264604771121	-0.242316194697815	0.808535166091914	0.954863004034413	0.108089244600378	0.100549971790263
PARS2	-0.00528247345969864	0.23756963701193	0.982260120511156	2.35868450475117	0.0105252568242752	0.447546068606954	0.0235177059135754	0.981237315114081	0.994736004178991	0.245807436230905	0.20516714329736
DHCR24	-0.226052896852812	0.342526766586497	0.509281499794492	26.9501137309576	-0.20742564363722	0.503383837569508	-0.412062581585325	0.680293553985991	0.913017161865399	-0.440850834952427	-0.307066986654095
ENSG00000287724	-0.338423644728196	0.24858370203003	0.173385038243832	4.60509281919003	-0.463531749276992	0.449969853548727	-1.030139565176	0.302944494550153	0.716594357152106	-0.790355547956007	-0.908974516835743
USP24	-0.089866274743209	0.0520784600202449	0.0844204912894122	272.594150383445	-0.0957266888243886	0.0900659373967646	-1.06285119093012	0.287849440518768	0.705125042253592	-0.0172720373090339	-0.0445490671874323
ENSG00000234810	-0.654744315795971	0.284056499721886	0.0211677398748461	11.8412428790212	-0.9236826470048	0.396103629600429	-2.33192169417021	0.0197048109814765	0.233215836287119	-1.77420203335313	-1.99043366311546
ENSG00000260971	0.313716681839437	0.159251707722497	0.04884497915143	83.2467197007842	0.406061996692607	0.252688895607614	1.6069641513775	0.108062232286361	0.487103732681876	1.2379847628858	1.13476833962774
PLPP3	-0.196000125052749	0.0519644762656994	0.000162067723814148	1041.23339491377	-0.190969196295434	0.104116671689609	-1.83418460460155	0.066626595942646	0.399429773858182	-0.347378240157638	-0.2683905968417
PRKAA2	-0.0792405592937183	0.0731054409597528	0.278399605527759	71.0600691661967	-0.120316009170184	0.13175321783652	-0.913192187225909	0.361141472238322	0.76061101010893	0.0157769340544957	-0.102339556177182
FYB2	0.128928290045006	0.307659724734474	0.675171319061172	29.1085727714363	0.212595840562198	0.390522986395086	0.544387521269025	0.586174831109359	0.879210372785179	0.663240756446251	0.680078921273997
DAB1	-0.0863123681198011	0.437351705139621	0.843551848818244	104.931260338168	-0.0876374096995577	0.675861868633934	-0.12966763441869	0.896829390323708	0.980789653752527	-0.00621838555410219	-0.0255374235297625
OMA1	-0.0498012815086437	0.0881690311767211	0.572183477240856	29.0127086489589	-0.0355748136658822	0.161614318502405	-0.220121669883804	0.825776398551817	0.961071494819388	0.107341389465219	0.0968215046777182
MYSM1	-0.0492128321324995	0.0502819324048177	0.327709508281058	120.530579544177	-0.0491152900649779	0.0992426485570268	-0.494901040823747	0.620669975954451	0.894282927943525	0.109171632960212	0.0649983090279974
JUN	-0.249581898699965	0.232968417361717	0.284029093474185	203.344601525431	-0.291598823129718	0.344408751157967	-0.8466649646657	0.397181892215888	0.783158816640998	-0.514032665574125	-0.50489308083995
LINC01135	0.0914379460751005	0.12997157957238	0.481730115689851	56.0455257872113	0.122091707690105	0.212829882874709	0.573658670676335	0.56619880096205	0.869796664009238	0.546635214903196	0.467373648386457
LINC02777	0.436336421023228	0.233510008316431	0.061678712660625	3.42390466586451	0.685942670989948	0.395210394092167	1.73563924745861	0.0826276417616324	0.43508515739575	1.61936672894275	1.79255150723733
LINC01358	-0.0587398685126958	0.127821851597499	0.645842981204793	18.6582662421491	-0.0398243374156616	0.219755517626313	-0.181221103551	0.856194030607076	0.970277595568452	0.0795398633156082	0.086834158463194
FGGY-DT	0.0601508240824552	0.188424590415455	0.749551940071974	6.01881843106194	0.124430237482733	0.365401276043206	0.340530385745068	0.733457144072178	0.929472631063358	0.449323442938538	0.472869724663984
FGGY	-0.0296123777942359	0.0588591307757355	0.614889796924651	328.314833408424	-0.0183682747981539	0.102922011958169	-0.178467894755297	0.858355532684115	0.970788115417064	0.170134573029201	0.13726077998112
ENSG00000226883	0.477618505156768	0.201292562486535	0.0176558353946736	4.97538673886688	0.732939665047499	0.366466418080172	2.00001863441455	0.0454982517537497	0.336459846753211	1.74776565161686	1.90300512000255
CYP2J2	0.183530237621437	0.163189666658845	0.260740029366231	89.8530520701353	0.360244258674373	0.268113823557964	1.34362433795396	0.179069895255335	0.594985558374447	0.833068210458575	1.02708624645713
C1orf87	0.153997261291569	0.174629507949811	0.377857217351213	17.0340538772116	0.25482668425382	0.291491512073002	0.874216482125216	0.382000371740894	0.774445723374323	0.741212326151755	0.779330997910016
LINC01748	-0.0319414163635509	0.0646808038112696	0.621425206663708	670.078502662898	-0.0214276621681008	0.113080314650111	-0.18949064861025	0.84970828365908	0.968980055961501	0.162890606319597	0.130070524633191
ENSG00000231252	-0.015472797805077	0.0487268378797353	0.750832683220963	468.434386590837	-0.00371638216545528	0.0975285392906915	-0.0381055862466915	0.969603497365891	0.992461727053976	0.214112653975878	0.171696056270233
NFIA	-0.0412671135742215	0.046399865683187	0.373798877938787	3761.40715598322	-0.0272549671977762	0.0847352725888017	-0.321648427686514	0.7477190518168	0.934995923530979	0.133885058267284	0.116375033972142
NFIA-AS2	-0.119248620280862	0.0765498965766554	0.119283170840944	66.9999393887834	-0.171203353955469	0.128442684590266	-1.33291634709762	0.182559257365688	0.599302121458656	-0.108659417376112	-0.221936376958546
TM2D1	-0.0582959331173416	0.0443622743028157	0.188816585841361	124.06575317471	-0.0291259860408131	0.0923442900058088	-0.315406464644224	0.752453059076839	0.936505132786998	0.0809206275792533	0.111977714634822
PATJ-DT	-0.137926994677114	0.0759355066161629	0.0693135965347577	21.9786449047513	-0.1591009736099	0.160692652699752	-0.990094885714372	0.322127742893917	0.731010368257414	-0.166754428810717	-0.193493033739831
PATJ	0.0659131004011262	0.0673372344788468	0.327653744926523	155.616178301673	0.118763451217059	0.109558000189085	1.08402354015304	0.278354361649128	0.695742232058851	0.467245747177697	0.459551489564831
DOCK7	0.0190533597369325	0.0297152336594071	0.521393800869707	1098.57403430768	0.0574124080488335	0.0511793772731222	1.12178793701315	0.261952616410871	0.681688146099778	0.321498739865583	0.315362600451055
DOCK7-DT	0.050519393288601	0.0697115075760845	0.468640815348485	114.802356637588	0.0968333494239907	0.123436534366927	0.784478841054824	0.432759192640397	0.802410781301513	0.419366977229571	0.408010768292593
ATG4C	-0.0471084320283381	0.121985371613442	0.699362628838234	112.853465627568	-0.0277879570082312	0.196984795401152	-0.141066506943554	0.887817402603964	0.978822718726674	0.11571691069802	0.115122386833483
LINC01739	-0.177219155495228	0.172495684242173	0.304240093361653	6.97428413811207	-0.239251746038945	0.310663411879517	-0.770131714550705	0.441221764957666	0.807713956879126	-0.288964128840964	-0.381865557520168
LINC00466	-0.283858120838613	0.263344303408146	0.281079578253696	2.5821931823601	-0.259193672936458	0.43964756838585	-0.589548746711094	0.555493221890732	0.864400901379546	-0.620641381880795	-0.428733616116273
ALG6	-0.231659167249665	0.0945463589776813	0.0142769844874113	40.1936598203657	-0.310490171106039	0.16221608611477	-1.91405290648156	0.0556133960013966	0.366767100711156	-0.458287916783059	-0.549292040301787
ITGB3BP	0.291338694505604	0.0979314658805995	0.00293060887478416	130.228435515122	0.456725480228758	0.168414068546159	2.71191999677615	0.00668947359974323	0.140654933119662	1.16838291197187	1.25383903561707
EFCAB7	0.318646359604471	0.0531800263095644	2.07476388266934e-09	52.9656579589494	0.455187173854521	0.11080844625414	4.10787434750729	3.99317234134739e-05	0.00752003089038854	1.25331745084102	1.25022366616671
DLEU2L	0.0995914842295042	0.13679554023169	0.466594205978715	9.92684561699462	0.18863295128372	0.257567246904089	0.732363891570272	0.463946491836361	0.820032687545945	0.571995017756683	0.623760687604424
PGM1	-0.00366050322232817	0.0475666532263673	0.938659152506023	116.591547795719	0.0282282617803798	0.0913057141982924	0.309162050023236	0.757198260382537	0.938721807259313	0.250852221043952	0.246773226695114
ROR1-AS1	0.564859552006369	0.149630964455837	0.000159996247993547	5.85034065102448	0.71457254218752	0.320886902167889	2.22686727741119	0.0259561453724485	0.270890914855567	2.01910990817654	1.85983820865705
CACHD1	0.0177583667096817	0.0686128423798659	0.7957742287331	968.768139319859	0.0554603410222729	0.121541839652296	0.45630657871341	0.648169533868399	0.905077066199991	0.317470946379392	0.310774799470008
RAVER2	0.00235613647947073	0.0495817919659909	0.962098634320808	188.232172450994	0.0224295647000332	0.0942081924616586	0.238085076403113	0.81181510928213	0.955900684054365	0.269565667131854	0.233144971214113
JAK1	-0.113281684177983	0.0587983114727555	0.054027680240068	692.702238348473	-0.12016456602838	0.104166975498353	-1.15357641376733	0.248673872830676	0.669342759207609	-0.0901005634966293	-0.101983630389241
LINC01359	-0.161570149822225	0.112812684901881	0.152087041890035	16.4332202762891	-0.176816504160309	0.201812465678984	-0.876142628580563	0.380952500899036	0.773745049666255	-0.240291308378831	-0.235128555129754
ENSG00000272506	-0.0777313167712778	0.202165265555161	0.700612396502824	2.59670702964905	-0.0858675450222181	0.387334459079039	-0.22168837037217	0.824556483966513	0.960624105049448	0.0204711038863396	-0.0213778394619324
AK4	0.124187359464388	0.0536643725310406	0.0206595448233194	154.800492249261	0.219704309242621	0.0924141589075937	2.37738796565044	0.0174357386723712	0.220220347738011	0.64849512545885	0.696785437567774
DNAJC6	-0.519609036315836	0.352336538774904	0.140279214178568	52.8065207796756	-0.721006555693445	0.552448763772272	-1.30511027080632	0.191855301917039	0.608192162753572	-1.35389320775253	-1.51409880478266
ENSG00000229294	-0.538286272825942	0.579258078604883	0.352749967174726	4.04151306393421	-0.68696102984469	0.819548170783168	-0.838219221681898	0.401907593500357	0.78506750749653	-1.41198468004036	-1.43408408460967
LEPROT	-0.075743737247348	0.106384193704098	0.47647530396161	82.6270477635208	0.00278757820007319	0.181814765080339	0.0153319682196407	0.987767338526465	0.996961354134192	0.0266530366777211	0.186981840692417
LEPR	-0.0852937705944059	0.145141980847981	0.556762221614594	120.334978636107	-0.0968575382854847	0.222865907703708	-0.434600066396217	0.663852746824709	0.909399658644612	-0.00305026001867209	-0.0472068203262543
PDE4B	-0.125824379406183	0.0526804123100079	0.0169197427441618	1368.84971929005	-0.17975543719758	0.0983338177250508	-1.82801239040867	0.0675476921083973	0.400863387095667	-0.129111882535679	-0.2420357154312
SGIP1	0.0262338495872704	0.0551053021407705	0.634026210285002	1069.7943721912	0.056006556451041	0.0983002896237931	0.569749658575623	0.568847503932992	0.871517693459166	0.343832088106271	0.312058529816287
ENSG00000248458	0.618194805673821	0.112504478581547	3.91051087196414e-08	17.4274794078823	0.800545056922304	0.258091300101539	3.1017901673065	0.00192354252179666	0.072935396424903	2.18499758694049	2.06189314943345
DYNLT5	0.0300827301946822	0.349990505927594	0.931503787999264	6.717954649465	0.0421731423130189	0.556717926988357	0.0757531602065707	0.939615481729641	0.987971953167775	0.355803192130339	0.279546863930787
DNAI4	-0.0013998940106886	0.0783656753074885	0.985747657869138	73.120236110296	0.0482289635806944	0.133469423181747	0.36134840797971	0.717839010486396	0.925071557485394	0.257883353154985	0.293779419665225
MIER1	0.00457074531883691	0.0604136436181779	0.939691588110361	124.440150652472	0.0271636690522546	0.10148816329026	0.26765356837295	0.788965993156224	0.948134022499234	0.2764537251136	0.244271191930911
SLC35D1	-0.0495832974969274	0.0753547183024685	0.510539044824271	90.0813506589156	-0.059688114997681	0.124555123583669	-0.479210435350626	0.631788931208772	0.899935010953377	0.108019381210355	0.0401497685123823
C1orf141	0.323946835192255	0.218426127493141	0.13804900487589	2.09466377602571	0.493597674288881	0.420052336263202	1.17508613017116	0.239960259034218	0.65952827243246	1.26980342458523	1.34049706824642
SERBP1	-0.270849035796974	0.099480823809022	0.00647654130060128	51.9242232547259	-0.34758802106725	0.165747038007141	-2.0970994429009	0.0359847733023207	0.303586820657558	-0.580179459005995	-0.636480415562976
GADD45A	0.0596397492082049	0.195812810487081	0.760689620032501	78.8409612989196	0.175741649580314	0.320643716003206	0.548090110016556	0.583630031109961	0.877977084486452	0.447733855963053	0.593463199968431
GNG12	0.0127243855187467	0.0591685752789574	0.829725919350682	154.211812642813	-4.50606560320622e-05	0.1024278131517	-0.000439925979531803	0.999648989864358	0.999842149884	0.301813845357387	0.180324495864515
GNG12-AS1	0.139759394570917	0.0666791381493397	0.0360822960316289	203.843640805612	0.255155501827724	0.121265154366022	2.10411229146316	0.0353686529078352	0.301172122506484	0.696928545754537	0.780103793909137
DIRAS3	-0.288621197350619	0.178255710432528	0.105416846785772	9.08183280737993	-0.378064819619211	0.311992010916383	-1.21177724554151	0.2255976607838	0.644997114322016	-0.635455892959681	-0.708107815848609
WLS	0.00920800278802685	0.06086526136994	0.879750879045197	573.384791905448	0.0826735101075859	0.114519354381585	0.72191736107866	0.470345286713263	0.822691668163375	0.290876903489972	0.374731929080949
RPE65	0.702962783568545	0.195712829920535	0.000328392564164627	17.7558310094762	0.957756797510899	0.319007810970337	3.00229889229877	0.00267948950119769	0.0895752811751473	2.44864990167674	2.43137645502218
LRRC7	0.330624556255263	0.451957141256385	0.464449612296395	87.3341545919139	0.579657742651942	0.711193121424199	0.815049703364887	0.415043860072331	0.79324363595708	1.29057302012296	1.54275777993961
ENSG00000287283	-0.224756689120001	0.178355074432748	0.207610115407639	3.4596976484709	-0.309722477266005	0.370892048560248	-0.835074460259543	0.40367578554951	0.786353849226605	-0.436819263389412	-0.547487785373792
LRRC7-AS1	-0.160380894190886	0.143922376511744	0.265126103045729	66.4991427859482	-0.174038272622397	0.232714312027678	-0.747862351507187	0.454543188324655	0.815150230013193	-0.236592388010517	-0.228599079859805
LRRC40	0.0880651781625138	0.0616378977317293	0.153075952954152	58.5565188642468	0.154899087001896	0.118601951692797	1.30604163583341	0.191538398937445	0.608051006478884	0.536144955617715	0.544478442916687
SRSF11	-0.175545892243773	0.0509772953533003	0.000574004365558208	253.858284977104	-0.212121732071176	0.0814993464328579	-2.60274151088966	0.00924816522334839	0.161928876415839	-0.283759808290143	-0.318103861326553
ANKRD13C	-0.0902232757118915	0.0821062338447908	0.271829032229401	142.514852368145	-0.100988332091794	0.131772234163909	-0.766385519169211	0.443446946527205	0.808966327698561	-0.0183824109913353	-0.0569151242006749
HHLA3	-0.0177741100221627	0.0960105807603411	0.853129757679033	23.5244734786878	0.0634711419831311	0.183201236040562	0.346455861078788	0.72900015027176	0.927630098931606	0.206954924040182	0.329602001613752
CTH	-0.252018093921275	0.0768700120220362	0.00104361521058696	61.1828311747242	-0.360325117387424	0.152511603133807	-2.36260789332396	0.0181468582976986	0.224282852158453	-0.521609919688236	-0.666415485516151
ZRANB2	0.0249085075089105	0.03577350153787	0.486251152863573	334.786117537463	0.0767804012928	0.0640591992123969	1.19858509373844	0.230689317157371	0.64992573745018	0.339709900513087	0.360881784575653
ZRANB2-DT	-0.163812980139262	0.0813762795171359	0.0441113594044747	194.424422172845	-0.223962781455843	0.142373914059366	-1.57306050715483	0.115704808397489	0.500786720513034	-0.24726714311423	-0.345933017418242
NEGR1	-0.311123985690398	0.168135985159156	0.0642515002242067	145.863011213969	-0.453685299293289	0.260795094735626	-1.73962359128418	0.08192513401747	0.43489542437388	-0.705445910194388	-0.88583312246741
ENSG00000286863	-0.135113869313193	0.119128149939515	0.256715164286812	172.733655004886	-0.124094850901607	0.194126320250452	-0.639247942996633	0.522661647728171	0.847232846563345	-0.158004815663611	-0.111220692719501
ENSG00000225087	0.303737753826598	0.333144642237681	0.361911200641017	5.49972247039464	0.362455682302736	0.552210895254822	0.656371841659296	0.51158490346642	0.843632275622918	1.20694748283602	1.03228359437278
LRRIQ3	-0.319801347463197	0.338934628776509	0.345400288970483	5.34335473918712	-0.490420806587942	0.553745004787339	-0.885643757231335	0.375809524422231	0.770722386907697	-0.732434952212632	-0.972169910145543
FPGT	-0.112283464980176	0.0719001362810189	0.118368440505572	86.9396542640588	-0.108714477014805	0.124869955318172	-0.870621573762866	0.383960812919629	0.774457061209631	-0.0869958203064243	-0.0750733199876048
TNNI3K	0.0371434713236209	0.0826957574142255	0.653317592969782	159.661181385226	0.0857103012605215	0.137421374710833	0.623704292297151	0.532821803676609	0.851720904509559	0.37776408807987	0.381869078185516
ENSG00000237324	0.4639275751882	0.196349507602049	0.0181392099249212	3.47734706743187	0.618311729784843	0.421829247628473	1.46578676860601	0.142706386813125	0.545235831345909	1.70518299874778	1.63360343107596
CRYZ	-0.0426237880026087	0.100194553710772	0.670537650808305	23.2574667600867	-0.0386600113022335	0.190402265330812	-0.203043862083595	0.839100749200245	0.965586307632163	0.129665418230194	0.0895705893401885
TYW3	0.0332220580290346	0.0815337979758019	0.683667494669685	34.6400558924592	0.0891533048178055	0.164159648766156	0.543089032462559	0.587068503586798	0.879560178133532	0.365567386945401	0.389960918723228
ACADM	-0.0570435828896775	0.0688819173199988	0.407593587254562	76.2347302559595	-0.0480445849492885	0.116271917293316	-0.413208847567962	0.679453606433528	0.912958552040738	0.0848157899340071	0.0675147092915816
RABGGTB	-0.0475346725456207	0.143919193685756	0.741182937254276	20.6214168101537	-0.0136858331812993	0.24798082829136	-0.0551890776218368	0.955987830469709	0.990501068161148	0.114391182494907	0.148265581533118
MSH4	-0.566355820862915	0.451336022774709	0.209535781846433	8.61126744448112	-0.858220600407527	0.673304533831681	-1.27463956840379	0.202436845529629	0.617819659669205	-1.49928888968824	-1.83658298200979
ST6GALNAC3	-0.452759264975133	0.13316908337267	0.000674147626124254	259.664746560139	-0.69686165863909	0.214679835248223	-3.2460508358102	0.00117017941767735	0.0555556609249674	-1.14597156810395	-1.45735281149143
ST6GALNAC5	-1.62998079620175	0.578820623993029	0.00486199354460889	17.9146243378768	-2.48111717964798	0.953123615213366	-2.60314311810705	0.00923733837638335	0.161928876415839	-4.80746249160725	-5.65075863124181
PIGK	-0.146059299102288	0.0693606717797652	0.0352222344279533	36.2630174770218	-0.158054356768802	0.145522685038758	-1.08611490178803	0.277428160249353	0.695372516149384	-0.192048188778658	-0.191033246393887
ENSG00000289212	0.349240963540513	0.227296834381028	0.124416468954619	2.55124068086524	0.610806713769561	0.421569052181308	1.44888888453526	0.147368615806718	0.551501582978154	1.34847529636842	1.61596493845803
ZZZ3	-0.0922473852793127	0.054155649547966	0.0884978933491647	189.435730723746	-0.102687071832177	0.093404518341203	-1.09938013337925	0.271602292558976	0.689273925371412	-0.0246779625189792	-0.0609075485085639
USP33	-0.109834708796576	0.0627698314495901	0.0801526719502873	168.499975499764	-0.123406585926657	0.0975646628748891	-1.2648697006713	0.205918040420463	0.621225121004439	-0.0793794980575604	-0.109603113669022
MIGA1	-0.172074581202101	0.0704469013015098	0.0145813271329155	103.365031237324	-0.205275778954351	0.118081973943753	-1.73841757635363	0.0821372618829677	0.43508515739575	-0.272963052085304	-0.302014316245252
NEXN-AS1	-0.020556655809219	0.307262878659869	0.946659320016209	2.2483407417778	0.210501633743138	0.531605331335565	0.395973518953036	0.692124563758219	0.915635273437235	0.198300422000177	0.675157059489402
NEXN	0.347105404978566	0.141251063790538	0.0139960446103658	17.9717365015727	0.539796593803038	0.228924482321516	2.35796795663346	0.0183752790205362	0.225683748965488	1.34183310704062	1.44907502452888
FUBP1	0.0494743648601849	0.0497759980161688	0.320251987159804	153.636521297872	0.120590510187834	0.0895743198461358	1.34626208041518	0.178218010319501	0.593492510881039	0.41611664413257	0.463845493215576
DNAJB4	-0.0767230428789616	0.0984102452728945	0.435611903014013	47.022588096672	-0.0823810943484773	0.205961390223304	-0.399983192282589	0.689168896381864	0.914287070374522	0.0236071200117621	-0.0131838883302746
GIPC2	-0.0426889074758641	0.263028509696653	0.871071469758983	14.9806048082621	-0.0287263295599946	0.423363106978506	-0.0678526992231589	0.945902892475211	0.98908842051552	0.129462878305512	0.112916998158304
IFI44L	0.292790036522307	0.337100799792998	0.385091467462405	62.1186952390662	0.398371172323928	0.518996263101972	0.76758003986949	0.442736724505973	0.808723723037529	1.17289699490367	1.11669315516758
LINC01725	-0.728187585778415	0.327743794861756	0.0262954998898774	18.8338537553389	-1.07254331329734	0.490127799352941	-2.18829316499349	0.0286482544582923	0.279217518581712	-2.00263131305967	-2.34029004691979
TTLL7	-0.211625243071897	0.63415955223087	0.738598570769573	7.11633781479468	-0.0259326534984211	1.01010327137251	-0.0256732694897466	0.979517944684524	0.994632027873208	-0.395976763280269	0.119482771567527
PRKACB-DT	-0.056234080907397	0.263449149450521	0.830973438789279	7.11769719022214	0.0354207898098686	0.410236479428572	0.0863423697941417	0.931194257989414	0.98661070692396	0.0873335693680865	0.263677301555715
SAMD13	-0.221463104788352	0.337894852573823	0.512197262865173	6.11913964783028	-0.341462089928131	0.531518541001543	-0.64242742931359	0.520595694818752	0.847232846563345	-0.4265752873694	-0.622083085703156
RPF1	0.0783361626289356	0.101868799602293	0.441898813311159	17.1192424862442	0.194333783793151	0.210308286224341	0.924042448740464	0.355464215341467	0.756325775609929	0.50588497385056	0.637158939110997
GNG5	0.126860664495753	0.0665556930862662	0.0566394586967379	39.8777037012847	0.227983938801519	0.126764828318166	1.79847945069829	0.0721010622182103	0.411856117852825	0.656809857944162	0.716244447989123
SPATA1	-0.0386504299935122	0.134235086113067	0.773399628495663	48.6404138345052	-0.0229339353541362	0.224786601403878	-0.102025366329243	0.91873654072043	0.983375872558678	0.142023682074533	0.126530440452376
CTBS	0.10449268397941	0.11231093745993	0.352170526683415	48.0820911437143	0.23897978020819	0.208883304162809	1.14408272679334	0.252589330430078	0.672500245281085	0.587239131054424	0.74208717331902
ENSG00000284882	0.314010964623451	0.170076962106628	0.0648504756497177	4.17803453856413	0.493521527883131	0.352378488767408	1.40054385728661	0.161350519714553	0.57300594588044	1.23890006532805	1.34031810689404
ENSG00000289881	0.213908126475427	0.252665173444831	0.397214162409637	4.16927347324345	0.294267521430098	0.458255288241465	0.642147573592302	0.520777369244828	0.847232846563345	0.927552010969919	0.872025925404096
SSX2IP	-0.00661457725546342	0.0910805716871631	0.942105836258586	91.7471155819875	0.0541490617807365	0.167733612097146	0.322827733235573	0.746825708525598	0.934855903530307	0.241664217789874	0.307692995357295
LPAR3	-0.0492091230556884	0.131846405712731	0.708976767316723	27.8190626043819	-0.0499519915395824	0.225825461875212	-0.221197340303394	0.824938780102932	0.960690352065727	0.109183169235006	0.0630318704816752
MCOLN2	-0.62841867300291	0.385124471818993	0.102736640729181	5.02408668339594	-0.789829412080617	0.586151671758874	-1.34748299823246	0.17782472551474	0.592947328890288	-1.69232186077274	-1.67584815239999
DNAI3	-0.20242599889963	0.186176133084052	0.276912104784996	10.6015924552683	-0.296411643727001	0.314211391630914	-0.943351042075455	0.345501376086457	0.749223997637767	-0.36736451983553	-0.516204302615321
SYDE2	0.00526628688314488	0.0838408057286365	0.949915467444767	19.2657825076194	-0.0515908646869345	0.180499739697846	-0.285822377213933	0.775014168248173	0.943251122909542	0.278617055512408	0.05918014626784
C1orf52	0.196694498398028	0.0721781950583665	0.00642774313066706	95.0421608003867	0.330112072717605	0.121299278336367	2.72146773868014	0.00649927285757745	0.139086080382677	0.874012773626643	0.956268764058945
BCL10-AS1	0.193333651666272	0.0871202330974721	0.026475907497125	84.2811364879816	0.306495160433898	0.144595422943451	2.11967401315159	0.0340335459890765	0.296573044199927	0.863559592575166	0.90076365492579
DDAH1	-0.104694656425486	0.0461333943161076	0.0232446293844147	767.764083651434	-0.0912707618534849	0.0933814621110051	-0.977397009965305	0.328372642711231	0.73551972688393	-0.0633924857545601	-0.0340766265127891
ENSG00000273264	-0.800082868596852	0.269971085115752	0.00304075834886274	1.81267321310444	-0.801602854451917	0.499071471333515	-1.60618849302293	0.108232500872025	0.487103732681876	-2.22624591617359	-1.70351841665137
ENSG00000282057	-0.178673351261972	0.195140327236816	0.359869020967428	5.5394999757545	-0.169434336774814	0.354106919571094	-0.4784835523125	0.632306078117516	0.899935010953377	-0.293487087740114	-0.217778784700458
CCN1	-0.274960353915093	0.135930883332118	0.0430942549519479	48.0362228897683	-0.275652057509525	0.22672674567353	-1.21578976794579	0.224065017568879	0.642882415230611	-0.592966817692378	-0.467414558862278
ZNHIT6	-0.0812207377083157	0.137865349664464	0.555773465545449	66.1255120546224	-0.0946095801214833	0.217136978353727	-0.435713809958981	0.663044384787502	0.909029049583654	0.00961802080015621	-0.0419236079519703
ODF2L	-0.14579599127634	0.140522648546898	0.29949048729705	49.9145129248863	-0.213354983648803	0.229739179658809	-0.928683492148188	0.353053138290328	0.754875443532581	-0.191229227190526	-0.321002282702832
CLCA4-AS1	-0.895701844678945	0.188206206321974	1.94408500530001e-06	6.22610201388956	-1.19857566012171	0.381586615057723	-3.1410317155396	0.00168353800090972	0.0695958184815093	-2.52364789511502	-2.63649469385918
SELENOF	-0.0962403872736244	0.0679950116887727	0.156950182018786	84.3921037978225	-0.0752957272319465	0.131678257504928	-0.571815944854288	0.567446673885803	0.870923147482019	-0.03709732469669	0.00346833404016694
HS2ST1	0.0888959456514143	0.0478073384554445	0.0629616319210605	515.54392741083	0.161702916744722	0.0886245827954503	1.82458310825496	0.0680639643832177	0.401721626954634	0.538728876773983	0.560468988499545
ENSG00000267734	0.243383385523831	0.277451267989058	0.380371883344529	3.99681842883568	0.335497424985307	0.486588160019639	0.689489495535128	0.490515281413357	0.832156327650131	1.01922837825585	0.96892556532697
LMO4	-0.324697717699152	0.151110140216828	0.0316543257653253	86.4960150550876	-0.423048851682836	0.25664561941528	-1.6483774499899	0.0992752404557775	0.470135806226592	-0.747664044360122	-0.813830510625408
PKN2-AS1	-0.128976070375185	0.117572390781986	0.272644523891556	106.286100247171	-0.107366115307334	0.196068390865391	-0.547595228549848	0.583969866419914	0.878234717475699	-0.138914530185748	-0.0719043636555881
PKN2	-0.0359544015956314	0.0264738822598884	0.174429293572116	347.518626984524	-0.0201734586728435	0.0494887847463602	-0.407636978281775	0.683540211975193	0.913411186561185	0.150409090637408	0.133018187775738
GTF2B	-0.15102094032394	0.0791905701986393	0.0565131918326523	36.5016861100918	-0.129661649306448	0.180472021061801	-0.718458454355353	0.472474655644519	0.823865528654213	-0.20748029209725	-0.124303933630554
KYAT3	-0.0898552394397916	0.0908562548491092	0.322671739530432	61.8479640630659	-0.0758542298124185	0.172158453527897	-0.440607058544047	0.659497491913775	0.907806626366164	-0.0172377144035916	0.00215572609600192
RBMXL1	-0.0303677945148129	0.131260174140887	0.817038448002006	17.8465575412585	0.0551131570859551	0.251590612131581	0.219058877511419	0.826604183747615	0.961374095920842	0.167785014010371	0.309958838346763
GBP3	0.131763361813967	0.186971432531941	0.480981659815194	8.43974113626695	0.353167688750657	0.332016711301013	1.06370455681813	0.287462559527021	0.704584659641862	0.672058629101635	1.01045469948834
GBP1	0.401335358786807	0.188920776324172	0.0336402208607593	32.8354933159449	0.499348070483502	0.322698880676809	1.54741184548332	0.121763966673364	0.511643595710625	1.51050355553639	1.35401180567302
GBP2	0.82751691167426	0.265329774186939	0.0018157428384915	28.7699633842506	1.01292241378447	0.405711144530175	2.49665908230711	0.012536942130827	0.184612191290518	2.83604836275378	2.56102818573444
ENSG00000286802	-0.166309196065468	0.227166418714449	0.464105758153159	14.1202295648218	-0.213407674712435	0.359298734077552	-0.593956099679361	0.552541475678664	0.863325593284692	-0.255031078545636	-0.32112611867267
GBP7	0.452257821363272	0.258556937921036	0.0802631203525505	5.93914166214841	0.910630342764759	0.459089022795242	1.98355939164093	0.0473049799694063	0.340889522608184	1.66888677363119	2.32061858022803
GBP4	-0.245589241559138	0.166747420839882	0.140799084323024	4.065975288078	-0.503950634425957	0.334999423241762	-1.50433284197706	0.132495686844884	0.527523936183685	-0.501614375987996	-1.00396807925759
ENSG00000286548	-0.24287079118132	0.18533110935948	0.190037010080302	4.27841818887806	-0.282755848525083	0.362882374640441	-0.779194219077876	0.435865314955958	0.804926257261985	-0.493159228744806	-0.484110081580959
LRRC8C-DT	-0.0358948517433875	0.163527073107351	0.826257440058465	26.2805551166779	0.00072914820929135	0.271078745831436	0.00268980220878237	0.99785385093391	0.999229415783555	0.150594307470181	0.182144062582019
LRRC8C	0.0876994917357631	0.211554530032907	0.678472875534859	67.2862405420935	0.204509828562386	0.325714194492441	0.62788122845267	0.530081748887429	0.850630142197788	0.535007567711633	0.661074956102342
LRRC8D	-0.363739766213291	0.14504780152303	0.0121511743061973	71.0487077312075	-0.524597682093265	0.232971360134597	-2.25176898048835	0.024336874898609	0.260572136864513	-0.869095824596545	-1.05249333185134
ENSG00000287406	-0.401665753241429	0.287680047929891	0.162647087219055	10.2326434116375	-0.222904656623251	0.445861497106646	-0.499941479741485	0.617116283962674	0.894282927943525	-0.987056338896466	-0.343446183677911
ENSG00000287372	-0.264382932143563	0.185291867416969	0.153624331850541	53.2091874720211	-0.341805659447598	0.286922430581436	-1.19128246179618	0.233542716555202	0.653144217653423	-0.560068053285504	-0.62289055212568
LINC02609	0.293375294175843	0.271572205081295	0.280015427189529	6.06639130565366	0.354742832708791	0.492159609688967	0.720788186850564	0.471039844651142	0.823057147112599	1.17471731124132	1.01415664562958
ZNF644	0.0452691836495182	0.0427128412309575	0.289213070727125	374.533178725367	0.0796657024411505	0.0795963252907545	1.00087161247888	0.316888882284035	0.726800635179052	0.403037344760175	0.367662897754098
HFM1	-0.0900424945640324	0.0681095840057236	0.186160208691319	103.368999027985	-0.115452405995638	0.124868913985571	-0.924588853307227	0.355179813378422	0.756255661534469	-0.0178201306435261	-0.090908983808508
CDC7	-0.106800260166306	0.214483299443188	0.618524867018162	33.0983223875816	-0.179563292605671	0.336983928708408	-0.532854172879701	0.594134530253973	0.88293618376481	-0.0699415071417874	-0.241584131988997
TGFBR3	-0.104147769750335	0.0778278763496606	0.180837506744709	332.693031851423	-0.0709315206378083	0.134012534579964	-0.529290195578564	0.596604155892007	0.883516281189483	-0.0616915139798049	0.0137252109924681
BTBD8	-0.0592910287123392	0.0709414224949818	0.403281799995991	155.309667379864	-0.0232719276757609	0.126705988634236	-0.183668727315963	0.85427334349188	0.970277595568452	0.077825599674603	0.125736081711802
ENSG00000273487	-0.018279117871554	0.233841123195233	0.937693651189779	5.04473719656028	-0.0722160260305761	0.41726996968129	-0.173067872786854	0.862598077650891	0.972344693941537	0.205384207222832	0.0107063315068172
C1orf146	0.146728065807909	0.249320471393163	0.556188744772246	3.06526034638154	0.129226357532198	0.442209962905547	0.292228507659834	0.770111916494465	0.941106734341075	0.718603078377584	0.48414169635797
GLMN	0.00993819052378061	0.0690898964229385	0.885623389002726	77.6169786707761	0.0127376296838459	0.127620781181794	0.0998084290496652	0.92049641605533	0.98396885386218	0.293147993251752	0.210366722121998
RPAP2	0.0703346836322824	0.0413284586977222	0.0887841885604428	230.821513594444	0.129849957954731	0.0770832451231071	1.68454192279207	0.0920769845713456	0.454471185537204	0.480998117856412	0.48560729901984
EVI5	-0.113229407651277	0.0479661496764165	0.0182448705747142	240.400217801667	-0.150562982944704	0.0887312788280984	-1.69684225149504	0.0897264883072881	0.448803755165334	-0.0899379687572638	-0.173426816024467
RPL5	-0.173177159591613	0.183814643909127	0.34612645130747	48.1321919814062	-0.169541045467449	0.296744266800511	-0.571337223446425	0.567771073963381	0.870952297276255	-0.276392381789666	-0.218029574370124
DIPK1A	-0.0106539678980923	0.0530960322661584	0.84096859114444	182.980551369059	0.00246278841466023	0.0974085620225348	0.0252830794698569	0.979829170244733	0.994632027873208	0.229100573834892	0.186218510911279
ENSG00000287797	-0.212438582511193	0.193122176308447	0.271322672137796	5.20031036629183	-0.29445395515516	0.349570006313034	-0.842331864397661	0.399602219857118	0.784717049020414	-0.398506478287783	-0.511603289725769
MTF2	-0.0872469502303723	0.0854657525162783	0.307329742796157	139.908405136123	-0.0602433535699765	0.137933687987804	-0.43675591111073	0.662288376395869	0.908843469478875	-0.00912519945815934	0.0388448317289461
TMED5	0.0581740506942167	0.0840146419694668	0.488668884538075	73.8154748557859	0.169793210572629	0.148569510046902	1.14285367515197	0.253099348946155	0.673223613510419	0.443175120276348	0.579483016939963
CCDC18	0.222003429099073	0.10264196728486	0.0305495328025429	61.3165250385393	0.361104179832948	0.167409637496012	2.15700950813868	0.031004923609374	0.287438064686105	0.952730684901076	1.02910725653581
CCDC18-AS1	-0.0512210676786653	0.0461875962587338	0.26743930332991	448.509285379273	-0.0432986381600009	0.0786451899675986	-0.550556724166344	0.58193758178782	0.877592319042776	0.102925454114943	0.0786687624258386
DR1	-0.0497425429396132	0.08799089637879	0.571859764702611	25.5490423808975	-0.0513170666579051	0.185704899552104	-0.276336632914237	0.782289521886002	0.945678958580129	0.107524082978427	0.0598236338372207
FNBP1L	-0.0385335724269017	0.0641883037220195	0.548292473852928	124.472641566687	-0.0237766148183846	0.1068008888034	-0.222625626853656	0.823826889599875	0.960324819515037	0.142387142059028	0.124549952272317
BCAR3	-0.02382780991199	0.0353182814458685	0.499892196529602	291.469714938736	-0.0106536450721603	0.0702565572100824	-0.151639156474799	0.879471548111698	0.97756534926665	0.188126210317013	0.155391912439048
BCAR3-AS1	0.444939058471189	0.213954436703643	0.0375624893244354	6.6949698621907	0.717215101353741	0.391358590695401	1.83262899654082	0.0668577629491727	0.400059327172534	1.64612335723945	1.86604882303161
DNTTIP2	0.243395041003974	0.236642167283531	0.303697660678439	15.4059027308265	0.386101458198775	0.383746809833826	1.00613594251368	0.314350181041624	0.724492958726474	1.01926463008579	1.08785653955213
GCLM	0.146957556811847	0.145163927096017	0.311367920144689	64.5651003092165	0.260075710747558	0.23773167597905	1.09398846273425	0.273960038275508	0.691901160591801	0.719316860113354	0.791667402638875
ABCA4	0.39891492035059	0.161867421209557	0.0137221923736857	5.07160087761973	0.51249572716317	0.317651118164395	1.61339185621231	0.10665940131779	0.484258363280399	1.50297530946713	1.38491178574169
ARHGAP29	-0.0186030795947055	0.116200163774391	0.872806142347037	135.312080435879	0.0484340740295577	0.191250050064287	0.253249993990993	0.800075035708966	0.951265124145362	0.204376594910775	0.29426147581684
ABCD3	-0.0499413564605778	0.0481975681466443	0.300118172596127	160.729606571389	-0.0347926338157881	0.0865772525796224	-0.401868074801639	0.687781119173981	0.914208499306887	0.106905716865362	0.0986598050202732
F3	0.145265122779951	0.125521728671247	0.247153632869487	831.606517231052	0.334392813972763	0.214452996412484	1.55928254473807	0.118929521236611	0.506466446090283	0.714052913029446	0.966329478503071
ENSG00000288736	0.464636072649751	0.119930543372213	0.000106971279843176	13.2545985058286	0.715185134605252	0.240059135965331	2.97920398542356	0.00288998315457414	0.0919293019418112	1.70738662564041	1.86127794000685
SLC44A3	0.0308819649739055	0.0994488325900432	0.756157039821004	164.734666993758	0.0715462625400894	0.168034698630967	0.425782669430777	0.67026621639259	0.911805113355796	0.358289037667691	0.348580369420392
CNN3	0.0919575350866427	0.0802094443019568	0.251601695050093	563.208201348981	0.173889788495664	0.143014058299592	1.21589297278309	0.224025695368535	0.642882415230611	0.548251283246537	0.58911090571556
CNN3-DT	0.200644534552283	0.132687841303194	0.130494528012571	68.8928604084259	0.317188266827676	0.213908144151897	1.48282463991852	0.1381210077464	0.538461165594106	0.886298499925963	0.925894884200354
ALG14	0.0179314375333892	0.0873597928936737	0.837369294108371	79.7885895019719	0.0299491059712236	0.164876197647198	0.18164602531233	0.855860526682904	0.970277595568452	0.318009245444877	0.250817601483254
TLCD4	0.000281724373143433	0.0622408566070151	0.996388501501561	139.321666759293	0.0520340329362937	0.10933796186819	0.475900886089519	0.634144990886889	0.900630421530239	0.263113660523541	0.302722197082723
RWDD3-DT	0.268318612324065	0.0962306451226965	0.00529876543430545	69.8795649066279	0.434779506240424	0.164896369702594	2.63668331221961	0.00837209513636388	0.155420197662904	1.09678396501905	1.20226101108012
RWDD3	-0.131681494325911	0.0810203387643336	0.104100918053675	106.504599602951	-0.132096896109921	0.143298094164457	-0.921832888847206	0.356615749379238	0.757306692013047	-0.147329161567397	-0.130027316855641
ENSG00000228852	0.255731707801825	0.218830344914918	0.242552732512626	4.9586757763106	0.454068199522969	0.348130374272423	1.30430503362986	0.192129599750808	0.608192162753572	1.05763514260908	1.2475938222801
PTBP2	-0.0710564153405577	0.0537726020075531	0.186359975296747	295.89037764036	-0.0693180542932508	0.0976391854461565	-0.709940931773508	0.477740766370314	0.825742224067964	0.0412319295725595	0.0175172234478441
DPYD	-1.13936141070188	0.367725604102934	0.00194567908769525	19.8653508747093	-1.60924805094479	0.490351872271745	-3.28182299679887	0.00103138325422508	0.051825729848158	-3.28149785432206	-3.60166810843523
SNX7	-0.129071917064917	0.0699783836217093	0.0651169882156949	69.5637364931044	-0.142914695557424	0.117607015524643	-1.21518852357476	0.224294196528653	0.642895538419688	-0.139212640418352	-0.155451603134102
FRRS1	-0.925002159577905	0.263385193259757	0.000444790183731404	2.96853449457539	-0.982806608701385	0.471911399633409	-2.08260832322519	0.0372869399258876	0.309792325884249	-2.61478013676418	-2.12938840482475
AGL	0.135193789728097	0.0556184885556057	0.0150682436538747	210.384501785501	0.228861378267297	0.106779182142898	2.14331458318367	0.0320878466156373	0.290721148400896	0.6827282272513	0.71830663006952
SLC35A3	-0.16463061814615	0.090577717103492	0.0691311015275829	31.1825448164301	-0.168648345196712	0.166640624547207	-1.01204820646202	0.311515004817561	0.722576682175016	-0.249810227879091	-0.215931525931139
MFSD14A	-0.0276295917685248	0.0669816850613286	0.679976846172961	75.9021440754728	0.0437702284726102	0.138902272234562	0.31511528046637	0.752674126981635	0.936573950386295	0.176301596689418	0.283300379230258
ENSG00000241073	0.363634531102097	0.171072980243139	0.0335357006940963	4.63406926539054	0.615904027194908	0.312242065994673	1.97252098378511	0.048550163280485	0.344732600519875	1.39324335028658	1.62794478301015
SASS6	0.0697099024787598	0.116872042238342	0.550865658441626	16.6854878132282	0.092320802260957	0.223403915210526	0.413246124956932	0.679426297411669	0.912958552040738	0.479054872288676	0.397405257303526
TRMT13	-0.139757279306317	0.0792031668094482	0.0776408451078512	63.0362054603625	-0.142394182483913	0.130978683656491	-1.08715539436448	0.276968140144744	0.694839107062356	-0.172447130124352	-0.154228279161712
LRRC39	0.118235606883446	0.135791612651475	0.383910538824992	23.9528260884496	0.209442747881405	0.238972447252467	0.876430526989312	0.380796028874999	0.773745049666255	0.62998349661415	0.672668437157701
DBT	-0.0963274732456778	0.0647979651898218	0.13712530773897	97.5277847160542	-0.103706291328105	0.110365438877363	-0.939662745720089	0.347390580181196	0.750459652358405	-0.0373681866269046	-0.0633029458692593
ENSG00000285530	0.0821557961000789	0.109359923093938	0.4525068696343	19.120157578354	0.183977907404947	0.195240294225541	0.942315253799075	0.346031260823422	0.74925499429656	0.517765111033515	0.612820276961108
RTCA-AS1	0.0320065383280571	0.0604547185281759	0.596507229556436	53.6875359436449	0.0550852889154005	0.116548630942478	0.472637803378295	0.636471607147365	0.90127900002767	0.361786777914379	0.309893341814897
RTCA	-0.338066545052382	0.0985316004448752	0.000601256576411185	36.3436765997912	-0.471096812705394	0.17048830755451	-2.7632206540309	0.00572340602345433	0.13343329943814	-0.789244867266693	-0.926754134516009
CDC14A	-0.0689530873951897	0.0541193530946724	0.202630469064802	457.23325572449	-0.0920980956649569	0.0905730556168322	-1.01683767912807	0.309230654297065	0.72162334568098	0.0477738725941856	-0.0360210489226137
ENSG00000228086	0.478802819615109	0.178461069560741	0.00729750525169639	4.5778524280223	0.721381880057335	0.347907410701841	2.07348811168488	0.0381268763711964	0.312330801167428	1.7514492035438	1.87584169958966
EXTL2	0.104156951237533	0.0827850653085765	0.208333489538126	73.5138859273733	0.176403150343915	0.139248140462078	1.26682589626362	0.205217550301051	0.62044512298153	0.586194907554854	0.595017877041972
DPH5	-0.0489206191921878	0.0755206150681341	0.517128322131973	42.4896216076877	-0.0601998360576895	0.137626341314611	-0.437415072453854	0.661810355185858	0.908735799030971	0.110080497604886	0.0389471077690854
DPH5-DT	0.0391170266368148	0.0692323383090359	0.572066341839266	84.3395686707383	0.0649009808864587	0.119175093860201	0.544585104020068	0.586038902004354	0.879210372785179	0.383902401621215	0.332962447865939
S1PR1-DT	0.197004665308347	0.264931947007877	0.457115603407541	2.68526753272252	0.392959677211912	0.503655022482113	0.780215940814663	0.435263780940455	0.804926257261985	0.87497748018083	1.10397491227631
S1PR1	-0.266709891409897	0.0799555260639551	0.000850763420213696	88.341083051049	-0.24772333885853	0.149321381920128	-1.65899441642615	0.0971169174361778	0.465963249022435	-0.567305552776504	-0.401775725214154
COL11A1	-0.0693828581998563	0.13872114867132	0.61696197197507	139.730153343014	-0.12221762820067	0.229654977649151	-0.532179312862031	0.594601809427564	0.882952840642098	0.0464371642018118	-0.106808792906729
RNPC3-DT	-0.185283746658204	0.109093947067831	0.0894347351141603	16.1294564255302	-0.214795607067073	0.217797614750831	-0.986216526350883	0.324026871215265	0.732863224735738	-0.314047281469199	-0.324388075015149
RNPC3	0.0664872001471545	0.0568500642580477	0.242194804311495	409.606894229534	0.135292084589404	0.0965123312522138	1.40181138341636	0.160971578267306	0.572586830994474	0.469031359276617	0.498397532948191
AMY2B	-0.10881437463035	0.0774289949667367	0.159919006012766	96.0998461666417	-0.138666209606045	0.133043348097335	-1.04226337948589	0.297289585669834	0.713707441911483	-0.0762059710794366	-0.145466695981584
ENSG00000237480	-0.434948183735046	0.245650312954414	0.0766274183534208	3.54459588417623	-0.603918572110267	0.468104256355499	-1.29013689559709	0.197003131529731	0.613020535622905	-1.09057408295058	-1.23891544343153
PRMT6	0.316067822779141	0.243464805741051	0.194216061385024	4.33840678159716	0.508758492805198	0.435775756751129	1.16747773349803	0.243017495295565	0.661883902902866	1.24529747419989	1.3761284359793
NTNG1	0.693923343726821	0.2444178388164	0.00452429154623581	73.6581527139495	0.907659339081446	0.367015161649956	2.47308404099974	0.0133952638494091	0.189988558145301	2.42053469476277	2.31363604662261
ENSG00000289612	0.786801228275102	0.464098022569473	0.0900120493170643	3.63567602932243	1.21417313343373	0.703786204327881	1.72520166773271	0.0844911352558471	0.439815802042799	2.70941110608135	3.03401309684682
VAV3	-0.152560612350452	0.0760049064784278	0.0447233808385912	584.639901996532	-0.17702427679854	0.128921981722496	-1.37311166360741	0.169717635640933	0.582929705479317	-0.212269106267486	-0.235616868031175
VAV3-AS1	-0.0518453743678105	0.19718711672562	0.792608575610217	7.35297184675934	-0.0570112502763354	0.332417892758609	-0.171504758071898	0.863826889472926	0.972900509003887	0.100983684265214	0.0464410087349868
SLC25A24	-0.323103630284969	0.210127767864793	0.124133437356893	20.1965874750917	-0.392335932946588	0.33152915459846	-1.18341306489855	0.23664548194663	0.65623433794395	-0.742705982989788	-0.741648174265154
EEIG2	-0.584993824532698	0.160106372364146	0.000258405417881601	10.6092202543987	-0.829373572969741	0.282252670676482	-2.93840823890864	0.00329902300389818	0.0983678023177838	-1.5572583367795	-1.76878591409224
ENSG00000290126	-0.109354030788263	0.211452360742008	0.605046690845568	2.47984904317999	-0.255225779771954	0.387648789101937	-0.658394368684173	0.510284752989737	0.842634368096795	-0.0778844539066668	-0.4194081657577
PRPF38B	-0.0561121524485215	0.0699871867917229	0.422698203051266	74.5510394061071	-0.0442203560871653	0.120803635260088	-0.366051534723765	0.71432662102091	0.924131863067295	0.0877128012574526	0.0765025159020482
FNDC7	-0.0126522637829788	0.161771836238485	0.937660572516199	4.81334234677913	0.0523664491027375	0.348115366039768	0.150428433247486	0.880426610009309	0.977745420852299	0.222885310139059	0.303503450591837
STXBP3	-0.0854616216158901	0.0776551623222883	0.271102466880519	116.630364486934	-0.0782875818405691	0.140016184267682	-0.559132376375144	0.576071380182218	0.875694591755501	-0.00357232402732545	-0.00356320397662502
AKNAD1	0.0276927241049266	0.140152481517558	0.843365885738491	7.58433466837964	-0.0307359092978104	0.288140815681967	-0.106669751819315	0.915050980208528	0.98318600311492	0.348369599240104	0.108194029240128
GPSM2	0.192241617933698	0.0998097357874155	0.0540942828837303	182.115599020464	0.350442391353341	0.176412488038656	1.98649424000274	0.046978471777559	0.339801977468322	0.860163059727339	1.00404963147432
CLCC1	-0.146564363513662	0.0524952138111116	0.00523903676266903	83.8917847958158	-0.149669012466685	0.0959403730855636	-1.56002116369929	0.118754879981222	0.506231504225786	-0.193619081519724	-0.171325782309805
WDR47	0.0465638292159273	0.0887917133051621	0.599988963420992	62.2538617645273	0.111808546699148	0.151885363886264	0.736137728075455	0.461646884528487	0.817954657704849	0.407064057545169	0.443205883939508
TAF13	-0.225525495974739	0.138216360454055	0.102745962424938	13.2778286408554	-0.295797405337448	0.24526247209232	-1.20604429537882	0.227800411521507	0.647339323078172	-0.43921046950133	-0.514760702857811
TMEM167B-DT	0.169022741177471	0.148225381013839	0.254157575033364	6.5274826196664	0.165081122246886	0.32650337032943	0.505603118523173	0.613135291921965	0.893246524220851	0.787945805589722	0.568408538886969
TMEM167B	-0.0708176239684359	0.135649088999092	0.601625165252169	17.3493307761852	-0.0498648444174211	0.23219390956387	-0.214755178165879	0.829958200131666	0.96217247154799	0.0419746380759658	0.0632366860167501
CFAP276	0.454434743575975	0.286550418883925	0.11276640265686	3.69732763048837	0.654656277377017	0.504807089796273	1.2968444592195	0.194684709878353	0.610153688559211	1.67565761557687	1.71902137463543
ELAPOR1	-0.172868533146557	0.489886465378107	0.724182388465523	4.34448470965174	-0.204134272179577	0.743788336074897	-0.274452101866547	0.783737207988887	0.945987889061647	-0.27543246651684	-0.29933151599817
SARS1	-0.14017552366275	0.234525022165565	0.550040359046192	24.1946618477407	-0.141583075695399	0.368325087633349	-0.384397046112533	0.700684189533076	0.918831437400086	-0.17374798801241	-0.152321993942278
CELSR2	-0.991858544948361	0.261596791557366	0.00014970716458561	8.68057266977506	-1.30910190182627	0.420221092228496	-3.11526938089638	0.0018377699230749	0.0715871426185605	-2.82272234791037	-2.89625647110561
PSRC1	-0.741174690421377	0.441682157131317	0.0933329426104185	16.276889281462	-0.433242198443579	0.567287869415627	-0.763707848873746	0.445041362380264	0.80916177333009	-2.04302487069639	-0.837787191227446
SORT1	-0.169222369235051	0.0972745861919174	0.0819229587792426	181.909741632219	-0.198037494244728	0.160913949455204	-1.23070432933385	0.21843346829245	0.638744478254642	-0.264091868580549	-0.285002702791378
PSMA5	0.000717791693416281	0.141738053594495	0.995959359906982	19.4427577221497	0.0226046031052745	0.248524893896994	0.0909550860311138	0.927528279219933	0.985560484252495	0.264469952854986	0.233556351231479
SYPL2	0.146208583056639	0.123342301408777	0.235863756661396	13.4044934490101	0.226553516648273	0.214964913172852	1.05390927898128	0.291924454255518	0.708103349544074	0.716987340533654	0.712882630967124
ATXN7L2	-0.203155047291905	0.118721408232167	0.0870457942484705	9.62652341942645	-0.320112523854159	0.237674850510705	-1.34685063718907	0.178028342345238	0.593492510881039	-0.369632065917811	-0.571906755256315
CYB561D1	-0.257222512938875	0.127152933940079	0.043079531150098	11.846663683737	-0.27708336777521	0.242814947587139	-1.14112978022398	0.253815920160779	0.673649550705456	-0.537797130412453	-0.470778463150269
AMIGO1	-0.769895160924413	0.366081574248128	0.0354596546205924	5.64106883061934	-1.12110109639381	0.559730509600084	-2.00293011934407	0.0451847896776268	0.336040807479638	-2.13235363276553	-2.45441186850495
GNAI3	-0.0259965727166517	0.0542151364935859	0.63157752697974	56.1009051142501	0.0325795806054215	0.128807256843261	0.252932803662343	0.80032013980814	0.951436210255185	0.181380746431192	0.256999814462208
AMPD2	-0.284393897340357	0.116230626365058	0.014412803823901	26.9878002300327	-0.331716304803528	0.201282639627161	-1.6480124933674	0.0993501075023909	0.470279579796064	-0.622307797883328	-0.599178276622649
GSTM4	-0.0089050808551286	0.104410329344737	0.932031421103676	20.5318743455223	0.0460886891422736	0.193768801672858	0.23785402368378	0.811994315966065	0.955900684054365	0.234540105702247	0.288749288509537
GSTM2	0.323680302859363	0.102808803544225	0.00164182913177658	53.9559852930271	0.506423030894689	0.177696550354799	2.84993169469827	0.00437286189402391	0.114500905709153	1.26897443387123	1.37063956992172
GSTM3	0.135204988593385	0.166907305266762	0.417905496428405	53.609297363978	0.287026563063756	0.270867728579046	1.05965581270784	0.289301212205885	0.706574171395947	0.68276305888028	0.855008028249534
LINC01768	-0.499808978786014	0.269513183725666	0.06366936809257	6.78259288533335	-0.77078928556897	0.430681274413316	-1.78969769841737	0.0735025226161329	0.415541779793475	-1.29230944547226	-1.63109952958078
CSF1	-0.10591193344218	0.0866353471626914	0.221517637481095	59.9455461262288	-0.0836501092358095	0.148373284846096	-0.563781474020592	0.572902861337567	0.873920492917868	-0.0671785605329985	-0.0161663616090343
AHCYL1	-0.107781661779465	0.09164079107537	0.23954215460246	1566.71339508916	-0.0968348075256196	0.154882635771153	-0.625214098685005	0.531830549835834	0.850809708184765	-0.07299394290139	-0.0471533978766201
STRIP1	-0.0589675177230153	0.0813690838025536	0.468641052003426	51.7632622731547	-0.0198767920168342	0.138066958585825	-0.14396487197535	0.885528208720957	0.978284436162445	0.078831810077354	0.133715421813793
ENSG00000258634	-0.447638771644539	0.150592814417346	0.00295374790212056	5.40881126820817	-0.581894480022854	0.284495119208767	-2.04535839363856	0.0408195376725418	0.321604874540228	-1.13004538993229	-1.18715382361496
KCNC4	-0.073626927403864	0.135495735807522	0.586861819857	22.8252703227973	-0.0661504574566926	0.220102804526935	-0.300543455585989	0.763762654755359	0.940976465468385	0.0332369122042101	0.0249617956252276
RBM15-AS1	-0.17888178384802	0.16054249803303	0.265179149190583	11.4531633407463	-0.221207349102581	0.291843737165202	-0.757965037219092	0.448471913579766	0.81200197236016	-0.294135371858041	-0.339457125411719
RBM15	0.022642920975228	0.118099758645485	0.847955998674955	17.3370998505631	0.0294827806610363	0.206894547879805	0.142501486690526	0.886683905146467	0.978284436162445	0.33266328752696	0.249721631064997
LAMTOR5-AS1	-0.0203563803740531	0.0798619637629584	0.798804535504195	47.2728637786683	0.0207880019651584	0.139686300072805	0.148819189529135	0.881696308200987	0.97793156068289	0.198923335078649	0.229286925858582
SLC16A4	0.281259960722283	0.137897154110823	0.0413866219209644	11.8484741988269	0.379524011763632	0.241850625564635	1.56924965927865	0.116589777180766	0.50235043456312	1.13703520783195	1.07239804617186
SLC16A4-AS1	-0.0687430253613464	0.168320538127635	0.682976031827505	10.3971891409501	-0.0711048310453858	0.283894007802098	-0.250462599037852	0.80222962473505	0.95244453910014	0.0484272247542403	0.0133178921621765
LAMTOR5	-0.348255183470918	0.190571628715179	0.0676360313754016	19.4989120345668	-0.423409158336038	0.286925614840194	-1.47567570281887	0.140030971626732	0.54038819173531	-0.820934405813829	-0.814677313114537
KCNA2	-0.000244598086153418	0.107896168258027	0.998191215939052	91.7602825521352	0.0654048186942675	0.19254260556765	0.339690109113474	0.734089911088737	0.929574241859907	0.261476649258937	0.334146581175658
LRIF1	0.228681474892697	0.100830041827805	0.0233298474179132	61.2167899392036	0.409624748475735	0.188134858744656	2.17729319919226	0.0294586982849292	0.282726770799131	0.973501290442597	1.14314161570047
DRAM2	-0.102304872790718	0.0749759527769616	0.172409477196755	51.1340795383386	-0.0903570790689619	0.143285985873908	-0.630606535020644	0.528297824850841	0.8492930283625	-0.0559595847620662	-0.0319292643996215
CEPT1	-0.146603683415345	0.113168254850668	0.195165442293246	79.9594730225973	-0.168013928642918	0.193364055740141	-0.868899485997075	0.384902110735901	0.775615964197215	-0.193741377501669	-0.214440502903607
DENND2D	-0.366060247163543	0.553817265819909	0.508627327394545	2.90114335196096	-0.305579120162601	0.811355370180257	-0.37662796278123	0.706450104175893	0.921402294396092	-0.876313174697724	-0.537749954897081
CHI3L2	-0.406101437899819	0.35793024328658	0.256550233114195	23.920658022654	-0.528413322212354	0.504985029938895	-1.04639403325737	0.295379146436092	0.712081435972543	-1.0008525689903	-1.0614609529645
PIFO	0.0795743285218978	0.164407492952195	0.628381112430639	10.5347795125826	0.171234854668493	0.289985054896871	0.590495447185686	0.554858537190814	0.864060653877038	0.50973601892459	0.582871208076504
OVGP1	-0.54091071986544	0.23879990784634	0.0235052465960308	6.70439183852141	-0.689863150245163	0.389410642252431	-1.77155700279493	0.0764681224609941	0.421619455950355	-1.42014745039363	-1.44090472685158
ENSG00000260948	-0.130093417610091	0.202930286776452	0.52147432733739	4.24649680316788	-0.192671418586363	0.363800993876193	-0.529606630629306	0.596384696142341	0.8834373188666	-0.142389795163911	-0.272391205934536
ENSG00000243960	-0.0283246725513887	0.229625183245448	0.901828548101747	3.00781606674915	-0.0755858812371597	0.45322233146653	-0.166774397441053	0.86754756440881	0.974407117515973	0.174139699450836	0.00278640621102018
WDR77	-0.198251560303462	0.153604375280921	0.19682038719959	9.0857316886151	-0.190831478252315	0.269101880003175	-0.709142122121417	0.478236285881437	0.826093233734659	-0.35438083866325	-0.268066928153722
ATP5PB	-0.0589144074782024	0.106655010099748	0.580686020087712	44.1082050108733	-0.0204237532675962	0.180236012479475	-0.11331671726771	0.909779464141923	0.982332053653718	0.0789969979151308	0.132429938616394
C1orf162	0.150181967506869	0.175216374487851	0.391376965018205	7.10289651290141	0.224237939193751	0.304115878720349	0.737343739292053	0.460913339603438	0.817456679844903	0.729345686617377	0.707440497898435
RAP1A	-0.312347882178324	0.112214640954231	0.00537781831996357	69.0935655468823	-0.419069607993365	0.188856941071332	-2.21897911517629	0.0264881454105291	0.272873948758958	-0.709252573394965	-0.80447838395456
INKA2	0.210458444292786	0.303269191065697	0.487703662021732	6.2379802453473	0.296612969739579	0.485219729950317	0.611296184864433	0.541003516254209	0.856416045769862	0.916822526615731	0.877538261767972
DDX20	-0.0684504485654749	0.24974368417397	0.784020990511562	7.24157333097658	-0.0511762778567112	0.404935516770855	-0.126381302052274	0.899430102270412	0.981233316386535	0.0493372210923084	0.060154519504285
KCND3	0.122507229573741	0.167805548732161	0.465356749500493	167.278614399013	0.227449715207394	0.264513751507768	0.859878603327415	0.389855964272962	0.778175261419085	0.643269447723837	0.714988901178549
LINC01750	-0.437722198534076	0.262409536408779	0.09529825914515	6.57482470175308	-0.60586885663334	0.444242875272124	-1.36382346315	0.172623133846468	0.587965120080404	-1.09920205121219	-1.24349905512443
LINC02884	-0.0173928985824979	0.12527934539306	0.889582171628193	175.542011517608	0.0227295275663892	0.205319012605001	0.110703472016578	0.911851492635301	0.982640574051101	0.208140599114281	0.233849952095313
CTTNBP2NL	-0.0586848331089586	0.111354850391498	0.598188431410604	58.1750224068258	-0.0632881883687327	0.204266927676828	-0.30983081347785	0.756689618078512	0.938607460246832	0.0797110389405095	0.0316887782293538
WNT2B	-0.141406763247665	0.174898618443113	0.418798758449697	11.4745525097628	-0.278206168160104	0.320581561437532	-0.867817122458912	0.385494454976436	0.775979277600428	-0.177577490315282	-0.473417299131435
ST7L	-0.018114764622246	0.0649053860129018	0.780171968483922	132.338703318717	-0.00327229449902319	0.113636582508585	-0.0287961361278703	0.977027182526873	0.994055579688576	0.20589539217369	0.172739763173739
CAPZA1	-0.04861323793532	0.0523895802777879	0.353450073104775	217.954829594407	-0.00867655576015625	0.103961805851748	-0.0834590712336145	0.933486520233754	0.986611122538252	0.111036539991321	0.160038521475424
MOV10	-0.181393124659011	0.0931168254975829	0.0514129732495518	79.6290925095439	-0.23416688439945	0.153419594392448	-1.52631666982805	0.126931019116378	0.51952519753767	-0.301946349946155	-0.36991497749359
SLC16A1	-0.589546175420775	0.22751133167328	0.00956189100384094	18.377065033264	-0.893955072978831	0.358848082641988	-2.49117973934029	0.0127319692534507	0.185988976521179	-1.57141743174604	-1.92056711067399
SLC16A1-AS1	-0.0996570578168664	0.0893323280759211	0.264603398712859	158.441823507919	-0.125027775882259	0.143433869042288	-0.87167540495891	0.383385481445376	0.774445723374323	-0.0477241335434896	-0.113413278364995
ENSG00000287807	0.0914218196578794	0.171800021565143	0.594628405593323	8.27246298766449	0.127797494612182	0.292036513269096	0.437607931904131	0.661670520322977	0.908735799030971	0.546585057198196	0.480783543888288
LRIG2-DT	0.187817921604209	0.109891609332142	0.0874287669744859	40.5560970555284	0.308688843622363	0.183092994979511	1.68596752517433	0.0918020544974476	0.454272575808096	0.846404116716943	0.90591930877743
LRIG2	0.0179783271325411	0.0432085414743136	0.67734947968963	73.5303529146235	0.0545031669572449	0.0866088972043653	0.629302170060397	0.529151250940974	0.849619605172278	0.318155085320505	0.308525222967349
MAGI3	0.0496189482678778	0.0600405683321713	0.408563787272867	365.840660756614	0.088149918344663	0.113723142141654	0.775127354772374	0.438264409017362	0.805771067105293	0.416566339301164	0.38760273256301
PHTF1	-0.14282244951506	0.0866241984622001	0.099196963924839	70.1367106007046	-0.204068964189915	0.148697971047339	-1.37237221700186	0.169947594524596	0.582967370896051	-0.181980673812268	-0.29917802738586
RSBN1	0.0262345234496605	0.0483198357146355	0.587174650195101	61.3397693746818	0.0890291385933668	0.105667320632282	0.84254183848557	0.399484731075353	0.784717049020414	0.343834184008325	0.389669099887839
PTPN22	-0.46444315758574	0.274733401836952	0.0909279259035278	2.89977979858655	-0.676476032022295	0.512071321011342	-1.32105822815121	0.186481949749824	0.603183695860643	-1.18231176883095	-1.40944195775575
AP4B1-AS1	0.232147530302219	0.217597305672109	0.286031596174199	3.72170565418532	0.320059620030133	0.396134238316382	0.807957477723775	0.419115061296459	0.794495193699703	0.984281700149428	0.932643216537267
BCL2L15	-0.0704858621940601	0.197368798122745	0.720996218743032	2.68809202534176	-0.218814132458513	0.451300089039909	-0.484852845750632	0.627780733352503	0.898042939375233	0.0430065107468442	-0.333832522609603
AP4B1	-0.292778316542561	0.158139897598744	0.0641137470942454	19.0005044051096	-0.394724797701845	0.263902153724055	-1.49572404821896	0.134725580844089	0.531532558129996	-0.64838570590097	-0.747262549139907
DCLRE1B	-0.0576660240585289	0.195743667717965	0.768299698114716	3.59299172088977	-0.0773117552978875	0.371391436999066	-0.208167845555583	0.835097914142528	0.964239699352933	0.0828798223784445	-0.00126978991402812
HIPK1-AS1	0.15613735255227	0.135909138623966	0.25062348627244	9.41827866970779	0.271256563114561	0.249959747574036	1.08520098034671	0.27783265011753	0.695597267551915	0.747868613450851	0.817944945756158
HIPK1	-0.101237257353119	0.0704609134367605	0.150778795973472	57.8923110911155	-0.0699522548093475	0.136973382354243	-0.51069962358406	0.609561404349303	0.891103695214451	-0.052638999697259	0.0160267081579798
TRIM33	-0.132718582536949	0.0572731815900381	0.0204879286807531	212.852419087358	-0.155415876636813	0.0926723411379062	-1.67704705339793	0.0935332810712103	0.457384760783596	-0.150554798349312	-0.184832218676443
BCAS2	-0.437066348490931	0.146542706719616	0.00285887276372684	27.9872075781981	-0.538594032471045	0.244546739091898	-2.20241756022209	0.0276358265930651	0.276512360997594	-1.0971621726367	-1.08538793491597
DENND2C	-0.218558632708793	0.123762088802085	0.0774029199606001	10.7526018509524	-0.282134388715429	0.220311594344203	-1.28061525565758	0.200328838850903	0.615996641814941	-0.417541560178061	-0.482649509845655
NRAS	-0.0388307089631842	0.174983896186526	0.824383800876845	9.6990780052817	0.034704408003955	0.332355387440478	0.104419574092718	0.916836389713537	0.98318753338529	0.141462963642494	0.261993641564918
CSDE1	-0.081407258359269	0.0884304913662343	0.357270240467006	89.1591320932573	-0.0704582883092878	0.152876760905003	-0.460882922245262	0.64488260481829	0.90383535612602	0.00903788897925756	0.014837414472937
SIKE1	-0.0722431279700902	0.07814905552026	0.355263835975219	31.3334362596244	-0.0732160261229472	0.145760243738273	-0.502304498436583	0.615453345396781	0.893857647911743	0.037540918656957	0.00835610411072726
VANGL1	0.102825947843945	0.115928807273953	0.375092388140621	9.73435608146763	0.228615831347176	0.225765135362883	1.01262682114185	0.311238443712791	0.722457747243913	0.582055111674891	0.717729539024131
SLC22A15	-0.23382340924783	0.152918824343414	0.126247379244928	100.925290046327	-0.322059980605675	0.235693466731631	-1.36643575688241	0.171802232117213	0.58695344328858	-0.465019319685865	-0.576483721043649
MAB21L3	-0.104083344465247	0.243080315208419	0.668516437080686	1.89917051617401	-0.12319563770681	0.439478017559793	-0.280322639095478	0.779229983299048	0.944983802543464	-0.0614911331760771	-0.109107337429376
ATP1A1	-0.40908088476796	0.428194798554576	0.339394846022021	6.24043704595851	-0.310691485862917	0.61529145510786	-0.504950106626221	0.613593879716084	0.89330675681325	-1.01011948891606	-0.549765175714936
ATP1A1-AS1	0.0108305021419182	0.0685843245778857	0.874523680120972	75.6362368401815	0.0586816959243416	0.118611761982898	0.49473757866275	0.620785371655897	0.894282927943525	0.295923334004603	0.318345715314045
CD58	0.0219443407955657	0.084878614863967	0.795991785135163	21.5397098638156	-0.0122526100074421	0.183615869883162	-0.0667295807014864	0.946796984794862	0.989263010875146	0.33049050617755	0.151633981589885
PTGFRN	0.18277793553898	0.061821324781127	0.00311100191395832	44.4551691007453	0.24880242783567	0.137574265483539	1.8084954112689	0.0705294303535263	0.407454470000071	0.830728338842584	0.765172626742833
CD101	-0.327448765868065	0.259812241755902	0.20755089271867	2.67862156850652	-0.327720188001826	0.43725718594535	-0.749490685426462	0.453561510700189	0.814687882923754	-0.756220579925779	-0.589786494304842
TTF2	0.188533135604436	0.122943301078888	0.125153540923456	38.5145635040062	0.322265987902942	0.197360513415386	1.63287976062702	0.102494287624403	0.476336748091256	0.848628633938833	0.937828682278808
TRIM45	-0.344407266092793	0.112175255309735	0.00213872072313315	10.2182676801906	-0.453117793061447	0.218157519144215	-2.07702120393984	0.0377996022276312	0.311359133312046	-0.808966297704462	-0.884499353897084
ENSG00000271427	-0.110550380092787	0.168504934383471	0.51178157621265	4.36434869104519	0.0474308170216183	0.325085916382661	0.145902404968498	0.883998433018028	0.97793156068289	-0.0816054375989132	0.291903593929262
MAN1A2	-0.351922155156343	0.0938399308677759	0.000176666205339597	112.650481017846	-0.509028742831448	0.160566090284868	-3.17021322452552	0.00152327112450677	0.0651967734577404	-0.832339721794533	-1.01590278765007
GDAP2	-0.0967066171416316	0.0555278127328513	0.0815804212947043	80.9512648567804	-0.13501118203534	0.110005338454251	-1.22731481883026	0.219704288013455	0.639712760271438	-0.0385474310570418	-0.13687655084493
WDR3	-0.116669794301474	0.149247406527367	0.43437870536569	13.3527162410892	-0.126587142741354	0.259954218061701	-0.486959371866427	0.626287122867901	0.897144335800349	-0.100638541384329	-0.117078144739266
SPAG17	-0.333152633471908	0.350285377945865	0.341559106002462	3.89145300866563	-0.0606955903271293	0.602174787676262	-0.100793974721772	0.919714009958348	0.983697962957588	-0.773961216591311	0.0377819726109441
WARS2	0.0520629243569065	0.0524879063220528	0.321244728315738	64.8268153382334	0.0608071200092729	0.107562001909609	0.565321572021064	0.571855058516853	0.873177670483938	0.424167794107986	0.323340944765345
WARS2-IT1	-0.113924710378248	0.226692382962294	0.615279284133173	3.87368766696903	-0.123882655414277	0.39824333520711	-0.311072764971323	0.755745305116157	0.938071420658538	-0.0921005563046011	-0.110721985117917
WARS2-AS1	-0.211486457956779	0.0633618267074109	0.000844572053874096	139.812715489924	-0.297614773150837	0.110532244714636	-2.69256065430678	0.00709056368977955	0.143753545428318	-0.395545102436629	-0.519031930087072
ENSG00000227712	-0.11839916599485	0.196895568605345	0.547620368392683	4.73591996572752	-0.0967531435212946	0.362467746224997	-0.266928973760982	0.789523847925176	0.948134022499234	-0.106017375011388	-0.0469614689141099
PHGDH	0.0552681321466629	0.0858425791246201	0.519684888798541	54.724728069559	0.132065390569673	0.146871158797604	0.899192133097184	0.368550329912285	0.76619161791849	0.434136894161658	0.490814068964713
NOTCH2	-0.122123082145074	0.0363103887797847	0.000770139177794848	412.131469558446	-0.118563327979909	0.0623296908272432	-1.90219663223625	0.0571454529562716	0.37152216423316	-0.117599804335226	-0.0982203572076806
SEC22B	-0.0495699645266772	0.0617014207451033	0.42175253602803	52.0481002486465	-0.0240296308413508	0.117215896066143	-0.205003174891836	0.8375696445022	0.965313218672587	0.10806085050756	0.12395530713842
ENSG00000290569	-0.324396361635381	0.147471648373865	0.0278267537887321	43.2477337792878	-0.4172989895778	0.237598456443732	-1.75632028853952	0.0790337349209614	0.427422710011288	-0.746726742023245	-0.800317028430668
NBPF8	-0.0696024734622503	0.0975442838935073	0.475507072080081	20.0942143425734	-0.0908505227176904	0.182850615571156	-0.496856531950455	0.619290226373804	0.894282927943525	0.0457540988070763	-0.0330889690741667
NOTCH2NLR	0.36305120806607	0.22235750535447	0.102524433917209	2.93455448998926	0.441085388112527	0.446866116916245	0.987063846228465	0.323611340098757	0.732686161278899	1.39142905115491	1.21708126604349
NBPF26	-0.26358067576976	0.184373712799367	0.152831830705074	71.5686474962733	-0.340413033840888	0.288755269244903	-1.17889808463434	0.238438760525418	0.658097038246763	-0.55757280973696	-0.619617565574625
LINC00623	-0.236449120870672	0.177230863721023	0.182161054617682	19.4525051589031	-0.382583630375924	0.288446428139402	-1.32635939659141	0.184720681273152	0.600024788952447	-0.47318602324994	-0.718728047705778
SRGAP2C	-0.643333219805108	0.332200804262806	0.0527967834041143	6.69187762914835	-0.966679319283412	0.508513337188827	-1.90099108241177	0.0573031806729727	0.372262019634425	-1.73871030703868	-2.09148561091108
ENSG00000290735	-0.504885505110579	0.273127270523793	0.0645248875228892	2.38638482441396	-0.704585522110585	0.464139735289096	-1.51804611529699	0.129002773683437	0.521083892078308	-1.30809887385703	-1.475505645349
H3-7	-0.0379350186269646	0.25110221080727	0.879917331917734	2.83208890083937	-0.139792549709553	0.440618760326999	-0.317264180049456	0.751043154598996	0.9358097642916	0.144248813161335	-0.148113851105643
NBPF15	-0.186945970331848	0.166293060257604	0.260929944258189	17.8409331730108	-0.343659679542139	0.298185619807748	-1.15250252431257	0.249114633044985	0.669729806994146	-0.319217265820012	-0.627247920542277
SRGAP2B	0.00650360131425263	0.173639945413409	0.970122600139716	9.97679294544846	-0.0538568963868324	0.314786872986169	-0.171090032681251	0.864152973087039	0.972919425551346	0.282465452299969	0.0538544569782713
LINC01145	-0.0137001197809151	0.186816879006092	0.941539949782921	3.48637287050605	-0.112254953712161	0.389012334753796	-0.288563995748892	0.772915051103549	0.942320328093372	0.219626182503511	-0.0833942445483351
NBPF20	-0.142522182305913	0.100575901448671	0.156465108733848	13.0193206317509	-0.158085828285197	0.197636608153398	-0.799881306212746	0.42377956960679	0.796389835377036	-0.181046758120316	-0.191107211607082
NBPF25P	0.0625135311669749	0.175716768210552	0.722018032321774	6.55973585333919	0.109468041706224	0.359695299890173	0.304335479889918	0.760872317245197	0.940113361236055	0.456672128224519	0.437705165492559
GPR89A	-0.117013886453524	0.108728241388977	0.281835545316828	29.1832175090271	-0.135198111127113	0.20266556628217	-0.667099565097695	0.5047085379278	0.839315640633662	-0.101708765006782	-0.137315876676961
PDZK1	0.0074053353146951	0.193804329272643	0.969519952107295	4.79588370273361	-0.0240532238550024	0.345656675405373	-0.0695870369834278	0.944522354916461	0.9888830218427	0.28527009931878	0.123899858196502
CD160	0.500014312994067	0.226139042098179	0.027029440465265	2.52307511371864	0.855001644798737	0.423553678162658	2.01863822433951	0.0435248350611947	0.330068201097176	1.81742292932172	2.18987850233608
RNF115	0.00345233623619195	0.0378062176668015	0.92724100760761	250.254492636595	0.0411389757841471	0.0749466160763006	0.548910383655813	0.583066951873268	0.877977084486452	0.272975157489543	0.277116337647023
POLR3C	-0.11664509241294	0.079320562357561	0.141412037437339	28.5960927839739	-0.126126503067046	0.151020357736392	-0.835162258635364	0.403626356400457	0.786353849226605	-0.100561711545374	-0.115995536856983
NUDT17	0.016688331396969	0.137598225382395	0.903466851101713	7.92669702988111	0.0315077850699533	0.280336511246033	0.112392727332976	0.910512021539655	0.982332053653718	0.314142834820607	0.254480851464423
PIAS3	-0.482282736574615	0.122333722410357	8.06860514281085e-05	17.4360634613559	-0.663402454725519	0.224174779744613	-2.95930905109526	0.00308329715986443	0.0950160064773496	-1.23779789001906	-1.37871608106615
ANKRD35	0.13830606687223	0.142737692195877	0.332568808304801	16.7833081766427	0.302881199367921	0.24039069511053	1.25995392304456	0.207685984633213	0.624346911603751	0.69240828679183	0.892270025404695
PEX11B	0.0948953614149725	0.122920614430809	0.440111309668749	13.6207183475426	0.194371362572847	0.231195946805466	0.84072132430763	0.400504071447593	0.784717049020414	0.557388751557026	0.637247257780394
RBM8A	-0.525419595244496	0.186977674605288	0.00495313505175652	10.473569923715	-0.696827508484496	0.325583960349843	-2.14023905764814	0.0323354522158176	0.29098729238828	-1.37196568452384	-1.45727255086993
LIX1L-AS1	0.0709402289147718	0.181296967798887	0.695580694879583	7.94373966216565	0.162346419096677	0.301146347922605	0.539094763116304	0.589821468900809	0.880984251867356	0.482881534440964	0.561981365216858
LIX1L	-0.111667702121584	0.0678516619613084	0.099812722436497	27.6582850241138	-0.13099276551818	0.144876626019339	-0.904167698526432	0.365906485333978	0.764421178346554	-0.0850806241789665	-0.12743235912977
POLR3GL	0.127456363462742	0.120945335118654	0.291958707704744	21.3005779333219	0.226092324529984	0.209873909393504	1.07727694777949	0.281356557690207	0.698974872287289	0.658662649710974	0.711798724715984
TXNIP	-0.71268484578643	0.245363941795361	0.00367719169614795	141.658659240738	-0.973900043719946	0.345158402430399	-2.82160317368004	0.00477842642328366	0.11966788612676	-1.95441342011054	-2.10845595373387
LINC01719	-0.193725247144777	0.113197788079859	0.0870096559787126	23.3798317084204	-0.241159699026104	0.190266093436642	-1.26748646945027	0.204981398650618	0.620346863535284	-0.340302728377421	-0.38634968048684
NBPF10	-0.202658918575836	0.0633156607784812	0.00137060506673763	32.160261724392	-0.26349427698723	0.14294258344558	-1.84335745609038	0.0652768373712854	0.397120285931772	-0.368088965708893	-0.438841012642502
NOTCH2NLA	-0.292804435833598	0.057933618536437	4.32341553040265e-07	102.254341259925	-0.360008803074609	0.103963583090864	-3.46283566198332	0.000534514751555923	0.0349787278923604	-0.6484669442614	-0.665672075021067
ENSG00000276509	-0.492539367717829	0.199879528480949	0.013732668375461	4.31576011669062	-0.614071012700122	0.354864491139763	-1.73043803488997	0.0835520432637398	0.4380215222014	-1.26969890511302	-1.26277598523896
ENSG00000290578	-0.164162134772077	0.153667074009585	0.285386383457849	5.78379497770811	-0.186320730135321	0.299649447947897	-0.621795672948206	0.534076231951243	0.852282838760729	-0.248353112479416	-0.257465645331554
ENSG00000291242	-0.0724709471968389	0.0829570631909433	0.382338380048365	65.8035390424123	-0.0882365549879352	0.150761853159911	-0.585271095695169	0.558365446834381	0.866030458793476	0.0368323366196655	-0.0269455510706753
ENSG00000289321	-0.0897405904285145	0.190003795735791	0.636705917996708	14.4284500924974	-0.108705789935605	0.309897794206124	-0.350779489134734	0.72575378595311	0.927358144228695	-0.0168811236489674	-0.0750529033779622
ENSG00000290557	0.121152456897699	0.117781426822514	0.303657774517846	8.56208498226615	0.24340327976682	0.238641817794106	1.01995233700751	0.307751066131846	0.719557569301788	0.63905572267281	0.752483402207993
ENSG00000291243	-0.374769921992148	0.289317756329805	0.195196936231404	4.21020420689102	-0.575627294998339	0.473486078890236	-1.21572168784245	0.224090959552737	0.642882415230611	-0.903402719431395	-1.17242451503454
NBPF12	-0.205182060931142	0.0966646078133544	0.0337858541757938	56.5458641755645	-0.268490709668406	0.157762665858036	-1.70186468521018	0.0887807372085127	0.446511784850766	-0.375936649927712	-0.45058376452783
PRKAB2	-0.0419421025915052	0.0654482481714262	0.521624187065688	38.969319560062	-0.0221599183852626	0.124557852712643	-0.177908641668589	0.858794724047246	0.971028137283306	0.131785652085277	0.128349556169628
ENSG00000237188	0.0178907709264427	0.0498202791035379	0.719515646403326	76.4771967956971	0.0707210896505672	0.0992036322634882	0.712888107390358	0.475914998858595	0.82529296748341	0.317882760829811	0.346641025668065
FMO5	-0.013681927035639	0.130660963593433	0.916603390969198	36.3343778664605	0.0355761808462069	0.249114845256086	0.142810360456982	0.886439954494737	0.978284436162445	0.219682767071441	0.26404250579269
CHD1L	-0.567598225230889	0.265558281578494	0.0325673216006305	2.54334805817512	-0.51109476427151	0.459087762418709	-1.11328335475292	0.265586752961717	0.684282855225432	-1.50315311761476	-1.0207584073909
LINC00624	0.104053499896382	0.178654307649092	0.560277563515604	13.3138818427654	0.16344105225672	0.295128860117539	0.553795559646816	0.579718767511831	0.876583760023996	0.58587314471192	0.564554001820622
ENSG00000289419	-0.104854772920875	0.10999149853539	0.340438656244486	9.73431973960589	-0.161332770421646	0.221043961442203	-0.729867350227659	0.465471271340207	0.820944076789299	-0.0638904932060206	-0.198738263264795
ACP6	-0.0235419955574314	0.0675896459723673	0.727609095888186	151.152452626769	-0.00656937744671488	0.118988471306644	-0.0552102012453376	0.955971001914495	0.990501068161148	0.189015173555677	0.164990869218667
GPR89B	0.00436673809143353	0.134950345705602	0.974186468590624	35.2102729973717	0.0253673730061947	0.238336044993702	0.106435319117866	0.915236971617246	0.98318600311492	0.275819205108952	0.240049488141937
ENSG00000290705	-0.013656142997313	0.132344087370579	0.91781483526243	8.59866243709681	-0.0484108898686556	0.282427367264696	-0.171410052565069	0.86390135095517	0.972907906799946	0.219762962701403	0.0666538095142849
NBPF11	-0.237901269980493	0.112162570479943	0.0339184578130466	37.6354567698466	-0.295051716892289	0.180554131176211	-1.63414547742658	0.102228307682088	0.475876843423154	-0.477702616468928	-0.513008165606934
ENSG00000227733	-0.0427603158766023	0.137211531843715	0.755315715186673	35.4199730387581	-0.0209326262607203	0.237403003763797	-0.0881733841984035	0.92973887123962	0.985956393522732	0.129240778042962	0.131233971477296
LINC01138	0.0697408671208954	0.0753131288082794	0.354439702044192	501.881072148083	0.139279355664087	0.130642699596817	1.06610898346347	0.286374379131793	0.703258459346287	0.47915118105735	0.507768525797939
ENSG00000224481	0.257311035220459	0.225244669823176	0.253303425292857	2.95573180286676	0.739732410284862	0.415154099032493	1.78182610266595	0.0747775942005063	0.418285625116957	1.06254729623113	1.9189696144794
ENSG00000272824	0.0729720206957706	0.16088552017019	0.650142040233745	4.6680322708801	0.252024531154965	0.323667593992065	0.778652345285897	0.4361845351158	0.804926257261985	0.489200979819121	0.772745301537377
ENSG00000291232	-0.0308845721947469	0.0848328199058072	0.715810249892742	38.4211513369266	-0.00748604715656458	0.154165989454358	-0.0485583570219351	0.961271257073088	0.99144071120303	0.166177689701092	0.162836487152415
NBPF14	-0.161972919204691	0.0914139870091687	0.0764175596499237	67.4335937508276	-0.185572569534216	0.14830444105298	-1.25129475703241	0.210826957623951	0.629426122316897	-0.241544034734107	-0.255707297952583
NOTCH2NLB	-0.438454503991126	0.162599328930011	0.0070065393050607	8.4887848314748	-0.602235872232476	0.283410625941796	-2.1249586892912	0.0335900600951469	0.295749573274102	-1.10147972768437	-1.23496071644465
PDE4DIP	-0.0437322286416232	0.0581787818458929	0.452239365329757	433.853298361929	-0.0195813139411686	0.0983108004495358	-0.199177647335095	0.842123783944771	0.966557595590162	0.1262178552768	0.13440986241802
NBPF9	-0.291769172426808	0.0843457589457145	0.000541774739696457	44.4837778405976	-0.364063165431782	0.148303136507715	-2.45485816419563	0.0140940185161133	0.195089823409845	-0.645246983135266	-0.675200747626397
ENSG00000274265	-0.0777023154347954	0.0732632666577439	0.288876098742826	113.930150290417	-0.0742762943011136	0.123183692120587	-0.602971814064503	0.546527439999075	0.859763651433481	0.0205613062208052	0.00586423302137508
ENSG00000289614	-0.21893838846371	0.188640974979899	0.245800997359161	10.0057007512955	-0.218581415477563	0.301908374503124	-0.723999179675958	0.46906623869161	0.822084690012238	-0.418722707662109	-0.33328558483596
ENSG00000291233	0.15994666837311	0.0990336471109904	0.106294671088851	23.8506266621897	0.224994103947142	0.175034668563784	1.2854259432905	0.198643480227554	0.614056887642881	0.759716659831917	0.709217656853655
ENSG00000272755	-0.206771591711292	0.152326132724709	0.174645602494528	5.29364905610214	-0.228716938818688	0.293689375234282	-0.778771580130318	0.436114281799264	0.804926257261985	-0.380880538881293	-0.357106367265628
NOTCH2NLC	-0.353859139660023	0.0943807306199865	0.000177347834370755	100.461926224972	-0.473753786847859	0.145731648592574	-3.25086411512673	0.00115054834238221	0.0550865645622489	-0.838364289805789	-0.932998627359521
NBPF19	-0.35966054090359	0.0959712166667109	0.000178543495311872	63.7373031952235	-0.459525827590648	0.155860819203689	-2.94830881769017	0.00319517703530647	0.0979295760784979	-0.856408283594104	-0.899559690811563
LINC00869	-0.224692112809687	0.110851883999842	0.0426667083826487	47.901950070257	-0.365248318074479	0.199931288315722	-1.82686922668	0.0677194341715825	0.401320520900053	-0.436618412854642	-0.677986125578524
H2BC18	-0.749405852230415	0.308085232834157	0.0149965340341202	4.57464069711828	-1.13313036166099	0.48597300945885	-2.33167344606808	0.019717876771458	0.233215836287119	-2.06862610500466	-2.48268337467924
ENSG00000290791	-0.272272886156119	0.134023113854297	0.0422005716953658	9.95720694439802	-0.329042715559239	0.252582798153065	-1.30271229064395	0.192673004405242	0.608643067685177	-0.584608035130496	-0.592894734515248
ENSG00000290792	-0.418993425900142	0.193147469106945	0.0300604568697405	5.77972669407061	-0.649951280386287	0.350508390716638	-1.85431018942918	0.0636947951977063	0.391952928992673	-1.04095028704674	-1.34710276554467
H2BC21	-0.703664509845337	0.187784934748683	0.000178831641562812	9.3828964806698	-0.945200509179703	0.32453897253635	-2.91244069022816	0.00358616295952253	0.101507179231384	-1.92635763171458	-2.04100552763283
BOLA1	-0.119168347054071	0.139079698334456	0.391536104556788	5.4989506637695	-0.119226172044003	0.264588030068578	-0.450610604013725	0.652270222665032	0.905728053265997	-0.108409745004769	-0.099778191342553
SV2A	0.580866465789902	0.955483697684076	0.543234414123763	4.60484375579999	1.49703782818606	1.48883637698928	1.00550863165593	0.314651995247165	0.724794328274559	2.06889592378793	3.6988093904324
SF3B4	-0.619571883603173	0.150541848682065	3.86152931518292e-05	7.74627255872574	-0.789763790234499	0.273444347420829	-2.88820667782559	0.00387445202216799	0.106564538668317	-1.6648058510583	-1.67569392615371
MTMR11	0.120642692736294	0.202388832837579	0.551112683681309	6.26804593208988	0.152684208768141	0.367770357375363	0.41516181417608	0.678023450724818	0.912846093123755	0.637470212383877	0.539272975893548
OTUD7B	0.0535255575481597	0.094087541619685	0.569430099685056	323.261544864971	0.14206243152918	0.161401038476599	0.880182884013952	0.378760244145086	0.773237621769282	0.428716995776603	0.514309386337291
ENSG00000285184	-0.0746878230269752	0.069068241232044	0.279535786206734	59.4547483998717	-0.0704807339033302	0.114579189487244	-0.615126832531634	0.538470963010075	0.855270380173764	0.0299372276573616	0.0147846622277699
VPS45	0.10775202360387	0.0349821490901403	0.00206861476294932	248.106791258964	0.172410686406587	0.0712103628500316	2.4211460173245	0.015471661218785	0.204822230985797	0.597376596378507	0.585634679785298
PLEKHO1	-0.00950429424007397	0.138953052544479	0.945467763503132	74.5506838230459	0.0457109266103764	0.228716541118501	0.199858420326026	0.841591310083359	0.966526570323644	0.23267638310457	0.287861460739865
LINC02988	0.157381855319141	0.185743369113145	0.396823430540556	4.18930587062702	0.223209985135776	0.346595249658239	0.644007629521388	0.519570486587816	0.846929318076884	0.751739367989655	0.705024572332622
ANP32E	0.0276877668294569	0.05187945156943	0.59355306355947	46.5609702878119	0.0890198544327913	0.113123700759963	0.786924878118004	0.431325843108063	0.801330890588465	0.348354180715505	0.38964728000132
APH1A	-0.0703616487483892	0.106770768498462	0.509897498926773	35.1647438745216	0.0370056771726766	0.198084596448485	0.186817540768752	0.851803693494159	0.969526613459976	0.0433928495894809	0.267402146911435
C1orf54	-0.14616271292541	0.138874602387277	0.2925794761951	85.8278970560441	-0.162138065341537	0.215159977726412	-0.753569818396728	0.451107573035623	0.813704085835412	-0.192369834929941	-0.200630889272631
CIART	-0.292051125301496	0.127754383626092	0.022252150194025	15.6567544759948	-0.367374095295357	0.230304756335835	-1.59516503758023	0.110675334818845	0.492216281775023	-0.646123936082644	-0.682982184979523
MRPS21	-0.0573103107267749	0.111237306613907	0.606407927659278	60.583786687314	-0.0245148507445634	0.187725280047243	-0.130588968829312	0.896100469591861	0.980742608583068	0.0839861911468015	0.1228149301341
PRPF3	0.135646131965418	0.0586305018397265	0.0206909820315536	98.7918791664737	0.224774221361856	0.102578415552356	2.19124286675234	0.0284342220622276	0.278734314478135	0.684135139164082	0.708700882825527
RPRD2	0.0202792359190245	0.0475289900160362	0.669619064509784	302.727500731987	0.0577442577428969	0.0774603317995149	0.745468763190329	0.455988387922835	0.815150230013193	0.325311560473266	0.316142522621384
TARS2	0.106343245288286	0.144729619688054	0.462478475275376	16.2698885632832	0.197154315953465	0.248747447123532	0.792588298828065	0.428017728291371	0.798999691517484	0.592994898559605	0.643787830453402
ECM1	-0.257442531300372	0.284087746972997	0.364825876953296	4.72305031702401	-0.255212468200039	0.524030505302766	-0.487018342668021	0.626245332243954	0.897144335800349	-0.538481449559069	-0.41937688053959
FALEC	0.146302962958104	0.164735730385491	0.374483172651868	7.67138447230709	0.2643227183424	0.286778762363502	0.921695582211077	0.356687385586842	0.757306692013047	0.717280888641135	0.801648835317677
ADAMTSL4-AS2	-0.43697862516075	0.196934846683057	0.0264935652007222	4.65054329176437	-0.595402777532205	0.342440374487655	-1.73870495972626	0.082086673188062	0.435049100645548	-1.09688932834298	-1.21890139156341
ADAMTSL4	-0.29886232262943	0.127506461996324	0.0190833167188988	7.06010950042984	-0.307922485102139	0.27316236987883	-1.12725074555008	0.25963648072708	0.679001926012188	-0.667308680442897	-0.543257394868291
MCL1	-0.111401928908635	0.101044182214633	0.270241270923588	145.904877754992	-0.0635155651166293	0.176379455375885	-0.360107502210336	0.718766742686687	0.925666841492072	-0.0842539945420539	0.0311543912165752
ENSA	0.132495459849491	0.0623690264807345	0.033638451509479	277.4642304284	0.200806557673202	0.0963215352808015	2.08475246047315	0.0370917760031532	0.308928015468032	0.674335660434382	0.652371428207395
ENSG00000288880	0.0513888418603329	0.0865700489486683	0.552773028895908	24.3282471908694	0.0813672279916428	0.174308348307146	0.466800522074061	0.640642602300992	0.903064944522735	0.422071207461015	0.371661869348622
GOLPH3L	-0.086958049530455	0.0733467051438896	0.23579002058202	35.889449757719	-0.101473820671935	0.138605273096888	-0.732106494974424	0.464103569841012	0.820032687545945	-0.00822663681512074	-0.058056132656815
CTSS	-0.245356877942244	0.311159968795405	0.430390689264675	3.22968804821698	-0.289679798613935	0.520680682567273	-0.556348273159735	0.577972792825165	0.875932591476386	-0.500891659615893	-0.500382937265795
CTSK	-0.2671787596183	0.236520431814408	0.258635400622932	5.91886718670215	-0.33721456789744	0.38599186950013	-0.873631271907726	0.382319090251518	0.774445723374323	-0.568763865119463	-0.612100443983236
ARNT	-0.0422647914390729	0.0353444875064323	0.231776236272267	93.132526368036	-0.0321640267493746	0.0694467102288246	-0.463146873961274	0.64325909326372	0.903430425234239	0.130781998775221	0.104837628790662
SETDB1	-0.0925906777439075	0.0592199880720017	0.117934137203288	50.7545497009246	-0.0961460437936581	0.112936572264182	-0.851327801668646	0.394587285301898	0.781310826671851	-0.0257456988879456	-0.045534646633857
CERS2	-0.40112984608295	0.12820890351348	0.001755691258888	23.1608348684873	-0.466342123347496	0.228684350956557	-2.0392393331544	0.041426147089201	0.323712202404273	-0.985389516514644	-0.915579534359389
MINDY1	-0.124419668119662	0.121714933037762	0.306675895568097	14.4188979408469	-0.123798358922705	0.239522949176405	-0.516853851993653	0.605258184220883	0.888854321537982	-0.124742834324014	-0.11052386921233
PRUNE1	0.106603700003138	0.136430903914554	0.434581959858643	18.3367016994553	0.179263183981862	0.224206565493871	0.799544757250931	0.423974605151157	0.796403145595364	0.593804986167689	0.601739605830721
BNIPL	0.0179612044522074	0.199937546116369	0.928419069960327	2.84981597809401	-0.00718894292531118	0.432449615713453	-0.0166237699470513	0.986736761501779	0.996496536417426	0.318101828956291	0.163534749591701
C1orf56	-0.225968004379162	0.115877545953293	0.0511691356153403	28.3878588973889	-0.242170859045482	0.198301915872633	-1.2212229921219	0.222001601132833	0.641661858390243	-0.440586795420785	-0.388726136246696
CDC42SE1	0.0275996372052081	0.0779975071079407	0.723449192574652	58.1059389084063	0.11236817556789	0.147910026846524	0.759706275251281	0.447430176915293	0.811012720657841	0.348080072732666	0.444521138916977
GABPB2	-0.167670727283891	0.0706148564165548	0.0175756007824502	82.045289124734	-0.216052270386521	0.120881607038953	-1.78730474948848	0.0738882468151325	0.416274893791416	-0.259265824569292	-0.327341519303364
SEMA6C	-0.307085619001388	0.116038659676027	0.00813516683938633	8.36194297576512	-0.44981386388937	0.249002825840012	-1.80646087999974	0.0708463794403709	0.407891397198911	-0.692885451023902	-0.876734369759387
SCNM1	-0.0249784251924327	0.112177086160957	0.823792674925035	8.81167086911711	-0.00607478995829485	0.219771369814145	-0.0276414073563456	0.977948155976278	0.994256091154816	0.18454747233607	0.166153262176343
LYSMD1	0.174829645620864	0.208449687651542	0.401629889418504	5.30598599317885	0.212128198762342	0.396184758229208	0.535427459931758	0.592354306012822	0.882194192256606	0.806006915881325	0.67897985680594
VPS72	-0.43331273781428	0.185503942776739	0.0194981182732379	11.3562618704699	-0.618977793004829	0.318004937888643	-1.9464408229459	0.0516018098894578	0.35437563849936	-1.0854873849622	-1.27430803367245
PIP5K1A	-0.0115895000136293	0.0606904574349922	0.848556282940934	170.119140477711	0.00518302671710156	0.0975079700002994	0.0531549033077568	0.957608486731796	0.990828760233696	0.226190805147502	0.192611688903025
PSMD4	-0.192676508250461	0.152028267956245	0.205021981785705	24.8188779795551	-0.251122967137461	0.247568539637851	-1.01435734728172	0.31041226895963	0.722342995241503	-0.337040854685167	-0.409765623993782
ZNF687	-0.365129845673401	0.179217327085033	0.0416141847474825	9.10070583780441	-0.479751243660083	0.308786442749874	-1.5536667976343	0.120263916829613	0.50869805998131	-0.873419363702086	-0.94709401336447
PI4KB	-0.108466623822284	0.0713351361160956	0.12837990425861	59.0215043946964	-0.113973041392838	0.116934985675525	-0.974670161666538	0.329723898434272	0.736781852941659	-0.075124368005079	-0.0874321409113616
RFX5	0.0457886818326031	0.17296480231565	0.791218758067968	7.09328120088212	0.0400650487419123	0.307106941950628	0.130459599797498	0.89620281560768	0.980742608583068	0.4046531306014	0.274592365124103
SELENBP1	-0.148398549735209	0.067220585471205	0.0272696935081122	66.9645169544852	-0.164278950459822	0.124086727447921	-1.32390428725561	0.185534834195116	0.601679193858259	-0.199323917885748	-0.205662455664735
PSMB4	-1.02809778214966	0.192554077820242	9.33227233055268e-08	16.6304483077438	-1.4266558140427	0.328469106903748	-4.34334853432885	1.40327238320146e-05	0.00424715421837169	-2.93543659460697	-3.17253487059409
POGZ	-0.16464866624577	0.0420619537431788	9.06171940530842e-05	492.403513244966	-0.197771195270961	0.0722463550076199	-2.73745568548202	0.00619164613293087	0.137719436098485	-0.249866362558245	-0.284376839705493
CGN	-0.0318430765500361	0.202569968159951	0.875090817019644	5.4156779908928	-0.0524567613541345	0.36620592049441	-0.143243892079389	0.886097566356541	0.978284436162445	0.163196470870195	0.0571450923863838
SNX27	-0.178028771113607	0.105553443462025	0.0916760385159187	58.1156886916756	-0.230059908119434	0.169361180859573	-1.35839811078189	0.174337393426791	0.589561167028565	-0.291482261715355	-0.360262650216799
MRPL9	-0.260816333687136	0.174402641762162	0.134788212364551	11.1686056535237	-0.341304918993369	0.283065045030574	-1.20574731845292	0.227914933956851	0.647382305284844	-0.548974926350951	-0.621713698300528
TDRKH	0.393147378520496	0.235716354500156	0.0953388892832925	7.0331848387649	0.567636429162308	0.401827036906116	1.41263871523641	0.157761979524081	0.568311964070915	1.48503662800264	1.51450496224904
THEM4	-0.0517419052977404	0.108354083186724	0.632987523285648	39.004439668096	-0.0548356414901238	0.188974428048275	-0.290174930314464	0.771682414209107	0.941698123581982	0.101305502250084	0.0515541836352057
ENSG00000285651	0.608548578620446	0.21053255698223	0.00384604988041012	5.48950511657867	0.92234423002074	0.352535890951572	2.61631298739862	0.00888850399589364	0.159756008655685	2.15499510069205	2.34814887642874
S100A10	0.271230224191621	0.19291325636391	0.15973307464432	13.3398897940964	0.391528652376258	0.34179223946139	1.14551650731815	0.251995261384618	0.672150269294094	1.10583989896439	1.10061167881374
FLG-AS1	-0.283904868515367	0.156010676823049	0.0687927499365376	94.8932236316414	-0.431175724491824	0.250470736072693	-1.72146148189817	0.085167115948667	0.44089720470799	-0.620786780337744	-0.832930507981341
S100A6	-0.544745905731589	0.211947140564059	0.0101640696076788	43.0601140703108	-0.656832543985038	0.338888790703418	-1.93819495363561	0.0525994421949459	0.358148117838186	-1.43207595991063	-1.36327529828029
S100A2	-0.61798502856446	0.18050506990843	0.000617875955881841	4.60876409536469	-0.869450200813162	0.329471513479142	-2.63892374679672	0.00831696859486979	0.155076238409734	-1.65987028441512	-1.86297509409239
ENSG00000285867	-0.134820476681138	0.070536862167632	0.0559598994636743	28.4977445468356	-0.143821800378773	0.138498274319764	-1.03843749017925	0.299066423212348	0.714341294911875	-0.157092281844959	-0.157583505539436
S100A16	-0.200943391462462	0.10363814079655	0.0525142207388117	24.4044999205294	-0.191414613496064	0.186634142760308	-1.02561412753879	0.305073505603787	0.717752754924844	-0.362753192629637	-0.269437428452612
S100A14	-0.514011741694288	0.220023335023993	0.0194824241221343	3.42199143190906	-0.906212223046553	0.421987307856352	-2.14748691767534	0.0317545375918854	0.290721148400896	-1.33648404311415	-1.94937419790019
S100A13	-0.104736896976348	0.112817834741527	0.353214738254909	73.3254218408228	-0.0656063331092924	0.185763715909578	-0.35317086971509	0.723960345128678	0.927047740222573	-0.0635238657790336	0.0262406114552415
S100A1	0.0392939946004313	0.134838223271157	0.770733298597527	75.8439466340153	0.217343859762264	0.207676448030477	1.04655035187412	0.295307010455151	0.712081435972543	0.38445282189076	0.691237845044389
ENSG00000272030	-0.359170072580823	0.209167503648792	0.0859534332888426	2.64742768018563	-0.388273822111068	0.382599373463225	-1.01483130669159	0.310186247599584	0.722335781741638	-0.854882788804516	-0.732101290975417
CHTOP	-0.147267447896677	0.0787870115869164	0.0615971728531571	51.5362069907665	-0.174537164765275	0.142571984194812	-1.22420379958229	0.220875356200765	0.640970037853308	-0.195805872211689	-0.229771589733384
SNAPIN	-0.377090964119746	0.1673907556749	0.0242743739629111	13.8297653661269	-0.525555947943295	0.279755396316378	-1.87862666766556	0.0602954872175727	0.382895546216051	-0.910621814952366	-1.05474547429679
ILF2	-0.398992246979367	0.15477313230709	0.00993979477392436	13.4840524860339	-0.530741162435314	0.260711158650785	-2.03574394430208	0.0417760739175516	0.324948451963553	-0.978740980526941	-1.06693190632486
INTS3	0.0562270014338566	0.0564451085106637	0.319184097704211	128.102860311459	0.130653119720033	0.0911869970121435	1.43280428132351	0.151913777490384	0.559393034249947	0.437119248033684	0.487494911629784
SLC27A3	-0.366787413199519	0.157069492162371	0.0195333956491024	24.5187927243642	-0.469565571661553	0.255634652606869	-1.83686197028883	0.0662302746912895	0.398746744716238	-0.878574866121115	-0.923155370197178
ENSG00000284738	-0.574227624129828	0.227358228322262	0.0115484014574088	2.43645794118297	-0.792166461541758	0.427325065055665	-1.85377953768887	0.0637707070969725	0.391952928992673	-1.52377241759601	-1.68134074956222
DENND4B	-0.142950355756057	0.113235344813304	0.206798357676179	28.530790327679	-0.182284409201844	0.181345068210506	-1.00517985407934	0.314810254034428	0.724961820058358	-0.182378498289689	-0.247979374170543
CRTC2	-0.76358912432469	0.204647625060212	0.00019054062884711	14.0006891639548	-1.05195587550296	0.322426423721733	-3.26262302996247	0.00110386247073469	0.053762543150811	-2.11274008071886	-2.29190489106953
SLC39A1	0.0231454449775846	0.119567403081266	0.846507463890882	18.7088071951202	0.186125351335947	0.23231255776022	0.801185063478383	0.423024516934774	0.796072741739445	0.334226278879619	0.617867258053117
CREB3L4	-0.254923379682114	0.145902753646569	0.0806001696313685	9.55876286218268	-0.304687897308562	0.265959359466696	-1.14561825505793	0.251953140531322	0.672150269294094	-0.530646177657807	-0.535655378722976
JTB	-0.0875148404554519	0.157004643546008	0.577252198343191	25.8368795007127	-0.0109737946874929	0.266494569944869	-0.0411783050204854	0.967153749085922	0.992390268367056	-0.00995841359976816	0.154639488111748
RAB13	0.123369001407575	0.117856823199565	0.295205612798015	16.1541537877558	0.297137312446142	0.222532968540996	1.33525074686361	0.18179429285096	0.598418842281849	0.645949801135676	0.878770586248044
RPS27	0.112040716126915	0.239852381156467	0.640411425349079	105.901698655315	0.352622034972709	0.338977935061917	1.04025070218302	0.298223441113712	0.714014141540066	0.610715639481518	1.00917228914909
NUP210L	-0.231179711538495	0.242731437272788	0.340889375266155	31.7087568200865	-0.303857283354884	0.369521795797696	-0.822298675776187	0.410906930210611	0.790348565237568	-0.456796674320954	-0.533703247233788
TPM3	-0.246273858927093	0.122413894192173	0.044239657172613	33.0515781586546	-0.345648577464659	0.216764871459782	-1.59457837949905	0.11080655057357	0.492457948825766	-0.50374372905566	-0.631922282496035
C1orf43	-0.122649238187323	0.105238733566406	0.243841669953331	46.5316978837391	-0.120478713896181	0.179182024632378	-0.672381697569067	0.501340731425285	0.838569432243872	-0.119236297995883	-0.102721949246371
UBAP2L	-0.14073848199012	0.0601438372256442	0.0192821063374396	69.5451907096364	-0.188172809816045	0.114760830651144	-1.63969543221643	0.101068509166114	0.473428073930522	-0.175498947157565	-0.261818453334859
HAX1	-0.168903986739419	0.115234774983089	0.142719681963035	17.0177112782562	-0.120678359697771	0.216239936796728	-0.558076188355585	0.576792359708414	0.875694591755501	-0.263101609239349	-0.103191162235441
ATP8B2	-0.0125652426808308	0.0595164066088145	0.832791812901607	77.4205244744414	0.0157658286597622	0.118430800478011	0.133122706222774	0.894096337997545	0.980336319880993	0.223155970305575	0.217483677658607
IL6R-AS1	0.307345114014536	0.25828149061674	0.234061396610669	5.71161654924054	0.675706221204676	0.470022956516302	1.43760259331342	0.150546844689956	0.556782306822182	1.21816739024986	1.76849352473555
IL6R	0.0172470956848337	0.109871144263142	0.875264028623339	107.739154686783	0.0994487783888666	0.18920532523463	0.525612998817776	0.599157123267057	0.884874418517492	0.315880749320236	0.41415762053058
SHE	0.269573926254502	0.155575952989775	0.0831404633888755	8.89387147142744	0.361577300803132	0.297357279998273	1.21596922330347	0.223996646234598	0.642882415230611	1.10068834532516	1.03021919829889
TDRD10	0.278616689350574	0.190852877486255	0.144331136109056	10.2594783613574	0.44176456867702	0.316620898626659	1.39524766240375	0.162941168701496	0.575952005906499	1.12881388849727	1.2186774946656
UBE2Q1	-0.425831548718204	0.152866990513206	0.00534230866978875	15.402995082794	-0.645362190687354	0.26696968993704	-2.41736127737779	0.015633491784268	0.206086515838896	-1.06221877727393	-1.33631736220738
ADAR	-0.0505060898360726	0.0717642656713927	0.481571223260228	102.020550739528	-0.0255687539452763	0.131996769896854	-0.193707421516878	0.846404980384905	0.96826813702203	0.105149236819997	0.120338018187752
KCNN3	0.0432496676359331	0.089708906199378	0.629726960178216	597.249508611122	0.0767494513382537	0.144503214886772	0.531126254861473	0.595331291552715	0.883097327194728	0.396756080480284	0.36080904515129
PMVK	0.0368099340603033	0.15390152425134	0.810967181769169	31.9745324382567	0.154014722872501	0.270267180834892	0.569860988658442	0.568771986079286	0.871517693459166	0.376726693137717	0.542399986303655
PBXIP1	-0.10327921420342	0.0539234517126652	0.0554551369314025	192.904924157458	0.00143384344965993	0.124516890851506	0.0115152525882603	0.990812360794953	0.998353480894938	-0.0589900613073638	0.183800256488843
PYGO2	-0.256034284032299	0.0885945726032454	0.00385297585609298	14.9473456020399	-0.343347808766925	0.169461020054598	-2.0261167356145	0.0427528234918689	0.327631859599633	-0.534101403447674	-0.626514953370034
ENSG00000271380	0.218603132396381	0.236631118916163	0.35558318262807	2.97093082268071	0.355450218016305	0.40804632387258	0.871102610710694	0.383698128776181	0.774457061209631	0.942154803315603	1.01581916180532
SHC1	-0.0280460929832522	0.115347153023478	0.807893008482641	44.369602573892	0.00294537910314784	0.196225964425162	0.0150101395183672	0.988024091128424	0.996961354134192	0.175006160463609	0.187352708663693
CKS1B	0.042947850447801	0.237536669112209	0.856520529349751	3.89959619992458	0.0615948519648118	0.419560638308055	0.146807985165632	0.883283581729891	0.97793156068289	0.395817343916613	0.325192293817017
FLAD1	-0.117500704880895	0.100872932440662	0.244084252797426	18.6782019119459	-0.17194889760558	0.196020712716656	-0.877197594185514	0.380379322598826	0.773745049666255	-0.103222907592467	-0.223688573908165
ZBTB7B	-0.141770817668481	0.109934289409679	0.197190972275181	20.1279907897177	-0.141021582752791	0.18296043870104	-0.77077636976605	0.440839495957844	0.807620195827151	-0.1787098022227	-0.151002357967746
DCST2	-0.0250887263806343	0.209887388771716	0.904852126678209	3.59075977797982	-0.311204681865863	0.407667829859523	-0.763378071733305	0.44523795365259	0.809432379755202	0.184204404537241	-0.550971302909213
ADAM15	-0.380561073126075	0.145311987745049	0.00882075596484208	21.4881160628876	-0.475553171531106	0.249373941623465	-1.90698822994567	0.0565221116683732	0.369565192756161	-0.921414832488328	-0.93722759014756
EFNA4	-0.502547982620334	0.195146506334433	0.0100172195007058	2.80904265755138	-0.804420229581487	0.38663602993852	-2.08056199446647	0.0374740156467628	0.31043357341006	-1.30082851976098	-1.71013988825432
EFNA1	-0.440213615796276	0.232603023091754	0.0584173009712074	23.8855201860397	-0.554957787270052	0.370102128475046	-1.49947202291615	0.13375122134704	0.530201449507594	-1.10695106144538	-1.12384647619503
SLC50A1	-0.116437978660452	0.128427314825162	0.364594574177287	7.16445719229835	-0.201879850104272	0.243055123691904	-0.830592859092222	0.406203670144681	0.787458081354478	-0.0999175293717104	-0.294033111963857
DPM3	-0.322780645210915	0.226818916354782	0.154714011111404	8.54787085581586	-0.39535785135249	0.372421724469136	-1.06158643649494	0.288423473877984	0.705635163879335	-0.741701408331826	-0.748750369035417
KRTCAP2	-0.563674963946972	0.160782344831019	0.000455192271954694	23.6334117693156	-0.68286152050085	0.262212126670415	-2.60423318010447	0.00920800861355742	0.161928876415839	-1.49095066871236	-1.42444930632923
MUC1	-0.205048901402628	0.130093238540019	0.114986910821696	15.006469625166	-0.240018507275641	0.23363776354482	-1.02731041264054	0.304274320840262	0.717372325552986	-0.375522486244754	-0.383667620618453
THBS3-AS1	-0.0132609992573724	0.0928912932480524	0.886481104199866	82.6500242213922	0.0126063658978669	0.16867776025861	0.074736384207019	0.94042445820045	0.987971953167775	0.22099197115809	0.210058222404572
MTX1	-0.020275507699834	0.114376185904142	0.859296031010492	10.6312254056023	0.0437544547631468	0.241674469114865	0.181047070976913	0.856330629160394	0.970277595568452	0.199174871900528	0.283263307429564
GBAP1	0.168023861068264	0.147021688656196	0.253100524328469	8.7727469397536	0.223780073137413	0.26454005182111	0.845921332504839	0.397596631088379	0.783478204592911	0.784839006778697	0.706364408648489
GBA1	0.0762735158619196	0.172399463761975	0.658183021423618	4.31391579804732	0.093819240809703	0.345115855679485	0.27184853800758	0.785738482151049	0.947113698103234	0.49946956076518	0.400926928306845
ENTREP3	-0.0834908799956466	0.116176986427698	0.472355066298827	15.7013236165271	-0.059622141362349	0.207858727516457	-0.286839730401161	0.774235040135079	0.942641311346129	0.00255723813551844	0.0403048215432371
SCAMP3	-0.032892281383339	0.102543492741397	0.748389091410778	30.3626677294526	0.0277460581619132	0.173482277644254	0.159935980427983	0.872931505043262	0.976144469178965	0.159933147976303	0.245639938645183
CLK2	0.0381206017733674	0.10149028351113	0.707208054040606	23.7691804743079	0.0814433858204083	0.190325875193409	0.427915467288122	0.668712665678152	0.911094129467765	0.380803239316849	0.37184085754768
HCN3	-0.571646386497885	0.293715902681691	0.0516239762293695	2.90955325681957	-0.733715938840802	0.482667092747063	-1.52012836562964	0.128478716744722	0.520368354196377	-1.51574404068472	-1.54396874248386
FDPS	0.0418786989415149	0.114858419234734	0.715401439526884	72.0325241548196	0.120719084202691	0.20569559117761	0.586882215178131	0.55728281504191	0.865254668222458	0.392491981245038	0.464147671359806
RUSC1-AS1	-0.604280821925864	0.157673678208183	0.000126859212045455	8.16891243560956	-0.779386824646019	0.2687678873202	-2.89985099193598	0.00373340093476325	0.104074691518589	-1.61724633735839	-1.65130569959215
RUSC1	-1.32037925895913	0.401331169755515	0.00100187639629623	6.39006984480632	-1.78131241312787	0.594874620164942	-2.99443336922654	0.00274955102984453	0.0899655220170558	-3.844514407116	-4.00605844897466
ASH1L	0.0119465220578313	0.0429925082736497	0.781108693684668	563.111420097328	0.0689639529620089	0.0800154499024221	0.861882961929348	0.388751925736607	0.777874477866674	0.29939447064641	0.342511355265403
ASH1L-AS1	0.0641647511524933	0.21849557194957	0.769013030610454	3.56878998888076	0.161871056160413	0.402905104045496	0.40175975567223	0.687860842579077	0.914208499306887	0.461807888002361	0.560864154324162
MSTO1	-0.202873160937686	0.0734339319721306	0.00573320368743863	63.8806634408206	-0.239394740976944	0.125716553544732	-1.90424199699178	0.0568786744787515	0.370325325555387	-0.36875531986785	-0.382201628109914
ENSG00000287839	-0.0661506398555541	0.219255535218747	0.762876439642944	5.76809624185887	0.00424550702015542	0.381391660413792	0.0111316199613522	0.991118435719982	0.998375597643585	0.0564902746967518	0.190408304630417
YY1AP1	-0.0763546715114059	0.0678554954223428	0.260481392182882	111.326256222919	-0.0485874881585846	0.12742645246979	-0.381298287889664	0.702981923937276	0.919948515214261	0.024752858840866	0.0662387634135294
DAP3	-0.0170171449239193	0.0731562725203488	0.816061454978427	102.883265555835	0.0119142379631391	0.122370233769299	0.0973622227902305	0.922438744001843	0.98401948315085	0.209309298950178	0.208431564521032
GON4L	0.0353409969761087	0.0527966134202956	0.503253107709624	173.688696445252	0.0928585692673919	0.0925120148994413	1.0037460471305	0.315501035921984	0.726059342544698	0.372157884584435	0.398669131938017
SYT11	0.0357941651606091	0.0977370183094369	0.714193939489441	238.040513176725	0.225321707705344	0.181469310537116	1.24165186409996	0.214365037230501	0.633636731081227	0.373567365425853	0.709987600110121
RIT1	-0.0284031112642664	0.0899795645953181	0.752259224910696	34.9317789941131	-0.0598101737650322	0.166743413894896	-0.358695869107806	0.719822619001318	0.925824797098152	0.173895732935074	0.0398629026799187
KHDC4	-0.15856096928988	0.0574489845625927	0.00577959047387971	73.3869016655396	-0.192856006893174	0.101267454254634	-1.9044223863695	0.0568551959618925	0.370325325555387	-0.230931908372884	-0.272825030390127
SSR2	0.0292514560862111	0.14040734140014	0.834969114355728	16.401386915655	0.144628769766066	0.235464634100874	0.614227144209291	0.539065238572261	0.855648691567826	0.353217695244346	0.52034086421212
UBQLN4	-0.332365467619595	0.18071682117788	0.0658930240410113	15.2779656402429	-0.455192136772027	0.29609769090662	-1.53730390594495	0.124218905435624	0.516318585913928	-0.771512908819935	-0.889374532864271
LAMTOR2	-0.567754421294195	0.213220846085648	0.0077504310157543	9.27242727702024	-0.836721606584337	0.357299763622825	-2.3417916600348	0.019191424537703	0.230361787599825	-1.50363893141693	-1.78605546240544
MEX3A	-0.0203460081455689	0.354332621646449	0.954210116752878	2.37475035295521	-0.147156269327256	0.554342585394529	-0.26546087781173	0.790654443988411	0.948134022499234	0.19895559563407	-0.165420265089681
LMNA	-0.115909162383569	0.0722401229298361	0.108604234644502	60.9499072049756	-0.125377365419407	0.136702382702148	-0.917155670158172	0.359061072518592	0.759292092092029	-0.0982727616311891	-0.114234893196693
SEMA4A	-0.0640173901509928	0.0864656977210402	0.459070034085582	37.9668334634557	-0.0407004639526679	0.160405567123896	-0.253734734289061	0.799700497910451	0.951265124145362	0.0631252828270214	0.0847750620636812
SLC25A44	0.124890526564498	0.110449924268202	0.258163094783365	17.9315747276589	0.273074724675497	0.222575044523549	1.22688833000146	0.219864565353197	0.639759115810022	0.650682173424305	0.822218038472477
PMF1	-0.110696378050838	0.0693352370258138	0.110368608420004	25.216919609933	-0.10920231364014	0.136898879399424	-0.7976859571036	0.425052755085352	0.797004551315233	-0.0820595324180043	-0.0762198468833767
BGLAP	-0.590267040442172	0.37553670634153	0.115997901904525	3.21600967928465	-0.766472686726513	0.60477281168882	-1.26737292403431	0.205021976507753	0.620346863535284	-1.57365952523729	-1.62095454166041
PAQR6	-0.254764766463973	0.103049422684281	0.0134262556231161	63.1081804131741	-0.236214446287177	0.189195832859979	-1.24851822958488	0.211841336757516	0.630280127012755	-0.530152845822494	-0.374727213092804
SMG5	0.0441338067281055	0.0583426249048769	0.449374014270908	48.2979011420886	0.100218986716108	0.110464274948349	0.907252473824397	0.364273300468304	0.762984202871636	0.399506002372836	0.415967785074752
TMEM79	-0.0365443928301409	0.137661067244522	0.790650163113015	11.0858314015532	-0.0489750261210663	0.248409956794302	-0.197154038240184	0.843706996793042	0.967343749663609	0.148574051528114	0.0653279611612119
GLMP	-0.227226648619427	0.149665748004341	0.128957066969398	10.4067566381819	-0.223081873090014	0.275863798508044	-0.808666719941178	0.418706875882904	0.794495193699703	-0.444501533929557	-0.343862682634665
CCT3	0.103664575242755	0.152785785074315	0.497457129667036	66.7540377029443	0.214906361782355	0.249460849817039	0.861483322693612	0.388971902508011	0.777874477866674	0.584663479367371	0.685509171043258
TSACC	0.799763049664895	0.272566647896586	0.00334416591670243	2.50929350001846	1.20775947345927	0.466363986107825	2.58973572024498	0.00960496386798594	0.165019042868806	2.74972602567117	3.01893953885799
RHBG	-0.240414804024065	0.659830600518777	0.715590415732693	1.86325937651552	0.25073699178769	0.900684583493846	0.278384904530126	0.780716906143041	0.945390610822123	-0.485520416128833	0.76971929152238
MIR9-1HG	-0.133319150202217	0.0762331337814484	0.0803195955074428	790.894936524709	-0.100606481930988	0.122446790034782	-0.821634294393583	0.411285064935084	0.7905259539165	-0.152422733140683	-0.0560176895744429
MEF2D	-0.214494634740024	0.104879430317521	0.0408396325188425	44.3318431444905	-0.280547821638929	0.179948107443893	-1.55904847027304	0.118984908485463	0.50652754767124	-0.404901380499832	-0.478920716781163
NAXE	-0.0929533026130128	0.21726857515021	0.668777279342956	26.0708655428107	-0.121443890605745	0.33484430215192	-0.362687642660396	0.716838231809307	0.92481514436425	-0.02687356448643	-0.104990333781724
GPATCH4	0.64325313440599	0.229016386033636	0.00497319845858737	6.54207539369972	0.929626174372991	0.395942858767002	2.3478796341167	0.0188806215813825	0.229106900863589	2.26293605542517	2.36526309996135
BCAN-AS1	-0.0947527066111697	0.221566920506623	0.668907229187626	4.01614118687216	-0.014089929130685	0.370087855821899	-0.0380718494515143	0.969630395915273	0.992461727053976	-0.0324702183295704	0.147315864249949
BCAN	-0.0500409029073263	0.0939185252487021	0.594163832123952	186.238719461172	0.0602835676050258	0.152235951341439	0.395987722176216	0.692114085764257	0.915635273437235	0.106596099345152	0.322110477675254
ENSG00000272405	-0.359797643809242	0.165245593785582	0.0294543954797323	11.7271722302156	-0.443664571441555	0.272161622282531	-1.63015111285965	0.103069563261557	0.47677260371727	-0.856834712291945	-0.862282135516932
ISG20L2	0.0168333698869241	0.09602584653135	0.860843592739964	12.7720934389066	0.0559176479285922	0.187416514085357	0.298360302994032	0.765428183650634	0.941017620551122	0.314593945423363	0.311849574590383
METTL25B	-0.166932385196408	0.0923964951544442	0.07080967993266	22.8947947317467	-0.205183042841664	0.171765800261522	-1.1945512001182	0.232262425256546	0.652350947503214	-0.256969372474212	-0.301796365312741
MRPL24	-0.40944812233645	0.227699514941077	0.0721461164662789	9.22423666091727	-0.556287544246526	0.387884801066812	-1.43415659163893	0.151527581340638	0.558920778268222	-1.01126170131035	-1.1269717071826
HDGF	-0.144503427259524	0.119831970405317	0.227862312562327	27.6073072692662	-0.147154646688739	0.194257064205509	-0.757525330111343	0.448735196343867	0.812047209690388	-0.187208988611736	-0.165416451520536
PRCC	-0.0575632640215213	0.0728484198623684	0.42942345909102	44.3704469337894	-0.0632165197483642	0.126832396309205	-0.498425651394685	0.618184060530516	0.894282927943525	0.0831994350705522	0.031857215768825
ARHGEF11	0.0989933808974057	0.0699966305219146	0.157285802404692	282.576615857408	0.17959160158219	0.122421749218473	1.46699097773625	0.142378509707509	0.544907292673224	0.570134747736381	0.602511461801072
ETV3	-0.133573286702297	0.136270607680872	0.326984373042015	8.7548544904144	-0.118908332193163	0.264316896799901	-0.449870339856407	0.652803935258565	0.905728053265997	-0.153213169319169	-0.0990311954865384
IFI16	0.016198614139525	0.292743087079218	0.955872462217788	70.4228753972918	0.0472786201679995	0.451934854963178	0.104613794773257	0.916682268126324	0.98318753338529	0.312619676055964	0.291545896747329
AIM2	0.117455556670193	0.153073348879632	0.442893941608589	6.1460396609082	0.147815121006984	0.314025181053165	0.470711044608741	0.637847096200793	0.90188290927732	0.627557320486767	0.527829513500356
CADM3	-0.508468531372906	0.402426936374557	0.206407674877778	11.6749849524372	-0.888423560061341	0.583156361461979	-1.52347400932754	0.127640158347377	0.520287036676754	-1.31924309590037	-1.90756679867433
DUSP23	0.40157374722025	0.246658644310947	0.103513303159335	2.94454454725909	0.586150657544875	0.456259201018447	1.28468786215487	0.198901381487677	0.614170070110155	1.51124501078688	1.5580176049919
SNHG28	-0.162073638838179	0.136320123071038	0.234471385523238	9.41670721683438	-0.255035041855463	0.243074698781956	-1.04920439327269	0.294084057099734	0.711248670631192	-0.241857301195901	-0.418959888322298
VSIG8	-0.0808639799279228	0.257459500677591	0.753457034409589	2.09311347523969	-0.398779235554834	0.495027310692173	-0.805570171466378	0.420490730452195	0.795068747037021	0.0107276380983013	-0.756791399177556
ENSG00000272668	-0.131138474516097	0.10864200175804	0.227405281222478	13.9659882396177	-0.160997687061668	0.19997389469998	-0.805093521347937	0.420765714110082	0.795222802012911	-0.145640216834246	-0.197950741244947
TAGLN2	-0.858125365702065	0.234164195646442	0.000247695455766871	2.37273415530692	-1.18367199346473	0.443408719592912	-2.66948289729494	0.00759681418978262	0.146150287971198	-2.40677444941131	-2.60146769141523
KCNJ10	-0.037819899073093	0.0765298244623644	0.621175460550282	195.747294337975	0.0803045444229057	0.134104406399799	0.598821072168933	0.549292208783765	0.860837550153179	0.144606867436115	0.369164321542703
PIGM	0.113274010924301	0.0911991785107193	0.214217826484668	44.5666500499858	0.222213990771439	0.170374107293249	1.30427090302496	0.1921412324448	0.608192162753572	0.614551534074721	0.702683759307428
ENSG00000225279	0.439037574478389	0.178689255370227	0.0140106890165031	12.7887423354488	0.592923552602826	0.29563271069335	2.0056087542283	0.0448980071646704	0.335084246338176	1.62776807787897	1.57393544703759
IGSF8	-1.44165938283366	0.223335461499316	1.08126219305306e-10	11.1885114914186	-2.01575042212495	0.391667022913904	-5.14659214127417	2.65261198893492e-07	0.000280994503752862	-4.22172979180678	-4.55704102950952
ATP1A2	0.016146843461245	0.0668293469153161	0.809079996177513	1861.04788091242	0.144444057016745	0.12619701725423	1.14459168813598	0.252378337021396	0.672467698877118	0.312458654647846	0.519906747288359
ATP1A4	0.31614833160221	0.138300398823718	0.0222569575439426	12.6612708472773	0.437949932614074	0.251090518593063	1.74419143768566	0.0811257138715541	0.433606566418648	1.2455478793421	1.20971223331249
CASQ1	-0.420492006055924	0.296665718103918	0.156367965668844	4.36242157969912	-0.714705690064842	0.494042566964448	-1.44664799726918	0.147995536041192	0.553216813716419	-1.04561129391162	-1.49929033913111
PEA15	-0.48217135987291	0.171222602717411	0.00486181441568645	43.735955789317	-0.584067262083692	0.289126961072417	-2.02010653007694	0.0433723386625356	0.329722807055416	-1.23745147706995	-1.19226035506838
DCAF8	-0.113002268098523	0.0435855566059203	0.00952385290139581	147.399945690701	-0.134220752834817	0.0834317039966516	-1.60874998837617	0.107671020459269	0.486255295966998	-0.0892315006977544	-0.135018862654789
PEX19	-0.319680438984842	0.0944284261787919	0.000710678961670609	14.821638178789	-0.454228832050594	0.227352744190711	-1.99790345028592	0.0457271285217167	0.337556228795547	-0.732058892750305	-0.887110547926302
COPA	-0.262107578380188	0.0713571820060482	0.000239553182424313	112.66803809981	-0.341810421549635	0.129177542275263	-2.64605143842476	0.00814374318747154	0.153690899476994	-0.552991061460801	-0.622901744147317
NCSTN	-0.427711307341672	0.126279067396936	0.00070653013513932	27.6745214127146	-0.577867623576111	0.238621776295644	-2.42168855058791	0.0154485844305495	0.20472092065159	-1.06806535666077	-1.1776897961479
VANGL2	-0.326459050402665	0.126629749099691	0.00993568364962095	30.836257230603	-0.410739041979058	0.203247723345516	-2.02087893147424	0.0432922993719842	0.329484141021895	-0.753142285741304	-0.784899661291309
USF1	-0.520722222166773	0.147673269969345	0.000421603648436475	9.56731078878713	-0.736553807632346	0.275541502709916	-2.67311385177345	0.00751507403682021	0.145919020743019	-1.3573555296531	-1.55063837884818
ENSG00000289121	-0.179395910141907	0.184734468030608	0.331497760824335	3.5692065664937	-0.0121362165424601	0.396162786958708	-0.0306344183299707	0.975561093165432	0.993557563277305	-0.295734449609058	0.151907532674744
ARHGAP30	0.368523664772883	0.243949188939187	0.13087574330313	2.07533592251434	0.574786306417347	0.543615742198434	1.05733933328136	0.290356748172125	0.707201152798027	1.40844993467578	1.53130879810032
KLHDC9	-0.579010986235198	0.230312815400753	0.0119363720310656	7.71680423561156	-0.741691901418305	0.396356395893067	-1.87127521872614	0.0613069435649595	0.386422977494421	-1.53865002259053	-1.56271406651217
PFDN2	-0.372423880378552	0.339147078421123	0.272152491434862	8.0927460976904	-0.503986861687601	0.558356642634093	-0.902625353053923	0.366724766137749	0.764649566287057	-0.896105868459436	-1.00405322155253
NIT1	-0.121195286255021	0.106256049160112	0.254037841199632	20.7039333548377	-0.0573430876529906	0.206103894237318	-0.278224183318744	0.780840271852849	0.94542209384641	-0.114714097490608	0.0456611155133648
DEDD	-0.0359631087160004	0.105023684127513	0.732028399876104	19.2305112941414	-0.0071599367116322	0.191357319253458	-0.0374165813963388	0.970152851885642	0.992462619906431	0.150382009037763	0.16360292078345
UFC1	0.0977872541191219	0.15932110775683	0.539364263553345	18.189553705948	0.239670877698083	0.269535204765469	0.889200644148241	0.373895256707769	0.769383220904565	0.56638335334362	0.743711409423105
USP21	-0.0340254452512277	0.147225574474895	0.817228593367166	6.59687267046863	-0.0132763735720023	0.291111433935514	-0.0456058128412202	0.963624436017623	0.991864686414904	0.156408688809477	0.149227904635589
PPOX	-0.186731861408483	0.0931836620458645	0.0450794846171882	21.3155686456235	-0.215550896811133	0.166516925347023	-1.2944683932995	0.195503679870674	0.611552494287815	-0.318551326692375	-0.326163177499659
B4GALT3	-0.367161536226231	0.254133263582896	0.148525351785899	5.44570132910766	-0.51819661862764	0.417512242996726	-1.24115310944715	0.214549193167608	0.633738981352003	-0.87973849423209	-1.03744937851995
NDUFS2	-0.259695479030025	0.172587590633012	0.132396854389046	62.1054895593354	-0.310065088583227	0.273116555121203	-1.13528485464979	0.256255985899096	0.675786946476394	-0.545488752300683	-0.548292999803358
TOMM40L	-0.0013591267251951	0.121965753407383	0.991108948563733	7.41897414359071	0.00121994945781367	0.256347431342988	0.00475896891738853	0.996202906508107	0.998701318296288	0.258010150908722	0.183297557015782
SDHC	-0.0914131680469957	0.0568664927372821	0.107943646411654	45.8057912216985	-0.0516809192257816	0.122860392586567	-0.4206475181932	0.674012489593929	0.912499919819409	-0.0220833116879023	0.0589684976430496
ENSG00000289106	0.148040745891506	0.270639772604183	0.584376726011263	2.43236534043818	0.104069939311146	0.492312352664896	0.211390063133321	0.832582910026364	0.963430016019829	0.722685883596536	0.425018398528639
ENSG00000288670	-0.18072077080763	0.230826681121184	0.433669142019043	6.17820606906926	-0.30383291827019	0.391673257269195	-0.775730567842591	0.437908087276601	0.805612088489213	-0.299855139873188	-0.533645983749522
ENSG00000283696	0.279495502199765	0.113097237317744	0.0134628490844369	10.6635726481659	0.377220861722473	0.235373665066114	1.60264684503475	0.10901264514888	0.48873675023106	1.13154724427222	1.06698512034782
ENSG00000288093	0.301324574822357	0.176014023016466	0.0869086390311847	4.62127814850382	0.592159073189651	0.33343912647714	1.77591358112632	0.0757471621104547	0.42008038394312	1.19944181564727	1.57213874674296
ENSG00000283360	-0.0969100764713958	0.189108458278881	0.60833075116934	6.21542759045673	-0.102838855141658	0.347939001505683	-0.295565759218224	0.767561726045152	0.941106734341075	-0.0391802469455325	-0.0612642737678253
HSPA6	-1.50431043145484	1.00024968819993	0.132598125450828	56.3566130480323	0.263712600304415	1.73206224983396	0.152253534957936	0.878986971305114	0.977451443895381	-4.41659221981164	0.800214919322409
ATF6-DT	0.22119859137495	0.220514268208974	0.315811019945124	2.47804910906017	0.178245727046169	0.415387238236507	0.42910737412853	0.667845086073635	0.910937257674395	0.950227412625128	0.599348350886997
DUSP12	-0.181998620913459	0.162227292782463	0.261915914506814	12.0895408773148	-0.247833736665253	0.283401229865287	-0.874497745768637	0.38184724730038	0.774445723374323	-0.303829614039674	-0.402035185140014
ATF6	-0.0316204575343496	0.0432401329380877	0.464610783404158	179.45398871787	-0.0118723818384779	0.0884124256514765	-0.134284086778471	0.89317793618081	0.980155256952187	0.16388887878469	0.152527604166805
UHMK1	-0.0177282391920587	0.0485684149041049	0.715099606397646	44.6630025933603	-0.0035648233057047	0.109618987825065	-0.0325201260879512	0.974057266219843	0.99322859204412	0.207097595256791	0.172052254021637
UAP1	-0.100920526071105	0.121136017771729	0.404778512383545	34.4921067409863	-0.0857317154308829	0.217722292215679	-0.393766364291055	0.693753539671596	0.91623935446836	-0.0516538760960309	-0.0210586090646642
DDR2	0.0857397151861505	0.0670293291924283	0.200848710492442	295.735760219938	0.131192410267227	0.11645186040493	1.126580630065	0.259919832526191	0.679004507010852	0.528912110010461	0.488762366931175
HSD17B7	-0.20505166981745	0.19087582328446	0.282702862477057	73.7970635649994	-0.301242918971481	0.297435426967209	-1.01280107095209	0.311155189074731	0.722457747243913	-0.375531096795508	-0.527558897004112
CCDC190	-0.385195289910453	0.194178983692555	0.0472878919682479	30.7994614033426	-0.55224799408626	0.297832811448798	-1.85422147210667	0.0637074813740787	0.391952928992673	-0.935828553477499	-1.11747784660503
RGS5	0.000780205661623839	0.109753218029733	0.994328104270155	38.4161190523148	0.0294534903883035	0.187190135594014	0.157345312533901	0.874972710745994	0.976720572741698	0.264664077896051	0.24965279226994
RGS5-AS1	0.544334794324543	0.207557283608024	0.00872677477799286	5.80838716898212	0.924800238674616	0.37566127167327	2.46179286609815	0.0138244480216664	0.193485193657493	1.95527212406737	2.35392105471894
ENSG00000232995	0.0756533596286052	0.131841396544281	0.566088948745613	6.49394862367492	0.0999632107067818	0.264431646775426	0.378030435939756	0.705407984139627	0.920963290147652	0.49754070000346	0.415366653345899
NUF2	0.203899484917021	0.131597891644942	0.121282469162176	19.3038457697096	0.322521417692127	0.230988022800146	1.3962690090264	0.162633502548414	0.575423375071412	0.896422313414594	0.938429000311676
PBX1	-0.0764133398955636	0.0598508201831787	0.201697572980779	892.528185268825	-0.0827807304845907	0.0968853306777286	-0.854419651618321	0.392872511217109	0.78018601802293	0.0245703836224032	-0.0141231240390776
ENSG00000269887	-0.379624497261396	0.215399927434596	0.077998865827435	3.7302686281038	-0.543778460954311	0.401563955308515	-1.35415157104062	0.175688025964093	0.591061540188502	-0.918501817446783	-1.09757251964491
ENSG00000271917	0.344570193648928	0.172138547464019	0.045316716842576	3.60564070522329	0.501026352151024	0.349279984883137	1.43445480369755	0.151442517922536	0.55872861041991	1.33394788490833	1.35795614886204
RXRG	-0.138013201018842	0.113587530476427	0.224351480410192	22.5444829470698	-0.216228976516916	0.216201448014855	-1.00012732801891	0.317248892479872	0.727218214584981	-0.167022554842575	-0.327756818853716
MGST3	-0.0708285646413284	0.107027611973316	0.508113234099928	120.266075112147	-0.0202903567185663	0.195309377941303	-0.10388828704715	0.917258002390611	0.98318753338529	0.0419406094981406	0.132743450811508
ALDH9A1	-0.0719430699597265	0.0842119815018141	0.392933694873854	42.7621141790632	-0.000289047280884894	0.168189006870356	-0.00171858604948953	0.998628767399699	0.99932613307733	0.0384741836817025	0.179751071867474
TMCO1	0.076140791674611	0.0683773208909779	0.265477145396176	77.5832103794056	0.213166957509906	0.135440522312932	1.57387873193067	0.115515487687987	0.500727709340373	0.49905675111613	0.681421175846885
TMCO1-AS1	0.131006192722543	0.137093880118744	0.339277012651348	9.13820163052839	0.208201295934837	0.255864330425439	0.813717549408506	0.415806778186221	0.7933703797679	0.669703619715324	0.669750743051457
UCK2	-0.269665740547661	0.163374456544033	0.0988204507625082	22.5506675851067	-0.372799310497076	0.261244895206881	-1.42701089030603	0.153576755612362	0.561544542511412	-0.576499077106532	-0.695732673198511
FAM78B	-0.0243149599338098	0.304829119671758	0.936423469589182	12.5055548940251	-0.0497722508183674	0.48209902699445	-0.103240720332216	0.917771922410373	0.983269046329545	0.186611036379089	0.0634543020098472
POGK	-0.0186453110008918	0.125303243121565	0.881710264032117	29.6588859154557	0.039924032916056	0.213251034175272	0.187216128027038	0.851491180067397	0.969412674385367	0.204245243328821	0.274260945897507
TADA1	-0.0402049210148111	0.0752039621087124	0.592918364017802	17.7112567271635	-0.051965604674054	0.15284242476713	-0.339994636654244	0.733860566929604	0.929472631063358	0.137188776651743	0.0582994221650547
ILDR2	-0.0329261025812765	0.127127200116132	0.79563428306112	68.6193884777753	-0.00524952670057	0.218645938623695	-0.02400925776904	0.980845224204818	0.994736004178991	0.159827954513573	0.168092818314476
MAEL	0.303409055447092	0.206902535608739	0.14252990177794	15.1095045920748	0.537377657624587	0.350293757229401	1.53407717532536	0.125010667743036	0.516982449425069	1.20592513818703	1.44338997497802
POU2F1	-0.0722230177950985	0.0375098485884844	0.0541741524120781	728.937446044462	-0.078324310613766	0.0690340643063037	-1.13457481318558	0.256553511167762	0.676045625121642	0.0376034669719929	-0.00364952493764348
ENSG00000272033	-0.167882962469624	0.148346012320368	0.257761204319842	5.2847572505187	-0.313782935655983	0.273768933457555	-1.14615976215078	0.251729053612729	0.672118643586321	-0.259925935844523	-0.557030785041103
CD247	0.178697927667035	0.2991665420594	0.550294269960714	7.81154797307866	0.212738799128661	0.462598440131248	0.4598778998656	0.645603864067292	0.9039520769993	0.818038363850891	0.680414906382367
CREG1	-0.258675083436457	0.178600199537586	0.14751999765331	16.7045378462316	-0.329664907566354	0.279861960632776	-1.17795539922958	0.2388143874709	0.65851128774254	-0.542315034266203	-0.594357027080923
MPZL1	0.01806369513115	0.0578254920525673	0.754749541415154	96.7799130693176	0.067521017144424	0.106631314786417	0.633219399757649	0.526590378833214	0.848643180645064	0.318420603868861	0.339120128289367
ADCY10	-0.14978044064835	0.155742674999325	0.336191578933463	4.84152205025092	-0.137272457358671	0.336569779788791	-0.407857346683991	0.683378408825214	0.913411186561185	-0.203621988301149	-0.142191061569018
MPC2	-0.489909456971378	0.249000324343752	0.0491249859095888	13.9423916302689	-0.726671068410456	0.397996462226831	-1.82582293406493	0.0678769375807381	0.401454211876451	-1.26151914109042	-1.52741169652595
DCAF6	0.00785922556967329	0.0445856139020352	0.86007972559711	249.971684558104	0.0344987723675374	0.0854648919618455	0.403660164725169	0.686462636532992	0.913756006172754	0.286681826002998	0.261510351103239
GPR161	-0.131706071905831	0.089977546384147	0.143257899057929	45.2782426166519	-0.156444983184858	0.1571654811889	-0.995415672712658	0.319534139105848	0.728631302681799	-0.147405604771511	-0.187250852855741
TIPRL	0.0365749726974233	0.154985687325005	0.813440928843716	32.9288943657476	0.0978712177222077	0.262155138101277	0.373333204266237	0.70890046653816	0.922572725117805	0.375995897043067	0.410449994575282
SFT2D2	-0.0385503136319813	0.0885689630410315	0.663375462825199	30.7700153738098	-0.0183646859037969	0.152094168917524	-0.120745496257358	0.903892621797017	0.981940891375843	0.142335072190426	0.13726921469818
TBX19	-0.401343381743072	0.147432554638883	0.00648455798191534	8.80169073480026	-0.618930194132979	0.272606112771181	-2.27041935282094	0.0231821513722058	0.253656735705304	-0.986053672631944	-1.27419616551013
ATP1B1	1.43912158106567	0.637692620230224	0.0240228417517763	11.2091065378654	2.28171928913048	0.962562980748369	2.37046233313118	0.0177658540654803	0.222420692221657	4.73831134924157	5.54298908679899
NME7	-0.156835974663396	0.0487438401788431	0.00129288347430875	166.308841132997	-0.214896842004598	0.0869083706925437	-2.4726828991518	0.0134103073712135	0.190042892671152	-0.225566688658134	-0.324626000116785
BLZF1	-0.117524775246175	0.066329024721527	0.0764202291717544	69.9526803541654	-0.146790504383094	0.110498114476991	-1.32844352211693	0.184031629712569	0.600024788952447	-0.103297773216021	-0.164560634376787
CCDC181	0.174478223823699	0.107839240658709	0.105673924355601	15.8302837113721	0.27967038780097	0.198633437500756	1.40797235007276	0.15913925757979	0.570304487770329	0.804913894995698	0.83771934521347
SLC19A2	-0.0789155533871142	0.0891120099817754	0.375845468123413	48.59347097808	-0.0826421324648346	0.15513446270896	-0.532712918984839	0.594232321829864	0.88293618376481	0.016787794071536	-0.0137973872060916
ENSG00000213062	0.286136627108759	0.138793451709283	0.0392458017323769	8.22123631884959	0.397556511776004	0.266223763708879	1.49331714884303	0.135354188728784	0.53309979244402	1.15220301545132	1.1147785178062
F5	0.0108899468490329	0.26592251331597	0.967334497700385	6.21861007927637	0.0846636727640479	0.42730623168126	0.198133484810025	0.842940627033402	0.967054800078187	0.296108223806376	0.379409263446791
C1orf112	0.0662778069796904	0.096659471301771	0.492912698216403	29.0777148424981	0.172748594973255	0.174977304547803	0.987262864859489	0.323513790461783	0.732643614714002	0.468380087479614	0.586428841682697
METTL18	-0.0132888978208735	0.311743948113618	0.965998390032438	2.49128603846997	0.239750441103223	0.492404381221849	0.486897457143471	0.626331001041367	0.897144335800349	0.220905198758565	0.743898401500316
SCYL3	-0.0451713996493456	0.0543687710012612	0.406067660189822	42.5209630561608	-0.0409581281070053	0.117558452866926	-0.34840649147849	0.72753492807801	0.927358144228695	0.121741627614999	0.0841694927651043
KIFAP3	-0.0203049820373893	0.0589792707374956	0.73064084007478	136.423965274053	-0.00789694921819606	0.110054393809915	-0.0717549653840775	0.942796912803867	0.988572386128028	0.199083198399346	0.161870773959263
GORAB-AS1	0.140927141315606	0.164694481338331	0.392170211680888	4.30162953471273	0.197128231059853	0.354485721523322	0.556096392861014	0.578144960864583	0.875932591476386	0.700560567420139	0.643726525027475
GORAB	-0.0191742852137807	0.103223103998202	0.852636306018831	20.7945269984949	-0.0169378215025456	0.191288193244464	-0.0885460896214291	0.929442653948366	0.985956393522732	0.202599984362785	0.140622670194745
PRRX1	-0.0436079118359636	0.0966925386330409	0.651992702606999	301.332367587318	-0.114417780532242	0.16416448532605	-0.696970360580701	0.485821342879771	0.828974147474569	0.126604515598148	-0.0884773789243541
ENSG00000271811	-0.356274906771893	0.168587208996902	0.0345753229968018	13.1047701639957	-0.626242950664368	0.2992823896181	-2.09248179107193	0.0363954389547828	0.305530606659046	-0.84587800673908	-1.29138280466359
ENSG00000231424	0.460762876332306	0.178471655373903	0.00983108512602483	25.3073760724909	0.634223675218558	0.293805746462704	2.15864966173855	0.0308773568317904	0.287155274999108	1.69533989290142	1.67100011770499
FMO2	0.840838557629612	0.341234675044881	0.0137355317977539	3.5841224773415	1.25202038613741	0.549238925297997	2.27955508699263	0.0226340892855364	0.250408080483392	2.8774824382084	3.12296273880138
FMO4	0.100973671460552	0.108318088235709	0.351235323959921	20.0832512408144	0.164465265543273	0.186561693986502	0.881559670846321	0.378014972179031	0.772762726264914	0.576294009804332	0.566961135723769
PRRC2C	-0.0512189872418268	0.0545391421928443	0.347667366995162	234.261179012812	-0.0453134270269274	0.0924530663709182	-0.490123570862773	0.624046459682474	0.896315005904565	0.102931924860167	0.0739335508708475
VAMP4	-0.127399405469223	0.0586852590564486	0.0299392778631368	36.3828430917634	-0.174394518678625	0.116307338031076	-1.49942833901012	0.133762546350491	0.530201449507594	-0.134010657728905	-0.229436339023562
METTL13	0.095689876669177	0.147816069778175	0.51740044087239	11.7466122608099	0.187732362143757	0.265216366990524	0.707846066492814	0.479040855477339	0.826715330794419	0.559859918040724	0.621644098530574
DNM3	0.0918400768769803	0.0930209264185515	0.323492870918041	799.444576475837	0.189219468583353	0.157727433703364	1.19966111246833	0.23027098167174	0.649394820025676	0.547885955092776	0.625139136502973
PIGC	0.252151042612441	0.0919153861725337	0.00608259671593338	70.3399486417277	0.421165292581821	0.161201709787875	2.6126602077362	0.00898405742090598	0.160635652671753	1.04649826416839	1.17026451611901
C1orf105	0.225576418375727	0.270745182398433	0.404749578470322	1.82067847847644	0.467552615757534	0.485683940818092	0.962668469066493	0.335713924991624	0.741783437143845	0.963843689088668	1.27928526380748
SUCO	-0.0155449959049089	0.0456083328381405	0.733226483225242	116.577523463126	0.0371426006394043	0.106484401713931	0.348807900890381	0.727233531468622	0.927358144228695	0.213888097526461	0.267723948164381
ENSG00000224228	0.0922021739727058	0.316614301120114	0.770888484687409	3.74966548623647	0.330301352146245	0.521476522022589	0.633396400791247	0.526474814800701	0.848633352111766	0.549012179167224	0.956713613716559
TNFSF4	0.125975482515522	0.149942728808208	0.400820180012909	13.3115865945431	0.225648296488314	0.250425424275941	0.90105985500767	0.367556496146824	0.765415290968487	0.654056692375669	0.710755157944213
PRDX6-AS1	0.107576071463358	0.0741567051431823	0.146874913643144	259.845504287563	0.161881308808136	0.124886967290789	1.2962225948782	0.194898807274377	0.610598869592128	0.596829335605264	0.560888250375498
PRDX6	-0.238122043642022	0.0723739575434321	0.00100129723460204	204.064835362266	-0.282830666318675	0.108832418340188	-2.59877222827673	0.00935578290255861	0.162795035745936	-0.478389284811627	-0.48428592039293
SLC9C2	-0.12484556631409	0.103398878968139	0.22727158414684	49.7168225139954	-0.152217909642564	0.179847660225825	-0.846371364806367	0.397345607682663	0.783219868730375	-0.12606749780652	-0.177316269729023
ENSG00000238272	0.254489105372778	0.159434755938358	0.110445060438465	6.62281572327086	0.557090316550611	0.30346608672446	1.83575806629238	0.0663934458640578	0.398746744716238	1.05377029865678	1.48971920175626
ANKRD45	0.0543006704199535	0.123039698430115	0.658976697316229	26.1093452682186	0.0748249648899278	0.221992175988695	0.337061270545581	0.736070712425023	0.930155813033262	0.431127815379781	0.356286064794823
KLHL20	-0.087739649307881	0.0661831896726143	0.18493610961005	77.5854233780172	-0.0861274532111618	0.116051469195058	-0.742148753553473	0.457997213764992	0.815827091550484	-0.0106576325240387	-0.0219886827516316
CENPL	0.315501306777984	0.147505293318116	0.0324425407377987	5.79635659929007	0.344158725862878	0.29731497008836	1.15755599444117	0.24704527617262	0.667597319172471	1.24353544968604	0.989281590054908
DARS2	-0.0115073002522373	0.102725022489071	0.910807214972804	15.0206972081118	-0.0235397313408538	0.18753765941915	-0.125520023091693	0.900111874262993	0.9813263854384	0.22644646958471	0.125106682259465
GAS5	-0.32612854775281	0.104951141872485	0.00188720329195415	30.6108255469877	-0.420619527529236	0.180089267250897	-2.33561685240929	0.019511219470766	0.231725893395311	-0.752114329302742	-0.808121046973024
ZBTB37	0.0238871041159151	0.0703091657051231	0.734049463425992	101.57449756365	0.0643384173173988	0.117312381293922	0.548436717486805	0.583392070492194	0.877977084486452	0.336533047938201	0.331640295676021
RC3H1	-0.092020769293837	0.047486452948764	0.0526437192149353	137.014412034616	-0.0940339151913018	0.0907052440016673	-1.03669767085984	0.299876777838837	0.714763360839984	-0.0239731229013454	-0.0405706645870625
RABGAP1L	-0.110398964657058	0.0424872915436459	0.00936594085381802	334.622261221236	-0.1510515694438	0.0741817079218067	-2.03623741856981	0.0417265205427754	0.324945550639644	-0.081134492896583	-0.174575105293931
RABGAP1L-AS1	-0.345350611339599	0.234739989166368	0.141235725054642	4.33939465752519	-0.507574482416608	0.419490646625803	-1.20997806863946	0.226287308508069	0.645572057213139	-0.811900367433302	-1.01248494529777
ENSG00000287697	0.0188110950401734	0.260555144657183	0.942445757927296	2.95119557063391	-0.00728813560478185	0.456506502661961	-0.015965020349729	0.987262297853913	0.996611595373793	0.320745228343122	0.163301624260452
CACYBP	-0.481855622384427	0.47894564937996	0.314379113778262	21.4879007972073	-0.745123627628165	0.748678277149644	-0.995252100094299	0.319613668040661	0.728631302681799	-1.23646944444684	-1.57077940272146
MRPS14	-0.0424413153691911	0.142785112676276	0.766283988697378	14.2145725896678	-0.0305635315857137	0.239493238191473	-0.127617513615472	0.898451670602473	0.980789653752527	0.130232959575067	0.108599156024151
TNR	-0.343213963743394	0.653675673740224	0.599546783402944	10.8443213033135	-0.195206054083315	1.07846761402349	-0.181003167406251	0.856365089850371	0.970277595568452	-0.805254790901857	-0.278348175168321
LINC02803	-0.00261159019761046	0.130230410898941	0.984000604547011	11.23311797273	0.0635364767467211	0.247538020707296	0.256673607412618	0.797430747343447	0.950928357873224	0.254114636330858	0.329755553150874
COP1	-0.0448606233115682	0.0464434326909026	0.334084398964232	313.689571838495	-0.0511471257605644	0.0776066929618074	-0.659055602146782	0.509860064341778	0.842634368096795	0.122708229660432	0.0602230335529739
COP1-DT	-0.0941197538576899	0.104534156961022	0.367921675751093	90.9959148165145	-0.11152585191696	0.171856106406231	-0.648949020486574	0.516371328088423	0.845317034677521	-0.0305015567816815	-0.0816806896929992
PAPPA2	-0.133460520686698	0.122970144541921	0.277785123234319	56.6536801545486	-0.115396312414611	0.203476079801965	-0.567124708353542	0.570629456961963	0.872438411239443	-0.152862435212083	-0.0907771511498129
ASTN1	0.0348177703348173	0.0366970996357276	0.342728410728274	544.008300467158	0.0845922699534502	0.0736581091366323	1.14844476657058	0.250785002121114	0.67159977894624	0.37053050218681	0.379241450620667
BRINP2	-0.0879985673732804	0.085192476424154	0.301632797922591	272.04753445836	-0.0873462067812148	0.132711960517817	-0.658163789008964	0.51043289027375	0.842634368096795	-0.0114629407190076	-0.0248530305164696
ENSG00000227579	-0.710188545075411	0.228323890518749	0.00186806674266448	3.46064791056536	-0.887960706054831	0.409815673058283	-2.16673193445324	0.0302553000980212	0.285045626104147	-1.94664922097446	-1.90647898660832
SEC16B	0.00115453745944761	0.173208111176465	0.994681653266095	12.6590656807384	0.0359413244518811	0.306746050496668	0.117169640468677	0.906725624569614	0.98217877498237	0.265828355344054	0.264900676218982
RASAL2	-0.451513431191336	0.174490308093194	0.0096643424334528	92.6915731421191	-0.675858060218155	0.271458527130465	-2.48972860555356	0.0127840673577895	0.185988976521179	-1.14209667372718	-1.40798958362581
C1orf220	0.142122023168344	0.25525643846448	0.577676831011196	2.63644807105753	0.156059849522787	0.481615298038484	0.324034245088115	0.745912107921989	0.934540532020239	0.704276986923527	0.547206498541648
RALGPS2	-0.197063155916575	0.104245793523396	0.0587084476272356	48.7497278490404	-0.292756817593741	0.182793161380696	-1.60157423495744	0.109249792080338	0.48873675023106	-0.350684565905218	-0.507614630902425
ANGPTL1	-0.123591419031251	0.120653482101676	0.305669892931267	15.4132384328416	-0.135522126693631	0.214650639590513	-0.631361392410314	0.527804253664988	0.8492930283625	-0.122166746103427	-0.138077386867807
FAM20B	-0.273036573989867	0.100197079737965	0.00643023973045082	41.6081833727422	-0.350515852886984	0.167731701122588	-2.08974123878232	0.0366410503919652	0.306378472172382	-0.586983319643635	-0.643361485481247
TOR3A	-0.0613571264033098	0.0953282914023088	0.519808736036451	17.6363370568816	0.0472299840258709	0.199111836904125	0.237203296198874	0.812499079284553	0.955922147888549	0.0713994532426075	0.291431590764217
ABL2	-0.0701002663073959	0.0399551264378647	0.0793491677653523	148.921821055423	-0.0803839559531335	0.0762705300153717	-1.05393204868162	0.291914028648593	0.708103349544074	0.0442058226874694	-0.0084901593933193
SOAT1	0.11764967276901	0.0772514558620986	0.127772614108022	58.5865108940711	0.234724504895848	0.146511860165295	1.60208535084485	0.1091367369395	0.48873675023106	0.628161076292343	0.732086309625841
AXDND1	-0.0273836548770893	0.168769233035655	0.871105035964152	18.1038080673307	0.0136076109516118	0.293312441853352	0.0463928869352742	0.96299710581375	0.991726695007731	0.177066529772834	0.212411375742719
TOR1AIP2	0.0708095914280515	0.0445268754015984	0.111774781200276	78.3865019492452	0.130046727074052	0.0877937811988002	1.481274929708	0.138533326290635	0.53848606026987	0.482475215019167	0.486069751152056
ENSG00000272906	-0.278498011271918	0.24667593991785	0.258896337140029	2.18119274541752	-0.446220378330187	0.472361121113617	-0.944659410745318	0.344832785392063	0.748919897438503	-0.603969929646151	-0.868288862330864
TOR1AIP1	0.0478332594467937	0.052988942532584	0.366683723605978	75.4523708413561	0.0918317246043163	0.104288727150939	0.880552741538465	0.378559946844489	0.773237621769282	0.411012343526224	0.396255813702249
CEP350	-0.0174103076617112	0.0736922853850336	0.813233363200716	566.118291434258	0.0387478368216949	0.120468962922798	0.321641656752091	0.747724181890277	0.934995923530979	0.20808645196879	0.27149661786871
QSOX1	-0.413297340541956	0.165408975521151	0.0124671189663171	22.8358712889908	-0.49377840412314	0.273727932780603	-1.8039021414702	0.0712466492221822	0.40965583336795	-1.02323385535969	-0.980061027128898
ACBD6	0.00910894141524092	0.0462031536457979	0.843710331716966	208.397921125642	0.023706040532261	0.0821403595621574	0.288604051146405	0.772884395002077	0.942320328093372	0.29056879468657	0.236144979408347
XPR1	-0.0857111321982742	0.0477507569602049	0.0726586267347785	294.865492882959	-0.11666241912329	0.0872122855028666	-1.33768331434744	0.180999692459928	0.597494546897526	-0.00434837229732732	-0.0937527895480583
KIAA1614	0.125920261491209	0.0854647291630609	0.140654153538724	39.899542271725	0.274674236397077	0.1596712414808	1.72024864245892	0.0853872545223816	0.441632156515058	0.653884939418433	0.825977254393658
ENSG00000243155	-0.00394242118511968	0.187487878187938	0.983223634338774	7.24965419284473	-0.101659718020553	0.350951337369761	-0.289668985969541	0.772069485132046	0.941871556247317	0.249975376682417	-0.0584930336580395
STX6	-0.0200880431883263	0.109105460579318	0.853922582785624	62.9870319928345	0.00964942797636112	0.181566521913343	0.0531454140040561	0.957616047413931	0.990828760233696	0.199757939393907	0.203108746534842
MR1	0.0302751399039446	0.067530437744827	0.653923400700199	29.7339503799831	0.0942643072986521	0.13300557935527	0.708724459196283	0.478495483336616	0.82645673566415	0.356401640583217	0.401972935665634
IER5	-1.13789068185217	0.513808748828956	0.0267862181697357	10.0935437490517	-1.33576723069596	0.701084326540161	-1.90528753835925	0.0567427044557651	0.370324257920971	-3.27692347287278	-2.95892605175205
LINC01344	-0.340951309520543	0.16533302633053	0.0391878107866684	21.8446722577702	-0.446091549155911	0.269024796315381	-1.65818004609862	0.0972811310501107	0.466162818820562	-0.798217298229292	-0.867986084504032
GLUL	-0.0732617946859782	0.0879625304135287	0.404915216593962	1769.8876386648	0.0279566940905668	0.160694201422807	0.173974504636973	0.861885499008063	0.972058645374478	0.0343725779195831	0.246134980929578
RNASEL	0.199808679174543	0.0886371805280294	0.0241816401921757	14.8684811916074	0.386076982524837	0.179008345940188	2.15675409153178	0.0310248298856471	0.287438064686105	0.883698754000683	1.08779901615801
RGS16	0.541916746769598	0.233513270123816	0.0203024623409352	34.7244089035983	0.897720067316753	0.362851351494467	2.47407116886663	0.013358308317356	0.189705968306467	1.94775131431306	2.29027649998179
NPL	-0.04588502492654	0.085846351121811	0.592994438862537	588.090352861405	-0.0162251656888593	0.142467694834784	-0.113886630282572	0.909327664095163	0.98217877498237	0.11952205176974	0.14229757325734
DHX9-AS1	0.143055051536587	0.133571237296095	0.284168566556404	12.6456905836342	0.250635856709688	0.239532505106092	1.04635425826102	0.295397503192502	0.712081435972543	0.707178968250809	0.769481601113308
DHX9	0.0272260549503082	0.0598410911650242	0.649128973835651	148.382154431138	0.0768163159078316	0.102858816433234	0.746813142242342	0.4551763614291	0.815150230013193	0.346918126574518	0.360966192080024
LAMC1	-0.00983305797449181	0.110452503932568	0.929061870541919	92.458982220907	-0.00887150231422477	0.182474743103557	-0.0486176999804847	0.961223964100179	0.99144071120303	0.23165383518337	0.1595803527856
SMG7	-0.040867067308667	0.0501608459135097	0.415232340835046	160.000592590081	-0.0277947230834571	0.0936976627575982	-0.29664265111248	0.766739344833657	0.941106734341075	0.13512931496108	0.115106485019592
ARPC5	-0.339014082365466	0.200328674539531	0.0905908174948715	20.3621013005371	-0.498780515910208	0.334107339884248	-1.49287506249642	0.13546989396434	0.533351738165297	-0.792191975503767	-0.991817126203244
RGL1	0.0554755599383774	0.0755982371268915	0.463057953075488	686.501355505937	0.117748968341448	0.129008223201269	0.912724518015759	0.361387445638103	0.760885366921371	0.43478205308587	0.457167224337943
ENSG00000289581	-0.186202679433274	0.109251938890646	0.0883171932713323	29.4705227733963	-0.195291519034467	0.189709890194294	-1.02942191803736	0.303281453953632	0.716643417349095	-0.316905421526935	-0.27854903721937
COLGALT2	-0.706678195420272	0.229303188198806	0.00205717976418852	73.7530287638895	-0.992623966504878	0.337460224578802	-2.94145470845879	0.00326674610588085	0.0982636027710381	-1.93573104367335	-2.15246142596046
TSEN15	0.234280462417016	0.118562913287055	0.0481546379618886	95.9885674884643	0.37231413955671	0.195132346068134	1.90800831875772	0.0563901411038673	0.36916048728059	0.990915720485974	1.05545320855405
ENSG00000286655	0.417856115666751	0.213854407597629	0.0507097322723733	3.76596593960847	0.600784973038018	0.392468686772291	1.53078447602774	0.125822667549074	0.517383747785631	1.56188776807478	1.5924115710099
C1orf21-DT	-0.0802155997558245	0.202411887573907	0.691884570097662	2.64523712252579	-0.031859918726661	0.366357361277398	-0.0869640468409679	0.930700090264987	0.986395437087373	0.012744283268428	0.105552351730994
C1orf21	0.0900540618323503	0.064933534708471	0.16548286064007	647.703960957833	0.133068050882976	0.105778543675818	1.25798717073277	0.208396396013658	0.625152303723097	0.542330944670618	0.493170548484339
ENSG00000285847	-0.044451772463234	0.0742517074155883	0.549397432784437	40.7262995336077	-0.0560344650040968	0.134864419855753	-0.41548738402634	0.677785148811108	0.912846093123755	0.123979871089452	0.0487366760298459
ENSG00000286378	0.108427761862893	0.21682267753985	0.617021744542655	2.53969272529605	0.295662731626905	0.386344315904287	0.76528298581246	0.444103053233458	0.808966327698561	0.599478332913601	0.875304986329047
EDEM3	-0.071814577728038	0.0550242973026499	0.191844151183873	141.154681077689	-0.0544908083770813	0.0999723571275667	-0.545058753666775	0.585713109372574	0.879180927251566	0.0388738307554166	0.0523646197896965
NIBAN1	0.553987031299232	0.331364134227138	0.0945563428263176	5.81520642005208	0.587526924773634	0.558177037261404	1.05258168207032	0.292532756205726	0.708762863440637	1.98529330286581	1.56125214563849
RNF2	-0.0615511974528683	0.0959108833090815	0.521032891244828	20.8152538890381	-0.0756294862238575	0.175651228056082	-0.430566225245578	0.666783803706023	0.91051307563034	0.0707958375529312	0.00268392458614322
TRMT1L	-0.17132184831341	0.0833470560065605	0.0398284496769946	58.3167211685765	-0.200548192483949	0.141720115861293	-1.41510039887515	0.157039061279131	0.567041373142153	-0.270621840540447	-0.290903414031456
SWT1	0.0748704590967825	0.0684498811508671	0.274042838112328	119.961175553074	0.136236725581577	0.115785511183751	1.17663016891094	0.239343150871832	0.659292550646299	0.495105658581573	0.500617653882391
IVNS1ABP	-1.00596720525182	0.229945156206414	1.21536264927745e-05	13.7850906638237	-1.4110080454849	0.411159195498767	-3.43178034428547	0.000599633015074121	0.0380643444662595	-2.86660425991557	-3.13575905963888
TPR	0.0600522047009992	0.0625546182484484	0.337057055908317	128.515850922055	0.154840643797428	0.118385991244343	1.30793045840909	0.190896897498569	0.607379672555517	0.449016708852808	0.54434108810912
ODR4	-0.0557845031541852	0.0648376989008851	0.389584334254356	102.916556723704	-0.0497105170322592	0.106398309003757	-0.467211532755696	0.640348543270677	0.903013942018515	0.0887318829557412	0.063599390431821
PDC-AS1	-0.208456021905641	0.167273694023926	0.2126919787306	50.6814506281526	-0.304387652410753	0.270182885392499	-1.12659857032974	0.259912243872493	0.679004507010852	-0.386119591773452	-0.534949735003791
LINC01036	-0.0469524394746261	0.152084330331167	0.757529701524904	22.3565003527546	0.0389346629789298	0.257644812508412	0.151117589366014	0.879882957534298	0.97756534926665	0.116202091527966	0.271935701781191
BRINP3	-0.0529920760675774	0.0861851852625534	0.538645241690555	576.099069141195	-0.031922816939361	0.148477623054254	-0.215000861966226	0.829766646523452	0.962100208463628	0.0974171186237518	0.105404526641996
ENSG00000225811	0.608494037384135	0.177962027904838	0.000627974110944755	24.2652847092815	0.90335295349164	0.285419547149055	3.16500030399068	0.00155082789092557	0.0660426681489885	2.1548254620672	2.30351506216621
BRINP3-DT	-0.143717782512516	0.131935220251736	0.276019116512103	11.0922039285489	-0.163562799058128	0.234782583187546	-0.696656442047377	0.486017824264251	0.828974147474569	-0.184765411906792	-0.203979337176198
ENSG00000241505	-0.424764198024575	0.151982052470502	0.00519268037188237	9.23808772380208	-0.673331166412939	0.280436471356453	-2.40101140609878	0.016349826863353	0.211461006622312	-1.05889901563753	-1.40205080912635
ENSG00000285280	0.263161081234636	0.248438612076219	0.289481391909221	11.0193395704863	0.422447970421797	0.384086685453883	1.09987663311625	0.271385877028326	0.688993293851571	1.08074258897324	1.17327910044041
UCHL5	-0.0546227921144261	0.159846686145967	0.732561701680198	28.4206320552961	-0.053210676183421	0.260727025680788	-0.204085771486411	0.838286473049711	0.965502054840772	0.0923451318770209	0.0553732212639459
RO60	0.0253811049771031	0.0704193932853895	0.718527261763802	80.0010774731312	0.0972149714959845	0.123342035509506	0.788173886497048	0.430595001449752	0.80093883665187	0.341179811905596	0.408907666858298
GLRX2	0.472889024323436	0.253575025255254	0.0621971033655642	5.33504261429735	0.642338970822655	0.474814285192835	1.35282149432758	0.17611266424812	0.591172214191117	1.7330556325722	1.69007290599933
CDC73	-0.0187290042119862	0.0258898791061354	0.469427868763857	194.29940383021	0.0151222513085968	0.0626207728412454	0.241489375209954	0.809175850209775	0.955064170278932	0.203984933841904	0.215971124676111
ENSG00000227240	-0.0737903633787842	0.389183265487376	0.849620138147731	3.50354269244665	-0.34391810586315	0.641137396614549	-0.536418726593035	0.591669191895934	0.881910221919284	0.0327285802353575	-0.627855281105685
ZBTB41	-0.0782756148544382	0.0777493931645037	0.314046190423265	65.6071774021086	-0.0884840971174224	0.139006862553149	-0.636544811473537	0.524421383198924	0.848061437713628	0.0187781833626252	-0.0275273313113427
ENSG00000290127	0.0719496507690594	0.115934203651875	0.534857821586513	21.5005987671683	0.12753066740522	0.200661425849853	0.635551486116949	0.525068798683693	0.848089235913766	0.486021121051829	0.480156439334389
CRB1	-0.0616016660917392	0.0436144817116665	0.157828356248968	1015.42934109253	-0.0626941769093124	0.076936012701055	-0.81488726421161	0.41513684387587	0.79324363595708	0.0706388658545331	0.033084840105919
DENND1B	0.0250882305739396	0.113301411027789	0.824758328636366	122.665265512136	0.0588707344652389	0.186425604502438	0.315786743040809	0.752164381145909	0.936505132786998	0.340268889924929	0.31878999883074
C1orf53	-0.1520993616961	0.229939812908102	0.508307954077273	2.26321704176216	-0.234811422565445	0.478791330596136	-0.490425384839539	0.623832917376119	0.896315005904565	-0.210834486665676	-0.371429788609212
NEK7	-0.126699041320628	0.054157142477654	0.019311092644979	261.64281020062	-0.150586036788353	0.0979173675605914	-1.53788894186897	0.124075771537977	0.516028814040563	-0.131832327733057	-0.17348099779439
MIR181A1HG	-1.22566384173875	0.275293581669349	8.4992415284772e-06	22.2939801006805	-1.79166202446681	0.443308690834084	-4.04156756118588	5.30950788506825e-05	0.00918273970857364	-3.5499227510265	-4.0303823868355
LINC00862	-0.466119857335965	0.265132705106151	0.0787368813104353	12.2110142036219	-0.682737695474694	0.426152366230262	-1.60209762886965	0.109134022267491	0.48873675023106	-1.187526777862	-1.42415828938731
ENSG00000230623	-0.626693237503502	0.331572550741237	0.0587494430593781	3.76036517726592	-0.718764717664474	0.494800694401917	-1.45263482003248	0.146325172932133	0.549887585392274	-1.68695526981888	-1.50882997611606
ZNF281	-1.03370074106239	0.263793044641522	8.9062934010838e-05	8.47680561229675	-1.51554572440835	0.452148732411986	-3.35187431870854	0.000802664485655396	0.0459606769168017	-2.95286337678818	-3.38144635387405
DDX59	0.107997268512249	0.0745275339072117	0.147311834349794	40.8074687534392	0.186214292419238	0.149972137067823	1.24165925791286	0.214362308059399	0.633636731081227	0.598139377199488	0.618076289804397
DDX59-AS1	-0.0596485255720199	0.146196770191994	0.683272452941569	29.4351615025577	-0.00738525063020126	0.24945790273092	-0.0296051981089868	0.976381919640694	0.993925397563084	0.0767136836314618	0.163073381888222
CAMSAP2	0.115473559662117	0.0543969190197521	0.0337709539543483	436.864853254323	0.21163725739126	0.108022462359842	1.95919675193349	0.0500897493810193	0.348796697723458	0.621392750893891	0.677826033052329
INAVA	-0.145859833847958	0.18480878587659	0.42996748599093	3.68796977152867	-0.149105808184492	0.367038057801632	-0.406240729033818	0.684565730637949	0.913411186561185	-0.191427795591048	-0.170002124298467
KIF21B	0.0568751511472478	0.118495091547239	0.6312423518687	49.6919572943488	0.13611541485411	0.199765277125962	0.681376747813297	0.495633131923403	0.834955367554891	0.439135176412245	0.500332546113593
TMEM9	-0.0652648142304878	0.0646132369238742	0.312454917967698	38.9976471825831	0.084600808908679	0.157129826923477	0.538413428978572	0.590291657311837	0.881161744442437	0.0592454421821845	0.379261519105326
IGFN1	0.0667325181855408	0.153531553765697	0.6638163623067	13.5644268101743	0.154636067017608	0.275811290451074	0.560658944616479	0.575030060075086	0.87505429792015	0.469794367552543	0.543860286200996
PHLDA3	-0.648564225654236	0.303271267541387	0.0324712066864944	11.3694466670875	-0.865608290812662	0.442049974410856	-1.95816839932251	0.0502102558517254	0.348922330403397	-1.7549802103061	-1.85394573278995
CSRP1	-0.135481655271965	0.0673173543907505	0.044158685454886	289.01943491403	-0.0904212112304721	0.127777296064789	-0.707646929581482	0.479164541796776	0.826715330794419	-0.159148733706322	-0.0320799895486508
CSRP1-AS1	0.0498114219785072	0.168541802912011	0.767578783293552	25.8069992773284	0.0949470065866968	0.265732062115089	0.357303540381872	0.720864579851013	0.925824797098152	0.417164986816341	0.403577434087479
NAV1	-0.0835583608656072	0.0810307051593748	0.302449946971918	671.311519383932	-0.123794777242326	0.132605334270762	-0.933558049705259	0.350531913242615	0.753432872470744	0.0023473536012003	-0.110515451449758
IPO9-AS1	-0.1442118114213	0.0786855778842755	0.066838210162793	92.3265002600289	-0.162852661020422	0.140077690593381	-1.16258813470271	0.244996647134375	0.664628468876427	-0.18630198112293	-0.202310351459142
IPO9	0.0213372157596532	0.0514144942002197	0.6781390459873	118.024365447716	0.059903813498296	0.0887885885938644	0.674679195232028	0.499879605304355	0.837924922259053	0.328602176114381	0.321217969252283
SHISA4	-0.23211534788891	0.115150433734005	0.0438253419939989	37.1330729609435	-0.250154663942607	0.182568950099008	-1.37019281650547	0.170626720110446	0.584868177169199	-0.459706767208208	-0.407489891507727
ENSG00000223774	-0.15401005242898	0.152661967233245	0.313055919373376	59.7438204857493	-0.19069575929999	0.226309551536519	-0.842632394458253	0.399434067852237	0.784717049020414	-0.216777273635238	-0.267747957783264
LMOD1	0.30681350247162	0.185792302358922	0.0986612145282907	80.5380158461629	0.422881273676103	0.289767546562772	1.45938107525266	0.144460251791978	0.54736676318181	1.21651392844375	1.17429746152543
TIMM17A	0.0950428046463224	0.0879526636766959	0.27986923211211	20.0309363222517	0.19168023111005	0.185439059741244	1.03365618536631	0.301296922987781	0.715629020577238	0.557847341583626	0.630922487474273
RNPEP	-0.142751478998795	0.113657326842565	0.209122744090957	19.9650409798171	-0.132904177269139	0.198494612269618	-0.669560628117267	0.503137919684986	0.839119663034739	-0.181759935493907	-0.131924610977128
GPR37L1	-0.254271850067453	0.086258880706456	0.00320068993646742	394.41665836327	-0.202783119526623	0.16435028094507	-1.23384711215917	0.21725988021093	0.637082648736169	-0.528619736833208	-0.296156000310223
ARL8A	-0.979773944226015	0.286939572277703	0.000638838475404766	16.1903181873493	-1.30794955470659	0.453137383769844	-2.88643047683508	0.00389638820408277	0.106601279049381	-2.7851358319613	-2.89354819358531
PTPN7	-0.335098737239945	0.127323137401699	0.00849147942898597	17.426160550534	-0.380035354305217	0.226410144432219	-1.67852617760681	0.0932444244946433	0.456235493868277	-0.780014148086236	-0.712739020024814
LGR6	-0.342203251417083	0.433514395111799	0.429895793604511	7.06844368608389	-0.324457270533842	0.602827309891584	-0.538225898544965	0.59042110227047	0.881161744442437	-0.802111190559104	-0.582117896988762
PPP1R12B	-0.168517207016405	0.0813039873207803	0.0382020031880759	447.393183581197	-0.234071052282197	0.132460964284551	-1.76709458176197	0.0772123897767699	0.422834505436664	-0.26189861523385	-0.369689750247
SYT2	-0.249734699026482	0.448975199560742	0.578051770118067	4.50465575033181	-0.183332861055228	0.700990915923124	-0.261533861410742	0.79368084028177	0.949671483369977	-0.514507917677326	-0.250443474212235
ENSG00000226862	-0.421947421977913	0.276228504971992	0.126629188838484	2.9376104555525	-0.616246421561672	0.499687363080067	-1.23326397082195	0.217477295349231	0.637279163014197	-1.05013804783765	-1.2678886902708
KDM5B	-0.0438658594187235	0.0394367278884042	0.266004966165755	144.713720823843	-0.0424099742800759	0.0763327593997261	-0.555593360093151	0.578488871619231	0.876163134604416	0.125802225877851	0.0807573244294312
PCAT6	0.0355457966291705	0.200025646349586	0.858953719337232	4.66971889391487	0.23994047146971	0.372243003250529	0.644580205334912	0.519199265998835	0.846607385404086	0.372794869256336	0.744345016032471
ENSG00000291234	-0.193712004356418	0.27707079321366	0.484462896479477	2.90348975461412	-0.201246017719836	0.485839286808367	-0.414223433929942	0.678710481355445	0.912920223325365	-0.340261539571329	-0.292543461867026
RABIF	0.242113138966992	0.334128394402464	0.468690655485291	5.66279980922728	0.373238487313121	0.547116980762242	0.682191378511275	0.495117945533465	0.834585187354221	1.01527755327083	1.05762563577401
ADIPOR1	-0.496614642731071	0.217726471863017	0.0225537307406759	14.3160736335785	-0.657738883750858	0.344407319331522	-1.90977034119802	0.0561627896001319	0.368241052585159	-1.28237415957954	-1.36540540263133
CYB5R1	-0.0559974412839435	0.111265956983289	0.614770518775099	26.8554886709392	0.0154171831544467	0.209614145466303	0.0735502993853297	0.94136821930568	0.988296235217498	0.0880695853263686	0.216664281516179
TMEM183A	-0.797157298254203	0.25164330530362	0.00153593712158373	9.97309136274074	-1.13824450288615	0.401599427673351	-2.83427819974874	0.00459293287384075	0.117200822088519	-2.2171465674346	-2.49470276838383
PPFIA4	0.493914058652438	0.397208446820734	0.213697219301752	18.148011724547	0.748168436160092	0.536877673839972	1.39355475672676	0.163452098939607	0.576122153636266	1.79844941812569	1.93879619177409
ADORA1	-0.144776945719798	0.173183319030042	0.403168900560153	26.7549199893688	-0.127027840355666	0.262960890726468	-0.483067424987545	0.629047862652726	0.898799137504185	-0.188059708151891	-0.118113884250141
CHI3L1	0.380834066063439	0.23546289177552	0.105795277737589	326.942908676011	0.704230219523603	0.349385847909156	2.01562319635428	0.0438393922970322	0.331859696311924	1.44673875406484	1.83553140083836
BTG2	0.0198730406632125	0.157618299858453	0.899665960138988	45.2500898984519	0.104737802201228	0.27103584864127	0.38643523624749	0.69917435823062	0.917916823985342	0.324048178685833	0.426588028044754
PRELP	0.0850211880192404	0.175294537163657	0.627662839977946	11.4484742271351	0.207080902345689	0.304744343657346	0.679523366571589	0.49680630733493	0.835934687086243	0.526677287905916	0.667117563587068
ATP2B4	0.02449939789198	0.0541871096786016	0.651178257462714	471.256306522099	0.0947394933778134	0.0971253979025724	0.975434803086704	0.329344627063555	0.736500091001279	0.338437454240763	0.40308973090396
ZC3H11A	-0.628363350224522	0.274235705464291	0.0219445768623869	2.13121803541244	-0.863363706739502	0.50687514923512	-1.7033064415218	0.0885107357605646	0.446511784850766	-1.69214979133164	-1.84867045029567
SNRPE	-0.30089288520621	0.164650832229215	0.0676305663928544	12.7922092916891	-0.406438173287536	0.279888451224912	-1.45214342181247	0.146461730520305	0.550042939906797	-0.673624302649313	-0.774791642799196
ENSG00000286572	-0.411334834914715	0.217603670480284	0.0587186985756779	2.71979490065263	-0.417041869831346	0.397859821073763	-1.04821308345692	0.294540443927945	0.711540191581349	-1.01712990945753	-0.799712738614296
SOX13	-0.0614957151238117	0.0673008372517172	0.360851542957896	73.7653674086601	-0.0459260094550474	0.127118769982244	-0.361284249851241	0.717886966523417	0.925071557485394	0.0709684032416031	0.072493842998904
ETNK2	-0.183398611578138	0.119451319109237	0.124699874593433	8.60874046710408	-0.228196432444239	0.229263639056233	-0.995345068165249	0.319568465417366	0.728631302681799	-0.308183979786255	-0.355883059037557
GOLT1A	-0.0579699781551139	0.220718594539876	0.792826507208236	2.23304514346108	-0.271239313070266	0.416639525032713	-0.651016758549179	0.515035668888656	0.844721207688732	0.0819344394269044	-0.457043606947166
PLEKHA6	0.0529358155659517	0.0926034023701924	0.567565842032438	228.465434551111	0.130158182452482	0.140586911029826	0.925820060338823	0.354539500270096	0.756204553522214	0.426882731912253	0.486331696611688
PPP1R15B-AS1	0.0507778519379564	0.198620160861344	0.798218743366901	3.2981001206891	-0.0653361194106258	0.443393655454797	-0.147354655635768	0.88285209430494	0.97793156068289	0.420170856511094	0.0268756750339852
PPP1R15B	-0.13608095763841	0.0954440235342989	0.153935553345922	45.4914140178185	-0.134046779566629	0.159827035530614	-0.838699029370113	0.401638223159123	0.785011936407138	-0.161012733061555	-0.134609985951473
PIK3C2B	-0.179412407814682	0.382177256530284	0.638749334972337	23.8056617509027	-0.194478367354857	0.521235729157405	-0.373110200387141	0.709066427168298	0.922586707093314	-0.295785762023521	-0.276637946041305
MDM4	-0.294968688263208	0.0611219527701736	1.39369497833178e-06	198.419600537952	-0.39262486226939	0.0986484546459478	-3.98004067756086	6.89034769581978e-05	0.0110174059524952	-0.655198379608944	-0.742327223812413
ENSG00000240710	-0.0518768649326974	0.318357651703547	0.870556601634983	2.69470445177631	0.0734976629952448	0.521235953204539	0.141006510666396	0.88786479896772	0.978822718726674	0.10088573972848	0.353166603807205
LRRN2	0.0641537407348752	0.221624099215395	0.772220999732462	34.7432806305157	0.151733115210071	0.348561094286192	0.435312826638903	0.66333537584817	0.909029049583654	0.461773642498772	0.537037689963604
NFASC	-0.0309659829007381	0.311210225583756	0.920739845338754	133.769797687045	-0.135048751645111	0.469680162291078	-0.287533437619228	0.773703902834606	0.942412688835775	0.165924479448683	-0.136964847962917
RBBP5	-0.059410712341484	0.0929993551073751	0.522933989267821	29.7360642658813	-0.0623239697974158	0.151722382541835	-0.410776371642008	0.681236520471454	0.913136277671774	0.0774533498387126	0.0339549109221562
DSTYK	-0.101329006204656	0.0629553710739039	0.107498946606004	78.2692255277007	-0.075650578735219	0.120794039825657	-0.626277412730017	0.531132998918525	0.850758405941007	-0.0529243644975389	0.00263435239266817
TMCC2	-0.314519109068857	0.279264302585137	0.260063217926934	38.4613895197168	-0.372110339258037	0.404871587323964	-0.919082373049526	0.358052488334257	0.758578953097165	-0.716005701282687	-0.694113434266974
NUAK2	0.176733618419668	0.264603900925277	0.504186153637084	4.980872177357	0.440053465148068	0.445763531065925	0.987190369960944	0.323549321855821	0.732643614714002	0.81192880818154	1.21465601264578
KLHDC8A	-0.203714596043567	0.351997661594743	0.562765638907933	4.79339373909306	-0.251635386931716	0.527054278817957	-0.477437328648706	0.63305073829024	0.900155726046218	-0.371372420321057	-0.410969926921296
CDK18	-0.385661903893145	0.406486873566081	0.342738412914204	13.7753143765852	-0.499326148006473	0.594373747678665	-0.840087823455525	0.400859146812827	0.784717049020414	-0.937279854542837	-0.993099485585621
MFSD4A	-0.781293248882991	0.54866803995467	0.154451769244499	2.81798987603231	-0.756309623987417	0.825349338306071	-0.916350918193804	0.359482869644016	0.759498778967207	-2.16780490043147	-1.59706903538913
ELK4	-0.116823412234551	0.107172327880645	0.275690230891931	19.7427977794518	-0.157558840249583	0.199599131463409	-0.789376382023321	0.429892055643209	0.800070325145135	-0.101116336474489	-0.189868670002777
NUCKS1	-0.134699080368754	0.0613948331758017	0.0282367955470804	219.405956849791	-0.125373293335841	0.114142391355147	-1.09839378558094	0.272032574818114	0.689700624733276	-0.156714705081239	-0.11422532287522
RAB29	0.157405597363537	0.0738458449606423	0.0330444300407031	39.6769506471553	0.288858543337416	0.124830578834527	2.31400467765452	0.0206674655556676	0.239433279501214	0.751813212442679	0.859313598080076
SLC41A1	0.0264558130487466	0.0642767140093572	0.680638133864043	66.2378456685244	0.102671875706939	0.129821625618667	0.7908688187939	0.429020545738305	0.799267003432609	0.344522457062314	0.421732631448066
ENSG00000286619	0.134215530373195	0.17344214243942	0.439028610412128	213.352679183212	0.214165018292139	0.270035434316064	0.793099686471031	0.427719745498026	0.798746360340023	0.679685564800948	0.683766845423581
PM20D1	0.608140667686334	0.154415934398867	8.20512262348987e-05	8.66790980239401	0.970831450822547	0.302479049821177	3.20958245338477	0.00132927915369849	0.059920086106478	2.15372638266131	2.46210486059118
RAB7B	0.212808851748779	0.234582796309924	0.364311549274112	3.66281834014016	0.414254069068819	0.452468785758065	0.915541761349965	0.359907289234576	0.759849108773895	0.924132956588656	1.15402157077863
SRGAP2	-0.572523954407114	0.229013714083916	0.0124209121430838	19.0359584375269	-0.930936207570153	0.378108820598594	-2.4620854020183	0.0138131771239696	0.193485193657493	-1.51847352434533	-2.00748117830066
IKBKE	-0.218262471847213	0.215995785647621	0.312258614017145	6.81298634809043	-0.326428033426125	0.369888651025622	-0.882503511586554	0.37750458162764	0.772135698413446	-0.416620416384978	-0.586749637501565
RASSF5	-0.237438082995455	0.293521413133552	0.418555791307906	3.59342759875325	-0.276980962965874	0.490468725956618	-0.56472706272076	0.572259423849326	0.873253351474046	-0.476261974332663	-0.470537788584109
EIF2D	0.00895499335839107	0.0705263311195195	0.898961167841736	40.9262565142898	0.0378781261917719	0.126438132852071	0.299578341892223	0.764498806485332	0.941017620551122	0.290089972818387	0.269452600308402
DYRK3	-0.0121592082698283	0.126782942104783	0.923595458364838	24.3973749252645	-0.0317268222501176	0.225424767645689	-0.140742397481292	0.888073450089067	0.97885887633325	0.224418851820294	0.105865158687595
MAPKAPK2	-0.12233244971655	0.0520054978645056	0.018657800271317	59.5873365433891	-0.118303090134333	0.113081191758709	-1.04617831041935	0.295478714920933	0.712081435972543	-0.118250996521491	-0.0976087391500053
PFKFB2	0.204642755788803	0.127399205770566	0.108205577123545	254.66351997344	0.239282048898493	0.20437133864709	1.17081999111278	0.241671140487624	0.660432009398118	0.898734095418701	0.742797573410331
YOD1	0.164096218639752	0.149249526859498	0.271560654957068	52.6636248290142	0.198164771944794	0.22766242446334	0.870432494127741	0.384064095451902	0.77457191263854	0.772622931281182	0.646162631587403
LINC02942	-0.544991472174345	0.308153605523814	0.0769655253686178	1.97424964789306	-0.741696626311214	0.69224373330603	-1.07143855643013	0.283972284196724	0.701432984228136	-1.4328397407942	-1.5627251710839
CD46	-0.0800244144628973	0.0649313312449801	0.217782210364868	110.876540928628	-0.0617137915250329	0.119666761488484	-0.515713726663955	0.606054366063892	0.889147829191882	0.0133389234412346	0.0353889684819439
MIR29B2CHG	0.129519748399349	0.0506087633850822	0.0104902623222746	215.549202730802	0.201743365512631	0.0921536747803262	2.18920586719457	0.0285818804055632	0.278891359236552	0.665080358711936	0.654573139453118
LINC02767	0.0641524157886005	0.235419202827499	0.785235360754334	3.51526412647471	0.207000861084169	0.429840894610458	0.48157554034444	0.630107505327167	0.89909915871156	0.46176952154224	0.666929448438802
PLXNA2	0.0519096112655141	0.0635216438858891	0.413816626236974	297.857013419471	0.112177798026663	0.112893604057877	0.993659463375381	0.32038868408444	0.729482510283069	0.423690947161428	0.444073708445314
LINC01717	-0.288517285140546	0.203477830704775	0.156211253409132	6.65371220520477	-0.451766845218015	0.352691430682963	-1.280912451837	0.200224418657232	0.615899032998443	-0.635132696684443	-0.881324319558042
HSD11B1-AS1	-0.199089068460476	0.19228062249049	0.300477989527089	10.781559289173	-0.266995667127297	0.330220216093734	-0.808538224236125	0.418780810795617	0.794495193699703	-0.356985725198131	-0.44707007491396
G0S2	-0.504491752500194	0.417346265362907	0.226736388907649	7.55800683386162	-0.768298385418413	0.645374184099085	-1.19046965984691	0.233861848053365	0.653648493182137	-1.30687419220554	-1.62524534834677
HSD11B1	-0.813646526598018	0.395531320720815	0.039676839503187	3.81108750586771	-0.938366523324737	0.629720760181823	-1.4901311544085	0.136189753974581	0.534571593356917	-2.26843271733499	-2.02494410833561
UTP25	-0.519694559072547	0.154989298636478	0.000799119370559342	10.588243597986	-0.710872146636257	0.282421205855686	-2.51706363366887	0.0118337454389307	0.180531189418935	-1.35415920764223	-1.49028064117338
SYT14	-0.903007247926895	0.203880574260783	9.46275801413809e-06	42.5697363051996	-1.35686093493877	0.325519887921638	-4.16828889811305	3.06894806493972e-05	0.00665897886837721	-2.54636975924627	-3.00850104876922
HHAT	-0.182020194104591	0.0908452704307593	0.0451098455737947	74.4038001034512	-0.252767542653956	0.158934186480472	-1.59039126981666	0.111746636961063	0.494064778774169	-0.303896712747459	-0.413630750070563
ENSG00000284376	-0.159373344883029	0.258887307368649	0.538152639232164	3.05743896612477	-0.0344719936795084	0.465084952477181	-0.0741197785391687	0.940915077548937	0.988162983780271	-0.233458625547087	0.0994133821832349
RCOR3	-0.0441158196138255	0.0608730689316834	0.468624940813646	197.516898007845	-0.0369426172990807	0.0998116175880276	-0.370123420417464	0.711290532360614	0.923327651307027	0.125024779185512	0.0936068554034445
TRAF5	0.0904249563438591	0.128383767700326	0.481225264319884	16.067743738929	0.124470957651772	0.255821965327853	0.486553050643066	0.626575101670352	0.897323312058369	0.543484531188911	0.472965426311992
LINC00467	0.06142296899355	0.0692946629728668	0.375400622021628	69.7380791954879	0.108032519316764	0.118028757100117	0.915306760581457	0.360030610965948	0.759920152585535	0.453280172340608	0.434331361756792
SLC30A1	-0.171930453730561	0.0904870004505019	0.0574256469171774	65.1513842126519	-0.136136694377043	0.155310469919492	-0.876545505577387	0.3807335493473	0.773745049666255	-0.272514775006714	-0.139521760540696
LPGAT1	-0.766439735234352	0.171038752200944	7.42634089197435e-06	30.7771764834057	-1.05371549900368	0.276377405060542	-3.81259639793223	0.000137514568276454	0.0176570789221032	-2.12160628448366	-2.29604040604571
INTS7	0.000767033873987713	0.222704968639841	0.997251954999284	18.6900245959736	0.021636252635318	0.35120421858762	0.0616059018947123	0.950876676840271	0.989951400231312	0.264623109922227	0.231280507638193
LINC02608	-0.550974990474151	0.487329925640394	0.258223680600542	44.4527651787583	-0.782349721914468	0.723498098791327	-1.08134316209187	0.279544494489764	0.69696964358738	-1.45145016998209	-1.65826918128103
PPP2R5A	0.0131666029622494	0.0782317840168637	0.866345325978798	213.394729681357	0.0451825179836477	0.121833576105843	0.370854401781618	0.710745979195793	0.92326548623105	0.303189266306333	0.286619580423711
ENSG00000234915	0.395158390792082	0.18299193572897	0.0308167738376312	30.5007551312248	0.605637188333394	0.281638264684042	2.15040803852712	0.0315229530550398	0.289898280699875	1.49129144324696	1.60381537927544
PACC1	0.139419290487199	0.356170087691017	0.695471882437679	9.47427269438176	0.21649826782374	0.52159175562688	0.415072258117921	0.678089007223595	0.912861841416418	0.695870726149179	0.689250511888131
NENF	-0.879488837205509	0.389992053771628	0.0241241955333056	8.77809179539224	-1.1425132788342	0.573339682834472	-1.99273364994702	0.0462906205895311	0.33919465718263	-2.47322087001226	-2.50473536163799
ATF3	-0.122931096405689	0.387479152262605	0.751047382377507	13.3921771098245	-0.146705262261538	0.589029116416812	-0.249062836068235	0.803312176260294	0.952721158451874	-0.120112956535408	-0.16436029602591
NSL1	-0.0769338852844177	0.0818754991349425	0.347399799112519	82.4097585739618	-0.0821358064792379	0.135867561859262	-0.604528449287387	0.545492360684913	0.859092178149841	0.0229513406759365	-0.01260740611331
TATDN3	-0.444092769346431	0.146070276580639	0.00236367815773613	38.8271799927701	-0.619771583975855	0.237103837089791	-2.61392473265267	0.008950875272295	0.160537973534527	-1.11901632285796	-1.27617362278699
FLVCR1-DT	-0.278499029400903	0.165623213636987	0.0926616231748606	4.82313368090435	-0.22374842070273	0.299343283656641	-0.747464309101984	0.454783339101286	0.815150230013193	-0.603973096314394	-0.345429220950166
FLVCR1	-0.116952066780913	0.0880220859247915	0.183957759529939	42.2336498391651	-0.141737409116519	0.15045769232572	-0.942041625958726	0.346171328747502	0.74925499429656	-0.101516488392609	-0.152684712543223
ANGEL2	-0.0111192407266435	0.061815658640564	0.857248808186508	66.2268467908359	0.00411662162725565	0.10409213107293	0.0395478657687527	0.968453591978819	0.992390268367056	0.227653444137121	0.190105394677048
RPS6KC1	-0.0519892743191195	0.0482306105382347	0.281064512169316	222.449384260927	-0.0336460895319945	0.0979302853293154	-0.343571852352426	0.731168296016139	0.928567791872229	0.1005361148387	0.101354444557968
SMYD2	-0.49975034906126	0.518967801756431	0.33556265117992	3.83054587081342	-0.161044791027489	0.712341256978255	-0.226078146464013	0.821140641188726	0.959475720825214	-1.29212709049544	-0.198061446265656
PTPN14	-0.1020160343556	0.0437280508122327	0.0196499555930556	108.687070666109	-0.141680755709878	0.0806042537559901	-1.75773298688159	0.0787929523357115	0.427011221257143	-0.0550612157801108	-0.152551564167152
KCTD3	-0.168330599653556	0.10531234615528	0.109955366764431	162.050826555809	-0.204665935478695	0.170740350383207	-1.19869693964751	0.230645808470501	0.649911189986122	-0.261318213714503	-0.30058104553383
USH2A	-0.106771170446933	0.305876175350257	0.72703927655547	3.30723471587133	-0.143674597618196	0.515915198366623	-0.278484910064806	0.780640147101899	0.945390610822123	-0.0698510299116084	-0.157237545610703
ESRRG	0.0117892151077668	0.0727107243226168	0.871196709274184	873.222021513258	0.0773728860969829	0.126117811360208	0.613496898356382	0.53954783299922	0.855667145454396	0.298905201673165	0.362274258465587
GPATCH2	0.0760672621082164	0.0420667877878481	0.0705676254584056	119.147642966536	0.163520512564365	0.103682142286357	1.57713285005957	0.114764959925479	0.500167473843392	0.498828053430247	0.564740751595301
SPATA17	0.127569565065794	0.108867781911202	0.241283640096874	43.7921014694706	0.177008335215701	0.199275219979191	0.888260643918424	0.374400564473404	0.76973740505334	0.659014738617869	0.596440198975962
RRP15	0.108715066196334	0.114435014293946	0.342104248637202	17.5422466718939	0.197205658181675	0.21590385695623	0.913395716787283	0.36103445745522	0.76061101010893	0.600371930406743	0.643908496353571
TGFB2	0.100744218572195	0.0909575625796578	0.268036397785664	475.219191437135	0.179516946501272	0.15977488407693	1.12356173836957	0.261198995502496	0.680562916951853	0.575580346618766	0.602336005400849
LINC02869	0.0668950668871946	0.211360229628547	0.751624625815681	3.60653591933537	0.174171156325396	0.395433604826169	0.440456132710222	0.659606777351336	0.90787917594091	0.470299939851337	0.589772184036291
LYPLAL1-DT	-0.0842575590371089	0.0753816658839837	0.263675470446369	111.81360198468	-0.0951969171194822	0.125037499299723	-0.761346937139945	0.446449872382882	0.810331857680174	0.000172650122904172	-0.0433039833278979
LYPLAL1	0.0514404820558262	0.0440926932735451	0.243354111527044	248.340869967589	0.111051344159892	0.0821211424039078	1.35228688872462	0.176283557058664	0.591172214191117	0.422231823030872	0.441426285951743
ENSG00000277007	-0.00683382910951362	0.214418946595501	0.974574617346536	3.79338755680678	-0.0597535537939259	0.393998388848145	-0.151659386142709	0.879455591709636	0.97756534926665	0.240982282697564	0.0399959724748868
LYPLAL1-AS1	0.79296553739569	0.259943671740958	0.00228439120623067	6.7263334390273	1.12276365775999	0.43248756017138	2.59606000532148	0.00942995952381586	0.163423705489933	2.72858384570257	2.81918006270053
SLC30A10	-0.0431291086540162	0.0807154282899314	0.593109521678044	115.752106010704	0.0221393202419818	0.14827489447425	0.149312669015769	0.881306918905537	0.977890084724521	0.128093728510367	0.232462830800247
EPRS1	0.0872531662025924	0.0594568620826101	0.142239078429274	109.53738535604	0.172626413317929	0.10779689856593	1.60140426686162	0.109287408305842	0.48873675023106	0.53361936944539	0.586141687035575
BPNT1	-0.222504152003458	0.0902197002304924	0.0136536778124172	15.6937654380203	-0.349782246574644	0.185777082122306	-1.88280622442097	0.0597266332240417	0.380709554913232	-0.429813237770356	-0.641637343987301
IARS2	-0.00562145109611413	0.0979525502839219	0.95423490088683	46.9556214188423	0.0310474335816333	0.165586881634295	0.18749935547553	0.851269128983688	0.969412674385367	0.244753120194302	0.253398920884681
RAB3GAP2	0.0631862205775001	0.0364564498843073	0.0830606064259739	197.611950520102	0.14077127415802	0.0767608826027923	1.83389337621945	0.0666698230128501	0.399429773858182	0.458764381981048	0.511274873191228
MARK1	-0.0214235166347018	0.0617670869249446	0.728708846142598	214.124522137692	-0.00437006714590838	0.113090157897932	-0.0386423295106947	0.969175553410299	0.992461727053976	0.195604240389279	0.17015974806267
MTARC2	0.0199611139980675	0.0682542699642627	0.769940872929244	120.394577812329	0.15286565127634	0.141685128706634	1.07891105207559	0.280627381470233	0.698129089760602	0.324322111592784	0.539699407007742
MTARC1	-0.0988915244165252	0.0920040276509264	0.282437046539682	30.8042850241241	-0.0756499619333343	0.152189056470119	-0.497078854997617	0.619133445096919	0.894282927943525	-0.0453431087978178	0.0026358020172216
HLX-AS1	-0.0362100899562503	0.205813551592006	0.860343928838172	6.35755471646384	0.0110262263063056	0.335558981385866	0.032859279345667	0.973786805621025	0.99322859204412	0.149613827735041	0.206344535389876
TAF1A	-0.0785966517683623	0.131504617565668	0.550058690225865	8.74521763717897	-0.0966471266187055	0.271793483977043	-0.355590300416726	0.722147408640561	0.926277442788277	0.0177796680320248	-0.046712305108212
TAF1A-AS1	-0.417090498976013	0.232363516305054	0.0726550800678959	2.46257659341913	-0.468748916874026	0.441229958397886	-1.06236874435286	0.288068317287345	0.705253489773684	-1.03503164771169	-0.921236045919674
MIA3	0.15052885550415	0.0660146980767765	0.022593906815595	81.9427623034201	0.252887599155741	0.116610110356474	2.16865929019937	0.0301085602395532	0.284295257660271	0.73042460610689	0.774773707410124
ENSG00000272750	-0.0950746430980624	0.259809445053078	0.714409920165868	2.54665658524707	-0.0472366355849361	0.476246801262428	-0.099185202839624	0.920991223345512	0.98396885386218	-0.0334715315857711	0.0694135738469361
AIDA	0.0669335343184513	0.135728397396119	0.621911418266607	28.1234655747195	0.123865297175099	0.243107817803237	0.50950766739781	0.610396425311896	0.89155541301373	0.470419584409868	0.471541986598473
BROX	-0.272870740338589	0.156765207529178	0.0817478768969513	34.5598008063554	-0.337859046732326	0.253456137164316	-1.33300795361405	0.182529193709409	0.599302121458656	-0.586467530225196	-0.613615115657274
DISP1	0.0310129573443792	0.0512388480971971	0.545004541371973	149.863942415252	0.0772112186080236	0.0924471296525709	0.835193249354458	0.403608909962792	0.786353849226605	0.358696460878034	0.361894303139074
CAPN8	-0.214532282789429	0.199838405568119	0.283033926046022	3.62774534507767	-0.211568748978984	0.37235056110282	-0.568197744492082	0.569900702833471	0.872070954262676	-0.40501847654975	-0.316804225433757
CAPN2	0.155732609486865	0.0808790658794322	0.0541668852022824	239.648869466776	0.269319147087837	0.124143118898913	2.16942468883142	0.0300504562721441	0.284295257660271	0.746609748385084	0.813391577953126
TP53BP2	0.010153860170714	0.0667470487133464	0.879088755554454	306.610590899937	0.0918552212005411	0.123280976446361	0.745088365198884	0.456218302221755	0.815150230013193	0.293818786669792	0.39631103604131
ENSG00000288999	-0.460281131621325	0.188170761825765	0.0144418111675481	4.07821097903559	-0.788055129583083	0.372811341740205	-2.11381747643354	0.0345308597077435	0.298908856581483	-1.16936669444363	-1.67167818545107
ENSG00000291068	-0.200147912043125	0.0852076348532597	0.0188267681065776	35.9196488813937	-0.237318714176671	0.146304080173315	-1.62209224715769	0.104783597940237	0.480123601375796	-0.360279027320495	-0.377322493499587
ENSG00000290989	-0.0524385776132306	0.0840961675179701	0.532919934806336	27.7367283645016	-0.0199285069900715	0.156108059155013	-0.127658412371156	0.898419302852311	0.980789653752527	0.0991386548962425	0.133593879878129
FBXO28	-0.192156096566898	0.0949068813449638	0.0429001989021404	62.5427467994249	-0.236592354991471	0.156423062459993	-1.51251580982173	0.130402693771322	0.523618871530476	-0.335422227599861	-0.375615384400815
DEGS1	0.00657704344530571	0.133957053067951	0.960841077953985	30.5138250349016	0.115227527361461	0.222298914568584	0.518344984207788	0.604217592298504	0.888348713728951	0.282693878037284	0.451241265216542
NVL	0.0620137661323861	0.0789791024938279	0.432340955612694	69.7619621388034	0.121360306410169	0.134565050960143	0.901870920749805	0.367125440223866	0.764886365895946	0.455117718039612	0.465654689219596
CNIH4	-0.177290344625297	0.0675551425728428	0.00868069526889867	26.2165514290343	-0.210520396536835	0.15107617114229	-1.39347188206509	0.163477142039296	0.576122153636266	-0.289185547109903	-0.31434035903105
WDR26	-0.0143129265056375	0.0556279290022179	0.796949129944755	123.544097095136	0.00909073151019232	0.103376632848658	0.0879379726316007	0.929925975700316	0.986006591313397	0.21772018078598	0.201795682915243
CNIH3	-0.0321727354224134	0.0569846451020903	0.572355359090696	168.91484597991	-0.0300810413384272	0.101918315037953	-0.295148534659599	0.767880414917597	0.941106734341075	0.162171138817523	0.109733117716924
LBR	0.11697859359652	0.0817448356047434	0.152424136331195	49.5802325492307	0.227232870355136	0.145026059125677	1.56684165401074	0.117151708369956	0.503321750358018	0.62607383083017	0.714479266513146
ENAH	0.0276604088025992	0.0678570522070869	0.683547082312228	259.698466189051	0.0594872976865088	0.117808109231796	0.50495078882442	0.613593400552812	0.89330675681325	0.348269089537364	0.320239062470938
SRP9	-0.00799576369824991	0.0700851866874233	0.909169336359082	83.9841964862449	0.0466426587903674	0.128424960075414	0.363189980849344	0.71646297150735	0.924783405991781	0.237368338475927	0.290051243032826
EPHX1	-0.181375726887545	0.0815610014094392	0.0261615964457272	159.598525039938	-0.168984858134626	0.129452098324377	-1.30538523764357	0.191761702580217	0.608192162753572	-0.301892237970947	-0.216722407783909
ENSG00000242861	0.151898745550747	0.162590034232027	0.350178102056871	14.0450803481483	0.25810998569227	0.281078259095355	0.918285129995441	0.358469610156613	0.758948688261885	0.734685350443248	0.787047502187502
TMEM63A	-0.0457123219975915	0.156842341512845	0.770704148413299	59.3037019398437	-0.0306068401588268	0.24867899968222	-0.123077703376395	0.902045567153847	0.981510402943994	0.120059206578783	0.108497371038536
LEFTY1	-0.305460933893623	0.21144593610417	0.148562119000301	4.19055910420439	-0.461501849790931	0.392998603454739	-1.17430913426663	0.240271225933338	0.65959783095953	-0.687832222198368	-0.904203791892969
PYCR2	-0.545181154536484	0.140174307219698	0.000100530170701005	11.1919518295243	-0.700465821293797	0.270938421235113	-2.58533218766323	0.00972852173742882	0.165389266409954	-1.43342970642844	-1.46582341252005
SDE2	-0.265509168779581	0.108501369087892	0.0144027565635796	9.71442748950489	-0.251954319102063	0.236674661505605	-1.06455975261254	0.287075201084638	0.704179951183359	-0.563570966807822	-0.411719489976303
H3-3A-DT	-0.262449943145113	0.138285132196081	0.0577105991028422	10.7409486732952	-0.401782648654658	0.244914322485925	-1.64050286882568	0.100900652467489	0.473136626038616	-0.554055912422195	-0.763850102274518
H3-3A	-0.400025686985237	0.213766763546916	0.061300955790759	24.1309568337537	-0.504358462034722	0.322797174922437	-1.56246244148794	0.118179087173987	0.505557129861663	-0.981955270362039	-1.00492656678806
LINC01703	-0.105138251285922	0.162981752056459	0.518867460952394	5.53303029487949	-0.1011474880616	0.30954468556771	-0.326762153503277	0.743847786541014	0.933567246668713	-0.0647721908585819	-0.0572891768866119
ACBD3	0.00793268131567961	0.0625757169097456	0.899122975916086	60.3436028802856	0.0487725174832802	0.120378671568744	0.405159127008872	0.685360546897833	0.913723042501173	0.286910294086657	0.295056894820332
LIN9	-0.105981890468132	0.132139560388995	0.422526854862008	8.65129472420434	-0.0871434930655896	0.247762375789147	-0.35172205944518	0.725046715311605	0.927358144228695	-0.067396146610695	-0.0243766072324521
PARP1	-0.18172938522639	0.148575758935062	0.221275726269092	42.4978757235408	-0.20682494373456	0.265833010533044	-0.778025811466525	0.436553796789214	0.804926257261985	-0.302992215131875	-0.305655205416445
STUM	0.138509118534608	0.152827200643161	0.364770761137471	58.7755598813696	0.168005299353496	0.255512569557583	0.657522640253648	0.510844918265299	0.842972718207701	0.693039834719795	0.575281019399123
ITPKB	-0.0402841439466684	0.0642588151999947	0.530721801309267	1023.306398126	-0.0361173681408433	0.104095665642357	-0.346963227699915	0.728618944716525	0.927630098931606	0.136942370993815	0.0955463784045784
ITPKB-IT1	0.644353320475592	0.232878763856282	0.00565913148362657	3.00400346740126	0.854934454205489	0.437627549486319	1.95356634930548	0.0507525234952369	0.350684109344306	2.26635794434001	2.18972058917765
ITPKB-AS1	-0.0446882428364053	0.146034758700803	0.75959626897931	34.4840426925978	-0.0202084193839881	0.239388950580409	-0.0844166756025789	0.932725149395718	0.986611122538252	0.123244381547274	0.132936022162208
PSEN2	0.0775127192219414	0.135173878816434	0.566353773377926	14.5785273708079	0.0803312351917276	0.243397221258732	0.33004171032148	0.741368445960257	0.932690030312776	0.503323832654318	0.369227050913016
COQ8A	-0.511212558641571	0.27168321257943	0.0598836318427602	12.3811359855545	-0.721261541249696	0.428588078347408	-1.68287821731021	0.0923986692061524	0.45472167841555	-1.32777779448645	-1.51469807876721
CDC42BPA	0.00265426232627343	0.0477721212176117	0.955691609031737	842.048986943635	0.0343327415952191	0.0930410716374494	0.369006300024172	0.712123028917089	0.923327651307027	0.270492922583079	0.261120141069587
ENSG00000287532	0.158970354944691	0.255878682219999	0.534420430901934	5.30246371115602	0.174594359838774	0.425611635109646	0.410219893997481	0.681644648645217	0.913136277671774	0.756680049761656	0.590766808435678
ZNF678	0.144097588168331	0.0802091124191608	0.0724112337444209	89.7619782993783	0.207583301863196	0.143809507522133	1.44346020955011	0.148890873662287	0.554626685209253	0.710421551157506	0.668298316587829
SNAP47	0.176533906680207	0.095565805829608	0.0647109584972733	19.2202141349053	0.316132299810283	0.18390355499988	1.71901135793971	0.0856123038150629	0.441657387561085	0.811307648355667	0.923413121815953
JMJD4	-0.188801348428785	0.099613037443807	0.0580463433089706	13.0279681584539	-0.22571954474047	0.179236123009422	-1.2593418165411	0.207906895338461	0.624346911603751	-0.324988014894338	-0.350061810236836
ARF1	-0.163576653468005	0.167922083073781	0.329995795597542	28.7541745462038	-0.137447279259258	0.279007921710041	-0.492628590675285	0.622275042549508	0.895477984052607	-0.246532100525527	-0.142601932751261
C1orf35	-0.160550302069911	0.167067257702709	0.336556178391019	20.4906900001799	-0.166831758111583	0.266087269885157	-0.626981359099166	0.530671454353796	0.850758405941007	-0.237119294285134	-0.211662133590654
MRPL55	-0.619946413756866	0.273215754022029	0.0232639040838306	10.8548748292321	-0.832214694282238	0.432048887486292	-1.92620492353112	0.0540787913024424	0.362428404027322	-1.66597074544899	-1.77546319461969
GUK1	-0.823081231342872	0.145705185138768	1.61431274329369e-08	42.5961621873201	-1.08652757069182	0.234302903818744	-4.63727744293068	3.53028405149308e-06	0.00161715633483125	-2.29777730955734	-2.37315622872637
IBA57	-0.00678367330309583	0.135916325940654	0.960193583785606	9.59115412164385	0.0146527417672462	0.25677212404906	0.0570651577600635	0.954493291254967	0.990501068161148	0.241138281398818	0.214867670591231
OBSCN	0.374131030956593	0.171404101140392	0.0290547719045283	3.89645360609688	0.38361088124695	0.391278832888416	0.980402845753598	0.326887305597488	0.73529037061338	1.42589042471253	1.08200311790856
ENSG00000287315	-0.222439767990746	0.28178797686068	0.429885846865689	3.63783170359622	-0.103042392183709	0.455260087623554	-0.226337416753549	0.820938999002587	0.959475720825214	-0.429612985335354	-0.0617426320559873
TRIM11	-0.735213955581905	0.320303660325947	0.0217121896054865	2.90686254682075	-1.02493846776987	0.563252493326757	-1.81967852768168	0.0688079751247211	0.402841578718099	-2.02448530449478	-2.22840784510917
ENSG00000231563	0.230535045864187	0.128158387559222	0.072045707630035	7.64724835540543	0.323226547368282	0.247382632288924	1.30658544772366	0.19135354157416	0.608005833096311	0.979266418847196	0.940086215241294
RNF187	-0.115035576914175	0.524203030970556	0.826300681090855	12.6060248511763	-0.321944702920536	0.787336518997586	-0.408903556677933	0.682610438805005	0.913411186561185	-0.0955556644814645	-0.576212792294903
RHOU	-0.109125332164453	0.190692129354287	0.56714636221727	70.1769385197331	-0.0587448295459437	0.303061117774824	-0.193838226352717	0.846302554332055	0.96826813702203	-0.0771731366965371	0.0423667036186079
LINC02814	-0.121166947465361	0.194363013842732	0.533018166952574	39.9197312163792	-0.230736767046368	0.297252821377708	-0.776230704815345	0.437612779632103	0.805437917953743	-0.11462595586359	-0.361853422463228
RAB4A-AS1	0.127187258171671	0.0939533685582808	0.175823333151088	20.9337742809241	0.21726112873024	0.170821213300655	1.27186269510829	0.203421908417355	0.618661031000494	0.6578256563715	0.691043408324382
RAB4A	-0.0132621832415104	0.0910974449848557	0.884251075129182	132.383079796979	0.051721419633826	0.165999490933879	0.311575772569252	0.755362948962798	0.937978226366433	0.220988288633553	0.301987484802747
ENSG00000237481	-0.396819809821842	0.203155584771543	0.050786385698569	3.52389555894819	-0.548209951392007	0.397623413957808	-1.37871647430244	0.167982188088425	0.580805578747904	-0.971984088367594	-1.10798752891504
CCSAP	-0.891815450831824	0.286830498394847	0.00187590113787457	15.2867122642934	-1.2790696373459	0.430411934971244	-2.97173366586908	0.0029612344213053	0.0931168129994499	-2.51156011433721	-2.82567382687702
NUP133	-0.062797934641553	0.0904901230094596	0.487697530084196	69.7243307148198	-0.0381152791388706	0.142301102222188	-0.267849500416081	0.788815166518278	0.948134022499234	0.0669181333322084	0.0908508336757979
ABCB10	-0.00817029633087242	0.0680065643896992	0.904372389876698	49.6014449346313	0.0570492707841616	0.125590641197907	0.454247786618613	0.649650492052382	0.90557125772669	0.236825492772505	0.314509145381916
TAF5L	-0.00355161160040771	0.102526543493898	0.97236608866332	26.4755033868134	0.0122983626198662	0.182904253535797	0.0672393472656954	0.946391161398327	0.989195526938789	0.251190904694167	0.209334344729395
URB2	0.0535418761676845	0.130173599023476	0.680844262644852	13.5303788365176	0.118413634159009	0.221674901012679	0.534177002529646	0.593219078604545	0.882596283454195	0.428767751284967	0.458729340007325
GALNT2	0.111459676581005	0.0464736432345826	0.016469493453571	256.394083618241	0.193067465171607	0.0914325608634095	2.1115832625538	0.0347222094099529	0.299342180716832	0.60890844264803	0.634182802669375
ENSG00000227006	-0.14017895178177	0.191874246523127	0.465037436275438	3.63387971005892	-0.143651551062061	0.367436194979021	-0.390956451827679	0.695829425489513	0.916937271936815	-0.173758650429247	-0.157183380968093
PGBD5	-0.300473556879518	0.215332298281744	0.162896835924979	22.0895488426968	-0.409660254988135	0.328173144570359	-1.24830523693357	0.211919297109127	0.630280127012755	-0.672320073308086	-0.782364266784894
COG2	0.114265128937988	0.0693981017135431	0.0996574380076783	51.2337674803824	0.187300066263125	0.128003830605044	1.46323797794021	0.14340227221093	0.54594005204471	0.617634190579866	0.620628105002545
AGT	-0.16043898701926	0.094093142246461	0.0881742493283474	416.766862670391	-0.0820226255343231	0.185523414756685	-0.442114682084179	0.65840622049167	0.907648469011032	-0.236773073088191	-0.0123414051804267
ENSG00000244137	-0.137598517371849	0.204655819101298	0.501366573966417	6.31175163148916	-0.161997917787596	0.346308414783766	-0.467785103889974	0.639938274180442	0.902806210178484	-0.165732771764949	-0.20030151068229
CAPN9	0.0708724034989836	0.179257555043768	0.692572546382636	7.00733647801527	0.128241224414106	0.344993329185907	0.371720881434783	0.710100676184633	0.923109093469346	0.482670578271965	0.481826409728898
C1orf198	-0.00905971833878634	0.0645653167628509	0.888408226428017	150.141987950443	-0.011754090468207	0.119991488262734	-0.0979577021535911	0.921965880563721	0.98396885386218	0.234059139522283	0.152805615760257
ENSG00000223393	0.0974507393991351	0.140777040120499	0.488790007377763	6.35939953996623	0.122679882559662	0.287723518703117	0.426381142259864	0.669830140250679	0.911651370494222	0.565336697671622	0.468755992950892
TTC13	0.115979263459481	0.0794879846180099	0.14454331573265	79.7794365064642	0.190725924875279	0.131992667724853	1.4449736349966	0.148465291357559	0.553661494528485	0.622965632305684	0.628679651024229
ARV1	0.0667945839499332	0.124636518989107	0.592017275637935	25.8398484985985	0.145754021099395	0.199944278848597	0.728973201627661	0.466018055230649	0.821010141405165	0.469987409581553	0.522985460478913
FAM89A	-0.232311967149962	0.210822393437268	0.270491182847946	15.9853533147915	-0.31095097314098	0.3328452693181	-0.934220798084425	0.350190009474896	0.752966953038385	-0.46031830855419	-0.550375029768444
C1orf131	0.149747655009459	0.119750018954373	0.211116173945401	21.6430701820973	0.229064534175993	0.198821024228004	1.15211424478584	0.249274130322441	0.669882231621222	0.727994852279872	0.71878409260771
GNPAT	-0.129470188032794	0.0665725061241361	0.0517990936969122	51.2641558240871	-0.120910276239053	0.128423454861895	-0.941496834585853	0.34645031065268	0.74925499429656	-0.140451375435762	-0.103736218794022
EXOC8	-0.0293696504992342	0.141647042715095	0.835741290439253	6.2194248888833	-0.157129055689411	0.351310753029183	-0.447265147265101	0.654683628351466	0.906356716410045	0.170889523362644	-0.188858578648347
SPRTN	0.152775420945613	0.14954158586855	0.306958426024968	10.2821828450716	0.261445360983015	0.265854072741767	0.983416798120544	0.325402346124859	0.733800474250963	0.737412058132511	0.794886391847964
EGLN1	0.0615381940921491	0.0893844126067461	0.491158915638376	108.54003521866	0.117938994648604	0.14100732397937	0.836403325162453	0.402928042593566	0.785781543426343	0.453638554889253	0.457613829329745
TSNAX	-0.127470462471892	0.113223601854229	0.260237727042892	41.2961999633576	-0.159978789334401	0.184330288697719	-0.867892034806872	0.385453439822825	0.775979277600428	-0.134231665044369	-0.195556100113705
DISC1	-0.612614547098156	0.34075988200343	0.0722103676221914	10.0091457455883	-0.933502040365149	0.525763554711954	-1.7755168307103	0.075812589032328	0.42008038394312	-1.64316657264795	-2.01351146827222
MAP10	-0.143205988328319	0.234126517871317	0.540762272845301	3.30282742475263	-0.289695803238718	0.444365542513587	-0.651931294222392	0.514445495779464	0.844721207688732	-0.183173587674535	-0.500420551769951
NTPCR	-0.0714120979492795	0.0547554853230421	0.192165437302736	55.2749837006706	-0.0595861307030433	0.103150042223753	-0.577664627357	0.563490565080288	0.869553683575855	0.0401256563614965	0.0403894547734707
PCNX2	-0.216835621033442	0.0812414424057805	0.00760712853909958	139.275450611536	-0.296544840032426	0.149049682816478	-1.98957041993545	0.0466382773283773	0.339534378952406	-0.412182508000502	-0.516517344192472
COA6-AS1	-0.17614853797521	0.144763959383736	0.223680971485358	28.871609268304	-0.183388644580211	0.245470743024773	-0.747089621844274	0.455009464320192	0.815150230013193	-0.285634206453286	-0.25057457816879
COA6	-0.290836074423826	0.275834255873812	0.291705737007838	8.63495245383891	-0.396800476114535	0.433093954997917	-0.916199525612043	0.359562254280015	0.759498778967207	-0.642344785224312	-0.752140864960269
TARBP1	0.00884032864981114	0.0744635071581908	0.905496966612444	133.168692080595	0.0429312230100509	0.124119912546381	0.345885056871986	0.729429099214674	0.927672679717079	0.289733333240725	0.281328525788825
LINC01354	-0.0957084070386889	0.160814615213213	0.551744918047631	21.756088586391	-0.0547963477094377	0.266510772789515	-0.205606501890694	0.83709829826683	0.965175326506157	-0.0354427161544307	0.0516465329465398
IRF2BP2	-0.254049849369564	0.118355167236305	0.0318327836039823	87.2981784514303	-0.296067078341355	0.195743921747249	-1.51252246148234	0.130401002943713	0.523618871530476	-0.527929252061421	-0.515394495681034
TOMM20	-0.590046175880482	0.237988650118389	0.0131639112948768	20.061199866473	-0.839683221747763	0.386101471216539	-2.1747734322329	0.0296470989401069	0.283291262645031	-1.57297257416946	-1.79301593085626
RBM34	0.430552849316539	0.208240503500497	0.0386800093224285	2.73296080667456	0.648687062964327	0.380630651742816	1.70424284012374	0.0883357287652898	0.446259990117108	1.60137819004183	1.70499236468547
ARID4B	0.0174080669721195	0.0568460288303743	0.759428091611673	365.312821952126	0.0713160284004743	0.0979123994300762	0.728365649453871	0.466389784986904	0.821010141405165	0.316381415415536	0.348039266887935
GGPS1	0.0137898139696546	0.0549634864352135	0.801898806368355	40.3196422856642	0.0918474568172065	0.128361352824137	0.715538242597392	0.474276518937653	0.824647558375772	0.305127628276883	0.396292787976569
TBCE	0.150704740745955	0.0592928328467889	0.011031402800745	36.2234896497412	0.236746503752823	0.117038708580533	2.02280516099441	0.0430932393794366	0.328415906254153	0.730971658806287	0.736838466295404
B3GALNT2	0.0239045022063465	0.0618030495489954	0.698915266838804	108.419047048581	0.0448294264773849	0.113388377864296	0.395361740962879	0.692575940190625	0.91583903112349	0.336587160905481	0.285789735169019
GNG4	0.0737185679433468	0.43378533757619	0.865055351233739	3.17479470216431	0.144482940157646	0.712687327605517	0.202729773017123	0.839346250860489	0.965586307632163	0.491522952275841	0.51999813150291
LYST	0.108297604268297	0.0842773253291818	0.19878713749292	252.51227929584	0.147988630131392	0.130969483787496	1.12994741867892	0.258498381387552	0.678638331186125	0.599073506091631	0.528237299360344
NID1	-0.105597928798097	0.087511208251936	0.227555826782534	60.0078538386107	-0.118658795145776	0.152903995832551	-0.776034625515753	0.437728541689707	0.805437917953743	-0.0662019175446166	-0.0984447267356034
GPR137B	0.046135344690595	0.0509483829561738	0.365184097514175	93.1696830526319	0.096330018355327	0.0914411129153459	1.05346506931195	0.292127895450902	0.708337010013926	0.405731349844239	0.406827825934986
ERO1B	-0.0777848978736386	0.0685081267776115	0.25620304811448	71.9332609922729	-0.0836502234638756	0.117818960159457	-0.709989490237079	0.477710653524459	0.825742224067964	0.0203044515488133	-0.01616663007094
EDARADD	-0.203012789332809	0.156957104456699	0.195862904622823	5.23419688934719	-0.292725596468675	0.310671246361373	-0.942235884064329	0.346071885843892	0.74925499429656	-0.3691896035501	-0.507541254165736
LGALS8	0.172116202924616	0.145410682605015	0.236549328403799	20.8653887058861	0.304793754247161	0.242628535883356	1.25621561016092	0.209037808584695	0.626521983678514	0.79756734393992	0.896764963863207
ENSG00000230325	-0.21909433911864	0.116255072115399	0.0594838272088605	8.52186225845766	-0.233587609091547	0.226658473284569	-1.03057082184736	0.302742124860102	0.7165490870413	-0.419207758175027	-0.368553548920833
HEATR1	0.116198497411901	0.0980351778359395	0.235909331366521	41.4210377770614	0.205648863438447	0.162672618098555	1.26418856376834	0.206162354599009	0.621420193508554	0.623647511718876	0.663751946825887
ACTN2	0.200662034180843	0.258097874473378	0.436884544323138	43.8572532363726	0.207914611378537	0.389835994648306	0.533338671217647	0.593799162821665	0.882910958037056	0.886352928705453	0.669076969215444
MTR	-0.0192931563635864	0.0749159084161401	0.796769015796133	200.214334445367	0.0325929169722439	0.117608024282356	0.277131744803348	0.781678947235842	0.945678958580129	0.202230261566749	0.257031157953983
FMN2	0.0334420659883824	0.0418035284529384	0.423721285880143	2786.52386165661	0.0598545811510383	0.0772805425156377	0.774510364480513	0.438629041444693	0.805771067105293	0.366251673738398	0.321102262051672
ENSG00000233735	0.533743586200879	0.173421231584962	0.00208584375457778	6.12727911647668	0.860157557635814	0.338299153629336	2.5425944712184	0.0110032851616743	0.173968918101882	1.92233048021779	2.20199606881831
RGS7	-0.332765748399809	0.143133350297331	0.0200791680613352	437.015090552754	-0.464393857891926	0.22906227246162	-2.02736946988831	0.0426246417764707	0.327367206530593	-0.772757894920453	-0.911000667933808
ENSG00000287738	-0.329171522689425	0.215143363166043	0.126014224224867	6.17811632248058	-0.387511303215509	0.37155677253325	-1.04293968475795	0.296976228320138	0.713357439597225	-0.761578839435559	-0.730309198342577
FH	-0.254634216954532	0.146322692226517	0.0818197455266573	16.2988675500174	-0.315305063286221	0.279257205492433	-1.12908479023924	0.258862066855185	0.678949172773439	-0.529746800034841	-0.56060813076759
OPN3	-0.100058066360803	0.192728409982457	0.603644882896809	6.1248064969418	-0.221855297941181	0.348916644682263	-0.6358403971906	0.524880454148935	0.848089235913766	-0.048971383194403	-0.340979952382796
CHML	-0.35613671810354	0.218958097003937	0.103842000184913	11.3544983701968	-0.553519386257265	0.372697862867837	-1.48516919844413	0.137499009112893	0.537116129430288	-0.845448201013066	-1.12046590704049
WDR64	0.0734326919841348	0.199624390325574	0.712981871785626	6.56994306987595	0.228267266902381	0.341716975487705	0.66800095774169	0.504132981137972	0.839119663034739	0.490633797429334	0.716910333392342
ENSG00000288723	-0.198534909592829	0.150059873595605	0.185822753208551	20.5676796287832	-0.305990493667601	0.24597416495503	-1.24399444032484	0.213501609127689	0.631966254471744	-0.355262134854048	-0.538716776089252
PLD5	-0.675491759097664	0.637153464265982	0.289066716293262	86.1423546270498	-0.978305812641114	0.924520038619729	-1.05817696942695	0.289974768913692	0.707201152798027	-1.83873243253458	-2.11881051159678
ENSG00000272865	-0.517596365356897	0.384665816650639	0.178439904628549	170.053770445688	-0.713336846502263	0.584755795592139	-1.21988845921556	0.22250716135776	0.642004315921599	-1.34763323352281	-1.49607324578654
ENSG00000224525	-0.784093385116969	0.406336107778224	0.0536481091850763	2.03213126134154	-0.973793319724582	0.705068167969616	-1.3811335753943	0.167237893777704	0.57977399501704	-2.17651411372168	-2.10820512809931
LINC01347	-0.503575101960906	0.226347262005655	0.0260953458758676	3.7455120261258	-0.60603988470027	0.410005282202873	-1.47812701691096	0.139373783937666	0.539518654941887	-1.30402315054465	-1.2439010099357
CEP170	-0.117374164924077	0.0548656317585225	0.0324112043056616	204.569159579503	-0.142053045453546	0.0910808814033155	-1.55963626246128	0.118845862066847	0.506364634532676	-0.102829332644116	-0.153426529641181
AKT3	-0.0792351678328632	0.0438551281180315	0.0708015698293737	1394.55949141261	-0.0821051658267601	0.0783518807038945	-1.0479029359493	0.294683329464668	0.711682495169088	0.015793703018078	-0.0125353936190745
AKT3-IT1	-0.183789145880786	0.165299200505858	0.266199450351296	4.00945169971759	-0.237338265000262	0.35189144391456	-0.674464438123388	0.500016087304741	0.837924922259053	-0.309398651593159	-0.37736844237656
LINC02774	-0.343129627012074	0.141165557169341	0.0150701262162047	21.2907900488801	-0.442314796706078	0.239715515419869	-1.84516549098355	0.0650134687577857	0.396086729682139	-0.804992479885576	-0.85910985824809
ENSG00000289055	0.247273072347724	0.224022275353723	0.269685163646734	2.27196130137168	0.414603758389915	0.459755175889625	0.901792475936041	0.367167117406892	0.764886365895946	1.03132640112001	1.15484342012527
ZBTB18	-0.22148190988339	0.0553433384248107	6.28195212031958e-05	68.6162610388033	-0.262578181429516	0.112834542901535	-2.32710812378311	0.0199595112502839	0.234437807471284	-0.426633776517763	-0.436687979964203
ENSG00000240963	-0.708473604908593	0.331927432812415	0.0328081562262326	2.41388503520296	-1.05248641960325	0.584244730589132	-1.80144785994382	0.0716323184089852	0.410585203985691	-1.9413152734645	-2.29315179023367
ADSS2	-0.761454980833763	0.255775469340135	0.00291041664213559	17.1250722886268	-1.10044264748875	0.395162910464998	-2.78478222106886	0.00535636851426631	0.127753598733807	-2.10610229266096	-2.40585982041236
CATSPERE	-0.0471784551120207	0.0871912842086747	0.588444577126591	81.9296236989022	-0.032686996393916	0.157859720911718	-0.207063563809263	0.835960217263748	0.964550381081994	0.115499119162155	0.10360853131827
DESI2	-0.0752528446665891	0.0762730385395955	0.323826779679696	48.042351977264	-0.0819682863875115	0.126338939169685	-0.648796696617978	0.516469792937473	0.845317034677521	0.0281798510292992	-0.0122136958407065
COX20	0.140127146422285	0.0609487818862745	0.0214994459557703	91.9244546190787	0.267228302318185	0.114132065073969	2.34139548903277	0.0192118039335687	0.230361787599825	0.698072357713603	0.808477617748426
HNRNPU	0.0873071117235319	0.0694939199476855	0.208997312709605	318.426471854091	0.16393385870068	0.11945032375603	1.37240196213704	0.169938339643662	0.582967370896051	0.533787155227458	0.565712208919203
EFCAB2	-0.0393276833238343	0.0604300215792882	0.515177466860316	220.093725389764	-0.0185876469273057	0.0978119677799263	-0.190034485034871	0.849282107733786	0.968980055961501	0.13991723324047	0.136745205640873
KIF26B	-0.147402969189917	0.186338826686481	0.42891594104376	25.8241599257747	-0.269255703889546	0.303368583592692	-0.887553024445846	0.374781231806008	0.770102704528248	-0.196227381648935	-0.452381674738129
SMYD3	-0.012481673813906	0.0689634259299544	0.856375614684652	1124.32018382932	-0.00858915365419498	0.11348289809119	-0.0756867668932201	0.939668304282637	0.987971953167775	0.223415893047061	0.160243936280356
ENSG00000235096	0.818122409228106	0.286418281839306	0.00428488011177453	3.20668970680148	1.15146235640516	0.494695652952739	2.327617696926	0.0199324128949455	0.234437807471284	2.80682881101692	2.88662852425825
TFB2M	-0.164459201062154	0.185085813052081	0.374241481601385	7.89851756150798	-0.196724222422199	0.341487859010318	-0.576079697217741	0.564561313821489	0.869796664009238	-0.249277072410442	-0.28191621566066
CNST	-0.124136304586951	0.106330356858518	0.243025160892901	51.8548375411029	-0.142578964163028	0.173733404322093	-0.820676741582141	0.411830422312226	0.7905259539165	-0.123861493832399	-0.154662558086149
SCCPDH	-0.0438371008414778	0.104664268024963	0.675336429486425	43.9363440945266	-0.0318808139373014	0.173115822235483	-0.184158868470931	0.853888825755565	0.970277595568452	0.125891673162636	0.105503243239036
LINC01341	0.245112785887991	0.216188983777689	0.256882883488257	3.57612381479077	0.397124539146093	0.408223572503089	0.972811385464732	0.330647053005853	0.737485922388337	1.02460730105714	1.11376328399079
AHCTF1	-0.0211416562966467	0.0595487621163447	0.722566370777126	214.404967786544	0.00819791526826939	0.108213222934395	0.0757570567253084	0.939612381665654	0.987971953167775	0.196480905521634	0.199697361917626
ZNF670	0.0536357185749415	0.113927621498251	0.637792376068002	18.3707902799703	0.0926283463253848	0.196976617746535	0.470250466197854	0.638176082361263	0.90227280780289	0.429059627633893	0.398128055722483
ZNF669	-0.0398489803601489	0.135048274903103	0.767938789387925	6.8033655491588	-0.00162210562903879	0.258612920014915	-0.00627233020278044	0.994995437385988	0.998530544757549	0.138295852458446	0.176618081906454
ZNF124	-0.106128042111825	0.15484929823671	0.493114631286657	15.3350211766141	-0.167974153346484	0.270068798190135	-0.621968011381404	0.533962902359744	0.852282838760729	-0.0678507194354724	-0.214347021920875
ENSG00000259865	-0.217706193397208	0.126274487183358	0.0846950094270726	19.3606563367399	-0.212954638347146	0.244524686246221	-0.870892185227931	0.383813024159333	0.774457061209631	-0.414890233542067	-0.320061380293893
ENSG00000290683	0.317296116548598	0.126793807175773	0.0123334424696201	7.4918455525864	0.491530763640798	0.258217402782013	1.9035539756232	0.0569682977333672	0.370513342174026	1.24911781418601	1.33563935866473
ENSG00000289566	0.100285363922993	0.110521799691629	0.364205435655381	15.4904547905066	0.141661842192558	0.220339205423964	0.642926173396971	0.520272005225515	0.847232846563345	0.574153179268616	0.513367910390746
ZNF496	0.129115885250952	0.0562817179749372	0.0217847594066598	40.7385169790113	0.207342014448764	0.110669142478508	1.8735305054797	0.060995164333237	0.385317569990322	0.663824230436188	0.667731236348481
ZNF496-DT	-0.0277899326212693	0.139863486521841	0.842502693688502	54.3288446201596	-0.0253371068959547	0.218656930836785	-0.11587607490415	0.90775075740475	0.98217877498237	0.175802891423316	0.120882441379003
ENSG00000286216	0.456112296152582	0.22958984341224	0.0469623391934681	5.56050560107493	0.688096969449674	0.376154527358876	1.82929333399511	0.0673556767376832	0.400863387095667	1.68087527713845	1.79761459802905
SH3BP5L	-0.199856537074533	0.23357046377273	0.392186738448626	7.65811216657926	-0.237953407515715	0.38247307642994	-0.622144203552333	0.533847051111463	0.852282838760729	-0.359372769004164	-0.378814167035336
ZNF672	-0.158927239246638	0.100036005214332	0.112128053684146	16.3283805235061	-0.184642287728905	0.20054818714524	-0.920687892307821	0.357213399307971	0.757815307208798	-0.232071111221834	-0.253520924369615
ZNF692	-0.137272768176372	0.112209954889181	0.221195107675819	49.0598971455738	-0.146381374780265	0.169424007599283	-0.863994287789971	0.38759102850124	0.777210617686352	-0.164719599909917	-0.163599086864486
PGBD2	0.048502114284109	0.27654117515103	0.860774454658248	2.62661601595154	0.14852427253484	0.493502985467752	0.300959217894224	0.763445592964077	0.94091655117148	0.413092670678769	0.529496180695149
FAM110C	0.373103407062725	0.172342521585757	0.0303957521914683	10.1337721376269	0.372437457094	0.327935965021096	1.13570177357656	0.256081398076055	0.675582983266292	1.42269422462583	1.05574303278184
SH3YL1	-0.0866854657988806	0.0786671100557058	0.270493115225945	102.017281132554	-0.0870361675623606	0.137086593056055	-0.634899194896261	0.525494162201722	0.848089235913766	-0.00737882454480472	-0.0241243679177636
ACP1	-0.0357007888943046	0.0625107754501742	0.567922261941127	30.0515170621212	-0.0370505149041927	0.152610463177483	-0.242778339916993	0.80817711588496	0.95483824478953	0.151197897654066	0.0933532715193617
ENSG00000228643	0.387120476826891	0.231418273721578	0.0943632808512641	2.04755935209135	0.398494534673756	0.462982707020741	0.860711487990639	0.389396964355557	0.777965542767006	1.46629126422647	1.11698308471501
TMEM18	-0.188516012590972	0.227898421756445	0.408127595524166	9.38224824827667	-0.137182593499561	0.364979940598751	-0.375863378339401	0.707018467402087	0.921601773513712	-0.324100539977688	-0.141979861084927
PXDN	0.324991415805238	0.360134838409551	0.366835961014677	30.5501713605036	0.35087783872253	0.610575034040942	0.574667844507709	0.565515958496601	0.869796664009238	1.27305236484996	1.00507303171641
ENSG00000290112	0.116053806795886	0.232915865513487	0.618297324812021	2.30282727410355	0.414945709513858	0.464468274469972	0.893377938433735	0.37165481299052	0.768043115369681	0.62319748310217	1.15564708295065
EIPR1	0.211981314637557	0.0854336706973996	0.0130926730194655	55.3055286980314	0.316281115781646	0.145093401660322	2.1798449285936	0.0292689582903268	0.282023635055571	0.921559082817895	0.923762873156518
TRAPPC12	0.126997804188276	0.039338554709743	0.00124515598277057	156.012174756521	0.212382970264245	0.0706820392108502	3.00476574580269	0.00265785463437791	0.0890276248973739	0.657236401059545	0.679578627714146
ADI1	0.0361711085389463	0.0617183851416993	0.557830494497483	66.6938287172489	0.0918310969422643	0.108331298994652	0.847687582392952	0.396611983708947	0.782922957358834	0.374739765625685	0.396254338553835
ENSG00000235078	-0.200226796768683	0.239580498616168	0.403301678413752	4.45501680520692	-0.178666112092626	0.385277116671284	-0.463734035481434	0.642838309089204	0.903185872780634	-0.360524381061462	-0.239475553962771
ENSG00000242282	-0.0734520234729186	0.268328550057556	0.784285105552259	3.16800887348325	0.0678194383313228	0.453984463312953	0.149387135049535	0.881248162566287	0.977890084724521	0.0337809127501179	0.339821485873605
RNASEH1	-0.0116892496363444	0.167216119824438	0.944269241170788	13.156130344616	-0.00686516377265751	0.283068537224414	-0.0242526556994742	0.980651077288875	0.994736004178991	0.225880555692742	0.164295704156261
RNASEH1-DT	0.0700724659818166	0.180313808763807	0.697561727238109	8.85177207965825	0.158287709229209	0.303631650470435	0.521314918862917	0.602147409854026	0.886843626139719	0.480182547021445	0.552442474974671
RPS7	-0.066282629729765	0.218418787299231	0.761534914994812	30.970617159043	0.093334294579999	0.350240825751484	0.266486051075682	0.789864900764976	0.948134022499234	0.0560797489685023	0.399787194497443
ENSG00000291325	-1.40984911010198	0.618979090487372	0.0227444157755338	5.17209843301388	-1.71386102951756	0.83319883098525	-2.05696523540598	0.0396895700411409	0.31788789165731	-4.12279087352194	-3.84753237395277
NRIR	0.000595217448094016	0.268865634187501	0.998233636568439	14.03055853683	-0.016814197128224	0.414784119665063	-0.040537224862421	0.967664830270986	0.992390268367056	0.264088712387667	0.140913215559262
CMPK2	0.00601648273834799	0.24408074688887	0.980334489034069	4.07240590141437	0.0994351800498796	0.398440271293376	0.249561069033266	0.802926808468468	0.95244453910014	0.280950376167708	0.414125661344704
RSAD2	-0.215260062933393	0.229791736041112	0.348881227404564	12.7829930881883	-0.285646294448163	0.36679647291356	-0.77875965430965	0.436121308213836	0.804926257261985	-0.407282078022152	-0.490903286148802
RNF144A	-0.558792133974933	0.189312794359789	0.00316043005913806	45.7721967022506	-0.758434851265195	0.299615694747588	-2.531358885936	0.0113621526421973	0.17683288625148	-1.47576369060383	-1.60206380229891
ENSG00000229727	-0.596571420668419	0.416268275607384	0.151817348920501	2.80485364665703	-0.712779587645438	0.718888732002373	-0.991501961172881	0.321440535194703	0.730014153961547	-1.59326792549537	-1.49476356087549
LINC00298	-0.0487449264454672	0.121171969217432	0.687478781636816	83.5903416530516	-0.0525182368116279	0.200151800711738	-0.262392027575438	0.793019218495713	0.949315427204466	0.110626951590291	0.0570006110953415
LINC00299	0.0494714560688747	0.109567882239645	0.651618983998513	1528.44328732723	0.0988896598469837	0.179514325971052	0.550873359616605	0.581720490872869	0.877577267450312	0.416107596971354	0.412843564937166
LINC01814	0.402231062003	0.168204893023021	0.0167880938133288	35.7024550686642	0.609121359689755	0.275225283072424	2.21317370588176	0.0268856721534873	0.273839241767098	1.51328944511558	1.61200397349344
ENSG00000285591	0.0312098984973243	0.231975056953567	0.892975670650008	2.28487174366338	0.1663908414287	0.455046936432503	0.365656436967093	0.71462145643779	0.924215016965998	0.359309003398575	0.571486676504922
ID2-AS1	-0.00514789290086702	0.1242483713487	0.966951281798068	18.019738526858	0.041798491416365	0.219947447542254	0.190038538220977	0.849278931630783	0.968980055961501	0.246226019718864	0.278666349210835
ID2	-0.0366688006243549	0.148122146245101	0.804476523549016	282.321483556783	-0.0381949549044732	0.215340587563499	-0.177369976262419	0.859217788857898	0.971271274848848	0.148187108206705	0.0906635775259711
KIDINS220	-0.0405451224486591	0.0366665351031713	0.268821738739508	324.960169305573	-0.00431542658425803	0.0695327430743244	-0.0620632294003592	0.950512479210692	0.98987645592226	0.13613065426003	0.170288165795736
MBOAT2	0.0183522748226402	0.0668763671635116	0.783761160917925	425.19784030534	0.0593770206993524	0.110973732614415	0.535054731426054	0.592612011501423	0.882384343577056	0.319318168085171	0.319979886498505
ASAP2	0.117387564128826	0.0587560716764301	0.0457297016024794	408.86134767253	0.206384199330783	0.103399548000715	1.99598744212456	0.0459352897186723	0.338062190812756	0.627345844510091	0.665480153225746
ITGB1BP1	0.102906034168562	0.0929642309865674	0.268318901390158	62.0893113549234	0.180474308626138	0.162518842507531	1.1104823652542	0.266791223068191	0.684673476972948	0.582304202727766	0.60458602388685
CPSF3	-0.223164972009576	0.141334014189681	0.114338388202836	20.339810283049	-0.260916290722303	0.241417852603528	-1.08076634726263	0.279801061596096	0.697117801963142	-0.431868574332157	-0.432782159255591
IAH1	-0.122941354211578	0.111216720543445	0.268976991221129	25.5547739603699	-0.140154826904972	0.184817886942517	-0.758340165140855	0.448247368148303	0.811942357886672	-0.120144861204293	-0.148965284816647
ADAM17	0.00409329121992775	0.0578950453622726	0.943634987853692	100.135148445659	0.0310066911337015	0.102190390291844	0.303420811341946	0.76156918761404	0.940366322275803	0.274968708230054	0.253303166876213
ENSG00000239300	-0.085579420816915	0.139123860174381	0.538468108568197	11.4079626618754	-0.113181533448861	0.261280046025875	-0.433180930462837	0.66488333149856	0.909899683937755	-0.00393871276037802	-0.085571917429036
ENSG00000271855	-0.0288729725493269	0.148365440005377	0.845700520432913	5.629989544256	0.0130548484558677	0.270504420903119	0.0482611279042395	0.961508133872803	0.99144071120303	0.172434331843674	0.211112258301691
TAF1B	0.0919021575875161	0.0826662783056116	0.266256462858256	56.6335723812891	0.157106385421125	0.139443613257814	1.12666605340077	0.259883700201464	0.679004507010852	0.548079043608508	0.549666095653717
ENSG00000269973	0.172249820474563	0.190172734380659	0.365065779493333	3.28277844968243	0.354720618446537	0.355753949103124	0.997095378254572	0.318718216181691	0.728591767688852	0.797982932198693	1.01410443706667
GRHL1	-0.320467511977783	0.254918275852167	0.20870358322896	4.14348363416328	-0.428029897316502	0.444781960702699	-0.962336459509889	0.33588062017637	0.741930417118938	-0.734506911702852	-0.825537099453474
CYS1	0.0120016916958531	0.123092238287168	0.922328053894383	8.91953880663736	0.0612970994659341	0.226495199929721	0.27063310606562	0.786673230734984	0.947364616538273	0.299566063777789	0.32449250780154
ENSG00000285872	0.138838700698395	0.209607131632541	0.507730380906487	2.66558995770831	0.339119265318305	0.408499167313214	0.830159012437566	0.40644888571167	0.78757312952179	0.69406492818712	0.97743771291557
HPCAL1	0.048542705805922	0.117540194468554	0.679615306096282	46.0815593159514	0.108264830759535	0.193019399619172	0.560901292684272	0.574864828749648	0.87505429792015	0.413218921757896	0.434877346423586
ODC1	-0.301164559021962	0.191688376028148	0.116155846786297	12.8293143710634	-0.394108611196693	0.322685456980958	-1.22133986106461	0.221957366959381	0.641661858390243	-0.674469284824836	-0.745814370868167
ODC1-DT	-0.112177018705941	0.288185541049251	0.697089174278521	2.11983589556438	-0.02086811559548	0.483550962577736	-0.04315597984592	0.965577195366122	0.992153251546553	-0.0866647423770693	0.131385586196079
NOL10	-0.0672155471811507	0.0518064211590205	0.194481004529263	105.931979481077	-0.0747845807815126	0.0896253553973867	-0.834413213202088	0.404048174002733	0.786353849226605	0.0531781126239249	0.00466964432042465
RN7SL832P	0.0187000507462192	0.213165401502357	0.930094816945984	2.59460901850437	0.0725447988794084	0.386660684043764	0.18761876206477	0.851175517428173	0.969412674385367	0.320399849275856	0.350927156664275
ATP6V1C2	-0.325966984038687	0.238705164496188	0.172076109264308	2.19658833787571	-0.366303889859134	0.505371201092882	-0.724821456123715	0.468561571023707	0.821814904780281	-0.751611820592921	-0.6804669590762
PDIA6	-0.0366995194017314	0.0800786164314035	0.646741503634449	51.3031744321127	-0.0199252792360362	0.152340852664616	-0.130794064018418	0.895938218884079	0.980742608583068	0.148091564146762	0.13360146583339
LINC01954	-0.162586822642368	0.271979828260595	0.549980061263099	13.6257686201549	-0.12883584906661	0.431385627524415	-0.298655868082482	0.765202633127426	0.941017620551122	-0.243453447538186	-0.122363115462466
SLC66A3	-0.221796553682981	0.107134100424488	0.0384270327043527	24.8569171492544	-0.234523692321025	0.195279852829608	-1.20096204970852	0.22976592281511	0.648971052195705	-0.427612407460013	-0.370753557168557
ROCK2	-0.106049248219513	0.0810819577719865	0.190898211047122	208.428034401219	-0.12153223285347	0.133320813619	-0.911577341560345	0.361991254639394	0.761043711405977	-0.0676056482115144	-0.105197958133381
E2F6	-0.0943086197641122	0.0972598396864534	0.33221782195708	15.4360493271629	-0.18010003547722	0.200020536177128	-0.900407722723696	0.367903312499101	0.765804893338913	-0.0310889830084207	-0.242845599673845
GREB1	-0.0547113204736209	0.0954881595841122	0.566668767238926	115.527090002305	-0.0187376082050697	0.164001806361223	-0.114252450145574	0.909037674876141	0.98217877498237	0.092069783716062	0.136392762570075
NTSR2	-0.0538285582559473	0.114229310596807	0.637474745796824	69.3808303144688	0.0322648132102952	0.199011737225654	0.162125177439715	0.871207279749657	0.975570397829558	0.0948154231406619	0.25626003957512
LPIN1	-0.0132149405144541	0.0786964870222547	0.866643952397132	575.246390191959	0.0330255542324578	0.134617008939336	0.245329728335745	0.806201135059767	0.954149496938072	0.221135226836542	0.258047953801584
MIR3681HG	-0.345047651243058	0.191675148800573	0.0718339651176707	10.0204252214074	-0.404853920208562	0.33414934659287	-1.21159572609262	0.225667171392386	0.644997114322016	-0.810958076102193	-0.771068288154582
ENSG00000286427	-0.0269921000351779	0.242794161945154	0.911479342477333	4.24315417725829	0.146234703407804	0.421901751827569	0.346608429034375	0.728885512598195	0.927630098931606	0.178284375744627	0.524115173104599
TRIB2	-0.152816256914296	0.0836528015967601	0.0677310704393142	64.1980440506989	-0.150535053797978	0.139638645564198	-1.07803289834096	0.281019074884232	0.698488385424967	-0.213064232949532	-0.173361176184744
ENSG00000225649	-0.147555171936231	0.216842187804216	0.496205251919298	19.5528025624731	-0.0512953914692484	0.357845380434884	-0.143345126900646	0.886017617689243	0.978284436162445	-0.196700775109193	0.0598745754547116
LINC00276	-0.240074316402521	0.315723300903857	0.447018706041787	10.3377292657698	-0.361150067056852	0.471935917317946	-0.765252344236269	0.444121295644014	0.808966327698561	-0.484461403612682	-0.668354304650545
ENSG00000287291	-0.209942389533455	0.219638763934056	0.339146465526137	9.38739816345665	-0.321334412220418	0.368585866389525	-0.871803401926509	0.383315638406229	0.774445723374323	-0.39074261423258	-0.574778470504396
NBAS	0.0491827154402606	0.0404194671521154	0.22367742189012	339.729069963777	0.0969082396014431	0.0708278411473818	1.36822241129434	0.171242468570082	0.585878014582962	0.415209532195206	0.408186777223081
DDX1	-0.376267427571792	0.100853728888456	0.000190855158726053	49.0212234144889	-0.506599887075421	0.172084009101796	-2.94391030125142	0.00324093915462814	0.0982636027710381	-0.908060384061474	-1.01019442483839
CYRIA	0.00247551642716468	0.0622065205744884	0.968256460725073	193.023587404486	0.0222784444938559	0.112484503357535	0.198057899789479	0.842999763384794	0.967054800078187	0.269936972432798	0.232789804398259
SMC6	-0.267006378919077	0.0778322984470869	0.000602393539476153	61.5602439594816	-0.393465108858776	0.149166282669568	-2.63776171006672	0.00834552017705475	0.155147237935821	-0.568227712535732	-0.744301994183848
GEN1	-0.186696342451064	0.0905169794061884	0.0391548281777303	20.6365334522774	-0.239623824187229	0.17362125679587	-1.38015257238323	0.167539673261303	0.580345375455922	-0.318440852718908	-0.382740025696977
RDH14	-0.362360401901731	0.178145475298759	0.0419445184237932	12.7846762538101	-0.490444100047242	0.304091157459286	-1.61281934057194	0.106783762972132	0.484258363280399	-0.864805612624531	-0.972224655066682
LINC01376	-0.101105061230369	0.07675950993334	0.187782793301301	206.301671157701	-0.147059010049534	0.132258661006155	-1.11190457343803	0.266179182109794	0.684282855225432	-0.0522278324778931	-0.165191683691768
TTC32	-0.222597459193587	0.0999451830048069	0.02593421251679	21.0712910779458	-0.296123630641571	0.189691602967829	-1.56107927819974	0.118505046643032	0.506119601878111	-0.430103449443091	-0.515527406434036
WDR35	0.047832853454993	0.0615353981106461	0.436968485637921	95.4445016859933	0.10133266108516	0.110125696288176	0.920154555209283	0.357491998652961	0.758149635281412	0.411011080777239	0.41858517284545
WDR35-DT	0.0346137605341369	0.171296720622065	0.839862766404834	4.48274965350259	0.0321264000437766	0.318701514178655	0.100804039562132	0.91970602007128	0.983697962957588	0.369895974178544	0.255934737189236
LAPTM4A	0.0824970353201843	0.0646554694308838	0.20197380090008	111.805288370518	0.286851205519773	0.151986896478811	1.88734168645758	0.0591143829355894	0.378873832923576	0.518826461233131	0.854595898183624
PUM2	-0.128328433916599	0.0577388107411302	0.0262449430562728	244.378749850359	-0.148656437137671	0.0990512760038481	-1.50080284813187	0.133406561814122	0.52965748798022	-0.136900198174363	-0.168946000250775
RHOB	-0.361274122144635	0.0997758119870346	0.000293626792961548	251.8494011662	-0.382352299836383	0.179569595818668	-2.12927081610457	0.0332318608744178	0.294221676174923	-0.861426976262988	-0.718184368384417
HS1BP3	-0.0709309701023279	0.12064364267965	0.556573975153841	17.1755003037127	-0.0826006491099432	0.209365041730425	-0.394529327471481	0.69319027921806	0.916229998237126	0.0416220996374041	-0.0136998918979501
LDAH	-0.0169476067798707	0.0625809484459978	0.786536429249609	112.027800992726	0.0172649901761756	0.114951879822864	0.150193195646564	0.880612194090225	0.977769440969768	0.209525582187034	0.221007047800188
ATAD2B	-0.0566727646822996	0.0429732950920485	0.187239228346807	286.814745307329	-0.0570560060458319	0.0749173238036571	-0.761586281370167	0.446306965141608	0.810281765665715	0.0859691391249356	0.0463358225090992
UBXN2A	0.0387989242437755	0.0681485242776813	0.569132958974035	120.633164235057	0.0993872538305836	0.109059844781524	0.911309327733617	0.362132413050415	0.761043711405977	0.382913013478064	0.414013023841527
MFSD2B	-0.2010761167399	0.15705659746841	0.200447359196172	5.51633855229767	-0.0580326632363666	0.289573556514395	-0.200407329781446	0.841162027436274	0.966525689427448	-0.363166005669295	0.044040456235342
WDCP	-0.17593931171106	0.156007217127314	0.259419631938987	5.4560619682406	-0.162136241493882	0.319958692908587	-0.506741167179991	0.612336441390852	0.892773363022241	-0.284983453772653	-0.200626602816301
SF3B6	-0.630633725295739	0.306973729458848	0.0399411216046913	12.8582204669611	-0.799779638284684	0.463389481823206	-1.72593394899243	0.0843592962882148	0.439699552410494	-1.69921129801981	-1.69923344446196
FAM228B	0.0552821389098135	0.0543073393094025	0.308701868251203	151.537518644757	0.10459062176683	0.0937727843049162	1.11536222947949	0.264695228319847	0.684098722902271	0.434180459144784	0.426242120587616
TP53I3	-0.0322686535513042	0.142128688256331	0.820393972699835	8.03416976356347	-0.0798005060050173	0.282463538374154	-0.282516130982232	0.777547779413291	0.944434809198997	0.161872806388989	-0.00711891946767225
PFN4	0.0391828347254583	0.184043213886109	0.831404816212106	4.55105524265976	0.15680669637802	0.341829846761111	0.458727340119029	0.646429978245757	0.904170375487271	0.384107083333934	0.548961758319363
FAM228A	-0.00816367512078163	0.145211969906214	0.955167326719807	10.6670139212391	0.11341692604262	0.269946725232789	0.420145589633713	0.674379100031114	0.91272469587378	0.236846086602984	0.446985940786673
ITSN2	0.0354940292465909	0.0390493152717968	0.363374435631977	200.952574713845	0.081275140020136	0.0726726160560227	1.11837366577641	0.263407436640936	0.682963852542877	0.372633858098775	0.371445441695128
ENSG00000242628	0.246081822492614	0.132173353702026	0.0626297155379446	9.93782385916648	0.434814346138888	0.258160783527428	1.68427729493892	0.0921280912557414	0.454471185537204	1.02762127815342	1.20234289275641
NCOA1	0.0067998326923848	0.044237317912353	0.8778363577124	1741.14546128574	0.0455822836677333	0.0767210468239664	0.594130105814642	0.552425096271946	0.863325593284692	0.283386815419413	0.287559120599679
PTRHD1	0.0468765710881196	0.204927851494938	0.81906579058326	6.7329064518008	0.142761412302283	0.380766255763871	0.374931890999332	0.707711120659058	0.921770213175315	0.408036772956888	0.515952149947835
CENPO	-0.0236806860392628	0.128053771075952	0.853285764583822	12.372481129708	-0.0541482907646957	0.232660428428366	-0.23273528347932	0.815966969166878	0.957545119463368	0.188583807048242	0.0531696139916102
ADCY3	-0.116087077643554	0.0700157173998774	0.0973145311552239	79.740930506965	-0.0949851499855882	0.148339416780337	-0.640323064814549	0.521962588741054	0.847232846563345	-0.0988261282595684	-0.0428062824542019
DNAJC27	-0.0558692748104259	0.0584440812244223	0.339100475504752	52.2343032072905	0.000921389880772304	0.137102910570723	0.00672042538657131	0.994637916704351	0.998530544757549	0.088468219200312	0.182595874183269
DNAJC27-AS1	-0.0302529366052868	0.0784236889224158	0.699672397387411	94.5506893963043	0.00194231275197676	0.134393346632812	0.0144524472426714	0.988469016899602	0.997176439939965	0.168142254497456	0.184995274862833
ENSG00000286645	-0.374174497126948	0.174344672492482	0.031858873138446	3.95152086726213	-0.474824111694085	0.365409246377695	-1.29943102535314	0.193796050067545	0.609722967421688	-0.901550780198439	-0.935514133903478
EFR3B	-0.0730172072534324	0.0535711025029796	0.17288371932858	319.551096108847	-0.0937063468768151	0.0951845144026744	-0.984470504103157	0.32488422718584	0.733243641819089	0.0351333138053228	-0.0398008046313775
DNMT3A	0.0459094351137371	0.0724394777136178	0.526235733936094	99.6784364078312	0.0786220552121639	0.123988380410067	0.634108252338945	0.526010177539253	0.848248559209193	0.405028707356605	0.365210089671249
DTNB	-0.182316505342299	0.0980151332369786	0.0628734631818076	132.537067375246	-0.253104317851309	0.163144774538126	-1.55140928398022	0.120803631761557	0.509347310775467	-0.304818324252702	-0.414422248292593
ASXL2	0.0199746699094394	0.0421384887935096	0.635482540742939	163.605861836673	0.0377137028451638	0.0782610556356098	0.481896168392643	0.629879708152028	0.89909915871156	0.324364274299744	0.269066168090342
KIF3C	-0.294080524360362	0.216870990822118	0.175094090729727	25.1462750703133	-0.367382938607309	0.345095598737198	-1.0645830892995	0.287064635741151	0.704179951183359	-0.652435939420251	-0.683002968771624
RAB10	-0.0315781405642725	0.0493138311775477	0.521944702090346	255.491424530053	-0.0134924349100706	0.0854276935797791	-0.15793982424997	0.874504216665454	0.976720572741698	0.164020496494473	0.148720111406531
GAREM2	-0.145615897516131	0.113289481010703	0.19867227713445	62.9561140434736	-0.112695018115716	0.168588983863848	-0.668460153996352	0.503839908557476	0.839119663034739	-0.190669084812144	-0.0844284958700803
HADHA	0.0395085598776513	0.050858163239423	0.43725428379271	138.839136746606	0.101299981315701	0.0887417057320385	1.14151492221237	0.253655705849921	0.673645860917417	0.385120180407573	0.418508367963065
HADHB	-0.00283909215573719	0.0451273828829386	0.949835904315815	179.379231794634	0.0395668779172931	0.0774458993535838	0.510897003554033	0.609423179480897	0.891064267769567	0.253407041088447	0.2734215505123
ENSG00000286707	0.226651700843963	0.237668494311199	0.340262666959513	2.5973475193031	0.2065207488787	0.425489968363905	0.485371605052908	0.627412770603817	0.897840176373193	0.967188120780759	0.665801075684541
ADGRF3	0.018660344421275	0.104604474616185	0.85841706107871	30.884816358011	0.0422162768243569	0.184070103856061	0.229348905335378	0.818597745342573	0.958376264820838	0.320276351408605	0.279648239831686
SELENOI	0.099690475962173	0.0797498666595999	0.211285152682438	71.4046013489751	0.17013948405899	0.145874308859962	1.1663430345526	0.243475780355912	0.66249043164423	0.572302909959684	0.580296838298975
DRC1	0.00634492292922179	0.297361747852829	0.982976519473996	9.29229154896878	0.0610158681238424	0.478905531346957	0.127406897874474	0.89861835701947	0.980789653752527	0.281971917777252	0.323831550257771
SLC35F6	-0.193137629076333	0.0724574774618422	0.00768669179146194	23.7463421698857	-0.142602867872618	0.149515109103079	-0.953768945012135	0.340200612273718	0.745192941533305	-0.338475070483793	-0.154718737234107
CENPA	-0.22554095637198	0.197083736205734	0.252461303582219	4.96302835569078	-0.193423720814256	0.386662002533949	-0.500239794825129	0.616906240688409	0.894282927943525	-0.439258555696383	-0.27415928707735
DPYSL5	0.054345858421898	0.443207636899045	0.902408484410224	18.1351342215499	0.159512390561595	0.701187273141344	0.227488998548096	0.820043522893027	0.959303134830007	0.431268362808266	0.555320754327655
ENSG00000230286	0.553258437925581	0.257906395317323	0.0319375913465279	1.97559412198126	0.728640793991708	0.496729591446511	1.4668761566426	0.142409747754674	0.544907292673224	1.98302717201976	1.89290179640822
MAPRE3	0.113081687023645	0.0736914033933685	0.124899259395302	70.1541511387618	0.214331649791975	0.13672623134462	1.56759714419211	0.116975179021113	0.503185611570328	0.613953352510803	0.684158467303373
TMEM214	-0.292707823661106	0.133438587363468	0.0282658293543392	10.9744997539325	-0.38430828483868	0.236878157219236	-1.62238802154727	0.104720292321242	0.480093111861707	-0.648166453161556	-0.722781377498525
AGBL5	0.0184236827420312	0.0865538264271683	0.83143764744506	22.5398699600851	0.0624903981061468	0.15570828627254	0.401329945901328	0.688177218846474	0.914208499306887	0.319540266850596	0.327297030698429
OST4	-0.0561203146148348	0.240015652629812	0.81512519209807	20.0063277812806	0.00312660482781952	0.370966028170454	0.00842827803731635	0.993275286695943	0.998530544757549	0.0876874146185919	0.18777863028735
EMILIN1	0.0649976832274937	0.0904980362099823	0.472620396917913	22.3648182049351	0.143759485656925	0.197601360674824	0.727522751695512	0.466905783003374	0.821010141405165	0.464398541631786	0.518297849072547
KHK	0.18492444246719	0.190677135739688	0.332131142619269	3.63802224009323	0.198153094935258	0.385137390015487	0.514499760532961	0.606902627763437	0.88998032860032	0.837404580676769	0.646135187962223
ABHD1	-0.306184718642028	0.136752579922109	0.025157965857876	9.31980870880577	-0.38419446867549	0.239179669474126	-1.6063006923632	0.10820785831483	0.487103732681876	-0.690083396863934	-0.722513883658389
PREB	-0.698768404137996	0.174074070093514	5.96473597062567e-05	9.92636105717682	-0.959544076440187	0.271624839695125	-3.5326079806147	0.000411482144957063	0.0300612537710227	-1.91112936232568	-2.07471616925219
SLC5A6	-0.277478930288874	0.104455693194229	0.00789735323466136	12.9561313912028	-0.416184254678012	0.205014970733086	-2.03001884784235	0.0423546234802291	0.326600779511558	-0.600800300421106	-0.79769714817181
ATRAID	0.132242543294206	0.10861465587314	0.223399334039481	13.4410873368488	0.214861324740812	0.248275230612177	0.865415870165637	0.386810573512485	0.777026110167738	0.673549018628216	0.685403323764162
CAD	-0.154356599580638	0.0839122859871693	0.0658417663292384	26.9541317776907	-0.188157509533811	0.150082601262222	-1.25369301938647	0.209953606177032	0.62804512373712	-0.217855132998752	-0.261782494195707
UCN	-0.42165624172655	0.17030688935682	0.0132915190953424	10.0622142983717	-0.563325062175894	0.292675088428984	-1.92474550943061	0.0542612040231857	0.36278567053307	-1.04923239514681	-1.14351147309288
MPV17	0.103146454701837	0.126217495475788	0.413807273372143	22.5379658449975	0.207452378565012	0.20791892433171	0.997756116870085	0.318397634240636	0.728451168241688	0.583051978381764	0.667990617094071
GTF3C2	-0.116166540174776	0.0999366127359408	0.245072123291488	33.4229692720997	-0.135905241125877	0.162048146598061	-0.838671987177813	0.401653402119458	0.785011936407138	-0.099073279139084	-0.13897779281914
GTF3C2-AS2	-0.345112199785463	0.14018147664461	0.013820478155122	8.28001689432243	-0.505984146066388	0.26082953291395	-1.93990358535556	0.0523914082811016	0.35748066785684	-0.811158840270935	-1.00874729358374
EIF2B4	-0.0570468088730951	0.080960543875861	0.481043746682801	29.3936302331044	-0.0190774069672692	0.147677507950403	-0.129182887983703	0.897212936157598	0.980789653752527	0.0848057562158924	0.135594158283764
SNX17	-0.567744089396308	0.14075011794155	5.49048447433455e-05	13.6449041968033	-0.889472763910532	0.291358457117517	-3.05284690449802	0.00226681553816491	0.0800422011590772	-1.50360679630104	-1.91003266607701
ZNF513	-0.205326687220537	0.100951216147389	0.0419596724200318	11.4715765976152	-0.320836815779358	0.210746173511183	-1.52238501147606	0.127912638210811	0.520287036676754	-0.376386478470492	-0.573609005824447
PPM1G	-0.125329230579712	0.116210482149432	0.280825168645798	34.9427360970432	-0.195580825057708	0.209654320739677	-0.932872856460499	0.350885618518195	0.753663711603712	-0.127571830059731	-0.27922897209824
NRBP1	-0.0827714208442619	0.107773138651485	0.442478087291201	37.3938788840487	-0.0788816022665796	0.188444392751067	-0.418593523081269	0.675513223926817	0.912846093123755	0.00479495897458739	-0.00495928692671426
KRTCAP3	-0.111779342715157	0.172902269056786	0.517962989420982	4.57107529711756	-0.165041411098751	0.331481655894925	-0.497890028493966	0.618561555933713	0.894282927943525	-0.0854278579061972	-0.207454411381262
IFT172	-0.0406311420951902	0.0859764247194681	0.636509506766517	132.061155276258	-0.0319998765420595	0.132348147061121	-0.241785602992095	0.808946295130283	0.954992739162999	0.13586310890288	0.105223419069331
FNDC4	-0.433271449177965	0.187570366867302	0.0208929061532876	16.9562528761577	-0.547505767237367	0.331081157118729	-1.65369050900419	0.0981904120408498	0.467480138674259	-1.0853589656604	-1.10633253617579
GCKR	0.0559982104947276	0.146899100829476	0.70305346892561	7.58046174718456	0.0188187239865955	0.30969283612058	0.0607657710857361	0.951545750641276	0.990171817794688	0.436407643696879	0.224658675230363
C2orf16	0.570432102688286	0.218130320625565	0.00892019321783228	7.1479543805609	0.774687869928343	0.381323568588621	2.03157615668936	0.0421965825221276	0.32609758739896	2.0364421121852	2.00112288578784
ZNF512	-0.0620334968268235	0.0639466321110645	0.332005464102037	50.4663807218552	-0.0682631800176977	0.126394652822358	-0.540079651262135	0.589142103234718	0.880582910919849	0.0692957504976866	0.0199964176406736
CCDC121	0.0163584666361198	0.162067123695821	0.919600974020883	6.56538834214352	0.0886410592724373	0.321971121608235	0.275307483570819	0.783080015487599	0.945678958580129	0.31311686239673	0.388757025320184
GPN1	0.197977652185974	0.133554638249309	0.138241348014363	18.1194723028868	0.326568637643346	0.245849299987765	1.32832852344749	0.184069600780263	0.600024788952447	0.878003743740084	0.94794088664041
SUPT7L	-0.173583522472606	0.0921233375523805	0.0595309856503237	43.448228975123	-0.232199381187716	0.170220800303806	-1.36410697619382	0.172533899481573	0.587965120080404	-0.277656284938681	-0.365290897970608
SLC4A1AP	-0.0330169824792458	0.0749577536074489	0.659593443992314	42.8823670820676	0.00440992985302658	0.143741705727363	0.0306795430784087	0.97552510574072	0.993557563277305	0.159545292403921	0.190794735641078
MRPL33	0.116997751029888	0.0754392122612539	0.120928583835776	66.5697013980784	0.221130897499122	0.152428695315947	1.45071698633103	0.146858683511499	0.550687572308937	0.626133415850094	0.700138244061442
RBKS	0.0540265237499983	0.0695082854041117	0.437001028817586	36.9716579580803	0.0905150724613779	0.125160840907012	0.723190031366326	0.469563142410461	0.822187955971117	0.430275141930372	0.39316138205063
BABAM2	0.0489808652111994	0.0327396658649977	0.134635149663427	420.242578706646	0.0881337216107345	0.0721472491031818	1.22158117885672	0.221866049641382	0.641661858390243	0.414581721063647	0.387564666558721
ENSG00000223522	-0.204314649954491	0.186603842942691	0.273555512811911	4.92850810316701	-0.367328789456839	0.389919819840606	-0.942062369661019	0.346160708945618	0.74925499429656	-0.373238757191547	-0.68287570596647
FOSL2	-0.0571816280818397	0.259074063813133	0.825314062365197	38.8277746661563	-0.0411555072264894	0.404868186214829	-0.101651620521875	0.919033204371514	0.983501312090718	0.084386430459407	0.0837056069939262
ENSG00000270640	0.027135003319285	0.335105925441499	0.935462306561753	7.42121056688035	0.0680751452355612	0.533805333085501	0.127528035064905	0.898522485555456	0.980789653752527	0.346634930326642	0.340422455189803
PLB1	0.123526510675695	0.198249277795031	0.533227474971567	5.39061335161707	0.147236104298741	0.341162016497459	0.43157238255988	0.666052234404345	0.91045224505232	0.646439699375123	0.52646869269555
PPP1CB-DT	0.0218144691918569	0.0657204403842093	0.739943456257255	35.4211083867466	0.0547945995058095	0.134753670421705	0.406627881335867	0.684281316223352	0.913411186561185	0.330086568867887	0.309210155663829
PPP1CB	0.132083872253628	0.0635460489905256	0.0376583946478583	201.612277873026	0.269331026854921	0.126679875592091	2.12607587113653	0.0334969426488482	0.295236443554513	0.67305550694882	0.813419498104607
SPDYA	-0.149057575277757	0.112119838305604	0.183699974034224	15.9894652846676	-0.180581363577495	0.205399209967724	-0.879172629757783	0.379307682289294	0.773446331463096	-0.201373673159833	-0.243976830057126
TRMT61B	-0.190711730824477	0.0876822722306247	0.0296277330977167	42.1581631776587	-0.242085141071751	0.144409323234588	-1.67638166047279	0.0936634588303469	0.457493361301311	-0.330929842848297	-0.388524679535105
WDR43	-0.191452437018739	0.0605381050036233	0.00156414701691849	61.3733138508708	-0.241390227110121	0.121274255461506	-1.99044905443053	0.0465414907474668	0.339428453820488	-0.33323364798211	-0.386891473855418
TOGARAM2	0.145086294195847	0.137198720014219	0.290287950372315	81.8627093303452	0.209892531766991	0.230925644675539	0.908918245359451	0.363393282085831	0.762082744131744	0.713496705705511	0.673725531470279
CLIP4	-0.0460671802017108	0.066637282743726	0.489369237752934	369.358052487312	-0.0224835192125481	0.108247219402717	-0.207705281822544	0.835459093323071	0.964262592627356	0.118955497498505	0.127589020710196
ALK	-0.232021255652508	0.0763039471587262	0.00235989395758554	214.437756139845	-0.277542412131663	0.137727640540958	-2.01515404635954	0.0438885107880679	0.332083200601323	-0.459414113820192	-0.47185732167317
ENSG00000288553	-0.157015013435015	0.131941104545947	0.234031202845478	15.0224562026257	-0.24724709935126	0.244946627708474	-1.00939172612543	0.312786804911154	0.723164299749137	-0.22612354972451	-0.400656454180456
ENSG00000233862	-0.0600421040524852	0.0997529543695592	0.547235360119945	48.8651050721623	-0.0604975955921856	0.161242435919421	-0.375196487495505	0.707514342286816	0.921673957326866	0.075489543573126	0.0382473052183071
YPEL5	-0.44906627556202	0.150058791096514	0.00276609992091872	20.8979540318103	-0.638981068719441	0.261498235892703	-2.4435387356939	0.0145440082073813	0.198229756173406	-1.13448532965347	-1.3213202759259
EHD3	-0.505509353326603	0.508336442822936	0.320009409794405	3.9063519925428	-0.636181743814763	0.754989662504015	-0.842636363661972	0.399431847295829	0.784717049020414	-1.31003921772607	-1.31474122645208
MEMO1	-0.358498285144996	0.0992097806627621	0.000302047384155988	22.080835571712	-0.473825721847212	0.183850702618307	-2.57723095478684	0.00995953806595801	0.166888941490733	-0.852793340443642	-0.933167690950122
DPY30	-0.0415196164905444	0.183827456221859	0.821308840159768	23.8098613887039	-0.0211105336584157	0.28780930787269	-0.073349030350866	0.941528376166012	0.988296235217498	0.133099702994933	0.130815848675888
ENSG00000288937	-0.311427518781299	0.183761633966287	0.0901254488447363	3.72070821568304	-0.34572778258655	0.353034403174103	-0.979303375189896	0.327430103261027	0.735465780162573	-0.706389983699532	-0.632108432526218
SPAST	-0.0188443916531486	0.0682043876486606	0.782323068236406	87.4980737791204	0.00635536643631879	0.115179952623207	0.0551777135827565	0.955996883865807	0.990501068161148	0.203626046362109	0.195366953574146
SLC30A6-DT	0.250947007995923	0.219156091492582	0.252184050660227	2.41796807439775	0.221360677676057	0.426692550249138	0.518782616539259	0.603912341549726	0.887976947768397	1.04275337698869	0.700678279678469
SLC30A6	-0.0847666401075152	0.0686676973802994	0.2170363461799	55.7463294960659	-0.0791377115860397	0.123489936507483	-0.640843406549521	0.521624428124963	0.847232846563345	-0.00141073556039853	-0.0055612020101036
NLRC4	0.363014308833168	0.240592466703222	0.131340981275971	2.23412288426083	0.436676461001241	0.464880036610517	0.939331497616223	0.347560571756556	0.750459652358405	1.39131428413548	1.20671928571633
ENSG00000289727	-0.0294981442653793	0.128026761517348	0.817776237029102	8.35724171752134	-0.0859424737083232	0.263445231903769	-0.326225200916585	0.744253975868054	0.933567246668713	0.170489871516337	-0.0215539388965031
YIPF4	-0.0550804644155653	0.0662355472690642	0.40564342915993	79.6298133562581	-0.0275725828206165	0.104330363373609	-0.264281479801604	0.79156303008315	0.948223658413654	0.0909216419627529	0.115628565102869
BIRC6	0.014815185695062	0.0425009329010881	0.727400925817995	660.47889597169	0.0603460145979663	0.0718336120606384	0.840080470226461	0.400863269385921	0.784717049020414	0.308316823484588	0.32225724229531
ENSG00000276334	-0.286898470534293	0.120377884221895	0.017157485203222	18.443725298838	-0.394186352918151	0.213181680652027	-1.84906297629567	0.0644487196868772	0.39363652251275	-0.630097726774018	-0.74599708157488
ENSG00000276517	-0.377774678241724	0.103255244211994	0.000253548484851862	13.037503160005	-0.496015426380235	0.202076656257323	-2.45459042903309	0.0141045184742335	0.195089823409845	-0.912748358670341	-0.985318537637542
BIRC6-AS2	0.294566786093691	0.140339876288464	0.035821055556807	37.3171911219268	0.474518728534537	0.246705536971183	1.92342147792963	0.0544271391198403	0.363324959402519	1.17842318709128	1.29565721138795
TTC27	-0.165888729535575	0.0743229739094614	0.0256150947482283	54.8726408416639	-0.234337415281955	0.140133698054339	-1.6722417129896	0.0944766681193926	0.459632930674392	-0.253723309071497	-0.370315763808511
LINC00486	0.249228613294013	0.259202947267757	0.336291170918523	146.904020968674	0.420917897425299	0.404497727821137	1.04059397241268	0.298064029869242	0.713946755547453	1.03740868490046	1.1696830812982
LTBP1	0.252997318863135	0.0901062773947706	0.00498865011666428	326.725146451269	0.401918529165722	0.157401457088841	2.55346129952832	0.0106658130843308	0.171026363260476	1.04913042194711	1.12503024963077
ENSG00000285577	0.592972370559806	0.191669785596766	0.00197664908400738	5.06870247582239	0.966321990990176	0.344416148429397	2.80568142753117	0.00502103063097278	0.123101495054981	2.10654870133236	2.45150660553054
FAM98A	-0.561434108431156	0.241100320042959	0.0198785279758918	16.6131466248147	-0.809176534747545	0.370705659049046	-2.18280059933071	0.0290504975319415	0.280716580769029	-1.48398097616563	-1.72131828592719
ENSG00000286415	-0.156866861789739	0.228548418696409	0.492485103523138	10.4692913061849	-0.31096814894552	0.387851793226879	-0.801770558692803	0.42268569208351	0.795922652496769	-0.225662756330837	-0.550415396811094
LINC01320	-0.571749411923727	0.28436017328298	0.0443622047913301	3.49881610187535	-0.892210797660779	0.497912838562029	-1.79190157104099	0.0731487342836548	0.415041237347172	-1.51606447881094	-1.91646766741385
ENSG00000226994	0.067798542230751	0.146335576181165	0.643143126943437	310.233753354112	0.125328112386909	0.234537677684557	0.534362383153933	0.593090839345035	0.882596283454195	0.473110002938268	0.474979934667117
ENSG00000288535	0.276248891679143	0.261611792717078	0.290991200082122	3.48297453395409	0.619649471076364	0.491954056983556	1.25956776304637	0.207825330869827	0.624346911603751	1.12144937005052	1.63674742701775
CRIM1-DT	-0.110809207546964	0.216472321923706	0.608730613967016	7.27063313167804	-0.0239494969616089	0.397907043968554	-0.0601886730195749	0.952005366980858	0.990428724116635	-0.0824104639674283	0.124143639960548
CRIM1	-0.0114321285608744	0.0933232371776356	0.902502774391734	372.399063131562	0.0409545441181212	0.161029627426339	0.254329248428867	0.799241205527352	0.951265124145362	0.226680274742303	0.276682881332862
FEZ2	-0.134587013124867	0.0726972638686637	0.0641213261410944	112.635669195452	-0.124204971647509	0.131191396329694	-0.946746319670026	0.343768061338065	0.748014260236516	-0.156366144351223	-0.111479501489492
STRN	-0.295511250257533	0.0913563593762801	0.00121766707573455	82.0499434590791	-0.391880615244434	0.154426065148252	-2.53765848963529	0.0111596824904328	0.175459609026295	-0.656885900406824	-0.740578074226474
HEATR5B	-0.0567200643014212	0.065930853600713	0.389625774629681	82.5542624474498	-0.0558897803417185	0.11111122206453	-0.503007520781828	0.614958984516767	0.893790778681778	0.0858220239715807	0.0490767178557513
GPATCH11	-0.058757157535076	0.2365481011828	0.803829482273753	11.0893466526727	-0.0720515688029267	0.380501781921735	-0.189359346594984	0.849811184710592	0.969015727237609	0.0794860895807231	0.0110928433530213
EIF2AK2	0.135694265815627	0.0868914452075719	0.118369811546855	94.5438272173379	0.22262769333583	0.140354855902312	1.58617734958012	0.112699084392792	0.496145217240815	0.684284849011362	0.703656054318281
CEBPZOS	-0.0239984437083464	0.0626293427494042	0.701584741679977	58.8435625594335	0.0197341484462247	0.113934178457055	0.173206571666843	0.862489058272488	0.972344693941537	0.187595491093801	0.226810130675702
CEBPZ	0.268138532461979	0.0834352926883147	0.00131022654936995	40.4127871920302	0.42913886952381	0.143746846368757	2.98537936910929	0.00283226823788858	0.0910894010701586	1.09622386586775	1.18900423336189
ENSG00000272054	0.382539031748134	0.143195560137721	0.00755254976595617	5.37741838659179	0.540916629657	0.296465452283834	1.82455198570365	0.0680686646438443	0.401721626954634	1.45204167812272	1.45170736323431
NDUFAF7	0.114973638555302	0.0774354525200995	0.137605439994311	30.1535639973181	0.218872001840663	0.141256747262225	1.54946228114934	0.121270632001052	0.510572665988219	0.61983785528035	0.694829326090414
PRKD3	-0.0296937453038353	0.0636736357665027	0.64097010581771	63.6017850951749	-0.0213580832405131	0.110347647322433	-0.193552683349065	0.846526150660952	0.96826813702203	0.169881497129752	0.130234050919893
RMDN2	-0.0440263833199171	0.0750816837423753	0.557620310133988	60.2957308637468	0.00471302393353151	0.139070544949778	0.0338894475119337	0.972965308021643	0.992949147105725	0.125302951279456	0.191507075586874
RMDN2-AS1	0.427807822096553	0.181335493853876	0.0183140761167303	7.41392751148871	0.69016723432134	0.340769346098516	2.02532076967338	0.0428344371718107	0.327646239329493	1.59284038132517	1.80248019079817
CYP1B1-AS1	0.144331695240252	0.266545680170657	0.588170211894085	10.1039559562058	0.122236900793133	0.433160444531518	0.282197745284284	0.777791887097746	0.944434809198997	0.711149690166373	0.467714885163394
ATL2	-0.175816170900532	0.0691563219887645	0.0110125362295276	216.520958971946	-0.223466784694996	0.115301652414121	-1.93810565604373	0.0526103335555194	0.358148117838186	-0.28460045112778	-0.344767312350204
HNRNPLL	-0.0249229988302375	0.0550174469417019	0.6505474933582	76.4031266003082	0.00907298455920844	0.108328371195883	0.0837544630187631	0.933251653994259	0.986611122538252	0.184719863952021	0.201753973548696
GALM	-0.00793329251765784	0.111705304659257	0.943381967791017	32.5005819265708	0.0232106355277576	0.187890813633591	0.123532572342898	0.901685382815226	0.981510402943994	0.237562641463641	0.234980665102153
SRSF7	0.00271743310004174	0.137406409084787	0.984221575960542	65.4407943593304	0.104221998561953	0.231159021430724	0.450867104025992	0.652085333858178	0.905728053265997	0.270689401502847	0.425375772312704
GEMIN6	-0.186369661240002	0.212813825108525	0.381171185053316	3.94439910217653	-0.227255179132472	0.424109162363785	-0.535841239236281	0.592068278125305	0.882039662999542	-0.317424782032591	-0.353670899921921
DHX57	0.0273368199541702	0.073170481685508	0.708698598413504	69.5823624895748	0.0717589834542686	0.128545684499953	0.558237203632415	0.576682419303486	0.875694591755501	0.347262636970841	0.349080311894437
MORN2	-0.0875026686739551	0.263411617833342	0.739745899350329	9.30240581233892	-0.087399907823355	0.435768206687257	-0.200565131834137	0.841038624772406	0.966525689427448	-0.00992055592702663	-0.024979240165248
ARHGEF33	-0.0419715409280055	0.122550972680067	0.731987950187955	11.1779969546013	-0.0313932704597329	0.226999074998628	-0.1382969091831	0.89000576815403	0.979399283498419	0.131694090557528	0.10664908117096
SOS1	0.0471629629746873	0.0539002485947729	0.381571427908452	390.621774347618	0.0992756569178965	0.0909215869289643	1.09188214010672	0.274884908816642	0.692748247149425	0.408927532482956	0.413750745744238
MAP4K3	-0.0341651611773163	0.0404376904675298	0.398175560187891	430.778930835514	-0.0123227776437899	0.0738852372535391	-0.166782676781614	0.86754104968752	0.974407117515973	0.155974132881241	0.151469071703855
MAP4K3-DT	0.131404536409093	0.0859495263119509	0.126299893919635	135.355792399155	0.251987258855287	0.152685635956941	1.65036650157681	0.098867998217541	0.468993479370026	0.67094258090831	0.772657703165649
ENSG00000289003	-0.00685894117562349	0.197972347657721	0.972362056173476	4.16986453784076	-0.0690174078305209	0.389644174366081	-0.177129320469904	0.859406811648284	0.971271274848848	0.240904177090681	0.0182238109358212
TMEM178A	-0.869711011062586	0.382638983211019	0.0230304951699663	11.1891605127839	-1.20546008847031	0.533465780341053	-2.25967650202351	0.0238413357124863	0.257380126745816	-2.44280907348608	-2.65267466447592
THUMPD2	0.0304950146417872	0.0606491944208271	0.61509794113096	74.1665820269254	0.0565758475373525	0.103732891998612	0.5453993082359	0.585478916112941	0.878944388768666	0.357085513019767	0.313396493200097
SLC8A1	-0.834749975159279	0.680958807039554	0.220256994800466	7.15873422634591	-0.952331295887164	1.07224209937563	-0.888168163180413	0.37445030134887	0.769746289576955	-2.33407039326261	-2.05776449636033
PKDCC	-0.321383741464565	0.184733612982639	0.0819091654656582	8.98228403468172	-0.434455086600862	0.336267873032796	-1.29199106260886	0.196360239709558	0.612460379616727	-0.737356643771721	-0.840637753939777
EML4	0.0282939977631284	0.0444841818677287	0.524746267098871	108.349155257	0.0298824215071872	0.092149990923249	0.324280243631017	0.745725875532759	0.934445354458431	0.350239729868579	0.250660877843458
COX7A2L	-0.0225107844459116	0.238975226212418	0.924952551285555	26.6345859016272	-0.0258753963873863	0.377028566085148	-0.0686298034551117	0.945284295063493	0.9888830218427	0.192222530900824	0.119617338786072
MTA3	-0.02928132074406	0.0519946407785476	0.573325691121762	169.79827246758	0.0191638403466996	0.0817269009633965	0.234486321159817	0.814607451343051	0.956758738781228	0.171164253809095	0.225469777079796
HAAO	-0.0424781934548702	0.213988821033938	0.842648720886512	7.05159920075824	-0.054197831797852	0.346784091514761	-0.156286961034212	0.875806833633827	0.97683930134639	0.130118258329457	0.0530531813090106
LINC01819	-0.0291792583881314	0.232947397087379	0.900316809257781	13.6694145928396	-0.00260862469249966	0.399259769843281	-0.0065336527482436	0.994786936436302	0.998530544757549	0.17148169651631	0.17429953799091
LINC02580	-0.221132992672106	0.100691990856711	0.0280824332225055	32.9706898598985	-0.302496390547022	0.196109576635016	-1.54248658192763	0.122955396117395	0.514596349748278	-0.425548545600487	-0.530504839969048
ZFP36L2	0.0842635779130257	0.104848631743338	0.421588256300484	205.891278212643	0.231972853060029	0.181817566969715	1.27585500634638	0.202006778705601	0.617819659669205	0.524320906839245	0.725619302694161
ENSG00000234936	-0.578553584898402	0.224398030726216	0.0099302942588157	2.39943152881155	-0.738934223613124	0.426840977442075	-1.73116983294651	0.0834214781367191	0.437607747737311	-1.53722737545178	-1.55623289718352
THADA	-0.00299706954991897	0.0563208418160413	0.957561227403394	227.964724752528	0.0112751958648169	0.0946569443692478	0.119116414965113	0.90518312607202	0.98217877498237	0.25291568684494	0.206929670413032
PLEKHH2	0.0504027929882022	0.114253970944943	0.659106602056065	55.9855376624143	0.0908363610341222	0.196481096821007	0.462316031943132	0.643854704455989	0.903483549944968	0.41900431741554	0.393916483186595
LRPPRC	0.0279476236963146	0.048876826574707	0.567459497605581	162.777460261919	0.0669848936862714	0.0926919632885693	0.722661289174916	0.469888003881624	0.822298811145668	0.349162408847739	0.337860116366719
PPM1B	-0.120821425727837	0.0622922921475204	0.0524296956818263	210.247799631659	-0.110576193566794	0.118662853748135	-0.931851797543109	0.35141312144266	0.754223248744035	-0.113551285827187	-0.079448776827678
ENSG00000289272	-0.637520216025951	0.389213345792095	0.101427720524419	3.41513851896755	-0.923902541418489	0.592201147333651	-1.56011609497601	0.118732448737172	0.506231504225786	-1.72063022609292	-1.99095046494302
SLC3A1	0.058953510874168	0.22013947974377	0.788852717537249	6.75687864939533	0.17278524537324	0.394164506222976	0.438358204874734	0.661126638957221	0.908469168671549	0.445599461233781	0.586514978448863
PREPL	-0.222793286907272	0.112495567479022	0.0476515490383661	129.256156677715	-0.26756406287221	0.182754509400928	-1.46406271314065	0.143176813987828	0.545585320993407	-0.430712528853556	-0.44840593404208
CAMKMT	-0.0358370725730944	0.0579037344024901	0.535977103145325	395.752895936425	-0.0358385865212329	0.100290157717223	-0.357348989541757	0.72083055939628	0.925824797098152	0.150774016982779	0.0962015785439915
LINC01833	-1.35578153501087	0.496293684073631	0.00629868812351917	5.30606756087087	-1.88190014430699	0.676999562101122	-2.77976567439182	0.00543981358824314	0.128950210499487	-3.95462546862515	-4.24246246866548
SRBD1	-0.00264720593132531	0.0743749830231265	0.971607134840542	113.6815106759	0.00141593720542268	0.125424084876158	0.0112891970216148	0.990992715316686	0.998355654535337	0.254003861355824	0.183758172746963
PRKCE	0.0568492458302285	0.0761608646375943	0.455403804253519	257.337847262505	0.0627718823089733	0.132609933065551	0.473357318398948	0.635958275210198	0.901063135731205	0.439054603571348	0.32795858252237
EPAS1	0.13082350664978	0.127368146031744	0.304359761103757	110.07681404692	0.236340028361164	0.213258992933168	1.10823006856845	0.267762468124775	0.685768407649327	0.6691354145139	0.735883156782332
ATP6V1E2	0.0218255348276515	0.10495203672702	0.835262362844939	18.4928878723612	0.0267959256285851	0.207469685238724	0.129155860036865	0.897234322182837	0.980789653752527	0.330120986115576	0.243406911341706
RHOQ	0.0324940756493784	0.0821251289481749	0.692351850776827	194.553954514085	0.0618561397214875	0.129797847776157	0.476557514483301	0.633677242855881	0.900371352110402	0.363303156462967	0.325806379404295
RHOQ-AS1	-0.0197777063904894	0.151362433841677	0.896040665956424	38.957744924517	0.00230240094866614	0.243157331552913	0.00946877042103546	0.992445127163415	0.998530544757549	0.200723174346181	0.185841563929529
PIGF	0.0862900976875584	0.0707821088158063	0.222808229965273	58.4760582444113	0.175192991230362	0.13170972136332	1.33014472596972	0.183470591659577	0.599769752534568	0.530623954790653	0.592173728202388
CRIPT	-0.18028852683391	0.137054544551476	0.188358401597592	46.6714163530426	-0.253711090390187	0.226484893203328	-1.12021197882905	0.262623440511987	0.682072432307336	-0.298510739227657	-0.415848301604933
LINC01118	-0.022989195635185	0.108424961333736	0.832084701260577	19.7917121483665	0.0169288167531648	0.201814464017119	0.0838830697076737	0.933149400529694	0.986611122538252	0.190734537196358	0.220216963884571
SOCS5	0.0653943422735606	0.12652098017386	0.605249983007311	15.2794037200855	0.147515120206999	0.230725756656803	0.639352633812891	0.522593555191266	0.847232846563345	0.465632263117822	0.527124443466511
LINC01119	0.237922798411957	0.196766776815435	0.226600830187616	3.93247894944376	0.345894591497788	0.374208501789181	0.924336539239441	0.355311124255702	0.75626877370462	1.00224441252232	0.99336126864916
MCFD2	0.183463572998649	0.0691142546214283	0.00794267749751598	57.6718060016395	0.360760488680358	0.13965323145172	2.58325915505275	0.00978717747801602	0.165389266409954	0.832860864683136	1.02829950424781
TTC7A	0.106843564856908	0.0554317539303199	0.0539199105267251	114.560128498243	0.192377823126737	0.105122643058711	1.83003221312933	0.0672451220706733	0.400769027712141	0.594551033501728	0.632561987191742
STPG4	0.130600346116766	0.133003417172388	0.326133221142125	31.7548005338933	0.238253590140595	0.217959842930744	1.09310773460366	0.274346500419717	0.691949231490146	0.668441322327814	0.740380461685043
CALM2	0.0852661073800336	0.104217627432392	0.413269046092493	531.972409582363	0.218520182799454	0.174087166756439	1.25523429940807	0.209393717652383	0.626812808281568	0.527439056182104	0.694002471417675
EPCAM-DT	-0.0315645344206426	0.182422804598928	0.862628206289845	25.9841797598	0.0204158941364785	0.284802331313262	0.0716844347528269	0.942853043559482	0.988572386128028	0.16406281543792	0.228412387926101
EPCAM	-0.049188152405324	0.277052292359264	0.859083431155756	3.31838613266488	0.0454377182955009	0.48025296913981	0.0946120507633408	0.924622977652051	0.984692109679353	0.109248393871094	0.287219359132717
MSH2	-0.429201490428883	0.166908687633862	0.0101266373956501	30.6562669629896	-0.602798158129843	0.262144820914508	-2.29948528461079	0.0214773980342835	0.243489211823166	-1.07270024627453	-1.23628221604301
MSH6	-0.142009298272666	0.147462684273059	0.335538221435203	18.4830368650043	-0.174355115133672	0.245524442658367	-0.710133432117295	0.477621396098958	0.825742224067964	-0.17945154415019	-0.229343731741266
FBXO11	-0.044524135175839	0.0367259591132536	0.225384488738373	340.733706143782	-0.0374618591386954	0.0770569627306997	-0.486158003263351	0.626855144764625	0.897496861684037	0.123754802647893	0.0923865191195097
ENSG00000233230	0.127148914051576	0.138883464382271	0.359925037312782	5.94549867373941	0.0806732989272435	0.318051757986565	0.253648335220494	0.799767251351346	0.951265124145362	0.657706395345452	0.370030978401175
ENSG00000230773	-0.10270724459027	0.138747425393673	0.459150661980632	18.2341424598692	-0.12225650543586	0.233589653304223	-0.5233815098678	0.600708788759457	0.885956601173342	-0.0572110745223648	-0.106900163241517
FOXN2	-0.172691793699331	0.113628110649074	0.128561711254598	132.899889032297	-0.210170007034153	0.179229387787874	-1.17263139504164	0.240943653855832	0.660053982415143	-0.274882756997707	-0.313516864098613
PPP1R21-DT	-0.0393249842556254	0.212640333411156	0.85327874880955	2.35830965800148	-0.205169232664246	0.420034268707325	-0.488458318640675	0.62522524243674	0.896678171776977	0.139925628103702	-0.301763908258425
PPP1R21	-0.434564883986535	0.158335931694885	0.006058925628234	74.8658967501712	-0.609725742135448	0.248341871531515	-2.45518703058527	0.0140811305727553	0.195089823409845	-1.08938191264709	-1.25256361225777
STON1	-0.503712898392272	0.177300155267685	0.00449698012154682	6.2546193776662	-0.69133256959115	0.338631309299198	-2.04154946871827	0.0411962420886523	0.322651916038993	-1.30445173630303	-1.44435819613587
ENSG00000282890	-0.784905444017256	0.412137153253526	0.0568481793766576	3.21060100977214	-1.15722439794498	0.658596572909467	-1.75710661966055	0.0788996376286555	0.427106342436309	-2.17903984589178	-2.53930983360559
ENSG00000285548	0.768474272696861	0.154229777548704	6.27166630282727e-07	13.5565225134794	1.02061288156442	0.303437904707992	3.36349831622581	0.00076961305752793	0.0446718209316469	2.65240910626637	2.57910253213008
ENSG00000283058	0.803490145522665	0.354826632190732	0.0235459359793617	2.88507557530524	1.12434356012641	0.594380479459821	1.89162262049423	0.0585412797939423	0.376531635612088	2.76131834478211	2.82289319218225
ENSG00000286412	0.729116254586609	0.230825540479021	0.00158456582106557	7.42553923315544	0.902316264349995	0.400567756162777	2.25259335148115	0.0242848007091038	0.260249917503184	2.52999457148666	2.30107860716934
ENSG00000231918	0.0182670423515742	0.123382628670178	0.882301746877694	108.997962843368	0.0505607611765422	0.228126875028078	0.22163439169681	0.824598507544069	0.960624105049448	0.319053071065691	0.299259673750907
ASB3	-0.104326632640123	0.0467535816002319	0.0256536672365778	1177.52712574901	-0.10942948793497	0.0767309809713903	-1.4261447794571	0.153826555318592	0.56180240863131	-0.0622478280040878	-0.0767537580854555
CHAC2	0.346421679453803	0.134820045949236	0.0101841965835434	10.3822415943275	0.471222307876713	0.248689631648424	1.89482088478416	0.0581161353502527	0.375242048781498	1.33970652785676	1.28790987396452
ERLEC1	0.163460693674764	0.0722970558119187	0.0237617834923184	87.5974116365468	0.261173746986213	0.116847352431819	2.23517043005838	0.0254061619874373	0.267127195735158	0.770646269430173	0.794248037250485
GPR75	0.487158663228032	0.188212157730765	0.00964373475382407	5.47975048079178	0.695453884109799	0.359255656599119	1.93581888366989	0.052889887279335	0.358715766105422	1.77743823342083	1.81490501881684
PSME4	-0.094551751642879	0.0776481924515257	0.223340211478422	218.86178905722	-0.102712577030321	0.125359707452412	-0.819342826476457	0.412590844801416	0.790974123802646	-0.0318451917114601	-0.0609674915184493
ACYP2	-0.0362931268583479	0.0409319251390525	0.375256373536337	531.24121390076	-0.0305698091380282	0.0711528352106431	-0.429635854249917	0.667460551448345	0.910778797446019	0.149355559554175	0.108584402350083
ENSG00000272156	-0.324871155130524	0.219946326998975	0.139662926098664	3.26602790908804	-0.513088253678837	0.394002163707375	-1.30224729948414	0.19283186074013	0.608716637162833	-0.748203483678822	-1.02544356037704
ENSG00000289065	0.0070023340021326	0.159673834454146	0.965020794331107	5.93007331457662	0.00250300613646454	0.313697263757425	0.00797904994925317	0.993633706787617	0.998530544757549	0.284016651595504	0.18631303169414
C2orf73	-0.085517281075938	0.116697326700633	0.463672684678593	37.2317519875992	-0.0815239477998143	0.193143243936682	-0.422090600417483	0.672958888517014	0.912499919819409	-0.0037454406433288	-0.0111693992152235
SPTBN1	0.0728064942231015	0.0328631321454874	0.0267294678443434	772.003538835856	0.12515935077147	0.0657273850302555	1.90421923394422	0.056881637768431	0.370325325555387	0.488686145812775	0.474583306531741
SPTBN1-AS1	0.251493989729008	0.136888953126671	0.0661786454085447	25.7318548848278	0.387566951084312	0.233677121496385	1.65855753700864	0.0972049843592914	0.465963249022435	1.04445464442042	1.09130078076234
ENSG00000289627	-0.181373029740344	0.135001717562248	0.179114387306667	6.81649014580982	-0.274774213516099	0.262369733082906	-1.0472786258058	0.29497109116165	0.711977836262819	-0.301883849082592	-0.46535142605001
SPTBN1-AS2	0.603115733720153	0.228131888378715	0.00820016281272315	19.932651953553	0.81665545012943	0.371791463197556	2.19654169330803	0.0280531943490002	0.276966296083096	2.13809742105949	2.09975623341317
EML6	-0.0236326375154593	0.0813931347295346	0.771547167286821	299.314648334908	-0.0503645535246338	0.131186255316952	-0.383916389738779	0.701040418276531	0.918907316653812	0.188733251506339	0.0620622560913866
ENSG00000285519	0.00971795616903141	0.144396166859804	0.946342357884783	20.7479284688473	0.00431802114719299	0.254543840371341	0.0169637620808017	0.986465525279923	0.996493064678998	0.292463002305216	0.190578729302642
RTN4	0.139602065087987	0.117473795837803	0.234688574344563	486.279314459485	0.304189990067764	0.201567148402346	1.50912483744907	0.131266883407932	0.52518985201052	0.696439206697726	0.895345980879083
CLHC1	-0.0308420420699315	0.0701895578426847	0.660363981769081	85.4595950558804	-0.0273137097905884	0.116235355949135	-0.23498624465469	0.814219409509315	0.95675296531984	0.166309970382218	0.11623697553395
RPS27A	-0.377953067278151	0.242559067704306	0.119188260161404	32.6415322465649	-0.37141722448562	0.402545348887331	-0.922671757386461	0.356178288196803	0.756973768858635	-0.913303198877051	-0.692484457090675
MTIF2	-0.00386187242597077	0.0837477144391209	0.963220050623557	34.5996082753228	0.0476481038930788	0.141746781017703	0.336149459980526	0.736758162552748	0.930435644941989	0.250225906037088	0.292414267440208
ENSG00000240401	0.28608562861919	0.0831810025165118	0.000583189288205392	34.5528951815514	0.47486471788398	0.154815024651765	3.06730382888949	0.00215999185718913	0.0772356582014736	1.15204439576784	1.29647036496065
CCDC88A	-0.04017225404439	0.0504669599795597	0.426025656076199	521.634350943022	-0.0260647571314914	0.0899196407784419	-0.289867229293251	0.771917813017216	0.941858082866512	0.13729038014142	0.119172298018641
CFAP36	0.0493133480996937	0.0787503987215934	0.531185029582382	55.1575276931144	0.132451461996517	0.14554290771076	0.9100509539066	0.362795638534856	0.761525756939805	0.415615836602779	0.491721424525116
PPP4R3B	0.0296568418247607	0.0882315773060702	0.736776581998225	135.832976540583	0.0785986252294342	0.147795946420922	0.531805013146883	0.594861050307101	0.88302959857763	0.354478559204819	0.365155023889034
PNPT1	-0.180825912593089	0.0982110716874355	0.0655927216321165	57.5032497370783	-0.239694456829515	0.160826988932	-1.49038702037046	0.136122503350519	0.534555215312313	-0.300182160474602	-0.382906028452603
EFEMP1	-0.189011067099663	0.0971776860145619	0.0517743989349922	618.701848278427	-0.217053631895826	0.150994531568387	-1.43749332933637	0.150577866898093	0.556782306822182	-0.325640299098745	-0.329694946338536
ENSG00000233251	-0.853621723473344	0.506164417799276	0.0917088760774938	3.80065807218496	-0.542021326950282	0.662298040705173	-0.818394882118588	0.413131743136623	0.791921501291859	-2.39276685211058	-1.0934428555515
CCDC85A	-0.191716917921124	0.551930383963709	0.728323085154636	85.5899383070519	-0.132707010945601	0.825590676164197	-0.16074189641067	0.872296689908192	0.975942741913918	-0.334056258168751	-0.131461225324765
FANCL	-0.309322121925593	0.189903604126904	0.103347412528388	48.5109123186184	-0.459054498486372	0.308823264984308	-1.4864634583463	0.13715657544881	0.536750588150977	-0.699841605783348	-0.89845196034044
ENSG00000271955	-0.418967049291256	0.384125995081303	0.275403963596734	2.81053798171277	-0.699791605964709	0.600180629589653	-1.1659683293064	0.243627250542741	0.662586371862792	-1.04086824835524	-1.46423885332913
PAPOLG	-0.230424776904893	0.142343156974736	0.105490794479386	28.5368929849744	-0.292154273341341	0.244899744285443	-1.19295458716698	0.232887158948393	0.652538346340935	-0.454448614728558	-0.506198515023886
REL-DT	-0.148393060285401	0.123846686296447	0.23083928870584	25.3634761223902	-0.2059178429024	0.20679223766911	-0.995771626746894	0.319361119157743	0.728631302681799	-0.199306844148891	-0.30352331238661
REL	0.281384679888344	0.0723795578949658	0.000101229276969507	22.6116735096194	0.403223679941081	0.154635216513397	2.60757988401786	0.00911847911561754	0.161355881372894	1.1374231196076	1.1280976504557
PUS10	0.120118952805508	0.0806617061812085	0.136442739670883	47.4227721820242	0.219426181777715	0.142670534483182	1.53799228812437	0.124050500397967	0.516028814040563	0.635841233511183	0.696131774840528
PEX13	-0.0174434988368647	0.0631311751838638	0.782313335652987	31.6880953491913	-0.00803560941152604	0.125316662264131	-0.0641224340510228	0.94887273881334	0.989608029081305	0.207983218054577	0.161544891004253
SANBR	-0.156041039548432	0.093786210006472	0.0961533773784784	66.8196299862738	-0.211578642865263	0.155245388893341	-1.3628658755889	0.172924785082035	0.58829831038848	-0.22309421628908	-0.316827478314195
C2orf74-DT	-0.0497974932209297	0.174491421653481	0.775348061790827	4.93010156644392	-0.111741492127046	0.350578402436108	-0.318734672046464	0.749927720355079	0.93538745715287	0.107353172108258	-0.0821874931756277
C2orf74	-0.0720748150117742	0.155876480695428	0.64380585909035	18.0871709267973	-0.0610753337837993	0.274288094237631	-0.222668555678856	0.8237934758897	0.960324819515037	0.0380644194194172	0.036889489218032
USP34	0.0168747187920948	0.044431722186078	0.704101389154998	615.231185782364	0.0539242087052632	0.0692024279815726	0.779224230681939	0.435847638930134	0.804926257261985	0.314722552178306	0.307164539548037
USP34-DT	-0.0697922876581934	0.155557448811012	0.653677488082221	10.1544084835157	-0.056284894290187	0.265452620237946	-0.212033673804893	0.832080763647128	0.963315359498305	0.0451637231325221	0.04814811031526
XPO1	-0.129273851010807	0.0657058441487985	0.0491297982878584	548.13312662719	-0.149154488616695	0.104153022986773	-1.43207066237181	0.152123599557058	0.559393034249947	-0.139840711932857	-0.170116534373316
ENSG00000289410	-0.11438982243389	0.122869503722763	0.351860660287948	29.8663794634779	-0.112156296385583	0.21260780609162	-0.527526709613152	0.597827873346807	0.884161827996638	-0.0935471859532884	-0.0831623774180057
FAM161A	-0.315458616271639	0.0929445390248994	0.000688665668708612	26.8801295827154	-0.400519879357178	0.186247785237141	-2.15046787722718	0.0315182242641105	0.289898280699875	-0.718927833612331	-0.760882307550777
CCT4	-0.43559901956901	0.146053708432004	0.00285944080976433	63.2923515749199	-0.602017214336447	0.247890488568486	-2.4285611675259	0.0151588678322311	0.202305236920067	-1.09259836592157	-1.2344468207145
ENSG00000236498	-0.114185762021932	0.274784906991199	0.677742266562408	2.97707086620837	-0.17848417092551	0.499465038160398	-0.357350679805122	0.720829294179405	0.925824797098152	-0.0929125005296789	-0.239047950886838
COMMD1	-0.144073308640681	0.0524610268866696	0.00602730560864395	217.798083651229	-0.20154077219493	0.0921502926904897	-2.18708770542766	0.0287361219858915	0.279644902687129	-0.185871198419197	-0.293236201845525
ENSG00000229839	0.101801359806443	0.13176613174035	0.439764327323857	16.4633294554125	0.170495759464806	0.254895989806119	0.668883647775274	0.503569702076249	0.839119663034739	0.578868353957561	0.581134166440931
B3GNT2	-0.171863062832337	0.202964991042619	0.397127734955228	5.29406856126127	-0.276418775178636	0.393974766242315	-0.701615430386787	0.482919026088763	0.827990392710045	-0.27230517030987	-0.46921651956684
TMEM17	0.043651171590852	0.159681962684639	0.784574041379836	5.27344194195222	0.257406066415112	0.294071946313261	0.875316634728936	0.381401645450483	0.774310808708588	0.398004870999053	0.785393131970505
ENSG00000226622	-0.130780633240814	0.243725497398119	0.591550942173426	7.23307203197963	-0.0419816294220146	0.408356186821942	-0.102806399846025	0.918116625839505	0.983319962054653	-0.144527229561462	0.0817640321568304
EHBP1	0.0225621452465922	0.0520477689024028	0.664659416823734	617.36071821468	0.0450783951569411	0.089701541628942	0.502537574475718	0.615289428438888	0.893790778681778	0.332412052233182	0.286374868126431
[truncated: 14,729 more rows]
